# Supplementary material for: Combining temperature-dependent life table data into Insect Life Cycle Model to forecast fall armyworm Spodoptera frugiperda (JE Smith) distribution in maize agro-ecological zones in Africa
Source: PLoS One. 2024 May 6;19(5):e0299154. doi: 10.1371/journal.pone.0299154 (PMC11073722; doi:10.1371/journal.pone.0299154)
Supplement: S1 File — (ZIP) [file pone.0299154.s001.zip]

Archive with 15 entries (15 files):
- results_2.6/AI.asc
- results_2.6/ERI.asc
- results_2.6/ERI_2050-AI.asc
- results_2.6/ERI_2050-ERI.asc
- results_2.6/ERI_2050-GI.asc
- results_2.6/ERI_2050-RO.asc
- results_2.6/ERI_2070-AI.asc
- results_2.6/ERI_2070-ERI.asc
- results_2.6/ERI_2070-GI.asc
- results_2.6/ERI_2070-RO.asc
- results_2.6/GI.asc
- results_2.6/Mapping-Error.r
- results_2.6/PhenologySims.r
- results_2.6/PhenologySims.RData
- results_2.6/Ro.asc
