# Supplementary material for: Combining temperature-dependent life table data into Insect Life Cycle Model to forecast fall armyworm Spodoptera frugiperda (JE Smith) distribution in maize agro-ecological zones in Africa
Source: PLoS One. 2024 May 6;19(5):e0299154. doi: 10.1371/journal.pone.0299154 (PMC11073722; doi:10.1371/journal.pone.0299154)
Supplement: S1 File — (ZIP) [file pone.0299154.s001.zip › results_2.6/AI.asc]

NCOLS 535
NROWS 391
XLLCORNER -25.5
YLLCORNER -47
CELLSIZE 0.1666667
NODATA_VALUE -9999
-9999 -9999 -9999 -9999 -9999 -9999 -9999 -9999 -9999 -9999 -9999 -9999 -9999 -9999 -9999 -9999 -9999 -9999 -9999 -9999 -9999 -9999 -9999 -9999 -9999 -9999 -9999 -9999 -9999 -9999 -9999 -9999 -9999 -9999 -9999 -9999 -9999 -9999 -9999 -9999 -9999 -9999 -9999 -9999 -9999 -9999 -9999 -9999 -9999 -9999 -9999 -9999 -9999 -9999 -9999 -9999 17.0352706186333 14.9851929755382 11.6129956820555 6.76576643737867 6.80149033772177 6.8331032943298 6.83985711129444 6.85627767922222 6.77213588095636 6.69772988127098 6.43671733335892 6.1777690358995 5.77744313060728 4.99379099816556 4.71659206186482 4.69191323651765 4.6696639209724 4.91171091153858 4.88932999513592 4.86666010199354 4.87382538326573 4.60014463520241 4.85144004669751 6.33538783686937 6.58287949626321 7.59324611629644 8.59373372877898 8.68197695235606 8.47920115827628 8.53598935784139 6.88163609614192 6.70169236218321 6.69107490994122 6.69728338579712 6.70589860393035 6.73505412253236 6.74645772296614 6.78981792287987 6.78090550613846 6.75249852531511 6.79061024982479 6.78981942111427 6.72320260111325 6.76273173833046 6.66938684366962 6.55924147813455 6.59094023942734 6.1648391570598 6.55332071363813 6.70273771777281 6.70281398537006 6.68034059890534 6.5715924743172 6.55192995950509 6.4141408399091 6.38396879025077 6.33471504677069 6.27571066762545 6.34352307218709 6.26024754068854 6.2844610287937 6.10635641318078 6.0236329256453 6.04470854016798 6.29652326910133 6.21252531023222 7.0072980497246 6.91939858133875 7.31454162288731 7.23877283764745 7.17542352102068 7.13062597477699 6.66771380422727 6.64624018091123 6.62376425152513 5.79992885357696 5.54343778039937 5.57070021710125 5.5556874154547 5.6121389003719 5.62090367631292 5.61764321242519 5.58328273828193 5.47871866939352 5.56992422545404 5.41177105023581 5.08678877027823 4.45863854662792 4.4982410536967 4.54094216694093 4.57961386099031 4.61259476883071 5.37935442895389 5.39637693352528 5.39251297249699 4.68890438315484 4.69991772463025 5.82906908942874 5.45240405169685 4.73449862729762 4.71247348693958 4.71121266193478 5.82818001323461 6.0354819283595 6.26792956522289 6.40989907525526 6.4174798762856 6.41967885367831 6.37543243189042 6.38973386984019 6.38705577752465 6.43119506665947 6.38930194337667 6.38930194337667 6.41921271966912 6.44438143555794 6.44438143555794 6.42100106150283 6.46263803073165 6.48460127719616 6.48468939068974 6.49522376711069 6.46286861336521 6.46286861336521 6.47034729706497 6.47187179471611 6.43749749968843 6.41405653618071 6.40437782527235 6.38866987045914 6.38277268074026 6.33627972429897 6.32506921347876 6.29600197380074 6.29523454366619 6.28058181391634 6.26347703330868 6.24010122315127 6.17897653919077 6.43068732248897 7.59490523201177 7.9641326164971 8.07877554059136 8.15839281576495 8.08617338506819 8.04149527508772 9.28335520924641 9.65245455438714 9.42565021043934 7.9942893090905 8.08839264187662 9.14984760519779 9.4592674007515 9.48964335209248 9.36153970875303 9.02586683303537 7.98786318140214 7.98212160807255 7.96810276135928 7.7014550633157 7.69023269020527 7.64581926332558 7.61736682720634 7.60034834440874 7.81654444189767 7.80850640890943 8.4839367013395 9.00740911878104 8.96650607071043 8.92117839098951 9.046814057061 9.09139550383506 9.10451146673301 9.06167251784042 9.07420246914274 9.07420246914274 9.07434507882826 9.10192087761855 9.06916756876635 9.09683122695256 9.07413490633453 9.11833540506447 9.1844406295043 9.19574127897959 9.25262904542043 9.24255871458405 9.31346772372753 9.1498009188664 9.00241869633579 7.96998453762693 7.78828300067789 7.84154127994025 7.86155426365458 7.90857110758378 7.90101629665812 7.96027758147067 7.96742250313868 8.04598906366288 8.04034648326645 8.10905547329955 8.13620393354387 8.17930197596069 8.47824279579466 9.22411931038402 9.22997826079435 9.32061708283659 8.42695417039866 8.48292683631529 8.51513020363745 8.62269106702198 8.90487169188696 10.0360182435044 9.00029983396311 8.78548471138152 8.73730419465313 8.97435311449258 8.76811845117623 8.8113445334606 8.82315282300617 8.820615365303 8.8255093359172 8.77850289455423 8.73998661382786 8.79347131547994 8.76334816884109 8.74628377515388 8.72544733700444 8.67375970521186 8.67472910407774 8.62343307012705 8.57058350925042 8.50245394484943 8.44412409856556 8.34662922485903 8.51958303967023 8.45313236052122 9.39205566374946 9.5968353551949 9.62081596556208 9.4901311679154 9.34118410788522 9.30124945046702 9.33928199038895 9.3672439377559 9.26979596577985 9.15001933325483 9.15687414644876 8.97627519250715 8.96810216320884 8.95397972181487 8.9165555268815 8.89867139219696 8.87504126711956 9.00674953824808 9.0151069942823 8.99168658682724 8.87865387574838 9.02887791701581 9.07939022576088 9.01360421342019 8.99548028449625 9.01729721084882 8.93657350475606 8.58788316523458 8.60235755396805 8.25290522070397 7.62173711316116 7.35226009537578 7.20522837455669 6.87494720272695 6.48140294047355 6.46645570492061 5.53581693908547 5.53517568407932 5.62936740705013 5.68952873590923 5.72452384850661 5.76336058755917 5.82278732933018 5.89984694029787 5.95590039412233 6.0106563536519 6.06627633530389 6.10289140755145 6.14784944489445 6.21282296400193 6.27692026190448 6.28765525750029 6.32020239293149 6.31423766932545 6.3028128366734 6.33260364513956 6.33500501750792 6.26929966851929 6.24491732342713 6.30810061576179 6.43374419219942 6.52996612789886 6.5926296647261 6.67262134573372 6.74664190009466 6.79813483709684 6.79451720813083 6.84567639817572 6.86238957496162 6.89423807201913 6.89881050548112 6.9201122928202 6.94329287006528 6.96150154268599 7.01630695327742 7.07809621580512 7.122839246353 7.1991733848059 7.27764822009002 8.79541415516132 11.6553098017633 11.653172924198 13.7276135762569 14.4261961498055 12.5915432475714 12.9090276635996 10.820242519016 13.0721867881093 12.9658509465114 13.2608507538717 11.9381125103571 11.1143769167613 11.1296042426049 -9999 -9999 -9999 -9999 -9999 -9999 -9999 -9999 -9999 -9999 -9999 -9999 -9999 -9999 -9999 -9999 -9999 8.24971145145909 8.29864951484123 9.34462499445753 10.58107874912 12.5835503913199 18.4993169080552 22.3326516067811 18.1859517756621 17.8291904513647 16.5176683471859 16.1815860147708 19.1150878831862 19.4107739150352 19.0680472385488 14.3757518144082 11.352688233191 12.200163539234 12.4194671354385 11.6684906451244 10.7749127912307 10.7510879840873 10.7966379262668 10.855632454384 10.9390554206391 11.1269029902499 11.0063647824374 11.166928897238 11.2346193893326 11.3297957420566 11.7181904036358 11.772409922651 11.6759714037717 11.9495064480346 12.833450562891 12.8933583789452 13.3867535980465 13.7321009722245 13.8168514591781 13.8748392561513 13.9748451955242 14.0495949330999 14.1883882716346 14.3137193165483 14.1407750129141 14.2587537464072 13.8122909389991 13.8816105927194 13.9447007757999 13.0526459970161 12.9113409974377 12.9843950952394 13.0928835796225 13.9812420301616 13.9011047954365 14.5116961201154 14.5729919815538 14.4501083885476 12.9386920889492 14.1610452010844 14.1952148777931 13.6755573100702 12.7795034128248 12.6816598998304 13.5065482680141 12.4431706573869 12.3921486369017 12.1847810840579 11.9018986657776 10.6724993034171 10.7665274008654 10.7765182386562 10.8094189805647 10.822745537518 10.8175860534375 10.7819201199834 10.7719895645077 10.8880711545751 11.0018726792451 11.1323692352648 11.1873878021664 11.504550600589 12.8348694583593 14.8659881390494 17.6874275065324 18.5175299411196 20.5627436797867 21.481659596882 22.0817130156759 22.4180208023059 22.7374777157618 22.7217888938354 -9999 -9999 -9999 -9999 -9999 -9999 -9999 -9999 -9999 -9999 -9999 -9999 -9999 -9999 -9999 -9999 -9999 -9999 -9999 -9999 -9999 -9999 -9999 -9999 -9999 -9999 -9999 -9999 -9999 -9999 -9999 -9999 -9999 -9999 -9999 -9999 -9999 -9999 -9999 -9999 -9999 -9999
-9999 -9999 -9999 -9999 -9999 -9999 -9999 -9999 -9999 -9999 -9999 -9999 -9999 -9999 -9999 -9999 -9999 -9999 -9999 -9999 -9999 -9999 -9999 -9999 -9999 -9999 -9999 -9999 -9999 -9999 -9999 -9999 -9999 -9999 -9999 -9999 -9999 -9999 -9999 -9999 -9999 -9999 -9999 -9999 -9999 -9999 -9999 -9999 -9999 -9999 -9999 -9999 -9999 -9999 -9999 -9999 15.5288922471545 13.7918217942257 9.93625472413877 6.72860034452028 6.74263712277112 6.77901477415468 6.80221670223331 6.76968508223903 6.76043219412295 6.5871049766294 6.17768675609988 5.7553127412256 4.99374414682613 4.71659206186482 4.7162630455825 4.68426696605282 4.6618737640043 4.63976069966362 4.62770776369726 4.62770776369726 4.57040999875168 4.55900832670952 4.58489016961456 5.93237463528972 6.39633474696759 6.55947731113644 8.22983922601964 8.41596096401122 6.81508359180168 6.62450027942244 6.64740331452371 6.6800594951249 6.65337324026228 6.67942316177974 6.68738074397824 6.70590269932251 6.73792619644881 6.75870386015039 6.73834808417421 6.76962218335632 6.72552327203563 6.76260039412266 6.69992472216967 6.57244309564151 6.60172740629359 6.43353953012825 6.18109846482083 6.1988016726663 4.77650214021924 4.74958241488376 6.66045354890782 6.54608124534934 6.52362252519698 6.33772721434561 6.31696118447986 6.27967658023493 6.23247112182712 6.19172004670845 6.12536989840045 6.04582130464417 6.1533189005534 6.0832018041591 6.00025094199698 5.91728385272926 5.97299789550408 5.88417081856117 6.147556240074 6.15644235970217 6.87890983237161 6.86800941821502 6.81693479069753 5.97930293393585 5.95098855207416 5.60131304787593 5.58248596107127 5.57421953611474 5.58079000875575 5.54553640393669 5.48834103469687 5.53345234202804 5.60364304111598 5.56418075257871 5.249729899914 5.31832846697164 5.01482142323753 4.39684405149354 4.17789908096901 4.24634053561382 4.30358096517455 4.32312240897196 4.35672470952592 4.40159378206819 4.40906064392144 4.43538500868674 4.44909475779702 4.44909475779702 4.47150694718906 4.72654798752736 4.48266856882987 4.49226032275342 4.46617394786364 4.72335965047086 4.69589843713888 5.79982460697104 6.17067064330657 6.34302299493253 6.3791233048398 6.41868984406369 6.42444984491647 6.41821537333494 6.41080353419207 6.42389788997673 6.45246115225316 6.46428767424985 6.48542735402504 6.49727355891416 6.51534279377229 6.49974719928894 6.5250423502982 6.54064038827299 6.5582885328787 6.54076375429283 6.57349791195019 6.52233945909235 6.52865069293171 6.51717867644407 6.50208261996385 6.46698322938824 6.45103627184614 6.41412370573087 6.39581805560149 6.38459227307704 6.35056836251593 6.33925288806431 6.31112235066569 6.29215211766755 6.2920128049014 6.27856889826259 6.24726537757254 6.47498356639398 7.19883247586516 7.60370825233455 8.0960978747134 8.14824539643316 8.16156136164881 8.06988030618204 9.691168910699 9.28574818764573 9.1426969522269 7.87643510942053 8.51234629412811 8.99317478416057 9.44832267990381 9.52956816332589 9.26052018723495 8.70512022397964 8.00576946805779 7.74493071239012 7.76609415379084 7.76427822647825 7.71866638612412 7.6912333906832 7.68313025658268 7.66030603817534 7.61423053975679 7.58791087576069 7.8060597872262 8.46827059162275 8.41625035520899 8.75311597522704 8.70237838653202 8.87236779884771 8.98334157216193 9.08382954913325 9.05538729135071 9.12558587497516 9.10802534097674 9.01382114073 8.99793549710726 9.10665423062021 9.15349188101738 9.10846047971027 9.13007110388537 9.19839307902529 9.1605457220006 9.22610037684049 9.15349954363868 8.60410140195174 7.69599756535229 7.75189491387486 7.78824125478005 7.82383989735563 7.85270305356266 7.82622042395065 7.87974101093283 7.91113466510262 7.94913928146584 7.95114228377115 8.0126604538301 7.99342268983977 8.10537161322413 8.18408157607323 8.17640959389876 8.2382572791242 8.30072268650942 8.34714656077225 8.37159781520753 8.40734949932228 8.15643652418314 8.22183131903299 8.23202622732542 8.52398395240246 8.80978517369403 8.84184617684596 8.86897995633647 8.90302284579919 8.90554666797433 8.91950009731665 8.91242828748961 8.92378403322648 8.91426274568483 8.87764300852537 8.8036705446544 8.74838856282566 8.76290663476264 8.81735870365188 8.80057685462278 8.80410998090512 8.74381829339534 8.69158160693085 8.62516172249586 8.59189164206952 8.48478063282417 8.42308541847642 8.32915556161757 9.09793732865963 9.71079276603641 9.67837186576154 9.38607343836169 9.31178245781192 9.40461330684469 9.39602108098477 9.36498641658316 9.31561946572028 9.07901154181723 9.06580674446356 8.82312007975481 8.79985014566874 8.78784269714555 8.74801103474274 8.74080978262229 8.72364655322083 8.73477563940739 8.89731096185776 8.87397357734162 8.99189120335479 8.98887023032122 9.0499314355507 8.82122348621302 9.02708205259465 8.93314658761251 8.64674777829101 7.69731731702029 7.42200519106104 7.38327499576473 7.4176543315287 7.26155070189968 7.11657432720349 7.12500635781684 7.09628724097946 7.07126861174207 6.50761985071994 5.58062157302384 5.61693319205949 5.66145029468738 5.72117253768801 5.77935417768214 5.87145046040167 5.93151759336049 5.96243994752234 5.98789599656599 6.04260295709883 6.11703286374728 6.15599498872056 6.21231687307552 6.21298642255442 6.26393277215067 6.3159489798448 6.31811913996862 6.36376297433397 6.35807901919258 6.27690847610392 6.26155640525434 6.28071199347081 6.33614780172243 6.40399033362046 6.42979229152522 6.51934995318128 6.61703535369072 6.69008977180034 6.7295679688645 6.73012964027454 6.75578745831567 6.73686016642241 6.73507870201556 6.6960827203497 6.69974633377577 6.71014056123003 6.64452623151432 6.57182217192773 6.59457248609219 6.5945201678809 6.80262222897707 6.92357585518911 7.10680488340516 7.18110198387673 9.71060982450841 11.825383922663 11.3729850293202 12.362621031429 12.4766864502423 10.4509328332784 10.6368353509617 14.604821500309 14.7560719991605 15.5389231964831 13.2551200960079 11.0390179366331 11.0992895617335 -9999 -9999 -9999 -9999 -9999 -9999 -9999 -9999 -9999 -9999 -9999 -9999 -9999 -9999 -9999 -9999 -9999 8.233147539141 8.30120288302577 8.34939224607784 8.3514103832801 10.6330100880216 13.042262904531 16.052023036522 16.9350313327558 16.2598308612035 21.2597387478467 17.1432488252109 16.751219913532 17.8432803764589 19.1886597926951 14.3963090509732 12.1295837586367 12.522444714702 12.5263053258844 12.1982765416299 10.9600778045417 10.8052257832344 10.8428465364795 10.9536246921369 11.0474074885858 11.1445860461684 11.2053993763784 11.5044833324086 11.595317169272 11.6930254262605 12.6426030038594 12.7563437899014 12.808920777326 13.3129423579446 13.6655114950873 13.8700889039073 13.966666174233 13.9783782241672 14.2005094450864 14.311600238213 14.4193842108129 14.5167726768247 14.5083574548664 14.6495454607814 14.7624530458635 14.5555287568962 14.6433482344613 14.7137623406404 14.788824972942 14.7826822595154 14.8342508398108 14.8207036252701 14.7468129423164 14.9089266551066 14.8235643253768 14.7434391728504 14.5796175167152 14.8469984043491 14.8049555249274 14.7306462238229 14.7460041433351 14.7036316521881 14.6111097171729 14.4846353047282 14.4604338319496 14.2893938635536 13.8092535424388 12.3625137092432 12.3500720064134 12.1649965746018 10.8017109855904 10.573992998391 10.6613682058384 10.6723076197069 10.5946671831722 10.6133499340891 10.6538098768788 10.7442120664336 10.8461968232991 10.8963763651699 12.324900851416 12.9676852291266 15.4376765392106 18.111613659138 19.7123832025438 18.723821379336 21.0655889968454 21.9902038029122 22.3808668776037 22.5079236966724 22.917199268304 -9999 -9999 -9999 -9999 -9999 -9999 -9999 -9999 -9999 -9999 -9999 -9999 -9999 -9999 -9999 -9999 -9999 -9999 -9999 -9999 -9999 -9999 -9999 -9999 -9999 -9999 -9999 -9999 -9999 -9999 -9999 -9999 -9999 -9999 -9999 -9999 -9999 -9999 -9999 -9999 -9999 -9999 -9999
-9999 -9999 -9999 -9999 -9999 -9999 -9999 -9999 -9999 -9999 -9999 -9999 -9999 -9999 -9999 -9999 -9999 -9999 -9999 -9999 -9999 -9999 -9999 -9999 -9999 -9999 -9999 -9999 -9999 -9999 -9999 -9999 -9999 -9999 -9999 -9999 -9999 -9999 -9999 -9999 -9999 -9999 -9999 -9999 -9999 -9999 -9999 -9999 -9999 -9999 -9999 -9999 -9999 -9999 -9999 -9999 14.7003838925556 12.5723380672188 8.22956323533963 6.69334634669933 6.71549933871072 6.72123240962731 6.73680910620943 6.75335636605818 6.67356949012225 6.42477278893597 5.7695502144681 4.99811329523957 4.71655107996748 4.71622511000706 4.69275302774966 4.67088966555678 4.65891403157768 4.63675847443819 4.62789431886418 4.60760872558443 4.5566199435953 4.57123350788654 4.55727991088029 6.09688343062511 6.43368623841478 6.48682263069235 7.9508701378772 8.40069528499632 8.43643850489512 6.58479149363562 6.57743963225419 6.54441988721823 6.57603587799818 6.57697099228373 6.67332896733865 6.68588678003106 6.64951491228196 6.68053964283062 6.61781586711523 6.65034215476444 6.67747021997301 6.59147166807039 6.42189704359774 6.44538286919262 6.19406476499251 5.77446698338367 5.79388947456613 5.00112310051519 4.80231896402718 4.87244246601226 4.85643261838341 4.86075343476604 5.77427305673681 5.7279028912934 5.71420533669683 5.6771922926042 5.63555652899088 5.58350709967497 5.5401170867516 5.88075059380418 5.81495218817483 5.73279903523977 5.65918339436012 5.58203491817113 5.77251747283071 5.86319621079586 5.77357700550867 5.82750291364771 6.09545587151443 5.79373262042343 5.72834056755015 5.68405758798963 5.66159827780572 5.6360362979424 5.61719956685936 5.60511534570675 5.5134660978063 5.52229250131131 5.44447419026465 5.34245829601068 5.4041217839175 5.22948453204225 4.93869036015369 4.31624242644871 4.11158943077831 4.18023564503098 4.23741512605759 4.29361666078967 4.34910210234976 4.37769495947639 4.41142161380131 4.43191480031586 4.45869123566112 4.4697953870959 4.48120193254455 4.48884330238292 4.5283580344199 4.50018952669438 4.5206680937002 4.50619007397522 4.49993960966677 4.45462807839732 4.70755571613734 5.41644924068488 5.79544435462601 6.02015060903598 6.12587491045029 6.31103493579046 6.32246288837996 6.35839929742669 6.34792035633556 6.35841611184198 6.41566972175267 6.46377271276401 6.50081025842898 6.50520177879115 6.52653119375994 6.56401740537025 6.54821061861872 6.55810098696321 6.5681553861568 6.59715858636919 6.57098178010531 6.57431488323402 6.5526232961403 6.52531219599104 6.52265216193341 6.49373584188044 6.44954044636986 6.41546665358695 6.38462525017656 6.38484892418104 6.37920587462538 6.35678400166442 6.34770108172292 6.3459119892468 6.30476323791291 6.2762927282122 6.25565262215883 6.2264034816621 6.46712000216045 7.6333334721989 8.01779549282091 8.18043630086564 8.2194381721116 8.12298366823137 9.45334875179194 9.06763462815373 7.85497707516497 17.2317089161267 8.93123795358087 9.2520802004056 9.34304454386941 9.49544598123063 9.51388137973822 8.7386450452678 7.78073924594568 7.79328019514109 7.80314420873473 7.77529028508079 7.7581301377106 7.73811156980291 7.73811156980291 7.69193565325903 7.64514625639488 7.62628916796797 7.58550250429231 7.5713084320382 7.78710759340142 8.42709439659889 8.39970289640371 8.72505754426526 8.69540690502163 8.91688139474302 9.04898436533151 8.88009988168947 8.83934499414608 8.99981762712294 9.00077141143202 9.02071131701031 9.06539634157201 9.10736154592161 8.98761482341051 9.04812624822957 8.87666397982892 8.92738996047724 7.93195188418771 7.68972608496815 7.73762902587718 7.76238662329859 7.78038663364457 7.78325764685388 7.69138177656802 7.74366357891361 7.60909315813096 7.67174013929672 7.44877520969476 7.71935978271855 7.51271945023403 6.15886171452985 6.20841960603877 7.82264964449609 7.98224334931202 8.14855210207711 8.07086964199702 8.14744531449601 8.01798361493995 7.81640400984909 7.46148030173618 6.46886815939556 6.5070892621179 6.66795893964603 8.62054191435612 8.84951325873991 8.87367793377945 8.9099786923881 8.93551374752206 8.94382657269614 8.9265934423116 8.92225903628897 8.91118479731119 8.83979069633726 8.9038530499614 8.8113263220801 8.89750382229984 8.6543002246873 8.7076922527405 8.68337728940633 8.6847351162913 8.6509579625241 8.57518021048841 8.52974555584887 8.4125473781473 9.15617741924697 9.84508344336431 9.70583770224876 9.36061881165817 9.26327227551106 9.314514624959 9.20906166894111 9.33301397978966 9.37312926841326 9.31241949432179 8.93143199292996 8.57517727600883 8.5581378099794 8.52088972677117 8.46833435360163 8.46506144193892 8.43148336570741 8.39122395561251 8.39136769589411 8.40258501428596 8.38757899305286 8.88806646862889 8.98340175020552 8.84501719714715 8.38411049307654 7.74536654093983 7.51135790558689 7.73126773604616 7.50482755395157 7.44721592617479 7.45597037545885 7.29920739523067 7.1627447648527 6.56850142975333 6.59987927737409 5.8759310727904 5.61658860126731 5.64827501461648 5.69572558542438 5.72076381386383 5.7817163425171 5.81011679552667 5.84490413476329 5.90310550362989 5.92133436440157 5.96263238188982 5.96109148396767 6.03213399769136 6.11679922930239 6.14773009335522 6.17891779527235 6.23323605500244 6.25600198391493 6.28809821116268 6.33837516276696 6.38389053917737 6.36376297433397 6.39663780682525 6.40678641520169 6.40203045417691 6.40809923101203 6.38609822834156 6.47624539102177 6.50069054908761 6.57163440145812 6.64444005651512 6.68702063133261 6.70741437531405 6.67978221163949 6.66714146925808 6.56286248481478 6.46813700499237 6.35014260241237 6.34023026109898 6.16183409353212 5.85066796860266 5.43298830146269 5.42299805575954 5.44424704797801 5.89607332484342 6.23855774409239 6.94329618975957 7.10306215454629 7.27821954783072 9.38103942634718 11.5377019527193 7.8099844976195 11.0664796558246 9.11263191082493 10.460434157337 12.787584525757 13.5315534869848 13.5694860021503 15.3313280184598 12.7678339824291 11.0319972822237 11.0823450911134 -9999 -9999 -9999 -9999 -9999 -9999 -9999 -9999 -9999 -9999 -9999 -9999 -9999 -9999 -9999 -9999 -9999 8.32572536852966 8.27525212821525 8.31495309669175 9.32609410526569 10.6611733218966 13.1008140021903 12.5131163997724 15.9287139881741 14.6166340051892 19.6706260192577 17.1116462435698 18.80708288024 19.8060848971156 12.942935466942 11.1881645221307 11.9527386658731 12.4339706108374 11.6790488155892 10.9936404784514 11.0898647698258 11.9752438767502 11.2783110559707 11.347926521473 12.2634978319229 11.541760249978 12.4564733863211 12.5279051150971 12.5723011371311 13.1454557439391 13.5051517469672 13.7217383423194 13.7949956116444 13.9538566006828 14.0189272867476 14.1045850336192 14.187482114262 14.2777569891831 14.3966498415571 14.5356143787482 14.6186423881714 14.730443474055 14.8236485822334 14.8819279748526 14.9634857631233 15.1120894102214 15.200037438284 15.2171785892243 15.176834622794 15.1171217471238 15.130652892486 15.0930034407515 14.8741475594353 14.8577387352684 16.0201322150939 16.0703063840571 14.7945732927717 16.1677194786644 16.4219175245928 16.5322905264215 16.4963816742901 16.5334071685061 16.4311320760873 16.4192117829916 16.3050824187458 15.5267771006828 14.1141221564244 12.5686394053597 12.4857462729156 12.3687594994921 11.7519655304553 10.4593978029077 10.4720359644973 10.4198461074532 10.3629064821076 10.3448025488943 10.4848218442578 10.5890090381147 12.3963546834075 14.6063555800074 17.3647142045016 19.8315385748218 22.5677915561481 21.3600177821964 -9999 -9999 -9999 -9999 -9999 -9999 -9999 -9999 -9999 -9999 -9999 -9999 -9999 -9999 -9999 -9999 -9999 -9999 -9999 -9999 -9999 -9999 -9999 -9999 -9999 -9999 -9999 -9999 -9999 -9999 -9999 -9999 -9999 -9999 -9999 -9999 -9999 -9999 -9999 -9999 -9999 -9999 -9999 -9999 -9999 -9999 -9999 -9999 -9999
-9999 -9999 -9999 -9999 -9999 -9999 -9999 -9999 -9999 -9999 -9999 -9999 -9999 -9999 -9999 -9999 -9999 -9999 -9999 -9999 -9999 -9999 -9999 -9999 -9999 -9999 -9999 -9999 -9999 -9999 -9999 -9999 -9999 -9999 -9999 -9999 -9999 -9999 -9999 -9999 -9999 -9999 -9999 -9999 -9999 -9999 -9999 -9999 -9999 -9999 -9999 -9999 -9999 -9999 -9999 -9999 13.8345612499592 10.1537287948036 6.72444819390064 6.66266569325675 6.66926197798781 6.67642792296111 6.6804090151297 6.66710817910286 6.6671449848579 5.76949580860315 4.99816291222861 4.71886026628896 4.71816830062175 4.70422574761135 4.6758750138315 4.66404479282653 4.63300092730631 4.63316253883359 4.59994939770296 4.59394632416448 4.5626660297232 4.55855954251012 4.48708085084542 6.16053871580619 6.38165612986137 6.6892533664106 8.13422445099071 8.51643646180374 7.55191238603609 6.38242819937777 6.17012158036798 6.20035346644029 6.38125638353147 6.39510394648758 6.58599277485869 6.61739396460105 6.5803998523607 6.60828785270197 6.54305247505174 6.5727183969427 6.42881054951024 6.4464436975472 6.19875497919355 5.77971408412757 5.01158449147528 4.76604904081482 4.79201906079969 4.81684577841865 4.81684577841865 4.84876553624189 4.87200240166421 4.93247095235064 4.86498104040681 5.00525582793636 4.98590401562225 4.68764957134043 4.66483543219067 4.60681247481433 4.82809101218339 4.77070007739656 4.71974267996675 4.64427452149072 4.59665390936368 5.26864640725263 5.60120958331527 5.54146771793401 5.69199452875515 5.78311791604715 5.71444132636871 5.66608516384826 5.74793614549524 5.57296448209668 5.66036556268126 5.63155478732062 5.62186920621674 5.48854769529954 5.4786818858264 5.481768875532 5.35911888589911 5.16125746400526 4.86135685701687 4.92248570038608 4.30684011172115 4.1043003826695 4.1843849681477 4.23842878430438 4.30388470800571 4.35306144652495 4.38951018923294 4.42776032410602 4.45578078299573 4.48203104305139 4.49056361395571 4.51239885549289 4.51306967693954 4.52303165523799 4.5464184329402 4.54916911752947 4.53560771268149 4.53156257660389 4.52117322733861 4.49478477473098 4.46268862555845 4.41154254979657 4.65752314360686 5.36923605422578 5.74379866741338 5.98784637984064 5.98784637984064 5.97982360096436 6.17520650685481 6.27705416573402 6.27714290462237 6.34853192950267 6.43211767892418 6.45382935598606 6.49492924415747 6.53319791204317 6.54365064501964 6.53907393125998 6.56479198750336 6.5493564852954 6.57730919552244 6.5658534355661 6.54586582733709 6.50213575567251 6.51094652051975 6.45148090993109 6.47070776196527 6.43787228823864 6.42574406838851 6.37967513487057 6.37853586685737 6.37404774612827 6.36251310167346 6.35121257228027 6.31118057448095 6.27665242883189 6.2640113940695 6.27131466065094 6.22993108737343 7.23873958017768 7.89414132796203 8.19368425936835 8.24674818888166 8.15901394204781 9.45106352123789 9.62442060572248 9.25178026265125 8.61532513720727 9.43723461826877 9.52586452650969 9.57726655922702 9.5025992823898 9.26856623750197 8.0563099295692 7.84208372892915 7.85073626299871 7.81586093863964 7.76077302621183 7.75203162827798 7.75317228594448 7.76131110380037 7.7524003583721 7.70028636151415 7.68460410488231 7.64470436894495 7.6260093182191 7.56595958533305 7.55094810886492 7.77527367218378 8.43847394014134 8.41080279881334 8.36094330840385 8.36020463985888 8.36850998761414 8.71622927506643 8.70723469866368 8.70879426650902 8.74633889969334 8.77169812270327 8.80299543977365 8.46753469220554 8.51381698550215 7.90065702603574 7.64829079745012 7.73327982539994 7.70495890933979 7.76624097768464 7.63160367260843 7.54822295296862 7.347242000063 7.0049944130847 6.26456560426673 6.30416224722337 6.08065421523815 6.13655970065969 6.19962339808902 6.23756453979703 6.29769275564065 6.36436272400787 6.3899920085327 6.36342933534565 6.51544300118913 6.30659218309552 6.37064419795302 6.44923697825999 6.47608550629394 6.49773516938154 6.54616304973262 6.53456937481081 6.52984161122932 6.60478782737755 8.1320400825969 8.57457836760674 8.74831195883578 8.76903380233583 8.7896095109752 8.78499651140219 8.6633902354702 8.50663251098919 8.66933268823418 8.49751674232347 8.7783541055684 8.66964547463739 10.0266613297103 9.85477675742947 9.43185406957415 9.93501351076286 9.37273035195051 10.017591563642 9.96612312486444 9.79600542797501 9.72585962238005 9.43501783613605 10.3068080840162 9.30677439831461 9.28015520966655 9.23511269053898 9.28752971292635 9.43382134865878 9.27562015016019 8.95907747226643 7.99978094205395 7.9837783382402 7.70305038875275 7.67116275781561 7.64492333027649 7.60751020757994 7.82403726256644 7.77974967696152 7.77144604575907 7.75991373133963 7.78231866801433 8.3704150606603 8.66665895430764 7.76906639569749 7.5476865624482 7.53052941425338 7.48866310472781 7.43249317723647 7.40396238334948 7.1890378859538 7.22083222542891 6.97550569300906 6.61373871223245 5.91135998928991 5.67390292563211 5.6946934052519 5.70578899532374 5.70444329256882 5.7503387530104 5.80701393850811 5.85632205225665 5.8717285366956 5.8606145315632 5.88949232950099 5.87705222968302 5.92670169787609 6.05121091091385 6.13730471879206 6.15801177473363 6.15761070956574 6.20021818392009 6.23186472270832 6.29824595593632 6.32105111296368 6.35253201490381 6.3841064553166 6.41751139367739 6.45115091360157 6.46367933432506 6.47477197417384 6.50826845230758 6.54190213215257 6.55363530335738 6.56433936397228 6.59885594352752 6.62772755480371 6.66360711175101 6.61103031538038 6.53377278689779 6.44534212312981 6.31407714064514 6.11333787203554 5.84707205421488 5.39547251686102 4.35207014709285 4.18498536067655 4.06428318682995 4.18490552548695 3.68100189753847 3.34799925025813 3.87503911546974 5.52790083133328 6.79421910620806 6.92339556841279 7.32541969255596 7.52955218700006 7.66750163694537 7.79360583410823 7.90006358190067 10.3122303333987 12.7235408134939 13.8520326608761 20.9503996175862 20.1695573654282 13.1956110876693 12.9725697489756 11.0418611755828 11.1001609417509 -9999 -9999 -9999 -9999 -9999 -9999 -9999 -9999 -9999 -9999 -9999 -9999 -9999 -9999 -9999 -9999 -9999 -9999 8.33216555535789 9.27273156936834 10.1843665138416 11.8255530422154 13.0909448096452 19.5689754786888 16.3307853265578 20.872191947969 19.2081422819555 18.1541552505981 19.9073190197909 17.9606491801879 14.4997179605751 12.2478444170231 12.562095065834 12.3336916147612 12.2452994382436 12.345503353294 12.4938250265472 12.5834290167639 12.6671803742664 12.7711968047277 12.8444427399452 13.164919220634 13.2523721227254 13.3402733560322 13.6235963770677 13.7972697907617 13.8339696182915 13.9690506407243 14.0927228893013 14.085449431545 14.0679053934522 14.1716353617878 14.2214598868459 14.4056528881542 14.5222402560577 14.6975313329253 14.7522450509068 14.804213221485 14.8602595906083 14.9796184271906 15.1228685144618 15.0859255464307 15.1453296794878 15.1092688438381 15.1048769380977 15.0788220775959 14.9544873312014 16.6203837276049 16.5339450205306 16.7285247175968 16.8568626350598 16.8162862915959 17.7157647872719 18.2544620839342 18.3906510958293 18.44888854517 18.7689410471742 18.9953050647939 19.1045114360961 18.9971311227634 18.7311763059752 18.6203389796162 17.4658761907634 14.9906912200765 12.6034746016941 12.3040103979207 12.245278183927 11.9019294766884 10.4077851096319 10.1040079507339 10.0999814794306 11.5368764438646 12.3589175331925 16.3965884562496 20.7422490436793 22.5554278183427 23.119228518075 23.6087324920114 21.5418868402883 -9999 -9999 23.2085995915623 23.3325214722027 -9999 23.6048064171709 -9999 -9999 -9999 -9999 -9999 -9999 -9999 -9999 -9999 -9999 -9999 -9999 -9999 -9999 -9999 -9999 -9999 -9999 -9999 -9999 -9999 -9999 -9999 -9999 -9999 -9999 -9999 -9999 -9999 -9999 -9999 -9999 -9999 -9999 -9999 -9999 -9999 -9999 -9999 -9999 -9999 -9999 -9999
-9999 -9999 -9999 -9999 -9999 -9999 -9999 -9999 -9999 -9999 -9999 -9999 -9999 -9999 -9999 -9999 -9999 -9999 -9999 -9999 -9999 -9999 -9999 -9999 -9999 -9999 -9999 -9999 -9999 -9999 -9999 -9999 -9999 -9999 -9999 -9999 -9999 -9999 -9999 -9999 -9999 -9999 -9999 -9999 -9999 -9999 -9999 -9999 -9999 -9999 -9999 -9999 -9999 -9999 -9999 -9999 11.7806436210152 6.71237403297474 6.66284737224931 6.61738614036816 6.55590440104812 6.45112793579477 6.50856795614291 6.43336941498039 6.33932880358129 4.96841405266749 4.6838535547632 4.68226746554928 4.6832592746698 4.67334150663256 4.65507354069951 4.64355228095724 4.62110362055315 4.61182593735401 4.57797860864682 4.57265925306605 4.54026133272146 4.53237935824685 4.51598928787807 6.21712730561948 6.34686400638002 7.81593585853358 8.41868370099163 8.11802974179765 6.0995822625647 4.77276184981303 4.79537423782964 4.81517120113982 4.82673936502815 5.60118556595711 6.23892678012909 6.54590665058046 6.47512159179995 6.3469096716907 6.39384893796786 6.17212375981017 6.19337609919417 5.77698570755107 4.99095675089769 4.75424289174012 4.79183801176614 4.81682017761116 4.82879298434814 4.84038549730362 4.86640914289698 4.88794716680575 4.91911507816103 4.94736192537087 4.94736938498639 4.87486575957157 4.78839477419715 4.75457829656238 4.72142008102832 4.67087409929531 4.61325559612005 4.55105100130119 4.50425551183127 4.71434216871908 4.38214724929767 4.60962563641456 4.54585390048494 5.20581289920561 5.14713329644792 5.46672173808383 5.64331218608945 5.60481124960289 5.54755661497346 5.50884203653072 5.49081106691956 5.45659119942778 5.41886612305257 5.39397967323637 5.40229662038733 5.40434030495562 5.19577996436075 4.86665477441579 4.24654709949547 4.03551869326393 4.09445500097685 4.17301781379614 4.23869051070279 4.29248377382728 4.34749655259244 4.40168115488474 4.42559822703179 4.46042971955158 4.49462387631985 4.50179437294138 4.52424967345484 4.53921538601667 4.55737053416979 4.54988364057021 4.55191917264227 4.54591527670727 4.54591527670727 4.52147692376257 4.52147692376257 4.51151726043342 4.48739347314151 4.44667804324908 4.42915335737403 4.38924874051555 5.38435913252398 5.39578727468481 5.38079164776333 4.66129826135599 5.39134984325588 5.39141802194493 5.78538942326871 6.02159932566487 6.30137119719805 6.36896076452713 6.44261833001495 6.45290675987271 6.49452529784348 6.44618462086088 6.4575319306348 6.51714169995091 6.46813485201538 6.48306335484094 6.44788132271343 6.4801839149101 6.49045984521284 6.44276585713831 6.42623129079691 6.39360432441431 6.38982636349615 6.39663443698401 6.37416835364299 6.36060334675319 6.33937403905294 6.32257817257897 6.32039392218964 6.30007138284203 6.26382218050138 6.27665242883189 6.26795291689936 6.26524358214505 7.25589782090264 8.14525472412186 8.25715923173121 8.18517920883695 9.24551028894238 9.60938361166607 9.67180337718939 9.58288974583865 9.58779848668737 9.54776304279006 9.49825857551075 8.79678949233224 8.10608507061813 7.85381059647845 7.81515144153138 7.86487897373683 7.85892567636192 7.79517566701436 7.7777176705492 7.76717006456643 7.74031886382496 7.72302344344924 7.68636863306003 7.72367880584919 7.67007419949157 7.66913670028075 7.62460687032236 7.62578841746291 7.57323669671644 7.54176308477001 7.51554104104268 7.48588429826794 7.76260563927413 7.74415398343861 8.42508589080457 8.39707328237611 8.42233796190025 8.44260344829406 7.78014572514602 7.79971372825485 7.58630632070355 7.64420018275653 7.70247909859306 7.68138504056204 7.6808011939504 7.58213805492675 7.2696880286904 6.9339089234187 5.97028042102726 6.02831343313465 6.09393054247524 6.12596228683032 6.16790681952723 6.21691671561873 6.25869906147447 6.32064896640368 6.37913010939597 6.42567712945185 6.4525837404401 6.50354828150138 6.53714709336187 6.52297725896908 6.53494367206267 6.60131727230974 6.62684113603329 6.64900115875023 6.68312658426553 6.6788432335989 6.68991834891769 6.73186534568169 6.75878971475315 6.76796711959329 6.67927459229988 6.91789200411888 7.78137204997471 7.80219739976548 7.80874013142673 7.01844990846714 6.99842916760762 6.78716413231839 6.78833329691893 8.2431998932909 8.72811792467592 8.75690154458415 8.83598264889287 8.61825583144076 11.1072831366302 11.8519479673521 11.3528399564689 11.7663993200246 11.6787409405157 11.3400414900205 11.4201581805658 11.2865069482604 10.7727900163974 10.2270614378115 9.2495140617036 9.39457024399533 9.33745920644966 8.98222957036503 7.80384528117621 7.78770773978553 7.7546733165167 7.71693968865939 7.69487803598655 7.65076861885593 7.63073307639716 7.58770184884027 7.57398195736127 7.53978904624677 7.5603584415562 7.54898699365191 7.54319824699724 7.54699524039273 7.57905526619368 7.54415674911166 7.53444552336423 7.46975067004014 7.43249317723647 7.43236332730235 6.99784651134908 7.02188291055378 6.64067220788026 5.91016818534665 5.70410845648753 5.72749547510096 5.75922434847084 5.80119431921078 5.82911827541263 5.85936381798843 5.88166982304979 5.8703883860048 5.88784412845914 5.88940072911945 5.87739822383631 5.88238858486841 6.01057197957353 6.1588620009006 6.15565009555719 6.15085818116118 6.18182451995007 6.20614446530926 6.26377533990575 6.34328301140172 6.38197415449552 6.40481618205493 6.38541082967795 6.41243694026474 6.45506416477324 6.47795176017608 6.48765970820301 6.54468122791898 6.5767908484964 6.5648418032548 6.58030750393003 6.58098010942305 6.55918880431905 6.58691509397353 6.50394487201602 6.4250432632954 6.12224383634855 5.84334760847814 4.67436739395495 4.33518974531316 4.17072378464345 4.0144944591053 3.61935409015863 3.61948169310852 3.29227880631793 1.38369772329836 1.39068789401982 3.21663758053448 4.32913086948081 5.99884834078995 4.69590004521394 6.95471281001885 7.35659560365603 7.48778345588676 7.60570523685616 7.71120995340668 11.979271258231 12.3854482045212 14.5896543123165 22.2563625238098 22.2219753583578 15.0707437347089 13.1833896528705 12.4790417375844 11.075884012205 -9999 -9999 -9999 -9999 -9999 -9999 -9999 -9999 -9999 -9999 -9999 -9999 -9999 -9999 -9999 -9999 -9999 -9999 -9999 9.82607965535855 10.4299978583676 10.7079391228056 13.168840289116 14.101419456688 18.0096636684326 22.6160813509307 17.4421533157731 19.3870274186142 20.2217340178516 17.3492498189452 13.3656765780417 11.3755230248582 12.4243426960801 12.6613010422051 12.7763114810364 12.7904285819982 12.8560278395029 12.9908173221757 13.0560937192864 13.183641694342 13.2860689820945 13.5045009614952 13.6012311583181 13.6701607540944 13.9019196440741 13.9471102522278 14.0066116605373 14.114925238678 14.2051841882576 13.9314074241124 13.9356389946921 13.9944370152166 14.1470616071485 14.3128149623903 14.4902365453122 14.5434138946132 14.4992470777056 14.540744915616 16.0467817592262 14.8343062161597 16.2836093137661 16.6396099850352 16.7213000238342 16.8536251355781 16.9520219416667 16.9592293625678 17.0479383228989 17.0219782311576 17.0367698003526 16.8937522372384 18.5474069217722 18.9184204870536 20.4204252193064 20.9075860681785 20.7569766643606 20.9075175619971 21.2072363880309 21.2175858594754 21.4800392757273 21.1757504104777 20.7191525390113 20.6291558036705 19.7502156434534 19.6416670074003 19.5044169747491 19.2293565355957 18.2175359421891 15.8191748001931 13.0643106126534 12.9482952818657 13.5287806412077 16.6269533249641 20.7994119963985 22.1424937536438 22.1018195965932 22.662497473852 23.4686772176408 24.0983469158336 -9999 22.6864352533038 -9999 23.2305596076585 23.3874565403075 -9999 23.6166078446227 -9999 -9999 -9999 -9999 -9999 -9999 -9999 -9999 -9999 -9999 -9999 -9999 -9999 -9999 -9999 -9999 -9999 -9999 -9999 -9999 -9999 -9999 -9999 -9999 -9999 -9999 -9999 -9999 -9999 -9999 -9999 -9999 -9999 -9999 -9999 -9999 -9999 -9999 -9999 -9999 -9999 -9999 -9999
-9999 31.2111284281674 27.7255756499273 -9999 -9999 -9999 -9999 -9999 -9999 -9999 -9999 -9999 -9999 -9999 -9999 -9999 -9999 -9999 -9999 -9999 -9999 -9999 -9999 -9999 -9999 -9999 -9999 -9999 -9999 -9999 -9999 -9999 -9999 -9999 -9999 -9999 -9999 -9999 -9999 -9999 -9999 -9999 -9999 -9999 -9999 -9999 -9999 -9999 -9999 -9999 -9999 -9999 -9999 -9999 -9999 13.4931893338698 8.81697604232835 6.69168725653753 6.59976240049542 6.51485499865071 6.39034965671761 6.14555820164143 5.93755190531996 4.84211762898936 4.59512241188084 4.61755691288044 4.62607193527363 4.62085246131424 4.66168878301435 4.64350956129769 4.62168380703171 4.6216492509994 4.5850617426263 4.57321484414538 4.57784407115247 4.55492525921538 4.5327527661911 4.48575045201005 4.47525375536774 4.46973807179072 6.18533917431821 6.29855775782501 5.94021604494515 4.68235449141943 4.47893650075845 4.50082681389565 4.53911777383627 4.55771941271644 4.56011024320464 4.82771322525628 6.23932898562857 6.26421222196203 6.32310633789293 6.36479478388448 6.14470362635747 5.77081285677218 4.97924802332206 4.99928539955045 4.75170789890184 4.78299735356153 4.81850162546467 4.83309104190012 4.85485305440275 4.86670675724075 4.89297029084632 4.92931559004649 4.95372473862538 4.95685497503013 4.97746197490415 4.96809450936387 4.91906468119363 4.82866073759148 4.77547872669531 4.7262749468891 4.66931649849842 4.59628599731751 4.5447183835743 4.49801778176201 4.43965281144452 4.38719122649316 4.33450618584972 4.55253969680152 4.50513913813061 5.17089780633316 5.11829604109798 5.06231213396392 5.40118473634571 5.36596449970697 5.32917461050173 5.30470486217235 5.26729737139846 5.25608842968621 5.23928655453729 4.85258765197807 4.88463326660571 4.23545276292168 4.03551096786182 4.08467363072027 4.1521116538089 4.23071169931884 4.2945371854541 4.34070768201632 4.40402217544885 4.43986683487948 4.47143869727628 4.49401214905685 4.49884620654693 4.52321834826776 4.52244324883252 4.54385136281992 4.55613896270098 4.56689286026408 4.55921806916102 4.58152501800214 4.55191917264227 4.52975322402282 4.52975322402282 4.52959152832265 4.49912970773326 4.48892625921933 4.46181347737483 4.43523143943241 4.40694787714261 4.40676727309728 4.42897452519223 4.41773589000345 4.4177978950127 4.40310646158204 4.40576849112822 5.39142975290107 6.02152932833638 6.29779194943344 6.38881638861979 6.33862450037454 6.23412946228441 6.2646137800643 6.28668240413303 6.12957346350605 6.14560989426363 6.28032363734533 6.37511537361526 6.35520112180953 6.40985126042575 6.35783234419596 6.34737770673057 6.37259720705922 6.34060267988833 6.30849978501488 6.29719963563127 6.33192900561832 6.27457948716423 6.27457948716423 6.30007364197084 6.27518674893994 6.24924542011285 6.24173710405506 6.26735506289156 6.27970354767493 6.50850492757473 8.01605547303426 8.23433362871668 8.14574876453966 8.08266532309354 9.41105844477874 9.59253698967967 7.95429801385681 7.94654326160536 7.93478153833289 7.95729901842033 7.99488262414986 7.97024563554107 7.92091262188581 7.9000800893323 7.86961061979182 7.8758366411232 7.82349806081942 7.80703964879712 7.78083120619767 7.75300975715917 7.72626537043035 7.69255707873741 7.65693298139044 7.67737343816113 7.69343597433042 7.69336064034591 7.67648574318541 7.62414309141953 7.60350569523159 7.58025172140531 7.56410433118205 7.54380319840206 7.54361184803409 7.52076129311409 7.52936833033997 7.55324060317955 7.57547681205984 7.62478132701148 7.63918696123447 7.6769167607543 7.66589887864756 7.69257002014716 7.56173299460719 7.47016175452115 6.91340405831573 5.95778335994583 6.01842733245226 6.09483992361174 6.14506674674274 6.18139842113628 6.24527696097334 6.27264318116304 6.32372972485954 6.36114145275956 6.41697455216436 6.46312087851566 6.51137198665341 6.52573690547287 6.57007150620417 6.61590759661004 6.65985079848025 6.65386906236585 6.69887404739827 6.73925726651943 6.76630886536473 6.7774699994671 6.78438132732713 6.82260567336616 6.82953917732553 6.83679370866065 6.80490837324869 6.76586359332715 6.749517638651 6.78416433386583 6.79036300554252 6.81595703613279 6.84168160482115 6.84063606915997 6.81825364629107 6.81073102564949 6.81563387835678 6.74856210979004 6.74305825089416 6.90759193390765 8.63118171179674 9.81454523387526 12.1180819909291 11.9898071668563 11.8842378340435 11.8203433914183 11.7301688810028 11.5857590604987 11.5246277421583 11.4243025055284 10.7842239842186 9.37264168036246 9.40136257276655 8.95600364044928 7.83441185720415 7.82551362170029 7.79265279256689 7.76349920394342 7.75144670605646 7.71374294087044 7.68812314570963 7.62791952156624 7.60905797191872 7.60025226410571 7.58353479979325 7.58775423533302 7.61062093185783 7.58410261187194 7.60783383212292 7.57502894985343 7.54463272437444 7.58365224858917 7.52139438992115 7.52820547209762 7.35851667777903 7.04778547812579 6.65241459175208 6.63169208353405 5.94665771021877 5.75614409190438 5.79115104332659 5.79125748515035 5.80990373926333 5.85926704587376 5.89751605651451 5.89768935581261 5.87113141735221 5.90882743885271 5.86495789430841 5.84933789415003 5.91308868254934 6.09518532496196 6.22183788557154 6.17558352776629 6.08665842055991 6.15487098663675 6.18987600709358 6.31768927124847 6.38758784103458 6.41826548525727 6.44205322260555 6.41227491743734 6.40266619353409 6.46329652228388 6.48604786284864 6.50142526928038 6.53284535225096 6.56534669756727 6.55357947216212 6.57617178877928 6.55266790908061 6.4264311322771 6.42226059946445 6.39049210647549 6.09921299342609 5.42405275567767 4.65248689877385 4.28839779141301 4.10382638346436 3.86324383995657 3.58419447769536 2.86615845795288 1.86773442034402 1.36281738499016 0.98030180302455 0.261115642714132 1.65621737342826 3.35189541126058 3.98433648197397 3.06655087420335 5.62046042958446 7.20016164872744 7.43962559785125 7.56538443461263 7.60856595535297 8.88868596629045 12.470122044065 21.7621115231297 22.4299621206318 22.2850881666708 15.1731981896513 15.1195146728753 13.1074318206681 11.0145126684766 -9999 -9999 -9999 -9999 -9999 -9999 -9999 -9999 -9999 -9999 -9999 -9999 -9999 -9999 -9999 -9999 -9999 -9999 -9999 10.5911558897583 10.7400644090344 10.5861441496808 10.794888777278 13.3949955720628 12.5899595022268 16.1710651922038 17.0532155619235 20.785672266405 21.003951282358 20.3833046697394 18.8125031773193 14.815494485199 11.3516050365513 12.3657247212516 12.7455944482071 12.9156501101156 13.014714675358 13.1034721525502 13.2708105433651 13.353032218103 13.5322090560005 13.6992895906222 13.7717391276064 13.8569541316898 13.9240650102646 13.9559764235164 14.0121484089822 14.1579625487859 14.1313965622305 13.6915608877535 13.7200251290018 13.8720800536959 14.126493233912 14.2491312174153 14.4171666200214 16.0586231586632 16.3396346168687 16.5125526798301 16.6910118610295 16.8723496285187 16.7785739204449 16.9136170977534 17.0275605419928 17.0148892170001 17.1139580838687 17.2363445096134 18.3601122348755 18.6608186169292 18.9638042353386 19.1140925425823 22.738629569529 23.0660801835583 23.3515468636117 23.4117455372931 23.3707271643158 22.7066684720418 22.7530745777497 22.0125757785574 22.0038204358317 22.0360350017647 22.168935928204 22.150392727743 22.3803263471461 22.4263738853836 22.3201951257329 22.1686795760547 22.0073350494874 21.8618113856631 21.608560446025 21.699057236346 22.3717704927683 22.3200397206667 21.6901336889131 23.0345340278798 23.51124377434 23.3102233688705 26.4742351954187 24.9448479362102 -9999 -9999 -9999 -9999 -9999 -9999 -9999 -9999 -9999 -9999 -9999 -9999 -9999 -9999 -9999 -9999 -9999 -9999 -9999 -9999 -9999 -9999 -9999 -9999 -9999 -9999 -9999 -9999 -9999 -9999 -9999 -9999 -9999 -9999 -9999 -9999 -9999 -9999 -9999 -9999 -9999 -9999 -9999 -9999 -9999 -9999 -9999 -9999 -9999 -9999
31.1655645098574 19.1662145895992 21.0178079173251 24.1845759603932 -9999 -9999 -9999 -9999 -9999 -9999 -9999 -9999 -9999 -9999 -9999 -9999 -9999 -9999 -9999 -9999 -9999 -9999 -9999 -9999 -9999 -9999 -9999 -9999 -9999 -9999 -9999 -9999 -9999 -9999 -9999 -9999 -9999 -9999 -9999 -9999 -9999 -9999 -9999 -9999 -9999 -9999 -9999 -9999 -9999 -9999 -9999 -9999 -9999 -9999 -9999 12.8938307134764 6.78388885663499 6.66203139145427 6.42896827961024 6.22249061916421 5.85659302477739 4.77628903289884 4.51883853438775 4.51512221305687 4.51422825957169 4.53764552845693 4.54269087443763 4.56507316311711 4.57689655849807 4.57164623442704 4.58168097323097 4.56214273533719 4.54048749024501 4.52853781615192 4.52924792496617 4.4967041654018 4.48494343022282 4.43731147839528 4.46308967183797 4.44350223656881 4.42327214136554 4.38912837946913 4.39013586791992 4.43138840233097 4.47204515032494 4.50454340238361 4.53089256000049 4.53459435269793 4.51264927522234 4.78318583895051 6.31789029591161 6.20961648184336 6.27564649491965 6.08875247070701 5.73201166151928 4.99443502108706 4.74751864212609 4.76848755601223 4.78768088221667 4.81115458514685 4.83326238137564 4.84007404010065 4.853944397421 4.87271563619019 4.89406037150256 4.93332608479687 4.96340236097518 4.99746069645168 5.01698096415346 4.968091256158 4.88623394512282 4.843066086381 4.80097922611287 4.75288809145114 4.70841717424788 4.64022775812042 4.58218961209121 4.53068444690531 4.48031772512101 4.42628944822166 4.39211114933188 4.35112383879029 4.29864815935796 4.24935396694688 4.49126669464361 4.45860590982776 4.41941748516109 4.3778792800239 4.35732384683726 4.32990489096074 4.29927549915285 4.95030253679009 4.92519354668212 4.91313979795121 4.24043312806549 4.01007891031881 4.0711624534475 4.13336078436888 4.19945899603024 4.2945371854541 4.34251528120082 4.3842598737025 4.44130655766446 4.46626419813657 4.47999935257121 4.4876500057423 4.50872178750994 4.49949667641908 4.54238985232677 4.56432595681478 4.55223727738192 4.56273879148632 4.56622023420229 4.55456504731576 4.54051262775253 4.55360563827689 4.52751079023382 4.50573508639289 4.50806651951249 4.48327642205952 4.47658496816752 4.46654447935641 4.44271263030281 4.42763777375407 4.43849572144154 4.45397350655425 4.45402652174438 4.45081972603477 4.4136866713957 5.75919866011147 6.14963455710263 6.1856449063229 6.047783094212 6.07755703270658 5.84192346235248 5.47937827712526 5.49484040314047 4.76121666425954 5.49484040314047 5.87497390673123 6.09667136102311 6.25701227663168 6.19958004899272 6.28800789080645 6.27633655231523 6.24108037882994 6.28306649673221 6.25116502439121 6.2398191634554 6.29159533177966 6.28522229281266 6.27450308408292 6.28202389144146 6.27574940592632 6.27141410548788 6.24092096811178 6.23975357626529 6.26891082991397 6.24049019725811 7.63941339066314 8.1856400838912 8.25779867171693 8.21869812129229 8.21876307031586 8.17396951482231 8.14532021496809 8.08728035375514 8.08948044835278 8.04852367868426 8.02828167167397 7.98085514530889 7.89837714982469 7.89095859283157 7.89794523345726 7.88647457956173 7.80963176933627 7.80963176933627 7.69169954610768 7.75667123185242 7.77890884642539 7.74049671711592 7.74049671711592 7.68877521368075 7.6536759286466 7.6993811427798 7.66021985241738 7.65359577600401 7.65176126459814 7.64488714355353 7.61809774612635 7.60126042867552 7.59348250046146 7.58287173759949 7.62135992126408 7.62900776007394 7.63655739381767 7.6562063480834 7.66261324705137 7.66223266608192 7.53785576017892 7.44217382784054 6.85280994183357 6.17611400952877 5.98277645842458 6.06898041844455 6.13217587027533 6.2041861734154 6.27050754538029 6.29665054756568 6.32771251179428 6.36681442727611 6.38886553974726 6.42560640900995 6.48067661082941 6.51018470220327 6.55277795373936 6.56584482886097 6.61064951759414 6.62597633671814 6.65927630913374 6.6977644230763 6.72054739100413 6.75390675490357 6.76240547312302 6.79560474360933 6.80718712631623 6.8141318742014 6.81371269456274 6.83154965778012 6.79334599719694 6.78805041125124 6.82769150908137 6.82721533340609 6.82708938339541 6.83855374481509 6.85534716658242 6.82360048830934 6.81070595156472 6.83206312828418 6.82308479433841 6.81745943480887 6.7983909811249 6.76764805481981 7.98590536590243 8.56565059671037 9.62946729094533 12.0126099849226 12.0222203918431 11.9359965059274 11.8769560257698 11.7831658405205 11.7389321196973 11.6242531891982 9.56498478373743 9.34637020460136 9.27192619140289 7.82260815107148 7.88670812671745 7.81027197459618 7.7726026975383 7.75428979785096 7.7368171034913 7.70717571390281 7.68774243615542 7.67898746242196 7.61522691957948 7.62619228413066 7.6035755894873 7.60978005877001 7.54724523181044 7.54800824793655 7.59498129622359 7.575519936838 7.54116602732843 7.55706375211058 7.53837106222741 7.57470414600433 7.37641563106063 7.04124701342402 6.66896074087926 6.64401701091915 5.73697484685455 5.78190516359159 5.8303328899525 5.83941135296817 5.85604451439054 5.89732360560057 5.94065473869336 5.89585390149843 5.90934450925841 5.86475335903591 5.86226854612146 5.90935381074876 6.09221210673281 6.22177994100495 6.25343909536107 6.25273407209733 6.07567669070854 6.10598164538261 6.21429007956995 6.38273819306225 6.43926805850196 6.44547625491226 6.47504376857862 6.47538851406554 6.4669739733216 6.49671208328241 6.49610514141293 6.49027289052936 6.52860814039848 6.56568411848554 6.59144560480865 6.55260126309844 6.49167385198144 6.1541523671774 6.12542162728206 6.26321133004469 5.8233098382412 4.67879768258199 4.26686849663528 4.07198703538075 3.77706925537552 3.54859307322783 2.84221379543429 1.85043902063124 0.960030124463846 0.25706461673789 0 0 0.261947123541586 1.39727259277669 1.42289369704462 1.45250935036797 4.17738432554414 7.13464581220975 7.21847885157226 7.46196797268833 7.38598959797055 10.8399745331118 12.3212374627619 14.1476197639646 15.6400554920455 19.9501667155526 22.7047782075301 16.1627096085341 13.0656665179491 10.9821143380935 11.0541977346905 -9999 -9999 -9999 -9999 -9999 -9999 -9999 -9999 -9999 -9999 -9999 -9999 -9999 -9999 -9999 11.2798393271655 11.2311463652037 -9999 -9999 10.8831891356898 10.8289978988515 10.821665955191 13.2481757705913 13.4137738958459 16.7218885944523 18.9471537534163 18.8445867019992 20.8287150583277 20.308601969934 19.820718312546 18.7935285415849 13.4126091213391 13.2469370653629 11.9072513566763 12.3744243390187 12.7908323236583 13.0631820331315 13.3049584901377 13.4574318860874 13.6177046456043 13.7078342197389 13.7814253276293 13.8671841755828 13.92648998748 13.8434867208298 13.9669582734788 14.0902686923599 14.0145441962692 15.3995357942454 15.788012382426 15.8972791870003 16.040207045669 16.3310393103649 16.4924882301167 16.4910112607878 16.4908525416087 16.4233905038274 16.6702339183229 16.6373950149439 17.5587239045592 19.6461652514937 19.2774358039737 20.3044071187287 18.9013831205876 20.1464228285577 22.6897399299958 23.2943168606026 23.1561318324989 23.4877108272396 23.8100353699267 23.5862928718633 23.449414190701 23.7429928188122 23.5765566002351 23.6636806275651 23.8502372752823 23.9998863835148 24.0657545041483 23.9113142485056 23.9488136981158 23.753240071477 23.8433331546115 23.2580368520963 22.3559854387923 23.3923659297175 23.3386167790954 23.1685935074789 23.7911203435801 23.9546478857437 26.2528222698693 26.1714615725964 25.2286462864405 24.9330586151483 25.6089037577174 25.5524712310397 23.7733204359606 23.6080863848103 -9999 -9999 -9999 -9999 -9999 -9999 -9999 -9999 -9999 -9999 -9999 -9999 -9999 -9999 -9999 -9999 -9999 -9999 -9999 -9999 -9999 -9999 -9999 -9999 -9999 -9999 -9999 -9999 -9999 -9999 -9999 -9999 -9999 -9999 -9999 -9999 -9999 -9999 -9999 -9999 -9999 -9999 -9999 -9999 -9999 -9999 -9999 -9999 -9999 -9999
-9999 24.1671766410476 30.3346727315938 28.6168131729138 -9999 -9999 -9999 -9999 -9999 -9999 -9999 -9999 -9999 -9999 -9999 30.003131936472 -9999 -9999 -9999 -9999 -9999 -9999 -9999 -9999 -9999 -9999 -9999 -9999 -9999 -9999 -9999 -9999 -9999 -9999 -9999 -9999 -9999 -9999 -9999 -9999 -9999 -9999 -9999 -9999 -9999 -9999 -9999 -9999 -9999 -9999 -9999 -9999 -9999 -9999 19.398112661585 13.2219656713487 6.77403850720344 6.49495032158782 6.07228573566629 5.4389709494677 4.47450562629575 4.46313956674396 4.4487902508204 4.42806744230074 4.39538243433544 4.43120821597603 4.45366088773213 4.49704008701543 4.51357158687319 4.53529696155547 4.49736184999545 4.50037552229174 4.50034040449618 4.49058320487013 4.4295042810326 4.37745699292862 4.36815877632054 4.3863024912689 4.36575263693083 4.40866776575518 4.35997581596894 4.3966135716985 4.37071293636703 4.40830604852932 4.4386282510581 4.46885147880258 4.51592226873976 4.47548114196837 4.47239187667392 5.4640625977586 6.43246978097356 6.32132025420851 6.24615000974171 5.66600279972247 4.96469536471482 4.74737871032204 4.77321313368288 4.77591589011328 4.81499001880983 4.81509418979698 4.82950410462673 4.84111308491864 4.84674078440679 4.87097600576325 4.89446690846939 4.92725602309665 4.96767883641042 4.99337282358435 5.01237232977938 4.94595917333264 4.9021305341755 4.86092325385894 4.82710602497422 4.78285197521306 4.71668985919112 4.67162689735452 4.61002819721152 4.55904481802176 4.51248490812083 4.46072860025678 4.43102070099832 4.38093225781607 4.3507616365021 4.32560944690342 4.28759129967095 4.25152853666154 4.22983132311459 4.20827602994035 4.18992820960532 4.1616013075419 4.1294491087654 4.33765368059154 4.29754533670803 4.28689526837621 4.28656200109975 4.04613869407023 4.12054106903684 4.18902471460235 4.26265158745533 4.33595157656185 4.39430614396941 4.42764910526186 4.45592907309391 4.50244161483565 4.46808477238185 4.4784218044187 4.50056390146263 4.50939605221277 4.53135653707166 4.51280795800535 4.48515930375452 4.48709007517112 4.55094652630852 4.55096909283088 4.54118243036457 4.5312470224475 4.52841086184702 4.50932287769156 4.47535483932215 4.46362686231451 4.47296235368953 4.47428069680682 4.46764003171281 4.43036073233917 4.45809489443611 4.46571512718756 4.46130564582747 4.48056331739885 4.41330995053886 4.65035720165321 5.39490713322255 4.68353870109492 5.43056070626507 4.72027405998619 4.45847069528852 4.49986157824587 4.5025027871922 4.48085833017654 5.47726881830677 5.46169347272181 5.86111460334627 5.84385102964306 6.04400768424231 6.01743507882709 5.98756415388467 6.12853996165355 6.10917735817074 6.19242256450052 6.18262743116304 6.18262743116304 6.20738180574985 6.26731179096131 6.2287838537011 6.26482601394903 6.2678840920879 6.22780264852101 6.25085084592545 6.22883479555418 6.25911129018801 6.49125805577574 7.61090124361233 7.84593072193733 7.87588654465836 7.99793086607743 8.17931989975289 8.17757666709625 8.14933456202286 8.14933456202286 8.06900270551171 7.99061998382942 8.0198159226099 7.96862543370711 7.92183905109694 7.82767410732067 7.80026507381813 7.76560867180138 7.78032274146857 7.64104511228451 7.64104511228451 7.7092152507409 7.75358319076093 7.78136022835841 7.69298701169227 7.68701409909291 7.71837462884469 7.68250082570026 7.69553968505842 7.68690795587148 7.66895540846209 7.65285391744693 7.67983347419057 7.65178450124963 7.67256573267014 7.64650432024202 7.67005132652258 7.67679316446182 7.6591953078052 7.50895738155974 7.41310560003036 7.23893005626809 6.14418782230159 5.93139871849333 6.00907706985371 6.07573771731273 6.13652878714192 6.21680251506801 6.27921145285297 6.33917045966452 6.35780153965174 6.38880697083109 6.42199663108277 6.44411873604647 6.463618464858 6.50512177631159 6.51794775235281 6.52851913988632 6.51119795832445 6.55568783176597 6.53640424090961 6.58043991270507 6.61307045368093 6.62455182929753 6.64735994379729 6.6796256850589 6.67233656047352 6.76536979034805 6.78257625835726 6.79730907473964 6.80305354955137 6.80472910306158 6.83591008249076 6.81955021024664 6.83213530058469 6.79585103707568 6.82786266114963 6.78512727275997 6.76797531446719 6.7127054793128 6.71785921233494 6.62362361695104 6.61177076837052 6.73872604872796 6.68134044972895 6.64174633358168 8.15323242016511 8.26289683779336 8.31592474465763 12.0056596168022 12.0853676775273 12.0188037909933 11.9102787042516 11.8249496185907 11.4515375781269 9.22251771007658 8.67489504150039 7.82187329326331 7.85496101808275 7.82925500962927 7.79139393527939 7.7718393273528 7.73618230589852 7.74443913557508 7.71355792061085 7.64943698842151 7.62113066283084 7.62113066283084 7.62113066283084 7.57385238236753 7.5836199699923 7.5847503155836 7.54187177291595 7.56109255744212 7.55263363955471 7.50343763601998 7.53791745467577 8.32760683197456 7.57443168218836 7.49225629572611 7.03571906303742 6.6968463296599 5.73137668476422 5.77251949426877 5.80348899179588 5.86772885255842 5.88973814272612 5.90289463072148 5.94046477950019 5.98183552652595 5.91210662927059 5.88540508857911 5.87031068887463 6.05877823246508 6.20794952262132 6.24411367704221 6.27632334731962 6.30640502656563 6.33899859459911 6.25554991883137 6.06004598791791 6.26594490950689 6.42692974533421 6.52013194759572 6.46635881080457 6.51322862957403 6.54080025902896 6.52222687667027 6.53291133213009 6.53618607048211 6.52347394977642 6.56756892342048 6.59141558793835 6.48407026380841 6.31924958371011 5.92070151305211 5.52641662953711 5.50897236770982 5.8357641044896 5.40760381821444 4.30456258478023 4.09755215774422 3.93527283667209 3.52017223204028 2.6937359366996 1.83211964092448 1.33432360396969 0.254648023993183 0 0 0 0 0.261947123541586 0.264456489386728 1.02375550034986 4.08539063363715 6.98800573133631 7.19099679019336 6.98813976022066 7.03813458253881 9.04332535224836 12.1763751050884 12.335670222616 14.2042896603862 22.9227930045143 23.2778925158512 19.9322065765365 14.0694701824492 10.9282769949056 11.0338348413579 -9999 -9999 -9999 -9999 -9999 -9999 -9999 -9999 -9999 -9999 -9999 -9999 -9999 -9999 11.3505907674308 11.3532616795524 11.3171884284413 11.3179742498334 -9999 11.1954118742691 11.0216899650948 11.9329050201299 13.2797323475988 13.6544711918302 21.3000390984153 18.3448692617961 16.5079415275866 20.3092349512772 19.9375542171083 19.7744737805791 19.2614721455403 19.7272755894952 20.0203022633635 15.1936824793364 13.4847155052437 12.4120241235489 12.8692224054214 13.1721890683166 13.3950432007517 13.52559360188 13.6511670671977 13.6980357739763 13.7885889467673 13.90619195025 13.7606468358792 13.8808377809413 14.9780258421643 15.7960812090565 15.8859597965012 15.9956402699046 15.9983114279031 16.1965157619497 16.3852667570205 16.4050720655098 16.5342119179484 19.2697037030962 19.3269407609139 19.5224345104307 21.8593629534544 22.5138495810886 22.9476310271682 23.242308181131 23.400709000226 23.6178069726495 23.8976509638415 23.8249104547075 23.9229183228249 24.0782750082727 24.0818273818719 24.096516137135 24.2764714437073 24.4891568106185 24.5259275611681 24.3524913542429 24.419944035426 24.3800030679263 24.0936655494807 25.2104700914889 25.3941900731223 25.3759171811367 25.516284444052 25.5430563688306 25.528798612443 25.6571535294835 25.5181117038524 25.6857368968187 26.0859993471351 25.2624495979255 28.0720821336089 31.0374427032647 -9999 -9999 -9999 25.2225901878966 24.1536809419151 -9999 -9999 -9999 -9999 -9999 -9999 -9999 -9999 -9999 -9999 -9999 -9999 -9999 -9999 -9999 -9999 -9999 -9999 -9999 -9999 -9999 -9999 -9999 -9999 -9999 -9999 -9999 -9999 -9999 -9999 -9999 -9999 -9999 -9999 -9999 -9999 -9999 -9999 -9999 -9999 -9999 -9999 -9999 -9999 -9999 -9999 -9999 -9999 -9999 -9999 -9999 -9999
-9999 -9999 30.333853233544 28.2493860798528 29.7545345140134 -9999 30.00899083326 30.5869400311128 -9999 -9999 -9999 -9999 -9999 -9999 -9999 30.1047055546311 -9999 -9999 -9999 -9999 -9999 -9999 -9999 -9999 -9999 -9999 -9999 -9999 -9999 -9999 -9999 -9999 -9999 -9999 -9999 -9999 -9999 -9999 -9999 -9999 -9999 -9999 -9999 -9999 -9999 -9999 -9999 -9999 -9999 -9999 -9999 -9999 -9999 -9999 20.4767614146934 12.2945339186789 6.70595199994925 5.50770808356378 4.49484060767121 4.4565683729507 4.44688149033049 4.39849700217332 4.28656410163436 4.2371466106675 4.28361016346481 4.32461888564296 4.35763659186409 4.40964128060094 4.42811439715305 4.42068498762754 4.44690855080971 4.40554689006844 4.39639353615311 4.44698720947878 4.32634691528581 4.09970569190672 4.06814546550724 4.167690198465 4.24165900326367 4.13264973700226 4.39543742897158 4.29646438553949 4.37682818262406 4.39233065531863 4.39233065531863 4.42923882790843 4.48592651939549 4.46555278524676 4.47910529734621 4.4463963330668 6.31288730054644 6.37545045201489 4.82304450757029 4.8783896700856 4.9197049093719 4.72050595294136 4.78017925591191 4.79299107350387 4.79160157956291 4.81060932773981 4.8032827751113 4.81860045329068 4.82182040498777 4.85293699041911 4.86293847284758 4.91265325613465 4.94026396123176 4.96836886792112 5.01593611006798 4.98573326664965 4.90628831180677 4.87309774439384 4.83298209155257 4.78852750396869 4.73485144318908 4.68668838194253 4.62979235588627 4.59091928842525 4.55170710674781 4.51190275180862 4.46020662397047 4.43058616880589 4.40037071649297 4.37578323302344 4.35563804489088 4.3230855144794 4.31453238575555 4.29279493732569 4.27904550786258 4.26459437463239 4.21650847239555 4.16314168221181 4.14414432000078 4.10934624759197 4.06963714897784 4.10574259809695 4.17624293210727 4.25589620967755 4.33024675798319 4.38961473473949 4.43007938031453 4.46760317992343 4.49021425697021 4.49891471349128 4.51096614061029 4.51100181932507 4.53154802713467 4.5536326818543 4.55197000724606 4.54244510195922 4.47780268451936 4.48725213316175 4.54116582791847 4.50294330891522 4.46735096087033 4.46719692555934 4.4923074294859 4.49213492577875 4.49211007329157 4.47060592294631 4.47704090585669 4.48611822914754 4.49834853088681 4.47138289074077 4.47910855911095 4.45314059333898 4.46617665445979 4.47272690826415 4.42740148109331 4.40189422003012 4.44351649394465 4.46192932850079 4.45499493810201 4.48355494480617 4.51319052689257 4.52065303121911 4.49235350948331 4.47336030996802 4.46232848269301 4.45273411205859 4.45654511310195 4.70299599293141 5.41282469803373 5.38979920806207 5.34751196713392 5.33389745903261 5.33816314463966 5.93409807946969 6.17593139216934 6.07564682493452 6.12816869380749 6.22286999160182 6.24728168509428 6.2441947002627 6.21387806133039 6.19777773910293 6.18337124805792 6.11742826038919 6.21088163291536 6.19401936425178 6.19549832806967 6.46703263900852 7.21693863533095 8.09401642808882 8.06589128747737 7.97820230284066 7.95984778579108 7.7441916414761 7.71797582188348 7.9751012224735 7.96278660549944 7.96744413511346 7.9242699333602 7.61587603705751 7.76143414052952 7.74187157811779 7.72404769354034 7.5320606898169 7.52573631765951 7.50528496868083 7.6409559295377 7.68470744844611 7.77841730045665 7.73229710041128 7.7131275779278 7.7514094591228 7.76538150332566 7.71910735812684 7.69681981742272 7.72255936686574 7.72267895210104 7.70272788660781 7.69365539085727 7.69365539085727 7.66272279618454 7.62495227533005 7.40333246475447 7.23038206195612 6.88375969180678 6.19646997364954 5.98266582967996 6.03058991327797 6.08285312197331 6.13726419229251 6.19686332370066 6.26376360086757 6.31920232092246 6.36537449118644 6.41408432912733 6.42433609149641 6.4089558755518 6.46548933415282 6.46468429037753 6.46206172132097 6.42233857169356 6.47221446008927 6.42653694624231 6.33286379480164 6.36446854308609 6.40738066484231 6.2626736711405 6.44185663801841 6.29707477068568 6.4679438586749 6.65361628009406 6.65235792060113 6.66918069743801 6.70150176071595 6.73205198728104 6.74506768036282 6.76358446466385 6.72062011475256 6.72886296728385 6.63713080146825 6.64371876470792 6.65968751798779 6.5444651456512 6.53743058945479 6.53623734124389 6.35579814603893 6.34243319530963 6.05113416219195 6.25497082695741 6.34287902046916 6.51549319052372 6.45932393398329 7.7996627857147 8.28545265396179 11.8489888901175 11.8909428073407 11.9108123372422 11.8610740299149 11.5254087718933 7.86256658057458 7.91662585327113 7.84695684764396 7.8226749545656 7.77586116977053 7.68508359781379 7.66347581707667 7.62620134499662 7.66977243161871 7.69731872361767 7.65963982422793 7.64229960527157 7.6192537028785 7.6090791096144 7.57200832440709 7.58196708259247 7.55654799832138 7.57112362478561 7.53158256969984 7.55707351636458 7.57084115219517 7.50330369799755 8.34845155911372 7.56598456337323 7.46498569043391 7.02999379738316 5.97222583147227 5.74098191378303 5.79865885911409 5.85836225067455 5.90126377115644 5.94560062429041 5.952776005783 5.98899755032717 5.9920921261764 5.84868974147093 5.87381638853107 6.13565465546391 6.21844557265198 6.22871527215262 6.2157495385555 6.28431822275688 6.37430988128864 6.37168860417928 6.39429870912117 6.20835047428533 6.27522370910751 6.4700191188738 6.51366626359977 6.5586365039572 6.48974239728321 6.56994984138752 6.58647988901758 6.60133224011765 6.57618534847093 6.5687521339545 6.57230693317043 6.57230693317043 6.48407026380841 5.93953084447333 4.83562829001926 4.54144483442953 4.49178002307607 4.42571724132386 4.29426748384761 4.15888052840899 3.91530335146849 3.50201777873183 3.05060564049781 1.81444776952356 1.31985343267603 0.939743862946619 0 0 0 0 0 0 0 1.00775951859829 4.04059548702204 6.85165285305258 7.04714710240233 4.1300983789082 6.84493057588638 11.8681046211378 9.82884976924059 12.2341456948842 17.7422218928918 23.0657565587114 18.8970598694933 23.4346335240447 14.8487107862173 10.9219784688549 10.9987320230966 -9999 -9999 -9999 -9999 -9999 -9999 -9999 -9999 -9999 -9999 -9999 -9999 -9999 -9999 12.299473603533 12.2856702395987 12.2605394402189 12.2322297902702 12.2299865729793 -9999 12.5604190505425 12.4971990735925 13.1388618663104 13.6712975212775 13.3030867175662 21.3989104841003 20.4891648911275 20.0946401746458 21.4232080719159 20.4971819101788 17.7607298478889 17.9757834302428 20.0079497667134 19.2083782648449 15.3294927815305 14.2222101994672 14.4264841563247 13.9138276909285 13.1340355364033 13.3496875805756 13.5416160415582 13.6672482000467 13.8242346852348 14.7895317371092 15.8022945073883 15.9710724379256 16.0804455545048 15.9958829469765 17.7176079425245 17.8566757360144 18.0949490557381 18.1266550768521 18.1853532536103 18.4690775888984 20.5159476566835 22.14617040149 22.9597166786203 23.2715326247583 23.4822589708854 23.626774669802 23.6817550022256 23.7236384841733 23.8898982853985 23.8305820346228 25.0991640620849 25.100423102774 25.0576347329001 24.0936065989789 24.0296041094405 24.2627782286382 24.5854895954994 24.9780252949868 24.9352696545451 24.9756090924599 25.2052593446801 25.0367667565879 25.0936802711264 25.2672219015742 25.7470173496855 25.5025210602173 24.8492570498597 25.2460315303266 24.2305596214465 24.8856107769394 26.7385911405002 27.6145019180426 26.9461690522311 26.0858104254222 -9999 -9999 -9999 -9999 -9999 -9999 -9999 -9999 -9999 -9999 -9999 -9999 -9999 -9999 -9999 -9999 -9999 -9999 -9999 -9999 -9999 -9999 -9999 -9999 -9999 -9999 -9999 -9999 -9999 -9999 -9999 -9999 -9999 -9999 -9999 -9999 -9999 -9999 -9999 -9999 -9999 -9999 -9999 -9999 -9999 -9999 -9999 -9999 -9999 -9999 -9999 -9999 -9999 -9999 -9999 -9999 -9999 -9999 -9999
-9999 -9999 -9999 -9999 30.3577350368639 30.5760102243404 26.8433996883479 27.3763773377341 28.2667840302754 -9999 -9999 -9999 -9999 -9999 -9999 31.0600517880489 -9999 -9999 -9999 -9999 -9999 -9999 -9999 -9999 -9999 -9999 -9999 -9999 -9999 -9999 -9999 -9999 -9999 -9999 -9999 -9999 -9999 -9999 -9999 -9999 -9999 -9999 -9999 -9999 -9999 -9999 -9999 -9999 -9999 -9999 -9999 -9999 -9999 -9999 22.5198141384321 12.0819476148924 6.39134723348736 4.49866988407718 4.42115744661181 4.35122215634044 4.3393203460772 4.22994343804925 4.0681749727267 4.14581631403872 5.68111257463518 4.19403135800979 4.25749561670489 4.24260592975859 4.2975029312787 4.27728942591395 4.31007678786584 4.24490008749579 4.25218625504192 4.23191121991118 4.08785418425745 3.65017568998432 3.23699023238209 3.60884690149895 3.84942774708772 4.00826277251276 4.32152419499594 4.31492604787083 4.33272282861719 4.34400769248879 4.35505397361363 4.40898146413167 4.45346395794142 4.47501886133971 4.5042556442437 4.50201382461574 4.52387631903966 4.72705290990919 4.60063296916279 4.64632553393506 4.69455712138854 4.71504680075184 4.73690458444441 4.74724645654061 4.74434587887218 4.75150823545072 4.75646646014126 4.76854679905853 4.78870263846135 4.80737356173872 4.80866596672052 4.86035815432339 4.89102086423638 4.90663520261969 4.95128145799377 5.02268002442645 4.89895622171414 4.84532795752134 4.81444423138619 4.75935492899937 4.7168710098264 4.68081558252794 4.65557647680854 4.60639224212814 4.57920551209808 4.53875573209931 4.50782457916279 4.48912736701455 4.46157181049661 4.43609279321107 4.40518822969667 4.40518822969667 4.38623167701476 4.37975075387468 4.36266835391889 4.32991731505858 4.27466866233199 4.2532544603847 4.24462785170653 4.21333873316204 4.19704692006422 4.22171527650913 4.26549211545721 4.33191689963586 4.37204882670402 4.42842268086286 4.46193187308921 4.50109017832705 4.49891471349128 4.48911742368965 4.49343986679158 4.53324255839889 4.53309781932723 4.5542200492445 4.54247674730253 4.54259201739419 4.54315888110819 4.46749968411695 4.51420212456148 4.5044421031173 4.42862604196453 4.42639473856007 4.4233449882204 4.46324341210876 4.45383915405197 4.44414458446916 4.42480215236445 4.48804068409198 4.47544711801314 4.46563025634793 4.47623151117063 4.45330098009807 4.47604173256144 4.47508943692219 4.45683250537871 4.46719809941816 4.43568993507091 4.47849358858899 4.47749854512923 4.49989470085164 4.53614393724142 4.51367775841492 4.49554259895426 4.49554259895426 4.49554259895426 4.48088067335831 4.46974019567105 4.43196937136044 4.41171443020382 4.40461336368395 4.36755403953821 4.34912713735942 4.60042349583845 5.30587259504187 5.67499227324594 5.68575801052557 5.88483185407283 6.00911769421513 6.15088426129076 6.23380415860598 6.19794068439733 6.2139667489481 6.19314901668211 6.07824347806738 6.15827137714181 6.17764383727447 6.20943760532657 6.20350440841102 6.18088406869813 6.20086493627709 7.1878494190551 6.41684549071971 6.4138485370816 7.15442904155289 7.88584031100538 7.94831196818542 7.81842500600415 7.95769457993813 7.64749042404384 7.44827970654704 7.02705402949064 6.99925070881805 7.374820550249 7.35952389630752 7.33858002178563 7.31664584280794 7.55401903243784 7.642621013029 7.6899428763675 7.67899557995659 7.77249682649352 7.73000371272522 7.77052782984473 7.75286036506031 7.73391934096442 7.73374292210751 7.73391934096442 7.68092974200335 7.71015364094093 7.68225797467808 7.44223284915585 7.47024797460965 6.8568307652625 6.17661425074144 5.96342632220999 6.0062524715972 6.05296787445407 6.10376380541094 6.14789931727079 6.18127809154602 6.24591126685649 6.29626851502929 6.36206761306789 6.35807958874458 6.39406775335065 6.39842964207284 6.40249780791354 6.36821071034792 6.32304656563922 6.35490646015253 6.26682877031328 6.13574611298251 5.91596149623711 5.945550381604 5.97490052864798 6.00621844882472 5.60923542862464 5.63385695452855 6.03624444941399 6.29399880392881 6.30611490855276 6.3177683959568 6.32979889325423 6.505317075026 6.62118184785805 6.52270035103935 6.53762200016835 6.3673555167653 6.3814552494087 6.38587907016413 6.11700148211464 6.12986050281137 6.13975007361174 6.12872346253433 5.70531552960609 5.68947517785398 4.93293564555262 4.91908729127836 5.58362696574201 6.15871643075983 6.35178416375154 6.43731288132992 6.37051111861211 8.1936032995206 11.2290805359903 12.0793754708357 11.065377898429 10.9028558606178 8.01632145832229 7.9223832337003 7.81529408643051 7.80044405498768 7.65950846792685 7.62213439565151 7.68299028738775 7.66516850296023 7.6267300073817 7.59535484860018 7.62801565342589 7.61929275335661 7.61929275335661 7.61330895075583 7.57693169661204 7.52969005181631 7.59166322563154 7.5444335543529 7.51900588866497 7.72156566359535 7.52469704431588 7.56323085180408 7.53466445462858 7.74015157192442 7.57204519927089 7.48768241918789 7.04527932449916 6.00402640231392 5.78916534612431 5.83273666967597 5.87013425902891 5.92768899952993 5.970764361292 6.01345756750264 6.03306462921768 6.04184231282593 5.89423667160327 6.1366535411832 6.20105211399626 6.25447075101518 6.27398187515121 6.11834282695404 6.26270871054546 6.4072877534688 6.37616794969089 6.38783618775158 6.24604066311917 6.32836576795854 6.5142398781711 6.58196778460904 6.60941360260251 6.53935063628857 6.56224727315735 6.61547782998865 6.60166068411276 6.62384859588157 6.61239485071655 6.55289229689737 6.33167919410784 6.17981257250499 5.5343620410875 4.81201676218021 4.4880099589763 4.42978668389806 4.33113707552499 4.19375950097285 3.90617844232427 3.4942678291619 3.04405788885328 1.80436447333585 1.3054317253165 0.929408507081854 0.249211014252388 0 0 0 0 0 0 0 1.39727259277669 3.83017793316738 5.3387773983806 3.65899954914477 2.18845074681085 4.39657627786761 10.2854184198423 11.9174762581619 12.0450102065863 17.658348575472 24.6649050529673 18.7858487080724 17.2151066522469 14.414753630648 12.7883447390688 10.963845270178 11.0706046389905 -9999 -9999 -9999 -9999 13.5072658182082 13.3630298445734 -9999 -9999 -9999 -9999 -9999 -9999 -9999 -9999 -9999 12.277366751683 12.8276917487838 12.8014282999792 -9999 -9999 13.1288185614489 13.2976713795302 13.688246055227 13.4563596969474 17.1369998428833 23.0648472278761 23.0152463643056 21.2718180365108 21.8032637390121 20.4714797919277 20.054584590359 18.5589084999761 20.7728313663503 19.8562745586892 18.0547248255246 16.0390025470145 14.8283024841546 15.1378836142899 15.3500559825779 15.4630505034878 15.6565765747689 15.6597733514466 15.757890136415 16.0773918251192 16.0932258581093 17.1776342458576 18.0124356993298 18.8348457283454 20.7411882991086 19.2511869080686 22.2431010953004 22.3563185178054 22.7535907900685 23.132429509301 23.2406332795361 23.458527266012 23.5750826384237 23.6428730023777 24.6525541286796 25.143256834675 25.4135422991714 25.4409720034088 25.6070379544066 25.528971661611 25.7164811086528 25.738430017434 24.6276631163729 25.0363555874911 25.2926510157848 25.408418735837 25.4680265989619 25.2603652623888 25.6694559753221 25.6877531848382 24.2202492508719 24.6044405899424 24.9087542899079 25.0502027937245 25.2565708149255 24.6254150067497 26.1229484580601 27.6716160201762 26.2129932309961 -9999 -9999 -9999 -9999 -9999 -9999 -9999 -9999 -9999 -9999 -9999 -9999 -9999 -9999 -9999 -9999 -9999 -9999 -9999 -9999 -9999 -9999 -9999 -9999 -9999 -9999 -9999 -9999 -9999 -9999 -9999 -9999 -9999 -9999 -9999 -9999 -9999 -9999 -9999 -9999 -9999 -9999 -9999 -9999 -9999 -9999 -9999 -9999 -9999 -9999 -9999 -9999 -9999 -9999 -9999 -9999 -9999 -9999 -9999 -9999 -9999 -9999 -9999
-9999 -9999 -9999 -9999 -9999 -9999 31.0465108782313 30.635208610314 -9999 -9999 -9999 -9999 -9999 -9999 -9999 -9999 -9999 -9999 -9999 -9999 -9999 -9999 -9999 -9999 -9999 -9999 -9999 -9999 -9999 -9999 -9999 -9999 -9999 -9999 -9999 -9999 -9999 -9999 -9999 -9999 -9999 -9999 -9999 -9999 -9999 -9999 -9999 -9999 -9999 -9999 -9999 -9999 -9999 -9999 24.797750648666 17.2874694487641 6.23693530353275 4.45354915605247 4.34409413856068 4.28713185537334 4.26506176103741 4.17676749705733 4.14034591450558 4.14306315315311 5.39894646202228 4.12200348759376 4.12282764283231 4.04966797652012 3.98808957608636 4.04051912718249 3.92552018095159 3.95696062936939 3.95693962382609 3.92639142703819 2.51687086595391 2.2121725591123 2.1891480572233 3.17516650864933 2.45809888466441 3.5606552345752 3.97758219131137 4.33118327806754 4.32049633703343 4.29143751164844 4.29165548037102 4.35031053750402 4.3921838519639 4.45284741976812 4.42308933135458 4.46120947062136 4.52291045987086 4.56418739368175 4.60532165192844 4.6470623712654 4.69250745497124 4.6962540192232 4.69504027786479 4.69722613099037 4.68836488965044 4.69033004042273 4.69095967550263 4.71067237563484 4.71483453757357 4.72419673940923 4.7300583131673 4.73818988462408 4.77681329173142 4.79300724484274 4.82317563817198 4.88887515074684 4.88886844691482 4.80095482978761 4.75845173047686 4.73812200005828 4.70719515858556 4.67350795968005 4.63897255939719 4.61328500135143 4.5715039302231 4.55406643625184 4.52546050987495 4.51852618931071 4.48588029840844 4.45519103364493 4.43515288891738 4.4274112415764 4.4274112415764 4.4522569286935 4.41840910711505 4.39593078045605 4.38334566633226 4.38022283766401 4.34136391644893 4.31995723564338 4.29831383695174 4.31468332056033 4.35770460140498 4.40001349195222 4.44796841910247 4.47656807943908 4.49026192282404 4.51294750977301 4.52128991361577 4.51125781278879 4.46608852927486 4.48746199916753 4.55506413040884 4.55360180482628 4.54232521111515 4.52141747072764 4.52149361364993 4.50987252516188 4.50460369366583 4.4658719394424 4.43548679539076 4.37839304480166 4.27833082412884 4.26998727544889 4.26998727544889 4.24985928548769 4.40493369676747 4.42268631729277 4.43887387039963 4.44481334737844 4.45508383285517 4.44529215837382 4.44548113353647 4.45925146921862 4.47064620751621 4.47575336950457 4.46820700970487 4.4911530650899 4.4978452781124 4.50044535457309 4.51369042748936 4.50121093869559 4.50126943896262 4.49112031654457 4.49017305964028 4.4788540304647 4.47862712319981 4.45032466614808 4.42351975078542 4.40368108093943 4.385720162458 4.3634399612593 4.34032438630445 4.32065660003373 4.569395548233 5.2654899579886 5.28077775944356 5.87285075179105 5.99856700765367 6.08316921028006 6.13791597983462 6.19081013556034 6.16430294628909 6.11354807499609 6.15581720204036 6.21452127288934 6.17423733616386 6.17423733616386 6.14774283149567 6.1533581582132 6.16802523120928 6.17747443399888 6.41208308665775 7.52414724454623 7.71418226677429 7.69311980355124 7.84703061701196 7.45367728649802 7.07555785040465 7.06896651206863 6.31909100069119 6.29697083787657 7.03516238283781 7.01013599752633 6.98953238170382 6.97051655231111 7.36139418125913 7.80897587558732 7.80897587558732 7.72231914655355 7.7202891620303 7.69571596303141 7.78119030320416 7.7617532933354 7.75481650531583 7.68830248831261 7.6884396836394 7.59233904954021 7.62547036699358 7.50133758310399 6.8888058820967 6.92071614424786 6.22470847555777 5.97823351081566 6.04295076267018 6.07858783528866 6.12283272904214 6.16591705578851 6.19443244322108 6.23356806076359 6.2829602915017 6.33489042815769 6.34266229388147 6.35591969924394 6.38182343394599 6.35229290522598 6.27384342787513 6.18189592759931 6.07634729314333 6.10726231134076 5.87610275619538 5.88743609387036 4.81331282299632 4.8368455097236 4.86021350522822 4.60279714839562 4.62583218510564 4.63745489347418 4.92139208569817 5.65570306266778 5.65570306266778 5.6784649517622 5.67271262657406 6.09060260301896 6.11107071620734 5.73347847888795 4.99541107628404 4.99728604877682 4.99616456172344 4.99785898036298 5.00601195610982 4.72088822029663 4.709978508952 4.69554610921456 4.6822547243422 4.66362158447418 4.63153603417985 4.59994328262963 4.54315073835728 5.50076588705233 6.04438941684583 6.32232127349023 6.25143987318367 8.05527251971814 9.0899476667924 11.6044774631617 10.5638166353164 9.94319715067755 8.91987498777173 7.87163932598321 7.75539382086748 7.67376654707642 7.53441255439509 7.60076965323092 7.56203266508817 7.54179246033039 7.58014345339974 7.62348554574937 7.5749227898016 7.5566798717191 7.62338321062836 7.56640041919302 7.51336402431825 7.55718009836807 7.54326427152399 7.49745402148945 7.49730743978487 7.69969607651 7.51885867895836 7.5452580013794 7.55564579081212 7.75220944831949 7.57068748676929 7.48228356852265 7.2979992623033 6.00700039196815 5.81479748573309 5.85354136695244 5.91799815105124 5.97378737326236 6.02588530914683 6.05580324749366 6.10296867739814 6.13354434774207 6.16903876432252 6.20138354935102 6.24269930876017 6.29675602060686 6.30818219398999 6.26642001340666 6.32222530111249 6.42681803360917 6.42483436930732 6.41358946237187 6.39432827844346 6.42999359900066 6.55948145545402 6.59481824525192 6.64284660964874 6.60775630664454 6.59607848216942 6.63831300471049 6.64341246057425 6.63520348323612 6.60243209225913 6.43535573959542 6.30360647663519 5.89598166306289 5.47372759890257 5.82446885765355 4.7237777690544 4.37194942398101 4.18358824872808 3.97626565931287 3.47614961997135 2.65214172677972 1.79592635526329 0.924125747337395 0.246520505221881 0.246863881706292 0 0 0 0 0 0 0 0 0.261115642714132 2.9344145141178 6.14815295697856 2.02316936327306 1.7570948402897 2.42812373120986 8.20790522674922 13.9580374044626 12.8551008388815 22.8197217134666 22.8516535125997 19.8245734322155 22.4720849321573 13.9993576702468 12.7899794335004 10.8934292843845 11.0077231290288 -9999 11.1302547733289 -9999 13.0383878543782 13.4999376485371 14.5349228433927 -9999 -9999 -9999 -9999 -9999 -9999 -9999 -9999 -9999 13.2153036450009 -9999 13.3766340280455 -9999 -9999 13.373103614105 13.4864696457728 13.7731699679036 13.6288711251417 16.5551075019225 20.0657349750736 22.3367767246142 19.45771849281 22.0465287129306 22.2395420556208 20.3805428435285 21.1110434241718 20.9652237607589 21.5118590469488 20.469672328096 19.3772297348209 16.4534407138325 15.3941245541253 15.4833298946238 15.6083184257246 15.9098003103527 16.8552429218105 17.5879083618733 17.7860252307392 17.9482154690043 18.1670398712554 18.2353837440224 22.1624101302813 22.3580235225639 22.6766050439811 24.1896179275824 23.9137723637748 23.2420519769444 24.5624651122569 25.0323836681482 25.3262410452819 25.4077564618678 25.6697577969801 25.8219891217369 25.7348985076926 25.5786901393097 24.8648593283252 25.1401965853373 25.3237537090504 25.0322560043952 26.3969577816081 25.4148335421641 25.8042878328814 25.7767712759886 25.478526141098 24.1896300479779 24.342095597836 25.2752835099423 24.6360144286951 24.8904057536579 25.1421342073053 25.1436677774867 24.7887609319294 24.3610763134633 24.6248340800524 -9999 -9999 -9999 -9999 -9999 -9999 -9999 -9999 -9999 -9999 -9999 -9999 -9999 -9999 -9999 -9999 -9999 -9999 -9999 -9999 -9999 -9999 -9999 -9999 -9999 -9999 -9999 -9999 -9999 -9999 -9999 -9999 -9999 -9999 -9999 -9999 -9999 -9999 -9999 -9999 -9999 -9999 -9999 -9999 -9999 -9999 -9999 -9999 -9999 -9999 -9999 -9999 -9999 -9999 -9999 -9999 -9999 -9999 -9999 -9999 -9999 -9999 -9999 -9999 -9999 -9999
-9999 -9999 -9999 -9999 -9999 -9999 -9999 -9999 -9999 -9999 -9999 -9999 -9999 -9999 -9999 30.7879292695741 30.3526585521521 -9999 -9999 -9999 -9999 -9999 -9999 -9999 -9999 -9999 -9999 -9999 -9999 -9999 -9999 -9999 -9999 -9999 -9999 -9999 -9999 -9999 -9999 -9999 -9999 -9999 -9999 -9999 -9999 -9999 -9999 -9999 -9999 -9999 -9999 -9999 -9999 29.7858588561451 27.3009847344065 22.2331286528995 7.21477902198166 4.45911690169921 4.37626725753082 4.27829189367069 4.18030829465114 4.15778501263696 4.12273753511604 4.1097267020559 4.07333477439729 4.04875841704106 3.95583579046674 3.74159665084354 3.14892645722042 2.46603927191493 2.50055236212207 3.3029407756366 2.26938885522363 2.20945813647489 2.14108997777244 2.11889042719925 2.13344950544503 2.12217297063994 2.14106570805525 2.41918176571704 3.12174035397951 4.30401304902267 4.29410536143866 4.25099944929739 4.20194448878278 4.29621775148163 4.35867388672266 4.38933447589748 4.42988646110283 4.43797113433292 4.48711823962283 4.5213257661545 4.59091234389328 4.59055287407493 4.60262912347277 4.62545183988035 4.61287892334129 4.61287892334129 4.6244906887077 4.62061492192072 4.61450771095409 4.63674307877509 4.63654663187107 4.63088357264906 4.6546219009078 4.62239730648797 4.664238082186 4.6330804860314 4.7012759920102 4.7561063480263 4.76884745789813 4.73798077275596 4.69156506671022 4.67171461468757 4.65973839858787 4.63835641048505 4.61748051178449 4.592774469107 4.57815277246151 4.55872727089139 4.52928888414602 4.51590833732998 4.48867816225477 4.42186862544544 4.44408030334217 4.45545295700498 4.47611277037841 4.48867112294281 4.48541049338 4.49316732120143 4.45500161045341 4.45157878896718 4.43424008046143 4.39044465004845 4.38236600036234 4.40511056491118 4.42459544893272 4.46466216501996 4.4990723416203 4.51957782053245 4.53560488574924 4.53318314553554 4.5232163014395 4.50755986284203 4.48754686512919 4.4560844045644 4.4903351376893 4.52706544203268 4.5053768345781 4.50658135139775 4.4946731019995 4.52151321134732 4.48294720348798 4.40265298190004 4.27015086567991 4.15802794831357 3.99764296084822 3.74799662162606 3.98593809121612 4.15047657032343 4.24979861108501 4.32834458927978 4.41291762138812 4.39354936896114 4.45662439609673 4.39375808124841 4.39407244754891 4.46544661068247 4.45433643070654 4.47978393904615 4.47586389259303 4.47897276096962 4.49995353822663 4.52498143928799 4.50495822316222 4.50512200097328 4.50518056348783 4.50657260334414 4.50741697418732 4.48475896115568 4.47324117940738 4.45868291397733 4.43069760414944 4.41218458533795 4.39532089197569 4.35187195340316 4.34371606198177 4.32600665829561 4.55782423385658 5.25804057240489 5.25804057240489 5.8815128251902 6.02662299192092 6.07781869151883 6.19050690428099 6.16732476853982 6.19702300572497 6.15941061169392 6.16914818513372 6.21431512189911 6.18254571790778 6.15361004741098 6.17342358475882 6.18865233590406 6.18802951088786 6.16094356458214 7.13057338397548 7.53939924436008 7.50397488062785 7.48927739830366 7.10657662491702 6.37809407277951 6.35666001743747 6.34027940587306 6.07155319800376 6.08169039042437 6.06278195157521 6.30435551621429 6.29176537207058 6.29164043169493 7.00082149737479 7.75847830037833 7.83656855543132 7.77120324661031 7.65211944996471 7.77120324661031 7.75142427442737 7.74657721096814 7.63929982316488 7.66596701647448 7.51255995739082 7.54184698201009 7.30347069768009 6.92668060148327 6.21551664936859 5.9747842749775 6.00988247195112 6.05498996018314 6.09356361982639 6.13605439009555 6.18655304414952 6.21530486151962 6.25484400705732 6.28284822190138 6.30535744022354 6.31680764256008 6.3212878509819 6.31261512459679 6.2894053998763 6.2328723831681 6.16543081746192 6.02423185010125 6.05501316695921 5.85780665481779 5.47266200170741 4.77593906500308 4.53781886802492 4.56083211195803 4.58645155194545 4.60459265660911 4.62341542357372 4.64615369475036 4.65809010294141 4.68292986662762 4.66382578501284 4.6660159934576 4.69119158298029 4.69571329420764 4.70585856472757 4.7257227274095 4.73907931643994 4.73911098209483 4.73846347237034 4.73154479147145 4.72646007630863 4.71631306625216 4.70522936077786 4.67825153947619 4.64710777218927 4.62333686648187 4.59102319612427 4.55481599703805 4.49573162533077 4.7351368578177 5.96901444629803 6.26170642421581 6.21566644438057 6.17957282530018 9.46921289218662 10.446577281863 10.3483383723021 10.0636194456703 10.0160221177258 9.3166385908138 7.65233751637404 7.62261869933195 7.61347798621836 7.58753671392071 7.57880198995205 7.54725891562169 7.54927729508436 7.55963630244777 7.55976968132893 7.5678577677153 7.54642289830303 7.49596274095768 7.50166365783028 7.54589684040777 7.52017158882663 8.24076486317334 8.7879320026295 8.57208892711517 7.52935517491442 7.51581986664421 7.45187416727106 7.5105645929612 7.5905649164737 7.53935865099031 7.31171438639671 6.02497814404882 5.83492032550062 5.89382570156989 5.96217612474931 6.01460325873598 6.062423363595 6.08646781680696 6.12830952329147 6.16871515765884 6.18957217586945 6.22307538349229 6.27521078638378 6.31967931595623 6.32479536026141 6.32598284590759 6.39111445230412 6.37595524011423 6.41344455204994 6.41576375878967 6.36709301503819 6.45998179945937 6.59362907800419 6.63924606286129 6.68968394520983 6.54970692837751 6.62973662525784 6.6638400634562 6.65474980185343 6.65502057423015 6.59912586240077 6.49428131985743 6.47686345245573 6.3732090490348 5.82839638030704 6.00085080704811 5.72578735719382 4.28734824524057 4.08103818182428 3.82138704103754 3.12957391216936 1.79415032049509 1.29110338411559 0.246863881706292 0.245610439938762 0 0 0 0 0 0 0 0 0 0 1.39078851051803 3.43852945644868 1.70412207163793 1.04874677610054 1.93684219169607 7.04841395364494 13.2357419323845 22.6639790764872 23.3652118309169 23.2786617937127 24.8589973898029 22.3741192594639 16.1352432371485 12.7913799729204 10.8317986962556 10.965689470564 -9999 -9999 13.0330182288481 13.0518309502554 13.2910567080954 14.5054427979062 -9999 -9999 -9999 -9999 -9999 -9999 -9999 -9999 -9999 13.6238835139378 -9999 13.5805924441896 13.670144653986 13.6345704236651 13.5257261104007 13.7073614129812 13.8540189237851 13.6269439285064 17.8352726439288 22.9364622975674 23.3637687663806 21.9799402533002 21.1257237168762 21.4166144188589 15.8226632235921 15.5648702991347 15.4782516551059 20.9732757312214 21.9556592946041 17.9962943256488 18.9814701512626 16.8725773288743 16.9791907668929 16.0243287766844 16.2839495305053 16.4480304698199 17.8262851130223 18.2328348586138 18.4584514705994 18.6160316874321 19.5753966423772 22.5769436688419 24.005730936057 24.4531376965866 24.4937002810076 24.8219301724467 25.1771818548584 25.3674979166164 25.4148131690972 25.6031858628129 25.8497475605949 26.1085625991071 26.1385421033933 25.0411452406614 25.312462570461 25.3674053970693 25.6432085610833 25.7487035534285 25.7466842018072 25.6356375296455 26.5040897819866 26.0951988538246 26.3158334865622 26.3257555527404 24.5704206086088 24.7822498150012 24.9885757398773 25.1019559926996 25.0874690957759 25.2084655433198 24.9837903144408 24.7149881121524 24.2822149993863 -9999 -9999 -9999 -9999 -9999 -9999 -9999 -9999 -9999 -9999 -9999 -9999 -9999 -9999 -9999 -9999 -9999 -9999 -9999 -9999 -9999 -9999 -9999 -9999 -9999 -9999 -9999 -9999 -9999 -9999 -9999 -9999 -9999 -9999 -9999 -9999 -9999 -9999 -9999 -9999 -9999 -9999 -9999 -9999 -9999 -9999 -9999 -9999 -9999 -9999 -9999 -9999 -9999 -9999 -9999 -9999 -9999 -9999 -9999 -9999 -9999 -9999 -9999 -9999 -9999 -9999 -9999
-9999 -9999 -9999 -9999 -9999 -9999 -9999 -9999 -9999 -9999 -9999 -9999 -9999 -9999 -9999 30.706992350625 30.2947007187596 -9999 -9999 -9999 -9999 -9999 -9999 -9999 -9999 -9999 -9999 -9999 -9999 -9999 -9999 -9999 -9999 -9999 -9999 -9999 -9999 -9999 -9999 -9999 -9999 -9999 -9999 -9999 -9999 -9999 -9999 -9999 -9999 -9999 -9999 -9999 -9999 30.4341346032341 30.0592720874013 25.4391377705523 12.1901519038197 5.60478018087184 4.36100902631232 4.2678007208079 4.09824381631987 4.07794992083929 3.96748711995388 3.92503779627819 3.91430337132806 3.80807195494335 3.67710172968876 3.08504355700723 2.41866664770051 2.14473866470674 2.15218940256843 2.18508386779202 2.13846276338069 2.09533278828236 2.07353405567852 1.94658918540131 1.99599588834388 2.0407601840065 2.09967708314087 2.09967708314087 2.38178396660785 4.25940685041522 4.2965957002347 4.02858929218336 4.13104009606639 4.21028106986561 4.30838801064413 4.36156618764333 4.40853914315763 4.42023357902034 4.45085054683169 4.47102390531501 4.48568054061142 4.50832975013265 4.52820933103375 4.54067847979944 4.51271999920121 4.5227457637329 4.50214788898421 4.53440959979822 4.5250167147483 4.52050499602519 4.50974660824641 4.52156819841744 4.54076335153735 4.51483056450796 4.53771389595997 4.52414327568355 4.61412024161119 4.63161287454491 4.65372225666196 4.64735763058351 4.61137874431842 4.59480043566893 4.58766356423101 4.57113508583538 4.57174671253352 4.57228389164994 4.55817795078059 4.52321368172901 4.5267012271911 4.49816245423523 4.47003892986637 4.45094513549053 4.66170926411585 4.51651388739043 4.5372979507058 4.54108010461564 4.50347528197185 4.5425821704562 4.54028259455774 4.52331018671302 4.4942313019595 4.47265145839128 4.47463642520552 4.4733217748611 4.50431322308354 4.52930009415664 4.55783952185755 4.55826512804027 4.58082059553483 4.55524930980476 4.56524222673516 4.57723365397966 4.5208836636527 4.40628045382005 4.39427685126649 4.45059634395742 4.47551316870397 4.46628187832777 4.49331993594602 4.45147612346758 4.45132482379403 4.27246268755576 3.97432161397666 3.33316240616207 2.58532889415368 2.58573363576455 3.73723859504014 3.98577235291405 3.9693164404471 4.13048852501927 4.22102352590829 4.29851831105083 4.34657361268494 4.40358044139445 4.36558316352713 4.38410739796644 4.44279934250124 4.46893839493484 4.51440543747829 4.48915808651213 4.49145708677024 4.5026184669103 4.54034194375289 4.52001576091462 4.51764941248535 4.51882773698614 4.50725962283405 4.49520133248402 4.48718478412455 4.46093227002704 4.43056365337768 4.41510343751768 4.40403820566333 4.37724606651446 4.34964340947159 4.35229179353437 4.32880948184219 4.30491356786141 4.29332018128754 5.26157889102031 5.85848566938703 5.83484950706607 6.07932482376478 6.12370451903716 6.12061322533034 6.10989975881783 6.14669652247794 6.1634250530801 6.17346775790831 6.19865448617467 6.15845451412528 6.16627666787878 6.17438179226869 6.16414429901135 6.41136393650231 6.41144313706649 6.40402596030667 6.14558812113711 6.16071616533756 6.15724042764806 6.14359532397565 6.13835270391601 6.12208151619619 6.10569734987629 6.09054994578401 6.07693967918968 6.07213377670455 6.05782235978422 7.02280400941027 7.82809156154144 7.68779254118437 7.55957113818634 7.56499736740295 7.56499736740295 7.53297741069072 7.5512061570396 7.579170825704 7.32371975034089 7.35608202443228 6.9589212397732 6.24227810706739 6.2589382530737 6.0206486014944 6.04713761371622 6.07073529668681 6.09967006968892 6.13607961915663 6.18043569921161 6.19427741910604 6.24271485205751 6.2749355025485 6.2908558838881 6.28932485050041 6.27369868691242 6.25971659723871 6.21404850589627 6.12187320066723 5.98813352169729 5.76764013751163 5.40486235817288 5.41592504956634 5.43238664039832 4.73250263229226 4.50575838479812 4.51036930965307 4.54702729257293 4.57486596920907 4.58812663528096 4.6108156968938 4.62276175612368 4.63493237691816 4.67018326725231 4.68247188824201 4.69292438574438 4.68534672966337 4.69072728468548 4.70271319003786 4.72580992369787 4.71584970714777 4.72553375570944 4.73344786266294 4.71425846793216 4.70823414234436 4.67758907545437 4.66924066040123 4.64133367091942 4.60796945912363 4.57340362350903 4.53932424341778 4.49314258489352 4.46240275115433 4.42239128171033 5.90501296218784 6.09198250146674 6.14299150516517 6.13555259784257 10.0925167294924 10.4187373119843 10.4195403315457 10.2873756793776 9.80537258584191 9.56076647794303 9.48146652310453 9.46778467023413 9.45900747090089 9.10585124892082 7.56968814992876 7.46505248082964 7.42409584305823 7.48488579104709 7.55793319297501 7.54642564068901 7.45893595325601 7.46222533562502 7.48947820609373 7.4587299568452 8.50267385615391 8.47038979550856 8.7911340364722 7.47193964228267 7.54285326050213 7.53067376282981 7.49805729540431 7.47014183138568 7.5503482445474 7.58750601515779 7.43626136756504 6.04367644393337 5.85619237311283 5.90480945423431 5.98521218683504 6.04142398002914 6.08617895395637 6.12517312953086 6.14775350140202 6.1746613006513 6.19623431798697 6.23219804809136 6.29177857872533 6.35780792223797 6.38492597638099 6.41814251377633 6.43751459906059 6.40877664587483 6.37283495724012 6.34226705592573 6.3414551263566 6.51574486903177 6.62906135362832 6.7042709019288 6.71605069580841 6.61130485028703 6.64436671280636 6.69609007628031 6.6884954294317 6.67071626060652 6.54024843285776 6.56522410599848 6.51588326864449 6.37605906696559 5.75754769891074 5.94860819758533 5.64633074819219 4.23163832499644 3.88076216878308 3.52440128844219 3.10306058806764 1.28404396363249 0.245610439938762 0 0 0 0 0 0 0 0 0 0 0 0 0.261962377524791 0.264959860481263 0 0 0 1.93694728603822 8.05249933584744 20.8820622193584 23.6558721599392 24.1855568135925 23.5696134079299 22.9936709274961 22.5579395075717 12.7043914981334 11.793079039251 10.9190036994382 11.081690626269 -9999 -9999 14.3078238881654 14.4850843269573 13.4823950239786 -9999 -9999 -9999 -9999 -9999 -9999 -9999 -9999 -9999 -9999 -9999 -9999 13.8602740684492 -9999 13.7320733760916 13.830126986347 13.9352166342094 13.5710929159285 19.1963361076561 18.8649345831482 23.7600594101048 18.7410584777472 16.5600284501182 20.7924185427635 21.8397837333332 21.2929607845446 15.8005764099722 15.9471822022025 15.6307349232974 15.7596222716561 15.9124978972193 17.0611163655169 17.194066908593 17.6682981073729 17.307700063455 16.7516191922483 17.7960288961182 18.3735709090272 18.8073968095861 18.9521599812817 19.9665374235019 21.560808461151 22.5023039261984 22.8412827122406 24.5292175465512 24.831424504346 25.5677229340031 25.6329233855353 26.0420792796298 26.248265003483 26.594094976023 26.028074376125 25.5582846916498 25.745261131606 25.8833301568267 26.0002997402978 26.2746533710186 26.3810238633603 26.4026284265572 26.4615778948703 27.4899515906052 27.7190172361799 27.8020190902909 27.6734907236831 27.8027712723747 27.6273781327443 26.5311019382305 25.447698954037 25.7191482948751 25.6938170670939 25.6164033327431 25.4776107553714 -9999 -9999 -9999 -9999 -9999 -9999 -9999 -9999 -9999 -9999 -9999 -9999 -9999 -9999 -9999 -9999 -9999 -9999 -9999 -9999 -9999 -9999 -9999 -9999 -9999 -9999 -9999 -9999 -9999 -9999 -9999 -9999 -9999 -9999 -9999 -9999 -9999 -9999 -9999 -9999 -9999 -9999 -9999 -9999 -9999 -9999 -9999 -9999 -9999 -9999 -9999 -9999 -9999 -9999 -9999 -9999 -9999 -9999 -9999 -9999 -9999 -9999 -9999 -9999 -9999 -9999 -9999 -9999
-9999 -9999 -9999 -9999 -9999 -9999 -9999 -9999 -9999 -9999 -9999 -9999 -9999 -9999 -9999 30.8545045771122 31.0099546683857 -9999 -9999 -9999 -9999 -9999 -9999 -9999 -9999 -9999 -9999 -9999 -9999 -9999 -9999 -9999 -9999 -9999 -9999 -9999 -9999 -9999 -9999 -9999 -9999 -9999 -9999 -9999 -9999 -9999 -9999 -9999 -9999 -9999 -9999 -9999 -9999 30.5420666573066 30.4585871516024 27.7923884586083 15.4727672910758 7.90422961524228 5.76271736333829 5.16954894356229 4.08509687525227 3.98418401567702 3.67342833185882 3.42443683607037 3.03684738774439 3.03244780501273 2.35841784415452 2.09587138488719 2.09964040544352 2.0855301018965 2.11891944586335 2.0386722242198 1.77201318980784 1.8654266212185 1.92591009776828 1.83579647660629 1.91560102340442 1.90528062998525 2.01897852464335 2.06334376047326 2.07731848808222 4.13544948752458 3.88809087706368 3.085189894347 3.48982877022425 4.02906432839416 4.24566354543042 4.34392321927144 4.35724425655391 4.33463356046311 4.33825548999476 4.34894109610977 4.37275009667301 4.36942411118434 4.3834393060258 4.41705486549411 4.40857164865848 4.39491494172884 4.39476328396419 4.40756883824684 4.41903895536546 4.39833376958747 4.39255732359342 4.3887606104762 4.395711936535 4.40603030674728 4.41793723189303 4.45487185837791 4.45487185837791 4.47945201871095 4.51764920781441 4.51529136420809 4.53181444189474 4.51889146232477 4.50790017163898 4.50355411615955 4.52620066142847 4.54066592939099 4.50842331466748 4.51346623802409 4.49002075995369 4.45606985577285 4.64331442023699 4.51614063663034 4.54976982348217 4.53993525450306 4.56089627045799 4.58176493105864 4.64953302700364 4.61488256328024 4.59685896022923 4.56883082973535 4.5517482521558 4.53239854593286 4.53449737291195 4.54662134131215 4.55920371460192 4.56398027347638 4.59240050986474 4.61467905259981 4.61422444089581 4.59918832505885 4.57069542564189 4.54219556951135 4.4267260093536 4.34025197081497 4.40604707596159 4.38235705700318 4.47820614328896 4.41371455782831 4.40877162869768 4.33568491420388 4.3385344390095 3.97431796623338 2.31384763733994 2.28774419601513 2.26667466807191 2.28774741433434 2.31382749536688 2.57456313193585 3.72617203746406 3.71949609858039 3.96257584830936 4.21836271325522 4.28723764544155 4.32438005867511 4.2711621584168 4.29262146970884 4.36790640951622 4.40788236695113 4.46343423236431 4.51223173119346 4.51319126325767 4.5132247129314 4.52654522106537 4.52432098790391 4.52432098790391 4.50173023335287 4.50126212924539 4.50173023335287 4.49621544402883 4.47517884617 4.44942972388867 4.44015826451811 4.42583267603279 4.4041746670847 4.3841447637402 4.36164651402275 4.32936466380974 4.29528159490542 4.29637346678752 4.55306276632268 5.63006839208738 5.59798537292869 5.83636260518642 5.81111984258156 5.94795920655685 6.12470550071135 6.10352113346692 6.10772935708159 6.10772935708159 6.15466657422088 6.17174979980006 6.17174979980006 6.18722243020102 6.17996863878065 6.20001554688211 6.19989297800599 6.20001554688211 6.17208152482115 6.18843145577755 6.17833323356875 6.19171198083895 6.16696480338405 6.16633555497376 6.15293470610367 6.11740224139627 6.09584963646528 6.10346964598662 6.11710143226934 6.07757231590765 7.70492958317545 7.61022265199882 7.38139277237038 6.98420665899329 6.97304092210635 6.97256461039942 6.97677161657114 6.98820028560001 6.99740526036812 6.26495574852465 6.2822110554806 6.02756280205577 6.04200761210945 6.06716093885305 6.09506760867079 6.12813419474828 6.15298728937839 6.1858042098724 6.21994993135065 6.24113349962441 6.24739184286625 6.25606038481 6.28354530011238 6.23100605121377 6.23019564670042 6.06999759565264 5.94187607654514 5.73518905797505 4.68503918003638 4.4353474450134 4.44681891820868 4.44993943744123 4.46124872800887 4.48289634735633 4.48405338042557 4.50858124091142 4.5440486618117 4.55508047514097 4.5777778937194 4.60057871536981 4.61255355613659 4.61965444416903 4.6530886938097 4.6530886938097 4.65723483878276 4.6589062753625 4.66914809104659 4.67908363635847 4.6988134458359 4.68683666031828 4.69240150319062 4.68494764363951 4.65802327302243 4.64593604795461 4.61935288871681 4.57917018569321 4.54666518848744 4.52452720675069 4.50235488158286 4.47870631930543 4.43787603707084 4.41409422177117 4.3563949185614 4.57883161493645 5.54704609778312 5.94277848382131 6.07869183110749 9.65182959398988 9.49249903107273 9.77087226931678 9.88732671823525 9.71212144528215 9.51451237096817 9.61595455306514 9.7418522138071 9.7708394958035 9.37218423433052 7.4096456660925 7.30729695939777 7.47922569268284 7.56794361315566 7.46835699191503 7.49274534343194 7.41693709598942 9.16037583693534 7.42138227903643 7.58400669989927 10.8154285647415 10.3464800952113 7.61083845406036 7.51795337908189 7.46264732129612 7.47078118356756 7.45765630318604 7.48245724149633 7.50662146923625 7.5633572522627 7.07075318376814 6.06128210770717 5.82744935015267 5.93032948514166 6.02154067931204 6.0550554821799 6.11465482413269 6.13919915707494 6.1576761939046 6.18492891926207 6.188172183882 6.253111044445 6.31861562677564 6.37965565844426 6.40183781231193 6.45191818034472 6.47381725426656 6.46947218557131 6.46912607998548 6.40390413345083 6.41457186292062 6.600147136625 6.6730181837728 6.72701872718674 6.65223563718139 6.55078051001731 6.61141206595095 6.69298228472221 6.7121116703872 6.70987992771116 6.56052619191665 6.41227893539156 6.31989129790834 6.2598386387817 5.91724283734557 5.85275578004237 5.78124205169266 4.16232965089277 3.58505687582406 2.98220275548586 2.96371190246148 0.909192753648713 0.243256087366759 0 0 0 0 0 0 0 0 0 0 0 0 0.9812896076485 0 0 0 0 0.26255710338321 2.22578559059909 9.53689267407409 23.2465422206455 23.2869854195077 23.5057336026976 24.368515277479 24.2136654772898 15.6542174925402 10.8489071258699 10.890851447253 10.9880724052313 12.123929808563 -9999 13.0434273291968 13.296819399355 13.5049443015891 13.3818472795807 13.5954061563566 -9999 -9999 -9999 -9999 -9999 -9999 -9999 -9999 -9999 -9999 -9999 -9999 13.8721738227015 13.9023995161731 13.9803324883396 13.693935392633 19.5215117466502 17.9034212477894 24.0456779273626 14.6610482287482 14.4600255450232 15.7002670639554 20.0982792021812 19.4182264601297 21.4606255163524 16.0988087886725 16.0811998526867 16.1798383966206 16.2150704368125 16.2031697006862 16.4430677628424 16.5812069316322 17.9481199980133 18.1348619239966 18.4299815049259 18.6309352921305 19.1509935831804 19.2404726825943 19.3212313826003 19.5783985285694 19.871478977467 19.9528360884881 24.3089165172255 25.738178037535 26.0668084408999 26.3778706367024 25.2093224005383 25.4617982441661 26.4639300762981 27.2940221873036 27.3984407544199 27.1992733710229 27.6559387962164 27.5991440553993 26.5685767756491 26.8987264892249 26.9910810514004 26.8670005594858 28.1439475243241 26.9437639849028 26.3840925990662 26.4478773054335 27.2945253862782 27.9038113658904 27.3499886820142 27.0684458903276 28.8737338860486 26.7173635493401 26.3246243898166 26.3188079774108 -9999 -9999 -9999 -9999 -9999 -9999 -9999 -9999 -9999 -9999 -9999 -9999 -9999 -9999 -9999 -9999 -9999 -9999 -9999 -9999 -9999 -9999 -9999 -9999 -9999 -9999 -9999 -9999 -9999 -9999 -9999 -9999 -9999 -9999 -9999 -9999 -9999 -9999 -9999 -9999 -9999 -9999 -9999 -9999 -9999 -9999 -9999 -9999 -9999 -9999 -9999 -9999 -9999 -9999 -9999 -9999 -9999 -9999 -9999 -9999 -9999 -9999 -9999 -9999 -9999 -9999 -9999 -9999
-9999 -9999 -9999 -9999 -9999 -9999 -9999 -9999 -9999 -9999 -9999 -9999 -9999 -9999 -9999 -9999 -9999 -9999 -9999 -9999 -9999 -9999 -9999 -9999 -9999 -9999 -9999 -9999 -9999 -9999 -9999 -9999 -9999 -9999 -9999 -9999 -9999 -9999 -9999 -9999 -9999 -9999 -9999 -9999 -9999 -9999 -9999 -9999 -9999 -9999 -9999 -9999 -9999 30.626929509807 30.3754650046367 28.3181631922624 18.3161250401405 11.0783793761783 6.56746514081612 5.95254844481495 5.53586040265462 3.67319976072543 2.33724109092111 2.04115928357286 2.03028838631093 2.03033405197974 1.99729644213225 2.00810694232844 2.01896169274074 1.98536353542561 1.99603953252532 1.93632161851575 1.32753901471783 0.252437823007989 1.31312433250552 1.55233360662145 1.54387602737809 1.54387602737809 1.70728297604264 1.82596835469238 2.00811829934427 5.62872391436457 3.70814794069022 2.05229786675694 2.31568838527909 3.8877644976956 5.16092954542883 5.11936398686706 5.11949372430124 4.11121968029941 4.11172877219648 4.1783429289408 4.22716446500093 4.25119092187452 4.23954232289006 4.26949641559875 4.29404969036997 4.29879749316629 4.28651823551336 4.27224212020331 4.26615539611946 4.26140546231962 4.23336112330934 4.24475582865878 4.22268854159366 4.29790007996483 4.29769616891045 4.28677275890673 4.30318340012007 4.30318340012007 4.35016736581305 4.38590958196647 4.40947994677861 4.42656934241369 4.44514312608359 4.44322983835169 4.46175302851194 4.47298319375784 4.50565979747433 4.46794398522928 4.43456142999936 4.49015826443763 4.50774583276527 4.55474820357643 4.56768414723891 4.80942094788087 4.66151294969942 5.64632902022388 6.17151561595345 6.17220788335445 6.16221270845459 4.6319868512744 4.60012056709653 4.58132598589346 4.58269868323234 4.59416128514858 4.61065194630719 4.62544607144154 4.62557904674333 4.64755324381309 4.63259902897071 4.60386258217425 4.5329901891758 4.46221281725602 4.24395246794357 4.23253371681519 4.21334598784504 4.44686593441482 4.36864944480871 4.2690702939906 4.24885423590945 4.24860811758449 4.12607289069292 3.31076548832215 2.25592185289089 2.06696061551935 2.07646482632178 2.13179442589173 2.25592817619762 2.27677140476747 2.56801072722847 2.55661738714158 3.69046072439092 4.11048949341066 4.21423816151387 4.34931969139019 4.27815577381597 4.29961762717585 4.23094835760852 4.38802250321397 4.39773854984418 4.52294450231725 4.48550785913875 4.49568297118849 4.53216316397436 4.53347102893567 4.51129503107832 4.51362283038404 4.5025979342381 4.51337109171164 4.47898274150081 4.46541756434647 4.46541756434647 4.46510314102838 4.40226191634572 4.40403895929897 4.40379091964427 4.38392612560941 4.35354516141607 4.33151868496455 4.30869761291316 4.32171159005803 4.54386860525972 5.23675327361726 5.21970976762824 5.58429855525088 5.95179886113244 5.81008349127483 5.81018388255927 5.81126247292989 5.95835424327179 6.05405767333747 6.12162893373469 6.15434833789357 6.14068009150043 6.19689914996052 6.2008545122278 6.16084709083843 6.18950784257927 6.17549004662038 6.17545565024166 6.200640572664 6.19273155698159 6.2048454970671 6.16531981781416 6.17106271002237 6.13565410670081 6.14817450796304 6.13855357447712 6.13180101573864 6.10779794617214 6.05784541250887 6.30034670739947 6.30994965026996 6.30418114039415 6.30105085433227 6.29511308962508 6.29524030868676 6.29044575655076 6.3172212797154 6.31736875267757 6.05842379169962 6.07268143405245 6.09395199653536 6.10921697720446 6.1446969856691 6.15885935247256 6.19610338973213 6.21728178952812 6.23731937783048 6.26819074143771 6.276095893667 6.28786874689718 6.23487012757376 6.197974362686 6.16213819116937 5.91404114730644 5.70187632612883 5.34764289319009 4.40440923795486 4.42423166678054 4.43045886062376 4.45360816255739 4.45379017062892 4.4652997519996 4.48801199185627 4.48753305657171 4.5102462688251 4.53241645082033 4.53198359025313 4.55460021312185 4.57430358973614 4.57935909870074 4.58650849648451 4.59126783056957 4.61959132157845 4.62785150119158 4.62388269000647 4.63288935315441 4.63557415241046 4.60990347843739 4.59776704552377 4.57259559586778 4.55419395747758 4.5434365967491 4.46928806290737 4.42739379870881 4.40634092192009 4.37316544507854 4.34102174756665 4.32764769519658 4.33402226839184 4.33638063712031 4.31865152503969 5.20657341766967 5.95073414788066 8.09508984909641 9.93181086747771 10.1027531918358 9.25675948694467 8.30686991939386 7.84732449547487 8.07519820105823 8.73320310566278 8.49075442056231 8.0114010321637 7.96512250466796 8.30083565784262 7.14325654615597 7.24735262026101 7.51053386459365 8.9357139980738 8.43633526234396 7.41802781601407 8.38989755893066 10.9175775977187 11.1173544463735 11.1974945023586 11.131977384169 8.25395539000898 7.43285465482453 7.44506220045463 7.41855604304022 7.45647353158745 7.4979447713025 7.48009505907277 7.50460704259762 7.52765450477818 7.30063702770832 6.73866864655788 5.85214161905072 5.98582691048964 6.04425597830834 6.09386431572045 6.11044762962281 6.15025352676459 6.17889919951104 6.18807837341517 6.19879199198467 6.26988007092064 6.31771387937672 6.39080018653292 6.42560933046191 6.45293737820901 6.50747804140857 6.50372527073854 6.49732773170858 6.4628294297298 6.52698137498244 6.66143633723013 6.73483500613411 6.75847968733182 6.6886162423336 6.56656213914471 6.54493841722433 6.66315506931114 6.70916265087793 6.64541321517618 6.38244455000767 5.88203521921711 5.40018150257668 5.31482891661664 4.51448442620081 4.44242548988645 4.11812082195404 3.99629143530637 3.19217237951864 2.4353788946978 1.51622487609432 0.904296739616911 0 0 0 0 0 0 0 0 0 0 0 0 0 3.46168131636487 1.29640654229448 1.3017352278826 0 0 0 1.73228258301435 7.31542745553907 11.5449999980286 16.8329278090235 21.6682878696831 23.909111165828 20.9895629243709 22.4443740741842 10.5854548464396 10.8469330557879 10.9746194988984 -9999 -9999 13.0400357960885 13.065588020865 13.1299842514373 13.3779029080354 13.449931520257 13.6311288523668 -9999 -9999 -9999 -9999 -9999 -9999 -9999 -9999 16.0531772186449 15.8124168251877 14.9030836138103 13.9524950816016 14.0087132829705 14.0012021238446 13.5803119310407 17.1033312987345 22.6531807922907 19.1307670151306 13.7694625575824 13.0455589691294 13.0104192576902 15.9396019113811 14.9769534854341 23.1911016874072 21.8611155615813 19.5066640245026 17.3349129395961 16.4298458550798 16.3092646076098 16.6043891417488 17.9973765265663 18.3405045814736 18.6645712242765 18.9717836108464 19.1298101341988 19.349907279941 19.4872335489156 21.5210278574344 20.7507714349752 21.9105834015022 21.6736898279251 23.0895117662457 24.26058549522 25.2084686875989 25.3678803688285 27.1457378812347 27.0527476605208 26.8921526201558 27.4912241886401 27.1193367154303 27.0628782520364 27.9346584167749 27.8366173470176 28.3079465061421 28.6183479294976 28.665195200543 28.0455248252842 28.619513788046 28.2307663026527 27.4960502240039 26.4275868746614 27.6198644260997 28.4365845395721 29.3014479198921 27.7932471038301 29.4264740345123 29.3535295330722 27.1074790134363 28.8522020437938 -9999 -9999 -9999 -9999 -9999 -9999 -9999 -9999 -9999 -9999 -9999 -9999 -9999 -9999 -9999 -9999 -9999 -9999 -9999 -9999 -9999 -9999 -9999 -9999 -9999 -9999 -9999 -9999 -9999 -9999 -9999 -9999 -9999 -9999 -9999 -9999 -9999 -9999 -9999 -9999 -9999 -9999 -9999 -9999 -9999 -9999 -9999 -9999 -9999 -9999 -9999 -9999 -9999 -9999 -9999 -9999 -9999 -9999 -9999 -9999 -9999 -9999 -9999 -9999 -9999 -9999 -9999 -9999
-9999 -9999 -9999 -9999 -9999 -9999 -9999 -9999 -9999 -9999 -9999 -9999 -9999 -9999 -9999 -9999 -9999 -9999 -9999 -9999 -9999 -9999 -9999 -9999 -9999 -9999 -9999 -9999 -9999 -9999 -9999 -9999 -9999 -9999 -9999 -9999 -9999 -9999 -9999 -9999 -9999 -9999 -9999 -9999 -9999 -9999 -9999 -9999 -9999 -9999 -9999 -9999 30.7793034787655 30.6071830672201 30.0570509566721 26.9270475366597 15.705310386897 12.0866810352689 7.71111689022823 6.34581948448076 5.8305417018051 2.30066661470578 1.98525082041784 1.91562905027913 1.9053040991165 1.89498484169135 1.88471616734519 1.89499929374422 1.90531308658606 1.81608740962658 1.8259940161337 1.70728297604264 0.935480432792292 0 0 0.25145459152107 0.2531916576811 0.253457613499416 0.936128084872146 1.69804137741197 1.80621573779379 2.32728305727416 1.89500197068458 1.81607593527636 2.01895000749004 3.42230275907824 6.40864708723829 5.64946573380675 5.15286209522508 5.10849787497063 5.37794440093511 5.68992110520354 5.44218687282082 4.99724555246236 4.08664867853258 4.16644153046334 4.15003125878239 4.14614544948348 4.13501471956024 4.13485851786674 4.14574603585848 4.14570216838252 4.08454467458713 4.14958353524472 4.12779926134762 4.1563796664309 4.14540843088427 4.12738623521025 4.12738623521025 4.12732831080963 4.14914372157493 4.20633212620678 4.27795251130164 4.39401627877288 5.38091628841144 5.89872798739069 5.43043392580173 5.4417952670359 4.50052415963759 4.50697914541376 5.99539420031419 6.01635405427176 6.04363585769 6.2713849922531 7.49965236051048 8.0273680525553 7.76721795864379 6.85415303790306 6.72138266162448 6.71696699887701 6.69677802527665 6.47205947433635 5.60503693454612 4.62908730450258 4.61756254033112 4.61508400584928 4.63346952171112 4.63786674991567 4.65560661129727 4.64213332174597 4.62214212482174 4.49366573039628 4.28170176450667 4.11435081330697 4.09665972526885 4.06731970466251 4.04011446230372 4.0150220639381 4.15808109661106 4.15797464200068 3.95395290189009 3.95364369349992 3.30333065954211 2.26571305518638 2.21736307280242 1.85162069786737 1.68241271656247 2.06700107967082 2.13179442589173 2.24508478123252 2.23415863746814 2.291940284428 3.68682506147507 3.94059427192198 3.94081456417354 4.10333694789217 4.21462031835335 4.23527777793671 4.12290151880979 4.4104879812879 4.46182171570409 4.47650910257203 4.45492479631768 4.50111020105 4.52314408648119 4.51131390839421 4.52183298304138 4.52605275947413 4.51415371303081 4.50103359256947 4.50088238323934 4.49000653242056 4.48864416414622 4.44974059703383 4.39355113367216 4.36290175408348 4.36505099784968 4.35338629194838 4.35361748513697 4.35312061226444 4.32207347106271 4.34597197724014 4.3133972847322 4.29183006507682 4.53371248246961 4.53159047779583 5.23596323522918 5.23596323522918 5.22501524728212 5.59718520986183 5.83491777324309 5.9716388364524 6.08058918802225 6.05744674219468 6.14900608376258 6.06033179475085 6.13854766954094 6.13854766954094 6.13854766954094 6.12528503520846 6.16148417656723 6.18288915578476 6.20282170249133 6.18519298873662 6.18608793911993 6.16951594575395 6.16458365765274 6.1612268624907 6.13072575049958 6.1112641547325 6.09979595601982 6.12171217816393 6.09568904999781 6.09581276217713 6.08629017995326 6.0712088156712 6.06177146555863 6.08700966602023 6.07677970232634 6.07677970232634 6.06523743303226 6.08641601920135 6.09130235122686 6.1054565153935 6.12102562585149 6.14227913810117 6.19796509143442 6.20791017637719 6.22935103060638 6.25591048703051 6.27599012121449 6.23223362897186 6.2260543387492 6.18991446671669 6.13981756141121 5.89961547932024 5.69546464610314 4.62475477684301 4.36788125669221 4.38547164898585 4.38728011480212 4.39535599108462 4.42598132196855 4.39585514435889 4.40764340212419 4.42726194539687 4.42720855281018 4.44589509957652 4.4576615583217 4.4499869280799 4.46620819907789 4.43491428652688 4.45863585955696 4.44992151730534 4.50476782068904 4.54214342038606 4.54513507452107 4.51859213061035 4.51745854518518 4.52348168809443 4.47011916462829 4.45769965723687 4.44236895829784 4.35271317504332 4.31417381546781 4.25772161768751 4.19910893316992 4.16987819745128 4.14982482093944 4.15525820401868 4.21488657421505 4.1859532425749 4.2640204238205 4.24790714795946 5.45077667249242 8.5781247287745 10.2331438453168 10.3390444440462 9.47885833651613 8.34325401461244 8.19140306684573 8.14812835399528 9.10808122614414 8.23165806877666 9.33647077325119 9.3178183406435 9.65007195478171 9.26697061079034 8.719547895331 9.37320290047792 8.83330180865791 8.87279779615551 9.37564836354528 8.39413358792183 8.38911740304969 11.138632391025 11.2211286647388 11.2361115856224 9.89835983952866 7.34403899581655 7.43459634207583 7.45229926743411 7.49977702549722 10.0192931575339 8.47645892618527 7.51922082189922 7.50758614840471 7.57984430669079 7.57286842605545 7.13426047303023 5.91167058056134 6.00017004454484 6.06319844578943 6.08618324240808 6.10231632936514 6.15487993346027 6.19467604799125 6.21641495825546 6.1859456732021 6.25113890686719 6.31755533408456 6.35492901983246 6.43594767862065 6.46247425507739 6.51945626232028 6.52450275960396 6.54858115774775 6.55424055612171 6.52698062448586 6.67334211096902 6.73525156976851 6.68208479394238 6.42875866429425 6.43956625428458 6.63818514390338 6.43570703264037 6.27164435666447 4.90321037699078 4.55935901066367 4.44221246982601 4.34266681411355 4.27482889896934 4.133338732105 4.02915867766239 3.83531623552701 3.60382027200352 2.76679684223317 1.15114785791635 0.894108072574073 0 0 0 0 0 0 0 0 0 0 0 0 0 0 4.17525170236733 3.52822394403624 4.52616903382134 2.79503196904691 0 0 0 0 3.55016359475048 7.03688137450448 17.9864800058313 23.1837593384631 19.6552328584657 23.6493514053713 12.4744106637628 11.7272417600614 10.9073097451791 10.9721276792456 -9999 12.2098803413365 12.7508063459608 13.1087992034195 13.1428559294839 13.1794336288397 13.4183395530358 13.4741415663474 13.4699976188701 -9999 -9999 -9999 16.6013526878671 16.2537807406524 -9999 15.8230452536452 16.2672285630769 15.5203548394414 14.0300670064779 14.036411200068 14.0478299733834 13.7625522427027 16.9901810860086 25.1316360962863 13.7419177823684 12.4322021810581 12.9558934560701 15.8820789245378 14.47350532469 14.5834406511379 20.9001836713452 23.3655751962229 23.4115630569689 22.5001519290955 21.0565500762398 20.850209389767 21.4794379895588 21.4755352602139 21.1997867115898 19.9679693595821 19.2256219928922 19.3363161263382 21.5092427875679 22.1719581060495 23.0702249969131 23.8890802259504 24.5450203240784 25.9939924547457 26.4712053981265 26.6679849636263 26.4293047521978 26.9894123220807 26.7422991085595 26.478004384049 26.8686172768882 27.1734212242558 26.7819838037687 27.0007004207447 26.8326572423402 25.9702422375086 26.7702232231458 26.7905209698944 27.8132276810308 28.932254561003 29.2596549823064 29.3221065514884 28.1367285724668 29.3726086760175 27.02363640267 25.4105744354056 29.1013318655674 26.2030184072974 26.4079151187927 26.5723010693325 26.6440711962446 27.7742570693341 -9999 -9999 -9999 -9999 -9999 -9999 -9999 -9999 -9999 -9999 -9999 -9999 -9999 -9999 -9999 -9999 -9999 -9999 -9999 -9999 -9999 -9999 -9999 -9999 -9999 -9999 -9999 -9999 -9999 -9999 -9999 -9999 -9999 -9999 -9999 -9999 -9999 -9999 -9999 -9999 -9999 -9999 -9999 -9999 -9999 -9999 -9999 -9999 -9999 -9999 -9999 -9999 -9999 -9999 -9999 -9999 -9999 -9999 -9999 -9999 -9999 -9999 -9999 -9999 -9999 -9999 -9999 -9999
-9999 -9999 -9999 -9999 -9999 -9999 -9999 -9999 -9999 -9999 -9999 -9999 -9999 -9999 -9999 -9999 -9999 -9999 -9999 -9999 -9999 -9999 -9999 -9999 -9999 -9999 -9999 -9999 -9999 -9999 -9999 -9999 -9999 -9999 -9999 -9999 -9999 -9999 -9999 -9999 -9999 -9999 -9999 -9999 -9999 -9999 -9999 -9999 -9999 -9999 -9999 -9999 30.693617074695 30.209358021732 28.1715941107693 16.9107700348578 13.8359523555019 9.97997439321688 8.17179154626659 6.39469441584299 5.01592513297156 1.83587131417064 1.33557115819113 1.56110269031704 1.70738630119367 1.70738630119367 1.70738630119367 1.69806311250062 1.69805384808177 1.69804137741197 1.53556621194075 1.30645909744926 0.930859197688715 0.25048926751463 0 0 0 0.252965618523847 0.936451157302142 0.931182261342723 1.54406776104828 1.8062179383754 1.54400201222467 1.54396373934762 1.81609565038098 5.12569644906006 6.08017009910783 5.34369451279695 4.05084231290158 3.89389317685222 4.30201209511432 5.96608572035404 6.42163170269734 6.37507204571392 5.99649518983159 5.76083685657466 4.88464282146449 4.9130347663028 4.89119680343676 4.92228413785649 4.8571662212169 5.48643776503616 5.53914582080505 5.5419015303573 5.53429280196664 5.48639053574836 5.77181798915115 5.7619378408117 5.95217297433004 6.00313180481634 6.05416077089792 5.95071423776016 6.0048995622685 6.26450566054766 6.45859324211855 6.61470898828685 6.6516225710309 6.56581451373946 6.59187067262332 6.62366701869395 6.50892185239299 6.52894383302747 6.71612765855669 7.83180602861203 8.34364699143704 8.80891491041043 8.85441401899068 8.07641745020322 6.99595015138036 7.00006440347153 6.98077930670777 6.95982168016632 6.68626654213016 6.48253033236279 6.15011287699637 5.60131735398171 4.64534427007513 4.67235426205873 4.66975723263738 4.63254132985524 4.55133296109057 4.42167802844923 4.13365990995137 3.87736054558035 3.43571396610495 3.40506192666606 3.36374416322665 3.34542501376162 3.98430015326067 3.9597595314283 3.93504669565158 3.26989100980281 2.53487438231696 2.23415863746814 2.11165121185366 2.12179631755347 1.84319169790274 1.67481319013111 2.05739383417447 2.21736307280242 2.21735305291503 2.2767710907416 3.28143215661504 3.69260450753919 3.69276393062286 3.70205670483662 3.94546932515887 4.11579994371949 4.13569979181274 4.34332311801842 4.4107124716143 4.4246942016383 4.48367152363348 4.48956174352955 4.50820885237596 4.52025333203209 4.55112064058305 4.53157203160117 4.52474414594546 4.5127926818822 4.52231921787753 4.48835332136495 4.48882561692723 4.46606630809248 4.42785384587233 4.40506118189192 4.35348576984799 4.36312052582074 4.37619864896259 4.38313963820539 4.37550590181075 4.35907700753899 4.34943785617082 4.33797277207199 4.30412893392696 4.31505942900714 4.29114982094424 4.27939145618036 4.5224187885599 5.2178706487755 5.62587538340908 5.86129336991086 5.84603504136782 5.84828927760322 5.84828927760322 5.85889762342825 6.08529079462996 6.18251412345672 6.08058611656974 6.08039651666058 6.15199099995765 6.11476352048507 6.15034407087995 6.17900067780475 6.16700588332532 6.17875116486302 6.18100753250286 6.14143408747877 6.15462746036971 6.14032562278254 6.11886216143632 6.12105984172285 6.11151944203491 6.11216799537235 6.11216799537235 6.12029931395503 6.10563017117793 6.10109726141299 6.10854171963294 6.10290033556745 6.09130190139664 6.09056489525289 6.09526187671487 6.12663020679697 6.14327553156566 6.16256881308166 6.20169621308028 6.2267668155857 6.22300633989915 6.23259872365165 6.24478083803505 6.25557010616444 6.18735424781 6.00663177879307 5.88375930357023 5.29948761811375 4.60349980811756 4.32963652353392 4.35279216104181 4.34907511883302 4.33940235415374 4.32247136126448 4.29592096577871 4.26873197857674 4.28040682188556 4.2845447140286 4.28925677204207 4.31093549358164 4.24282147018026 4.26413654980999 4.26553779995139 4.19300819735777 4.19314301933756 4.27073623828361 4.35426640028314 4.36597362542867 4.36878519660743 4.36790486476043 4.2804722090785 4.26895017362153 4.13671847041932 4.11912792516505 4.0603880996692 4.0603880996692 3.86117048935319 3.75786111606915 3.87383179331922 3.84628102659458 3.81890595078621 3.86325951868751 4.03119384253417 4.08300890604485 4.16017935202103 7.43351618181524 8.09282173980646 8.92850270395128 10.3520792485683 9.52584182938655 8.49020128644662 8.33502710168978 8.27875628202386 8.22370693704086 9.1907280707974 9.09543150210253 9.64326227575967 9.89025928629913 9.9635183489533 9.59641253949226 9.57984118111101 9.69328673703849 9.51379039387168 9.67013975706229 9.57564200857803 9.63118830212016 9.53627677362747 11.229825415918 11.2216336231647 10.7078345410951 8.37763798593689 7.40657551175964 8.86130694221493 11.3361457156683 12.444765162553 11.3737866038253 9.82617818274313 8.56426856554975 7.47177389108402 8.62332782440937 7.66701607303572 6.78142830996835 5.93395355194261 6.04005518116781 6.07759013568379 6.09825432062559 6.1299666878933 6.18046653585589 6.22327462563521 6.22639136553483 6.17185117735723 6.22769402212838 6.34024271943879 6.37413509939251 6.40999944391907 6.4736084770897 6.52886347115822 6.57563552044221 6.56968505154717 6.52480553517857 6.58632970563295 6.66117295567532 6.72749012023411 6.71556216152083 6.44864813883984 6.27982433134684 6.43577078159571 6.24889328519721 5.59475124085614 4.516921767118 4.42696565060032 4.32064683302817 4.18550902921949 4.07269945805619 3.88893949354756 3.73755103644515 3.13189849396856 2.52347820559679 1.14460667429215 0.239676259744426 0 0 0 0 0 0 0 0 0 0 0 0 0 0 0.0498913624577295 3.63623763221544 3.66387148637444 8.15757126640129 8.52391493360816 2.57869336514881 2.35458324864097 1.52675559703461 2.41229756291041 2.54096555469639 6.50127150768118 10.4545247721763 23.0473148267303 18.287013151156 17.1648614040733 23.9338369034627 17.2657708016175 12.8920297820766 12.9954188814877 10.9608468623444 11.0038572134528 11.0251436760424 -9999 12.2565287946758 12.788461775812 13.1801341063897 13.1879515316057 13.4217704230809 -9999 -9999 -9999 -9999 -9999 -9999 -9999 16.25715435899 16.3520548478466 14.0625162602654 14.0276695738885 14.0229179510987 13.5327032331882 23.9051661878506 24.1853542476369 19.1617189066614 13.7726886757164 12.9251677493221 14.9436710201661 11.8621805636213 13.1633293737144 17.9000276810098 21.2485911320238 22.5434884162107 22.6157835394319 22.6765768489623 22.6522927278173 22.8864431313712 22.9733564746043 23.1077463165392 23.0878464200222 23.1106905185841 22.7512072013529 22.6457994175308 23.3716603883858 24.217980368672 25.7873425784571 24.2046937584973 24.7684929276813 25.1666602571634 24.2525502084263 25.2409241215488 25.0600888594021 26.1623742944884 25.834463326799 26.3168726841343 26.575927124993 26.3120754282667 26.4725901975719 26.2869316102791 23.9340014463358 22.7036135270275 22.5516112254055 23.0784505746996 24.2802952390463 26.4684297659997 28.0005704616572 28.053466448497 28.9035650349354 28.1389830150812 26.3854682845028 28.23450862681 26.4730340936672 26.5303483503991 26.6293831243848 -9999 -9999 -9999 -9999 -9999 -9999 -9999 -9999 -9999 -9999 -9999 -9999 -9999 -9999 -9999 -9999 -9999 -9999 -9999 -9999 -9999 -9999 -9999 -9999 -9999 -9999 -9999 -9999 -9999 -9999 -9999 -9999 -9999 -9999 -9999 -9999 -9999 -9999 -9999 -9999 -9999 -9999 -9999 -9999 -9999 -9999 -9999 -9999 -9999 -9999 -9999 -9999 -9999 -9999 -9999 -9999 -9999 -9999 -9999 -9999 -9999 -9999 -9999 -9999 -9999 -9999 -9999 -9999 -9999 -9999
-9999 -9999 -9999 -9999 -9999 -9999 -9999 -9999 -9999 -9999 28.2907777109308 28.6448692611075 -9999 31.7955303965407 31.3790560866249 -9999 -9999 -9999 -9999 -9999 -9999 -9999 -9999 -9999 -9999 -9999 -9999 -9999 -9999 -9999 -9999 -9999 -9999 -9999 -9999 -9999 -9999 -9999 -9999 -9999 -9999 -9999 -9999 -9999 -9999 -9999 -9999 -9999 -9999 -9999 -9999 30.6435206021949 30.1781916923157 27.6570718551552 17.582986711963 13.5868596750386 11.1302964891313 8.71828182669629 8.2687706211406 5.80590337841812 4.13257844573783 1.71670655999107 1.32848541629959 0.947020388134515 0.941797644791462 1.31389071321282 1.31393593535053 1.30661809368146 1.30656897683056 0.931279940727045 0.931182261342723 1.29934326644754 0.925899205776486 0.925996889458005 1.13347695634423 0 0.88201909879632 1.41441880827531 1.41441880827531 1.40653200562389 1.79231307237443 1.30645909744926 0.936009899032986 2.37453786665865 3.75870615508153 3.82222426197544 4.30084351174629 3.42204987484051 2.47484837416211 2.53242689645513 5.6012952935481 6.58410767177375 6.77883171122421 6.76241727729204 6.57690641446927 6.45387510621067 6.1372146453082 6.43718491151611 6.29331293841769 6.25001812640428 6.32776246626006 6.33995728859167 6.32944075551839 6.1612076048767 6.14815001580631 6.20594099715762 6.09699667126179 6.14296644555575 6.28999353835262 6.33654744287256 6.36464419862212 6.4411354514929 6.53204334976459 6.60102174634051 6.71274176498091 6.79740634305321 6.82888985982953 6.88483063520239 6.88937030719248 6.8682385906145 6.82655272149984 6.91709567960146 7.15178289179104 8.55543543759055 9.11957600209576 9.60328975768492 10.2180207478625 8.73733635733027 7.17604744355066 7.16023754899657 7.16521455670692 7.16608077897492 7.04487646764466 6.96057872884531 6.67537477213466 6.44997805604882 6.78219886319403 6.4562563246298 4.64963909637201 4.62989536538826 4.49900345927488 4.1255888507805 3.88835143720595 2.42023105807168 2.37999400638349 2.35831793643764 2.60086519920293 2.60125525743735 2.55727544602325 3.28147524224254 3.66335713777444 3.64509557230269 2.49727831039098 2.2120897445931 2.14913511803341 2.03793538401095 1.95236673037704 1.84311492637564 2.04770329862973 2.12175635955727 2.17014031897088 2.25592185289089 3.28889007991553 3.30027348572961 3.3003553585916 3.30039085222419 3.69843093484099 4.1261860853281 3.96654676134977 4.14591942424606 4.3650748576318 4.26723145559399 4.49382485109999 4.43702705712436 4.47776344058333 4.50817662100821 4.53864970230964 4.52682255470817 4.4863040745083 4.51704043749458 4.50909814347832 4.49736831252063 4.48270752578157 4.49532409969455 4.45476453201788 4.44107889587377 4.4163984013883 4.40730514008305 4.4040585335832 4.38804939527589 4.37571073186829 4.34986003112013 4.34967430533565 4.35877744014095 4.33890595795269 4.33890595795269 4.30508555698932 4.30597287577713 4.28086381627019 4.2822894947222 4.54882698736527 5.27902571462244 5.33963453929304 5.37635945182224 6.80941283457196 7.48094325389153 7.91780311762589 8.06425124490721 7.8373604489291 7.53011002155436 7.00994253559625 7.09589785144438 7.63896553010436 7.17207008901421 6.16737147744434 6.13613774975013 6.15733109166301 6.15860161060434 6.15439801317815 6.15946679794176 6.14529168836813 6.12410707419841 6.14510984495565 6.14445971250174 6.13994300031924 6.13881769845377 6.12270256606532 6.1372895878027 6.11074288021328 6.10303882249384 6.10780244254973 6.10777771833824 6.13176331135842 6.12948839857197 6.16029476634508 6.18794521558155 6.2136148988556 6.23036811042419 6.2159881156021 6.21211020673241 6.21441264058821 6.14393141598621 6.10509868354731 5.86400861562447 5.27346414278894 4.58807437965844 4.32008575981111 4.29682921012961 4.28076615847646 4.251742135131 4.21346064688561 4.15902231653958 4.08224344849659 4.08537930556923 3.97481053977447 3.99510831316017 3.9944598055698 3.99459325213993 3.84295904934076 3.83689205093196 3.84451308605683 3.83480812773844 3.82811171267842 3.80845039985624 4.00966040000445 4.02107004800949 4.00928169751565 3.81855715218571 3.5322335703567 3.49046861930832 3.032105103468 2.94271131300126 2.81639571751311 2.65002964624465 2.65006910816411 2.64608761442303 2.77533680232213 2.75628037369236 3.22434346520183 3.35853802042831 3.6921774596508 3.94739436127179 4.03946629429222 6.97005664053878 9.6740547703034 10.2127008185249 9.54440258938066 8.48102461865952 8.39918039280092 8.31075986882666 8.28031099106147 8.23366276371383 8.22137857650418 9.10833008573703 9.65965563859396 10.0251838177321 9.96589740437674 9.90799598492766 9.88149643955128 9.72476483256116 9.80035329190538 9.70060358329534 9.70416248583249 9.90287859216434 11.2023015199575 11.1639128202368 9.50242781725557 8.83645481399061 8.37379230387676 8.39825896169663 9.8124338761656 13.7085577185173 17.4391922801493 12.6473199233611 9.62632259510208 9.0557893397226 9.10665377418676 9.66814819683345 8.49513351549802 6.08831415270295 5.97440598304074 6.0184389045654 6.08817426121067 6.12720076516374 6.14350765463181 6.14358921818983 6.23274475311686 6.24053444710088 6.26854916915832 6.28839577026491 6.34681993964079 6.38492978023522 6.42453245086525 6.47844762255673 6.51872443746402 6.52362120122972 6.53414447101774 6.56789778276708 6.65582186514479 6.70445143730146 6.73699456790601 6.67380326061845 6.28036700357947 6.0486915634302 5.61134244583222 5.58411783105383 4.84187211629808 4.42696562388802 4.28959172076391 4.20355780396155 4.06155072094793 3.88911882678796 3.47098833071029 3.08840736483435 1.13565946935427 0 0 0 0 0 0 0 0 0 0 0 0 0 0 0 0 0 1.83374713980379 2.68547945412667 2.67355863999034 4.55867584129255 10.2591954620044 5.05138300357592 5.10030063143 9.94721952444006 4.50308411437277 6.91443863535625 8.27533787836979 11.6228966792511 22.0726526751304 17.6501064986308 16.6418759782832 22.4221902505708 25.286638540202 18.7385565955822 10.4003342333887 10.5476207070269 10.7167126872112 10.8263283931513 10.8207137834545 -9999 -9999 -9999 -9999 -9999 13.438827118584 -9999 -9999 -9999 -9999 15.4221027970921 -9999 -9999 16.1306097590345 14.0792099687854 14.0582270938007 14.0221348034944 13.7138477368653 18.5184128503844 18.0512507735645 23.6596985546665 15.7725339760831 11.3138547516281 14.1999765432586 13.4179425792559 14.996591029375 17.1005929235478 21.6389103148474 23.41054234026 22.6532815414728 22.7782709587236 23.1192601295698 23.3344160301364 23.4704800035636 23.583778901182 23.6698442050379 23.821103787738 23.9103004262089 24.1207796123058 24.3301061271303 25.9115576585933 23.566448609196 21.8470058446209 21.9994509859054 22.6603089875337 23.8543118470499 23.269570724402 23.8875310969227 24.0989008491815 24.2534316249565 24.9767561314122 25.5147499453267 25.0502959221972 23.6779154690054 22.3376183044929 20.8489016193585 19.6407920255165 19.1484338269684 23.1568798336182 24.4947806893587 23.7509750766855 26.8632667375701 29.3880588005542 29.7661249519002 27.7699864111429 29.3213987682111 26.5181406257902 26.3411358287246 -9999 -9999 -9999 -9999 -9999 -9999 -9999 -9999 -9999 -9999 -9999 -9999 -9999 -9999 -9999 -9999 -9999 -9999 -9999 -9999 -9999 -9999 -9999 -9999 -9999 -9999 -9999 -9999 -9999 -9999 -9999 -9999 -9999 -9999 -9999 -9999 -9999 -9999 -9999 -9999 -9999 -9999 -9999 -9999 -9999 -9999 -9999 -9999 -9999 -9999 -9999 -9999 -9999 -9999 -9999 -9999 -9999 -9999 -9999 -9999 -9999 -9999 -9999 -9999 -9999 -9999 -9999 -9999 -9999 -9999 -9999 -9999
-9999 -9999 -9999 -9999 -9999 -9999 25.4720612306453 24.6546128822591 -9999 -9999 27.5244688728877 27.3080307833217 31.7310196758596 31.9682108145543 31.7830171020274 -9999 -9999 -9999 -9999 -9999 -9999 -9999 -9999 -9999 -9999 -9999 -9999 -9999 -9999 -9999 -9999 -9999 -9999 -9999 -9999 -9999 -9999 -9999 -9999 -9999 -9999 -9999 -9999 -9999 -9999 -9999 -9999 -9999 -9999 -9999 30.979465100982 30.2814697548729 27.0942120363825 17.707472836478 11.8249711654332 10.336401830779 8.30456830318176 8.07176357939512 7.40091693183369 5.74419099557869 4.18257093056073 2.99252949338772 1.31408070789009 0.93681367209961 0.93681367209961 0.253604692978394 0.936729966797168 1.82906666967283 1.82379779080693 2.35405154384416 2.67639593104155 1.99703096446593 2.9026522125744 3.05860877592841 3.27572487190731 2.34912570855471 2.24955773800382 2.24955773800382 2.34124740980196 2.11788156134851 1.72402063505539 0 0 1.06750146489451 4.02344520277925 3.33712291116424 2.4616790164168 2.39562639956026 2.52471227720981 2.68496696213959 5.28632809585008 6.43411307067456 6.53042108361339 6.72719874495318 6.68218404511243 6.68473363651561 6.56717080407969 6.52937191964313 6.54644811831335 6.57412404315691 6.4432472633548 6.34539833818592 6.34169032204643 6.16278859503394 6.08377063888984 6.10076660455888 6.06739319916865 6.18615440091592 6.24909412605069 6.23518950247717 6.31767162553452 6.46875893926158 6.59172547403168 6.65553120969481 6.74368731677186 6.80530861076488 6.89552093838285 6.93705051921796 6.96168671846101 6.95729046275083 6.94801686155761 6.96017017010772 8.08447970936111 8.92543311077896 9.19585871486017 9.41714877415056 9.75483646231166 8.7969142142306 7.2856277120001 7.23500390284565 7.27468032293949 7.21032568457987 7.20550386543224 7.16960752962944 7.12164531845008 7.13875637941617 7.09724330321997 6.83452490140839 5.61295847100046 4.64124917997588 4.53967252271309 4.10534997558418 3.41768165750319 2.39070296194468 2.35752400507146 2.3468429984709 2.29856702746584 2.28769793514559 2.26565952808307 2.24333900551556 2.49691796643875 3.20881190803262 3.18305485911469 2.45424544804165 2.07032667393258 2.08079253278323 1.93355097988411 1.95234207320256 2.03793538401095 2.12175635955727 2.13171495573366 2.21734311427997 2.2767710907416 2.28774419601513 2.55294142743299 3.27828313990788 3.93016339452369 3.93016339452369 3.93751807851084 3.95576468178278 4.34822909008126 4.27468770521293 4.43781674564114 4.37433031025318 4.50369337296688 4.52005501856788 4.50826807617621 4.49636812604603 4.53702348693548 4.52519622125803 4.52509693175931 4.49783499635938 4.4718461511426 4.43902910920976 4.46908519736747 4.44980950464522 4.44769204501165 4.42801099122478 4.41387247482136 4.37483056072258 5.35160846990076 5.34523020659721 4.3863228470259 4.35539379337482 4.35539379337482 4.35778174608285 4.34890140586303 4.32773539273166 4.30569299233213 4.36749309192001 5.34584733475602 5.34940683717235 5.86250080833489 6.17189583445508 7.50180801987982 8.0700908631506 8.33998892452418 8.31858023878512 8.1755508529572 8.05715002541802 8.19411684124113 8.27072375552128 8.3331629603262 8.14646797395807 7.90650738552346 7.64673843152499 7.17268883887642 6.18168418598374 6.16068254367348 6.13618849153201 6.11657578011157 6.14908830139532 6.13776260996504 6.14043216796297 6.14932072576758 6.14018935521302 6.14030746379998 6.1442739231442 6.11322252467191 6.12250257783276 6.12253181239583 6.13462160970432 6.13664812169411 6.1513126615639 6.18596502765887 6.20027562080572 6.2221882368586 6.22395777020606 6.21176101398366 6.20403084041252 6.19702008459125 6.07785106712912 5.83189469963874 5.62507546783837 4.56015412538679 4.26478951202369 4.25847735102519 4.18476176304702 4.1316560674265 4.0567733974962 3.93273960764442 3.77664449292793 3.54064622369544 3.53757497816706 3.14689740541466 3.16301918365909 3.15354899564037 3.13276282968724 3.14423731876917 3.12509578018978 2.39402017104726 2.34845442013313 2.35934769989592 2.37068861623303 3.03770333212018 3.03775829509964 2.27293660169195 2.18923025283293 1.8084091078357 1.64381770436599 1.3979084207893 1.40451106768841 1.00482183907095 0.266662754771371 0.266933016672678 0.266603949208929 0.266178939982834 0.530306643923924 1.2348610208043 2.55369934877621 3.0635980501762 5.44758914701822 5.84271186710818 7.72182494480993 8.54959917139597 8.54502579361927 8.42499157580666 8.43416912672927 8.36140771097408 8.30259429936922 8.2269541264877 8.19873878418371 8.1746115855157 9.06272424287938 9.59868127039464 9.89159473302308 9.87800381730598 9.84402709893816 9.83672154831701 9.77187810066089 9.78518389234456 9.75818251307408 9.70379456816445 9.6778600414391 11.0006159193542 9.867177397967 9.45825212589734 9.46483246180216 9.54836795371047 9.15689828269324 9.49288878771718 9.6687245306016 9.63914705829179 9.71830593856663 8.43611794098008 8.36410799154163 9.59487484057677 9.5613445309991 9.43484724757793 7.11620365743361 5.95078441294706 6.0121711059593 6.11617377168817 6.1010996226151 6.11318979386539 6.17560312405654 6.1867024235266 6.29590500728825 8.10289444169295 7.81582630969009 6.36873873466691 6.35703399229363 6.36593898004091 6.46968296692954 6.52384783238558 6.44902792188684 6.61012307569414 6.63311101907725 6.6807241405778 6.69755503257603 6.69235505403139 6.5491933577619 6.44947679156098 6.01938581559151 5.60799581354403 4.86499963437501 4.48384230167098 4.23998318590002 4.11100243018602 3.97155042681865 3.79916252125756 3.63171784366612 2.35065097139371 0.244649263586341 0 0 0 0 0 0 0 0 0 0 0 0 0 0 0 0 0 0 2.04465956943591 2.59687469499249 2.83237943113547 4.5629538535691 5.07490963241112 8.4885620277941 10.5521278310977 10.8030118405365 9.43063514650058 11.5946430455196 12.8829250751092 17.3393461062286 21.5271715871997 19.2528756963632 19.7839178094988 20.5289049209703 20.0558915572012 24.1142739352999 20.1587996959149 9.96111739532265 10.4214550060411 10.270714818079 10.6591700488046 10.5854729185724 10.6167611905889 -9999 -9999 -9999 -9999 -9999 -9999 -9999 -9999 14.8675965517611 15.477016748775 -9999 -9999 -9999 14.0400329038964 13.9736855769114 13.7727792061957 13.1884958148644 18.4234203273975 22.9220335657601 22.885590230625 20.3800926011231 15.082601605797 13.6559444205217 16.7989550468369 18.1486221843296 18.8007705036272 20.575207221162 21.0969869473277 23.5568744740714 22.9227867225289 23.3783426935082 23.5918537321182 23.7595533459948 23.9347455266507 24.030781951901 24.2460324257588 24.4114837661122 26.1420064406039 23.0607759466608 21.07240688781 21.8502157345819 21.3764356920515 21.6495466160683 21.7253722957391 21.6709213024415 22.5089710057675 22.5702723906818 22.1326875210556 21.9235198706203 22.6233039251219 23.9045568233809 23.1973251410158 23.9314630257449 24.2554543732188 27.8342928550075 27.7217607121131 29.9879769075133 30.4075231281669 28.5828094321073 26.1996722833071 25.8256496356354 25.8647158885193 25.9816930533955 -9999 -9999 -9999 -9999 -9999 -9999 -9999 -9999 -9999 -9999 -9999 -9999 -9999 -9999 -9999 -9999 -9999 -9999 -9999 -9999 -9999 -9999 -9999 -9999 -9999 -9999 -9999 -9999 -9999 -9999 -9999 -9999 -9999 -9999 -9999 -9999 -9999 -9999 -9999 -9999 -9999 -9999 -9999 -9999 -9999 -9999 -9999 -9999 -9999 -9999 -9999 -9999 -9999 -9999 -9999 -9999 -9999 -9999 -9999 -9999 -9999 -9999 -9999 -9999 -9999 -9999 -9999 -9999 -9999 -9999 -9999 -9999 -9999 -9999 -9999
-9999 -9999 -9999 -9999 27.8220331286638 32.5615978014976 18.5195042163042 18.4589793977469 -9999 -9999 30.9939816242189 30.5532925415187 31.9456590949223 -9999 -9999 -9999 -9999 -9999 -9999 -9999 -9999 -9999 -9999 -9999 -9999 -9999 -9999 -9999 -9999 -9999 -9999 -9999 -9999 -9999 -9999 -9999 -9999 -9999 -9999 -9999 -9999 -9999 -9999 -9999 -9999 -9999 -9999 -9999 -9999 31.6584853904387 30.9691522813489 28.102736858955 18.41124718064 11.496517446499 7.26979197859416 6.31006598586708 6.02290731378156 6.38867885243463 6.05453504298448 4.33151140676108 4.06021466554056 3.46147959753695 2.70353958627622 2.379433317897 1.69173819207042 1.69290100311596 2.01400096819803 2.23019284862292 2.38626059677211 2.38772499278496 2.51169723842859 2.60197590847327 3.35439712003384 3.42748454845863 3.90271912444615 3.57887748559786 2.6806875375964 2.63865711762866 2.59231595552805 2.40759346866843 1.94239624033623 0.803691327346117 0 1.36603553345794 3.25217534077998 2.81132228626817 2.4560045048634 2.56018200307163 2.6754952956908 6.42261864887922 8.6006481778118 6.94271789037584 7.74554315593117 7.88172511904448 6.3465187427461 6.45959197797768 6.43501269157325 6.4703140191623 6.44642918436758 6.33242178681764 6.10682690541454 5.87518425061658 6.06805931134862 5.80302280134211 5.78345275590414 5.76063328068639 5.72941980262583 5.91062026298509 6.07148785494583 6.16381316958804 6.29050510461336 6.41100568861692 6.52213319790426 6.61741332013375 6.82844743268225 7.85550758810843 7.89185018577587 7.95190720432081 7.99625442095614 7.99997899675978 8.00355087547556 8.24464715555702 9.8422573173896 10.6302908673365 10.851760540461 10.7848892055821 10.6499723097921 8.99685776323309 8.27631151056618 7.30764271310583 8.28391161396339 7.2318844833521 12.1192614157495 15.6915102488904 9.61925357124344 7.18935220826204 7.0475695617512 6.42973227511084 5.54727925778119 4.52461472455579 4.23952278193132 3.81119242960001 2.64348405187955 2.35756261395975 2.33064369789499 2.30938087426984 2.2986032772591 2.27675055718602 2.25455597076985 2.49690950712131 3.20452653744709 3.16296832360749 3.12080604655731 2.39277095928986 2.09535843794271 2.10623056124551 2.00805559593016 1.94293110310542 2.03789350259002 2.12173799959742 2.18052081564198 2.22793014088798 2.52113035938834 2.48250299632916 2.49309032114519 2.49305728277653 3.65042249729091 4.10129645499835 3.92215832441859 3.67291206676772 4.24532495379988 4.26739263147888 4.2860983372653 4.38438862896072 4.49400267363567 4.53201923106953 4.55775748219586 4.53986571989823 4.54861215581145 4.5263746132367 4.47305310049195 4.46110585585905 4.46136476274663 4.41864965220002 4.40512160746794 4.45778939828729 4.44091704700109 5.42527359585435 6.21949300948947 6.75868480224768 6.73196658776254 6.19873648317762 5.39110797885582 4.39555313410139 4.39044144571332 4.37937968715974 5.35383118117001 4.38412712143932 5.36164452895113 5.36164452895113 5.88266562756557 6.38325764644716 6.54450250267237 6.55180295164707 6.98657263977578 8.27303527766631 8.53429814644143 8.22191722903531 8.17798168200142 8.09634129541756 8.32436530758059 8.39202050579508 8.43193100626748 8.44326085982863 8.31455536112969 8.26041915530687 8.10071885269735 7.93953417234173 7.10370934903048 6.13312382826772 6.1130184054192 6.11020004615562 6.13998167451252 6.15338057147942 6.16798491595353 6.16352653224512 6.14571980781437 6.14354828429979 6.13663132836324 6.14931094096122 6.14918739502321 6.16318567651233 6.16285210433385 6.16658236864813 6.18522483699794 6.20604199346631 6.2263483273478 6.19980423583796 6.19275310004759 6.19031829154668 6.06273699460563 5.98396679596742 5.61083893088904 4.53673803505041 4.24274667245758 4.19208081459085 4.01420431116636 3.91639028324975 3.51521114480453 3.15193375505861 3.14108364486037 2.43748305012642 2.15459685663605 2.14099150571953 2.12213876825282 2.09664417878992 2.09665284894884 2.06263009335728 2.00671868730417 1.9466698162942 1.957013300781 1.96731911559483 1.87544872247353 1.8852813605381 1.89508782483731 1.7813929175866 1.62775082996816 1.38444600045691 0.99110910398087 0.265119145695648 0 0 0 0 0 0 0 0 0 0.955756055386605 3.47949337782105 6.10265327590178 6.5763692648596 6.7910204081862 8.42522993640969 8.67982925196939 8.32150450131498 8.25358136643586 8.18687686237771 8.13012426274443 8.12226222573843 8.16258429321717 8.35950749764322 9.33212836620177 9.65800475130665 9.68822000179569 9.7881428343851 9.79100730901724 9.77185642088231 9.78728968998113 9.72564468151393 9.75340452116387 9.718622700021 9.83485208792757 10.8528124298113 9.65463265399015 9.60639040227023 9.65054858335068 9.65176781956028 9.64072564743029 9.73476490778552 9.54194050235315 8.92788160377729 6.9257596138842 6.61446336431518 8.04739520126095 9.44746434992886 9.86618012683351 9.20975532791472 7.71021482668298 7.77507032398928 7.54468338064746 6.11634811348123 6.09541939180925 6.0663868848883 6.12893982683124 7.71367622669022 7.74215449785864 8.13139528401462 8.16700079396455 7.36770420586329 6.36816842046538 6.43558793323853 6.41409504402804 6.45162655550482 6.55280915428268 6.58959026303709 6.62108464484303 6.62101238883847 6.59660410960711 6.53816219220734 6.27749851783317 5.65091650935847 5.62770142868271 4.85533714146644 4.51701136291796 4.30683470182658 4.06409902217981 3.82180828314278 3.6443857075427 3.31642224118405 2.13020378598238 0 0 0 0 0 0 0 0 0 0 0 0 0 0 0 0 0 0 0 1.02182259907566 2.19188083853184 2.63235894660905 9.96075627354889 11.6424752689193 6.27334521912689 8.60382398919296 7.89493578358759 7.46358104425048 7.70671456133553 10.3167546979318 14.4796626047971 18.4240378536486 21.7606250761168 20.3046906337473 21.8474263942806 22.3123820735466 20.3711152894901 19.8625590250017 24.232048729304 20.4369895493388 9.00059789148999 9.13738672731889 9.16056394809651 9.79428612884829 10.1874590325953 10.2500422522582 -9999 -9999 -9999 -9999 -9999 -9999 -9999 -9999 -9999 -9999 -9999 -9999 13.9196144310193 13.9033411222015 13.7054358150041 12.8747378353427 14.5216256912056 23.3298043104598 23.2006794559358 23.7830621531529 14.2653242276547 14.8326113721314 17.4864886509517 19.2182852677321 21.2727994939956 20.5293183659151 20.287406922791 23.3323609510592 22.7850078350958 24.3042101577102 24.5502899282996 24.9143381597277 25.1807704608766 24.9561591300739 25.5940225491342 26.0425770249009 25.7373188669059 23.0969088423862 21.2799960276715 22.7515951448272 22.7485245707855 22.0363253473006 21.289464043884 20.240617211871 20.1369131578703 20.1637767570293 19.0328938025355 18.0542646406776 24.1433998979819 25.1977934485291 27.6495762318813 30.5299656474683 28.7915897488272 28.6401951142338 28.4714574388489 27.372101753994 25.4315020036622 25.2985744419221 -9999 -9999 -9999 -9999 -9999 -9999 -9999 -9999 -9999 -9999 -9999 -9999 -9999 -9999 -9999 -9999 -9999 -9999 -9999 -9999 -9999 -9999 -9999 -9999 -9999 -9999 -9999 -9999 -9999 -9999 -9999 -9999 -9999 -9999 -9999 -9999 -9999 -9999 -9999 -9999 -9999 -9999 -9999 -9999 -9999 -9999 -9999 -9999 -9999 -9999 -9999 -9999 -9999 -9999 -9999 -9999 -9999 -9999 -9999 -9999 -9999 -9999 -9999 -9999 -9999 -9999 -9999 -9999 -9999 -9999 -9999 -9999 -9999 -9999 -9999 -9999 -9999 -9999 -9999
-9999 -9999 -9999 -9999 27.8354834181095 -9999 31.3026828775667 -9999 -9999 -9999 -9999 -9999 -9999 -9999 -9999 -9999 -9999 -9999 -9999 -9999 -9999 -9999 -9999 -9999 -9999 -9999 -9999 -9999 -9999 -9999 -9999 -9999 -9999 -9999 -9999 -9999 -9999 -9999 -9999 -9999 -9999 -9999 -9999 -9999 -9999 -9999 -9999 31.0680817831438 31.53400215129 31.6424026928009 30.7247348868267 21.4092003195815 13.1306947353857 8.39672326250992 5.82634984252383 2.02351269162348 3.44697119445074 5.1570435792752 5.2161451252425 4.0582482512239 3.74652272950704 3.74109826258203 3.29424582865082 2.52598323340397 2.52740967225456 2.26649120267945 2.35785066059178 2.35805205343951 2.43138260570642 2.4913248310015 2.4913248310015 2.80649332628223 3.5800640726458 5.54557058916757 6.56390767763856 7.09248148006576 6.73664250977462 6.1598439596821 2.6952677829968 2.46784299753552 2.08860575215287 0 0 2.16960732522438 2.70096119977829 2.62727127580478 2.58555647695328 2.66036346193437 6.91918755180625 8.17339808831763 9.60106429591717 9.86283345035329 10.7776154292989 9.90004150206977 8.32014744416474 8.46197736068953 8.75971647148832 8.45371072245151 8.07720289060708 7.46273457550763 4.89543796398055 6.55208234082397 4.81765982462851 5.40672428764147 4.73436954561759 5.46616193217185 5.49747116543774 5.83199290309927 7.00351455190966 7.28592948709913 7.30914716137269 7.43216707764951 7.54775265187917 8.15079684610587 8.54935538705702 8.26207735521751 8.64856302846593 8.72074156088832 8.79870011410019 8.83349317833815 9.07394146904684 10.6346100689298 11.1314037472942 11.3056073010444 11.3826530126593 11.502267776006 10.591433162259 9.5327485234671 9.35041394830502 9.34508967757869 10.9374839600842 14.5502183847797 16.0069230989852 16.1782250331566 11.3534065181614 7.23750779401881 7.09633334877322 6.93981171376566 6.5836087715507 5.88932817724027 4.20763629252514 3.79479758134471 2.63333806404326 2.32009014127186 2.30940951139557 2.29861618340071 2.28774419601513 2.26571241405476 2.52242051640952 3.18861436776811 3.54602842372605 3.49596164881029 3.70935143047335 3.70934627147879 2.33473673475862 2.0386722242198 1.99792521133476 1.92396521151509 1.95224667498952 2.05734596132278 2.0572837705069 2.19078928909888 2.49310332537956 2.49310332537956 2.19074877144316 2.50351245457779 2.4558371141416 3.90767291010609 3.6222461310968 3.19165946107006 3.92244601991364 5.20008715650184 4.16143089221107 4.39575020951536 4.55198873639529 4.59460651598352 4.53995602586175 4.560502312334 4.52231631546598 4.51044339249292 4.47547173566011 4.41758593965729 4.43158079650551 4.41970819852226 4.36218728514558 4.41206789219619 4.43353382890544 5.95868530866649 6.49555713674 6.78128819081272 6.69244692086574 6.4353768064484 6.22220768687134 5.90224653778234 6.19252232973203 5.88284113826327 5.87527363538872 6.19631200203718 6.19897085042079 6.40363476597784 6.41321718259561 6.69079123057168 6.69137957264197 6.83485396071403 6.88459341094242 7.19661199021136 7.19661199021136 7.19669838368932 7.89826512053319 7.85601877879683 7.82039187203419 8.17050819317293 8.42974493533401 8.49558947433975 8.57415318686141 8.49559583685831 8.42175467731622 8.35873516278368 8.08457352995034 7.87430533012382 7.1074858328639 6.08809693187454 6.07138566841438 6.11334737350618 6.14020538174968 6.15349419624881 6.15644707891354 6.16287616211876 6.15796228508441 6.16744902448054 6.18990453929826 6.17540419290792 6.17709630183541 6.20062599367713 6.19354153214072 6.19331857344516 6.17638926695779 6.18477935356146 6.16690548393733 6.04253808980409 5.81732666225911 5.58759992740371 4.51916658530008 4.25037749114084 4.17847679572815 4.00001456079755 3.49427628619381 2.43510193500189 2.1585414142768 2.14316981125076 2.12959786695093 2.11084793062458 2.04075066496859 1.98536353542561 1.99603953252532 1.93634236389451 1.84580791527343 1.84579068557636 1.73524338163131 1.73524338163131 1.74454728949176 1.57788934542159 1.34238447062686 1.34953379017046 1.3567090108811 0.976817435783025 0.262610320636114 0 0 0 0 0 0 0 0 0 0 0 0 2.45546888872896 5.75112792488087 5.48592913878405 6.66420370440739 6.76322448736702 8.26402026538406 9.81102663386692 9.56843083582137 8.12094564772508 7.96971517445888 7.8989261859619 7.91368209327455 8.03630185078416 8.27452494635974 8.89040212098485 9.1975115740852 9.50707522338359 9.65427302159932 9.70620688007089 9.72696328531915 9.70794373508312 9.69815847514016 9.60499735933848 9.6492225240005 10.7688580866585 9.63407919980107 9.61163198175014 9.66490030113333 9.65883963726414 10.7536486192797 9.76939922221239 9.53818935679053 9.66248145620875 9.44793304477147 8.80526941061778 5.68376754957623 6.99408729246512 8.52081504083816 7.89799425459314 9.1027920237875 7.96961727051932 7.8422009953114 7.08028001318211 6.08072227616565 6.03621222783091 6.99039131331345 8.34420509576669 8.77704412008057 8.63119126720496 8.23101599679732 8.49759929258184 8.40781075216137 7.33436090469147 6.33475013777444 6.41346714895764 6.47026488011551 6.49643879533844 6.5895309370329 6.59438883612344 6.49203437156099 6.41078841598945 6.28556500859059 6.05023659925156 4.90175341672297 4.60470596373839 4.55045226640799 4.42324419761303 4.16125617506447 3.89912279523399 3.62823789618972 3.10733762411048 1.83033550422187 0 0 0 0 0 0 0 0 0 0 0 0 0 0 0 0 0 0 0 0 1.52653454657518 2.29463042875118 3.60248881147095 10.0757412489582 11.6539096870904 9.26546087601769 7.50903887044921 7.63496166683154 7.66331286586624 7.64466783491136 9.35039155548607 12.6132199387577 14.7821984767303 19.2347551686573 21.8460953010975 22.226514957662 22.0651082321211 22.731430203719 18.8427189300014 20.5933319301499 24.79609357819 7.50423191634873 7.22900840562978 7.78227865489438 8.2392872493227 8.28537197446885 9.34339851385923 9.40688807144714 -9999 -9999 -9999 -9999 -9999 -9999 -9999 -9999 -9999 -9999 -9999 13.859160861223 13.7448403281115 13.3127269381084 13.041259374315 17.9573241448465 24.3984760398986 23.5284901279092 18.7518680335197 17.0935611400165 15.8984855185673 15.5179968527802 17.9432135182359 20.0711548211748 20.9583506829002 19.2834536680557 18.7437046599648 20.738399301667 23.6069804746202 23.3423353940489 21.7780510201199 23.8570424082355 25.6091809464805 25.8944769976629 25.6888203644593 23.6286845842401 22.5840803494403 21.2315606540203 22.3513064795609 24.1075586901632 24.6809786358068 24.5320650363922 23.1831464451862 19.6368556530591 19.6739881066136 18.7510158192538 16.9922603945884 24.3342409766663 30.4119825119979 28.2547302542727 27.3093525091816 26.1334414720095 25.5882465611646 23.4775666042424 24.4273772748551 -9999 -9999 -9999 -9999 -9999 -9999 -9999 -9999 -9999 -9999 -9999 -9999 -9999 -9999 -9999 -9999 -9999 -9999 -9999 -9999 -9999 -9999 -9999 -9999 -9999 -9999 -9999 -9999 -9999 -9999 -9999 -9999 -9999 -9999 -9999 -9999 -9999 -9999 -9999 -9999 -9999 -9999 -9999 -9999 -9999 -9999 -9999 -9999 -9999 -9999 -9999 -9999 -9999 -9999 -9999 -9999 -9999 -9999 -9999 -9999 -9999 -9999 -9999 -9999 -9999 -9999 -9999 -9999 -9999 -9999 -9999 -9999 -9999 -9999 -9999 -9999 -9999 -9999 -9999 -9999 -9999
-9999 -9999 -9999 -9999 -9999 -9999 -9999 -9999 -9999 -9999 -9999 -9999 -9999 -9999 -9999 -9999 -9999 -9999 -9999 -9999 -9999 -9999 -9999 -9999 -9999 -9999 -9999 -9999 -9999 -9999 -9999 -9999 -9999 -9999 -9999 -9999 -9999 -9999 -9999 -9999 -9999 -9999 -9999 -9999 -9999 -9999 -9999 -9999 31.785320760726 31.135068937443 29.5660493655216 19.1820622418423 11.6649446982507 6.83295896035872 4.29197770382719 1.43890808721916 1.77710799709478 2.55609406321437 2.74848540128291 3.46412123852045 3.51959779930135 3.51950576638464 2.82567418054891 2.57279619637298 2.57697643047881 2.56548464531738 2.56552442841495 2.60735009257582 2.59704304562169 2.59706029638033 2.64294766672235 4.64965532597971 6.02182247668644 7.8994800010417 8.7253229819154 7.6801373836263 7.54564525810596 7.55676483017153 6.73344904741048 2.64108694928575 2.44616364903293 1.33948464265563 0 2.54588767874429 2.58548159174319 2.64891455448291 2.67782033363667 2.73170365268469 6.70518586805894 8.12355513420152 9.20094970254092 10.239499010184 11.4680260809138 9.36802974672639 9.8119974872752 11.0909492463662 10.596177524385 8.94250671240763 7.20245021071234 6.66450741380848 6.0206427003832 6.00467357823557 5.36016433862999 5.96939119965274 6.35363218713453 6.02381559948524 7.21453539464689 7.7899750950455 8.19695178467899 8.48773637836861 8.41943354844557 8.42268175021604 8.52389105700846 8.39686030289886 8.62643532402202 8.7330923724847 8.93428881760165 9.0448064039455 9.11945709098608 9.29176234350014 9.5595540917189 11.5620788439876 11.7679492991326 11.8804777422453 11.7899414447746 11.4402683647222 9.67066254034009 9.71948912987412 9.40827998737611 9.58084363747609 9.8606596960224 13.6442766701346 15.9698493560881 14.2064703877554 7.28910435152581 7.24916562358421 7.15695894532108 6.98722147864263 6.68518640296579 6.41691948560212 5.97974857969405 5.22954027585049 3.55507938375295 3.54400225821752 3.26789248749211 3.26790093630713 2.26571051856315 2.24337184603684 4.16939193773933 3.53953772841313 3.47786352585146 3.42267627374736 3.65097960465057 3.80320980702328 2.97741007692785 2.32291274184495 2.0386722242198 1.99792521133476 2.02801527893664 1.8343454909423 1.9705295112734 2.1907707795606 2.1907707795606 2.45566113476734 2.14157623654013 2.39625832607143 2.39624262856912 4.62009329157182 4.63940432335835 3.34849392111087 6.22360143169082 5.87171710389583 5.71127776639166 4.51872914505376 4.61595416243349 4.59813153207697 4.57232238595384 4.54436201625271 4.49788008153814 4.48711063035527 4.474290425782 4.41657522789979 4.34421622421625 4.32287624952536 4.30494217629631 4.430943470316 6.26369052077275 6.89347068553901 7.03571114529352 6.9619366439263 6.8071006083815 6.5951739332014 6.58193535286489 6.57717301145798 6.56570312566701 6.55204086432546 6.6536488254152 6.73503030780034 6.66588968033357 6.68322076260532 6.68156477454234 6.78522586799519 6.84573573821852 6.93517257521227 6.93530831856795 6.95796163928915 6.95413990030903 6.98171781539811 6.98598868891726 7.21716448744974 7.90068637622722 7.89601785973653 8.2288242822219 8.69609225907284 8.79561520302138 8.70592065758431 8.54751806585101 8.48382814239682 8.27524015314963 8.01227120685403 7.7891518200657 7.03245846943208 6.02083438417931 6.08830674702085 6.11696299440631 6.15186638921981 6.14989833832635 6.16064712032205 6.18136824767926 6.14173238958183 6.17725002333235 6.15129768484885 6.19661798798854 6.185092516106 6.20601439197699 6.19936284569151 6.12858948492114 6.08505992012126 6.02978785522742 5.78823627094925 5.57716794272101 4.52416786858172 4.25257759891643 4.16812470737058 3.87070096242532 3.10699741326725 2.14715741676891 2.13179258549571 2.08841610084152 2.06330286165505 1.97470091969038 1.91564809542226 1.71664160383259 1.55247027773781 1.32080084300724 1.32080084300724 1.32080084300724 1.32072749061316 1.32797391395348 0.946481403734404 0.946357682926255 0.255967887523965 0.257276157348227 0.258526857760377 0 0 0 0 0 0 0 0 0 0 0 0 0 0 0.96661941545603 2.04607405949186 4.31724792798379 6.45455116970182 6.73837626972838 6.73380330502021 7.95790373517522 11.2403946198117 11.0647552130001 7.77926711462696 7.69546803869534 7.47394923382105 7.73839758757738 7.89495337482382 8.29966045125168 8.74505627821351 9.07580599187126 9.27572894835383 9.49310018779592 9.58921174395409 9.60549615263683 9.71019942886994 9.50719407770243 10.9510708651709 10.7481740074754 10.7416707016433 9.66334455480517 9.65996006500877 9.64486797628583 9.87307408548516 9.7288146215923 9.69141388743053 9.13148687736603 9.64378304620555 9.0740241176683 8.07965560867244 5.71373712108455 5.79863999438988 9.00595733282164 7.69007307253611 8.49939537876529 8.36040174479444 8.33175709468205 8.10037009684805 7.55614337226053 7.78081769869102 8.03251696877627 8.61066614395851 8.89534422743731 8.77916056626832 8.58781384067574 8.61509899040703 8.62118470473937 8.1342461961594 6.27023890693386 6.3651195753607 6.41802618660012 6.49841178041139 6.50688201587235 6.34643804392924 6.22626456476141 6.01959556564385 5.62841207256777 5.65351521327647 4.91099137632334 4.60489320097214 4.52877781787559 4.40648717473758 4.18087231546294 3.91822452955239 3.35659303479673 2.64439974323352 0.503313159659433 0 0 0 0 0 0 0 0 0 0 0 0.0912046415597475 1.52708672859227 1.52708672859227 0.100469272143001 0.100469272143001 0.100641871155808 0.100808045457838 1.03526190612885 1.52714504733962 1.8313921966971 2.6372885405661 3.91393167346686 10.374271077755 10.9827841454422 7.86626044519773 7.98802877363082 7.68893161835748 7.62741595217315 7.89897739950554 9.69343351569259 10.4341523675635 14.1891008986097 18.5580642291833 19.2125580798165 21.0689717221375 21.4031156769032 22.8250268220771 18.2538362604862 20.1667375636731 25.8276400774656 9.23064866996394 4.60845827546326 5.35656963497968 7.53072423784047 8.10995224751418 10.8827613001578 11.4882163012853 11.5300095758307 10.3177891629387 -9999 -9999 -9999 -9999 -9999 -9999 -9999 -9999 -9999 13.4550574477886 13.157435474686 12.0701938340344 10.4336790026022 20.8137873301535 24.5471725383372 24.5154626310178 21.0286730728296 17.2763554247778 15.2306238100332 13.3064867863574 14.7231333488133 18.3065873674946 19.7769891766271 17.3025626930176 16.6070123102802 19.8713766806621 20.7654744473087 23.8706861325052 24.0836689044094 24.6974281488969 24.8618545199404 25.2533731562475 24.8942284233337 22.5038667135358 22.6689045410644 23.2228504335105 22.7921128541501 25.2360948933579 26.3305824164418 27.2105514942888 28.7142120783815 28.5839735128026 27.3497129675616 21.8665241445263 23.7926651769988 28.2279174308625 29.3510511109494 25.1000532024766 25.0704939044784 -9999 -9999 -9999 -9999 -9999 -9999 -9999 -9999 -9999 -9999 -9999 -9999 -9999 -9999 -9999 -9999 -9999 -9999 -9999 -9999 -9999 -9999 -9999 -9999 -9999 -9999 -9999 -9999 -9999 -9999 -9999 -9999 -9999 -9999 -9999 -9999 -9999 -9999 -9999 -9999 -9999 -9999 -9999 -9999 -9999 -9999 -9999 -9999 -9999 -9999 -9999 -9999 -9999 -9999 -9999 -9999 -9999 -9999 -9999 -9999 -9999 -9999 -9999 -9999 -9999 -9999 -9999 -9999 -9999 -9999 -9999 -9999 -9999 -9999 -9999 -9999 -9999 -9999 -9999 -9999 -9999 -9999 -9999 -9999 -9999
-9999 -9999 -9999 -9999 -9999 -9999 -9999 -9999 -9999 -9999 -9999 -9999 -9999 -9999 -9999 -9999 -9999 -9999 -9999 -9999 -9999 -9999 -9999 -9999 -9999 -9999 -9999 -9999 -9999 -9999 -9999 -9999 -9999 -9999 -9999 -9999 -9999 -9999 -9999 -9999 -9999 -9999 -9999 -9999 -9999 -9999 -9999 -9999 -9999 -9999 25.8678638892516 18.0098197363721 11.7994560500826 7.92035494091897 5.39009925891032 2.3673072969968 2.1585938929965 2.29814332024943 2.48380490579851 3.86632519801543 4.47155327561425 4.22908358562273 4.25890775058423 4.5850114005366 4.253121759307 4.60557414019769 5.59283815333382 5.24093214323042 5.77073558004012 5.7709765527923 6.11581325206909 6.69720985326001 7.10886879690187 7.42953892606269 7.64299771500687 7.74465136762542 7.65155719908969 7.73703111722315 7.26238888352756 3.63487028912649 2.62184939269527 2.44154767094863 2.49265345982533 4.00506118433898 2.74082745742615 2.72484834337955 4.55199494698851 7.5033291331206 8.43179770031956 8.22661499718199 8.34022868478752 9.9570801948399 11.0783353188897 9.47573060818887 11.2146262360423 11.1947024918355 11.434163119086 9.77834000885749 7.95917233323305 6.62928452018997 6.60102127309626 6.72800433759736 6.89915802924414 6.87769099409977 6.78072789961685 6.54419547148463 7.04698405668886 8.16480632010458 8.53719423794148 8.6790614562204 8.85118768253001 8.63721876245786 8.72719382348561 8.6169312758268 8.67954639571646 8.76397952849529 8.84595520473653 8.95111165547779 9.24011259836604 9.37301055385044 11.0039766261377 11.8369927199304 12.8033763045243 12.8084926129208 12.0122931429328 11.7053179762134 9.73486032125464 9.71368851504682 9.60371706008132 9.81377704119986 9.92517545740004 12.472086768683 14.757668189651 9.66670617380376 7.29058291773449 7.21111865346272 7.10250359571691 7.00289449195309 6.83687124202407 6.59761884500138 6.46709781567588 6.3040072097318 6.29244631776615 6.03342193864749 5.49861006007603 4.87543715622368 4.7207252397896 5.53812681575145 5.3597819266635 4.07211216495979 3.02714190336614 2.95072396258558 3.29906447874642 2.92989384047896 2.23072029781989 2.30999345474212 3.54881471172776 3.84435688676789 3.48311448983747 1.96146334756246 1.97952958818586 2.20093080952513 2.15139146436506 3.03271155560315 2.05724713016211 3.4867134874271 3.72975596875511 5.25834538354681 4.47960087169366 4.40181020318591 5.86459601110657 6.20615963436444 6.55643327951334 4.62096644499491 4.63008680759502 4.59791428156551 4.58701022376149 4.54685846524814 4.53618591611052 4.42470146687237 4.35883499820156 4.34934944729877 4.22980991528599 4.23270132775556 4.23843453711838 5.3058383388884 6.72548689730142 6.99369801109165 7.04331122501853 7.03626273551866 6.87920701714059 6.88871170444448 6.87289803874078 6.86027567783452 6.84692741758685 6.79159969837294 6.7877969841846 6.85660310512646 6.89319802088704 6.86520226182545 6.88528004803435 6.90798741198205 6.95791470866805 6.93877841711022 6.98613960495483 6.98805454096918 6.98438043032128 6.99742024518407 7.01429346386827 7.2688003678948 7.24853087007614 7.93346451297512 10.2970911913607 10.7143116521083 9.74754589214848 8.42218851133463 8.5103528850525 8.30867936784051 8.23981022474996 8.01623592491415 7.73938512341893 7.6647027844782 6.95680528707109 6.01319453864656 6.07556102899605 6.07546347051266 6.14869448310158 6.15368145747947 6.16458893603652 6.16974317852046 6.1510977535227 6.16756613872077 6.19764255132282 6.18155134545387 6.15647581630595 6.13023581181105 6.06663152995427 6.01115708755726 5.75796928530669 5.55093590666122 4.50752596173526 4.25659032692286 4.20676596872391 3.97942847287463 3.09676227260476 2.12988937737226 2.10704077060339 2.05226829952537 1.96406168852409 1.8259940161337 1.54400201222467 1.31360635518981 0.936009899032986 0.253457613499416 0.2531916576811 0 0 0 0 0 0 0 0 0 0 0 0 0 0 0 0 0 0 0 0 0 0 1.49843183756462 2.20100617670894 3.93074964261516 6.62075732096143 6.89873124678754 8.30988199398984 9.14517503978063 11.5661279189879 13.528275680458 14.0873008245097 11.5057740414553 8.96699945735966 8.14512354915473 8.38023557196966 8.64959608633976 8.67441984738996 8.75781018604777 8.12059578469324 10.2164186446249 9.55269758684501 9.67545243383154 13.0257986656223 15.4664227828663 14.4276201819926 14.8781645392374 12.9058489040527 9.56051632363838 9.65225550528831 9.67835286835349 9.66019158006994 9.72695542280301 9.7135525241558 9.58768918771774 9.26931681952642 9.36189664297889 8.36265797321515 6.67745289030638 7.51832994146422 6.77340960088038 7.64766772220658 7.90950103422114 8.35142337464623 8.4587955394998 8.52859336720825 8.2253592114482 8.04020109148089 8.33176315400819 8.54379798560707 8.66354475626485 8.77013158461935 8.73110808098865 8.73338672647659 8.80413647125762 8.6694233100093 8.27187771922929 7.67170589841169 6.209002671689 7.40872649810165 6.45396388327871 6.43564117138516 6.36736723524757 5.98620778261999 5.61460038464065 5.631138008227 5.64737074809293 4.92429328555951 4.62654120297363 4.54983470314564 4.42688175143747 4.27396963035554 3.95560794898507 3.39014717676194 2.28758308390202 0 0 0 0 0 0 0 0 0 0 0 1.02881909859394 1.5256937368279 2.03990015445265 2.18775118482158 2.03988365495953 2.03823382895588 2.03823382895588 1.52712220770391 1.83038533621252 2.03428596597385 2.17989846798576 2.28460278815822 3.46677783557308 7.84144671178958 7.19865355186558 6.15193344777322 7.53093074076507 7.68622622567929 7.59606053311594 7.66412168358566 12.0620808510756 14.3410805258535 13.762025461981 14.3382531612028 15.5681203605829 20.6969029371554 21.9379748541184 20.8600708186759 16.9517742396677 17.6046289155684 25.3266926387777 8.8973229449222 7.18868753194878 0 4.18983204360607 7.83219736976104 13.0210439567357 13.3269284731749 13.4115913444762 12.5555338609156 9.98919896566193 -9999 -9999 -9999 -9999 -9999 -9999 -9999 -9999 12.0266552711861 9.79995589823928 8.97812960358991 9.28781334791835 12.2888386956922 19.3921539446955 23.9891181323003 24.5913605472659 18.5818386274575 14.369912630952 13.4594741878965 15.7168953197786 16.9984098223348 18.7757467015557 17.5418877148503 17.1081809123512 19.9210061854048 17.8477371904366 19.9791904473781 21.856177281482 22.2877732122654 23.6999586566668 23.5453283101383 22.8754786904387 22.0863019976181 24.4136919893404 26.8740394406325 27.7274118502 26.3141120243239 27.2884044092288 26.6537321757334 27.5432152986402 29.0187166246069 29.1950033554285 26.5438488235294 29.236166396822 27.3937240965293 21.9713914883198 -9999 -9999 -9999 -9999 -9999 -9999 -9999 -9999 -9999 -9999 -9999 -9999 -9999 -9999 -9999 -9999 -9999 -9999 -9999 -9999 -9999 -9999 -9999 -9999 -9999 -9999 -9999 -9999 -9999 -9999 -9999 -9999 -9999 -9999 -9999 -9999 -9999 -9999 -9999 -9999 -9999 -9999 -9999 -9999 -9999 -9999 -9999 -9999 -9999 -9999 -9999 -9999 -9999 -9999 -9999 -9999 -9999 -9999 -9999 -9999 -9999 -9999 -9999 -9999 -9999 -9999 -9999 -9999 -9999 -9999 -9999 -9999 -9999 -9999 -9999 -9999 -9999 -9999 -9999 -9999 -9999 -9999 -9999 -9999 -9999 -9999 -9999
-9999 -9999 -9999 -9999 -9999 -9999 -9999 -9999 -9999 -9999 -9999 -9999 -9999 -9999 -9999 -9999 -9999 -9999 -9999 -9999 -9999 -9999 -9999 -9999 -9999 -9999 -9999 -9999 -9999 -9999 -9999 -9999 -9999 -9999 -9999 -9999 -9999 -9999 -9999 -9999 -9999 -9999 -9999 -9999 -9999 -9999 -9999 -9999 -9999 -9999 -9999 16.0290447569789 11.9175970950434 8.87843468610585 5.81630473399494 2.51451514530896 2.14033636761343 2.27594722370092 2.52728387768162 4.22747128938498 5.6033827991536 5.62764034312182 6.40811871189471 6.91929202973066 7.27686222466412 7.26663101971456 7.44588578756502 7.31406906390487 7.30645546296498 7.13656235447627 7.24545812964254 7.24583580924947 7.50021877538712 7.51365219312054 7.70896088176581 7.89704867250764 7.72222303545847 7.88752725160754 7.52781850813786 5.52907308048316 2.70453146045763 2.69860208688972 5.43947033996454 8.90294156483576 8.35872483817692 6.59045659775346 7.30296399219961 8.08017490418254 8.553670285242 8.51728929497978 8.76203232431448 10.2440270130641 9.18765564614718 9.61581607543302 10.9681506429031 11.2951101678906 11.5628624323502 9.86243960107989 8.74328952794903 8.11713639862015 7.15267006889585 7.83004330602124 8.57616362816016 8.02671578219807 6.78030191751932 7.13545800839521 7.19310090402394 8.64394885564167 8.82726519273965 8.96890929107179 8.7091152711367 8.65263713019095 8.81694033324525 8.75585811273137 8.85925496892262 8.76974029767768 8.83329538125134 8.96381321880816 9.2886333315298 9.43376853182405 11.4943693602035 13.6244743528537 14.0570773807838 13.8664700189249 13.326702523902 11.6785713614231 9.73186313788321 9.73088560466121 9.7571967783564 9.92144340907383 12.5014113101055 14.9050612462244 9.88820856349436 9.18233082596267 7.30627317426941 7.24825128250805 7.07837907218953 6.93483236312701 6.87417375769816 6.92010568702084 6.68021759998098 6.72712521389529 6.53500221746978 6.23124965498488 5.82100518063683 5.06928263008712 5.02421625948074 5.7569667890892 4.87236063330981 4.36826019593549 3.20844413440053 2.14977646594433 2.12664416097047 1.7962235778464 2.13824514904042 4.0478865294938 4.1374772148265 4.28676292735485 3.92594461947663 3.727783597133 1.97952958818586 1.99718686547085 2.08560974190304 3.89061083342818 3.72029850987187 3.95688587605372 3.97368656495205 4.66557034978895 4.28301423529573 4.62694033702093 5.90747858572443 6.49425823509577 6.6411610574706 6.69999281125947 6.69908519012958 6.58209482818231 6.27650179729314 6.26976942919536 5.87618964312423 5.28200418842312 5.18358350495293 4.22084074973224 4.19852920444703 4.21207929871954 4.15643432375674 6.34348409818914 6.84647775149621 6.98297637618432 8.0801271124922 6.93673388558819 7.04631122141929 8.61438216622004 8.01883102906577 6.93326522810506 6.89420316345931 6.83212041280541 6.83379025837429 6.92334901390891 6.9234996411076 6.96831026053767 6.96851333639613 6.99145591889317 6.97879484619642 6.98435305998996 7.00252744635064 6.99060099739533 7.00208081046217 7.02295292939655 7.04269380279177 7.03828915234996 7.0191687326964 7.00704216782233 6.99082052768009 7.28053743061703 8.91909188269778 7.1756069979139 7.1445978048832 7.08809672241043 7.70568005482653 8.00358570999797 7.85121438768586 7.89724821836587 7.50770587482013 6.83422356660621 5.94761762680858 6.01342251593396 6.06746323516531 6.08278737181903 6.14551024754389 6.16447531126712 6.15950979127006 6.18016193214584 6.16451126585973 6.12032451541473 6.08425116143578 5.96455177105402 5.87052454558865 5.74027968730599 5.13438894180728 4.46506646058946 4.22723149270297 5.19225486956157 5.67287759237669 5.19483681281094 3.64415631621412 3.59282288976026 2.97249018499181 1.90531297116561 1.54400201222467 0.936009899032986 0 0 0 0 0 0 0 0 0 0 0 0 0 0 0 0 0 0 0 0 0 0 0 0 0 0 1.49823354138896 2.20185021474384 2.58187948587034 5.46520086407786 6.46240624091277 6.57957002808641 6.68012458274799 8.12825586034366 10.7093930827515 14.5761161144226 14.197364898152 12.1981658892236 11.4566616044002 10.8365288452226 8.40208618502706 8.06452968734613 9.14307387001343 9.43575012157004 9.64159018613869 12.0688856940919 12.3816656152143 13.1253206413553 14.8724689349046 15.4492783141105 14.8002342872862 11.7068187023724 9.50392720925525 9.66239049778351 9.59568970273687 9.64710610123649 9.69311285001547 9.72703809142398 9.50801494083972 9.22465688309289 8.62558654653412 8.30598632601391 7.11584060662371 7.48170058672016 7.74886631637243 7.59701823630111 7.66219542695095 8.05758558417604 8.37467905838461 8.52865909752618 8.52232026231368 8.30120040312449 8.22381302135171 8.41581873804537 8.49703220256078 8.61949434543729 8.58052655148476 8.63649953799903 8.7948356490588 8.91789711971997 8.55349907149853 8.17713079811737 7.83782754566702 8.03225336414046 8.14845159803617 7.96044377822222 6.3097335823287 6.18625081820599 5.99304584770407 6.01909943357238 4.90555529460905 4.65097654669288 4.65217340606315 4.64800928304567 4.62447248857035 4.5372232859478 4.36023993274311 4.05570439622893 3.42310779504254 1.93456559140412 0 0 0 0 0 0 0 0 0 0.0719366408501455 1.52471358313873 1.83296970482862 2.18993158959372 2.30053801756958 2.45491537510309 2.50766637502918 2.50760912789581 2.29765355016873 2.18765579378538 2.18518636800926 2.03424729896385 2.02972746025671 2.1706918668273 2.42588618259851 3.70293598282866 4.93956529890797 7.74412782410052 7.50914222393585 7.61670898876596 7.57891210866888 7.61399845283656 10.6438078830118 18.7516628228795 18.9986098588028 18.9717870960296 19.7381721846376 20.3287984978553 19.2441676720494 17.4166967538479 13.90977546269 14.1691909219926 19.7115923699814 21.2711835330539 9.43339021255105 0 0.0722891642342692 5.71499270526481 11.0590916091963 15.6136990881032 15.3394231986702 13.5031597173848 11.3131619220453 9.42373879219924 -9999 -9999 -9999 -9999 -9999 -9999 -9999 -9999 7.97270073330817 7.54735828344213 6.98993635186668 12.293120100189 16.8525120269896 19.828310949029 19.5616680687845 17.0346894819876 12.6290215194557 14.9512960231246 13.4335810212518 18.5749614599625 19.2223534497183 17.6838168180084 17.0318042832516 18.9663327288329 16.4819828031411 18.2685917269433 18.9586147342061 17.4970120711931 19.1130801761393 18.9039499275266 20.6266260572357 22.3629207569384 24.8646998322501 26.2308700145238 27.8979086597562 25.0938222870887 23.9506682764364 28.7426462780655 27.8829165612592 28.6460824008907 29.5767798167384 27.5702429084769 27.1647642073978 22.5137307723388 22.0149299808306 -9999 -9999 -9999 -9999 -9999 -9999 -9999 -9999 -9999 -9999 -9999 -9999 -9999 -9999 -9999 -9999 -9999 -9999 -9999 -9999 -9999 -9999 -9999 -9999 -9999 -9999 -9999 -9999 -9999 -9999 -9999 -9999 -9999 -9999 -9999 -9999 -9999 -9999 -9999 -9999 -9999 -9999 -9999 -9999 -9999 -9999 -9999 -9999 -9999 -9999 -9999 -9999 -9999 -9999 -9999 -9999 -9999 -9999 -9999 -9999 -9999 -9999 -9999 -9999 -9999 -9999 -9999 -9999 -9999 -9999 -9999 -9999 -9999 -9999 -9999 -9999 -9999 -9999 -9999 -9999 -9999 -9999 -9999 -9999 -9999 -9999 -9999
-9999 -9999 -9999 -9999 -9999 -9999 -9999 -9999 -9999 -9999 -9999 -9999 -9999 -9999 -9999 -9999 -9999 -9999 -9999 -9999 -9999 -9999 -9999 -9999 -9999 -9999 -9999 -9999 -9999 -9999 -9999 -9999 -9999 -9999 -9999 -9999 -9999 -9999 -9999 -9999 -9999 -9999 -9999 -9999 -9999 -9999 -9999 -9999 -9999 -9999 -9999 14.7935507576795 11.9118897249042 9.51835417910123 7.16666199065363 2.54375542634248 2.24955773800382 2.35785066059178 3.56983620347779 5.58265902712892 7.14085028877728 7.31813418463417 7.66581120755045 7.77294220114967 7.84740543519453 7.93089644782883 7.93457343879362 7.92576911541292 7.90588178654829 7.72139499608724 7.58974976074831 7.58152366083418 7.40127270078493 7.56938734716209 7.86947240748088 7.87849294132458 7.88008821117276 7.88946565468204 7.89879320436811 7.16788053355338 6.62398247908554 6.6395093960768 7.36067598838844 8.6156389054227 8.35606952520209 7.72525892964724 8.08268946711566 8.31467511888342 8.55878638244362 8.60367727669745 9.94623739225394 10.7470841418544 8.50395015136183 10.1324791170046 10.9976330457836 11.3834029643452 11.3958574795369 9.64859638734793 9.01230518848922 7.59357285460452 7.59492077508107 7.62269883760945 7.88719233955156 8.22635977060091 8.56572590641755 9.45942424836962 9.2155251713889 10.746735994916 10.524867100872 9.68559771682465 8.35127718679852 8.64530559236502 8.81918087472394 8.92805427865893 8.9649049090953 9.09975531719971 9.05600439725246 9.17534614651283 9.36493915452762 10.509611921799 12.9054405527001 13.8429469886139 14.3733775341966 14.2632158044353 13.357784858276 11.5222261641737 9.75388876245006 9.77862240852294 9.92197533048361 12.5080872288744 13.0253815417956 9.87156087598336 9.55714358745048 8.85077907946475 7.29467048869335 7.17160530550724 7.05412122597269 6.92920387907658 6.83607572444961 6.86160893916651 6.79826492243422 6.78806059826145 6.36010352742053 6.38132414305865 6.35706781054142 5.88720609021669 5.88296915976486 5.08029001612038 4.94289869187655 4.74254627165319 3.97038045362979 1.68855152896106 1.50981053902041 1.67002294245835 3.28220982387456 3.74139219934288 4.14562090880904 4.24633766619827 4.38836187596904 4.32184144117055 4.20482829824269 3.2885745705782 3.28035233572142 4.20862036330576 4.07335686925086 4.06562073487824 3.82084899919791 4.1591627194861 4.22716811613619 4.55284323496171 5.87033473597554 6.01387750973532 6.31581646402938 6.69072826530349 6.96156373695316 6.9571498024841 6.71629736615678 6.7155002872345 6.52412165181766 6.12222196137018 6.2045630117415 5.92149624021218 5.60090615865847 5.98281580673894 5.96231419389304 6.38288020797878 6.74560219349538 6.95165872026785 6.84815949254336 7.96655518770368 9.16364902569207 8.94310942658067 8.55918695997656 6.93865056002046 6.89667182242696 6.89025515234454 6.88629635429442 6.95964798576602 6.98306507237524 6.96901629599689 6.99530777023729 7.01632942722094 7.00339490045571 7.00409366296758 7.00884854262733 6.94899444131572 6.96010030881214 7.03062434000857 7.05437247380146 7.07825591267847 7.05575382019396 7.03568126661763 7.05642012258467 8.04011039244226 8.82095543497038 7.98769109733164 6.91254179918313 6.870341884511 7.08166385130961 7.01810217861718 6.91650684184222 7.47534374870003 7.6416482805421 7.50270405174816 6.67718963670582 5.93120494866652 6.00288023411844 6.05767957264653 6.08599568091745 6.12219478514496 6.17006133078203 6.14715935016393 6.1203205934358 6.06342959308043 6.01974474488282 5.8398439673018 5.70922473613419 5.11596109507309 4.44200333728118 5.14823445134072 5.71389328958838 6.03136720719326 6.14554852921346 5.47679227183656 4.28638898985257 4.03031612376318 3.29121455610537 2.23851659762227 0 0 0 0 0 0 0 0 0 0 0 0 0 0 0 0 0 0 0 0 0 0 0 0 0 0 0.954915368305385 1.49843183756462 2.046073436776 2.47748391179363 2.69411174949039 2.99475983158383 4.63962958730504 5.43723464722891 7.91379253308458 8.51420966259968 10.9560568976569 11.1756751666559 14.4577341936105 13.6446450917382 11.2722744188719 10.4959426274257 9.1689873995345 9.10614943646535 9.85396376744955 11.2509689717093 11.7560717297922 12.619936062646 13.4429302013439 13.9933172074885 14.3697440032166 16.637896663056 14.8419558074115 9.60569692133702 9.58314098917606 9.54989303568679 9.63006222664354 9.66454715866317 9.53670797153863 8.91233697064314 8.87751969956929 8.56445998621246 7.58997428465312 7.36980909698384 7.64480566054682 7.7052239713952 7.74348636149012 8.04820382953627 7.82428515549526 8.15333709038453 8.36976807452687 8.56276698926182 8.52352999802947 8.24196564773732 8.18231811229993 8.50941197578488 8.60874032524337 8.67559620083744 8.60458659415035 8.63213005165869 8.78221141919863 8.67784856517451 8.4526065370224 8.13221586199529 8.30837043177095 8.39022725058377 8.5123793732506 8.19413123306634 7.11480954713166 6.21146720683335 6.00405025266795 6.04697251614872 4.92790326349672 4.934880502867 4.66385920267203 4.66928737268841 4.65430903867304 4.58396174141803 4.43783776589357 4.16135174217709 3.45532692151026 1.23634294780996 0 0 0 0 0 0 0 0 0.0722891642342692 1.02547511100912 1.83345622971006 2.04135612061306 2.19196642834674 2.30317152343726 2.51157231796634 2.63791975532716 2.61571967945278 2.54970283917251 2.45114753428736 2.378192339279 2.37067831650957 2.43043312728203 2.61987288016091 4.43400955195723 7.37290356627439 7.78945400917839 7.75731445363714 7.70650153629913 7.05284826345752 7.47388225837232 7.62985561464507 10.3446946527912 19.1964611512766 21.3046188429332 19.8983339689428 20.0396718789743 21.6796030296246 20.5332216991616 21.1365117305366 18.5059175739889 14.5774287616438 17.1103141144538 21.8600175593882 8.92604156594148 0 0 1.52353114966605 7.42711768682426 13.0195149361178 17.5159572947388 14.8820467747769 12.6127228816696 9.45450056772963 -9999 -9999 -9999 -9999 -9999 -9999 12.6000681270181 -9999 7.72246532544712 7.30083340276053 6.95867467879535 10.2247526440234 12.0957774568981 18.9589512841555 23.1156298801673 16.4894730032316 14.1994722938367 16.0688605063888 17.8920466365938 18.9353531425277 21.3200115395361 19.2544509006726 16.7361806712267 16.4705985124147 14.9326225136434 15.6647366203575 15.5439401603076 18.6963097033177 20.6233838339673 24.8670416464903 27.2240675427733 27.4730797872255 25.8833644697356 27.0746866603807 26.4254466848298 26.1676157513992 20.7897552569817 20.9212040044086 21.0878449212143 21.9824663480402 22.6773349955142 22.8062432741331 21.6772883196172 21.7930857863171 -9999 -9999 -9999 -9999 -9999 -9999 -9999 -9999 -9999 -9999 -9999 -9999 -9999 -9999 -9999 -9999 -9999 -9999 -9999 -9999 -9999 -9999 -9999 -9999 -9999 -9999 -9999 -9999 -9999 -9999 -9999 -9999 -9999 -9999 -9999 -9999 -9999 -9999 -9999 -9999 -9999 -9999 -9999 -9999 -9999 -9999 -9999 -9999 -9999 -9999 -9999 -9999 -9999 -9999 -9999 -9999 -9999 -9999 -9999 -9999 -9999 -9999 -9999 -9999 -9999 -9999 -9999 -9999 -9999 -9999 -9999 -9999 -9999 -9999 -9999 -9999 -9999 -9999 -9999 -9999 -9999 -9999 -9999 -9999 -9999 -9999 -9999 -9999
-9999 -9999 -9999 -9999 -9999 -9999 -9999 -9999 -9999 -9999 -9999 -9999 -9999 -9999 -9999 -9999 -9999 -9999 -9999 -9999 -9999 -9999 -9999 -9999 -9999 -9999 -9999 -9999 -9999 -9999 -9999 -9999 -9999 -9999 -9999 -9999 -9999 -9999 -9999 -9999 -9999 -9999 -9999 -9999 -9999 -9999 -9999 -9999 -9999 -9999 -9999 -9999 12.0060211587674 9.87196111589177 7.92145964786959 5.06667597464517 3.54754575323713 4.17149770647637 6.33938786382391 7.10048391550503 7.43715239388677 7.76741231912969 7.93966604556806 7.94143004739965 8.07474103155916 8.17731686828568 8.21981904662794 8.22018694811939 8.14999326521181 8.0754108235931 7.84721394108696 7.68809358520444 7.63611404000928 7.80863984710011 7.76751654227386 7.75730556298114 7.75746846582789 7.92325547669491 8.03273630701879 7.65964221166291 7.25847885860944 7.63692014118537 7.87650527757136 8.40795722377243 8.43867649660236 8.26729321594531 8.31501388865668 8.21571757750287 8.41342413101627 9.59197798053463 12.2573075475495 11.7540429167103 9.22664702315953 11.2845248328681 11.5013510714886 11.800433975008 10.1472690054557 9.61711968439889 9.31828637504863 8.20943911203256 8.19745963289922 7.6592768246543 7.42671028712446 8.04371865740436 8.76640937745403 9.17602663283083 9.52178587915539 9.14801207333411 9.25715228235555 9.6159350500858 10.2652982151657 9.9002466527217 8.95372027183048 9.00465249739395 9.14722569455025 9.15455540216767 9.22714446291237 9.30093300172792 10.854241170929 13.6642474269942 12.7373404099679 13.2415414187982 13.5756016513714 13.4824080287969 11.5597060619861 10.8303313870277 9.80973748704705 9.84918952636963 9.91443248577917 13.6210402139633 12.2516270733421 9.88463402352361 9.58702042278443 8.84852328031924 7.2849848989747 7.10192869539628 6.89813388804913 6.88868361041815 6.75279611810737 6.58052222729573 6.62074905765502 6.6454989147958 6.68566671309566 6.67113253622846 6.38440172332377 5.94010786233243 5.1837860289122 4.82012960528584 4.71594165474836 4.61292117788422 4.25547924889069 3.89884124074022 3.48734922808196 3.54411223867465 3.84586449002736 4.02654203013586 4.15827869293396 4.22405321158147 4.20254847340182 4.33377685134133 4.01769404695823 3.54267381443081 3.12951598783841 4.13489921415799 3.52968110740066 3.52994518792889 2.81071225627934 4.03296718593087 4.00595814782097 4.59305706505129 4.30800212241588 5.29028585930274 6.2853546823774 6.79251611527211 6.90751090546753 7.00528458532373 6.78936950602979 6.57551666792226 6.56906893699854 6.50012389197382 6.23731593098548 6.10978758017793 6.18476148340259 6.31081038180654 6.00092106106901 6.32680722516444 6.69082431625633 8.5694935138506 6.77734490926502 8.82964855055349 9.08522546753223 8.88529077371381 8.54880264007486 8.50260041284843 7.90987264027572 7.86952862975584 7.90321588262805 7.97574368844044 8.51998097174668 8.01175734966906 8.5888541796297 8.05742752268325 7.03569332579426 7.00929880116846 6.97480931361661 6.93836493956326 6.88138423518749 6.99363848342254 7.08670231417126 7.08354671258068 7.05032878963846 7.05977346869541 8.05236394215231 8.87090764700777 9.18893303603431 8.83558717224278 7.9655266768928 6.91716146645156 6.86509912587814 6.81703386027782 6.75216464797857 6.9173487855697 6.78235191313347 7.26796510387208 7.27210097767292 7.18347706675682 6.92536175015232 6.98149256188543 6.09439747130155 6.10540931135879 6.12525643195896 6.09841517827544 6.04614625962246 6.00232944754887 5.92449149251907 5.65608533484765 6.40628809208708 5.88818785637126 5.95741048208932 6.19518677917013 6.38526983051376 6.38072164872697 6.28482674438285 5.8386160113894 4.37520129258705 4.06270372757602 3.09142281984803 0.921876085704615 0 0 0 0 0 0 0 0 0 0 0 0 0 0 0 0 0 0 0 0 0 0 0 0 0 0.954915368305385 1.48696679629679 2.04558028553714 2.47955022494071 2.61918409937585 2.69833332590197 2.74535708004349 2.75563386503936 3.98529523238492 4.62493958474969 6.86506937289063 10.4946660714975 10.9641096655394 12.1993272221683 11.5386348842746 10.9877853078718 10.0619341671131 9.85634693917416 10.0080290416411 10.2469743766017 11.5440722962479 12.954807504087 13.7495151616265 14.0052557487595 14.213872343419 16.9226112978446 16.9964964620127 12.3364456916355 9.41592790451385 9.44941237182436 9.56426182842718 9.57267238469421 9.34216966443904 9.50371449535021 9.24377327845326 7.18874249129243 5.51584434080717 7.02688349679004 7.57787164368061 7.99411134646848 7.8553289339943 8.15844556508027 8.29613625208136 8.16250691395419 8.04540371329888 8.33640602578599 8.52897966605725 8.36123041277462 8.32067076019094 8.45071850888068 8.64685758157654 8.7916064350487 8.54028675675114 8.61778475254338 8.66170082202921 8.68727295772721 8.70979302774975 8.68624124593343 8.47935811226748 8.45707827308438 8.49621620616456 8.63697334212588 8.30889055569948 7.64406161679996 7.19053426525684 6.26624467043577 6.05351540226174 5.67496985501146 4.95038245529477 4.69496775014721 4.69127624485963 4.65659677643276 4.56813405350801 4.40914858465562 4.12032133271924 3.2228157883599 0.262020832993618 0 0 0 0 0 0 0 0.0722891642342692 0.0722891642342692 1.02188858564658 1.83375694012919 2.04263484850247 2.19196642834674 2.39128505026849 2.55406885179475 4.26973835385798 4.25319339905323 3.7155363634752 2.75788110415225 2.49495999601517 2.4349842864598 4.09460898385835 6.47243025616786 7.61910194504388 7.84682545476345 12.8459497499606 14.4380053550127 7.68309803936832 7.25493493017847 7.54701703137121 7.59183309503648 10.8168160992723 15.3305253635715 17.1036973656606 18.7160322699656 18.8115626681244 18.8313018717979 19.3866746770531 22.8679500171375 19.6222712393874 16.859834951756 13.0553873637089 21.6871331759458 6.57616830312274 0 0 1.02554096509676 4.08582873799532 9.18220300002889 17.3687568013712 17.047810448798 13.149916830774 10.9872713376536 9.44975242620393 9.47357179607366 -9999 -9999 -9999 -9999 8.47355963174249 -9999 7.55804603881702 7.49302310655512 7.52436651273435 9.78544164321588 12.365292859722 25.7652574406546 20.8518566766835 19.8026726802331 23.6417771853795 23.966187016333 20.6299318288973 20.4758526345656 23.2549276049482 17.4352366894765 17.5511983741732 18.7155766476292 17.3258100502402 25.3404574373752 26.2183041764419 25.2288170419405 24.8662976003765 21.9388935824575 21.9967127098554 25.8529304047477 25.9708761611347 23.2016478017021 22.4631128395868 20.26004314459 18.8032887823999 18.8942538127237 -9999 21.1698762124057 21.2992054512636 -9999 -9999 -9999 -9999 -9999 -9999 -9999 -9999 -9999 -9999 -9999 -9999 -9999 -9999 -9999 -9999 -9999 -9999 -9999 -9999 -9999 -9999 -9999 -9999 -9999 -9999 -9999 -9999 -9999 -9999 -9999 -9999 -9999 -9999 -9999 -9999 -9999 -9999 -9999 -9999 -9999 -9999 -9999 -9999 -9999 -9999 -9999 -9999 -9999 -9999 -9999 -9999 -9999 -9999 -9999 -9999 -9999 -9999 -9999 -9999 -9999 -9999 -9999 -9999 -9999 -9999 -9999 -9999 -9999 -9999 -9999 -9999 -9999 -9999 -9999 -9999 -9999 -9999 -9999 -9999 -9999 -9999 -9999 -9999 -9999 -9999 -9999 -9999 -9999 -9999 -9999
-9999 -9999 -9999 -9999 -9999 -9999 -9999 -9999 -9999 -9999 -9999 -9999 -9999 -9999 -9999 -9999 -9999 -9999 -9999 -9999 -9999 -9999 -9999 -9999 -9999 -9999 -9999 -9999 -9999 -9999 -9999 -9999 -9999 -9999 -9999 -9999 -9999 -9999 -9999 -9999 -9999 -9999 -9999 -9999 -9999 -9999 -9999 -9999 -9999 -9999 -9999 -9999 14.8660166523443 10.0867994303377 9.31453495660514 6.9573162090832 6.58336611281368 7.06761538535473 7.50389365653429 7.4642490512988 7.78821604303926 7.77823883063395 7.81460825325787 7.99565575379287 8.18121924085362 8.30768859966101 8.60675819122516 9.27382988727659 8.2429639296873 8.18790399962223 8.03918794468661 7.9101021700966 7.81842499675363 7.75035334483955 7.72466479125911 7.85445080008464 7.91707608987893 8.06170037040604 8.2267119604042 7.91609319933113 7.70548883419621 8.20512713609677 8.33776180155114 8.33395905472413 8.62395085532375 8.58146355012932 8.43773789987863 8.28346797159153 8.34853878722125 8.62907096416347 8.56481185268867 9.91865567552993 9.85531944012008 11.6009995126776 12.0845167531606 11.5915946016617 10.9929162656155 10.1943408715563 10.0463905458464 8.41778551380517 9.13897572051082 8.09954999083911 7.98337321261856 7.9926912093008 8.20766672064194 8.39729575215899 8.26083520407693 9.39811098559526 10.3731659014649 11.0201926290699 11.0093908824634 10.6976593660686 10.5483105723908 10.0453933630567 9.13821941902679 9.24906857248884 10.3262855613395 10.7223246851437 11.1482243222753 11.4118895774073 11.2115932908543 10.8057714899277 9.64165484301967 9.7236741946595 9.7686508596701 9.8253917672086 9.87442686604302 9.91628376700992 10.9573222877457 13.4704554911469 12.0778613431169 9.9337044386671 9.62613676577532 9.14489950396033 8.19547054007054 6.8134291396123 6.62958990081949 6.56903962902693 6.30054282200728 5.89704363751866 5.20114183634046 5.95612015887221 6.46207379771113 6.42982770620958 6.45996482495197 5.99991016564332 5.22364998540939 4.87231363250195 4.71398490859786 4.66225002462928 4.33150893752831 4.04238625279014 4.07582952916699 3.34030590856332 3.84670576546047 3.94809540665754 3.99659249631576 4.01084456244139 4.45327280165959 4.00264101652025 3.96822315494067 3.50009483804462 2.49014289789559 2.54937930437611 2.93647053158824 2.667935669621 2.63733219990036 3.66038992172395 3.67442592709742 4.39274961418212 3.63076802526797 5.35740636024844 5.96219431098369 6.32192699590967 6.59928312040018 6.77127682834784 6.55044222015976 6.55909879086736 6.38459226462425 6.17651292548563 6.15107188921408 6.38267354777275 6.30366259302627 6.22123951791691 6.11074413907938 6.53784711517167 6.80137771378348 8.34914025842534 7.62981920473658 8.58299476401283 8.97285861958019 9.07140673695132 9.08671013447881 9.07208766791695 8.79747581697836 9.00320276650132 9.0420273412738 9.23977432490112 9.38635434914568 9.42003753348059 9.13951088980152 9.13432302648809 8.9108788546426 8.02233179998247 6.93300841500799 6.86210061658663 6.70978595688587 6.93926921596959 7.05808130706613 7.05270103406739 7.01886713386454 7.0394821173238 8.01883638446585 9.06157492526981 9.31997153633275 9.04627503667596 8.82461369131727 8.46464477525856 6.87397477115729 6.82389478153963 6.800773532298 6.73296885283696 6.64910160454281 6.77357620117413 7.25860448392505 7.46787106747688 7.64675122721638 7.74170381388694 7.8198918063843 7.49782570242376 7.55341677019177 7.55224407537491 7.54259852071044 7.39483508021169 7.43394387774962 7.22021697722295 7.07833151260351 6.31215984222812 6.43925225419042 6.54214810406638 6.57239513061667 6.64669284433927 6.47199117152015 6.01117142702135 4.28313727139603 3.69478183372971 1.77574685267839 1.44641963931322 0.921697259176501 0 0 0 0 0 0 0 0 0 0 0 0 0 0 0 0 0 0 0 0 0 0 0.933216632509515 1.46596372946421 1.80645170451462 2.20183871414948 2.41003298532168 2.62225604127001 2.6529818343632 2.71904848240254 2.76000881396082 2.76179530270189 2.76716221208537 2.76393589316512 5.47335639575136 10.1517845509573 10.5958686277432 11.1587541267633 11.1647772367702 10.7792645836793 10.0398262623655 9.51144181042751 9.08183858998605 9.81431680272144 10.392946338688 11.5939526282271 13.2189534388487 13.9750437479688 14.1465160409372 16.6724853608083 16.9108347452687 13.4915556410174 9.43635205101594 8.46305371075209 7.57744891033735 6.32748575782189 7.96940442309174 9.49695937478772 8.62657404553238 7.18381709247085 7.25350809403769 6.92099158677804 6.98408950976078 7.5497537709099 7.9337580702442 8.23951412806631 8.28184864731428 7.92217224978032 7.96347214983996 8.30608243620185 8.5097093196281 8.39698742693289 8.08707902314656 8.40295975646666 8.57366638495051 8.63542629522848 8.40738295338191 8.60715157789506 8.661079573962 8.80200101194031 8.82364645561202 8.72669811709183 8.70609939794072 8.49632527327254 8.48900839338558 8.62350957434765 8.30391206606945 8.19180078572979 8.0144170318972 7.22688665102694 6.05351540226174 5.67925170132761 4.95035507140195 4.69346037473944 4.65791532154931 4.65659677643276 4.53590443953287 4.2861549115436 3.92715487511149 2.40544918903281 0 0 0 0.0619092821491151 0 0 0 0.0726159505267767 1.02200859957196 1.52357472319823 1.83386637558292 2.04371735140185 2.1937751975778 2.46153478893909 2.56195540460311 2.64781055175102 4.58692816915713 6.64207518784933 6.93511941381087 5.84148955280939 4.68671234389759 3.57563934554 4.05597913391956 4.6285956211018 6.0893956753208 7.26330529145573 7.81672079589708 18.4178185467041 16.8415279143667 7.65291192283324 7.62241426587536 7.46549133331053 7.32267187158603 8.62624142543212 11.8572720281875 15.678641380809 15.9384214248412 18.1961596374998 20.4004907480799 19.7684171485419 20.3338276730061 19.8934101914799 17.5590696001313 19.682321023538 6.06109042622771 0 0 4.50601032539416 3.61800852410582 6.92399296129753 12.5267715844225 15.9044348952788 13.4252316677691 13.5649602498591 13.5273187851578 12.6389679434741 9.47694702647571 -9999 -9999 -9999 8.55723377827266 -9999 -9999 7.69730502187764 7.80468950506199 12.0058069757306 15.0980565569798 20.3045406586992 25.7227039326996 25.2110150498235 24.3822104417304 22.5359427667888 23.2700842742622 22.3974401884195 24.1054275049488 20.5012895460522 23.6337655402708 25.2132285903802 25.2658254225899 26.0981996730655 26.5229219216703 25.4182690857134 23.2094924828896 21.9889965556387 22.1888319375512 22.3465968057042 22.4410224599426 21.1838779344808 18.6103616318399 18.8123507376296 -9999 -9999 -9999 -9999 -9999 -9999 -9999 -9999 -9999 -9999 -9999 -9999 -9999 -9999 -9999 -9999 -9999 -9999 -9999 -9999 -9999 -9999 -9999 -9999 -9999 -9999 -9999 -9999 -9999 -9999 -9999 -9999 -9999 -9999 -9999 -9999 -9999 -9999 -9999 -9999 -9999 -9999 -9999 -9999 -9999 -9999 -9999 -9999 -9999 -9999 -9999 -9999 -9999 -9999 -9999 -9999 -9999 -9999 -9999 -9999 -9999 -9999 -9999 -9999 -9999 -9999 -9999 -9999 -9999 -9999 -9999 -9999 -9999 -9999 -9999 -9999 -9999 -9999 -9999 -9999 -9999 -9999 -9999 -9999 -9999 -9999 -9999 -9999 -9999 -9999 -9999 -9999 -9999 -9999 -9999 -9999
-9999 -9999 -9999 -9999 -9999 -9999 -9999 -9999 -9999 -9999 -9999 -9999 -9999 -9999 -9999 -9999 -9999 -9999 -9999 -9999 -9999 -9999 -9999 -9999 -9999 -9999 -9999 -9999 -9999 -9999 -9999 -9999 -9999 -9999 -9999 -9999 -9999 -9999 -9999 -9999 -9999 -9999 -9999 -9999 -9999 -9999 -9999 -9999 -9999 -9999 -9999 -9999 18.722974992308 14.2097707926288 10.1285280163238 7.56207216815307 7.40933933312279 7.43609808236419 7.39853430448296 7.51574189730571 7.69903453510459 7.83043834309094 7.97967559510718 7.97979855976793 8.14548997020194 8.36854386888588 9.28337831613527 9.83330420553118 9.85233643671064 9.87056185581418 8.30026141507428 8.02994253185489 7.91605149428821 7.6655843363579 7.83842057055079 7.9101915416735 7.91724090701276 8.16564851449422 8.30543628965336 8.11374113350947 8.24578187656782 8.23232590247709 8.31370001671817 8.45048148118273 10.0883012576801 10.5952714798534 8.66595246521894 8.46500886916101 8.41763210876963 8.47906992269625 8.67220047344322 11.3243379692145 10.3014505710408 12.0881929585434 12.4089836269658 12.3410774138382 11.9705088151978 11.7774576247352 10.1022177106362 10.6722322988472 9.76291994729872 8.18626596175617 8.24839826584836 8.29087548932831 8.22347173372612 8.20829767442144 8.23328563083734 10.4424554789878 10.9964471657646 11.2846818296523 10.919402729641 10.8462360026984 10.5112089226094 9.97227530424373 10.7207554349952 10.8770171582708 11.1147708895901 10.9289167692941 10.2174814210781 10.6853815402052 11.105109220648 11.1458553033323 10.4330025158072 9.54166761309015 9.68715650314402 9.81920756907753 9.88905794034972 11.5013910896413 12.0918898587811 12.5500415467748 11.0086630616383 9.84479000580589 9.61132138376491 9.31174114275536 8.42371791124972 7.35386677056193 6.12054646996522 4.79805099075821 4.74031900534305 4.78914465491242 4.82649191677931 6.95141256503306 9.4346495185936 9.07802727600643 9.5261198318319 9.55389412567098 5.28768499882013 4.93564365331228 4.78049331645306 4.65549931485925 4.29603665822812 3.62068556576008 2.88344368482761 3.60781739633407 2.91747244902911 3.64185581440909 3.6690630141098 4.07582313622931 4.09304191507134 4.33938532799416 3.67276362714943 2.61325633844181 2.69182321904908 2.70558291925209 2.69430431374149 2.69430431374149 2.667935669621 3.68179866379406 3.69621937868467 4.12262596331555 2.94578376256933 4.41302760645046 5.40071215936654 5.99655223915443 6.24738067000764 6.23658567521063 6.04485805890037 5.1051796277763 5.50485069981238 5.71219233279295 6.11874190891755 5.65831198459959 5.59637629967622 6.33371913283181 5.97637775164859 6.38300655005395 8.54337805364711 7.93357266529893 8.24095260800578 8.94065076455767 9.10274591266788 9.19943815517267 9.35376789421348 9.21321926748968 9.00739897801635 8.97249062204256 9.40184600306809 9.50610631549706 9.59681096187694 9.74050502009039 9.58697702947794 9.518163528228 9.48290885507003 8.86178761368956 7.88293975447073 6.75420102226362 6.72624115425945 6.82589723435001 6.91972945008705 6.9346298470178 6.92926003163556 7.96492786317295 8.83072050407181 9.04833393410183 9.20164025611508 9.18613454732124 9.01899941226591 8.77568505776921 8.42876032350513 7.86074862302331 6.80023919432227 6.75269785786291 6.71398218693073 6.62780183137326 6.77330515304868 7.37570053057755 7.73077164697079 7.84410364231081 7.98863747626009 8.08616346571672 8.26984493866084 8.26830349849115 8.25826802463252 8.07337677891723 7.92285317990513 7.42090738818701 6.49294537204859 6.58480914509025 6.64997457723524 6.67372825211285 6.73193536876748 6.67072887430146 6.54795913710729 5.94673696357586 4.1493016515725 3.07362932273981 1.98347616658561 1.44629245509254 1.44629245509254 0.911512294679469 0.921697259176501 0.921876085704615 0.932358887505842 0.932358887505842 0.922051581197492 0.922051581197492 0.922051581197492 0.922051581197492 0 0.911866839215303 0 0 0.922051581197492 0.922051581197492 0.922051581197492 0.922224585284814 1.45593226943647 1.45593226943647 1.45606540622239 1.45620350061101 1.45620350061101 1.4658127253235 1.79584461619662 2.19147827708746 2.31988306169847 2.48287457154925 2.58675471593638 2.65579935200707 2.71898045458619 2.76168466352295 2.76549312457487 2.76716221208537 2.83122065860144 6.12023601014247 9.49758251434377 8.86816505319222 9.04369172202795 10.570278969288 9.19378003596943 8.77015507520878 8.97256146661745 9.11647747803315 9.24526087000561 9.29987989007467 10.1896723464048 12.7023415417905 13.6954201549371 14.7128559594205 16.4495346791052 16.8992036338577 13.9865802892729 9.30459865562917 7.82062508932583 7.31087172727309 4.88212933339232 4.97413967730677 7.48923203976608 5.15957908994816 5.07403957572971 7.38597949549369 7.38262792605041 7.35937777666823 7.05773080123746 7.09212427953091 7.49375638362831 7.99121080174086 7.79061868906214 7.82241281611087 8.31720397206234 8.21053769921365 8.13723673425236 8.16267849205173 7.62153068012966 8.07361847345917 8.52775161684184 8.42581155266748 8.6301266990013 8.78051434813642 8.89443029454374 8.83734727778335 8.74699552933096 8.72943308195119 8.72749207474016 8.53677391584324 8.52647154345228 8.41433927435679 8.33501564980301 8.4014041337721 8.08500335340625 7.55055791832604 7.1760262008413 6.44766933803019 6.46333021378054 5.63460052929624 4.62342163229238 4.48812095127403 4.22649174851433 3.52582463247467 1.26962782717043 0 0.0159764250513878 1.01370664755764 1.52359162524488 0.0726159505267767 0 0.0729186048128824 1.02211328236326 1.83384347019937 1.83385400271602 2.04369887367052 2.1954320792796 2.39401592803627 2.56189485372311 2.64773472209187 2.78516720654046 4.26406665319409 6.85751712840974 7.75628818947389 7.60858923645301 7.39971492689573 5.73743724785694 5.83871400509395 5.82984851575752 6.92767673689407 7.43471622943654 7.85800314237267 17.1311820922336 20.4316810220474 10.488090412754 7.60909793057374 8.26583215474496 8.30397759825342 13.1572623577458 21.666095623988 12.8513653735836 12.8550413571045 15.7277126902779 20.7335642798099 20.4098516621524 22.2106003886434 17.187402205026 20.4736715344892 20.4954949711782 7.93118543600518 0.211141029690469 0 4.66513401437069 6.53677732814062 3.61720465798869 7.69211338051223 10.27257221392 13.4179444475791 17.6118436448725 17.741741184088 13.7066116991417 11.8439264587226 9.46093828063704 -9999 -9999 8.57849459141522 -9999 -9999 8.08006473146965 8.14285199953748 12.4774818844147 12.6107093490476 18.5926104654254 26.296568112381 19.2544307418265 19.7242446024099 18.1190779859964 20.4305115038764 18.1612507730438 18.4783566370615 23.1392982132452 23.9976843381984 22.7748850084595 24.7256440082451 25.5502098429706 26.7205113125051 26.6109617383116 22.1867173377147 18.2572925863103 18.5105619037016 18.4657360733422 18.5991900543385 18.7412464713431 18.8594581949822 -9999 -9999 -9999 -9999 -9999 -9999 -9999 -9999 -9999 -9999 -9999 -9999 -9999 -9999 -9999 -9999 -9999 -9999 -9999 -9999 -9999 -9999 -9999 -9999 -9999 -9999 -9999 -9999 -9999 -9999 -9999 -9999 -9999 -9999 -9999 -9999 -9999 -9999 -9999 -9999 -9999 -9999 -9999 -9999 -9999 -9999 -9999 -9999 -9999 -9999 -9999 -9999 -9999 -9999 -9999 -9999 -9999 -9999 -9999 -9999 -9999 -9999 -9999 -9999 -9999 -9999 -9999 -9999 -9999 -9999 -9999 -9999 -9999 -9999 -9999 -9999 -9999 -9999 -9999 -9999 -9999 -9999 -9999 -9999 -9999 -9999 -9999 -9999 -9999 -9999 -9999 -9999 -9999 -9999 -9999 -9999 -9999
-9999 -9999 -9999 -9999 -9999 -9999 -9999 -9999 -9999 -9999 -9999 -9999 -9999 -9999 -9999 -9999 -9999 -9999 -9999 -9999 -9999 -9999 -9999 -9999 -9999 -9999 -9999 -9999 -9999 -9999 -9999 -9999 -9999 -9999 -9999 -9999 -9999 -9999 -9999 -9999 -9999 -9999 -9999 -9999 -9999 -9999 -9999 -9999 -9999 -9999 -9999 -9999 25.517769133539 21.6092591839628 16.5382296003185 8.09907807764367 8.17140489073935 7.85104693077703 7.82572598860927 7.7964435106673 7.9098074182655 9.04375759412852 9.72720294868907 9.70828380679797 9.854177565935 9.37063392352948 11.0553641326191 9.75425027691888 9.74579122708207 10.2927669725929 10.2529823737782 9.87702602459386 8.01781249113345 7.54478519365387 7.63991108615857 7.7286690092029 8.11593820282703 8.25410264986073 8.39854817162367 8.26198169503159 8.43305772689926 8.2654502750999 8.38503957602196 8.40809680120888 8.5248382480135 11.0697278661023 10.5981348727496 8.5961463591162 8.51231095473846 9.55521688630133 10.0323336745919 14.1619577257809 12.2974266398265 12.8115583381424 12.6212282388866 12.5998734663136 12.1516765504738 11.0665273894974 10.1839775036797 10.7277170281942 10.403841312133 8.58961390805155 8.30268539405174 8.30828381048673 8.34136584081419 8.33056086872749 8.29510564904105 9.31897529592725 9.5977103233653 9.70073433938934 9.39805540108746 9.71426534587068 10.4451741053586 10.6271055584573 10.650268364965 11.2764460152956 11.0280175549203 10.5435188429221 9.54144792829697 10.1039544813068 10.5185055796378 10.5370646370742 10.1462284183016 9.31426748098282 9.08448733690702 10.6734763462512 10.8717981766322 12.2423647308205 12.5589750721551 11.9456406863585 10.9697138987134 9.76407769066675 9.5196264408471 9.10861602752784 7.95163125557436 7.06040303635387 6.56768622643809 6.35791847929549 7.34013622354124 7.10375137931604 7.64877189279291 8.98457822295197 9.95546729296106 9.58348601801678 10.2514048396555 10.8428438834164 10.0241108067094 8.36545104036161 5.85370210490388 4.70604296425181 4.13416276004451 3.00731353544863 2.70908655764065 2.73005402531098 2.73009067838063 2.9891425506507 3.01183148284572 2.7363024484842 2.75476094705961 3.01938848811628 2.7219875298743 2.76063320904148 2.74389478400917 2.76506472758515 2.79647811928332 2.76078672314514 2.62705533976176 3.00230498514242 3.75602992342021 2.98406179509379 2.67940230832801 2.985724344686 4.44094289538392 5.16720654696017 5.19021526277324 4.77366026709713 4.76683105018369 2.98725699151739 5.1440247678116 5.77672859207686 4.36837111314962 3.94453559915036 4.329665727721 5.30415114167174 4.33035466716424 7.36431617593602 7.67672357103828 8.41345810276666 9.00271752564686 9.32355298869737 9.50846746338487 9.47835082693951 9.53103107941069 9.58855171439796 9.55134178619001 9.36040043535151 9.58264806525909 10.7174133722451 11.822413406139 11.9897598817925 11.6019804672709 10.7566895132051 9.65952361585076 9.46175991043132 8.66640633862298 6.5722406006117 6.48072721782093 6.51989233845719 6.68068617019364 6.77862472871057 6.83784581954216 8.42874899561144 8.78038694596321 9.00539823367163 9.16642095198387 9.29411234809387 9.28031232187188 9.13063207609601 9.13332760892055 8.71623159880764 8.37348012939696 6.77771739740232 6.73350476523551 6.66210447053925 6.63941697597576 6.57233641853851 6.82588216659468 7.49423526564648 8.08649681471354 8.28008960753969 8.36554093784789 8.41246063545359 8.3046313348836 8.15548464109731 7.93906699469522 6.91010331435941 6.70150928600863 6.7201075973194 6.72572928918616 6.78631099877095 6.79320965682207 6.75678233381066 6.62625591604949 5.70697210292786 3.93550186262103 2.13910908649996 1.97536690008891 1.75892457302398 1.437693214082 1.43782099207988 1.44654598472806 1.77585411904822 1.45580276837635 1.45580276837635 1.45580276837635 1.44680021551574 1.44680021551574 1.44680021551574 1.44680021551574 1.44667247988132 1.44654598472806 1.77585411904822 1.77585411904822 1.77596346922372 1.99240627033065 2.00167025858126 2.00178254609616 2.00178254609616 2.0019038757425 1.78565832310605 1.78565832310605 2.01211647138619 2.17964338361806 2.31968529907022 2.48288904750069 2.54027800332068 2.6529818343632 2.71904848240254 2.74295255746571 2.76549312457487 2.76762314166122 2.7733304203031 3.81379479899758 5.00091870772109 8.89960204554686 8.85829905456288 8.14238475551623 8.78473264818436 9.07737494898464 8.9011785676846 8.5378764145789 8.71274242654516 8.92782979368016 9.14091952861032 10.4088707406611 12.5478637817174 14.5606176233844 15.2190233122395 16.7842856588713 18.2210472556091 15.38999691544 13.4022363462974 8.43321001058872 7.5107291889245 6.3169294897862 3.65644618790381 3.62429145180551 3.92832322862362 4.91432238185243 7.13186754268161 6.97064225809338 7.1774498683759 7.53819041556481 6.13051514455926 7.05477154366697 5.94406122075422 6.49549214952847 7.32579642306664 7.82064721907299 7.89201617753806 8.36932059352882 7.61553536178872 6.9394600195819 7.70771618740002 8.14079955655815 8.44367484126451 8.63434201523386 9.92676812441965 9.94546786402661 8.9351078286755 8.89269226163406 8.76853848222521 8.75751419850854 8.73970178499679 8.73733839204815 8.66004645816484 8.6317758740205 8.7113363976901 8.47651139332762 8.1050537069869 7.73609082362454 7.77110548486753 6.99232764484595 6.70609163974593 6.39328756364161 5.95735019647918 5.55274732582098 4.84676139467738 2.0395123846736 1.51165788151548 1.83298368359323 2.04592048431233 2.04461356998286 2.04365356436872 1.83371766142605 1.83370125161672 2.04356520641476 2.19526547046785 2.19534014260504 2.30983685863178 2.39904702675242 2.46749172417191 2.56195540460311 2.67095878133131 2.65254111260636 3.74102402408053 5.66798715542247 7.40616534051627 7.83896200992954 7.30110050948869 7.60017987496911 7.29276630646662 7.49282596824381 7.9346447250441 7.86053859499388 7.70419893130764 22.7588690750868 17.3183648641959 16.1877439120255 9.85405874963569 12.276455892722 16.1147212158132 13.6343313781797 15.9825516951511 18.5407877453733 9.11536877787178 12.873508602537 17.1682661813432 22.546369861323 20.6698672038338 17.640058013186 23.3550006131935 22.2444103612403 8.82748688088092 4.5045038571585 0 0.126608126191151 3.76320505125352 3.40603529587884 7.56171773250781 8.10047119855372 12.9830821354943 17.3945392442945 19.0677104283849 13.7674529094286 13.4097368576636 10.8998246022184 9.98963896699222 -9999 -9999 -9999 -9999 8.32426360782023 8.4074905122626 12.6335834230476 12.9952345587355 20.3140549412343 25.6539177701308 19.2952671920331 17.9529620061267 15.7388626052581 15.1164895893758 18.7173192494399 20.0215162499187 19.2007660013229 19.2957712797625 17.866369799118 21.2358197096214 21.9591309667875 18.3841038180197 18.5414284503478 18.6396410847252 18.6588689702576 18.7405171621915 18.7672229233884 -9999 -9999 -9999 -9999 -9999 -9999 -9999 -9999 -9999 -9999 -9999 -9999 -9999 -9999 -9999 -9999 -9999 -9999 -9999 -9999 -9999 -9999 -9999 -9999 -9999 -9999 -9999 -9999 -9999 -9999 -9999 -9999 -9999 -9999 -9999 -9999 -9999 -9999 -9999 -9999 -9999 -9999 -9999 -9999 -9999 -9999 -9999 -9999 -9999 -9999 -9999 -9999 -9999 -9999 -9999 -9999 -9999 -9999 -9999 -9999 -9999 -9999 -9999 -9999 -9999 -9999 -9999 -9999 -9999 -9999 -9999 -9999 -9999 -9999 -9999 -9999 -9999 -9999 -9999 -9999 -9999 -9999 -9999 -9999 -9999 -9999 -9999 -9999 -9999 -9999 -9999 -9999 -9999 -9999 -9999 -9999 -9999 -9999 -9999 -9999
-9999 -9999 -9999 -9999 -9999 -9999 -9999 -9999 -9999 -9999 -9999 -9999 -9999 -9999 -9999 -9999 -9999 -9999 -9999 -9999 -9999 -9999 -9999 -9999 -9999 -9999 -9999 -9999 -9999 -9999 -9999 -9999 -9999 -9999 -9999 -9999 -9999 -9999 -9999 -9999 -9999 -9999 -9999 -9999 -9999 -9999 -9999 -9999 -9999 -9999 -9999 -9999 25.7562481383368 23.1448617333707 19.1307933803561 12.1568982035731 11.7416908154484 10.8792737639632 9.86905282608346 9.89599975961443 10.2052349570452 10.2730969947484 10.5276871048161 10.7397238103463 10.7644201480987 10.6538023024129 12.1906145860717 10.8318946751821 9.91704831045156 10.6873799809717 10.6421737946331 10.0505265706454 9.31095681514557 8.69066525579348 7.83224685312576 7.98578817003905 8.30025769352822 8.37445204328466 8.40504483045522 8.45321841464777 8.61409667849656 8.45475956996567 8.42698359819341 8.44819202410945 9.47461807860243 10.7142572612817 11.0507971480726 10.7143963890258 9.51177278259561 10.3428180466041 10.9403212805516 13.6967140913817 14.8982258847968 14.7725120772633 13.8519669600153 12.4614702770027 11.5367919090326 9.45272176692494 9.75818233419561 10.8589312601953 11.4779590629136 8.58774571385116 9.15117542189703 9.18512285716323 8.35335779179111 8.3524025068288 8.26070614525735 8.2099361714804 8.998391815234 9.28313924694323 9.43297478066732 9.97920421488999 10.6323702526047 10.5326413089577 11.0165600507567 11.2425609823827 10.8629343051573 10.0895261769794 9.47986938854225 9.45722943948081 9.76215138607185 9.66423576032225 9.4043865422119 8.8688294449939 8.65027392847735 11.1782350124736 11.9733650458064 12.5155948940532 12.6579615157721 11.8463805017892 11.3512169291548 10.5108145457951 9.62817179083466 8.19637279406887 7.1211637491245 7.68127446686883 7.2195025303872 7.56882307233898 7.29129752445555 7.54559783073918 7.45319712503758 9.18558955226266 9.6130360288568 10.2415043388394 9.99986415100911 11.4269911678335 11.257257144839 10.5456493070649 8.76570251002751 7.02560155515307 3.07053518345145 2.76543143489221 2.76958979972319 2.76015889807944 2.76015889807944 2.76385694922238 2.76389972291809 2.76739385091613 2.76739385091613 2.75776586693881 2.78462866501796 2.78799915826664 2.77697333350221 2.77955137733277 2.77955137733277 3.05296215433189 2.76506472758515 2.74588884540542 3.02785188250661 3.03128926537116 2.67940230832801 3.01412386898942 3.03383873904305 3.29675494998249 3.29707289616532 4.0368282966743 4.02071284392175 2.7442536891702 3.7443561516556 3.74309575944047 3.02783964969309 3.73454884510498 3.0243939146653 5.63687405964815 5.24712924351855 6.45741835684497 6.60645882942785 8.14186097411952 8.94153442310259 9.37325504346513 9.62780023124965 9.55632254074957 9.78413199731602 9.80371507251709 11.2929841833063 9.73829822924636 11.2541119212924 12.1673994962914 12.3913270683349 12.364503763244 12.3193495715917 12.1253440005727 11.2545676136713 9.56065487220979 9.36079480986267 7.69550642523436 6.03740031260361 6.07033727021466 6.39243165627424 6.57462211013479 6.72755568285761 7.8260921703182 8.72384940726246 9.13524641529933 9.26917586509611 9.35188547126215 9.48834910215872 9.41413852135612 9.33308309453363 9.22728124010738 9.08073970502838 8.67058775522637 7.77083821591314 6.7104564202016 6.65511819948657 6.66400096425538 6.68811703320657 7.604584272805 7.99078773404597 8.23665779316201 8.21735522458423 8.37654513353696 8.2422718449301 8.01863269244692 7.66980591543187 6.73167180138248 6.74984226959915 6.78902580822793 6.79616162483021 6.8151960372927 6.7984599309285 6.76607335186766 6.54215880421802 5.3661328874652 3.64170346761918 2.13910908649996 1.75131355162667 1.42129978320029 1.42929777995608 1.43782099207988 1.76716079187432 1.77585411904822 1.77596346922372 1.78517503154153 1.77596346922372 1.99240627033065 1.99240627033065 1.77585411904822 1.77585411904822 1.77585411904822 1.99230597730446 2.15746673730196 2.15746673730196 2.27492389160058 2.27492389160058 2.28543182382341 2.16811541391154 2.15779120735661 2.16824325500733 2.16838472145426 2.16838472145426 2.29733770706686 2.4114481408773 2.48463422719105 2.54177712407762 2.58866415005973 2.65584438787041 2.72276998517698 2.77114124800843 2.76177681026912 2.77104502031712 2.77410587318407 4.64748056776858 5.00857366665997 6.83498658423 7.10999451996699 7.51529660230377 8.97346801188257 9.411653811272 8.73324222990278 7.35837796679304 7.60584687881559 8.66385677482719 9.0162133921665 9.49557207583248 12.8245872716028 14.7158758058716 15.224524952324 18.3804941732739 20.0512374045298 16.8291581172872 14.0923770256561 9.99769093565204 7.12055246704997 5.89132602042164 5.39630057446464 3.67579593386519 4.67051721099325 5.53951880343796 5.55510805358969 5.81362394776554 5.97938260432109 6.15868095496486 6.18256736100362 6.18480293467554 6.08462623892624 6.32170622899247 6.4042224208789 6.49222557624159 6.86327542993494 8.00676646471625 6.96848826119112 6.64619595212897 7.7069842149764 7.76215837838904 8.45355120535849 9.68939282720422 11.0314140638661 11.1214264488084 9.9880592162038 9.01655784501895 8.92127960245732 8.94209549016641 8.81470738436135 8.91248672406429 9.02183519984335 8.92402583659286 8.81430382411022 8.88521456213822 8.49331021456845 8.45089812855476 8.11305293583452 7.2720061043527 6.9791059462196 6.88356299133734 6.66070629616648 6.26984233234953 5.04222720495564 2.46671500018891 2.31868860104951 2.31652483961749 2.40533596792741 2.31177887934715 2.3097533162897 2.30752378579282 2.30747019388799 2.30741410122446 2.3963160880036 2.39890835820546 2.39900340153743 2.46749172417191 2.52195867361499 2.5656622163524 2.62953739970193 2.60094459562275 2.70179483800601 4.20352888663996 6.1121556088624 7.33697931248129 7.45285937708962 8.0978715143553 7.94449857673502 7.66326906464208 7.6920923955424 7.90546562002984 7.90818367181595 7.67231890608781 21.5145274843802 16.9300194410755 18.2000452841771 20.67452514287 9.60598494644079 1.98186139237922 1.65100414526424 22.0313410656195 8.91097199355302 14.2455616249241 16.6967208204361 20.9686155183541 19.6249516151384 21.1776766290065 21.1069074280688 19.8839494391667 8.89654073586753 6.32099193496594 0.181060657024072 0 0.0821097859753256 3.6188483625477 9.22496832474121 7.86577711078916 9.97177573873884 17.1418555514714 17.4712922096497 13.8133037074276 13.8083623336304 12.7973648714544 12.3618388219345 12.1031513240918 -9999 -9999 -9999 8.47795549499021 10.9296104178102 13.2601867580088 13.2614633146411 18.8685600907463 26.1787710544602 22.4350361015859 18.5685614521737 15.2849411357708 15.1276112833999 15.422510138865 15.7510993788188 17.2000686996164 18.4392075082818 18.4996560824319 -9999 -9999 -9999 -9999 -9999 -9999 -9999 -9999 -9999 -9999 -9999 -9999 -9999 -9999 -9999 -9999 -9999 -9999 -9999 -9999 -9999 -9999 -9999 -9999 -9999 -9999 -9999 -9999 -9999 -9999 -9999 -9999 -9999 -9999 -9999 -9999 -9999 -9999 -9999 -9999 -9999 -9999 -9999 -9999 -9999 -9999 -9999 -9999 -9999 -9999 -9999 -9999 -9999 -9999 -9999 -9999 -9999 -9999 -9999 -9999 -9999 -9999 -9999 -9999 -9999 -9999 -9999 -9999 -9999 -9999 -9999 -9999 -9999 -9999 -9999 -9999 -9999 -9999 -9999 -9999 -9999 -9999 -9999 -9999 -9999 -9999 -9999 -9999 -9999 -9999 -9999 -9999 -9999 -9999 -9999 -9999 -9999 -9999 -9999 -9999 -9999 -9999 -9999 -9999 -9999 -9999 -9999 -9999
-9999 -9999 -9999 -9999 -9999 -9999 -9999 -9999 -9999 -9999 -9999 -9999 -9999 -9999 -9999 -9999 -9999 -9999 -9999 -9999 -9999 -9999 -9999 -9999 -9999 -9999 -9999 -9999 -9999 -9999 -9999 -9999 -9999 -9999 -9999 -9999 -9999 -9999 -9999 -9999 -9999 -9999 -9999 -9999 -9999 -9999 -9999 -9999 -9999 -9999 -9999 -9999 23.7844789191161 22.959529798223 17.9156823852764 15.6786585243098 13.4289238934314 11.9543547275076 10.8573691694538 10.5612784264251 10.5720908341856 10.6213604664746 10.8151864239621 10.9992680068027 11.0173710867958 10.9488244613903 12.2462995588393 12.1563500819645 11.6567299815571 13.0092818446702 12.706231256739 10.1272086763251 9.88592508529442 8.17087305407879 8.04622827665787 8.17286393675401 8.30043492591239 8.39837722449997 8.39904799038105 8.5742927492689 10.5425076930326 9.51183428075517 9.45161986844126 9.97467943392991 9.94614950013371 10.6888119731586 11.1495239285367 10.990513090794 10.6799033288982 12.0467435678778 11.9030223354533 11.4956492740141 14.0771988227772 14.1929073215382 12.0467295053895 11.6303873279777 9.48707515622696 8.62906976096523 8.86381774674695 11.8239214970979 10.580957665821 8.35926088176056 9.16801455349602 9.18890950507571 8.37989039409504 8.35321347845411 8.26739158122054 8.16174792066569 8.30978312545902 9.29781302292889 9.92628747423632 10.861536225861 10.8545204320398 10.830983223532 10.8682434335873 10.7371136483578 10.1612190427668 10.2813448548755 10.196025139394 9.74878670409732 10.0987999636556 10.0229012852998 9.97417935228422 9.78086654437501 10.9198106987466 11.525495240918 12.1492544397917 12.5253065305113 12.3534719674563 11.9390207829621 11.3623756739924 10.553282755958 8.48444516051886 7.08185069905364 7.17958998145548 7.56897472926693 7.56343996387094 7.84045270955273 7.96984976077407 8.0220133897569 7.97112245761883 7.98110879987892 8.868847117254 9.54064323115983 10.3220339086287 11.1519407073676 12.0186993914994 11.5373691434618 9.91599662598687 8.59239248574691 6.79256074538253 6.79184814809719 5.90563513128951 4.82330998800804 2.81244775561105 2.81242933603376 2.79534287694119 3.77237923059613 2.78917896001396 2.80332653868726 2.7966668057201 2.78795732571667 2.79116347505069 2.77955137733277 2.79411042137277 2.79396415601923 2.79396415601923 2.76506472758515 3.0569571723253 2.77955137733277 2.74103826784847 2.76519794144534 2.76535254566414 2.77969968277115 2.77973140419814 4.00058978128789 3.97607192861239 4.54107175783151 4.54972786798012 4.5619894676842 4.89292948783282 4.27927279137349 4.29740798575464 4.64447457261349 4.91479615221888 5.30305574968196 5.43277797002285 6.95492679606515 9.3194109334661 10.7404406562584 11.4244002191452 11.1464303712992 11.6032144042008 11.8927059998077 12.2234823613405 12.2345610278089 12.2972230924123 12.4329149567312 12.4195214013798 12.4335922789693 12.4079737232743 12.3699225024318 12.1494188994286 10.9062397113654 10.5460843993441 9.43406825009838 6.08971711419714 5.39378871603785 6.1520927335455 6.48646451136389 6.65857319274675 7.76857246038447 8.6967147967863 9.10181314709259 9.33009418291025 10.4962879833557 11.3909295725567 11.0674245993473 10.5360186934135 9.43029883777732 9.36173984768564 9.1912849392308 9.04720438322584 8.62490975574704 7.72903939179897 6.71479921002641 6.73376404856611 8.64278433543357 9.01035002541997 9.24394552706864 8.24482916992391 8.24475126565299 8.02896203670739 7.66574648637499 7.02895807247012 6.77751179845179 6.80252234303306 6.8151671875972 6.80440583143652 6.84507169946037 6.80363516682443 6.71395618947279 6.27647575033228 4.30693740350416 2.67739601683979 2.24877197694045 1.74387097359951 0.880581629310469 1.42129978320029 1.75142028602955 1.98357010255272 1.99230597730446 1.99240627033065 2.00156533159931 2.15746673730196 2.00156533159931 2.00156533159931 2.00156533159931 1.99240627033065 2.15746673730196 2.27482896940027 2.37693753421543 2.4502622196808 2.45035855893679 2.37703676366835 2.46198058698032 2.4621005465482 2.46223625996115 2.46223625996115 2.47496074887721 2.47513006593502 2.54384573183436 2.59043081234409 2.62920427331141 2.62917446028328 2.66103950067264 2.70874747436396 2.75179768418474 2.77123551860637 2.77114124800843 2.76687595653607 2.77332663490487 2.82070012477359 4.86280351947619 5.00857366665997 7.12529388513306 7.79947437335468 8.8851126684032 8.86477400798305 7.36411022510804 6.80915242739576 7.47881355610388 7.93290422601827 8.78365106886363 8.62747786755276 8.9460259896383 13.0697871209533 16.7025419425806 20.4366852114297 19.2407181499892 18.37420302275 13.5240470074633 9.23245570561215 6.27953451684915 5.95922707462133 5.70899027735391 5.06046777458441 5.1453927345318 5.50863685438514 5.76559822292858 5.93817187491029 6.08350377610829 6.11763370738604 6.31506407588518 6.16014957082192 6.15054991873066 6.26051188409208 6.35314624639028 6.43260340120419 6.50156356694577 6.55208176522437 6.55161159756853 6.64198730729096 6.7594493258533 7.77968468304087 9.49549104450557 10.6475087863724 11.1389304196006 10.8343595054327 10.8591582105004 11.1858206490445 10.6833252763482 9.0542536516169 8.94643272370735 9.06699670819218 9.18369378337608 9.12803371162482 9.07133294120881 9.04246112568718 8.58612850851502 8.20025784102521 7.43468647356521 7.20066582462002 7.13529529963646 7.10103147223122 6.82130831112754 6.35420213156509 5.31707585591985 2.74781921044756 2.48287457154925 2.47951928507641 2.47736524339335 2.53084618482565 2.52481799242219 2.52153176370517 2.56866071825765 2.56858167460882 2.56881178660685 2.52494190454723 2.52505591122701 2.56920778628053 2.56920778628053 2.56560196490265 2.60100868915516 2.60094459562275 2.66667804267141 3.62794066938367 5.1614807306433 7.37787838936326 7.48215397664832 8.0479666000778 8.08250906115495 7.97401934207472 8.02185530042236 7.96295124856685 9.43071868407109 10.9664599183787 9.09789890950326 17.067612188861 19.0998925309846 11.1473335410556 10.627751416435 7.79700848045821 11.8835624553673 14.2038531789376 12.0936747407384 12.9987567875075 15.0295617114176 20.6677288192864 18.5383056183408 17.4845930136837 22.397867067511 22.1345596833041 9.02742521504045 9.27822508508191 4.31941607152957 5.90347306461824 4.75071914143816 7.4396364950353 7.63435476937948 7.7178820472579 8.18052606267762 13.4456003039635 13.6554617486191 13.8327664173512 15.8334021293519 13.982539847914 14.051146485872 13.6914529587204 13.0092024093282 12.2181412704158 -9999 9.30172567564799 12.0138590489097 13.7830352211485 15.3247299749677 17.1589386704859 18.0356190642268 17.0957758899827 15.6118483206116 15.592511835299 14.8028425004104 15.4210598269894 16.3655462174551 18.2974635244719 18.7837409641742 -9999 -9999 -9999 -9999 -9999 -9999 -9999 -9999 -9999 -9999 -9999 -9999 -9999 -9999 -9999 -9999 -9999 -9999 -9999 -9999 -9999 -9999 -9999 -9999 -9999 -9999 -9999 -9999 -9999 -9999 -9999 -9999 -9999 -9999 -9999 -9999 -9999 -9999 -9999 -9999 -9999 -9999 -9999 -9999 -9999 -9999 -9999 -9999 -9999 -9999 -9999 -9999 -9999 -9999 -9999 -9999 -9999 -9999 -9999 -9999 -9999 -9999 -9999 -9999 -9999 -9999 -9999 -9999 -9999 -9999 -9999 -9999 -9999 -9999 -9999 -9999 -9999 -9999 -9999 -9999 -9999 -9999 -9999 -9999 -9999 -9999 -9999 -9999 -9999 -9999 -9999 -9999 -9999 -9999 -9999 -9999 -9999 -9999 -9999 -9999 -9999 -9999 -9999 -9999 -9999 -9999 -9999 -9999 -9999
-9999 -9999 -9999 -9999 -9999 -9999 -9999 -9999 -9999 -9999 -9999 -9999 -9999 -9999 -9999 -9999 -9999 -9999 -9999 -9999 -9999 -9999 -9999 -9999 -9999 -9999 -9999 -9999 -9999 -9999 -9999 -9999 -9999 -9999 -9999 -9999 -9999 -9999 -9999 -9999 -9999 -9999 -9999 -9999 -9999 -9999 -9999 -9999 -9999 -9999 -9999 -9999 23.3065564971037 21.3862649240655 17.5470207624002 15.9471233640485 13.4206612388386 11.7414058385962 11.1354093941994 10.8939059266919 10.8865619702635 10.9624543343002 11.0403625429346 11.0043103288982 11.0886221221515 11.2892525442814 13.3342770675951 13.8943880719487 13.7661294671365 13.8180821891163 13.6378895280079 12.9158641568258 10.9671823115561 9.1835417402461 8.22486111762339 8.34200128810456 8.45178772669608 9.44738990926337 9.48215003721594 9.4998495332249 10.3310405446916 10.3309529756852 10.5099198419028 10.6770531892239 10.4820837163843 10.8735833533358 13.9876512331074 11.1343442954107 11.0358067734108 11.0077610710385 11.9559305322125 10.6034550959872 11.5816618054981 12.1968928749169 10.1907491022488 9.45805040260239 9.44267967772125 8.43468341675671 9.6327523575328 11.5535283868281 8.35506275354336 8.30327056710999 8.3111367822322 8.36489749433129 8.35437717049297 8.32875331715707 8.30924019631799 8.16866113243223 9.26463620754419 11.0549665805056 11.2810563525544 11.3011326195342 10.9277220616649 10.9721134355755 10.9476929592404 11.0230934097104 11.4752284582194 11.113445163901 10.9652129973797 10.2091618971653 10.8768768423477 10.1341526688457 11.3005253379143 11.3027988483382 11.5149531602768 12.0549234140189 12.4895073955244 12.5590271807015 12.1960718252851 11.5553056748655 10.2241885264759 7.74725815150106 7.40466063549551 7.41085272343628 7.64838193534434 7.76455673984873 7.75659745508095 7.97548035435268 8.11808204138196 8.27248732787417 8.25655830802179 8.20076142536873 9.22106549920202 9.51649551684667 9.7378754828899 10.3167200177044 11.2427779361976 10.357460798733 9.88751828345802 8.10944938547062 7.45616760194401 7.67274897438619 7.57742649358988 7.18471711750758 7.00997571155669 6.55940578049957 5.69308350709126 5.67766270822008 5.68767512400468 5.69189668583707 4.32869251061079 3.77331778532416 3.76271332446767 2.81085168031283 2.80352015356457 2.80356440603655 2.79411042137277 2.78176707652867 2.80352015356457 2.79411042137277 2.72865609703377 2.76104052711331 2.78205077426419 2.78205077426419 3.71374272435777 4.27931903978562 4.25916957200583 5.1241219406482 5.12748054337827 4.86297796857107 4.86617731761237 4.86292107228756 6.21486328651621 6.86562705273659 6.86551571274503 7.59879313821944 7.26521666982681 7.6419946585499 10.2925970861725 11.1138972521624 11.8002572919429 11.9385499306476 12.1985429256472 12.3178571488792 12.4334782320675 12.4519064567989 12.4793407059443 12.445787035569 12.6215185833487 12.4126866200935 12.3892450053142 12.3790529581015 12.2443379333206 12.5935177487058 10.2240896527853 9.66369315438896 6.20412176193381 5.33554380353297 6.20995815755253 6.48557537347938 6.6273733578849 7.72325051557313 8.62784757069582 9.02976224400652 10.3904685808863 11.609660409302 11.8113190196701 11.7884512576565 11.6323374052908 11.0971392436163 10.5387562840572 9.4502793354943 9.40728305212171 9.26333301112504 9.14478303338618 9.01748134932039 9.26543109991315 9.91454025597448 10.2752591911214 10.329982705054 10.3348653741663 10.3347852691239 10.1196214176669 9.09877322436363 8.65008318588955 8.33287665262987 7.79295603708809 7.79831579397279 6.82877969073737 6.81338138701847 6.7693586390069 6.61756413190256 5.88474323928691 4.29164379698419 2.54946113015023 2.34820539978177 1.9679326142397 1.42129978320029 1.75131355162667 1.7590306050206 1.98357010255272 1.99230597730446 2.15737419549164 2.15746673730196 2.16789340314738 2.16789340314738 2.15756593488385 2.27492389160058 2.28532947815157 2.37693753421543 2.4502622196808 2.52187946680243 2.53450230023529 2.58421081316054 2.58432406000795 2.59236760624919 2.59249417090207 2.59263873850922 2.58476966055755 2.66748277408204 2.63287258644242 2.66553549272278 2.66336535021913 2.71185321488333 2.68730515877533 2.70879863253292 2.72638735500593 2.74054863641325 2.76058924886602 2.76696785765199 2.7716075708143 2.77900578527341 2.81049099225795 5.02641869114351 5.21439269950191 7.53945974205882 8.50081861977662 7.76776686355375 7.53147554960372 6.36955195402171 6.36526453210881 7.33008604611774 7.84834372991605 7.82026085281532 7.76767337916592 8.6136659383559 13.146824806125 16.9017436495676 19.0619968506083 19.7512031814504 15.9464184244451 11.7180133496166 7.07311956466279 5.97761232733831 5.96955100382727 5.77789714029201 5.65112186638835 5.55795049782791 5.79302692401849 5.82495636461731 5.88515475240752 6.03049844532572 6.18077930706954 6.16936430913864 6.0765748811079 6.28279629308628 6.30304686554243 6.3187039739849 6.44056390816017 6.50128497859077 6.47976917217955 6.5765170112036 6.68208874640893 6.76256025032026 9.35660885689972 10.3502262030812 10.6235352802087 10.6612066690769 10.8743493963496 11.3594471804125 11.4826377353635 11.4323920968179 10.1969600917894 9.04579613413961 9.05949951006006 9.1750848794739 9.31620441090762 9.31856340256641 9.14167000446218 8.72025293889476 8.31240605438173 7.18992066635316 7.20401313220365 7.18866086294582 7.0493361555583 6.80037265274995 6.13770997374108 5.00323174874712 2.58681610292533 2.58678676570721 2.58461251775544 2.65281597642425 2.64557144656425 2.66553334692385 2.68017556821345 2.68008430130432 2.68468827376042 2.68486821415052 2.63776028281177 2.60854738747718 2.60479216135995 2.60479216135995 2.60485835375438 2.68656856202303 3.62542225963143 3.6248876062419 3.52807291752962 4.46815702435371 7.10309100562624 7.76252503218578 7.58669897826434 8.02556090515524 8.04459688943044 11.9830784689384 11.5097924114648 17.1805908035494 17.6336968751431 16.8999061590468 23.7772932798355 12.7527610953472 18.8190267878841 21.1819411898191 17.2688390306242 22.8657922248241 14.4074202259687 16.1156830015159 17.0392668024997 17.8120699577508 19.5715524096993 15.2551357999988 13.6186260905755 21.0350717746586 21.912020391679 10.8464856596961 4.8964796852378 6.36631896446954 11.928796331209 7.30800337392109 5.87519819009654 5.71512218786579 7.65132837498083 8.07799243884599 10.9865474312991 11.5122843633932 13.869285565301 15.8763550305474 15.6483074475766 15.7249334362966 14.0327888800291 12.9388347784682 12.7185924481649 12.8606471361534 -9999 12.683525614914 13.7718359455021 14.0494577469382 15.444104242431 14.9201376008593 14.0268357793763 15.4591225318815 15.5417130567824 15.6341695627978 16.5401442170574 16.8110003304741 -9999 -9999 -9999 -9999 -9999 -9999 -9999 -9999 -9999 -9999 -9999 -9999 -9999 -9999 -9999 -9999 -9999 -9999 -9999 -9999 -9999 -9999 -9999 -9999 -9999 -9999 -9999 -9999 -9999 -9999 -9999 -9999 -9999 -9999 -9999 -9999 -9999 -9999 -9999 -9999 -9999 -9999 -9999 -9999 -9999 -9999 -9999 -9999 -9999 -9999 -9999 -9999 -9999 -9999 -9999 -9999 -9999 -9999 -9999 -9999 -9999 -9999 -9999 -9999 -9999 -9999 -9999 -9999 -9999 -9999 -9999 -9999 -9999 -9999 -9999 -9999 -9999 -9999 -9999 -9999 -9999 -9999 -9999 -9999 -9999 -9999 -9999 -9999 -9999 -9999 -9999 -9999 -9999 -9999 -9999 -9999 -9999 -9999 -9999 -9999 -9999 -9999 -9999 -9999 -9999 -9999 -9999 -9999 -9999 -9999 -9999
-9999 -9999 -9999 -9999 -9999 -9999 -9999 -9999 -9999 -9999 -9999 -9999 -9999 -9999 -9999 -9999 -9999 -9999 -9999 -9999 -9999 -9999 -9999 -9999 -9999 -9999 -9999 -9999 -9999 -9999 -9999 -9999 -9999 -9999 -9999 -9999 -9999 -9999 -9999 -9999 -9999 -9999 -9999 -9999 -9999 -9999 -9999 -9999 -9999 -9999 -9999 -9999 22.5781277192144 19.0552091850478 16.9862572590928 13.6219107778326 12.8462527689738 12.8819605959685 12.937514155858 11.562151536099 11.0988266792564 11.1123408565817 11.0971695099462 11.1585411508043 11.4062045933803 14.0493451380098 14.5591552682808 14.6915269625817 14.7460419264071 14.7125028840796 14.502688807757 14.0626048604085 11.7149659517612 11.5101751534168 8.35373762829617 8.38975968887875 8.37909533055466 8.37961391882765 9.94710700869485 8.54195091844639 9.98582538097833 10.2854231030249 10.6812032578083 10.6266576910758 10.6272998232038 10.9544437353911 17.4798137862999 13.6890057369615 11.0692438879478 11.2893498200437 12.8666888260505 10.5661262059285 10.4084124582317 10.6304748552726 10.5971378788272 9.4080551729522 8.39423938507949 8.36922029520743 8.35506766016272 10.8752303528835 8.74991452651972 8.24843857389074 8.31032689552456 8.32850774766321 8.35660509437507 8.39350298433971 8.36900544747623 8.15622839625452 10.5954927947576 9.94105983244018 9.88877701057102 9.83865472451587 10.2746329714705 9.79891419095793 9.79304564242978 10.3109133067536 11.5011160465229 11.7315519463851 11.7342065245463 10.9794298063049 11.3942222726188 10.9910709193834 11.3775752707046 11.8526337894109 11.9259507052835 12.1736408146319 12.5938680886797 12.5142309043576 11.6818683021934 10.5608901203745 7.83867234656282 7.7751517639014 7.77387969232975 7.78398264430884 7.77401551214852 7.85458505410328 7.84521672342381 7.91259504980751 8.07295426408205 8.30301703989499 8.29197844273774 8.33038055623881 8.55087075201711 9.23383587453216 9.93478656708259 9.83519118711873 9.54469964592934 9.61032782332163 9.62937786925052 8.02616210185702 7.91369930736952 7.83829346079706 7.77449088292086 7.59106592109105 7.34118618795773 7.3420552524169 7.46919505975375 7.46919505975375 7.29787230105784 6.94205463545993 6.45597070747473 6.4648889087529 5.69369697233315 4.32730119055597 4.32160188516167 3.75574596522889 3.75574596522889 2.79396415601923 3.74855037932026 3.73024753543475 2.76090363543204 4.28615735856073 4.27359837968967 4.27359837968967 4.27359837968967 4.61396496109694 4.86742550663726 5.17144330819705 6.19046674369539 5.17484794829463 6.20375231950189 7.25504023508582 7.54912682127577 7.76730373888407 7.76995146928393 7.85791738480872 7.99989527897276 8.02588462867851 8.31050433104181 10.6141385850198 11.8046352332847 12.2709658338559 12.3744900931176 12.4515100661848 12.5182570586979 12.4825757710543 12.4994778346918 12.4406642777925 12.369079548248 12.3682213787586 12.3783481407149 12.6134620521348 12.5705645103401 12.2029320928355 9.64393188903831 9.13830246189676 8.41418277029265 7.24411740989904 7.42598529188938 6.54212678523294 6.6185799588578 7.69363590670533 8.24966092431393 8.81781448184998 10.3243562450027 11.7201977843179 11.9936782324624 12.0049482692624 12.0291600620737 11.9250286057777 11.8053296063545 11.4113173744214 10.558456760205 9.48687342522155 9.70649079717659 10.3063834055562 10.3093191880975 10.6094781024929 10.8453253074657 10.8357177032384 10.7752809616513 10.5624201852545 10.2207063271691 9.26189650259977 9.18847911336206 9.07135454331874 8.93672683258155 8.70087998400878 8.66380404567872 8.27433639389518 7.60690657029927 6.44167904220647 5.51419754041911 3.97441253277827 2.63733219990036 2.49022074028102 2.34820539978177 2.24869066532414 2.13120877203875 2.13919513832819 2.14783270919998 2.27482896940027 2.28532947815157 2.29670968424971 2.29681024408445 2.38850442190648 2.38850442190648 2.46187440979284 2.45035855893679 2.52177573605613 2.58421081316054 2.63353589737111 2.66850174514466 2.66850174514466 2.69675291429057 2.69675291429057 2.72009619113289 2.71758345913526 2.71755148838782 2.69258291232475 2.71747965399623 2.71477755524678 2.74794047880189 2.72978131842165 2.74432889223645 2.74432889223645 2.74061082445524 2.75583050473224 2.76491773379896 2.77169718830476 2.77910592097046 2.80421703670976 4.66562593772059 5.5057020224293 5.225689606991 6.4139340829474 7.57617680528657 7.55784933877254 6.87617034635973 6.41924955478478 6.86077655704766 7.78024695415485 7.78413086502325 7.7454947144864 8.51564348834447 9.38642566330543 14.7959934348411 16.583220260916 16.8837052153752 18.1955197063281 13.7223321166871 11.9989860505718 8.16485277625708 5.93581390796195 5.90669834733524 5.65526565468418 5.59993761981837 5.42596461184428 5.5925629090613 5.81616088958057 6.01332327405859 6.04388974278326 6.18498627915721 6.15017723434603 6.15760098426897 6.23591340991599 6.2824636990781 6.30408726888084 6.34309206518746 6.37250205670117 6.41728386049394 6.48428508935205 6.59878324473955 7.7912994396579 9.90215057988562 9.95798637210472 10.0180784808624 10.5945506730557 10.643624100811 11.0393521558337 11.3567063939251 11.5419910112035 10.9640821802155 9.12264950791538 9.16820577344528 9.28615587527807 9.38865480191149 9.39947110254628 9.06488972819191 8.38854168208201 7.32195309526219 7.23243512078419 7.16436497753664 7.02798460537598 6.91067797978087 6.5145887625917 5.94172937463235 4.33196122707927 2.65853137395631 2.65848930707096 2.70546380645312 2.71882773232721 2.70994169975201 2.85508075761721 5.71555025925546 6.40931445068066 6.56993931618539 5.93027736215678 4.6116500135772 4.25708268602803 3.72140753374151 3.68943679156177 4.21029664739151 4.20611370444633 4.13928152807726 4.13541961675342 4.03287310813745 4.39961613389018 6.05851788628383 7.53461611274995 8.06828001558354 8.06716893956596 8.068368281103 10.9972415848938 12.6368733217748 24.9293519561231 22.6422983188608 22.4335747693718 12.9457994933741 12.3784208162965 22.8995671167634 18.1418435354585 17.7020791092808 16.063909897301 17.2481884526508 16.203683063088 22.423951204977 19.894352874281 21.7253521062132 14.1663246679312 20.1320954378759 21.3639655547232 21.7328839462944 9.299136070246 3.59355794063363 6.95907157173674 9.8986011698592 7.73135617294478 7.54981247816963 7.42042925799994 8.18947416166425 11.2601339859825 12.5442726048257 11.8420749811791 13.8310029198957 16.8011990704656 16.943627337028 15.9932491488173 14.1729821615199 13.9736907112907 13.735536936743 13.497472051732 -9999 13.4597696164913 13.540100570205 13.9437530975834 14.1390863653965 14.2218976607526 14.2083538623627 14.2201807346062 14.2296555458062 16.288137266416 16.7096385551138 16.9865144066505 -9999 -9999 -9999 -9999 -9999 -9999 -9999 -9999 -9999 -9999 -9999 -9999 -9999 -9999 -9999 -9999 -9999 -9999 -9999 -9999 -9999 -9999 -9999 -9999 -9999 -9999 -9999 -9999 -9999 -9999 -9999 -9999 -9999 -9999 -9999 -9999 -9999 -9999 -9999 -9999 -9999 -9999 -9999 -9999 -9999 -9999 -9999 -9999 -9999 27.4694147138306 29.7356972119909 27.3693709462666 -9999 27.635983369758 27.5828808408394 -9999 -9999 -9999 -9999 -9999 -9999 -9999 -9999 -9999 -9999 -9999 -9999 -9999 -9999 -9999 -9999 -9999 -9999 -9999 -9999 -9999 -9999 -9999 -9999 -9999 -9999 -9999 -9999 -9999 -9999 -9999 -9999 -9999 -9999 -9999 -9999 -9999 -9999 -9999 -9999 -9999 -9999 -9999 -9999 -9999 -9999 -9999 -9999 -9999 -9999 -9999 -9999 -9999 -9999 -9999 -9999
-9999 -9999 -9999 -9999 -9999 -9999 -9999 -9999 -9999 -9999 -9999 -9999 -9999 -9999 -9999 -9999 -9999 -9999 -9999 -9999 -9999 -9999 -9999 -9999 -9999 -9999 -9999 -9999 -9999 -9999 -9999 -9999 -9999 -9999 -9999 -9999 -9999 -9999 -9999 -9999 -9999 -9999 -9999 -9999 -9999 -9999 -9999 -9999 -9999 -9999 -9999 -9999 20.6698158835936 18.9029236690845 15.1276835580935 12.0432571796907 12.5181457690344 13.3416964345416 13.3822429828738 13.7897982538968 14.2693042482083 14.6424742106907 14.2044197180553 15.5417007944321 15.7907762556907 16.0646866094857 16.6272540561547 17.0254717991327 16.6897300052589 16.1735840503427 15.117794733818 14.5161018995696 14.3773373299827 10.3695209665278 10.1826265874226 10.603690493943 10.2190722270664 8.44767201932104 10.6161409098966 10.2327606815595 9.94788425068087 10.4754995910821 10.781282249522 10.7689693444134 10.6241619508436 10.8651374680731 11.0180096760038 11.0421682388994 12.047747950593 14.1506735719361 13.5996634560637 10.6341610025345 10.9309548625891 10.1280753149811 10.7746255893907 9.79745471042969 8.46534407764685 8.29081145264937 8.29727707008406 10.8473650986584 8.6867084423564 8.2733120128086 8.51984819567149 8.29032541980919 8.15610048964191 8.2397049515328 8.80945477823272 9.43823831984644 9.77086659072142 9.50661550793449 9.08640150278747 9.11436842586708 9.04712109749363 9.41800292684549 9.47674863418919 10.1186462392526 11.7386794602015 12.2154974926174 11.9841313555365 11.5557509204919 11.7813637542036 11.7256745879849 11.7425624829997 12.0509754470112 12.144575651187 12.383546857634 12.6029721760586 12.4692568763268 11.5822116072368 8.29285382522263 7.98152936025606 8.01787055700643 8.07768377154922 7.87876921072304 7.99847095921101 7.98499333721746 7.8441098073795 7.906466263611 8.01275956120055 8.20384064768358 8.3055597077874 8.39635891737665 8.63334402507196 8.23748267283701 8.19971246424484 8.46274803865458 8.10971647169796 8.55238302327836 8.20976535630614 8.13757635111407 8.03436168768384 7.98065614511723 7.98033178518714 7.92326785594261 7.92836924454109 7.99270154452945 7.99506993902277 7.92131638247846 7.77695841689378 7.57502081409235 7.64956159425255 7.57844224825128 7.31287242484009 6.95320651011155 6.44237687464463 6.44227149791988 6.45693320213488 5.67014609276104 3.74070329378193 4.29403996242139 3.70935251074964 4.84371543974162 4.85136366661772 4.84369048531252 4.82993845661337 6.81455982890926 6.17962251043817 6.27417761670269 6.72349215507534 6.83291414853139 7.70142369012365 8.02656387734922 8.06299271933091 8.07032645365495 8.06265322763817 8.09382714452635 8.1987993889606 8.35644319588304 8.56976712823121 9.27046561870686 11.4576476947506 12.2789162853906 12.2589138536281 12.4451499804208 12.4841833880612 12.5202204461839 12.4901639187245 12.3843240695835 12.3625352529978 12.601130655945 12.6428741547969 12.6556583105098 12.6438901624077 12.2113609989709 11.087008886343 9.28483691386992 8.96480228103755 8.63873988088782 8.43683073038697 8.14692574065398 8.20740244426687 8.20458134007424 8.19445338138867 8.71376943135217 10.6902914091684 11.6454739965477 12.0277511562512 12.1150184771934 12.1812591568137 12.1321303253193 12.1165587537983 11.9677790676253 11.8785317974892 11.6304234507209 11.6426461760533 11.9655168639341 12.5429316485249 12.5145276870026 11.9813832033382 11.9851834948916 11.0192088500295 10.7846974703705 9.7793642839439 9.51734283849705 9.35423943916984 9.37167357783362 9.286889052949 9.21119273014508 9.01377977423411 8.79997928875532 8.38511889874952 7.09774674337253 4.50564833507315 3.65782210948722 2.71815101231824 2.63724704592597 2.54937930437611 2.49014289789559 2.43018562457591 2.35684151734684 2.43971310492126 2.4502622196808 2.46187440979284 2.47456000580953 2.48368394594518 2.48379874959993 2.54322045469838 2.58432406000795 2.58432406000795 2.63353589737111 2.66850174514466 2.72012225592197 2.74179989572974 2.75776586693881 2.7577301154412 2.77068537976829 2.77068537976829 2.7673067635453 2.75142691945527 2.76371399953212 2.75995226671406 2.76936136682106 2.76929857393531 2.76929857393531 2.76512703314172 2.75589751221465 2.76498968219412 2.76066365431459 2.77169718830476 2.77655717253356 4.34929207844261 4.88350055007322 5.1521168753117 5.15092629975586 5.29540173132918 5.29947935237823 5.22705926540211 6.45403728544613 6.44816234449877 6.91521254616495 7.80674827329381 7.76703711083789 7.76422097272592 8.12170972026813 11.4293475741964 16.0597246667341 16.4554534930064 14.8543222067219 11.9412503314739 11.9695414192591 12.0093840256982 10.5880704901271 7.76956311987746 5.27979518651369 4.9292463467475 4.1811657225366 4.06279752980889 4.69003841650858 5.11499856606549 5.51233995307012 6.0808163955508 5.9175422125231 6.22861714039309 6.04616498787597 6.11327018289785 6.08355202113306 6.14307503706471 6.15240533268193 6.22304946346791 6.30806409140081 6.35710750850537 6.40192627884031 6.42109703697551 7.67346768306756 8.85453646619626 9.64186123996108 10.384986858557 10.4176647123201 9.66286176605062 11.2318838098935 11.7832229907202 11.8826599413974 11.2686998573494 10.4586441909897 8.93374843496516 9.15684365491704 9.33884296169097 9.40446614393993 9.15442500111748 8.48621901869245 7.38046298579768 7.23519892053525 7.10631186794449 6.87319950409125 6.66037762333767 5.98349970624069 5.40285012333293 3.70687760432551 2.70874747436396 2.70874747436396 2.72620987810158 2.74744001407344 4.64303104183611 6.69739265115851 7.3438535521886 7.58615313123888 7.73129668790758 7.44797948085792 6.35743331650729 4.98234128320986 4.80488923744626 4.7616156170451 4.76623311412115 4.73865559871047 4.70599933914276 4.66166498173132 4.7382847660705 5.78705816610713 7.05626673976318 6.98495209249247 7.67360968569342 8.10078949438978 9.43412132433522 12.2992365731187 20.7819018570422 22.2289951599625 21.7337886539185 19.7228321798529 16.5512411543873 20.0850190767854 23.7461601267651 23.3078641964876 21.584480768789 17.8518777625993 21.6720861361267 22.4045595741142 20.5182573239481 20.9912994152375 21.639255196855 14.3819929200891 20.1060090854944 21.1698250662247 19.3919588437215 9.00104223414203 3.95227145244787 9.00288976318129 9.48899409219827 9.86399601214205 12.5141118942841 10.329330219289 13.0934811450707 13.3805954212155 13.524588656656 13.3980502925604 13.8104070320628 17.6019741647466 18.1973736159633 18.2603220572749 18.2908699797686 16.3879374216579 15.6704097952892 14.0719775173409 13.9386740397575 13.6524512791022 -9999 -9999 14.0227172592739 14.104666175902 14.2003369807264 14.2083086852079 -9999 -9999 -9999 -9999 -9999 -9999 -9999 -9999 -9999 -9999 -9999 -9999 -9999 -9999 -9999 -9999 -9999 -9999 -9999 -9999 -9999 -9999 -9999 -9999 -9999 -9999 -9999 -9999 -9999 -9999 -9999 -9999 -9999 -9999 -9999 -9999 -9999 -9999 -9999 -9999 -9999 -9999 -9999 -9999 -9999 -9999 -9999 -9999 -9999 -9999 -9999 -9999 29.4445932810203 31.3399506291067 31.4869199605315 29.358057423402 31.5954200114527 31.4628545039165 29.8063713334836 31.6692640990029 28.2808637435125 -9999 -9999 -9999 -9999 -9999 -9999 -9999 -9999 -9999 -9999 -9999 -9999 -9999 -9999 -9999 -9999 -9999 -9999 -9999 -9999 -9999 -9999 -9999 -9999 -9999 -9999 -9999 -9999 -9999 -9999 -9999 -9999 -9999 -9999 -9999 -9999 -9999 -9999 -9999 -9999 -9999 -9999 -9999 -9999 -9999 -9999 -9999 -9999 -9999 -9999 -9999 -9999 -9999 -9999
-9999 -9999 -9999 -9999 -9999 -9999 -9999 -9999 -9999 -9999 -9999 -9999 -9999 -9999 -9999 -9999 -9999 -9999 -9999 -9999 -9999 -9999 -9999 -9999 -9999 -9999 -9999 -9999 -9999 -9999 -9999 -9999 -9999 -9999 -9999 -9999 -9999 -9999 -9999 -9999 -9999 -9999 -9999 -9999 -9999 -9999 -9999 -9999 -9999 -9999 -9999 -9999 20.7735964170911 19.8855481768039 17.8328037857806 15.3578772623434 15.4217072452114 17.5039703278947 18.2455272157605 17.7886585125768 16.8595268693716 16.8331031919073 17.2051655192992 17.2130624644473 17.2453444187756 16.9275769869405 17.6272792922465 17.8199990884771 17.6307111757534 17.2631912568479 16.0450373018702 16.0158697706315 14.3336709583514 10.9458949935465 10.5901753925169 11.1359394346557 10.7078357272539 10.8024974293165 10.8763859491704 10.936514870091 11.0650594280545 11.0999638208297 11.0172748340201 11.0708752353781 10.9406748350907 10.9274266161223 10.8470591086355 10.9483032661187 16.2081996727413 16.5026688258991 10.8108222796091 10.7242993526141 13.7307899907858 12.2171237802142 13.044592150037 10.1851935098872 8.24333776814688 8.22359288328629 8.21333592278194 10.7612810314617 11.8343711447023 8.23776116558026 8.24435558932826 8.16543194930516 7.60680228744264 8.43595876692337 9.89188625862838 9.82330995469677 9.56850594014266 9.14456758341951 9.16361844479707 9.2230742885717 9.1727830643297 9.12243120015481 9.56243493239017 10.0195008517261 11.6845663926142 12.1991855201519 12.2568049443145 12.1571108898405 12.0303322177156 12.1303441992953 12.079158987756 12.3545083431301 12.4055007699699 12.5091771787012 12.5606521870606 12.4221931757897 10.5779094761151 8.18836988289046 8.06238964156747 8.12355208495574 8.25063003606909 8.12124558027181 8.05374873842923 7.78137209769709 7.84611804632421 7.83667963238125 7.8844279070494 8.20316476557928 8.40401107276788 8.44084798206271 8.72043601281167 8.33120672345805 8.23855555759507 8.27667103008812 8.24384140694417 8.31976561807759 8.27561157130304 8.20627330993308 8.13623333686005 8.17137216129465 8.13964884666395 8.21650634190808 8.21616377977543 8.22778863894347 8.23138633547111 8.15360115623191 8.15360115623191 8.15463373811201 8.09877193045061 7.98781086907875 7.83767424803797 7.39639995858411 7.64821147142587 7.40090528883277 7.40104131296709 7.06764206098354 6.6035995164785 4.62260550556007 4.60449101534441 6.01895951863499 6.80660802534905 6.80114049443471 6.7745924223708 7.51477354281656 7.51823968938454 7.22364393481901 7.5272096304148 7.91124322151605 8.0529410601037 8.16323791873038 8.3126641276395 8.37291451358125 8.34354879290586 8.34336580222965 8.44089129502122 8.43987451648299 9.41535895591191 10.2728313690539 10.4349314684445 11.9043048257875 12.0950064906693 12.206386564494 12.4156645562938 12.4784895741754 12.5029286029724 12.4517216188685 12.4164231080199 12.3854376919741 13.2800139473345 13.3217771708929 12.6853634020598 12.3675810285692 12.0815857609536 11.0707555262796 9.33075110039404 9.16867655374495 8.92743794437511 8.76234423062337 8.77616277480007 8.53224024215463 8.46327712371653 8.60782724221443 11.0259946016823 11.736367862642 12.1062785636246 12.1942261104021 12.2199307142867 12.2097747045282 12.2001598465999 12.1794712315598 12.341886988454 12.9343031759731 12.8740284882754 13.1713272891351 13.3012514894682 13.3054079373639 13.182101293017 13.181415709399 12.8086611554125 12.4692278698066 11.6252630905555 11.4003624668266 11.0847667162373 11.0769734771221 10.4785941839947 9.39310558846332 9.16986183929942 8.96561725573743 8.3390015365247 7.90706589644691 5.92587560095401 3.02768154850422 2.76289376119415 2.723680962443 2.67919969071986 2.60168728676064 2.60168728676064 2.55986838581404 2.55986838581404 2.57147585644967 2.58421081316054 2.59236760624919 2.59148788933986 2.59148788933986 2.63243841911053 2.63243841911053 2.66721237713875 2.69495809156206 2.73913783727799 2.77068537976829 2.78458388865155 2.79297515528737 2.79297515528737 2.79933053712502 2.80380478514403 2.79518280991988 2.79512201341895 2.78637727742879 2.78817919643953 2.77697098967972 2.78171760278245 2.77697098967972 2.77689597982088 2.78157026546126 2.78149347086143 2.77673928663993 2.79891305955207 4.34926720706662 4.891321035493 5.1573541641854 5.24181992643997 5.04574738325382 5.30294959473517 7.2765805959645 7.4666790970719 5.35388031475915 6.48969428672162 6.44992892738224 7.80273860345331 7.83566069526268 7.83788600512725 7.71687279040191 14.9783552615443 16.1232738159035 10.9142094852729 11.1870818291457 11.3466861652751 10.4886218008151 9.59870497158166 7.69143214695914 5.54511855595659 3.35511331730835 3.30699147968422 2.65614529404219 3.19268048963606 3.44582439379201 3.97187836372587 4.81975105336602 5.28370099811428 5.57777661651235 5.9066349295928 5.9072549702788 5.9658022569451 6.01087955124429 5.75872614470693 5.77600305836396 5.93891242205938 6.03633090973386 5.99178435580202 6.06573403294668 7.29221713833293 8.36087615815332 8.73397851243286 9.26762462889477 9.51987509287553 9.49577027845015 9.53228992131763 10.073319767352 13.0019759563631 12.6994820342084 11.422996297157 11.3289485082492 11.1179927863368 11.1409980399491 11.9411339389375 14.6862224741523 11.0859093344428 10.8198080486348 9.48910035517886 9.1127802850469 8.03265691979805 6.55825828512065 6.17501464877145 5.44287353022869 4.68435425147929 3.74179061477837 2.74426937505611 2.74054863641325 2.75576126649112 4.33242267867233 6.21889841737766 7.21986823127499 7.63633337180968 7.78897246780623 7.88379578555176 7.77974979728113 7.2447361242732 5.49037225282608 5.23840697658043 5.16117101051667 5.11821879349543 5.17333422420286 5.14580454004246 6.16554506890949 6.13016608411774 7.26261350136511 7.72526302127964 8.1734582626371 9.13186753954394 8.02601042245279 9.87710225710478 12.3108733796062 21.6459425001263 21.4279538805737 23.3178886140951 23.4587810439116 19.8718002114046 20.3552076823322 23.5025956909813 22.5031786850612 23.2813813920825 21.7229125577044 21.9511371551596 19.9302037346096 17.2117407112852 14.6683436223848 21.2244402049032 16.8453149484508 20.4893402749021 21.0680483717881 10.3465446101295 9.34239775770206 8.79772062362609 9.30898205577956 9.22680250409794 12.3629979452635 13.6012177010607 13.8101659476284 13.191694503372 13.4226885313631 13.3951971407776 17.2226479821682 17.0507976322434 16.7131331231082 18.2608184501265 17.9111535611656 18.3969201225038 18.5137705398028 18.6383984228288 16.737000041614 14.9898344654677 14.1654263431392 -9999 -9999 -9999 -9999 -9999 -9999 -9999 -9999 -9999 -9999 -9999 -9999 -9999 -9999 -9999 -9999 -9999 -9999 -9999 -9999 -9999 -9999 -9999 -9999 -9999 -9999 -9999 -9999 -9999 -9999 -9999 -9999 -9999 -9999 -9999 -9999 -9999 -9999 -9999 -9999 -9999 -9999 -9999 -9999 -9999 -9999 -9999 -9999 -9999 -9999 -9999 -9999 -9999 -9999 -9999 -9999 -9999 -9999 -9999 31.0704912473108 31.0687219186694 29.7883666455458 31.4036427908014 29.8098848741878 29.8338383138036 31.5824794629974 -9999 -9999 -9999 -9999 -9999 -9999 -9999 -9999 -9999 -9999 -9999 -9999 -9999 -9999 -9999 -9999 -9999 -9999 -9999 -9999 -9999 -9999 -9999 -9999 -9999 -9999 -9999 -9999 -9999 -9999 -9999 -9999 -9999 -9999 -9999 -9999 -9999 -9999 -9999 -9999 -9999 -9999 -9999 -9999 -9999 -9999 -9999 -9999 -9999 -9999 -9999 -9999 -9999 -9999 -9999
-9999 -9999 -9999 -9999 -9999 -9999 -9999 -9999 -9999 -9999 -9999 -9999 -9999 -9999 -9999 -9999 -9999 -9999 -9999 -9999 -9999 -9999 -9999 -9999 -9999 -9999 -9999 -9999 -9999 -9999 -9999 -9999 -9999 -9999 -9999 -9999 -9999 -9999 -9999 -9999 -9999 -9999 -9999 -9999 -9999 -9999 -9999 -9999 -9999 -9999 -9999 -9999 -9999 20.2724883233949 19.9266755789319 19.1742070107871 19.6707965318198 19.9083004315272 19.9300086340529 20.5162232414345 20.5772245351955 20.4216565339742 19.8483463169151 18.0924215815568 17.6127339537447 17.5659678614553 18.0580494388378 18.1184168232163 17.9422377348556 17.4595247687222 16.5057120276917 14.7621644622764 13.5978369479658 11.7904689517918 11.0908239101256 12.5947382881629 13.3365863411258 17.2841966120637 20.3649784640857 17.168955780585 10.9724320202681 17.3259273285064 11.605972296934 16.519050031146 16.1996551753183 14.6730177450573 10.7955312276159 10.8467982477988 16.8872743638431 16.9779392339504 10.765091910663 10.6185460896954 13.1258686572476 10.8352932008387 10.4256857676808 10.2181073832053 8.15349071104385 8.06589298555671 7.94181990435131 8.10495367705186 10.6840264807675 8.04031326332192 7.85144069187323 7.74774926352436 7.88938761340131 9.12849255740909 9.57999821950554 9.64685628296311 9.25211731047739 9.26519349193893 8.54699522232856 9.26746015313753 9.23534814656687 8.50665099281861 8.50035294312913 10.9471828157745 11.3863597093062 11.3774390848194 11.71081708343 11.7421389677343 12.2296188257461 12.3566329934998 12.2822239625961 12.2735159753027 12.1430672686226 12.346481171024 12.4661112600271 12.015975417883 8.56927781602168 8.22744431585507 8.16373789069883 8.27492133296084 8.31053884234696 8.26599423474354 8.18650074886765 7.98698308964218 7.83820566900018 7.82604554450007 7.8147046584979 8.22474089663036 8.45829389773947 8.49717623133191 8.49700761981865 8.46952628647693 8.36851528527742 8.34344701616346 8.30714995202956 8.32893536369755 8.36802898492892 8.32881733819681 8.2728497865855 8.27174525640459 8.33108648856074 8.36282174383388 8.39947416044104 8.37728241379425 8.35986018033611 8.35986018033611 8.35467249603473 8.30530342183258 8.26971226982989 8.19807733577167 8.10318204008812 8.10594320588715 7.98511709316201 7.98511709316201 7.98136261631802 7.75192750900059 7.62500774375035 7.61836048268675 7.12021443587206 6.66864471494081 7.44485419107012 7.21567697671975 7.2700910424986 8.05986680103612 7.90655825060768 7.79207148042606 8.05658004573969 8.17081405803054 8.25848285470215 8.39668393987915 8.43704618122158 8.39650257192271 8.4462565724572 8.47620462352901 8.50974379975494 8.53363016308219 9.47182593449166 9.84635341468724 11.2575142599331 11.2918875823604 11.363059755786 12.9509261953453 12.3648037105542 12.4947601034728 12.5278656738005 12.5119453209443 12.4815438605093 12.4186302688454 12.6502301573593 12.6837626923475 12.7137478956314 12.4850969696597 12.3959596776043 12.1147614928104 11.6339240096254 10.4951279738462 9.29712101529153 9.19692711831023 9.06669177423247 8.88174557171553 8.83256306035445 10.0458029626081 11.503566020476 11.922387811952 12.1639830578944 12.219736215371 12.2337374689893 12.1905580262796 12.3973193802194 13.0386456724354 13.379290517943 13.3562579523589 13.3674568240288 13.5274453334427 13.5023295566347 13.4911900932005 13.6052775019939 13.5548556957633 13.4374869747791 13.1680792066465 12.1295882443383 11.7980713190038 11.6409856420692 11.4160878961183 11.0410421553925 10.3484478998562 10.1836460395233 8.82558260143518 8.31065261912506 7.06797626162227 6.37809394808815 4.01841989983268 2.78799915826664 2.76063320904148 2.74588884540542 2.69811981609892 2.69182321904908 2.66143852883052 2.66143852883052 2.66143852883052 2.66837919175365 2.66707486753759 2.63118516137069 2.66561811291151 2.66561811291151 2.69495809156206 2.7176127620525 2.7577301154412 2.78458388865155 2.79297515528737 2.79933053712502 4.32950915518626 4.67001673129797 5.06556014950641 7.5737002382922 4.67095140197275 3.79667222595495 4.34678122821639 3.79767972351819 2.78133753920392 2.77843119331718 2.77318813910565 2.77596807078304 3.80869163198477 3.81399316370622 4.67232689970533 5.04756851586226 5.04930227738523 5.16365652440254 5.3151337733667 5.16996710550575 5.1614577534513 5.56758254517301 6.97886399552156 7.28539063951197 6.47607401424032 6.9864980639485 6.98893122012183 7.63123977359536 7.83720803318385 7.82588409370592 9.75208741537388 12.4375397369049 10.1182251156675 9.37860185823033 9.69085274447743 9.95953597718648 8.7947251360093 6.19843178642237 4.84898104703665 3.70336562047879 2.57165977855926 2.43483115694692 2.38149688265129 2.30288239378107 2.39387538473764 2.69151390809879 3.6990940697648 4.19992600660393 4.87672466121316 5.2484628096067 5.63861946392423 5.6807634776634 5.47575942816905 5.49155873217534 5.55006192872412 5.67741167438958 5.69678132246337 5.73269074250975 6.39642579307868 7.74071451156779 8.26384249708986 8.92976377311062 9.04743046531729 9.16918872659098 9.27345141142606 9.68787379312669 12.878914862082 13.7414831861784 13.674734989806 12.928196427753 12.4394728862033 13.2782601855873 12.3880805339319 10.8569987979807 12.1713800337732 14.4283953708549 15.1476463128114 12.8495593431395 11.1715374892018 10.1295083062552 8.43326900328571 6.47223987274539 5.47231064482115 4.20103679459809 4.08171915344154 3.81679259606258 3.82828894725477 4.34730938402695 5.95831767318131 7.18567613982805 7.48634345017713 7.80615826802232 7.81586123102047 7.71603280669 7.53123661210663 7.00231797609045 6.48206089850653 5.51975520186694 5.50297892761008 5.42064162978229 5.44028314839271 6.34018368639332 7.18449140346699 7.3876835778064 7.91603939217746 8.17277286905712 12.6150178776806 21.321860164962 12.4442475739225 12.5311026645013 18.2009733017819 24.9044409713132 23.339074948474 24.3859859595642 24.6156105567374 22.8902235322266 16.4273827192623 17.3822683961988 19.959460123081 22.1217034969137 23.3172357745644 22.5922711561606 20.2640486908803 19.8024575252107 15.5830460040194 15.8123686941706 19.238725601711 20.3832043169156 21.0065893376097 12.006125257837 9.63972816077207 9.84170193766869 11.2370173510993 11.413668837075 12.1704742083509 12.7123415263968 12.7979770700995 13.1043018217323 13.2967530889844 13.5677591791393 14.990640074156 13.937457648434 14.7784954685076 17.6259878858558 17.8729719666218 18.1599814576142 17.7609040585613 17.6673419890082 18.6569528073204 16.694565192632 15.5754642840758 -9999 -9999 -9999 -9999 -9999 -9999 -9999 -9999 -9999 -9999 -9999 -9999 -9999 -9999 -9999 -9999 -9999 -9999 -9999 -9999 -9999 -9999 -9999 -9999 -9999 -9999 -9999 -9999 -9999 -9999 -9999 -9999 -9999 -9999 -9999 -9999 -9999 -9999 -9999 -9999 -9999 -9999 -9999 -9999 -9999 -9999 -9999 -9999 -9999 -9999 -9999 27.655574561698 27.6697275259058 27.6906734777392 -9999 -9999 -9999 27.6100899024182 -9999 -9999 27.3994765005991 27.4159229925808 27.3645567129422 27.348567429334 -9999 -9999 -9999 -9999 -9999 -9999 -9999 -9999 -9999 -9999 -9999 -9999 -9999 -9999 -9999 -9999 -9999 -9999 -9999 -9999 -9999 -9999 -9999 -9999 -9999 -9999 -9999 -9999 -9999 -9999 -9999 -9999 -9999 -9999 -9999 -9999 -9999 -9999 -9999 -9999 -9999 -9999 -9999 -9999 -9999 -9999 -9999 -9999 -9999 -9999 -9999 -9999 -9999 -9999 -9999 -9999 -9999
-9999 -9999 -9999 -9999 -9999 -9999 -9999 -9999 -9999 -9999 -9999 -9999 -9999 -9999 -9999 -9999 -9999 -9999 -9999 -9999 -9999 -9999 -9999 -9999 -9999 -9999 -9999 -9999 -9999 -9999 -9999 -9999 -9999 -9999 -9999 -9999 -9999 -9999 -9999 -9999 -9999 -9999 -9999 -9999 -9999 -9999 -9999 -9999 -9999 -9999 -9999 -9999 -9999 -9999 20.9442025372388 20.9496335556037 21.011615487749 21.2061010080908 21.3402668910208 21.4770307764642 21.4802349228572 21.418038918621 21.2175469464768 20.751034447791 19.920590101361 18.1595903421228 18.1801213557355 18.0639728256654 17.8132632514101 17.3515003679278 16.5291961673887 16.4589561418187 12.5375475916864 11.8441363243113 12.2886851941559 14.8336447207816 17.2560182286798 21.8672134309833 21.9782115900133 28.0626187873479 17.2853656823105 17.1122437831908 17.7583526510862 19.5595202434169 18.6140237907489 19.3797562218335 12.6061040130424 11.8792328437627 18.1806759063401 12.3856831886404 11.6833636696268 13.6107603448761 10.8387549746376 10.4637993359243 12.8304371815862 10.5934451818054 9.09854810065627 7.9343756810961 7.86679166303349 7.78211239295314 7.82557738011213 7.85948291969231 7.89395531429846 7.84336933990257 8.04788580212262 9.14505043507752 9.59202561340914 9.2462366042089 9.28125627893353 9.32148863269884 8.60315731835053 8.5999379140628 9.27501609928913 8.30714155135646 8.59743194208761 9.25957183266196 11.3113128656379 11.3005053974319 9.88396488799637 10.7987429366082 10.9462702332378 11.6264026635735 11.6263722466125 11.2734198001427 10.7355416871769 11.5039358894582 11.6850060765974 8.59257423883447 8.30106132571796 8.23713064608452 8.29095595627459 8.40353920658404 8.3725597957424 8.38562171104572 8.29326364185478 8.14564908436633 8.03573162101181 8.0775057980799 8.01567991233809 8.29233595996562 8.47637042700994 8.50784534877158 8.52711896216306 8.52664483209965 8.49171325065435 8.46091379806537 8.42984143298151 8.41421988268003 8.39051515556473 8.36133417594832 8.37113888595416 8.42238411296896 8.41189777074399 8.42724656870952 8.47089852954806 8.48093495018357 8.45245803910136 8.42405537521956 8.35712017303634 8.35712017303634 8.3381429601692 8.33647287256973 8.29649093068068 8.27621810232592 8.32902734376595 8.29890004667016 8.19973612254726 8.10310439520146 8.20476742075144 7.96532518286391 7.80218660679813 7.6810869587076 7.49383315967977 7.91190760247319 7.90518392578013 8.26527330960601 8.23163132685955 8.0482939607539 8.34502794919113 8.44038675418614 8.50645354341766 8.51216468439235 8.48402699669712 8.51206223460262 8.53714776503785 8.53237646048122 8.54490367000266 8.54679000282353 8.54020873976351 8.80306343400294 10.2371097041388 13.0948088484066 13.8208830973741 14.3254202803108 14.8069439018867 14.4506417733179 14.822825945361 15.8091989359501 16.4810051833852 16.6791987139136 15.0699243991894 12.7020618079395 12.5404519716374 12.5427738544079 12.5344106107108 12.4202676109875 12.1904054465489 11.8420416855858 11.3725001281508 10.9781490372352 10.857883935876 10.7326892114449 10.6948834765674 11.3211560059201 11.7989290228543 12.119961667129 12.2304608239166 12.2200446455157 12.1774749220348 12.3563427949534 13.2808057508035 13.2811515318499 13.5287502163554 13.5409902441769 13.7060776308651 13.7061114157007 13.7049589130581 13.6892629909414 13.6608377816235 13.6617664197412 13.5092856651613 13.3097573089976 12.089538138612 12.0109863524951 11.9084865322968 11.7206520215425 11.4695823995123 11.1764725148829 10.7659470719634 9.93267343539438 8.73604349369948 7.6844975457681 6.58989249324471 5.08355926171937 4.32874836225588 2.80019761558142 2.77697333350221 2.76289376119415 2.74389478400917 2.7237991324955 2.69811981609892 2.69824021352395 2.69661733246565 2.69495809156206 2.69495809156206 2.69263745983283 2.7176127620525 2.73913783727799 2.75472468990446 2.78109405835755 2.79297515528737 4.65992831603201 5.06324903503707 5.3694866072321 5.29811436097631 7.36139442328589 8.19216737163403 6.34963962473826 5.06984162145051 5.06323707979756 4.68217267724145 4.67635803392064 4.33925597067719 4.33643010877305 4.33981762819971 4.66210377700933 4.88823725524266 5.16391541051267 5.24969107678108 5.16221861376802 5.25379078756695 5.1645716744616 5.1645716744616 5.36619676616978 6.51747405157744 6.51738478101143 6.51705210126057 6.98164726976777 7.00010373065134 7.51346053539909 7.75809013964273 7.95274800020238 7.91459717755014 7.64736811205386 8.5379045913734 7.7909240549584 7.63657076580087 7.37572025256276 6.92941252139449 5.10061565943213 4.8172497594248 4.1774312244781 2.49878546202654 2.4758930291188 2.37061007833433 2.38155973531403 2.38810787621803 2.39387538473764 2.52500015608707 2.80214059862955 3.4732470723401 3.74702933707664 5.09183919130003 5.13455118805287 4.7888035690031 4.80630829435558 5.05892946492392 5.08898695122759 5.10253535339244 5.47744812983711 6.03812768283672 5.79571329674637 7.43299014564462 7.84290553701853 8.76242139544085 8.42962024616314 8.51569101194973 9.13571241058141 11.5209233745859 14.0289359224037 14.2674777632226 13.8519876615514 13.8332239793004 13.7320671040046 14.454937877801 13.6930532583066 11.5970315937893 12.2379331234575 13.0397024933183 20.1059692764929 14.1583534930127 12.8464846302045 11.8695661733146 10.2719837548285 6.83055328524962 6.66732073781869 5.77402916810832 6.72640751373998 6.22649288425155 6.47625074504502 6.62639967998892 7.13117070493196 7.50002938177792 7.69866226607502 7.93444879789338 7.93714093243261 7.84053963094635 7.36100026284083 6.55254397656395 5.56778649990886 5.55514754793997 6.99087549669779 6.98376920289092 6.98482398536417 7.29199924423133 7.80384025793602 8.08725484644883 8.08098942164613 8.18228124889836 12.603133623483 16.0290325139468 12.627425963128 19.4227297622372 22.668749521499 20.0923681598589 23.0593149382458 23.7952402442066 23.9295111886444 23.5688273974869 21.9776206642015 20.5353884795312 17.1850138908981 17.9556054265266 22.6394036861949 23.1990931914415 21.4115416352758 19.9569046688158 11.344687377763 6.21169950460997 11.8637517616425 21.9013939267513 20.825119616459 15.6624479491396 11.2986675890279 11.7660525881816 12.0063418996672 12.1437852249739 11.5477879965136 12.0755070338463 12.7598721828136 13.1260491190841 13.2376209448909 14.7111514230329 14.4188412827141 13.6912539210286 17.741297869897 14.16616644926 15.9832417641889 17.1176171325169 19.2931276576482 18.2609570852122 18.7730217890748 16.461456378128 16.0089936514566 -9999 -9999 -9999 -9999 -9999 -9999 -9999 -9999 -9999 -9999 -9999 -9999 -9999 -9999 -9999 -9999 -9999 -9999 -9999 -9999 -9999 -9999 -9999 -9999 -9999 -9999 -9999 -9999 -9999 -9999 -9999 -9999 -9999 -9999 -9999 -9999 -9999 -9999 -9999 -9999 -9999 -9999 -9999 -9999 -9999 -9999 -9999 -9999 -9999 -9999 -9999 -9999 29.6707738887917 31.082015101616 -9999 -9999 27.4225029402035 30.5173401011193 29.2473723150033 -9999 -9999 -9999 -9999 -9999 -9999 -9999 -9999 -9999 -9999 -9999 -9999 -9999 -9999 -9999 -9999 -9999 -9999 -9999 -9999 -9999 -9999 -9999 -9999 -9999 -9999 -9999 -9999 -9999 -9999 -9999 -9999 -9999 -9999 -9999 -9999 -9999 -9999 -9999 -9999 -9999 -9999 -9999 -9999 -9999 -9999 -9999 -9999 -9999 -9999 -9999 -9999 -9999 -9999 -9999 -9999 -9999 -9999 -9999 -9999 -9999 -9999
-9999 -9999 -9999 -9999 -9999 -9999 -9999 -9999 -9999 -9999 -9999 -9999 -9999 -9999 -9999 -9999 -9999 -9999 -9999 -9999 -9999 -9999 -9999 -9999 -9999 -9999 -9999 -9999 -9999 -9999 -9999 -9999 -9999 -9999 -9999 -9999 -9999 -9999 -9999 -9999 -9999 -9999 -9999 -9999 -9999 -9999 -9999 -9999 -9999 -9999 -9999 -9999 -9999 -9999 -9999 21.5797705595093 21.6224389961236 21.7335246070695 22.9148440359051 22.9580316681501 21.9628741107087 21.9507789127017 21.9244528767278 21.7382914912585 21.398244753249 20.7109901080419 19.8249950332678 17.8737403458331 17.5221775240543 16.7059126292207 15.2433025091093 16.9606776221227 12.9402130129715 11.8703649647483 12.2941800749813 16.551256379406 16.9390804181598 20.1473927566717 24.7186076968045 24.7628047137139 19.3448829955373 19.8150120356908 17.6525855376537 19.9047549436824 19.6007853961989 17.450876972817 19.4892179221149 17.2866973867555 18.6245613194144 13.2038900373512 13.6210315697587 15.8750267609681 14.6284891567911 11.868850308536 15.7010599055445 10.2460853959556 7.88285600167445 7.77499390403326 7.81698092295034 7.77969908598109 7.65744209248033 7.72152984760645 7.65860218945249 7.90888752158086 8.08556691643014 9.16877535694251 9.24668403751504 8.61420338386163 9.35291241878824 8.67167550077212 8.65336655036577 8.65166342078507 9.35410982636333 8.63374898040569 8.3474283413269 8.63112058321474 8.88980778105649 11.5444837863854 10.577587997073 9.5421985668807 9.28848754399693 9.29215176577903 8.65271553412073 8.64748822004579 8.39843982344484 9.55369329924554 8.63779800882546 8.22560291614386 8.29870200353162 8.28486849359465 8.43320749621573 8.32309872583883 8.44221275678722 8.42142739234073 8.34075679052803 8.28222933740096 8.27985004540738 8.32325183998399 8.2930428006297 8.42377168599684 8.4891423194452 8.52838664322655 8.55391012545251 8.55404090844377 8.54877407862324 8.52700884552254 8.50740282909154 8.45251481243679 8.44586291202426 8.43193203371272 8.43557419980128 8.44801884323113 8.46141549092374 8.45537964862162 8.50270139874559 8.51539111030047 8.49201313527715 8.4700607128243 8.41490959215678 8.34937068235118 8.31048933211074 8.36686238338569 8.36670712210773 8.43018765047839 8.43018765047839 8.40303477046238 8.39607780626668 8.34622138882816 8.31494420661689 8.23714432968717 8.13651953261684 8.00615884154593 7.89789194996796 8.03984380935765 8.15355610701513 8.38877580455164 8.44643442929529 8.38109060038699 8.49036115657895 8.55316127234078 8.57194710723722 8.58059126520673 8.58059126520673 8.58750723115601 8.56061905789676 8.56061905789676 8.54932379194599 8.5359572757477 9.7672964193209 9.77939629196526 12.218548597478 13.8248440818347 16.1353249434165 16.6400644450779 17.7759241983304 16.9842365291573 17.6489127466098 17.9896118625598 17.9778514636508 19.1184117894799 16.7468021634923 13.509350982956 12.5711548819216 12.6248455085722 12.576935513974 12.5340685513825 12.3950283417285 12.2459357087332 12.0562759594264 11.8653720988506 11.6501590417261 11.581797962819 11.5490044346111 11.8064655338646 12.0504971690997 12.2314904606728 12.2316975453962 12.1841779540482 12.1024094518039 13.1862013565375 13.3588179060446 13.5221593063389 13.5763584909232 13.6125977700218 13.743872435194 13.660206530342 13.6971721906909 13.6942050811416 13.6881231810722 13.7010618673394 13.7172786449465 13.3576707108078 12.200572202775 12.144223767411 12.0526769009194 11.7007222628775 11.168252109487 10.5707813283922 10.3453412013367 8.79669919934184 7.84587339365161 7.377751774695 7.00975140582441 5.34560470835013 4.90933592267095 4.31905982687213 2.79671444340495 2.78799915826664 2.77697333350221 2.76057255436364 2.74389478400917 2.74174711497234 2.7418292921822 2.73916777023833 2.73913783727799 2.73913783727799 2.75476094705961 2.77076654936711 2.78113930386743 2.78922986411171 3.75342193511782 4.65059856012024 7.78842167347273 7.5786458688202 7.57743167857466 8.09214235389127 7.99598938403105 7.34177692440732 5.39078208332334 5.38729035175251 5.05958297925011 4.89933209239048 5.05441788732227 5.05191157477394 5.04549526966896 5.16402003128838 5.15970185300257 5.15800859098569 5.32097159006485 5.31804436541978 5.31793276168272 5.2413940403784 5.31482483400054 5.59232827178998 5.62852797746568 6.55067043648002 7.33372008062057 7.84650636072876 7.78130297149573 7.77512250511143 7.9069906396584 7.97547348195453 8.00359382612139 7.85094666295831 7.80825052948366 7.76784195915471 7.61761822963771 6.74522474012879 5.19101805095919 5.03320787179792 4.6996378332246 3.66894867810921 2.46560293801196 2.36260536561949 2.37448359518431 2.38162016105658 2.45809203659307 2.52179047839283 2.57252963952637 2.61569812231134 2.68117835423622 2.94691581185273 4.46112450503221 3.82590281933482 3.85874345903521 3.86619325117345 4.88752095584219 4.66670710109062 5.20950339531794 5.22736435594779 5.54348153542644 5.54851839239993 6.91606870032323 7.24263386938526 7.31768431452981 6.86993401886456 7.53639945275782 9.87989559249196 11.5851232703843 14.2527293052861 14.1781735217218 13.9732753936566 14.2749639261703 14.0929301876035 14.4506259051355 14.1935528717802 12.5148064742483 12.3792448080296 13.2270710669908 19.3518745171517 19.7470556973708 16.5912439055428 12.2818317722676 9.62771902159745 8.66888891810807 7.86227502325226 7.34107018504163 8.05563398249085 8.246464052502 7.77864505105053 7.57722345916545 7.7818765868586 7.94275205489887 7.96923491325925 8.03793583133053 8.07437637051676 7.8687326606285 7.38170874539356 5.64069553223678 5.41242298188852 5.62936762531349 7.05470685342357 7.73958362377647 7.7461573333835 7.72268437887379 8.01095868637935 8.13818224386631 8.18381744564381 8.19991281956639 12.4707027443267 12.7005811342122 12.6386155682606 18.0946878890754 21.8702139114371 19.2642482934944 21.9290785729397 22.2327158398101 22.772823939617 23.0087047682904 21.9183196413336 18.6389354062364 16.4258063596244 15.9412010280527 17.9217814829262 20.6555780772145 19.8066221599887 20.4736554054592 15.7938904117975 9.37844963469058 9.04143235382229 19.7678781751152 21.8406740136017 19.8875411850601 11.5122359984974 11.8037213970715 12.0280895704223 12.2473540228641 12.4843297551991 12.0575459113275 12.4139972778475 13.0595089453157 13.3316907477347 13.4491081805651 13.7048739944404 16.5987414909458 17.8483871479208 18.1014099932598 18.3008086847799 20.1618737864788 20.0812063997802 18.7526158529624 18.7804949697132 16.2633434703464 16.4577904308575 -9999 -9999 -9999 -9999 -9999 -9999 -9999 -9999 -9999 -9999 -9999 -9999 -9999 -9999 -9999 -9999 -9999 -9999 -9999 -9999 -9999 -9999 -9999 -9999 -9999 -9999 -9999 -9999 -9999 -9999 -9999 -9999 -9999 -9999 -9999 -9999 -9999 -9999 -9999 -9999 -9999 -9999 17.9514568331656 20.0761959593157 26.0776190900959 27.6124735888654 27.9249220447054 -9999 -9999 -9999 -9999 -9999 -9999 -9999 -9999 -9999 -9999 -9999 -9999 -9999 -9999 -9999 -9999 -9999 -9999 -9999 -9999 -9999 -9999 -9999 -9999 -9999 -9999 -9999 -9999 -9999 -9999 -9999 -9999 -9999 -9999 -9999 -9999 -9999 -9999 -9999 -9999 -9999 -9999 -9999 -9999 -9999 -9999 -9999 -9999 -9999 -9999 -9999 -9999 -9999 -9999 -9999 -9999 -9999 -9999 -9999 -9999 -9999 -9999 -9999 -9999 -9999 -9999 -9999 -9999 -9999 -9999 -9999 -9999 -9999 -9999
-9999 -9999 -9999 -9999 -9999 -9999 -9999 -9999 -9999 -9999 -9999 -9999 -9999 -9999 -9999 -9999 -9999 -9999 -9999 -9999 -9999 -9999 -9999 -9999 -9999 -9999 -9999 -9999 -9999 -9999 -9999 -9999 -9999 -9999 -9999 -9999 -9999 -9999 -9999 -9999 -9999 -9999 -9999 -9999 -9999 -9999 -9999 -9999 -9999 -9999 -9999 -9999 -9999 -9999 -9999 -9999 21.9579170764913 23.5827370345487 24.1934769154598 24.5463179044217 25.6691941413513 26.5661099810217 28.1392821894874 24.0605210755848 21.7969524387 21.1520718444072 20.0563011828522 17.06677083325 15.7105199346865 15.3530388965063 15.2313593131698 16.373329154745 15.2259750990007 12.7650336640842 12.269536035949 14.3969671004177 16.236278817133 19.9484019984671 21.9951783932108 23.6254906271404 24.4764097487051 21.9534234006093 19.9480673012762 17.6791864062618 18.5176718236971 19.3299105093481 19.2291534861509 19.2074093377628 15.8688316332599 17.0166634869608 14.8713979801267 10.8282145401371 11.4245772444072 15.4284959480172 10.2456352735708 7.95965023286593 7.69752820831904 7.65634584025879 7.7798872624701 7.70005218341582 7.69069063393807 7.55846234671461 7.74500423164145 7.88908249210355 8.13733005983887 8.24350952460892 8.34490621127055 8.39543577008581 8.5393832434597 8.42332924345548 8.43258802163469 8.42763742912893 8.41559787943146 8.40405954963119 8.38493899204657 8.40251408335188 8.39684256399363 8.41892869586908 8.91591613535606 8.40101048387432 8.39582285919817 8.42269477942076 8.44741776304224 8.44631537488538 8.38857944603005 8.41434937883138 8.33005877963255 8.3091932317864 8.32447455734179 8.41915281214297 8.41020585315821 8.35496551191881 8.40601870969893 8.43602813245809 8.43521350531596 8.39162565644559 8.36598892897672 8.38489167390742 8.39829351466031 8.46253434189727 8.49430410481713 8.54082793732555 8.55545867262803 8.56644247538553 8.55564459656138 8.55788723123609 8.55753271708484 8.53636012690517 8.48489455820265 8.48105634768076 8.43542359855964 8.44558126884972 8.46630694691769 8.49645347625102 8.5119236816009 8.51650790913337 8.52675251591352 8.47295450367153 8.44388333828234 8.42666465182086 8.37970908245881 8.3722117041313 8.39449697991124 8.4827051101885 8.37464767825248 8.403571797883 8.45617358609585 8.47132194880636 8.48080561555551 8.45462779296596 8.35169945318096 8.38014131656704 8.34057622310213 8.28240807691428 8.24526177552608 8.41177179129035 8.5307554652544 8.53653418305229 8.55891369997267 8.58927616046077 8.60435291441574 8.621448393859 8.60078669837272 8.58609641900559 9.64512439203537 9.50411165895026 10.4789433193721 10.6986727671654 12.6809473105067 11.9034725838359 14.267707969768 16.1369401441399 16.7705952718209 18.381231927329 18.4264099767951 18.969853996063 19.0169266022555 18.8346333491112 19.1331016381979 18.4174961122203 16.075619559204 14.3720153316989 12.6020703391286 12.638591066587 12.6376379180577 12.5908862014077 12.5248077858254 12.4300565419424 12.34060687218 12.2335609883574 11.9908007316446 11.9307747435878 11.9515117590082 11.9738081414179 12.1095162507069 12.251824796846 12.2398667072642 12.1284707091419 12.2039277604245 13.3576571304166 14.4964318205245 14.5156040326171 13.6638340357991 13.6062339351197 13.5802549472718 13.628772533724 13.6665785240509 13.6970991822092 13.5590783871959 13.5872953073166 13.3885482300114 12.4552043511337 12.2528817709998 12.1770722504031 11.7959843656245 10.8674362995476 9.68716634317092 8.33666497423595 7.98530356761444 7.93530099146577 7.6298070223906 7.37650451567958 7.33439748010817 6.42890256056443 5.22670476639657 5.06439575828687 4.65928535132476 4.64988608217673 4.29590855987705 3.73468197182504 2.78803850278969 2.77397187144022 2.77397187144022 2.77393557735695 2.78467099075285 2.77076654936711 2.78467099075285 2.79307372013338 3.73427827093188 4.29277806270497 4.86944493015609 5.05543680657857 7.58666615851757 8.02630637957379 8.11619828986165 8.01695710184032 7.79004198921343 7.77204501291789 6.98647976170272 6.34242106698429 5.38703774043268 5.17678436010935 5.26550261632923 5.33292574081135 5.25216016617212 6.49554293507408 5.37750505709476 5.31986635216488 5.36762701488098 5.36762701488098 5.36997828597587 5.36751526218179 5.41504489739345 5.44609517009656 6.54301176701194 7.34113882145165 7.92120503530906 7.96130182427453 7.96150943229219 7.93893852694512 7.99422747623038 8.02173892861604 7.95654632583701 7.88317926589802 7.87094651438136 7.72215630257986 7.31811109877859 5.53374888589239 5.18379225104054 4.98073175560172 4.71851263542247 3.70202634712667 2.55253386621508 2.48569079488512 2.44331530339722 2.45463972809914 2.46137859886799 2.56914784368435 2.64570673875389 2.67797511203891 2.73535846596685 3.78078297063563 4.01643810530923 4.02141952299882 3.77871623075674 4.31063880951059 4.57568748060638 4.32645756922287 4.32976251808611 4.64249926200222 5.13204225066062 5.29052347745507 6.17734644221586 6.26743799168704 5.60082540351631 6.38615223291485 6.82460374955795 9.10370256068519 11.2411958785346 12.444158342848 12.7839598448565 12.539119417499 12.6249687209555 12.9110068125466 14.4949565084898 14.9137065962658 13.1760103431411 12.6545270723682 12.5616242765464 12.3187535661427 12.3156816158246 10.7665404450389 9.75330933385802 9.19144303031007 7.82448437380793 7.30247840489956 7.24438389567803 7.45346700362779 8.63303236510255 8.07371046667721 7.91848549000479 7.84955957517237 7.97068988042934 7.99777760462782 8.06955145439697 8.1299220325771 8.04127182766719 7.76185276892481 6.58834290801966 5.64419384302901 7.40967045091535 7.403713028415 7.88530108281014 8.10005078086871 8.10101684460615 8.09215264946108 8.18879275575225 8.60515759637356 12.5649749957369 13.0240318812605 15.5531993178718 14.1461433742208 20.9780149163134 24.2487825746527 21.660466269233 20.7326917525318 21.092003778401 21.8540023406168 21.0098803773288 20.2921245249385 18.556945016913 12.2149379247181 5.83584547785839 10.1286668362245 15.6758294020296 14.1559132653621 14.9618577058675 6.78379284279278 6.5952871393044 7.03441204605411 17.0629022938477 22.6807909845738 20.0795319842356 13.8357386082926 11.796127636767 13.8772966272324 12.1626997963332 12.4077022206406 12.5173130059587 12.3754937997457 12.935684776724 13.2789644418965 14.6015342839604 17.2260599392869 13.7313050449088 17.744556456824 17.3476023319893 14.1492733731176 19.7161605370228 18.440978442336 16.1999076371731 18.5166096600275 16.5393223185874 -9999 -9999 -9999 -9999 -9999 -9999 -9999 -9999 -9999 -9999 -9999 -9999 -9999 -9999 -9999 -9999 -9999 -9999 -9999 -9999 -9999 -9999 -9999 -9999 -9999 -9999 -9999 -9999 -9999 -9999 -9999 -9999 -9999 -9999 -9999 -9999 -9999 -9999 -9999 -9999 -9999 -9999 16.0569864231932 18.0169548209287 19.9343807368251 25.5862688445913 30.1174970259586 28.6092908951816 -9999 -9999 -9999 -9999 -9999 -9999 -9999 -9999 -9999 -9999 -9999 -9999 -9999 -9999 -9999 -9999 -9999 -9999 -9999 -9999 -9999 -9999 -9999 -9999 -9999 -9999 -9999 -9999 -9999 -9999 -9999 -9999 -9999 -9999 -9999 -9999 -9999 -9999 -9999 -9999 -9999 -9999 -9999 -9999 -9999 -9999 -9999 -9999 -9999 -9999 -9999 -9999 -9999 -9999 -9999 -9999 -9999 -9999 -9999 -9999 -9999 -9999 -9999 -9999 -9999 -9999 -9999 -9999 -9999 -9999 -9999 -9999 -9999 -9999
-9999 -9999 -9999 -9999 -9999 -9999 -9999 -9999 -9999 -9999 -9999 -9999 -9999 -9999 -9999 -9999 -9999 -9999 -9999 -9999 -9999 -9999 -9999 -9999 -9999 -9999 -9999 -9999 -9999 -9999 -9999 -9999 -9999 -9999 -9999 -9999 -9999 -9999 -9999 -9999 -9999 -9999 -9999 -9999 -9999 -9999 -9999 -9999 -9999 -9999 -9999 -9999 -9999 -9999 26.6695058486403 26.5329035060204 26.828138747267 26.5460583536032 26.8316771049076 25.9568799224634 26.7730464115183 31.4280714641969 32.8886752459845 29.8147298502504 23.4905798456441 21.0576365795616 17.8256375102993 15.534926728863 15.0874813710558 14.997018641058 15.2988212542453 15.4548534088039 16.9539289488619 12.733459606901 14.7803981767971 21.6027410556754 19.8607809968187 23.3803685564823 26.1344565111517 23.3519098887356 23.4885847443323 22.9544150974501 21.6783174129924 21.5700114146468 21.3707919975926 21.1322219500079 17.1262616031036 15.8842723226992 16.4088213223771 15.9034140328243 12.1063095567918 10.4743980480697 10.3510549881247 10.2043343652711 9.90517409582137 7.88781945498407 7.74314086741932 7.51782589154912 7.53288614770871 7.55867425626917 7.55057765473718 7.75257459030419 7.89238577664313 7.96273337912577 8.1598599105164 8.43936910947717 9.33324467108844 9.84327709960696 9.42428560319584 9.43626521693368 8.54540186093737 8.43991509669202 8.43002374009873 8.39627681486537 8.43975810567298 8.42261524037833 8.93135944064402 10.2199483416235 8.91329992689685 8.41683956386354 8.41702685695507 8.42963410925624 8.41740505241459 8.42383429954521 8.42039790059141 8.42350964046311 8.33988956224078 8.32265918015951 8.37072957287373 8.42888185535705 8.3992407315944 8.45838657783393 8.48460182074237 8.43930017481606 8.43896620030166 8.45488866461682 8.46746158546615 8.46699969108257 8.4908025966999 8.50442866769567 8.52942522798991 8.5558649708144 8.56521375453709 8.56871182936907 8.59008427197879 8.58845710079615 8.58189540063924 8.5829548491597 8.5526966100217 8.52671893719348 8.50801867119064 8.49203434914516 8.51400014820808 8.53403827996007 8.53436120554172 8.53914105260073 8.53848162941289 8.49680118238616 8.46720408000006 8.49666086803921 8.46929950165217 8.42708801692497 8.46716847162203 8.42079401135874 8.41228564834056 8.48190530088391 8.50827574890898 8.52368504158127 8.5146235959162 8.50205518964106 8.48502207397542 8.52494233660517 8.5052019952647 8.52020811605594 8.52831765453682 8.49900751300999 8.54349224661874 8.57795431060795 8.6154207530054 8.62510500051662 8.63779473517498 8.6267703075959 8.71127726815214 11.0309884149199 12.7841888446487 12.6517688534035 12.5578312083539 12.7877804260194 12.6660764768424 12.9474736143121 13.638098833021 16.4399970891592 17.9463730117472 19.0649426175901 19.1245817267944 19.1004565475655 19.1576051226734 19.4945639186968 19.0378578050023 18.391596764837 17.6042135483437 17.2943209515395 14.7138933921396 12.6540116005894 12.5957044520223 12.5923225011441 12.5702161610454 12.5040525570004 12.453611958969 12.3328368806404 12.2127855352277 12.1742090117447 12.1176325574706 12.1257386716605 12.2505179837727 12.2603020347911 12.2166043836385 12.043407963062 14.0995708835825 16.4757057137024 17.1865794073108 16.853883473827 14.871619559614 13.3218800413647 14.5763369705541 14.5994965761551 13.488865412628 13.5275924173508 13.3578183342878 13.3904839887635 12.4361719104234 12.2192981531877 12.2546151639262 12.0529242277643 10.3377867446185 9.24995552090852 8.29420955965905 8.23571411617339 8.06758779516678 7.95678278286105 7.81991300452297 7.63664185447924 7.37895823971988 7.33882635651912 6.95142797786183 6.33182521686195 5.06871642635387 4.88634137872253 4.8734921324352 4.63592620931967 4.29590855987705 4.28540182037982 4.27692595203929 4.27692595203929 4.27692595203929 4.26871516736288 4.26871516736288 4.28363103936072 4.85242973607453 4.63272168101403 5.06081170805577 6.9238446142745 7.78519468339245 7.92719513800291 7.93567423398137 7.93901152809754 7.61226394830537 7.89062177922233 7.73753870109003 6.92402554488806 6.97611795814732 6.40943204495183 6.40685054714292 6.46248908040179 6.50413515591477 5.61005010136533 5.57632117178037 5.61353869590456 5.60977189773556 6.56118351497512 5.61466795488753 5.62099819476949 5.62091503396316 5.65688960260668 6.57793962457224 7.05477544214857 7.57552311894229 7.87184928963759 7.99895260169092 7.99938348010508 7.99690768695537 8.00308488628058 8.00189970371666 7.91672632974447 7.89462407501474 7.51912771270426 6.43063336053349 5.28602727135974 5.1520382526958 4.99783159374271 4.72639157502783 4.50207608011166 2.72528186796966 2.49481304276187 2.45102443242036 2.5149298283535 2.56553927519927 2.60861328081481 2.67409335988154 2.7760552198014 4.31140883778645 4.66934693631604 4.66941571120106 4.67197743629512 4.65825662615593 4.65825662615593 4.65825662615593 4.66164560590755 4.6456658985648 4.86544539922586 5.03830181744703 5.16804876806856 5.34265758691419 5.40407951298455 5.74950968990747 5.78095218292374 5.52374344423726 7.3979483991839 9.65517194620214 10.1707629778256 11.0660649209497 11.8126891128722 11.7808350003354 12.3960211052492 12.7509824186301 18.1240577636831 13.9996121881118 12.6772930662089 12.3100465730761 10.1756289161045 9.95471989069349 9.98566646108358 9.21547350071674 8.01943305546056 7.76015600019724 7.51824431485615 7.51627019475342 7.51395911280744 7.86561191030529 7.85785957928769 7.88093416872016 7.99421984595391 8.01429869530642 8.09829419129877 8.02254168737872 8.06860685924684 8.13885186079325 8.10407157501097 7.6547822170781 7.13175896728752 7.43927844686187 7.79180700644103 8.05100756221958 8.17783649496271 9.27450720590913 8.20566254511123 11.1929765571598 12.7111326152778 12.8030543024032 14.6238294085556 19.6217476955262 17.7218225152023 21.6918225045933 20.0996563203945 18.0275628520839 19.978847426715 20.248026390012 21.4006614311479 19.9132278460005 16.5713447998549 14.7833033615743 14.7749476017492 10.7022069925398 17.0683719382523 18.9578835208691 20.4076843414682 13.9100345517687 12.3440218504635 14.3281017465798 13.8143741958597 14.3006774793768 22.8504272757801 21.7136301549457 17.1396764962942 11.7863090932973 11.9734851167693 12.17502811827 12.4457450567206 12.5234592215909 12.8519156636036 12.9622374870098 13.0850903641148 13.3320056653542 16.9601975074953 13.711680590167 16.4986272378385 13.9336035880263 13.9790562813449 15.7049726425632 17.8108874391796 18.5763723994986 17.3150575147745 16.678322900594 16.754404558277 -9999 -9999 -9999 -9999 -9999 -9999 -9999 -9999 -9999 -9999 -9999 -9999 -9999 -9999 -9999 -9999 -9999 -9999 -9999 -9999 -9999 -9999 -9999 -9999 -9999 -9999 -9999 -9999 -9999 -9999 -9999 -9999 -9999 -9999 -9999 -9999 -9999 -9999 10.9632547677039 17.0854336422756 17.242388934591 23.7825931978348 28.5016005361313 29.0342891972998 29.1100325332636 28.8835115612078 29.23888863603 -9999 -9999 -9999 -9999 -9999 -9999 -9999 -9999 -9999 -9999 -9999 -9999 -9999 -9999 -9999 -9999 -9999 -9999 -9999 -9999 -9999 -9999 -9999 -9999 -9999 -9999 -9999 -9999 -9999 -9999 -9999 -9999 -9999 -9999 -9999 -9999 -9999 -9999 -9999 -9999 -9999 -9999 -9999 -9999 -9999 -9999 -9999 -9999 -9999 -9999 -9999 -9999 -9999 -9999 -9999 -9999 -9999 -9999 -9999 -9999 -9999 -9999 -9999 -9999 -9999 -9999 -9999 -9999 -9999 -9999 -9999 -9999 -9999 -9999
-9999 -9999 -9999 -9999 -9999 -9999 -9999 -9999 -9999 -9999 -9999 -9999 -9999 -9999 -9999 -9999 -9999 -9999 -9999 -9999 -9999 -9999 -9999 -9999 -9999 -9999 -9999 -9999 -9999 -9999 -9999 -9999 -9999 -9999 -9999 -9999 -9999 -9999 -9999 -9999 -9999 -9999 -9999 -9999 -9999 -9999 -9999 -9999 -9999 -9999 -9999 -9999 -9999 -9999 -9999 26.8401612624016 28.1729357524318 29.7119418114287 28.752853024319 26.4443068881479 27.3605269310856 29.7116923815656 32.7644123965851 29.1457482970118 22.8281961154799 19.5049970559931 14.6633340448195 14.9175948148587 14.9260056715697 14.4440932273687 15.1301585457729 17.0098331865053 19.7081577945249 15.1553109136523 16.9166414961894 24.5356597064121 25.0439194057264 25.0263973173718 25.7521955629405 26.1855561384248 24.704406211553 24.1787314826625 23.1018175315771 22.0321959365015 21.1768037027628 20.4711353811707 17.2106858103372 16.9831530198151 17.8772477848297 12.8988994791941 10.4326769115612 10.375149204239 10.1622261307738 9.95710429303385 9.38105644299297 7.81844371208549 7.56140722516227 7.32009313055802 7.32024653605821 7.50625211561724 7.61433063158575 7.6975055999356 7.92592083167079 7.9978274266633 8.14110855873122 9.26823121033593 9.77963146093915 10.1412910513063 10.1695978018153 9.88881719709257 9.89288144434628 9.4270205694591 8.45741326172991 8.4277929242826 8.43381070375757 8.43465741917675 10.2263025094228 11.2494432504034 8.66765102242007 8.42437993694693 8.686700938545 8.46136005351841 8.45405533156788 8.44102958834132 8.4344182062258 8.41088513759061 8.32800343294721 8.37190532111533 8.43781256386914 8.45980692212546 8.46998737946802 8.50034598503074 8.51249584302926 8.50122566074522 8.52133065522566 8.52396728002419 8.5132942664356 8.50842300191702 8.51598377320583 8.52313593299566 8.53389710008524 8.56062685489862 8.57595273253899 8.58204343088836 9.52496124166443 8.61428786040311 9.54998744321425 9.5529879901135 8.59088237417848 8.57912861239392 8.57174925092975 8.55548242860271 8.5459142268017 8.54814692684741 8.55315112115172 8.54539454875174 8.54521521207707 8.53275310953522 8.50960681640464 8.48432020882583 8.51090683413107 8.4382336491309 8.44641480489591 8.47574762814238 8.46868727672306 8.54202268496878 8.53984677325201 8.55657873109142 8.55750571239841 8.5490113421351 8.55028537222942 8.58596772482799 8.57987421162311 8.58954442686075 8.5997060724317 8.62082041355327 8.63070601049395 8.63488324098739 8.64372091205272 8.64708329152354 8.65059695093347 10.5318900319311 11.5089761746149 12.7679891553507 13.2660271152628 13.2321586162257 13.2678349702059 13.5212450236369 14.8370900774758 13.4731986853556 14.51710955398 16.490077992182 17.1990698963394 18.9438466451109 19.0948062268888 19.24854639973 19.2749514503888 20.2734231807273 20.2339229517394 20.2016083526075 20.1209585328727 18.7913660795347 17.3802423345313 14.7498014160753 14.5491391767588 14.0138898207939 12.5577176583512 12.5411187594628 12.4621864639487 12.4034441807085 12.323401514923 12.2487246238793 12.1802340934717 12.2967884365855 12.2765759268332 12.2629284936754 12.2037170592261 12.0730844270329 16.1242385320359 17.2729299202917 17.6051112086452 16.6971662153822 13.1226173281193 14.7328220629181 16.5015548898829 15.4402360427381 15.4627572611706 14.8180469868149 14.0443744367423 12.5172247693981 12.2042993931212 12.2386564319793 12.1727121693921 11.7910416149413 9.88368880234613 8.3965719428598 8.31342752225829 8.23415681883871 8.14941969023962 7.95450627831679 7.93906452341377 7.78977521751249 7.75550299411489 7.55456773816308 7.27593930262718 6.86436815041342 6.84917239042453 6.2120432581085 5.18371698015764 5.04618499137292 4.86867404100754 5.02146122409026 5.02146122409026 5.02146122409026 4.8529109303705 4.8529109303705 4.84897963769611 4.84897963769611 4.85242973607453 5.02459421887784 5.15152327009779 6.9796398773776 8.03135985793443 7.81190394213525 7.80972244244357 7.80987127599883 7.76785990233252 8.0103744982751 8.06604511425455 7.58786987065967 7.33628777198534 7.01358654570927 7.01151551999889 7.0388356640583 7.06207232840792 7.05730244422675 7.0809329913327 7.06924704656693 7.0682055368872 7.07397145384673 7.06687463226395 7.066957411934 6.58172072615619 6.57681180508875 7.07055576480484 7.37604677806595 7.57055099594935 7.88828597402807 7.96919766364936 8.00035436164471 7.94515199616143 7.95211252168045 7.95326709326989 7.92820653514235 7.68799755649553 7.41651828812941 5.60422829364182 5.27069123746508 5.17277231511115 5.01184523953034 4.89519476446616 4.53175693397819 3.68730401073875 2.54941462246872 2.51122330134698 2.56176648394085 2.60479216135995 2.74124678990087 3.75037590375146 4.31175403542007 4.66322176869374 5.06303045774288 5.06356306816429 5.06356306816429 5.05553788888234 5.05553788888234 5.05592324076595 4.88460548225459 5.02638112364828 5.04187847430172 5.17188204660446 5.27201236604318 5.40661614970641 5.94171408844036 5.65883919402642 5.6569059960558 5.48763880971693 7.45638383897303 8.96554036230039 8.2850687358746 8.34160564320519 8.02617767873372 8.29069786301837 10.0378259646622 12.2949361708878 15.097714243701 16.0752047992798 12.6900953883125 11.8742001004195 9.99180205350679 8.46176808707785 8.12321172327403 8.12659356028411 8.01421321415539 7.8772451657772 7.56820764669818 7.52319364158475 7.72649610389529 7.87793914461321 7.90567234078205 7.91857942493084 8.03342770789334 8.1196714218826 8.04358285086346 8.11393237178546 8.31262305180915 10.8825618358048 10.4487515275427 8.09012056142494 7.84118857333575 7.67734606273037 7.92525361658955 8.12583415467155 12.2589066276249 12.8234852339333 12.1278478053557 12.8297426974495 12.864160125391 21.6542352742252 21.7883982367132 22.6479530324608 19.4514109910117 21.8951835769392 21.3099964040538 17.7980880355291 18.6758209576871 18.2864432699992 18.4389488938504 21.2306544195207 19.6655082785883 15.8756543433241 17.6982864369549 15.0753921762629 18.8412555580053 22.6415403544185 21.2830760981151 18.2976162707997 18.5388658517231 17.3053200601962 15.4143439566778 16.5628464095413 21.2568563273484 21.8826218839415 20.4148570799229 19.0344817719803 12.0193630868643 12.2203855702383 12.4062900722402 12.3777191880267 12.6211948604751 12.6592514403525 13.0524692377213 13.1018954772738 13.1810687536358 15.0271653579799 13.602174488995 13.8896523484519 14.4709661448593 17.4636800405883 17.368976397347 17.6654311725936 18.7689691652073 16.7309864799317 16.6443945217457 -9999 -9999 -9999 -9999 -9999 -9999 -9999 -9999 -9999 -9999 -9999 -9999 -9999 -9999 -9999 -9999 -9999 -9999 -9999 -9999 -9999 -9999 -9999 -9999 -9999 -9999 -9999 -9999 -9999 -9999 -9999 -9999 -9999 -9999 -9999 12.7031348777129 15.942317395884 21.835123082522 14.7115901365442 14.0351665833803 17.3528528743141 17.4534226934795 26.528023518301 27.5056309961182 28.5077423520269 22.5997875661981 -9999 -9999 -9999 -9999 -9999 -9999 -9999 -9999 -9999 -9999 -9999 -9999 -9999 -9999 -9999 -9999 -9999 -9999 -9999 -9999 -9999 -9999 -9999 -9999 -9999 -9999 -9999 -9999 -9999 -9999 -9999 -9999 -9999 -9999 -9999 -9999 -9999 -9999 -9999 -9999 -9999 -9999 -9999 -9999 -9999 -9999 -9999 -9999 -9999 -9999 -9999 -9999 -9999 -9999 -9999 -9999 -9999 -9999 -9999 -9999 -9999 -9999 -9999 -9999 -9999 -9999 -9999 -9999 -9999 -9999 -9999 -9999 -9999 -9999 -9999
-9999 -9999 -9999 -9999 -9999 -9999 -9999 -9999 -9999 -9999 -9999 -9999 -9999 -9999 -9999 -9999 -9999 -9999 -9999 -9999 -9999 -9999 -9999 -9999 -9999 -9999 -9999 -9999 -9999 -9999 -9999 -9999 -9999 -9999 -9999 -9999 -9999 -9999 -9999 -9999 -9999 -9999 -9999 -9999 -9999 -9999 -9999 -9999 -9999 -9999 -9999 -9999 -9999 -9999 27.281314465291 28.8910561999825 29.3933294443164 30.8455653049761 30.4988712260141 29.0859545176859 24.2071435960514 25.5806706868041 29.5724032651546 24.4293136905593 20.0334940463279 13.0115311009064 12.044768986304 10.7464223565952 11.012758276328 12.1374779361302 14.0113240135992 16.9123413115115 19.6767523967226 15.2720117941357 19.458843814708 21.760100906843 21.8235596035929 26.9739491962425 25.9246936384396 25.5670496931391 24.2985359854031 22.981172675184 21.5445833609182 21.244944713224 19.8701089460079 17.1757075509037 17.0167389339298 16.8569292407671 12.8831446671553 10.7256301672654 10.3864536059663 10.41010510966 10.3655185571718 10.1798380891066 9.84852641283789 9.26616806491243 7.93697945771486 7.5331941366352 7.53980216966358 7.69756614852542 7.69988268246437 7.85979264667538 7.92073325808909 8.04495389218797 8.32611219626616 9.69490786631694 9.77421566110092 10.128583238502 10.3518362788518 10.1779038484306 9.89028508964368 8.57179167832145 8.46390207979372 8.46630258715223 8.43419620210429 8.43667399760655 8.80187297982527 10.8870160026442 9.30505498180511 9.30776804703649 12.1879534821565 10.0665647627943 8.4426274902328 8.47480153883856 8.47014559410415 8.46566771811076 8.45419827119489 8.45446803299238 8.48950408143097 8.4913465686032 8.50919005996178 8.51988533414655 8.52527112669383 8.53201387224026 8.54994974128742 8.54875734240326 8.53537515087612 8.5542782622253 8.54294953977027 8.54390782801621 8.55671277451063 9.52241688320895 9.53858474798738 10.3845544943449 10.7640112833732 10.8838196824536 10.7825475349219 10.1133899033064 8.63040264526128 8.61321981518824 8.60880442147138 8.59286273447904 8.57927530830976 8.56489307834064 8.55395950392957 8.57798374636955 8.55906310307539 8.56313055313611 8.52738912793737 8.47069395786585 8.46353697504836 8.5000669091819 8.51855040313833 8.544408539443 8.54297136925298 8.54876999744432 8.53516640118674 8.54623959975821 8.57362011597567 8.5781326848319 8.58063752034815 8.57802534584874 8.60645985879796 8.61073936622414 8.61780738813752 8.62502087530873 8.63419251023038 8.64167402678817 8.66803086284276 8.6751990471827 10.5620510085694 12.5525905490062 13.2002330572841 13.3569982327112 13.4322027090069 13.3786178554228 13.4138223274291 13.3974423897203 14.3375987854494 14.8975903611648 14.5148451672879 14.5031957941987 15.8557910808787 18.0116262001151 19.0842323879986 19.2540316064538 19.3775937527264 19.3915013451281 20.3873775343424 19.2734644895561 19.2252942295642 19.1498051654967 18.2705681376944 17.4068355290941 14.8905809851157 14.6808069222824 14.3424504811337 12.5453592346881 12.5139626899613 12.4524854345578 12.3768078659412 12.3454038071564 12.2821551990316 12.3138349897769 12.2813413771679 12.2657956295751 12.1926846487293 13.8633964637603 14.1240182921226 16.2267234401792 15.4514344190104 14.1525774438762 13.1686564451367 13.6383797424506 16.8911234741536 16.9133076358602 17.1277980251295 15.1021234206229 14.3684689185268 13.6908871337218 13.2424334046257 12.1842982705518 12.0501163797697 11.5481877942694 10.0450863725971 9.31205394329813 8.36018150337927 8.28609239670732 8.17992598730949 8.01788416641792 7.90429338553554 7.90746050588426 7.75610128493632 7.76287752073107 7.60940079763452 7.56504141416885 7.33495773246932 6.99435550963342 6.9180378543751 6.36680696622913 6.26542659712814 5.26002208637573 5.33583878033744 5.26000973066995 5.25594877355366 5.14667836277121 5.02526856999834 5.01752022227664 5.01337378686565 5.15667066462096 5.16984294858553 6.98401896570636 8.26021532447433 8.24030458022801 8.19265788224945 8.02984843275984 7.945755046473 7.90352814603721 7.8909061671077 7.90694791626458 7.61693874599418 7.60434683557729 7.59704403034249 7.62335172329875 7.63673577768327 7.62151857709057 7.61629389259005 7.62330990109166 7.62002510119428 7.4054792537536 7.39998700660502 7.37688654495426 7.37661854076908 7.37942444851735 7.38587597060904 7.3728510271035 7.72873041072022 7.71795408014741 7.89576234476079 7.92167603716959 7.9167236940836 7.85312403547921 7.88974002022743 7.73186352513334 7.46942695105974 6.93504153667671 5.61072701894965 5.32241263175571 5.24156515783184 5.11071042788297 4.90968431592112 4.52879725800683 4.21588665274724 2.71914404425828 2.59666733930888 2.60080926085507 2.76109411011585 3.74976094415423 4.28919937426801 4.64641540316548 4.88346848413665 5.05898740553388 5.18357534878807 5.19383409349013 5.18364431943408 5.05500567021241 5.17555784168791 5.04187847430172 5.04193755724701 5.15942290819008 5.26592821753461 5.26202474141061 5.45755080021053 5.65437239388731 5.52239314171441 5.49110147535597 5.64637279263788 7.45678539045802 7.66413658387814 7.66672418517262 7.92648782876945 7.80339451302437 7.82358214076672 8.09567030841425 11.0458843694803 16.9411695736267 17.4652157388733 13.7298163880017 11.3261713836235 9.67326512076701 8.51283501097837 8.12207317910057 8.05289520821524 7.93957972903481 7.80643245987905 7.57775533237868 7.6192641326453 7.77582604998965 7.91641914761599 7.94280283634259 7.96093803305288 8.07128841187034 8.07929201442444 8.15493512426263 8.14022378246662 9.73794827987356 10.6121038244859 10.6137023140549 9.20737431542992 9.2413892326847 8.16036923378663 8.10346885517102 8.15363437231022 12.0332298063365 13.78770624866 12.7947610201158 12.9278382095809 14.2535507136778 18.1907040622151 18.8783454288725 20.2199432596419 21.3478057642202 23.647251625423 17.1877864584418 16.4856708079337 17.1919794700815 15.3923964515402 15.4323918931395 16.9595333027809 21.4403883139683 21.4232464143523 21.6983420875429 19.1609417666487 19.6897224044491 23.6094131959418 20.4533664789294 15.5985911900175 13.4473100240086 13.3981306429221 14.1818346859446 12.3313213908241 16.2008063044094 21.8099810475914 21.6530991102336 19.8284143511191 11.9635653402906 12.1403089882701 12.266959547237 12.4383008564675 12.7126866920375 12.8739807967439 12.827771084274 13.1529600684026 12.8425218588192 13.3872937288271 13.5014991176334 13.7059645113115 14.1188422646194 17.7481079903124 17.272410242805 17.9645022337577 18.498481842222 16.6634856157415 16.3628135979764 16.1494356157313 -9999 -9999 -9999 -9999 -9999 -9999 -9999 -9999 -9999 -9999 -9999 -9999 -9999 -9999 -9999 -9999 -9999 -9999 -9999 -9999 -9999 -9999 13.5517746029902 13.5440145980818 -9999 -9999 -9999 12.2216851814738 12.7718731066237 12.492505223369 12.7493288369386 12.2638163681832 12.5434073401865 12.621610596043 14.6270357764365 23.1762800181169 21.8156349230004 25.4037098523776 16.8283565889069 16.8145044340736 17.1825492233045 17.2016419565618 24.1059161713137 24.8133547664621 15.2284323537033 -9999 -9999 -9999 -9999 -9999 -9999 -9999 -9999 -9999 -9999 -9999 -9999 -9999 -9999 -9999 -9999 -9999 -9999 -9999 -9999 -9999 -9999 -9999 -9999 -9999 -9999 -9999 -9999 -9999 -9999 -9999 -9999 -9999 -9999 -9999 -9999 -9999 -9999 -9999 -9999 -9999 -9999 -9999 -9999 -9999 -9999 -9999 -9999 -9999 -9999 -9999 -9999 -9999 -9999 -9999 -9999 -9999 -9999 -9999 -9999 -9999 -9999 -9999 -9999 -9999 -9999 -9999 -9999 -9999 -9999 -9999 -9999 -9999 -9999 -9999
-9999 -9999 -9999 -9999 -9999 -9999 -9999 -9999 -9999 -9999 -9999 -9999 -9999 -9999 -9999 -9999 -9999 -9999 -9999 -9999 -9999 -9999 -9999 -9999 -9999 -9999 -9999 -9999 -9999 -9999 -9999 -9999 -9999 -9999 -9999 -9999 -9999 -9999 -9999 -9999 -9999 -9999 -9999 -9999 -9999 -9999 -9999 -9999 -9999 -9999 -9999 -9999 -9999 -9999 -9999 28.9915095099526 29.3252702542012 29.2699500041316 26.7113723816007 26.1986941002463 23.8153115505504 23.6365587614315 21.9279803299861 19.4992054326197 12.1585847626396 9.63151743416661 10.076529298931 9.98922738498723 10.4927536771758 10.6977879525605 11.016550223604 17.7582484198202 19.9851744624811 17.4609715286447 19.990424728412 23.7729313480928 21.8880671092512 26.999470009102 27.1422147689213 26.6849741403812 25.1946245207358 23.4181634447523 22.5117402768726 20.4014874703024 20.775795052052 19.0872733459325 16.8815599957401 15.2395183271694 10.4115567461343 10.3713300583767 10.4230430788094 10.3859265951056 12.361013112752 10.313354442519 10.4657017325288 10.0589458431712 9.51940196249997 8.77266515623247 7.97904058704425 8.04838053386583 7.86375362072714 7.92157891773222 8.19361499038933 8.09449738879211 8.35178498307107 9.26752630159626 9.32809082663121 10.1049430642064 10.3296664015334 10.3517458420886 10.1714779598799 9.43579683545013 8.56192686099775 8.46616389105164 8.47339203832122 8.47026934357484 8.47379716426738 10.7569036818517 16.3667232712434 15.6048787690624 16.1992298134239 16.5153983698935 15.6647667362878 16.022065698532 10.9620579997322 11.9634477994878 10.5030120813003 9.52543043307183 8.52891576185672 8.53162660098637 8.53933290716584 8.5435301984512 8.55515529699294 8.55729543331921 8.57064485989518 8.56585383473393 8.56768477516379 8.56242825373356 9.5493831487861 10.3929810351492 10.3953402023308 10.7697434615402 10.8920271928881 10.7901617619174 10.9870189204679 11.9628260421035 10.9394715872914 10.8200249496397 10.1286130066414 10.4315551994613 8.63155885924383 8.61773422131786 9.58341712803413 10.0525637273972 8.56579642480207 8.56701171041618 8.56028666269949 8.56419347797595 8.5346318663381 8.51024184690499 8.5346318663381 8.54432156072176 8.55031535299033 8.53408245601707 8.52946899345391 8.52406160800626 8.52909081196654 8.56625144558865 8.5795598934079 8.5588754594961 8.55975601649067 8.59185829256209 8.59480439843969 8.56258898881568 8.60541106900922 8.62518949120406 9.58349226908571 12.0603842249293 11.4065822311037 12.3762852355952 12.3889989750585 13.2686560499535 13.5047618071509 13.5550136738487 13.5620724131881 13.5094233405639 13.5022980857197 13.4645006716329 13.4526838649758 13.4129558039076 13.4181090597717 13.399182781835 15.198944870369 17.8729985275661 19.2095822222438 19.3069671355477 19.3582888008088 19.4133239755416 19.3776915634463 21.605905651788 21.4985818976908 21.3660763142366 19.4566760229694 19.3673172309603 16.6991784245009 16.2557895341589 18.2051194340799 19.5613921509939 15.2105298430522 14.4113168225145 12.3848946733588 12.3266170899344 12.3328025516856 12.2908033491898 12.2738331699367 12.3099067628906 13.2180883801365 13.2027408991856 13.2298879671396 15.1510691986408 14.2166361295145 13.7212841078656 14.0047491851291 14.5380857427234 17.3375519070336 18.1890349202521 17.6214378443782 17.0225312435129 15.4634704845285 14.4085119739301 14.1787960444185 13.7003181185424 12.9578657081404 11.6816063936125 10.3632619399208 14.4422514959983 9.28373667701151 8.60082855620315 8.25953078690662 8.08192609774161 7.99796372700435 7.90835607696896 7.91832948557842 7.92436096731211 7.81265957490105 7.65723564752998 7.81679696009734 7.65601155355612 7.58430947654547 7.36660981228006 7.35461392508982 7.34963703835785 7.28750743365068 6.95329346596316 6.95329346596316 6.411894234186 6.33704444992563 5.24916062370837 5.24916851896974 6.35874515243748 7.62327346506701 6.90321060440185 7.78999541114249 7.96837429979389 8.06789178258989 8.06248765419955 8.13296167650921 8.03276319214135 8.01773653462779 7.94212720379349 7.93494022284738 7.80816415135563 7.92242478100429 7.91612507287989 7.90881077057858 7.89716512452766 7.78407062379418 7.77826024993611 7.76323357021316 7.76307205050168 7.61934406373452 7.61590613984059 7.61561108000286 7.38757615224368 7.58568366355783 7.58193593776728 7.72291570388689 7.72214427330469 7.8218845318362 7.78774557289757 7.77063668687213 7.7556178568683 7.75258663969387 7.62190401330976 7.27457416016387 6.48888559781043 5.35588813524696 5.3256729463946 5.24900139610419 5.2016325739029 5.0332426345472 4.92536246927194 4.5472806723576 4.22124483804191 3.72508202855203 3.72390853184575 4.26192189627209 4.60512362308544 4.62752076364407 4.86531784910035 5.04163991241636 5.18271660505247 5.27602644685456 5.27599744730117 5.18245287892158 5.18245287892158 5.18364431943408 5.17188204660446 5.16288558013415 5.26592821753461 5.33712660895851 5.34272724106239 5.39684447148128 5.52601864825224 5.52248421574623 5.52248421574623 5.5169098403324 6.6069301733068 6.60935229468977 7.42645036130149 7.92288647570747 7.8101897659404 7.65667781527745 8.03476433935461 8.19373410312288 16.1624900823991 16.7028315763947 11.1397087458556 9.9383387887696 8.45505415772473 8.1405004272464 8.06403611403683 7.9686516557965 7.97694501550814 7.80263978625955 7.81641120613181 7.81629771012927 7.81618187764777 7.83538239407178 7.8547976252653 7.9898407609034 7.99626287798659 8.09651994416801 8.10267744928382 9.19547019507165 10.4489196127278 10.7005548995124 10.7434829756038 10.6451333670181 10.627649249526 10.5479572863555 10.4500232252159 12.1600310493487 11.6639401203451 12.6572579053525 12.4778953870461 12.8166089822458 14.5798175290249 14.8923457971492 14.7314226114109 19.4517988288395 24.0213951693467 20.7634993947806 15.6997725471418 13.1103967452704 14.51564085203 13.2448969507845 10.4645027591797 15.000272943845 20.1842224095945 17.9347393423098 21.9474118579581 21.284913702603 23.4074585684065 21.5065042156876 18.136379620086 14.389967854325 6.07530699153425 8.83715800463885 9.64452959024304 12.6451212619473 18.952854328093 23.0398158098943 22.9303471218613 19.6816795035553 11.8789506505264 12.0696284762536 12.3180500038231 12.4720865160461 12.4681661239337 12.7003527073194 12.9181697371159 12.9144246835136 11.9537087034213 12.8649425524526 13.3344001438963 13.4426916244486 13.0979005568353 16.9318965017175 16.6795521005394 17.9034223621719 17.9846038134104 16.3088057755379 15.9200642745771 15.5384991871529 -9999 -9999 -9999 -9999 -9999 -9999 -9999 -9999 -9999 -9999 -9999 -9999 -9999 -9999 -9999 -9999 -9999 -9999 -9999 -9999 14.8668345256396 17.1310973484751 17.6831258205626 16.4502536466182 15.0841010341497 15.1973252493041 15.0176777322238 14.9865607632012 18.2711811066023 13.7221492258535 12.688765011123 14.0851137364578 12.6027550334379 13.4555750949423 15.9210827119114 26.1445897499703 23.5643949877973 24.3287657358572 26.150350536544 17.978133300944 16.7070707035066 16.8283363736925 16.0878659785291 16.2511690674562 13.4362647124129 15.2376787530826 -9999 -9999 -9999 -9999 -9999 -9999 -9999 -9999 -9999 -9999 -9999 -9999 -9999 -9999 -9999 -9999 -9999 -9999 -9999 -9999 -9999 -9999 -9999 -9999 -9999 -9999 -9999 -9999 -9999 -9999 -9999 -9999 -9999 -9999 -9999 -9999 -9999 -9999 -9999 -9999 -9999 -9999 -9999 -9999 -9999 -9999 -9999 -9999 -9999 -9999 -9999 -9999 -9999 -9999 -9999 -9999 -9999 -9999 -9999 -9999 -9999 -9999 -9999 -9999 -9999 -9999 -9999 -9999 -9999 -9999 -9999 -9999 -9999 -9999
-9999 -9999 -9999 -9999 -9999 -9999 -9999 -9999 -9999 -9999 -9999 -9999 -9999 -9999 -9999 -9999 -9999 -9999 -9999 -9999 -9999 -9999 -9999 -9999 -9999 -9999 -9999 -9999 -9999 -9999 -9999 -9999 -9999 -9999 -9999 -9999 -9999 -9999 -9999 -9999 -9999 -9999 -9999 -9999 -9999 -9999 -9999 -9999 -9999 -9999 -9999 -9999 -9999 -9999 -9999 -9999 -9999 -9999 -9999 25.4750170289033 -9999 20.743911665686 17.2397560891205 12.0292828955543 7.80712977840562 5.83690491471865 5.81174874656285 9.7565958112167 10.4201422005503 10.5109397409826 15.7423870746157 17.6388696437689 17.8015309144978 17.7730387574623 20.2934363391419 19.4808128384391 20.3579364380108 24.1097013261089 27.3733866474362 25.2847521914905 23.8884986540226 25.4742233423875 23.6485071354874 20.7636543804807 21.0103743238799 20.6973043119369 16.4833501293898 16.4218537324126 10.3741443536884 10.3326461530283 10.3158236501204 10.3627105148539 10.634372160964 12.6649847290718 12.1386530766168 11.2258476155235 9.94095947092359 9.92807485028283 9.7825329667256 9.33290105191019 8.93865031299906 8.16997581364284 9.07595179944998 8.29372771029009 9.18885723637186 9.98199708573139 10.0486776808277 10.0935046188701 10.4489857851808 10.4676722754545 10.3664665237135 10.1938038975381 9.90899814571983 9.45774101622512 8.58529067604831 8.56866493167954 8.48868069685181 8.48600768103452 12.7432558078319 11.1308928025128 15.7611810559464 16.9131112916899 16.5750242873562 16.9508045813977 15.3830715521002 15.5885561937603 10.0487618847926 8.56114040241036 8.58405202558552 8.57629045729874 8.56036901647303 8.58141716343576 9.56225182455937 9.56890738438058 9.57068521773888 9.5738127523081 10.0980469460258 10.6192936218948 10.6316278324846 10.7752897185338 10.8976845290865 10.8127824431687 10.9983601018002 12.0530696752166 12.0537165494889 10.9699218226433 10.7129852597535 10.7080249816028 10.8394378816269 10.6905291721494 10.1459301409241 10.1344998730001 10.4096201515045 10.7026340096404 10.3635617285122 8.5782712224072 8.5719122919483 8.55253931498764 8.53663652795274 8.55376506254232 8.55474041586237 8.56656916370854 10.2721306911928 10.5502528020676 10.5417632188796 8.55227621857495 8.48560730521024 8.550732037366 8.53935459326509 8.52938130263076 8.55220041971388 8.54877052708625 8.5872424492485 10.1887143239576 11.3444000973828 10.2337090347978 12.4581725115721 12.9840507330079 13.0319307540522 13.3033169096464 13.465002410819 13.5415410015322 13.6360742795776 13.6445333503899 13.6268814714347 13.6059579038919 13.5837123080742 13.4964001403164 13.503632079032 13.487822834131 13.4908781388928 13.4162962008913 15.5691488570716 18.6513997726346 19.1791341349378 19.2463894017717 19.3146743301186 20.2039444992558 21.6546045300184 21.7427324262721 21.8030433786984 22.0364654489895 21.4890078947555 22.2612183501538 19.1837240836669 18.3142983009894 18.5849612259773 19.8977493440509 16.1136351293483 14.4418011707385 12.454099141856 13.8814325183411 13.8147366412067 13.2957103727451 13.2501403060843 14.2487828499711 13.226412794616 13.7041218076728 16.1115131002615 16.6039735683256 16.4918389066593 14.3847214156289 13.9450441854966 14.6217521309601 19.2474355050247 19.9334500497141 17.5309000309909 16.402815703152 16.2432209716036 16.0058732228737 15.5952653225952 14.5343291410131 14.0754059085708 13.9226042837875 14.0799473544494 20.2198412769436 13.2863110392338 14.2359320679939 8.30518941648313 8.13145437792785 7.9921800202172 8.0020598076336 8.04552670099323 7.95988711352943 7.96535942486749 7.9672466672372 7.96739521817014 7.9716930145876 7.96801140128361 7.95595859460617 7.82315435701501 7.82786437425175 7.86426195151149 7.69940449193378 7.65750760076843 7.61605765181744 7.38262442674644 7.01141456127201 6.94936033444152 6.89363137606535 6.96759962954478 7.62788635354047 7.82540369987073 7.83276821969531 8.23629455823901 7.98320327684149 8.05949970853976 8.14456347175481 8.12979362706571 8.1724586099712 8.05009147683956 8.02100446416332 8.04044206996761 8.02055334392879 8.0080726720313 8.00342496055886 8.00342496055886 7.89832121018792 7.90550392634991 7.89387078590619 7.88094712447073 7.7681403882101 7.7670444801873 7.76146905819721 7.59768882395223 7.74364695182533 7.73300707477409 7.72073900522852 7.80737015209584 7.78150116005367 7.77455747108912 7.75022477023516 7.80728612080208 7.72452511755593 7.29227339283558 6.47271511266983 5.39008082287676 5.3376249189666 5.29670722460599 5.26160032197693 5.20342068093134 5.05355211322766 4.7882144771975 4.78731256000401 4.581953378169 4.59396740840744 4.59960104536772 4.83847839005693 5.01147376938007 5.03067030618057 5.1650867747244 5.26409412519611 5.27400065659686 5.27602644685456 5.28030131915784 5.27201236604318 5.26430414511756 5.33916038195632 5.34103510808307 5.33531614493149 5.34686857368525 5.40121191655682 5.40121191655682 5.44630838701841 5.6381419334674 5.4829400414943 6.61364279194394 5.66597488372282 5.46634198728979 5.49162199849627 7.65311297135438 7.44021243057247 7.11614595302509 8.1745398262612 11.6219330910852 8.64245709898258 8.24364890224248 8.18033251853899 8.4968701652582 8.14669836276458 8.08358546823742 8.00203788675409 7.85980267670158 7.84307309066575 7.84190068538182 7.69549597924433 7.69549597924433 7.87926270757955 7.87122405577626 7.88944059808874 7.90598693976122 8.03016501406427 8.03664716216202 9.15243336102775 10.0795367051688 10.5701621029194 10.7187959501201 10.8582679368337 11.8757410022515 12.6973269516584 12.8336487301252 12.2821513690313 13.0225955186348 12.643977550498 11.5412457706634 14.0419480595459 15.020698703478 16.6756249262218 14.8014429241655 19.855680927533 21.8594612705659 22.7713251480141 19.628722415837 14.5208676006291 12.5167566105552 12.1074870064201 13.6734838275212 16.8924105417209 12.4601869326885 14.494348727067 13.9353180865641 14.0493324874417 11.8701721841007 20.6731154311019 22.3477585586997 10.4636064733098 5.96836452433462 2.54591724590033 4.35132056003774 4.74456122841508 9.41214240179744 22.4924033357179 22.7901479085339 22.0158491752601 20.0624900913967 11.8137966415577 12.1432999624219 12.1080795030037 12.3254786910005 12.3346247355449 12.6611450236403 12.5807457830363 12.8550169490884 12.8134664358479 12.9428389544971 13.0899906857117 13.211314672547 13.0296402942003 17.1000863218825 17.2854451300672 17.8765898907463 17.0968806256978 15.9753014224174 15.8478647181281 14.8486122141048 14.1745787302081 -9999 -9999 -9999 -9999 -9999 -9999 -9999 -9999 -9999 -9999 -9999 16.5573380894759 16.5003951152266 -9999 -9999 -9999 -9999 -9999 17.8363768150622 18.0381086792806 17.6902513002789 28.4716918107212 25.6250402957824 23.7822534458093 22.0132558315468 21.2995615408459 21.845107502931 21.7990013034836 21.6040546738684 24.4445826683957 26.4036003363721 14.1049228651705 13.9749303898607 16.9802986387781 26.3296354088153 24.5600699801841 23.7263179482645 26.2505283366769 21.0416214870128 16.3773140093599 14.2406200445019 13.1209375033846 13.2435787796618 13.30091387041 -9999 -9999 -9999 -9999 -9999 -9999 -9999 -9999 -9999 -9999 -9999 -9999 -9999 -9999 -9999 -9999 -9999 -9999 -9999 -9999 -9999 -9999 -9999 -9999 -9999 -9999 -9999 -9999 -9999 -9999 -9999 -9999 -9999 -9999 -9999 -9999 -9999 -9999 -9999 -9999 -9999 -9999 -9999 -9999 -9999 -9999 -9999 -9999 -9999 -9999 -9999 -9999 -9999 -9999 -9999 -9999 -9999 -9999 -9999 -9999 -9999 -9999 -9999 -9999 -9999 -9999 -9999 -9999 -9999 -9999 -9999 -9999 -9999 -9999 -9999
-9999 -9999 -9999 -9999 -9999 -9999 -9999 -9999 -9999 -9999 -9999 -9999 -9999 -9999 -9999 -9999 -9999 -9999 -9999 -9999 -9999 -9999 -9999 -9999 -9999 -9999 -9999 -9999 -9999 -9999 -9999 -9999 -9999 -9999 -9999 -9999 -9999 -9999 -9999 -9999 -9999 -9999 -9999 -9999 -9999 -9999 -9999 -9999 -9999 -9999 -9999 -9999 -9999 -9999 -9999 -9999 -9999 -9999 -9999 -9999 -9999 -9999 12.3130090399045 9.88326131867399 6.41362900657883 2.6265256787443 2.58469283503921 7.56768020030064 9.64130368423712 10.2335373275506 10.5552307672032 12.2749040459569 18.2049475122923 19.7831783097572 20.5335264751925 17.9138574850162 18.0644921347696 20.5119353046494 24.2984449350259 26.539100377986 25.512782349086 25.4261060628125 23.3016611450904 20.8697864472628 20.1150370362342 19.0661536785992 16.5355479547665 16.1743737698274 15.4976624194642 10.2895639311867 10.2761800426592 10.3736064964195 12.2393871872047 12.7931181678549 12.7219102094252 12.3705301216464 12.3657614159266 12.1757016559949 11.1354196714247 9.8379514031835 9.65102584296866 9.45661774576189 9.78109278846948 9.58019767966135 9.65175717527142 10.1751192088164 10.0417247186936 10.4172266363873 10.4600500410221 10.4676574705503 10.3694804321401 10.3819327931362 10.1982821191918 10.2134792249313 10.2060880295585 9.93683749712626 9.92322008488198 9.46934059895766 9.46980345157823 11.8868560642303 16.3624756595059 16.3674259952602 15.6636091813372 13.80831412552 9.62302343464724 8.56145073255751 8.5749080936457 10.0803867158985 10.0923347082364 10.0924893072015 10.5999070350484 10.5937972697943 10.6079978588717 10.4017268700767 10.4307535266193 10.4307535266193 10.8019370963421 10.9113662722569 10.9248688671443 10.9250068002289 11.0846910336832 12.8700834610902 12.5854916884324 11.1092971786753 10.9879684661038 10.8875082079148 10.7308289919882 10.7315277658906 10.8739349597128 10.8508975104005 10.8419670873222 10.912263990012 10.9989432250117 11.1146551612685 10.8758830656516 10.0793753431378 8.58301239620616 8.55352684837782 8.56473512800141 8.57468661001693 8.57016521159816 10.62495225178 10.7057544710184 12.188688427242 10.4388408338197 10.2382528773316 9.4876813784297 8.49725138392321 8.5718233629688 9.99184545222414 9.50814838365974 8.58028488269783 8.59649349112887 11.9614580064178 12.7387206911683 12.714330364825 13.1974316158261 13.1512989701863 13.2266949923413 13.3935775356348 13.6451853440603 13.70039933661 13.7159535653946 13.6903867544591 13.6760403653198 13.6625083604822 13.5770396064679 13.5833358881279 13.5410802309673 13.5485997048089 13.5129979505564 13.5022714272314 13.4493258576268 17.2898169533761 20.0129222949584 21.0407104157595 20.8727584327318 21.7371117390869 21.8641090552146 21.9137850370153 21.9152289053545 21.9386826041058 22.1493217847333 22.5650613835166 22.3088345710218 22.5247032689364 20.6475448695646 20.5386889243619 16.401083670952 14.798287587499 14.3439945948631 14.464842779567 14.2780393928991 14.2787863995431 14.607031789084 14.3911675524465 13.9442563117763 16.4323770851229 16.7282809373941 17.6822661958681 16.7407380119043 14.2242661159507 13.7298147872627 15.3131582553783 16.759228813245 20.0686209473772 17.6752411875317 16.6540503435781 16.4493198713269 16.0070901634952 16.2868017680666 16.0122763370232 14.505807968193 14.7409026122493 20.1090541780394 22.1685365975986 16.7394282356288 14.0373430634297 8.32496346512184 8.12516562469785 8.06355977092844 8.00258592024741 8.04350830051444 8.1559794812163 8.18126708367062 8.21069166101379 8.21037766254467 8.21459410090599 8.22004449056517 8.22187023364813 8.14791328111426 8.2099420512262 8.15542364691167 8.16542789207213 8.04304155762869 8.00822849378334 7.85968322384746 7.65317983772411 7.6169799668719 7.39503660763587 7.62168762787594 7.82307086235132 7.86916191878004 8.1021298386371 8.17005418983308 8.09397431948697 8.21517104571729 8.21534166754047 8.1412479304831 8.2404474303694 8.17987591412405 8.12981670902909 8.12397537117119 8.10419387564239 8.14464628753919 8.13945163114662 8.07670802465805 8.07042091643252 8.06550651825834 7.9997458359183 7.99221792346038 7.97653171036631 7.88211347815285 7.88178568599659 7.75172383660271 7.75007894707574 7.83322575680384 7.81174320759678 7.86996498221816 7.9104543091568 7.8870498822373 7.91856342074121 7.73867347450305 7.49530304262005 6.98737114823794 6.49572873981243 5.63154399585404 5.3902072501253 5.37238859925225 5.30270581931971 5.27016942909872 5.15038555121365 5.06923616264783 4.9491237887058 4.96556247553569 4.97331533294947 4.98075033169896 5.00282797422177 5.12750852055598 5.14742310126792 5.25082898053877 5.34120639938973 5.34815950619662 5.34823360539352 5.34058686484821 5.34065651899641 5.34479824480132 5.40549483829166 5.4078417600775 5.34272724106239 5.40128157070502 5.40128157070502 5.40121191655682 5.39437996358702 5.48775672912569 5.47956844988707 6.615993974216 6.63064109878333 6.59949785792312 5.49171213282047 5.48458383221323 6.59262594235644 7.12093536438402 7.94747323576293 8.03376334090843 8.04346894825634 8.12804302743721 8.13390673550511 8.07885025519776 7.99778673753902 8.00450828595824 8.09850028969204 7.87680606287397 7.495517149517 7.50537453015591 7.70330538874682 7.69889423175245 7.88776632777113 7.89156329050806 7.91873780038389 7.93311638540222 7.94567107934445 8.11822998054588 9.67563282015556 10.2580754368858 10.56167418061 10.7701501280298 10.9140407273123 12.6136266131006 12.9805995310733 12.9534038231894 13.0749450049545 14.4535579451716 12.9984749665467 13.0797251921345 15.1256580599638 24.0222474359336 24.5416187113892 20.238084067046 21.8301323772526 24.0707776541938 22.4852036218026 19.2330621689687 17.217467741544 16.3017078990029 15.4783503662404 17.5441490111977 18.9206550558528 13.3760099475362 6.97429643275468 3.21297877600207 11.8110351770331 18.8569740443166 21.7716625347543 22.6719885664094 14.9490322557248 14.4058844866028 14.4570627796018 10.12307586429 11.071252964298 11.7002882994408 19.3794595815208 22.7282183338557 22.9880161539754 20.4088540468181 11.7186873613049 16.4788224479799 16.2917677772605 16.9294289225952 12.4127330847662 12.5273414266266 12.5286702465323 12.6710255886376 12.6138593329569 15.4730643144427 15.9718651343038 13.578983653797 16.3997968453356 17.0917656875569 17.3899777705663 17.5881333268109 15.3085799747191 15.5386467005718 15.4094629769929 14.1255518681182 14.1113444023246 14.1108006479306 -9999 -9999 -9999 -9999 -9999 -9999 -9999 -9999 16.6022692524463 16.564789338039 18.4729273569925 17.7894078602435 16.1911567792755 16.0937044670716 15.3524708979613 15.2347234620566 17.7526176390346 19.6548806019487 27.2691722887374 18.1994096122224 15.7016819126435 20.074212347163 21.560653205192 21.7645016402497 23.2624723662227 25.8302512555231 27.4531685936427 27.2696393644341 25.8086882151927 15.5993382245478 15.4027233827415 12.86435673027 12.0409087715926 15.3592826066651 15.2425404233606 21.1497562588792 21.5105602384022 15.8024434555509 12.4086911422822 12.7075824323773 12.9021585491785 13.0296020449289 12.9670656012404 -9999 -9999 -9999 -9999 -9999 -9999 -9999 -9999 -9999 -9999 -9999 -9999 -9999 -9999 -9999 -9999 -9999 -9999 -9999 -9999 -9999 -9999 -9999 -9999 -9999 -9999 -9999 -9999 -9999 -9999 -9999 -9999 -9999 -9999 -9999 -9999 -9999 -9999 -9999 -9999 -9999 -9999 -9999 -9999 -9999 -9999 -9999 -9999 -9999 -9999 -9999 -9999 -9999 -9999 -9999 -9999 -9999 -9999 -9999 -9999 -9999 -9999 -9999 -9999 -9999 -9999 -9999 -9999 -9999 -9999 -9999 -9999 -9999 -9999 -9999
-9999 -9999 -9999 -9999 -9999 -9999 -9999 -9999 -9999 -9999 -9999 -9999 -9999 -9999 -9999 -9999 -9999 -9999 -9999 -9999 -9999 -9999 -9999 -9999 -9999 -9999 -9999 -9999 -9999 -9999 -9999 -9999 -9999 -9999 -9999 -9999 -9999 -9999 -9999 -9999 -9999 -9999 -9999 -9999 -9999 -9999 -9999 -9999 -9999 -9999 -9999 -9999 -9999 -9999 -9999 -9999 -9999 -9999 -9999 -9999 -9999 -9999 -9999 -9999 5.12578502215127 2.62727228749261 2.63415109902899 7.31095682985258 8.10867999465866 8.27455591239767 8.30005386730811 10.6924184412818 16.4379577359607 18.9118904666685 20.6128145346231 17.5105938297231 18.3340248563316 20.4266504476683 22.9673008851117 28.0431337258901 22.6251535454967 23.5258458272939 22.1734254335659 23.3528113964074 22.9531885528215 19.0051067848016 18.3792373868042 12.990757258049 10.3841084917446 10.2163021410896 10.1204617038968 10.2158620889444 11.8557381957771 12.7246457747426 12.7010844871786 12.3726183759904 12.2616581316987 12.0571557831507 11.4572310904602 10.161072614242 9.86823785025635 9.72936973262117 9.98400768621098 10.1777704610698 10.0996545239152 10.3202789962044 10.3662104065423 10.516357150524 10.5486316205204 10.6482482036891 10.604393086253 10.6784294202128 10.5208313288291 10.5345491028736 10.5463576696555 10.4084507756081 10.4113048524152 10.4506126101166 10.2689189597927 11.9452798225726 12.2470061498733 12.4757246633386 11.0306183010835 8.58005002751582 8.58651947159949 8.58252255776983 9.58194717527617 10.7694368284313 10.769168039266 10.7693196561986 10.8635947287593 10.93225092167 10.9448829818153 10.9655168823078 10.9833622321016 10.809417944718 11.012389672395 11.1920928436929 11.1121379908656 11.0558335970814 12.0679746313319 13.2777891471101 12.6162584696765 11.0052389325401 11.0031300565141 11.1755343424599 10.8911669290989 10.8876962433819 11.00417671862 12.1413613967413 13.1566893122486 13.1966891248588 13.2444727985281 12.471787441221 10.76274013121 9.60022273707447 8.58704493129579 8.58019092328903 8.57432104046189 8.62186459935491 10.7699574077978 10.8730184230086 12.6586183667551 12.7276261982704 10.977762554745 10.9333403216114 10.5990874648056 10.5050689586905 10.5001256905489 11.5811058664354 10.323720537397 10.5185181311905 11.523671911686 12.7359375553387 12.9676164039944 13.2476007233518 13.3652832642969 13.3710385202612 13.4532529927861 13.5183852760639 13.5395559176606 13.7073212772811 13.7714546473672 13.7214540428786 13.7015316812446 13.6766776429145 13.6455394840639 13.6004915811165 13.6368420176125 13.6125675861001 13.5690655973879 13.5633946374655 13.4566516990945 14.8227083686288 20.3681543902805 21.3125659857585 21.1368109351862 21.7193113807428 21.9627547805909 21.95507602458 22.0861423604191 22.0306633609898 21.9845220424536 23.8184004971664 23.3194119284163 23.4883609305177 23.4791127338106 21.0057592607354 18.4939067481447 16.3206263324401 15.7554778235039 15.7554662830879 16.1034442622993 16.3397746464618 16.0007616163842 13.6361755344097 16.2389999435442 16.1876125438059 16.7816368946196 16.6807609774327 16.5784141808112 13.2366685047002 13.218386204258 15.5695472264237 16.8212770683052 19.3694113098132 20.2270368710593 16.7886792592135 16.3357500130901 16.0509119763992 16.2017983625802 16.5183710867834 15.8633897537421 19.4267046810943 22.5756258180932 17.7939132391852 14.832828556097 8.56229880989519 8.16830322906844 8.00417163207893 8.06417301344769 8.13761921696691 8.23215544858971 8.26573166443092 8.33429768759549 8.34750866171782 8.35330604660701 8.35608930360577 8.36522596959458 8.36967432083834 8.37088906814306 8.31762200830576 8.39015935875218 8.35510639515705 8.28401041495514 8.19096425019027 8.1609212306321 8.01950672425191 7.89371387321956 7.86619929097023 7.89772468525929 7.86730547697721 8.0149453109567 8.19479099098387 8.11522175254462 8.1827276674888 8.32380813817012 8.27728721053467 8.2689167760861 8.25962478660962 8.21239732485059 8.19947195030426 8.19190333873523 8.22464644743591 8.20720488955438 8.15265223688804 8.1413624030704 8.13512947614832 8.07819536685272 7.99576987780183 7.99559524995863 7.90011387001438 7.89383777842083 7.88643238877355 7.87431020416619 7.85536440939615 7.83795194027859 7.9382020174815 7.86766817971853 7.77956959897864 7.83630967967527 7.81322229908116 7.64579395785386 7.50566465749629 7.29118570836896 6.98491010949371 6.50004068626208 5.61080612666164 5.37251016473225 5.34784628704493 5.32027975770153 5.23086125525183 5.16682182864763 5.16821512090919 5.08752104278226 5.10163208829054 5.10982389444216 5.13047751817566 5.22959917121192 5.24356063787429 5.33110716384757 5.3385721744447 5.34128289938701 5.40135758647574 5.39437996358702 5.39867565628427 5.45268239906804 5.40542770360772 5.40542770360772 5.40542770360772 5.40128157070502 5.44423191720624 5.44423191720624 5.44423191720624 5.43674545505212 5.47964806278859 5.46997474686839 5.46997474686839 5.4587900226473 5.61953962906454 5.4587900226473 5.60952187930529 7.12101886247163 7.12116797371896 7.83461969469479 7.84387190060158 7.97038859628688 7.98013876484555 7.97592773441463 7.87065553758846 7.88321004471976 7.90278116494036 7.91090427985818 7.74193322936661 7.73159331693891 7.48602095573885 7.49238976151405 7.73923846263364 7.91531061466008 7.93427209007806 8.10164645553086 9.09884039602772 9.69725165721604 10.2274751875678 10.5421779971156 10.8266369264046 10.9060102278796 10.9710897223922 12.3756051527708 15.9489968986276 17.3394999223089 15.0464215690062 14.9785849812891 13.1106132609512 15.2316597117147 17.1108076697312 24.157872101248 17.8196828993725 24.3768903813883 23.0225529178509 23.4977134533969 23.7998379906097 23.4761158050654 22.4452106288565 17.7670937312909 19.4721475922118 21.0180895157332 18.7513658873611 15.7623140572411 9.0431606352726 6.58371976681641 12.7790960724548 17.6038746605417 23.565959945182 21.5882133704942 19.2592389761728 18.9422803039041 16.0802828620405 16.0938292046334 13.877105518042 12.2496256173827 12.285945427163 23.6912714901439 23.1503761494126 18.5321228439772 11.6405269655055 14.6117321911396 19.9656734425835 13.3029565491464 12.297679763502 12.2984582515904 12.5532812546613 12.4539593496766 12.5142402714391 12.3472541499543 15.419129685236 16.288351817939 16.7584045276459 16.8676976196863 16.742783504096 17.331854625802 17.526337052314 16.8990629438305 15.4854463687864 14.7732599242618 14.0411425818289 14.0866739016022 14.045710055346 14.0185406457379 -9999 -9999 -9999 -9999 16.5763830631315 16.6261735360494 16.5963238807901 17.7681399990503 18.3484585548048 18.1023170319429 18.8275675455689 18.050810034672 18.0378896865598 17.8672965844464 17.9326260307918 28.5575853277108 20.4636898653885 17.3639232012958 18.0936038692646 21.0419321999177 23.6212086441681 23.8758723446141 23.954096384978 26.1171251669916 27.584330506611 25.5216159584706 15.7367773172406 15.7929411770354 15.5119823796045 12.9604270902792 10.9385884813031 11.659009074138 12.0799681736438 12.2546735713769 12.0454262144125 12.2646197996364 12.3162936468382 11.9041386462816 12.3021599165415 12.6420903847042 11.7372184109762 12.2879083018203 -9999 -9999 -9999 -9999 -9999 -9999 -9999 -9999 -9999 -9999 -9999 -9999 -9999 -9999 -9999 -9999 -9999 -9999 -9999 -9999 -9999 -9999 -9999 -9999 -9999 -9999 -9999 -9999 -9999 -9999 -9999 -9999 -9999 -9999 -9999 -9999 -9999 -9999 -9999 -9999 -9999 -9999 -9999 -9999 -9999 -9999 -9999 -9999 -9999 -9999 -9999 -9999 -9999 -9999 -9999 -9999 -9999 -9999 -9999 -9999 -9999 -9999 -9999 -9999 -9999 -9999 -9999 -9999 -9999 -9999 -9999 -9999 -9999 -9999
-9999 -9999 -9999 -9999 -9999 -9999 -9999 -9999 -9999 -9999 -9999 -9999 -9999 -9999 -9999 -9999 -9999 -9999 -9999 -9999 -9999 -9999 -9999 -9999 -9999 -9999 -9999 -9999 -9999 -9999 -9999 -9999 -9999 -9999 -9999 -9999 -9999 -9999 -9999 -9999 -9999 -9999 -9999 -9999 -9999 -9999 -9999 -9999 -9999 -9999 -9999 -9999 -9999 -9999 -9999 -9999 -9999 -9999 -9999 -9999 -9999 -9999 -9999 -9999 -9999 2.6356933261983 2.62094926813371 6.09871759159021 6.68252109026014 8.20262440806959 8.34138597314256 10.8162953267979 16.7112949769983 18.1516712720911 18.3440073278567 18.3272709392724 18.8035639446133 23.1990554346037 22.9734861285452 22.7065538437677 24.2682834575273 26.7208957537456 22.4641854116123 21.8418157057629 22.6416996326312 20.5375475287879 16.1647491059557 11.8748114882582 10.259883553491 10.0605933758016 10.064213163027 10.0609473831866 11.1946748708314 12.5524237572198 12.3313941417889 11.9718459844989 10.7012455705078 7.63082857615778 10.5755580251493 10.0031634918934 10.0059622003923 9.91322490008545 10.229920186197 10.2959323228449 10.3761257726896 10.420496934331 10.4768011466786 10.6374438438663 10.6698471122525 10.7861307702762 10.7958267990539 11.7555352750928 10.7647250059683 11.7374542176492 11.7516104861832 11.5678956732307 12.1807201225658 12.4962925428243 12.9217292024162 12.7266405616205 12.778276894529 12.9898101512426 12.6627136397415 12.5898765016884 10.6889926776907 10.6440124539636 10.7916867081446 11.031975291075 11.0732688944233 11.140075057199 11.0799515912196 11.1008428736078 11.0829249458849 11.0386993432287 11.0543381845754 11.0316257257456 11.0550685268609 12.1783545077641 12.9696130619133 12.6851074667444 12.6809366000642 13.2092070543665 13.4812894474529 12.7094467424935 11.1051462068667 11.1906711088716 11.1097970374402 11.1764501259308 11.2511700985593 13.3015685462847 12.93132840443 12.6167326119399 11.2314275617601 11.0093175091623 10.6579334040167 10.089716974774 8.58929438796179 8.61791415165257 8.62012095844619 10.0935266941129 12.6041226525132 12.7134191423891 14.9797759247994 12.6903663366062 12.2530367588277 11.8583431194127 11.0416868672273 11.8234582696915 11.0369928158964 11.8175233119373 11.8022552547523 12.1622034003623 12.9075139814823 13.1921645129659 13.1843555553227 13.3129785779629 13.3912614174589 13.4806378369824 13.4544663259496 13.4751629384301 13.506058538241 13.7478075733041 13.7387470660908 13.7076675868959 13.7318309508717 13.7014319709603 13.6793311686977 13.7225740097694 13.6934342897511 13.6285033775301 13.6518446053777 13.595866989771 13.5339272021033 13.5388254705051 15.4152892551529 20.323137843264 21.3530950433405 21.774328513922 22.1520761870292 22.2752730300676 22.3134831292748 22.3938006115284 22.6118214104276 23.7260582506833 23.8939640422085 23.9133329248065 23.7774996650668 23.723755003928 19.3110760122384 17.3500211173559 17.1463009911259 16.7880128111567 16.5919784423628 16.3701252873945 15.8705180287947 14.0074540460487 15.0964545007137 14.835960272284 16.8114258893003 16.9349036777686 16.2527839707504 12.4292545034168 15.3199848823457 14.3564961487492 14.4172508793474 16.8856347369425 16.6717369773367 15.388751738685 14.7081163635722 16.3668640327359 16.5151053325814 16.4317644388522 16.5385282373426 17.0516816875406 22.6232778081009 16.9477651875619 12.0411892511662 8.34825125270073 8.11480973358436 8.12637006372236 8.26886467875372 8.31095407974139 8.37171331120184 8.4267840542447 8.44501795925812 8.45203048122839 8.44465883708791 8.45715067011393 8.46008540800418 8.46566460836704 8.43777495723719 8.45766104875024 8.45729831921416 8.4711567777363 8.41729004814153 8.3542474696966 8.26010691720195 8.18525611241357 8.16456238300761 8.14045830349931 8.13829346285847 8.13845367055935 8.12828492073557 8.20700165915563 8.21165039909355 8.25513520791461 8.32493988409493 8.29199101501535 8.28082541503496 8.27397243578866 8.27307619044794 8.26505489480701 8.28420369946076 8.22488455529987 8.21353763858905 8.21413831001997 8.1558618971499 8.14899300209539 8.13632763727617 8.07363811372015 8.07328085156823 8.05399004309923 8.04615077865039 7.97624291724884 7.95643248891732 7.86025009849561 7.91592729232712 7.88112016099126 7.79181383495685 7.85479682336091 7.84191774432511 7.76469906283269 7.52175104250199 7.49641099030925 7.29474172996628 7.27614547844223 6.99483327419791 6.50360734681045 5.63621675645264 5.3855629562363 5.3589698607366 5.28531340532016 5.24783161823333 5.24782652387364 5.25770824798111 5.19557789894412 5.28736461748223 5.2964818578825 5.30837066124003 5.32329736672309 5.38738322420982 5.39071968703877 5.39837737763301 5.44781661928847 5.45096368590257 5.45547296213739 5.45844037475297 5.40865646316056 5.45851236199887 5.45851236199887 5.45407818786668 5.45407818786668 5.44423191720624 5.44119200767744 5.43674545505212 5.42555082300573 5.42555082300573 5.42087171820412 5.44578172071285 5.44578172071285 6.59444886681957 5.60799234829814 5.63356468489483 6.58935456031101 7.12112453949528 7.45896394653045 7.6956785476682 7.98907833428544 7.88412168691877 7.87076904299775 7.88331886243898 7.90864405333211 7.91318663076142 7.74610880218083 7.53271580753895 7.73709760797804 7.74450706241407 7.54736214622359 7.79851919021976 7.9856235602814 9.10066026981081 9.62103930518868 10.2466534270033 10.3953035496062 10.7811019718346 10.8998195227536 10.9582302146122 11.2155247149736 12.454009930611 17.5416752676914 20.4169985200769 17.286168214558 17.3913451451794 15.4999430965583 15.4580626003469 17.3007124584227 20.4514697327064 22.9559231834653 22.3900083995216 22.8097828762742 23.3411765577849 19.926523046671 21.8795107030091 21.3994690294413 23.2374824818558 22.7820439751237 19.5332203718128 17.657659676677 15.7998360848553 13.9015383506424 13.2593975044123 14.466915554296 16.5098749580363 21.6393537240163 22.7880118744432 22.9826710615793 22.6208851949443 20.5541002799552 13.3603212325055 14.9163022533727 11.3863852731414 6.68076403280093 21.7001927779777 23.3204009527795 18.0320235732562 15.9712153160232 17.3790823664227 20.2210078298356 13.264378891169 12.937974340731 14.4162698873592 15.5684581923352 12.2392916869576 12.2445628574379 12.3288353987804 12.3155612722765 16.3210231460192 16.3783245772738 16.1819127437169 17.6236985390762 22.2627438422111 20.0347463193111 17.0121391649724 17.7254726174638 17.6960747708332 15.5238348657338 14.7493009050542 13.9845854021365 13.9918744062973 13.9528309073259 15.3455436467094 16.2315263951891 16.4604903520199 16.6188721621912 17.92368794622 17.2227508581064 18.1704204543487 17.7793643160462 19.5990067124254 27.2354749201702 26.0684435159448 19.5202303734237 19.111217868019 19.3157771295745 26.9451823657324 19.4603151253831 19.733450273897 20.8282356844089 22.6667524511385 24.7805696743502 25.4989988529201 25.5865808130313 25.9890350954181 27.4047415191022 27.3161080935167 18.4368043283399 15.6027783761814 15.0572654131323 13.4613957683918 11.6305557647183 11.7934992722383 11.6997743303194 11.3980924826264 10.1437873122404 9.83177108621813 10.0320696804155 9.99591965808552 10.0899396734907 10.0088372284767 10.2740187443894 12.6346633754296 13.1001617184715 -9999 -9999 -9999 -9999 -9999 -9999 -9999 -9999 -9999 -9999 -9999 -9999 -9999 -9999 -9999 -9999 -9999 -9999 -9999 -9999 -9999 -9999 -9999 -9999 -9999 -9999 -9999 -9999 -9999 -9999 -9999 -9999 -9999 -9999 -9999 -9999 -9999 -9999 -9999 -9999 -9999 -9999 -9999 -9999 -9999 -9999 -9999 -9999 -9999 -9999 -9999 -9999 -9999 -9999 -9999 -9999 -9999 -9999 -9999 -9999 -9999 -9999 -9999 -9999 -9999 -9999 -9999 -9999 -9999 -9999 -9999 -9999 -9999
-9999 -9999 -9999 -9999 -9999 -9999 -9999 -9999 -9999 -9999 -9999 -9999 -9999 -9999 -9999 -9999 -9999 -9999 -9999 -9999 -9999 -9999 -9999 -9999 -9999 -9999 -9999 -9999 -9999 -9999 -9999 -9999 -9999 -9999 -9999 -9999 -9999 -9999 -9999 -9999 -9999 -9999 -9999 -9999 -9999 -9999 -9999 -9999 -9999 -9999 -9999 -9999 -9999 -9999 -9999 -9999 -9999 -9999 -9999 -9999 -9999 -9999 -9999 -9999 -9999 -9999 5.31738512756665 2.54484982376075 2.57741707514902 6.68182550700435 8.4316351455605 10.4636614584255 11.9367375211924 21.0352235435846 23.6213620651184 23.2082887234793 16.4086619590896 23.0142783873566 21.0057099285136 23.2979771219924 24.5919291482067 22.9863939490681 18.5687024208309 19.3346768831223 19.2603658534769 20.0030390239783 16.2820015339822 12.0004520616172 10.1061917104873 9.98890638710999 9.97666751749052 9.89449445693051 10.1965823768664 11.3819452015904 11.1948020534245 11.2308282140588 8.10042660969637 7.87740227306204 9.42418867841289 10.9465612624002 10.2132057644321 10.1736153178154 10.5668274083729 11.5300147313452 11.5871925160304 10.7428911936523 10.7354640041069 11.7272734722874 12.4869368231739 13.5381108316212 13.7555768742889 13.568008387014 12.6425832774417 12.6385774908082 13.0019853726973 12.7757892526457 13.1454251055732 13.1463695715482 13.2393939102743 13.2611233827266 13.2193824921328 13.3665198979881 13.3108961757304 13.4601990764497 13.1439222153943 12.3403135529291 11.9585457855742 12.053900568838 12.8579576536414 12.8624998231378 12.1040672090005 11.1566095591661 11.0928273166411 11.0678062277419 11.1736133835711 11.122796842984 11.217579676275 13.0250158601112 13.3776190963247 13.2614771457073 13.0551216096335 13.0690172929545 13.4023947075874 13.0379782510971 12.1748165671866 11.114212842861 11.1875259064151 11.2583759537024 11.2478068807941 11.3079344947628 11.3048966422628 11.2503740888959 11.3080511458797 11.165509243336 10.9032344394549 10.1121415323132 9.58951196579357 9.60207713249713 8.64421839128074 10.103457773375 12.905506868696 12.9157455848104 15.212034832244 12.8960556924737 12.8038243489991 12.5644289607708 12.5473358760505 12.5452400502575 12.5469156271732 12.5738314650342 12.5894864770786 12.7999232753162 13.1499726641447 13.2658382307479 13.3089277334547 13.3697997935853 13.5030518422051 13.5211711270041 13.5827818092094 13.5537259000268 13.6120025412211 13.7438111606692 13.7789509883027 13.767992768305 13.7261763096728 13.7299374996305 13.7918260831314 13.7531788234498 13.6858013395195 13.6389244588344 13.6504289418799 13.6579838919576 13.59932048024 13.6082990383251 13.4977960725122 18.3656871179456 21.3577861524362 21.8671689283196 22.2870485235189 22.4453905573638 22.4798007073591 22.5253332348662 24.0837997950954 24.2438819857155 23.9877162667398 24.1136806056866 24.0876341416057 23.0610457277529 22.0531122286562 19.1348348912666 19.1471374345218 18.4369962400177 16.8483475233808 16.3600103701172 15.9910318188287 15.0811934068925 12.6503509581172 13.5715254735035 16.9771543641187 18.3388246789347 16.0888609145511 13.5991177741968 11.9625821151745 12.0637199247601 13.5541833980453 13.5670365178261 16.2528155054123 15.0585935178742 15.1118708303458 16.4916082445007 16.7851218314211 16.6194497554392 16.9086116288713 20.5576003246492 16.8881072280951 16.7731999863309 11.5722913194583 8.40929811616231 8.40941967828604 8.43768447814726 8.46298734418794 8.45438103466556 8.46548962086834 8.50571456428462 8.51311518305054 8.51266057222129 8.5202780897841 8.51944386136256 8.50422022961066 8.51066534360149 8.51937784723951 8.52261314777189 8.50056065762875 8.49477416399004 8.46407384265887 8.41254535766351 8.39975037785211 8.33465896425722 8.33190280869317 8.24705134344548 8.24288916600698 8.23795909083591 8.22637395218412 8.22054782406272 8.26941521957626 8.36216185013265 8.37769412684321 8.34246529504601 8.33489548761442 8.32525145489772 8.34085130275285 8.30153933436089 8.30102542592777 8.23845424332548 8.25850004039358 8.21934556987046 8.20840162219536 8.20160885521634 8.15477031004582 8.14017852954427 8.13483508307261 8.1298685916897 8.04752705972867 8.04705103675276 7.95092388747799 7.94977790033515 7.97931386777788 7.90146688272506 8.0140816547383 7.95572584047292 7.77282273377066 7.84745775392278 7.76200557335565 7.81928228666007 7.7489122765961 7.49150401048854 7.48900978758239 7.29564701287013 7.29242284655932 6.5074191429361 5.59095097410527 5.37276238782046 5.35017624346938 5.36123700147481 5.36750066970186 5.33027399642037 5.34181048262016 5.35880433603725 5.36814489653899 5.37375155945754 5.38265182767553 5.43977007697011 5.44811189009817 5.48919412260136 5.49273870878777 5.58057113693575 5.50006419068657 5.45851236199887 5.45407818786668 5.49569837680199 5.57370451958 5.58064679455841 5.48271606372917 5.47826623449742 5.47826623449742 5.46699916511301 5.42555082300573 5.46231651616769 5.44923433223212 5.45704165373944 5.48842081714254 5.62497431061276 6.57843799515897 7.08713746019304 6.60164762902418 7.12610555329436 7.46984792981733 10.0796537634964 9.68462871091549 8.06627386510211 7.88646242704784 7.95953916171536 7.76055545484454 7.76966551261058 7.76821142462357 7.77833119636812 7.7995792441783 7.81599939396215 8.80465756144162 9.50616088726763 9.82248718389491 10.2538805137326 10.4170299357394 10.6891870174667 10.8520655643656 11.0213298861995 11.0542217497854 11.2271914430398 13.235539082413 17.4745260310609 25.7173190736716 22.1000532517697 18.9170720552019 18.6086944289536 17.4051840890527 16.9113349426327 17.5198075974915 22.0382843049873 21.8534025707493 24.3670042574492 24.0979423634699 24.1350947432007 23.801336113598 24.0897141414036 24.0260173583695 24.0679158962712 22.0156508088437 17.7199262426737 17.9783681701708 16.9955123293732 14.8832074121663 16.3813322978356 19.9693259051278 23.9511808107519 19.3667521549483 20.336563531452 23.1567564412798 19.1812458510008 17.1061404515914 13.7338254958301 9.9454600517985 7.3094893733587 23.1754864056124 22.2309871172697 18.4640638804253 16.6887405740965 17.3282160620735 19.3291334447252 12.0590328240744 13.6577679203001 15.3080885287082 14.7549982205263 12.2006577503326 12.241037543505 12.2722430685537 12.2463668990745 14.9597635670099 16.5158000960281 21.6585563964723 25.8618626343572 26.7864789032855 26.0203355189099 26.847241266146 18.4620912043085 17.6706785323739 17.7810633690926 16.7555073677743 15.8399004498725 15.5984188197802 15.8914965133678 16.2316335447351 16.2983884130086 18.0844945127421 18.0342228044772 18.0854029363394 18.0414985082622 17.7351693874181 17.803081402407 19.5008508669125 18.6084379026033 18.9790335611049 19.4544083145677 19.3123839113494 19.2443032226616 25.9157114876005 19.2253191735148 20.054052783567 22.7171653198247 24.3957395322933 25.8931592935322 26.5792074548452 26.9743450058115 27.0665834630452 27.027220298948 27.3674624957131 26.9499471650703 16.3704801674638 15.3472421453186 14.3080126921476 11.6003727583425 11.7516582190806 11.2472807572083 9.72764792397507 9.43055631070802 9.23223353151196 9.36117833235266 10.0009197101028 11.3400943687881 10.2415204509056 -9999 -9999 -9999 -9999 -9999 -9999 -9999 -9999 -9999 -9999 -9999 -9999 -9999 -9999 -9999 -9999 -9999 -9999 -9999 -9999 -9999 -9999 -9999 -9999 -9999 -9999 -9999 -9999 -9999 -9999 -9999 -9999 -9999 -9999 -9999 -9999 -9999 -9999 -9999 -9999 -9999 -9999 -9999 -9999 -9999 -9999 -9999 -9999 -9999 -9999 -9999 -9999 -9999 -9999 -9999 -9999 -9999 -9999 -9999 -9999 -9999 -9999 -9999 -9999 -9999 -9999 -9999 -9999 -9999 -9999 -9999 -9999 -9999 -9999 -9999 -9999
-9999 -9999 -9999 -9999 -9999 -9999 -9999 -9999 -9999 -9999 -9999 -9999 -9999 -9999 -9999 -9999 -9999 -9999 -9999 -9999 -9999 -9999 -9999 -9999 -9999 -9999 -9999 -9999 -9999 -9999 -9999 -9999 -9999 -9999 -9999 -9999 -9999 -9999 -9999 -9999 -9999 -9999 -9999 -9999 -9999 -9999 -9999 -9999 -9999 -9999 -9999 -9999 -9999 -9999 -9999 -9999 -9999 -9999 -9999 -9999 -9999 -9999 -9999 -9999 -9999 -9999 -9999 3.39958447573031 4.01918391107502 7.16378397426392 8.20062095094466 13.1483573921896 18.7352478135731 18.6366430091387 24.0270584655814 23.8207656298669 18.3885564795943 17.542549291347 15.7770366037987 23.289094007988 23.2432978630693 20.158703716978 20.9865824599297 19.7897728591706 18.6896978402945 17.5490725462436 16.4676937139079 12.4303313998619 10.0909922534373 9.89881980162212 9.91096069747486 9.68907965140531 10.0331293718733 10.0272937348059 9.17492178070104 9.65220353145448 8.66964253321814 9.12584565324788 10.7468894807813 10.1497435847017 10.3129175798732 11.3753329248256 10.5746758415538 11.5562618338212 12.4327418224676 12.48733130761 12.9701795656951 12.7993456145505 14.2396296291326 14.6005195166179 15.1200450259558 14.0674659144565 14.1040897785043 13.4750039722335 13.4979303844473 13.1438097786956 13.3249209361468 13.3721428385853 13.4764079217367 13.8153521532633 13.5674258490922 13.5566590792254 13.5508600424453 13.5671285898083 13.4069403136255 12.9881943039319 12.8373477805369 12.8633462597139 13.0732384747891 13.0767854201767 12.9053561777441 12.8932889483953 11.3133500395317 11.2341237865705 11.2002758811122 11.1402754599869 11.2199478132586 13.0991432344622 13.6467900337491 13.5259934879618 13.5384033344295 13.0760488045577 13.0814339115201 13.436129887819 13.3008834433535 12.7145482702302 11.2623365571792 11.265420788247 12.283576044298 12.2786993829529 11.3614857189049 12.2764446677895 12.710103228103 11.3386553018817 11.1270051490742 10.8333782725257 10.7971379343575 10.793109986281 10.649565876472 10.7961132200226 11.0148443474159 11.9862941168269 13.0078076832412 14.023185272509 13.0199383090918 12.7116630724171 12.8355957434706 12.5753536934424 12.8565994003069 12.7530591941076 12.8148503423614 13.0825794881364 13.1983220356878 13.3066562551621 13.3495564557522 13.400357853811 13.524146971256 13.5995931736251 13.6440888620763 13.6009405023777 13.6337707508086 13.7630097590567 13.769732518697 13.7662803102836 13.7985508928921 13.7699823094499 13.8222450318014 13.6809978760025 13.725494029275 13.7100643013787 13.6631636667088 13.7137964094729 13.5674603760004 13.5902403874242 13.5905895842459 15.0597579279562 17.9114709044852 20.8105560430351 22.377945314586 22.5577020391035 23.8855534338367 24.1070078628067 23.5616822936051 24.1642288111452 24.2593338409509 23.9637482977268 24.148785680855 24.1562464692292 23.4839238931999 19.4935727732412 18.2392429413589 17.3090175311596 16.7409587987465 16.8177171934886 14.9301981684574 13.984799781485 12.3003117463055 14.0371008835256 16.7702887362803 16.8962754150132 15.1860554509683 14.2928923369001 11.3359798911631 10.900650010157 10.9010355945399 12.9376521383183 17.8680116976181 17.1220365964352 16.3458188313494 15.9796132225382 14.8920995280119 14.8189181924773 21.5885941557948 21.9590139296225 17.0318816015586 15.3708776975191 10.6138389842869 8.50982426744069 8.49149690706915 8.51538073466916 8.52073324063195 8.53514686824174 8.54906675320352 8.55546606858366 8.56359334182913 8.56329131345693 8.55519590538958 8.55922627816257 8.56245683666069 8.55918460748741 8.55042995676025 8.55007669497625 8.53305016519981 8.53286994384679 8.49749858449483 8.45290154720996 8.45308021552026 8.39622437378612 8.38400306254309 8.33184190293924 8.30978040313924 8.31092757956199 8.3539568656942 8.34026995131469 8.32659896231918 8.36946280624632 8.36278578109199 8.35418264427633 8.37091007810491 8.33795588010859 8.32439752889557 8.30831320776652 8.32266505987022 8.28325052292167 8.27659357379107 8.27131901652647 8.25929403446749 8.24516709810386 8.24508844324489 8.23526887174154 8.18216492035924 8.17666495970607 8.15656156805765 8.10312303032118 8.08308428740735 8.06207682131225 8.04190732718624 8.02080331558272 7.99202851038968 8.00290560161902 7.96168811114216 7.92300403304583 7.90802184744314 7.90311548786345 7.93423555228768 7.83550564275236 7.83535440710554 7.75063003723254 7.63020332270934 7.29357369431507 7.00932832280557 6.52917388748252 5.60617956347701 5.42388758435945 5.40290843743303 5.41437077553901 5.4301311508379 5.44078248036162 5.41111717577257 5.42097972599697 5.43421303053797 5.48046989354218 5.59256280774399 5.62155676657155 6.58934383156826 6.59304085615351 5.61922496261875 5.57895167791415 5.57896714585404 6.54773499305053 5.57057140013629 5.56079655413854 5.57087301483741 5.59780643192023 5.5962968156975 5.60445455654132 5.46231651616769 5.46224396863644 5.56437562734008 5.48324177487479 5.59940197401606 5.63035753353546 6.57303448328673 6.57437295151881 6.60169022831706 7.13046874234893 7.48814457015095 7.70551747085503 7.77955536571124 7.93826591952147 8.92867931662611 7.96066436700906 7.9646915091842 8.94316717302752 8.95458655739771 8.80401000170797 9.31611118754004 9.49474804299803 9.94128412857114 10.1662431382972 10.3252003548956 10.5447676985487 10.7056614694908 10.7641178638241 10.91540720247 11.0426217706338 11.1145326716232 12.5606285187026 13.3284661362068 17.9560672195693 25.839909554563 22.8214177952644 20.9124889990288 22.1356818344672 20.4314024685273 15.7527605226168 17.2949998423728 20.8040589520981 20.6597267006062 20.6857265123445 23.3724907571759 19.5553092275414 20.5855905367507 20.9175410650768 18.8355991975519 19.5619256960979 20.9902554689691 21.7138382068075 23.6876898014392 17.2589312049819 20.4978324637618 23.3117393398098 23.7793795231111 23.6932039296386 22.8058741906158 23.7476007043928 22.8506866624191 21.0044580026379 19.3933449744992 16.3993504928666 11.9847345326235 12.94415847088 22.7652470924777 22.3327984591373 17.9634642375764 16.4357763518824 18.1099930319705 20.5847423595786 20.2210038979257 13.1212540305591 13.9032436271097 12.1627584101147 12.1030571683791 12.1239940960925 12.1105883080031 13.1575704709168 15.9377776658633 16.4134870372119 20.6326684400567 26.8554394662003 24.6716292705619 24.3538896349224 27.2521042821322 24.6800160229876 27.2441713836736 22.1170121755239 18.8080729489211 18.8087088674858 17.6031967908402 17.7883095040864 17.403674367071 18.8826357899422 18.84331871662 18.3705580745362 19.1383639314966 19.542981169974 20.0014974889247 18.8690463538994 19.3140186803758 28.0920902727177 26.4217938963479 23.2963837747947 26.6436220326702 28.7378180443259 28.8934047534762 24.9231876356326 23.7188793575902 24.4421334805791 25.6026280125877 26.8128515336946 27.349278742413 27.6651691353948 27.7736021766465 27.6123372267381 27.4632126164148 27.3016490132989 23.4853051094699 19.4883558701873 15.9119499223154 12.8997254480413 11.4083350039077 11.657248310225 11.6078332208614 11.4006381844559 10.040995336361 10.141844653463 10.2851686128251 11.2709012338984 10.2516509812118 -9999 -9999 -9999 -9999 -9999 -9999 -9999 -9999 -9999 -9999 -9999 -9999 -9999 -9999 -9999 -9999 -9999 -9999 -9999 -9999 -9999 -9999 -9999 -9999 -9999 -9999 -9999 -9999 -9999 -9999 -9999 -9999 -9999 -9999 -9999 -9999 -9999 -9999 -9999 -9999 -9999 -9999 -9999 -9999 -9999 -9999 -9999 -9999 -9999 -9999 -9999 -9999 -9999 -9999 -9999 -9999 -9999 -9999 -9999 -9999 -9999 -9999 -9999 -9999 -9999 -9999 -9999 -9999 -9999 -9999 -9999 -9999 -9999 -9999 -9999 -9999
-9999 -9999 -9999 -9999 -9999 -9999 -9999 -9999 -9999 -9999 -9999 -9999 -9999 -9999 -9999 -9999 -9999 -9999 -9999 -9999 -9999 -9999 -9999 -9999 -9999 -9999 -9999 -9999 -9999 -9999 -9999 -9999 -9999 -9999 -9999 -9999 -9999 -9999 -9999 -9999 -9999 -9999 -9999 -9999 -9999 -9999 -9999 -9999 -9999 -9999 -9999 -9999 -9999 -9999 -9999 -9999 -9999 -9999 -9999 -9999 -9999 -9999 -9999 -9999 -9999 -9999 -9999 -9999 7.11399992091427 8.02617407981922 10.4924435539129 18.3133434931196 20.265301433019 18.6825104159454 23.6299200479561 24.1002949906234 18.1261748094279 15.6365454354703 15.1250880781471 21.4749295220116 16.3616893680681 20.2292301467411 22.4384428176041 21.4369011785383 18.8553124197893 17.4881084057511 16.7177813053028 14.2576518286286 10.1270482208485 10.0016249910701 9.77913826711174 9.76159464664203 9.76173173493123 10.8887833083572 9.41778725025826 9.62352905251804 9.13330744540897 10.8212043459351 11.8686619966843 11.6851499659868 11.8238320396283 12.2630243057167 12.3338954256166 12.6226529236195 12.6956107134168 15.3652976695594 15.6224279865747 14.5896058498691 15.0949318430405 16.7014609077798 17.0501812949184 16.3266403325073 16.7841283786798 14.7466329794037 13.6652619065349 13.4542304461302 13.4929361535297 13.5523697892751 13.602618337279 13.6169506126403 13.6696311552098 13.6945616462988 13.6908802210129 13.6638435424147 13.5825062142105 13.339518121074 13.3735383334242 13.1299602523478 12.9360207582259 13.1267309112103 12.9433482408433 13.1300711333622 12.2286694654915 11.2661519579107 11.2056670415538 11.15546269857 11.2402189064629 13.2945353343909 13.7060451789607 13.7599149887925 13.7485181042994 13.5699112255456 13.5797632857252 14.6590707594297 13.6949814174602 13.3213678760429 12.2340698752178 12.7655650112999 13.1243361963525 13.3278404998845 13.4409562953803 13.4205578851621 13.0705915300212 11.425822047382 11.278081083739 11.1368348608655 11.0401582652681 11.0247177548084 11.0567797457269 12.7468810695399 13.0431165389883 13.0441688012939 14.8645955758544 14.0399737860247 12.8703364238168 12.77459071132 12.8880196674075 12.6246330449985 12.7703024560707 12.9595777016819 13.0784697258188 13.117047491499 13.247546325207 13.2677214400359 13.3881699065587 13.4885570481291 13.5095326635787 13.6127373857406 13.6838700842444 13.6875496599428 13.638360621261 13.7913716330937 13.8169892217327 13.817910845375 13.8154194351921 13.8181300037243 13.8098415910456 13.776497988652 13.5104189438637 13.6906059367247 13.5274986955927 13.5216085130306 13.6160824028468 13.6624389327231 13.6571474849497 15.8629533517039 20.5554968064215 21.7036153753193 22.5512946637432 22.5908383360141 23.9031112865722 24.2030405636844 24.2781390185735 24.2278547049935 24.4455856431976 27.8436861859044 27.7323302585041 27.4813493136945 24.065953169376 19.6603684733042 18.7632348751463 17.2295762345167 16.7756554906777 18.5674068809686 16.9229113749051 14.5447775501123 10.9838705139336 14.7337574934987 16.1096870541076 15.0618420340004 15.1233651356272 14.8715342136445 14.8766402347726 15.1631136866292 11.0249163501011 12.1014249793611 16.6190253325348 16.0384663682946 14.8129915910433 13.9411377384826 13.9054757435615 14.9364743156427 14.8138218421154 16.3115280733481 12.6280131433154 13.3082063655829 10.8092462150086 10.552426447044 8.53780974586799 8.55122153588075 8.54282360217378 8.56373899598759 8.58113812673786 8.58653653100721 8.59690148327347 8.59644802149387 8.59155969968161 8.58614760514657 8.58970633795892 8.58338204768511 8.56597264875047 8.57216332185525 8.55313180068605 8.55313180068605 8.52051112910333 8.48993033537725 8.47595884712779 8.4413502215115 8.43480267830101 8.37476565439771 8.36445554839143 8.36137153916727 8.35644604915916 8.34562190807146 8.3784402402076 8.40005183178801 8.3631396613071 8.3510106326651 8.37798388775689 8.35334712245191 8.35390707911966 8.33921692326962 8.33194060955797 8.3194141199639 8.33514797787041 8.30401835367079 8.29693839424937 8.28879219023483 8.28120241676222 8.23833852617141 8.23082474610061 8.22092318961285 8.17513838942233 8.15475721340452 8.13397253698037 8.11295938085743 8.11133165973945 8.10298510395288 8.04822449047823 8.06355285104358 8.05609306364415 7.97610128273156 8.00686885479529 7.99249202164257 7.94797635805627 7.94781814504839 7.88834684470871 7.92511513563252 7.83507425575235 7.77988717292131 7.52892170757709 7.32097127968747 7.02703876805245 6.55367914345305 6.54194080913839 6.5517770182354 6.55719428384553 6.57730174708194 5.62951199817494 5.59010987129751 5.59581538908698 5.62825232602181 6.58978004726992 6.59678043878137 7.10407692147721 7.10098317858611 7.45234288716293 7.10509680139021 7.10873868839614 7.10423711792275 6.59026449203638 6.57851906796222 6.57864859282533 6.57397058757522 6.57142134254654 5.60630551320566 5.59930317495264 5.56437562734008 5.59049201850602 5.48324177487479 5.5902499464787 6.58377445498753 6.57409005433756 6.60164762902418 6.60173071914507 7.1462030506005 7.48832165752945 7.55728072423726 7.77613042152122 8.7499872346122 9.4354205570109 9.44455660997324 9.57277267182342 9.46694663336973 9.90291575375299 9.80598486060942 10.0259214127393 10.1634881346845 10.3262540622786 10.4467646844215 10.6400995635975 10.7146087811308 10.9035573868989 10.9348448202032 11.0411577633774 11.1291435768898 12.1122325084411 12.8860314192156 13.313562913378 18.0516616743077 25.844999012068 25.6773336202756 25.691563084465 24.6713339899783 25.1182741912158 21.0192305154816 20.9795454383209 20.1838912347425 20.7711128281869 24.4178457211814 18.6174907674503 17.8250370116444 17.3347726428939 18.9961207553152 18.0712797505756 14.3689191067945 21.5685042081509 23.6318738646852 21.7910764549478 23.8282902334038 18.501208905813 23.7365847645094 16.2029518443571 17.042797246951 15.8376452730022 22.5162005897558 24.1257368094314 20.4616982123052 15.7261727975099 17.2118245529212 13.6917213694479 15.1823213333722 23.2752385042859 22.2688695748049 12.5294599671214 12.4256147771188 18.0390405160656 17.8927459344437 15.1046247022649 13.0707102974828 11.8109279621118 12.1163189940998 11.906134636503 12.1103886210982 12.9872390390977 14.1761019654678 16.2755975293552 25.3491625902001 27.6243198437726 27.6567744203859 26.5472279615978 24.9684568157411 24.2178095846277 26.0457634613696 25.7903839358613 27.3768610360274 21.6941034236775 25.9515877440867 23.4224951944301 18.3835748872673 19.0476002832192 25.5212647768646 23.0673105907881 19.2004505108759 22.3573956028986 22.8285575024596 24.8855751482848 26.2460368764848 27.9242066179309 26.6047473152878 26.7072887225267 26.7333565718225 28.510088935337 28.0883942745095 27.9969119952718 26.8537753866113 26.8610141646861 27.1826077786546 27.262054910133 27.5300089070543 27.8767518062645 28.0343570687314 28.0235225827857 27.7337917862107 27.4676158428049 26.2315302176386 22.2007308136594 19.6733683220672 17.403399175823 16.1928191327326 12.3590503491669 11.2323730430756 11.3435041792061 11.530125592256 11.5202808038657 11.3253059716638 10.2462932604722 10.1868486214741 10.1629473898448 -9999 -9999 -9999 -9999 -9999 -9999 -9999 -9999 -9999 -9999 -9999 -9999 -9999 -9999 -9999 -9999 -9999 -9999 -9999 -9999 -9999 -9999 -9999 -9999 -9999 -9999 -9999 -9999 -9999 -9999 -9999 -9999 -9999 -9999 -9999 -9999 -9999 -9999 -9999 -9999 -9999 -9999 -9999 -9999 -9999 -9999 -9999 -9999 -9999 -9999 -9999 -9999 -9999 -9999 -9999 -9999 -9999 -9999 -9999 -9999 -9999 -9999 -9999 -9999 -9999 -9999 -9999 -9999 -9999 -9999 -9999 -9999 -9999 -9999 -9999 -9999
-9999 -9999 -9999 -9999 -9999 -9999 -9999 -9999 -9999 -9999 -9999 -9999 -9999 -9999 -9999 -9999 -9999 -9999 -9999 -9999 -9999 -9999 -9999 -9999 -9999 -9999 -9999 -9999 -9999 -9999 -9999 -9999 -9999 -9999 -9999 -9999 -9999 -9999 -9999 -9999 -9999 -9999 -9999 -9999 -9999 -9999 -9999 -9999 -9999 -9999 -9999 -9999 -9999 -9999 -9999 -9999 -9999 -9999 -9999 -9999 -9999 -9999 -9999 -9999 -9999 -9999 -9999 -9999 -9999 -9999 14.3993827120353 19.2002864672437 21.5334216253794 24.1869621970017 24.3156306002488 29.1408563292622 18.8841487225417 16.3157078916022 15.8846495399407 16.0134351104533 15.9412802846376 18.4446419573194 23.1626748785309 22.9521130720792 21.2603168525504 17.6423156037273 16.9167365497268 15.0129002846188 12.6940129949778 10.0840129305683 10.2695771823127 9.81954330693982 9.73454088717454 9.70780665182239 9.57624476048779 10.787949227693 11.4286548954658 11.8723302427045 12.7849485696978 14.0669200890458 14.2034359735238 14.3250050609258 14.4603595053412 14.7250868809609 15.0072228598512 16.1298335004351 16.766336694587 16.4146307737314 16.9686141922118 18.7138622682562 19.2399437150905 18.4782233072112 16.9187890307825 15.3364097449686 14.512968250485 14.5401888191201 13.5830905352643 13.6112530489372 13.6450632692332 13.6978978715415 13.7275081965968 13.9906042958188 14.7219107948603 13.7085875256654 13.5972922130407 13.3909790256163 13.2984104381287 13.1571877656239 13.1610348702005 13.2847570557438 13.1518147249268 13.3663999296091 13.1902381382456 13.018500400523 12.2696043193757 11.3551003291301 12.3143544566679 13.6219311242204 13.7750490827392 13.7540867373697 13.7060236229918 13.7797616504885 13.7478545628152 13.7708876706352 13.3581175895273 12.2869542711857 12.7729702137214 12.8268443577695 13.1569590608035 13.371448121498 13.4916773346699 13.5972896312273 13.5134450013937 12.359018006616 11.3362529843501 11.257827602611 11.2309802646489 11.2179152880459 11.329506484754 15.3948195116754 15.2208879036947 14.968629814055 15.2578855566089 14.6329595917338 13.0109089251178 12.8290600550452 12.7918035479893 12.6235203867985 12.8007674709 12.9669578654282 13.0896876471005 14.2316185703538 14.9998570468268 13.2876225187954 13.3890443345063 13.4764350846961 13.5448397828376 13.6438508301952 13.6583826760523 13.7287913413974 13.6582777104552 13.8146073199106 13.8324202885808 13.8495427014098 13.8514130149087 13.8538873439874 13.8524311265791 13.8350761850478 13.4970900328934 13.1429948425432 13.6506935624516 13.7759603610575 13.7417233178513 13.7114911130083 15.4662890931784 15.924257472024 17.0475191695895 21.206219303069 22.4639211997219 22.7126058179559 23.6776101094625 24.2377713979001 24.4201429794555 24.3749807061288 24.2835790647124 27.6169040409188 27.5263636775605 27.0670599873681 24.0738239252634 22.1665954682433 19.5481037112046 18.6514106188527 18.9081825748186 18.0391521906336 14.3953788641069 13.1053429116152 13.9104619388982 15.0369094452664 13.2798311059543 14.4201167106512 16.5421174643522 16.1752228626338 15.2285499307937 16.4818980543788 12.5926588463638 10.9883024390437 12.6127712961016 12.8669869065304 11.1703145910473 11.1676172565886 13.407361125553 14.6405718658985 12.1006382657768 12.0658459948323 12.0525744739369 11.1164581279658 10.9615429947236 10.7578545708719 10.0975019254102 9.54873493957142 8.5889299696367 9.55572747207009 9.56299812810736 8.60371456163739 8.60994763766905 8.61072444695173 8.60723053996621 8.59564789739638 8.59486495424273 8.59505744268583 8.58919193949032 8.58246909767008 8.56141538476101 8.53968282097548 8.53515158998229 8.50044342304105 8.49377057506566 8.46457666596526 8.45324090879412 8.44977664981965 8.40747725376085 8.39659455455891 8.40080465738912 8.3924426091191 8.37669320624119 8.40649611607663 8.41740867092931 8.39926023025294 8.3853406491217 8.38322308225908 8.38774314431775 8.37162519073196 8.35775331668271 8.35984072851458 8.34566495699242 8.33331960106804 8.32615289496722 8.29657181828637 8.29456926717252 8.26627351359281 8.26592227536379 8.2506458999043 8.2399452259865 8.21796315842525 8.21795132660294 8.1720951953685 8.16497429310441 8.13615876845225 8.10088859116893 8.07568357729121 8.07533452139198 8.06964936788078 8.04030231308872 8.03511012541948 8.02700266260887 8.02348311902358 7.98931151439508 7.9685845071386 7.91663626689516 7.86055913526623 7.6804145213118 7.54152885774876 7.55884596592388 7.34070395843081 7.70992346527365 7.57536055957081 7.36828598769426 7.37704883351663 7.0954202187238 7.08356417548836 7.09989552305492 7.11073071257106 7.09135851509921 7.44040877561184 7.45126368229276 7.68610992492729 7.69137925749074 7.45114116823053 7.45560515971143 7.44884844760277 7.13043414590415 7.12235268149457 7.11770519976159 6.60355441284 6.59746889928659 5.62704187007985 5.61598046004978 5.58118490760885 5.59049201850602 5.61062787246582 6.5729877201926 5.62058166041049 6.57409005433756 6.5960218928902 6.6060213396424 7.14555382093835 7.2319638750774 8.53480931630264 9.24544500288369 9.27250694268406 9.7473504167367 9.88602461941655 9.90820445642644 10.219041796369 10.1483692405123 10.1587937702312 10.3285982150243 10.5346726232551 10.6323741788643 10.641862796395 10.7998872381204 10.8559875017796 11.0044707043394 11.0337492610755 11.1247467310703 12.1403168105177 13.3813542270958 16.6562445789155 18.2992075291937 19.5851808357203 24.9592423128115 24.6476538530736 24.5019732343049 23.3503188515467 23.1764857569137 24.5360944400798 25.2189082747168 20.9554904715536 20.7593552013179 21.7929853558499 20.6754100214647 19.5458142723749 20.3449428967969 22.4104250686945 20.9308041145692 13.4310148888484 16.5190617595027 21.8703793735251 19.788662235836 20.5200189926763 22.7145672996559 23.0074043021834 19.2713202620664 16.6106663566926 7.69545666841801 12.1624707202861 15.6704668589938 13.6785258437365 12.32672407689 14.547050474653 12.9516916223493 11.704123194786 22.1771139093362 14.0907845044197 10.8125427569278 12.8073364834966 13.5156205274917 14.4054867404143 16.3462158335226 18.915987702817 14.2424781554189 13.8446744222098 15.8965208787454 16.1346247251084 15.7242408503331 16.5297992425062 25.1584631155566 26.8914170278105 24.4855990338118 21.9071037159279 21.9937978790125 22.4435201957367 22.0075676120321 22.7608414892797 23.3163956706472 25.8833895468942 27.4309811787446 27.4643832633668 26.6326951347094 27.2646906921112 26.4731013615725 24.2412819461944 21.1986414196153 21.7679614309216 23.9587181547388 25.3777293104441 26.5898816439471 27.1105242754049 27.9609818965016 28.3186480016165 28.1271267133931 27.4544585283912 26.7846581349151 27.5688870124903 27.3021777124687 28.2832737005278 28.4896464161575 28.5258263148764 28.3545332317793 27.8683112066163 27.9105038379236 28.1233771693036 28.0076450434037 27.2195223184154 25.8782182846374 22.9452684348694 22.2420133260443 17.8526872322704 14.7880337416114 14.6817793355533 11.3104373993645 11.2664381758989 11.3921924875879 11.4446085514852 10.7926479235688 9.89489316856388 9.98414688009898 10.1167899267877 9.86901593951752 -9999 -9999 -9999 -9999 -9999 -9999 -9999 -9999 -9999 -9999 -9999 -9999 -9999 -9999 -9999 -9999 -9999 -9999 -9999 -9999 -9999 -9999 -9999 -9999 -9999 -9999 -9999 -9999 -9999 -9999 -9999 -9999 -9999 -9999 -9999 -9999 -9999 -9999 -9999 -9999 -9999 -9999 -9999 -9999 -9999 -9999 -9999 -9999 -9999 -9999 -9999 -9999 -9999 -9999 -9999 -9999 -9999 -9999 -9999 -9999 -9999 -9999 -9999 -9999 -9999 -9999 -9999 -9999 -9999 -9999 -9999 -9999 -9999 -9999 -9999 -9999
-9999 -9999 -9999 -9999 -9999 -9999 -9999 -9999 -9999 -9999 -9999 -9999 -9999 -9999 -9999 -9999 -9999 -9999 -9999 -9999 -9999 -9999 -9999 -9999 -9999 -9999 -9999 -9999 -9999 -9999 -9999 -9999 -9999 -9999 -9999 -9999 -9999 -9999 -9999 -9999 -9999 -9999 -9999 -9999 -9999 -9999 -9999 -9999 -9999 -9999 -9999 -9999 -9999 -9999 -9999 -9999 -9999 -9999 -9999 -9999 -9999 -9999 -9999 -9999 -9999 -9999 -9999 -9999 -9999 -9999 21.5642835325219 25.7055805269856 19.6591604342194 17.7408776054413 18.4353250970812 24.4887512011867 16.3546687766079 15.2828287013709 15.5604389655682 15.7550490405436 16.3129840218039 21.4419035905284 23.3065702072123 22.9736204921469 21.9471946934972 18.8884495463995 17.1948507657763 16.3791083580719 14.2835385476559 11.9375725514521 11.8140296157228 11.7196115640763 10.1072136052288 9.70540667766093 11.6841709993669 11.4382574742181 11.8261880881806 12.7096148872938 13.5394693638401 15.0123747132518 16.4169488292416 16.9646586331199 16.898127182249 16.7229877656236 16.679698184287 17.2742385942797 17.3781847178988 17.30932244805 17.6518372535869 19.3125847929693 21.75494677301 20.1305466424217 19.430738031737 16.2801824093038 14.5560693632798 16.0113840865908 13.6520053309088 13.6576872468735 15.2386627645684 15.2617244170914 14.7517239227014 14.0139302621316 17.9908585114674 13.9964946316404 13.6871766672962 13.6119394417885 13.4052825508912 13.324892683618 13.4175411170989 13.4318537538593 13.3327205081204 13.4988768910286 13.5445151452107 13.5699415626748 13.548535236587 13.5096989765182 13.4353393873504 13.7646417896327 14.7593227962473 13.8087651390369 13.7188748469646 13.6557429183679 15.8294985629041 13.7284646641655 12.7679245166018 12.7771969150468 13.1082621215704 13.5055409481495 13.6182643834593 13.7076909192686 13.682731762662 13.7442471848405 13.6977036085265 12.8971290096879 11.4208213762378 11.3706561613005 11.3181637930575 12.2419001069277 12.9087741670063 13.1276597643348 15.0814495866333 15.2526986516118 15.2959521052117 14.9604415802119 13.1270309598748 13.0740075768844 12.8436206240178 12.6386984895845 12.9041251408355 12.9938018787989 13.1669523601406 13.3131487444667 15.0627893670251 13.3438209160836 13.4353066367225 13.5184822008738 13.5221070872304 13.6212688026701 13.6948005957123 13.6792577257399 13.6720615985687 13.8053943369541 13.8529655398278 13.7972936926061 13.8474182807717 13.8604646892443 13.8129667093816 13.7732548517765 13.3530032676741 13.3849937486225 13.7515144073131 13.8258563512016 13.7845281151047 13.7751832649892 15.7136969385829 18.115701896869 19.7035745889003 21.8516943939286 22.5683243153817 22.8123248451379 24.0861065552678 24.2611155815799 24.4185276156871 24.379942770425 24.3496621035642 27.6322415111394 26.9226481930038 27.611956826633 26.4217848449051 23.6101089754899 21.2866160363235 19.304978730606 19.4866521478812 18.8068611962482 15.1874340116136 12.9011171417923 12.5706482164405 12.8448642633872 14.6178838137434 15.2951226101644 15.0511521074595 12.9100921208757 12.944498648274 11.3213080560083 10.8894021443338 10.8902759342332 11.1325808546163 11.1865549792278 11.2285880937166 11.1519598611835 11.2470666293926 11.2556057273813 11.2241784201031 12.1323244252232 11.1691314372667 11.1564120707797 11.0606821520334 10.9102336306086 10.643097836927 10.6235825524626 10.093509510396 10.7579193464909 10.6175531307163 10.4230604104443 10.4358355715749 10.1179464574461 9.61268196043749 9.60400886891457 9.59766861722883 8.60931129058484 8.58873890556908 8.58338172972062 8.57390462035173 8.55084711389216 8.5331587496239 8.51750008118055 8.51692932479407 8.48156290353332 8.46629489024341 8.48029336483895 8.44202840352672 8.40738159363731 8.43357306968524 8.42024034432982 8.41162532768478 9.95198266947026 10.437352527046 9.44781033932594 8.48383216570577 8.48601989611019 8.47909334625819 8.48068085770363 8.47648517831964 8.47648517831964 8.4588220485376 8.36586057582169 8.36463970513401 8.35008397092816 8.33542788331437 8.32751988096393 8.30390627436624 8.28396844823662 8.26272256252248 8.23996133844524 8.226792097001 8.20516411634354 8.19562680760193 8.16748682088227 9.15128501976221 9.78925450018005 8.24748957258424 8.07568357729121 8.05667775801346 8.05185774537627 10.1650766071286 10.153966186111 8.20865518585702 8.17852387568318 7.98744520507118 7.97884420230576 7.88850239427668 7.81027814111627 7.81208260179238 7.8192977874642 7.97102496149162 7.92217193995557 7.94165179303519 7.6115776918261 7.61838302955465 7.63752209290579 7.65434027136402 7.64791022797033 7.66900317307374 7.67566576994423 7.83566046287866 7.86271470223064 7.98265132705985 7.84844141640051 7.69315870428722 7.69342749321591 7.68857999792417 7.44912946554317 7.12585407437784 7.10829327815445 6.59752548287555 6.59232741794895 6.58133055957377 5.61606435510272 5.61064550046066 6.5729877201926 5.64031682724795 5.62058166041049 6.57409005433756 6.67762813225932 6.70566056664189 8.16395198269322 9.01192536469889 9.03611938917144 9.57272414013565 9.57877589226329 9.97037728592989 10.1049930881315 10.1283785895559 10.3949841675658 10.4105015263441 10.539121514307 10.5529811174967 10.6465055492559 10.7976278938238 10.9163519998087 10.9671505369663 11.0003609517358 11.1070881824797 11.1614801143751 11.1506301407402 12.1588778740174 15.462298057755 21.2221011564403 23.478143571411 23.2350850617697 25.251533119344 25.0161790576217 24.7405247875046 23.819458999163 22.8747235041872 20.6760533579382 20.8535241757153 23.572010803082 21.9768503596409 20.2987191167553 21.8358430517481 23.8946043983172 24.1492767369589 23.6706420960569 19.2828050019538 13.2354125006056 14.8022769440774 16.6495713915511 21.2270460088129 17.7254921231382 16.9138401935153 20.8471406605048 17.8512463149858 21.6987554719495 17.488647672413 13.1903196126792 11.4820541490949 12.3185993389188 11.9400118764233 11.3927159665919 10.9893496766007 16.8596611179405 22.0025282662038 10.3718899826146 8.68613175977608 10.6881301342611 11.9533964435214 14.7004356555475 19.2467633263012 20.2016040565853 20.9066572421634 21.1439847071179 25.6207499094241 26.3247321388694 28.172421765238 23.8489482527979 19.9811855260823 18.4370094906603 17.6359053446178 18.461409662436 19.2912605739545 20.9368906992686 22.4754633594009 23.3217391744378 23.077987257354 24.422675419984 25.6057111619874 26.5108188556536 27.0188537143472 27.0978959603795 26.7838039172005 26.1287467441461 25.3883864524973 25.3680528986754 25.980502658172 27.1136337805536 27.9808363352197 28.435535441012 28.5992711878557 28.5061962491173 28.741750990858 28.5794515046034 28.6406315411317 28.8153924826394 28.697706106812 28.8797086919842 28.7950283917088 28.804847866635 28.6535149241045 28.524496353546 27.9819970010531 27.9667492290294 27.9656845930527 27.1308243495788 25.6474656740988 22.7903873163938 21.9821868942406 15.6203073742332 12.8702234593305 12.491906800971 11.0657342062907 11.2286398160668 11.2029848388766 11.0472273800365 9.82859053598575 9.882287940487 9.82124122042725 9.95344441187363 -9999 -9999 -9999 -9999 -9999 -9999 -9999 -9999 -9999 -9999 -9999 -9999 -9999 -9999 -9999 -9999 -9999 -9999 -9999 -9999 -9999 -9999 -9999 -9999 -9999 -9999 -9999 -9999 -9999 -9999 -9999 -9999 -9999 -9999 -9999 -9999 -9999 -9999 -9999 -9999 -9999 -9999 -9999 -9999 -9999 -9999 -9999 -9999 -9999 -9999 -9999 -9999 -9999 -9999 -9999 -9999 -9999 -9999 -9999 -9999 -9999 -9999 -9999 -9999 -9999 -9999 -9999 -9999 -9999 -9999 -9999 -9999 -9999 -9999 -9999 -9999 -9999
-9999 -9999 -9999 -9999 -9999 -9999 -9999 -9999 -9999 -9999 -9999 -9999 -9999 -9999 -9999 -9999 -9999 -9999 -9999 -9999 -9999 -9999 -9999 -9999 -9999 -9999 -9999 -9999 -9999 -9999 -9999 -9999 -9999 -9999 -9999 -9999 -9999 -9999 -9999 -9999 -9999 -9999 -9999 -9999 -9999 -9999 -9999 -9999 -9999 -9999 -9999 -9999 -9999 -9999 -9999 -9999 -9999 -9999 -9999 -9999 -9999 -9999 -9999 -9999 -9999 -9999 -9999 -9999 -9999 19.3100773709611 20.4037344472518 21.5172940340312 19.9815703233582 15.1596947912544 13.4019235912055 14.5001426118412 15.6413577871296 15.6066596858913 15.0254015814511 15.6552837977605 17.6737352590806 20.9398291959129 22.8673795907847 22.2233439537503 21.7032372197287 19.9612016205344 17.4519373849659 16.7410071903705 16.0109962385832 14.4966908122933 13.9024551294286 12.0916486595767 10.9344515216625 10.8679349286537 12.1130766422193 13.27113474669 14.316029233934 13.8954867074547 14.3439980998614 16.5856055969706 16.9623337606764 17.2478644625233 17.6472460236547 17.4521272873989 17.4731886943288 17.8409261443801 19.7188189107135 19.7770121604125 19.6474585702688 19.2743734792341 20.3309149701539 21.4961663640363 20.2057933867029 18.7778465439839 17.3420232177925 17.0874935104111 15.7762204038419 15.5218015550841 15.9256050815159 15.5921040794802 14.7463376178776 15.0172587448687 18.3163365284373 15.9275880373961 13.7090815247392 13.6885595529638 13.5809962706645 13.3515534452049 13.6061013291021 13.4639902472423 13.5732700562403 13.5875861892047 13.6385957427044 14.6588350224926 13.6896002299786 13.7101604853382 13.7751253726117 13.7830755941271 15.6151789456933 15.6398406241098 13.7869425657732 13.7205091560512 13.799287803876 13.7352426953449 13.058243055524 12.7542616439442 13.342661717609 13.5086075270805 13.5354847704553 13.4230814987726 13.7208304698799 13.8050589784676 13.7319854131342 13.5275297884375 11.5106968058033 11.4698615216921 12.7591839280325 13.1153380673113 14.3247942463581 15.5257113587541 15.6046638383704 15.5362585901922 15.4922724002959 15.2599427389621 14.7829335319683 13.2029743411715 13.1184125312016 12.9915605683502 13.0170432061397 13.0911154462344 13.254843224854 13.3868872961244 14.8727616207539 14.4160832690684 13.4625477844939 13.5346549194683 13.558165532811 13.6045297343332 13.7032140730869 13.7853203473358 13.7204069137456 13.824438489465 13.834500635081 13.8671052107158 13.8062562659072 13.8794068555318 13.821662018508 13.6237557489746 13.5009957649014 13.5536528223924 13.5724881436379 13.7695944072977 13.851636290634 14.750378031478 15.9045294161576 17.9247756898126 21.5766827826838 22.7126592390586 22.7669355879036 22.8906251430876 23.0556767323195 22.8838071223428 22.8630049901294 22.0970649791 22.7723953270195 27.5351218694697 25.7648440098274 26.7603018913615 27.1836316102532 27.0594582475933 22.0730583897747 13.8055383447032 14.8423834194343 13.8072199309762 13.7842597252869 12.6632653345192 11.170427912482 13.3699415361065 13.3736627682262 13.3910444117732 11.2548569464144 10.8909343162753 10.7324511759315 11.01264733636 11.0134845045333 11.1875684170114 11.0218335628911 11.0288759001233 11.2752353819911 11.2220844447371 11.2210850315119 11.3067942200068 11.3075286548199 11.2981342964143 11.2912339840788 11.2265131956175 11.2111715717894 11.1534562408296 11.1030714080937 11.0558953358721 10.9681501453442 10.8840415359945 10.9373790955777 10.9264610751581 10.9378505270863 10.8918316596305 10.6520906205098 10.6520414270565 10.4414660661817 10.1204690198048 9.58709326524861 8.58021805329854 8.58021805329854 8.55881037085706 8.52940517697997 8.52928075768059 8.5080373099298 8.50576553288725 8.4866350108944 9.48527014428764 8.50509784229561 8.45083855804906 8.42622710667073 8.37898784095983 10.4622010925029 10.6033787607397 9.94758873743244 9.94891238614919 9.92339066996215 9.92433951459133 9.93953519059728 9.92384890251533 9.92581043352937 9.91778809367283 9.91716910553356 9.42146863368861 9.41459489947387 9.39991133852485 8.44343464282882 8.42847216487755 8.45147534593894 8.30820998197659 8.28666716083158 8.29132942856245 8.26058130120935 8.34372800199382 8.21631025906085 8.18440628824277 8.30125619626117 9.62843539704735 9.61005336944951 9.59427241369394 10.0429493353927 11.1880512329463 13.5309079026371 11.2323983861046 10.0224689341971 9.82957509019278 9.09379714444104 7.9790057037213 7.93961116248636 8.14418811454575 8.20268377102187 8.1650576145861 9.06184467216018 7.94010202888319 8.0007701649728 7.95051091632052 7.77994025063615 7.78841957055316 7.81329343332016 7.82862580801587 7.95921725172424 7.97317595800015 7.9825066588765 8.08763248816291 8.08409410283302 8.09018024233208 8.00173854804518 7.98356911718344 7.6888362979556 7.68567376150149 7.46391310544523 7.13908114075397 6.61522723192029 6.60242799932818 5.63706414965273 5.61064550046066 6.56997234992484 5.64031682724795 5.64972587477291 7.63494975417325 8.13823716325873 8.65262821075809 8.6584426658974 8.99040403201509 9.33158992643657 9.77685618990088 9.79156132685539 10.1281498199024 9.98659647608432 10.2799636179837 10.3894901015959 10.5154205549611 10.6014776739048 10.5392108877199 10.7102538514979 10.7929469227651 10.9182523144376 10.971737659209 11.0537594531423 11.1104459796236 11.1678523967613 11.2139613628241 11.2131239975465 12.1975035139125 13.4990162207943 18.546291876973 25.0498997191637 25.4263562525117 23.8888874569679 23.4222113654932 24.3715900146328 24.0156239926592 22.8381703278064 22.2431896680085 20.7823627950797 24.463951857634 22.5707819036976 21.2691099412765 24.0963070362783 24.4334871300618 24.29750289613 24.0199651436176 20.9142419548088 14.0261697704969 15.2902744113731 15.3639653533835 21.4906595950225 23.1796637167357 19.889919573372 18.8568989077591 15.3803725850391 14.6412795372783 17.4768898733727 13.6341529566307 11.4992408378541 12.0453977858292 11.0213553330095 10.8610438107324 15.5374364113134 24.8250374490612 19.870030099464 7.72463629966762 5.90023295620647 9.91703249452896 13.7485838986791 22.5879598997199 24.0872067670204 26.3393269031176 24.2687564083623 19.6902830569003 16.2735175674689 16.1747117786099 17.9500840629639 17.1612437629352 17.9165104547348 18.1365242224744 20.2469075318626 19.8642153324538 20.1816465346299 19.7531405692623 21.6630286523638 23.7687866318795 24.5182696282838 25.2759212766484 25.4269956375521 26.3326733885257 27.1245991362719 27.5948750785563 27.7454691705576 27.6957965327097 27.694490688305 27.7759121523027 27.5612992632547 27.5094520137087 28.3262535482238 28.6897173964755 28.0982837050442 26.3759882207124 26.3711304892882 26.56454120404 27.6118844339691 28.4585270444428 28.4585074200966 28.1028149143937 28.3480887716274 28.2607838970914 27.82387152224 28.1789942845291 28.339615136786 28.0427749552549 27.7978400771735 27.6721685813543 27.1094589688392 23.2624506819759 21.6831357490919 16.6252925352178 12.9307069893194 10.7576779091351 10.9300459544912 11.0827467343993 10.6259844805729 9.70464072858225 9.84531184621887 9.85310385487048 9.94807872481618 9.97050479879486 8.23155073550584 -9999 -9999 -9999 -9999 -9999 -9999 -9999 -9999 -9999 -9999 -9999 -9999 -9999 -9999 -9999 -9999 -9999 -9999 -9999 -9999 -9999 -9999 -9999 -9999 -9999 -9999 -9999 -9999 -9999 -9999 -9999 -9999 -9999 -9999 -9999 -9999 -9999 -9999 -9999 -9999 -9999 -9999 -9999 -9999 -9999 -9999 -9999 -9999 -9999 -9999 -9999 -9999 -9999 -9999 -9999 -9999 -9999 -9999 -9999 -9999 -9999 -9999 -9999 -9999 -9999 -9999 -9999 -9999 -9999 -9999 -9999 -9999 -9999 -9999 -9999 -9999
-9999 -9999 -9999 -9999 -9999 -9999 -9999 -9999 -9999 -9999 -9999 -9999 -9999 -9999 -9999 -9999 -9999 -9999 -9999 -9999 -9999 -9999 -9999 -9999 -9999 -9999 -9999 -9999 -9999 -9999 -9999 -9999 -9999 -9999 -9999 -9999 -9999 -9999 -9999 -9999 -9999 -9999 -9999 -9999 -9999 -9999 -9999 -9999 -9999 -9999 -9999 -9999 -9999 -9999 -9999 -9999 -9999 -9999 -9999 -9999 -9999 -9999 -9999 -9999 -9999 -9999 -9999 -9999 -9999 -9999 -9999 -9999 18.9121749720117 17.291039053305 17.2663181716913 18.3411537726449 17.8729815336887 17.0163877260553 15.4183683763538 17.4645761814505 19.1824216624472 20.1892008047441 23.1856304404411 23.1371604662295 22.7134949404177 21.2032903856703 22.6840925487654 17.1516866388097 17.7697057639522 16.29846829349 15.3218282072867 14.1110038936417 11.8495052473547 11.379883498236 12.1197687824437 14.3457013902775 15.7391015720314 16.3168509621838 16.2312831689564 19.892077361767 18.9061577934649 20.1464272859159 21.5797762484558 19.8991016738755 19.46247777214 19.8286038258003 20.5953644828664 20.2489079762911 20.0687152928447 19.2306508804781 19.549405065869 20.9032304133388 20.2011756832305 19.9462996218227 19.5952795787446 17.4868184910968 16.0123023528235 16.9006796874307 15.7943269368673 15.2582140589532 14.7499501017147 16.5919133356836 17.371410140406 14.7412210400687 13.7071640550133 13.7176738429897 13.6450442139113 13.4554652787694 13.55577242119 13.4794655114426 13.6283968042722 13.656551326847 14.6773591863904 16.0352128464333 15.5205485876412 15.8641869074962 13.8086396974303 14.9753700988083 19.8304072208623 16.9542869136369 15.3203078226265 13.8393255735777 13.749331994473 13.6141268031137 13.08679873682 12.7368109465997 12.815807145859 13.1573680366845 13.1922834564513 13.4237372256184 13.7481345759104 13.8308106542578 13.7026271368674 13.5231062395224 12.4197764737586 12.8460277763376 13.3322368719847 14.3596227515085 15.7790054604315 15.5958782516535 15.3961758710138 15.6271345378341 15.5571431480451 15.1501316917757 14.3967837815605 13.3462154858755 13.3202759712726 13.3192604453368 13.2663566647106 13.2749521775095 13.3446369940589 13.4526035304439 14.4406359292559 13.5319589745542 13.5659737158728 13.5679626838109 13.6388624354233 13.6780951139446 13.7041454752074 13.8020353768954 13.7741498202739 13.6643302529463 13.7592021898087 13.8278385115729 13.8286076517656 13.8862133284733 13.9297934066749 13.7734068489126 13.7166770789352 13.6460379623414 13.5593994540003 13.7732233338001 13.8773798827915 13.8644157164352 13.8642310195858 15.6194347723322 21.732593716645 22.8337196814405 22.7977091731869 19.4674557191191 21.8136065309606 22.15398492684 21.6765981284343 21.9583995529218 22.9049005388538 26.5929213248595 26.1221649982205 26.1724838480109 27.4287332131704 24.119835762548 22.2751196306493 14.5818025185679 13.2287927711825 13.3716821754998 13.4744240390922 12.9788119981865 12.1429142979004 12.6594568761362 12.6593074286757 11.0227416133386 10.8948647616606 11.0211917157212 11.3071985201915 12.743332111922 12.7428006120156 11.3461655927984 11.1975447333018 11.1246645772028 11.272947934411 11.2943610538879 11.3203445003534 11.3469155422447 11.3648445537713 11.4180507807934 11.3347956043683 11.3073424801953 11.2517133548075 11.1944970454346 11.1595833321511 11.0475692734088 11.0940511798754 11.0647869440879 11.0749315567841 11.074764363625 11.0887164196745 11.0792644270202 11.0247116036981 11.0349991442578 10.7910889847784 10.4308441270241 10.4181708202168 10.4113985555051 10.0774035216726 9.54423108038318 9.54130375752349 9.52249581803627 9.50437261249062 8.53484457855626 9.49861972913761 10.6461197175282 10.4874982325118 9.46036007099114 8.38866391273555 8.37818519048158 9.40738961939637 10.2561436769476 10.2655245895362 10.4532131486641 10.4455760620352 10.4457015421696 10.4460384269455 10.4306819530841 10.4310064781068 10.4498271758403 10.4501414896907 10.45764474131 10.2253227764873 10.2255770365583 10.2138272143398 10.1999102892766 9.88597566607859 10.1625126669545 10.1465342663564 10.1234950876441 9.7988765830994 10.0724116260822 10.0301738835301 10.0141659220602 9.70410785693037 9.95008303899109 10.3415305394755 11.3283535560004 13.5538952817995 14.2067957763981 13.9679621833 13.2448880451993 10.6159486380235 10.0655688491455 9.54632219080292 9.87749029717112 9.87531861923591 10.1938775210344 10.2126885702683 10.0524087939218 10.2504640204456 10.25435189865 10.0996428053619 9.05690080129212 8.08341081405862 8.10136582304088 8.00985914177581 8.02300277824579 8.12366338926178 8.15259327273516 8.15904314199688 8.23987744050354 8.23553667195634 8.19330502771587 8.18218543215931 8.09372512520401 8.00078451828425 7.70346272621056 7.68056262797866 7.45187337539625 7.12533744157727 6.61007502226595 6.5721718397099 5.61764505514918 6.59617347062557 6.67632423687048 8.14561609235209 9.24596719537297 9.24616215983223 9.27508482266434 9.50278414428103 9.73802573104376 9.92063331314058 9.93676702163805 10.0696701769575 10.2418633361691 10.384918025745 10.406721910669 10.599608289223 10.6883037057616 10.6998501848674 10.7087303302839 10.7095416012728 10.857479070837 10.9681678094522 11.0855473449988 11.1497034776232 11.1977338998707 11.2139749030034 11.2539457486345 12.1618870818007 12.656235118137 13.2917204672424 14.6063747364083 18.365657691384 25.0188709202099 24.1601872032977 25.3507188940754 24.8663344010537 24.1898060553766 23.4521709757779 22.962352314438 22.1477157895158 22.0018822134203 22.3443756478207 23.2678800442653 24.4637417181921 23.0559457870834 22.8208619493148 19.8152313089167 19.3454250200813 16.4698438670731 14.8967797360892 16.8347794460725 20.2862875068766 21.8227358085258 18.3931265739116 10.7014251744419 11.7384634627516 10.4956741735236 10.215828960235 11.2835372894975 8.72089397512325 10.1286880548178 14.6509960623127 13.7917426480623 16.3229991926699 22.2478199864851 10.7083813436862 5.94409336083726 7.03102585951462 10.9214159856166 25.55742992011 24.7960831678425 25.6759263241104 19.7034095785831 16.4002937837104 15.4284665296532 16.6098995073027 11.1292974296786 20.586892933619 20.9946292877098 25.3155034467579 23.6182090164026 23.3199550868043 21.7675722287609 21.5694961328748 21.1346495805162 20.9614119901577 22.6773465627484 24.164224491357 25.6023793333 26.5479205073737 26.9333060453107 27.3353007806326 27.831275375091 27.8602490289002 27.7117081180971 27.5360505233187 27.6370486591916 28.1993827880028 28.0696516765321 28.012978009333 28.5348043091803 28.3877129157213 26.6173716469721 26.6833096696251 28.1834304171989 26.6484003664382 26.0814822661569 25.889228354023 25.8719896437196 25.9928132444129 25.9857046439755 27.7234489030937 27.9865395281224 28.3152062048422 27.8730032098675 25.0682133917378 22.8622822673808 22.9052300746617 22.8428174874275 22.4915878270577 18.6382666747578 13.1775896884842 10.6508268765816 10.4186303917423 9.80370460419759 9.8977908140324 9.79613441431516 9.84908431032682 9.62958669839137 9.74198862296016 9.53773304320006 -9999 -9999 -9999 -9999 -9999 -9999 -9999 -9999 -9999 -9999 -9999 -9999 -9999 -9999 -9999 -9999 -9999 -9999 -9999 -9999 -9999 -9999 -9999 -9999 -9999 -9999 -9999 -9999 -9999 -9999 -9999 -9999 -9999 -9999 -9999 -9999 -9999 -9999 -9999 -9999 -9999 -9999 -9999 -9999 -9999 -9999 -9999 -9999 -9999 -9999 -9999 -9999 -9999 -9999 -9999 -9999 -9999 -9999 -9999 -9999 -9999 -9999 -9999 -9999 -9999 -9999 -9999 -9999 -9999 -9999 -9999 -9999 -9999 -9999 -9999 -9999 -9999
[truncated: 1,587,156 more chars]
