# Supplementary material for: Combining temperature-dependent life table data into Insect Life Cycle Model to forecast fall armyworm Spodoptera frugiperda (JE Smith) distribution in maize agro-ecological zones in Africa
Source: PLoS One. 2024 May 6;19(5):e0299154. doi: 10.1371/journal.pone.0299154 (PMC11073722; doi:10.1371/journal.pone.0299154)
Supplement: S1 File — (ZIP) [file pone.0299154.s001.zip › results_2.6/ERI.asc]

NCOLS 535
NROWS 391
XLLCORNER -25.5
YLLCORNER -47
CELLSIZE 0.1666667
NODATA_VALUE -9999
-9999 -9999 -9999 -9999 -9999 -9999 -9999 -9999 -9999 -9999 -9999 -9999 -9999 -9999 -9999 -9999 -9999 -9999 -9999 -9999 -9999 -9999 -9999 -9999 -9999 -9999 -9999 -9999 -9999 -9999 -9999 -9999 -9999 -9999 -9999 -9999 -9999 -9999 -9999 -9999 -9999 -9999 -9999 -9999 -9999 -9999 -9999 -9999 -9999 -9999 -9999 -9999 -9999 -9999 -9999 -9999 0.623134271761333 0.592701917502088 0.547094711007376 0.517030239557053 0.488969325983686 0.464469635833409 0.447243515774417 0.431698008757947 0.418294703381393 0.404665847479043 0.390288792337012 0.383361062961443 0.372407268529714 0.36742647370943 0.365100262880937 0.362760606721274 0.366029015486666 0.370362943510438 0.372251225432945 0.370620625077382 0.370180598734409 0.367789060756016 0.369499091211717 0.368378429181186 0.365385358898635 0.37130986984169 0.376827539704398 0.378488340506384 0.373424061565286 0.373439340408654 0.367453817328869 0.371848557770525 0.366266114262923 0.362427738815114 0.357174573855338 0.357121009191094 0.354222712810741 0.350764467123578 0.345094951784593 0.338277609177202 0.332848818203744 0.330880872654095 0.327469958186956 0.327340180011464 0.324236947451832 0.324350983068172 0.320464432010639 0.316785191504842 0.322420449447206 0.332800849106303 0.331158348446322 0.331260781872455 0.330439576016951 0.334239559993195 0.333700512566269 0.336612514161592 0.340748735100364 0.343833697311796 0.346873708006652 0.342456119107742 0.343718714676725 0.340057904644988 0.340401486211011 0.337545460888381 0.33591988749045 0.333347983183863 0.332848305776808 0.331370176830611 0.333199943189249 0.329184928657042 0.328044603745178 0.32438708992746 0.324615109068448 0.325144242316661 0.325518415144232 0.320810216337164 0.323282914506303 0.324158976579738 0.324274766871762 0.328102997099755 0.330485485309678 0.330680863043747 0.3356729002194 0.335259069383287 0.339221079753717 0.341803732325699 0.34533042993015 0.34724072959312 0.352900259294534 0.351832922644942 0.358075789390973 0.357472366279398 0.359137890780446 0.359357017026958 0.359292157771499 0.359904961845928 0.357943549639524 0.356141124935639 0.35440463291317 0.357711909942204 0.355637175996519 0.350695984729829 0.347224035328708 0.344025496711102 0.340956000650727 0.343576456052572 0.340489519444162 0.338908013555086 0.335446190865061 0.334104923373023 0.335606329193884 0.331934565440147 0.334529461226924 0.3311026361172 0.332279211700479 0.33227218533865 0.332293171596592 0.33094686698549 0.333460918524158 0.331120394107795 0.332014720972559 0.333916330817213 0.332171793510854 0.332263172631331 0.332515334173025 0.330843253562717 0.332168070244072 0.329701017460559 0.33172178474697 0.330162401102491 0.327744994651482 0.327764424565723 0.328132940026771 0.327631547543495 0.328431828872992 0.329591049100956 0.331353122335881 0.332913793886812 0.332773202693081 0.334119706627313 0.334278881101817 0.338063499087025 0.338777383035145 0.342805414440867 0.348844759214415 0.353255923904538 0.361131085636494 0.377621467204975 0.393383984031796 0.534467187130176 0.521059882012172 0.409126063861208 0.377635352347073 0.370390146366778 0.355446363170405 0.350193389635989 0.342866989609633 0.342337385633605 0.342108086976317 0.339592428691486 0.33814315458949 0.335921533318514 0.335311633947545 0.336414419707174 0.336018055259942 0.335927854339961 0.337334048055839 0.340821823273139 0.339383711133029 0.339133705594327 0.341083914024528 0.341587898430033 0.344853169514381 0.343273215570077 0.344217360470445 0.345046316765226 0.344134169910306 0.34700655071172 0.347417585644636 0.346970359434437 0.346450232149694 0.345922923678743 0.345721133202088 0.342634392515084 0.344003654028401 0.343231110461409 0.34121210376648 0.338425514728638 0.334870272535662 0.330998985448262 0.329577941103801 0.328679681270066 0.326616502850154 0.327974229560319 0.329482957973451 0.330645438025372 0.330963156328522 0.332143216457724 0.331542015953344 0.33185786159685 0.331339047714219 0.334758756453 0.335611367049533 0.338841921335395 0.337823318552245 0.337187180620308 0.330412778348885 0.325442746253232 0.326036667530971 0.332592738172304 0.337116742555936 0.343874305672678 0.34930999337445 0.347499044967625 0.352691648603468 0.358117709519033 0.360761593963071 0.363404933536863 0.369434053064857 0.376024491383657 0.381997498507099 0.388735522498525 0.397511427706184 0.405666602891182 0.410466245368436 0.416589582002885 0.424851650065528 0.431099740072483 0.431961981026791 0.429789098309655 0.42989391956007 0.428787657680896 0.428261275471854 0.430089771135561 0.430775315896297 0.428844034788571 0.430135962994076 0.434677955769091 0.439379804937512 0.456825047455099 0.459444403429971 0.457147078769785 0.445401786442072 0.432567009980946 0.425210056868371 0.417416122991514 0.416018002370299 0.408284229139074 0.405657864756453 0.407929143387847 0.400923909293837 0.401937832146313 0.399449270309522 0.402859673086581 0.402286463094202 0.40006514258736 0.393155680258812 0.399101718145637 0.404371403104878 0.41109824618751 0.418451230580091 0.40576257001637 0.386581300545305 0.381685785670502 0.380959534027692 0.373448739859036 0.370359521642637 0.370344123329305 0.366552928802776 0.363595381039777 0.361736713069204 0.359285009937719 0.356765047615491 0.357503519643797 0.352623122780569 0.355213860358788 0.35572981423837 0.357751487456952 0.35619468525157 0.357660860457415 0.361853607771554 0.36306902332168 0.371226547357224 0.372731918773628 0.372291580004347 0.388737594619336 0.39637316985672 0.3860158291915 0.389544220569199 0.382816872924581 0.379064638394786 0.37957307510724 0.379979702278346 0.380203333486228 0.377589682652751 0.383111965493255 0.389582514875045 0.390947613771995 0.387194202940131 0.379682322367633 0.368605070132396 0.361937938957134 0.372023187364317 0.374508248553419 0.382888413106328 0.383174342635281 0.396187759953618 0.400065638234777 0.408791109829547 0.412162752741293 0.415207955432724 0.424872355877295 0.43323232530804 0.438469071452052 0.433241871279197 0.428406203713203 0.434975011204164 0.446702308018324 0.523924750570859 0.502579506024597 0.429695746859282 0.410555842956642 0.353076940553487 0.405544361058742 0.382229811926345 0.40110299925965 0.364260604286133 0.341404427123199 0.338767261244658 -9999 -9999 -9999 -9999 -9999 -9999 -9999 -9999 -9999 -9999 -9999 -9999 -9999 -9999 -9999 -9999 -9999 0.301584991380716 0.308734615386612 0.32445029642056 0.346551668437993 0.457432282587427 0.605647483522572 0.674421823947555 0.513687837388029 0.509790935346981 0.47021924341693 0.45708298506042 0.558256217856655 0.597036605066272 0.599883522524702 0.551374939735777 0.552250398551531 0.492659553929845 0.466670737160834 0.449438283045252 0.443631410273147 0.443440962954059 0.445346448584235 0.441872497635094 0.443474716193296 0.440834974675863 0.442448682105192 0.443297683402008 0.440903715473669 0.440665506497304 0.445842552130488 0.446789215235013 0.45105282633932 0.451958123199785 0.454437139861318 0.454030219588738 0.456663664250884 0.45939436847966 0.462016319488149 0.465881475958336 0.470249008999223 0.466787184250552 0.470906383148996 0.477736916310976 0.48143179082166 0.480876928649157 0.476571103597077 0.477367208347842 0.47588889965336 0.472806031743823 0.47286903946029 0.476320577841373 0.477748235901812 0.484237508461501 0.487931214874305 0.50570645029506 0.497186751014514 0.506071128354849 0.500254644584658 0.509256395561073 0.504534546343562 0.507675836906802 0.505483672239891 0.510268762626952 0.515061617923509 0.507513349539566 0.506943508948304 0.493555437552673 0.481200951774855 0.466864064738535 0.455601889510945 0.450231910871207 0.441830936016121 0.433731184054608 0.431272917204682 0.423336080906213 0.426649341869053 0.436869615377423 0.446341504053021 0.461203969728503 0.478980279287445 0.488484259732237 0.500823194423075 0.522554735075141 0.534885251002438 0.542917484480259 0.541237645041927 0.538179980661843 0.537742319618962 0.539791882914776 0.540403318341109 0.525398287498081 -9999 -9999 -9999 -9999 -9999 -9999 -9999 -9999 -9999 -9999 -9999 -9999 -9999 -9999 -9999 -9999 -9999 -9999 -9999 -9999 -9999 -9999 -9999 -9999 -9999 -9999 -9999 -9999 -9999 -9999 -9999 -9999 -9999 -9999 -9999 -9999 -9999 -9999 -9999 -9999 -9999 -9999
-9999 -9999 -9999 -9999 -9999 -9999 -9999 -9999 -9999 -9999 -9999 -9999 -9999 -9999 -9999 -9999 -9999 -9999 -9999 -9999 -9999 -9999 -9999 -9999 -9999 -9999 -9999 -9999 -9999 -9999 -9999 -9999 -9999 -9999 -9999 -9999 -9999 -9999 -9999 -9999 -9999 -9999 -9999 -9999 -9999 -9999 -9999 -9999 -9999 -9999 -9999 -9999 -9999 -9999 -9999 -9999 0.598745656679406 0.580797707510338 0.540927522470108 0.513055854880327 0.483105084792191 0.462448719235115 0.441495011271214 0.424649047957378 0.417044354300342 0.404458427762851 0.394435567774657 0.384620956789388 0.373977718984778 0.369686420399443 0.36425218043722 0.365591715180574 0.367626905330543 0.368125442887315 0.371061241934136 0.365239168105536 0.365693349161603 0.365970366287369 0.369408646185979 0.364661097388243 0.36827636215668 0.370295235996384 0.376079991449662 0.372137467821447 0.369607508667863 0.368285444092833 0.36971361637561 0.368748698280914 0.366094687377451 0.362882145652169 0.356980540570847 0.350382238297246 0.346527655735405 0.343018477496355 0.336979145809811 0.332918156984256 0.333747512634427 0.329742643721414 0.327419443897813 0.32228540175783 0.320926304150678 0.321636180354451 0.318989674499705 0.319894652719207 0.30494270762224 0.310307516145579 0.328135120610675 0.329331327127129 0.329425418280623 0.328048357552584 0.332028859233555 0.331870135521462 0.336907192652455 0.339512239026937 0.346266654571876 0.344594567653142 0.342155145622904 0.343020291164087 0.340964106356758 0.342695936717551 0.339989438871616 0.339067788898427 0.338068841990253 0.338496310478656 0.334299815776446 0.334098855802978 0.333400872967189 0.329352919884217 0.328486430912573 0.324652810718376 0.325009836506632 0.32442921808651 0.327787635448451 0.324701134027862 0.326884907380951 0.327993046946856 0.333013374591506 0.33719177088266 0.336461970221816 0.340700905002533 0.344311187754008 0.348807124591338 0.351528845831568 0.356098477427522 0.359699088024499 0.358766584525945 0.362793230778434 0.365278292408138 0.362668230060085 0.367668080808715 0.361509887231114 0.361541217918477 0.360444340654519 0.363623437431671 0.359213539273078 0.357669230392166 0.354111277981184 0.355997994622955 0.348945120693644 0.346978846725204 0.346162523236129 0.342683419814222 0.341365173760537 0.338254660232202 0.338759224186161 0.334043392971412 0.331101886413941 0.332024565914916 0.331763307919087 0.334013674396951 0.331627051766856 0.333416585032692 0.33560279403038 0.332978085188256 0.332869178800362 0.330327780984182 0.334397260229399 0.331218511365214 0.335634447570925 0.331255676476822 0.334896189742119 0.333363724418734 0.331209230481953 0.330604324664786 0.329961429507882 0.33278537903944 0.328391250149043 0.32772459631714 0.328015640943611 0.328085921377791 0.330519290141718 0.332569717597598 0.333449326718369 0.333758049617779 0.335768849889515 0.335380106181206 0.335229819461309 0.336878247963225 0.339807681909844 0.339286875255609 0.345449242879753 0.354170796289432 0.373752153426363 0.415538753955886 0.425924042381955 0.556693951445736 0.479540712570621 0.429417531593259 0.389485542882588 0.36672027959072 0.357847103671472 0.352166536250211 0.348875926585504 0.34450683830502 0.344385900958306 0.343717162216269 0.342256346206846 0.337916396108389 0.339196045258595 0.338555825238627 0.337075659057908 0.338294846707426 0.338619865884349 0.33964033120245 0.338867085821015 0.34064591798065 0.341303822404352 0.342435784276356 0.343279859418705 0.344971175995701 0.343482760468732 0.347373810219221 0.347093075455218 0.345514093916141 0.344989226857734 0.34714791416227 0.34856982881334 0.346889510141592 0.344807249492066 0.342344215783785 0.34363582914377 0.341110448979525 0.340336619317676 0.337491218353622 0.334366901030215 0.330168480235514 0.328020136664622 0.32546123531513 0.326774283583022 0.324712664554057 0.328358446743521 0.329484410068695 0.331213376120858 0.329036099770189 0.328733428443528 0.328175485936354 0.328895717335631 0.330107884099541 0.331442794114719 0.332295655371521 0.331925541273468 0.331329421881645 0.328185162610689 0.326297807988463 0.322826918453872 0.323997955588561 0.324223738882374 0.324542298259999 0.338485107140852 0.345809108792439 0.349778803296766 0.352365797525922 0.356415513354779 0.363622606310822 0.368142449029892 0.373884340180796 0.380733592045228 0.393305085169399 0.400951933159424 0.417208697667287 0.423805078524404 0.431184628960733 0.438071996096847 0.439224068221288 0.437906263893802 0.435924899926124 0.430361412781508 0.433115161888238 0.433561583898139 0.434039938854534 0.435458624755491 0.437572793072671 0.451297162762716 0.460228954904716 0.470832969485065 0.475278508434839 0.462417374818517 0.453196065206862 0.443665826799433 0.433359020904978 0.427886510661254 0.420843169773285 0.421125991381777 0.416644005990164 0.409807761101143 0.410211313773772 0.408785324793827 0.405421215394302 0.404133507567214 0.401856491490193 0.404947545290009 0.40434908078505 0.401728685291931 0.404160047919121 0.396427675832485 0.402356140841976 0.397407823205572 0.390300470946889 0.384388219846034 0.380687288032258 0.377958847659792 0.377641848054963 0.373077787544922 0.373400481878885 0.370008905875735 0.37037511392746 0.367969941363886 0.36442155430181 0.363907878934272 0.363279140651965 0.361042973684697 0.360631977419758 0.360733487598333 0.362154345238394 0.36557096250531 0.364350010359576 0.368013339945942 0.370477224102537 0.377250016469871 0.38115259554577 0.386206125791008 0.391279056014094 0.396543717933177 0.395068998592455 0.392283295746729 0.387195074626373 0.385658673927281 0.375901946667775 0.377526194697901 0.382562697193719 0.38293478878548 0.393436903891972 0.394929586322828 0.392558825520918 0.385154062937 0.374273885148666 0.362592264287 0.363511018870508 0.370178929654109 0.380240692367699 0.380983708043017 0.385363110828197 0.391152181907339 0.399300237663971 0.405282765332267 0.411301746189491 0.412559336296548 0.421681886345771 0.439105677043577 0.441861858329011 0.445567095380874 0.439129393812689 0.43754180503095 0.44219443466943 0.46789876383193 0.428994372548461 0.406532704878333 0.366586010293116 0.361580404698569 0.443280795146564 0.458708508721851 0.488480796263381 0.40527466091975 0.358405171370422 0.347602289779632 -9999 -9999 -9999 -9999 -9999 -9999 -9999 -9999 -9999 -9999 -9999 -9999 -9999 -9999 -9999 -9999 -9999 0.294946854300838 0.298923221751749 0.306199671881464 0.306964343199583 0.339404848978491 0.430525372106816 0.559182385762437 0.598585703028247 0.595255745951279 0.648101449268068 0.486804742672148 0.473019515303766 0.506881633366076 0.591425298571576 0.555593853907388 0.51994972343456 0.479418906914193 0.45858522579629 0.454773638786622 0.44843654241403 0.449629101769215 0.449237934738627 0.448039380605972 0.44881920303234 0.446456708812338 0.445964760807841 0.448490678514295 0.448288162545727 0.449756456159934 0.451396350813978 0.452436880085263 0.455519358046557 0.455838223066993 0.459594749088235 0.460185334136758 0.4614340064973 0.461891350876069 0.464945647848847 0.468732858917799 0.471684030549312 0.474441981905381 0.474978014388497 0.481029145398198 0.482173754484454 0.487023644435354 0.48999096438235 0.492964889173233 0.491027412090619 0.493660953399151 0.495522171866228 0.493756810939252 0.4995890221414 0.507103759097803 0.504712076083304 0.503563862492707 0.507207207996262 0.51438224923643 0.519023298423057 0.516634300382246 0.521381610738345 0.523781362597401 0.525826766862572 0.529980253381593 0.53289107649746 0.533871102131911 0.533969196145123 0.525536480444614 0.500883877530676 0.488543202941462 0.478758490363183 0.473187731207172 0.458460783647213 0.446527935897092 0.438859616464548 0.429495462017252 0.431582945041013 0.444776034108063 0.46452831923917 0.488152422701327 0.508100620897507 0.519569010797202 0.535516786316096 0.562857013472212 0.551248819275224 0.516906742608374 0.525009168511236 0.540110220387635 0.547169292207509 0.518848860686143 0.550067939344555 -9999 -9999 -9999 -9999 -9999 -9999 -9999 -9999 -9999 -9999 -9999 -9999 -9999 -9999 -9999 -9999 -9999 -9999 -9999 -9999 -9999 -9999 -9999 -9999 -9999 -9999 -9999 -9999 -9999 -9999 -9999 -9999 -9999 -9999 -9999 -9999 -9999 -9999 -9999 -9999 -9999 -9999 -9999
-9999 -9999 -9999 -9999 -9999 -9999 -9999 -9999 -9999 -9999 -9999 -9999 -9999 -9999 -9999 -9999 -9999 -9999 -9999 -9999 -9999 -9999 -9999 -9999 -9999 -9999 -9999 -9999 -9999 -9999 -9999 -9999 -9999 -9999 -9999 -9999 -9999 -9999 -9999 -9999 -9999 -9999 -9999 -9999 -9999 -9999 -9999 -9999 -9999 -9999 -9999 -9999 -9999 -9999 -9999 -9999 0.584993362189468 0.570306647583816 0.542969484931614 0.506288423347116 0.483575853246625 0.463604401558097 0.442738007949193 0.425744387621903 0.414486215306689 0.405938065065838 0.391706297501456 0.38501410269287 0.37481214629222 0.370445093845789 0.365839892225497 0.365178858182544 0.366938458170178 0.36962457430097 0.368559279269704 0.374418257736037 0.367886834668556 0.370947507855403 0.365339856060784 0.362969296756744 0.367328595422013 0.368899799122938 0.374661916047526 0.373523049616275 0.376021548591472 0.366251913407326 0.367067042647599 0.367713231760041 0.363334507891875 0.353715947582409 0.353408228446748 0.34825982304065 0.342202988915063 0.337384512557674 0.3331813852091 0.333148958754011 0.330566926819706 0.330099271244868 0.325166189664511 0.320999905791822 0.322202154118319 0.31862543851336 0.318933767811973 0.312669912781421 0.301059599734544 0.283163727691772 0.286343122312193 0.28756311910179 0.322424713816094 0.326010061965099 0.326837893602934 0.328760768068709 0.330929061622278 0.335470781693143 0.336225972744297 0.347961818857392 0.345883728807871 0.34784130385328 0.344129543442039 0.343123105137964 0.345467325548921 0.34536069331621 0.340927023232795 0.339071998699976 0.340684068084996 0.338675458947352 0.333403302700504 0.332597052076403 0.332490275502748 0.329632124010257 0.329855577079535 0.330916827473931 0.330827961429266 0.331395148776893 0.332247535483466 0.332677713050671 0.334848980050074 0.338846398153616 0.343579296910989 0.344613769529266 0.347893753278051 0.353624115226767 0.357857280160889 0.36146504496885 0.364882051069552 0.364753921507376 0.36388527526966 0.366876862405582 0.366205602697889 0.367409573311237 0.369170009801074 0.368174586481842 0.365136258600317 0.364328369220175 0.366019874941853 0.362538389541493 0.360006663050469 0.354213976014501 0.352798470359722 0.349144690623226 0.347490569170487 0.344508603762871 0.33952559007209 0.339468315262527 0.339334391301816 0.335443525533576 0.334133518640362 0.332421859339942 0.330957092586609 0.334249132883908 0.334624975271097 0.334456213850502 0.332060780431181 0.334416604850161 0.332775212880724 0.333168253780577 0.330610705669449 0.337755287899954 0.334923061849188 0.334594334457716 0.335766078898253 0.330109226380821 0.333873533497968 0.330720194468768 0.332222371643091 0.330400239663481 0.331859051320603 0.332422210390199 0.331000838532377 0.333018395085082 0.335566943740086 0.337639418226012 0.334655094069589 0.332921332581377 0.33465471697896 0.334253519975398 0.334703796444952 0.337626224191058 0.33678427980947 0.342540843413777 0.345266535537929 0.354328377481543 0.370531342879939 0.4409657164998 0.557007791861133 0.647762082142538 0.451329054944261 0.416546326190357 0.407606428936928 0.389177627508114 0.374148821574087 0.35660059872002 0.351766217568957 0.348336845444842 0.347280396714464 0.344864218950376 0.344168042481706 0.34243675166014 0.341725957261039 0.339354807048155 0.339117095549189 0.337405294853311 0.338366400869702 0.340506062527761 0.341205874006969 0.341820566409636 0.342704109068744 0.343050936467074 0.343529500833566 0.346532465139915 0.346913116747999 0.345781193331209 0.346604631901186 0.347281524094106 0.347225184910149 0.348453488086274 0.347328011150955 0.343830583346298 0.342845875388272 0.342548629672498 0.342520299682177 0.341222228836678 0.338639572536887 0.334459797623354 0.333181447671919 0.328255174892011 0.327722378049075 0.326813701044362 0.324852122914681 0.325060703808438 0.324769440750983 0.326799341958129 0.324764027201925 0.326133525997217 0.324614905723527 0.319878189519744 0.320897126578333 0.32496470509614 0.328178406160053 0.328768805368905 0.326836792347573 0.327075752322243 0.325223206716432 0.32442863581861 0.322348856076977 0.322338733297141 0.317205350211929 0.322091477047233 0.332752669948559 0.338581196502388 0.342703894446652 0.348768704880531 0.352784665246952 0.358031744219936 0.364994650120004 0.373084305022217 0.381446395480899 0.387035220244998 0.402939990826507 0.424757429532501 0.453732129352865 0.462569782729126 0.461331989968086 0.465993140082655 0.460581814644666 0.454095581166253 0.450336100795772 0.450360180964616 0.451933210625893 0.46000061895951 0.471858562226259 0.473855612135576 0.503549018752255 0.501689862358521 0.492449601402295 0.493603518357203 0.475412171861794 0.4613880159958 0.442443105189837 0.433985058232169 0.430188360787918 0.422808450092518 0.421607762355206 0.41873594337555 0.418115015962746 0.417431380576851 0.410676342427212 0.407752608373362 0.405551758212186 0.405717596075364 0.411543573968035 0.413757186187056 0.410288038997897 0.402464190048084 0.39748196636401 0.396308892020694 0.391833140396807 0.387739604632784 0.384757219872941 0.38322120811977 0.379155767551921 0.378158041391271 0.374841814498851 0.375024616853865 0.372892085940171 0.370272369859839 0.37137233549758 0.366312933868542 0.367888782427304 0.366306072200067 0.365317876611339 0.367290905639318 0.368659853118668 0.36998263641585 0.369443284391506 0.371399371309222 0.373670355133874 0.37967660143374 0.380617491803326 0.380827214173671 0.383490953893413 0.394692438825399 0.400758101644794 0.394193670567586 0.387363649048846 0.390979585625545 0.390084300742486 0.389062356201874 0.392091042758854 0.387094068022577 0.38975586992888 0.396243185846134 0.398812336577303 0.391521729922249 0.377942471503643 0.367794942772278 0.362240023022059 0.368472429565478 0.374229684618649 0.375124853249528 0.383738333985918 0.389206442532533 0.396578046221685 0.401828455556856 0.410495628638812 0.411423223488927 0.420868710237978 0.434057952062963 0.44131697130539 0.449756589255671 0.463931232356657 0.450388532450136 0.436673057402022 0.440937483155864 0.434831470495721 0.374018644414237 0.399064030106767 0.350051758705667 0.364779233105056 0.441018919331459 0.579056676553557 0.601000124465525 0.490713540303026 0.376656594546477 0.357733085922477 0.35058164557974 -9999 -9999 -9999 -9999 -9999 -9999 -9999 -9999 -9999 -9999 -9999 -9999 -9999 -9999 -9999 -9999 -9999 0.297322758104721 0.292983699331752 0.292493333277473 0.305153640290475 0.332708994065562 0.430645448411389 0.462929868883316 0.54871118642934 0.567069124173261 0.629074565497581 0.488651061530613 0.549284640138614 0.617901703726891 0.56813599884007 0.556481002260138 0.518545415886968 0.463252805984854 0.453085989211053 0.456216319444462 0.457031540356439 0.456154440847912 0.455750888741353 0.454652435330218 0.456189898063434 0.45425476286255 0.459196930263817 0.457766388472354 0.451242607934163 0.454913506344705 0.460371655883493 0.458639304168408 0.460964548532399 0.462356756337705 0.46555369556605 0.464804449825342 0.471115837674481 0.471811852761485 0.474906977285426 0.477475894929688 0.482166425002714 0.485715046540006 0.485101122160774 0.48590521382677 0.491061602047221 0.499115700065416 0.498537488444089 0.500217557202638 0.505912725501463 0.506536317949583 0.509631680478841 0.507700775307655 0.508569098629101 0.512506361970469 0.515394843550547 0.522204331617906 0.521146150931478 0.524465636423297 0.52808308979489 0.536163227553916 0.534190661126369 0.535845397075547 0.540245130433967 0.541869332538555 0.546926404778719 0.549820215650504 0.54627032575675 0.540092171345924 0.521572650600438 0.512949809729388 0.497659150299506 0.483539269452508 0.469289309568056 0.455424214229247 0.439911145027611 0.44332050663951 0.468182446350159 0.494929677946276 0.525918208603531 0.554283017692205 0.568516513881197 0.588086133225288 0.618262937948921 0.566351284266508 -9999 -9999 -9999 -9999 -9999 -9999 -9999 -9999 -9999 -9999 -9999 -9999 -9999 -9999 -9999 -9999 -9999 -9999 -9999 -9999 -9999 -9999 -9999 -9999 -9999 -9999 -9999 -9999 -9999 -9999 -9999 -9999 -9999 -9999 -9999 -9999 -9999 -9999 -9999 -9999 -9999 -9999 -9999 -9999 -9999 -9999 -9999 -9999 -9999
-9999 -9999 -9999 -9999 -9999 -9999 -9999 -9999 -9999 -9999 -9999 -9999 -9999 -9999 -9999 -9999 -9999 -9999 -9999 -9999 -9999 -9999 -9999 -9999 -9999 -9999 -9999 -9999 -9999 -9999 -9999 -9999 -9999 -9999 -9999 -9999 -9999 -9999 -9999 -9999 -9999 -9999 -9999 -9999 -9999 -9999 -9999 -9999 -9999 -9999 -9999 -9999 -9999 -9999 -9999 -9999 0.574707849845854 0.553297415580617 0.527621257712552 0.498134895262984 0.477064870031 0.462794858704227 0.441181531633665 0.42135029222939 0.41506307810074 0.401280597441541 0.392804522780923 0.38722260585571 0.37942840083141 0.373426242352418 0.366891003793902 0.36955015324294 0.373281069281676 0.367362872759487 0.370782788520112 0.377370865711634 0.376166806233698 0.371581049610162 0.367141520926211 0.366839190126812 0.365038177258441 0.375351879137522 0.377385028415462 0.38244889865493 0.371197409477444 0.366993338723319 0.365284463967418 0.36065631791267 0.356792216296314 0.355065036733428 0.356928112533138 0.352655645159321 0.345490425491311 0.339657408040271 0.33729634883905 0.332833092461275 0.329738568458449 0.327864959469327 0.323949127767314 0.320791232454463 0.315096423546348 0.310224965937068 0.304010585625834 0.299109503508429 0.297891587178016 0.293805673483729 0.287795788508776 0.273778425504052 0.292348398461916 0.320349554397777 0.325141722964165 0.325798696509251 0.330055639907156 0.331188531658938 0.338751582968564 0.342852989507511 0.348804290947407 0.348843846034365 0.348762091196562 0.352593552641314 0.349793846029645 0.349828337823279 0.348241436438155 0.345465294301012 0.342643379208031 0.340940739247741 0.339035319086614 0.336944938356838 0.336362033636186 0.333822119669085 0.335331489431695 0.333958448362154 0.33553185125768 0.33414247656596 0.336452885245986 0.33516240079323 0.338399542505002 0.345135770370483 0.348148333927748 0.352940545062769 0.358748414656817 0.359578842084621 0.36292073144385 0.364851269033154 0.368047420973304 0.367671495610148 0.369410071359288 0.375079518307745 0.371425372944885 0.375113309890735 0.374307748309301 0.370499520709279 0.370335706272549 0.365338579243264 0.366527966847674 0.366365089367681 0.362419312522134 0.359043160179342 0.354247164503518 0.349204182933106 0.345310800353343 0.342438450369666 0.340277327376828 0.343238172701972 0.340652093067999 0.337085217303377 0.338574529910785 0.336830125164538 0.334643575198471 0.335905831662931 0.334747682388885 0.335148981250499 0.333079122388611 0.336429686170005 0.336298390135381 0.334929212295614 0.337167929883824 0.332809801291348 0.339814105174483 0.33730514597482 0.337725479455459 0.335858201873682 0.335135324693847 0.332611291255296 0.332787569709392 0.333420684176854 0.334368304480928 0.336399027229246 0.336260629931357 0.338558153964664 0.337015798194678 0.336769653647018 0.335537191554233 0.33611129479103 0.335194486022251 0.335139315225251 0.336577067804908 0.337835220563681 0.339043260701675 0.342548799554713 0.345323661280622 0.357607670351595 0.376954496349488 0.39978844759682 0.432030207514174 0.494656242567474 0.411273380692416 0.397634683391698 0.390921332558035 0.377474865133199 0.374463528336974 0.361195815706783 0.355714206130915 0.351344282864979 0.347886959879822 0.345635389970901 0.343849098996902 0.341504222643232 0.34205751655679 0.341847349927381 0.340148903689495 0.342043919027882 0.340197502866099 0.341079553832526 0.340603816311715 0.343380905640687 0.345449702340784 0.346117408426163 0.347378279194437 0.346891417218455 0.346767148745662 0.34632209729223 0.346320820369774 0.347835173984646 0.347293900518277 0.347072681678404 0.34537930602197 0.342960365431371 0.342884785514274 0.341909378844747 0.340009851897773 0.337352534752967 0.335554824682097 0.332693819196063 0.330239795676258 0.327182893361236 0.325160937520244 0.323315082384764 0.325237004338478 0.32369931601636 0.32382536950552 0.322408042471193 0.321521746322222 0.320450767147079 0.319933898668317 0.317680995111848 0.317558150960487 0.316012462132614 0.319798868556053 0.323709429167603 0.323764138645479 0.322272495660233 0.32170747394628 0.319484213842404 0.320613791585149 0.317236722382448 0.318672639553707 0.323067296299802 0.325293106232146 0.333905388381565 0.339583041153462 0.347737722447479 0.353774129105456 0.358493082770063 0.362649535840372 0.373241824888572 0.377581264114365 0.391115352411565 0.400860232436535 0.416549838679026 0.462236429108285 0.48722765345098 0.489248972750561 0.483779148425347 0.486666903590351 0.476286223316409 0.490792877470276 0.490909286009033 0.50258526159822 0.495095076791445 0.517412154971328 0.533851618779263 0.515891559401001 0.511456325101297 0.508993679177397 0.494620609026282 0.46955779067347 0.456421494507377 0.445434593473479 0.437450604671634 0.429448153358918 0.428727798866559 0.425314011713409 0.422229700883791 0.421635244085845 0.419838628234802 0.413781088211361 0.413940113052953 0.411862577074378 0.412724652040917 0.412487012025436 0.413552062832435 0.407718866605349 0.398498595723776 0.394639760111839 0.393108339650889 0.39039071883623 0.390505761792285 0.385875769983735 0.383564971967548 0.383797280166655 0.383167159267946 0.3775185560421 0.376123911176821 0.377506277903401 0.378138834197597 0.377006710123767 0.374289875034899 0.371882522849804 0.370317431156709 0.374281053810651 0.374037997274636 0.3734975960253 0.370950917622487 0.369536568273333 0.38013052211276 0.384031821996221 0.384346927267413 0.381386479765634 0.385673534448885 0.387040933766603 0.393514587027868 0.399458457301518 0.39384552847653 0.394502874018539 0.390659592743348 0.386643422261825 0.383356489270109 0.384847036451585 0.382238376509667 0.38236755834575 0.386073327819868 0.389972869929623 0.379827079895047 0.369216164537978 0.36967075712201 0.366218515371955 0.369202999167292 0.377747574827874 0.379589782032593 0.387541354457401 0.39089034275794 0.401451278093053 0.402921860966879 0.411323491254126 0.417795445278113 0.433172873387955 0.431939630157081 0.43777559707366 0.444752061576771 0.455438252500874 0.45666877607811 0.42459759740897 0.442843727973464 0.39126134771074 0.37221382355553 0.352607300636027 0.34790036585785 0.384669565314509 0.444693079669097 0.602249680334046 0.575893153350471 0.656742046558513 0.413726599367122 0.388180502070741 0.365764530908997 0.352502650764091 -9999 -9999 -9999 -9999 -9999 -9999 -9999 -9999 -9999 -9999 -9999 -9999 -9999 -9999 -9999 -9999 -9999 -9999 0.290615415456933 0.292402226170812 0.303069414349689 0.332431974775972 0.434140052780208 0.626252023922061 0.586240738670179 0.640396913659526 0.557559635607225 0.523634895055319 0.636571500260687 0.596203222052263 0.562943877989633 0.513023320823605 0.472049408837258 0.464838236455266 0.467349792433461 0.463875225643068 0.469053832410384 0.466686994211598 0.467247885227459 0.463976707512244 0.462138807107372 0.46312751998025 0.464521994286459 0.460037460453664 0.463777875586168 0.465987686996936 0.46785742073664 0.467723842528927 0.468341514918133 0.471894382645598 0.47651395388699 0.477298904659778 0.482815141615521 0.483842561618499 0.484916591121425 0.490703098869622 0.49199654233255 0.495273268213799 0.494260461192798 0.492870160846514 0.502168535681561 0.50078688260317 0.506050046083241 0.509808449205386 0.515464774076085 0.513294601239327 0.51565428708906 0.52268571446765 0.527360357692249 0.538879512520183 0.534885020343436 0.542637649295974 0.55083980775432 0.554368025878427 0.556570266166376 0.551375037902364 0.555913142813657 0.56110390684883 0.568473030237978 0.572274555575411 0.571268754959325 0.570309012520086 0.569558168255864 0.564604829508995 0.556782574968036 0.543298762617033 0.526041130556995 0.50617518593192 0.496425819859594 0.484479937551465 0.485698205842431 0.513710897179231 0.555260081132753 0.597063727751817 0.626098449518483 0.637253197693328 0.652689578240774 0.634413170788165 0.540666674266021 -9999 -9999 0.523754651309182 0.548115697604103 -9999 0.531093471744134 -9999 -9999 -9999 -9999 -9999 -9999 -9999 -9999 -9999 -9999 -9999 -9999 -9999 -9999 -9999 -9999 -9999 -9999 -9999 -9999 -9999 -9999 -9999 -9999 -9999 -9999 -9999 -9999 -9999 -9999 -9999 -9999 -9999 -9999 -9999 -9999 -9999 -9999 -9999 -9999 -9999 -9999 -9999
-9999 -9999 -9999 -9999 -9999 -9999 -9999 -9999 -9999 -9999 -9999 -9999 -9999 -9999 -9999 -9999 -9999 -9999 -9999 -9999 -9999 -9999 -9999 -9999 -9999 -9999 -9999 -9999 -9999 -9999 -9999 -9999 -9999 -9999 -9999 -9999 -9999 -9999 -9999 -9999 -9999 -9999 -9999 -9999 -9999 -9999 -9999 -9999 -9999 -9999 -9999 -9999 -9999 -9999 -9999 -9999 0.564296087813369 0.53974746470339 0.516947732111339 0.491566153113085 0.471615748889058 0.454574028811716 0.434940086571639 0.424653106229859 0.419181512599117 0.409677548993102 0.397022914001447 0.391142678636807 0.388828618821354 0.382058371142727 0.375425915399657 0.381768049015608 0.381851402450113 0.374413532144784 0.376916103911525 0.382535474291334 0.374338059158924 0.377663525780599 0.370710300565674 0.368394700035471 0.375007013080121 0.377496321880837 0.3837641326648 0.377122375012154 0.369848382671774 0.366275831575368 0.363806877267171 0.356898497689486 0.353913359499056 0.348806360360108 0.350772603771835 0.352834547404142 0.346397974878981 0.341032625115173 0.335997412847556 0.331212405295704 0.32920374326864 0.326339883959704 0.323135698325123 0.316907143462267 0.306969286306034 0.300955767554206 0.299812604350536 0.295594788808118 0.294182146435462 0.288671270520144 0.285240058413697 0.275199619447942 0.275561933674663 0.297634065080665 0.317057977104229 0.325687841199522 0.327024353664992 0.333483290341138 0.335731170775948 0.348207450758674 0.350798232652235 0.354856795903114 0.355465604470846 0.356660251473972 0.354329659136392 0.353800979787955 0.349231362651394 0.350095125046533 0.348689114988769 0.349580849456662 0.347319657274024 0.344995793568621 0.34451144726717 0.342007118030258 0.340430739195168 0.337317943034872 0.338402253957157 0.336864511222202 0.338955689054446 0.343197648323123 0.344378193796547 0.346603657477136 0.352687324042192 0.358395824324255 0.363319406140834 0.367185571912448 0.372834276234236 0.373098931632461 0.373688382460124 0.37531114997334 0.374090461764455 0.374831805989477 0.374581973005617 0.379719816686854 0.374467615035035 0.371536840114813 0.372137678468806 0.372401793358594 0.370858829804678 0.369893632437986 0.365266302910608 0.361654348331544 0.36380817704824 0.355564979228351 0.350923971100112 0.349120302548879 0.346250956883296 0.347011756226514 0.342226084642363 0.340810184228261 0.338009813396106 0.338080186698475 0.336731013935719 0.336316949515963 0.336503260243173 0.333993769591496 0.338618807932221 0.337177845894987 0.336219263390675 0.337510379848083 0.336991502280668 0.337442516835438 0.335536977209785 0.341006979881652 0.339563285914414 0.338835771385082 0.337300874203556 0.336467928910741 0.338076536492263 0.337557263553535 0.33809648430462 0.343175508612242 0.340652374970515 0.340417599092418 0.341461691423552 0.336866100424301 0.336787427135649 0.337107442086254 0.337739005907995 0.339240096621827 0.337921446155724 0.340094698576414 0.343011337358686 0.343500642344345 0.349417135156758 0.360423437846889 0.380181863197098 0.389939240532223 0.392979682432735 0.386165039127486 0.388847961374949 0.384289331661405 0.383328743579374 0.372035280067169 0.369718474994279 0.362961585482833 0.360687725181079 0.354941789489193 0.349587352994644 0.348375371563144 0.347081951075189 0.346038491883711 0.342793243045178 0.342703152113576 0.342631023273875 0.342207417571282 0.341205271882952 0.343435940045487 0.344413480418778 0.345076097690371 0.345650160520448 0.344760749980522 0.347766084366307 0.348520449630388 0.350074528791206 0.3484032590563 0.349201526058453 0.349976165210615 0.347743031333524 0.346979283848504 0.344906286190126 0.344708932432391 0.341257704983013 0.338692915155359 0.337194355540863 0.333615336748941 0.332231200113933 0.331275198447441 0.325228387542974 0.323529405906748 0.321861582884518 0.325070205603449 0.323800768426707 0.32157812971337 0.321686627060512 0.320721734286655 0.319305895844946 0.320134123766894 0.319030047580564 0.316694888393759 0.315324306113265 0.316111933767371 0.316864968516827 0.319072470056999 0.317529355329945 0.318970538697792 0.315058322088821 0.315140677854133 0.315677980058835 0.31794648148858 0.317862898239315 0.320495563629845 0.321841398131101 0.332185293558307 0.336354593626579 0.344458209825982 0.351510825635388 0.356156815571121 0.363774228292545 0.374659785058326 0.383426465714782 0.395553506780633 0.408690470718102 0.421509162974482 0.439566982635379 0.472282260708515 0.492803700983761 0.485480189664402 0.512471920440029 0.530641343346231 0.519989165580526 0.544791396214023 0.548956806614796 0.528513786638486 0.547959908125715 0.541437600826152 0.533747689003935 0.530296010106115 0.515446717142546 0.493682829780893 0.473753927574954 0.456925178487518 0.445504323598568 0.443141485813433 0.437921729142816 0.432314445442395 0.431508448228056 0.42741416165225 0.427475796830838 0.425628979998656 0.41975332920409 0.41775593696622 0.415265469921533 0.417037292342702 0.412670487295339 0.412997682761585 0.407617918449688 0.400845599249045 0.3971511576263 0.396939298074344 0.394610115320232 0.395341917794165 0.391548840654089 0.389263043788559 0.38622406065876 0.386518440930951 0.383409777039089 0.382969598675316 0.385290629021487 0.38437378367486 0.380731643639976 0.381799606450597 0.380468289632372 0.379913488014761 0.382097115759126 0.379161045741357 0.378836696908471 0.376290905174078 0.382707160762696 0.38993913924457 0.387189524345907 0.387745718957724 0.386182718281777 0.384914551861635 0.392867826527053 0.397125240365754 0.399090625646073 0.394571293191671 0.395629377778792 0.394049426904685 0.390126376490356 0.387763773286005 0.391773094426299 0.383749920619307 0.378112021278367 0.384539142554723 0.377511407104894 0.369902908783913 0.370168486592093 0.374339951835373 0.379358808887284 0.378005158547048 0.380176957537407 0.386608954140312 0.390407706262106 0.400666153337956 0.408088816909749 0.409174250996154 0.415545921383804 0.423868305746275 0.433609032124734 0.437011262692465 0.442574822130719 0.447070205178614 0.469523262365564 0.45635391422447 0.42196565360189 0.407983085507906 0.401695769895068 0.379903194458229 0.370754771961526 0.357265978692206 0.426867425547578 0.46052691471617 0.589526454891974 0.6445010685821 0.689298885074676 0.463514430127068 0.418411908327325 0.383010819624997 0.361059262833564 -9999 -9999 -9999 -9999 -9999 -9999 -9999 -9999 -9999 -9999 -9999 -9999 -9999 -9999 -9999 -9999 -9999 -9999 -9999 0.294213799420919 0.297421687003213 0.312157854977669 0.343126807467812 0.472372436752082 0.614519969025245 0.659723547954684 0.502152352817326 0.573813842697425 0.64280944558024 0.598012171639423 0.577140782499008 0.581874624151919 0.504500048624777 0.482011167871222 0.481522914090607 0.481927424695695 0.480238362011156 0.479020017817225 0.472846002996265 0.474097182494454 0.476725316579248 0.471187813951293 0.470997193655471 0.470423188933383 0.472237908850779 0.473635856483677 0.474237729417223 0.475919872166588 0.480414694651612 0.486061255849071 0.487589490506774 0.489036178809922 0.490142235386874 0.492692179839583 0.496883967053107 0.49655030208449 0.503397422250206 0.508877052063014 0.509373041100021 0.511302835841473 0.51756118096489 0.51597425674111 0.517879684831269 0.522803818278176 0.521685187832484 0.528656169625045 0.533117170788889 0.538610447701873 0.544737252020838 0.555990386880105 0.564966948373594 0.574715263412999 0.585669119528938 0.593062113393414 0.584823070753356 0.587005013635897 0.586993296395746 0.598088426617412 0.595730327696935 0.595429541114614 0.593590521877471 0.591567417088954 0.594373216655211 0.593212861251535 0.597107040717683 0.597558481633276 0.595904991551093 0.587327147499092 0.581738787364819 0.587674290990183 0.5887307927072 0.609849699724266 0.622723922205906 0.634668829436188 0.654107748488949 0.678054847547288 0.696336485612197 0.688219033220448 -9999 0.513017542354165 -9999 0.532416554608306 0.538338701893833 -9999 0.52993792664838 -9999 -9999 -9999 -9999 -9999 -9999 -9999 -9999 -9999 -9999 -9999 -9999 -9999 -9999 -9999 -9999 -9999 -9999 -9999 -9999 -9999 -9999 -9999 -9999 -9999 -9999 -9999 -9999 -9999 -9999 -9999 -9999 -9999 -9999 -9999 -9999 -9999 -9999 -9999 -9999 -9999 -9999 -9999
-9999 0.83745217979437 0.921016664316423 -9999 -9999 -9999 -9999 -9999 -9999 -9999 -9999 -9999 -9999 -9999 -9999 -9999 -9999 -9999 -9999 -9999 -9999 -9999 -9999 -9999 -9999 -9999 -9999 -9999 -9999 -9999 -9999 -9999 -9999 -9999 -9999 -9999 -9999 -9999 -9999 -9999 -9999 -9999 -9999 -9999 -9999 -9999 -9999 -9999 -9999 -9999 -9999 -9999 -9999 -9999 -9999 0.586056849970786 0.562527230139181 0.538629586139686 0.513666569559764 0.484012515545925 0.46950011725329 0.460925168344556 0.450949829978099 0.433382341959952 0.429329298055772 0.426507796589323 0.416002603006217 0.403127729623892 0.396916411618053 0.393215003348231 0.386473924491294 0.383645785732438 0.383344505523272 0.385428119114523 0.38682625373478 0.384905298352357 0.383583597656644 0.381808501900278 0.376979923804263 0.369975278911605 0.371160666474766 0.374775967644663 0.366924659544771 0.368209449246072 0.368277489310766 0.367086352333056 0.364220717646749 0.360778043230904 0.35601291078797 0.354217659660552 0.360765908132985 0.35206308165613 0.348406028553211 0.344612751548984 0.338029111673164 0.332009912861907 0.328463854878215 0.324000359198067 0.321399476145672 0.313052829038813 0.302926134732205 0.30363364191529 0.298688866307613 0.29492075174462 0.288319953049096 0.284061646989425 0.281773043746215 0.279050619706295 0.27594632228505 0.277275222213976 0.291949830047226 0.31349420793542 0.32530590902226 0.332729944489801 0.340214230508012 0.345407530357242 0.351895723932753 0.355486393630456 0.360320688031963 0.358520141238506 0.357316948965329 0.357816483146046 0.359772317042677 0.355381992660437 0.355836511666497 0.352255481926448 0.354023840727461 0.350649996356526 0.350815034780645 0.348297021671685 0.343875767411458 0.345742870190265 0.343628572690941 0.340271123354899 0.342053096896835 0.34671052505896 0.347265987932837 0.351836893408669 0.357877793369133 0.364291101004755 0.370896564137162 0.373409652267007 0.381163653321964 0.381074464640459 0.385816680831229 0.385295272979881 0.381745534626856 0.383558213438685 0.380623678280818 0.381521067154744 0.373387812211273 0.372701456187845 0.380255189774866 0.369886265620542 0.367564595048822 0.372084605778454 0.370662608221654 0.368421963199464 0.36521175563668 0.361168644956776 0.356556066463298 0.354287623628133 0.353152308326399 0.349673288983836 0.347396908251421 0.343753262627676 0.343494774327902 0.340673119106821 0.337851448570647 0.338084352118434 0.337800337449953 0.334618418221403 0.337668421923027 0.336133484880623 0.338189301319607 0.337691821334568 0.337010064714726 0.336387950785623 0.341486344399871 0.341290119406877 0.338459520983299 0.339463340368443 0.342788571948592 0.343805044219443 0.344715133325292 0.341421226834043 0.342621965456817 0.342525401919142 0.342150944974579 0.343692789243144 0.342471489016361 0.343676471551356 0.341781316372576 0.342900213749749 0.340031733550193 0.343193685711929 0.343301474118621 0.346734145446324 0.346429487892364 0.347214203883244 0.354534165417918 0.362862239210564 0.368947424923635 0.385825413239682 0.398835079142095 0.375228211346417 0.375464927739422 0.376065114646697 0.373352629670656 0.368504054657521 0.365123981254811 0.362133977907192 0.363660681358761 0.356805438012131 0.353974974639393 0.352192022404722 0.351338841287868 0.348622217294314 0.348071773201057 0.344612361842854 0.345345603733396 0.344314885669088 0.344731476699935 0.345629148053145 0.348441775282545 0.348482569791131 0.348451090779693 0.350963816073635 0.350590218973505 0.352018448407146 0.351005997857464 0.351034812172579 0.350943508987317 0.350755310623211 0.348721471414065 0.348158355322446 0.345427482765475 0.341827277431465 0.341222802871579 0.33847795706701 0.335175002861796 0.333619622824417 0.332094631071707 0.328260055543849 0.325228290337662 0.326277697224663 0.325471599311717 0.321726888773385 0.321632408805147 0.321497210480231 0.321378837533802 0.321444765586685 0.320541667715827 0.319134422956584 0.315020944122502 0.318115981095688 0.315816098703521 0.317713914148811 0.317047838681738 0.318593235685879 0.314431085925552 0.314052815532366 0.316367609761707 0.315361274163834 0.314863025980673 0.317598447478509 0.317414336020341 0.31977148787189 0.324445629354376 0.331391709380574 0.339860722937974 0.343598369803432 0.352394588800669 0.358095161448213 0.371246611066438 0.380099370266923 0.386666793533536 0.401139911166353 0.407697474446026 0.421282530946605 0.43262309130678 0.446218818612252 0.453291059303883 0.468948991052592 0.503782300958187 0.543159268816342 0.560104680561611 0.553158222259219 0.556072688606305 0.560705760237271 0.549670903146216 0.560074938970586 0.552888016214849 0.532835854647633 0.506894492975622 0.489675305562282 0.469695527410921 0.455468234985498 0.447874029016171 0.446461578376959 0.442845117889679 0.438568150275945 0.435295665297108 0.434479436662901 0.432216440056278 0.429289457366769 0.427301565337668 0.422806051564003 0.419929061410757 0.415784389619154 0.413199612273119 0.413314210989484 0.409953351023756 0.40956542824851 0.409743337965186 0.40661075463542 0.408180889439213 0.401168868260406 0.394534568491924 0.393290852215625 0.392976379396547 0.395165338470288 0.3900828816939 0.389777031996655 0.391236336080358 0.388139746758319 0.387633885602242 0.390265021780028 0.388786144867889 0.388949429851242 0.384836568169939 0.384463144033872 0.38390713572331 0.384371722910639 0.385765225156437 0.396460100659442 0.395467125469206 0.383691315966504 0.390919878727178 0.386487060979792 0.401981645402102 0.399934570830588 0.391777927792822 0.400832032557348 0.398971631835168 0.398812045344699 0.397320938954705 0.394130565048466 0.396483614315876 0.387546302714167 0.38444309290578 0.388873593715742 0.377606775748358 0.370947323046524 0.368131552978464 0.381270976681594 0.387140590523833 0.388203602758519 0.387265473104697 0.393081257431748 0.398528991270636 0.40903070472047 0.417134535756762 0.417365696610859 0.427980518030598 0.423535251412115 0.434324786472006 0.438990206263935 0.442530722951643 0.44803274696866 0.454692103672593 0.453141426175275 0.410755691070667 0.416218597643105 0.429954390984639 0.419801153925206 0.396783416183997 0.371246483863599 0.389728296808136 0.454060711240108 0.71299022313119 0.717380200011665 0.737225651525094 0.586557461537901 0.469249959154579 0.405783622216677 0.373050062539079 -9999 -9999 -9999 -9999 -9999 -9999 -9999 -9999 -9999 -9999 -9999 -9999 -9999 -9999 -9999 -9999 -9999 -9999 -9999 0.292455441634372 0.300469640716986 0.298843387157596 0.316696489117486 0.350181117898069 0.463133171282438 0.585063198848091 0.504158388357605 0.642018917285813 0.653128918692059 0.638337458386583 0.619103115000474 0.58230046041539 0.588652264759124 0.529500839278445 0.508648166572823 0.504353184551866 0.502065728388719 0.492822194022469 0.491173505335429 0.483633131281746 0.483617763319268 0.480059145495752 0.481217688121259 0.479320427349108 0.479739692089519 0.487310252796859 0.485607050329952 0.484170599855431 0.488118285352765 0.49800550866507 0.503027512143937 0.500789551177321 0.502985508625352 0.505517012580677 0.50846837242868 0.51168073362947 0.517446524821788 0.528185353345809 0.528770068998565 0.525210495053776 0.532605267569855 0.538028391970844 0.537442420969065 0.539469890587779 0.541927312990994 0.54266080455567 0.561202998946967 0.569942070302137 0.568164298906156 0.576090761021888 0.598325494434715 0.611288685129942 0.628686565047369 0.631639181535208 0.623264272849415 0.620232453547226 0.625984688018279 0.625512650187985 0.620045355103279 0.620963182280511 0.61908005419228 0.62577373518119 0.618530370550371 0.621325492218071 0.626511044275749 0.627843568558682 0.624666183073596 0.634963238895625 0.63150396122493 0.632909656844453 0.64849717719046 0.656940122362137 0.671047482347868 0.700791758065414 0.598215857794947 0.596226366887338 0.727977214429657 0.638911752930187 -9999 -9999 -9999 -9999 -9999 -9999 -9999 -9999 -9999 -9999 -9999 -9999 -9999 -9999 -9999 -9999 -9999 -9999 -9999 -9999 -9999 -9999 -9999 -9999 -9999 -9999 -9999 -9999 -9999 -9999 -9999 -9999 -9999 -9999 -9999 -9999 -9999 -9999 -9999 -9999 -9999 -9999 -9999 -9999 -9999 -9999 -9999 -9999 -9999 -9999
0.841991589685482 0.605334939846133 0.682223756519485 0.833528921219851 -9999 -9999 -9999 -9999 -9999 -9999 -9999 -9999 -9999 -9999 -9999 -9999 -9999 -9999 -9999 -9999 -9999 -9999 -9999 -9999 -9999 -9999 -9999 -9999 -9999 -9999 -9999 -9999 -9999 -9999 -9999 -9999 -9999 -9999 -9999 -9999 -9999 -9999 -9999 -9999 -9999 -9999 -9999 -9999 -9999 -9999 -9999 -9999 -9999 -9999 -9999 0.589519365638912 0.564654868109428 0.535086787313265 0.509004760443705 0.489406789565661 0.473602817318268 0.465571705474503 0.458742855325719 0.450622062115297 0.438939218033177 0.438024020637131 0.432248700808535 0.424800724896061 0.410467417685024 0.400334587296635 0.399661289334025 0.388029794781688 0.39339888697283 0.395274984120335 0.390947395372193 0.391913783422005 0.388605156058953 0.385757563301313 0.389101116672031 0.371886382561299 0.37291229206967 0.368428762761917 0.368490134872827 0.369265914494611 0.369672449030203 0.37501997360252 0.370207072158265 0.366650376461658 0.366573749558658 0.366756507633743 0.371376957425009 0.363885074484578 0.355120564999897 0.346886234829397 0.338377629660828 0.33554237339061 0.329357604195765 0.321838473992256 0.318300394873832 0.312925572899934 0.305826901760108 0.301223329007091 0.300730217962019 0.297115029050642 0.293055559966053 0.28364861267329 0.278375191497821 0.270176226291331 0.265887963983439 0.284703928264794 0.306973350793442 0.314676199719535 0.325457021588253 0.335745368158321 0.3400079038554 0.343939748273343 0.348442698085439 0.353410573577119 0.363151200150909 0.363615527986483 0.36542840211366 0.364325575652796 0.363366015755824 0.359769400016352 0.361438054743991 0.3627909267051 0.358246484532797 0.354615644283553 0.354069198442995 0.356672380664446 0.354400249012901 0.352188820040022 0.350730066990607 0.349933285759403 0.345209142649046 0.345697288105728 0.351877756272766 0.360808991802281 0.36622327204728 0.370031047681806 0.376450818641837 0.385031219512437 0.386297958122729 0.38538697351931 0.388748623811568 0.392548578330276 0.388232679745028 0.385736580856208 0.381064492987391 0.374516118456156 0.374612044733425 0.376419087055371 0.375165723249897 0.374966977041127 0.360326528323417 0.366348322519246 0.364236517348662 0.367819107815856 0.370158123130083 0.368339267632105 0.366861928117307 0.3608531247683 0.359993967921065 0.356929004527111 0.352635611259232 0.351435176419522 0.349442379090135 0.34416939993055 0.338008630551999 0.340943114269703 0.337178905830355 0.338607429697314 0.3387084648124 0.33791771648661 0.339421013793563 0.339697668941879 0.340953988006792 0.343003810436908 0.343294180185219 0.340428062085671 0.343825026260876 0.348299134855511 0.344761140995625 0.346554651232636 0.347191342146945 0.344653452252585 0.346028100414511 0.344862122838894 0.345496472149289 0.348530495322713 0.346109707802517 0.344582310681138 0.345038412815722 0.346211875486816 0.349642730204061 0.350742952037205 0.346362128808665 0.348363483426985 0.348639944209896 0.347540945226159 0.352130744369475 0.354537904613327 0.358668693073647 0.362816598495706 0.366907321845634 0.368915386378695 0.372434742019264 0.371154395025986 0.372116173864741 0.369396980882839 0.370056758187976 0.37252033757458 0.370651253329745 0.362547381357583 0.35849594155482 0.355168972901921 0.353651507018081 0.352692985213174 0.351040573591578 0.351828344964491 0.351898133621595 0.34999517576974 0.350505055941893 0.347394109278184 0.348707975507556 0.349381161461842 0.350906351182996 0.35109696004923 0.352081622536903 0.351757666502718 0.353039666002298 0.35093088705114 0.35172690773095 0.352332695854097 0.350385497737198 0.347518914339903 0.345093172331987 0.340044443680214 0.33946956384785 0.335363107185737 0.335295151157085 0.33334372003985 0.330649534329984 0.328275101351728 0.328979483524467 0.327405594386783 0.325275892923243 0.324232260735066 0.320852507151875 0.319654390156426 0.322585000008403 0.319573355308222 0.318068385615336 0.319951881828962 0.318492986464444 0.32077256691457 0.318290122458261 0.319584147874724 0.318354515663188 0.317929892400827 0.314632620042478 0.315669176052842 0.31686710256504 0.317272920466215 0.317625858458782 0.318636479029196 0.321496807093057 0.322961744383099 0.330076450391605 0.335164897001144 0.339738252044152 0.346591804670797 0.356888397146589 0.363466514575203 0.375073967792224 0.386961147178506 0.392335335675442 0.401719047127119 0.41107099812906 0.421104398436761 0.428388713128712 0.430192013935296 0.439960729642284 0.456940871739643 0.482037566885377 0.506268260009777 0.530740162083744 0.562911745373133 0.562033322740975 0.564387748886541 0.562376461854243 0.555818298180454 0.55320442585758 0.515226895628819 0.504273065783551 0.490627410276124 0.471963812446678 0.461023690065235 0.454051039858265 0.448195485593323 0.447332186516578 0.445275809687673 0.445437260643648 0.43677736726054 0.435725206524835 0.43426024176281 0.42989060036295 0.430503818161983 0.42652224709985 0.421075125943567 0.417072005044295 0.422442983856458 0.419573537958059 0.414708437745319 0.416693466131868 0.42300339538136 0.415841075899384 0.408454454116676 0.399801824419117 0.400194056150176 0.400619685033571 0.396478369495568 0.397426213164198 0.394691519674509 0.392132493826115 0.396724758516883 0.395772828714904 0.395446366787289 0.39734043655563 0.394867693323929 0.392040307872158 0.394529246371994 0.391794083966392 0.396355305095911 0.401592482783641 0.401303769419054 0.400805630481732 0.390266284344836 0.390329979397136 0.398047524696745 0.40838429237375 0.394592682982033 0.382511369262461 0.391086613234298 0.398538669075171 0.401891770355421 0.400535211868514 0.397323766004968 0.403248836090759 0.397094475725562 0.385632905866278 0.381904459412103 0.376121943684777 0.373129491970332 0.370680126973064 0.378016767559348 0.392613140536068 0.393021947666298 0.395412570789792 0.401845293583256 0.409325919312005 0.417138560053191 0.422181833838646 0.427694427470482 0.426766839041924 0.432650261742427 0.436791568892036 0.442605343809564 0.44627894350989 0.448443081248493 0.451793274841333 0.442459205123457 0.419637013867133 0.426056643037262 0.459390156131084 0.472572843825131 0.419463535228457 0.376651316325834 0.452858270770177 0.473814850856582 0.514871621369007 0.525192115528508 0.684232267122906 0.714205084740205 0.536260814492883 0.411453723951823 0.379442447229193 0.364221893738863 -9999 -9999 -9999 -9999 -9999 -9999 -9999 -9999 -9999 -9999 -9999 -9999 -9999 -9999 -9999 0.325323209883016 0.31679933192327 -9999 -9999 0.298164580301846 0.29407222215509 0.309273330059757 0.334033846953458 0.416255619027382 0.610343104247325 0.553611250047308 0.552133032532871 0.659870227304283 0.636139549810298 0.626964957338035 0.626283251472597 0.604448149060134 0.60084949360644 0.587442729045271 0.550073347927413 0.532262918034797 0.516419739269441 0.508922722516533 0.503582703857659 0.499673347415431 0.497253002430811 0.494303403912306 0.492012380171416 0.497505888280901 0.493364333390356 0.494784824434284 0.496647674014071 0.500180810870055 0.514883936351025 0.519919871246373 0.520735295594021 0.521182445354086 0.522187601891806 0.523622239335334 0.53330319183211 0.53941031687385 0.548264360684787 0.548508001814783 0.555164017005828 0.5625384501679 0.569832315189764 0.568470025481639 0.577756929027593 0.569592835592426 0.580531001701069 0.591538452523367 0.60467465549488 0.597306830049017 0.599460659907265 0.628720142795265 0.654531137950253 0.669381767885987 0.654406042745251 0.667159068347294 0.669624090878034 0.672958612236615 0.660936280211729 0.654265860512823 0.66658940621542 0.658521873347971 0.667492862076065 0.66611263576279 0.665860320920107 0.665820520516399 0.673211763053075 0.686401732108509 0.696199075927625 0.68810185773687 0.707952715350535 0.689475172652847 0.687116509845814 0.692625907931299 0.732621568554522 0.756179159407844 0.631533987055083 0.582339146835742 0.595728689260418 -9999 -9999 -9999 -9999 -9999 -9999 -9999 -9999 -9999 -9999 -9999 -9999 -9999 -9999 -9999 -9999 -9999 -9999 -9999 -9999 -9999 -9999 -9999 -9999 -9999 -9999 -9999 -9999 -9999 -9999 -9999 -9999 -9999 -9999 -9999 -9999 -9999 -9999 -9999 -9999 -9999 -9999 -9999 -9999 -9999 -9999 -9999 -9999 -9999 -9999
-9999 0.835770404108828 0.899408281880837 0.926472857435458 -9999 -9999 -9999 -9999 -9999 -9999 -9999 -9999 -9999 -9999 -9999 0.871310086642195 -9999 -9999 -9999 -9999 -9999 -9999 -9999 -9999 -9999 -9999 -9999 -9999 -9999 -9999 -9999 -9999 -9999 -9999 -9999 -9999 -9999 -9999 -9999 -9999 -9999 -9999 -9999 -9999 -9999 -9999 -9999 -9999 -9999 -9999 -9999 -9999 -9999 -9999 0.631045977709516 0.600070982204553 0.564650917198606 0.531094160614368 0.509565785980539 0.48930447369825 0.483153696665057 0.481271640886074 0.473212943929615 0.464596455873329 0.456541620731174 0.453647641556653 0.439289240353332 0.429494149090698 0.418901134530182 0.408957888365611 0.405378821240071 0.39988933697099 0.39910981401108 0.39790979823065 0.400282288023971 0.397278131907198 0.393763834609931 0.395017250594233 0.392336431800195 0.385967508211836 0.376871910345909 0.376271699073512 0.376560706279544 0.373896989540817 0.375750815485091 0.374865569759006 0.374977150693549 0.373516658061735 0.374129634048478 0.372754278711577 0.378029344174136 0.370545587708234 0.366505562669357 0.35397020952288 0.342135628323428 0.335801099270432 0.329079746154641 0.324840282266611 0.319402504190409 0.316028067662054 0.31129754054296 0.30501865459032 0.304702845787273 0.302801565702722 0.293997979707286 0.287143359642894 0.275114725241904 0.26145474191411 0.260236885701704 0.299191218777625 0.309940527584082 0.320777841959899 0.329751844594367 0.338772648350288 0.345285803180238 0.349365736744278 0.35312599253324 0.360128447592247 0.36199025442908 0.367771787023308 0.372740375516604 0.369890617373923 0.368133639998577 0.370127706796115 0.366150496243178 0.369109288619111 0.36830308069261 0.367564884788862 0.363916247793557 0.360726503512148 0.357405458666686 0.359777462170922 0.35674768977428 0.35440945742032 0.351013352873059 0.351835035352328 0.360692616571279 0.363258752999884 0.366881142707071 0.372796052751456 0.384285092359887 0.39196757534914 0.39234446181433 0.394531762777548 0.395480976217578 0.3972275061418 0.388363562049282 0.388298391803787 0.38126396379762 0.375610459582811 0.371265704054582 0.366516848645091 0.373720058344231 0.367392953110971 0.361051737036204 0.362258333583359 0.37261114693733 0.368224338487231 0.374151568040804 0.380064106292451 0.379935696505293 0.368877996472382 0.363640194112633 0.360549027879192 0.360710241004508 0.354633632284146 0.357504991162021 0.354642632908885 0.348107502825396 0.344781592916094 0.341270873108555 0.341308943605126 0.341675190357732 0.339249328699368 0.339888407675697 0.342554192937099 0.343932767014542 0.344691429811926 0.349091303409637 0.349762329713308 0.349447244730629 0.349378326717825 0.352369919059889 0.347484006131256 0.347587926301694 0.347012629310267 0.347680180079161 0.350487758609952 0.350364088366108 0.349752292869135 0.35242924784171 0.353915409146207 0.352396272504395 0.354795200200845 0.355051620956721 0.355475755283371 0.350551198663006 0.347953760900865 0.352130942007984 0.351487989263162 0.349687020582437 0.352041029648026 0.356191012027358 0.357408280080813 0.364894637939164 0.3704022959151 0.370189534342155 0.370974429321223 0.367612778931906 0.370798941956051 0.371894241897005 0.371384540171329 0.370186678312287 0.364287264023478 0.362739844173541 0.362995398836135 0.358814044928374 0.358044486576747 0.355601577989588 0.355424074550155 0.356992193822356 0.356134198854056 0.351511881381396 0.351446341972505 0.350540926018429 0.352809544268486 0.352796032142885 0.352483668802689 0.353849508782085 0.353041267104279 0.354509601090132 0.354341816849102 0.351946575660598 0.352543123203522 0.350274519500061 0.347388069637905 0.343517101606519 0.341658069168815 0.339201457094674 0.33823366109563 0.334405111930009 0.334690195759599 0.333817806553736 0.33263305790511 0.32875279765768 0.327013682117173 0.326268582680612 0.324639492127539 0.321811804024331 0.321947805282327 0.321578131586962 0.319594581604617 0.321578525590897 0.323158006173159 0.325645715112285 0.321896758860366 0.32080279098542 0.321270966179086 0.319717954454037 0.318952245720681 0.319738507347562 0.318596425369475 0.319629093781958 0.320086693331052 0.32005555894926 0.322765921719356 0.322860846530686 0.328180816151272 0.335027588216218 0.341904236418673 0.345832097888939 0.350282666940291 0.360358666989385 0.369244412555398 0.379052938067422 0.384107086473833 0.394458474679077 0.404919482622337 0.411543921606543 0.41049750327626 0.414843966387818 0.435855512510448 0.439627305713223 0.446456024905319 0.468622472650367 0.476794663000373 0.500747996980288 0.536661704415132 0.54787059059253 0.561756296909316 0.551703346193918 0.556973062629925 0.532326369530525 0.50676471069136 0.497842132341683 0.487510306532237 0.472512672017087 0.464801994201756 0.457863632523025 0.455642069769259 0.454166490475294 0.451603298379512 0.443933249244724 0.441979928659771 0.442791064854186 0.440092454267345 0.438112989293505 0.437441147706731 0.437041558822577 0.434115728820419 0.429680492946893 0.434042934536753 0.429692949670561 0.423158272949755 0.42293907731872 0.438084692836079 0.42299237827245 0.41697542731293 0.411153337140972 0.407694032112099 0.406933336216469 0.406492623072173 0.405592912925556 0.40568738732881 0.40478090748797 0.404411139244858 0.402508064270912 0.407144541993106 0.405743654016872 0.399881992467685 0.400462611276726 0.400281750216647 0.409690306410833 0.412697381053245 0.412337015836335 0.40705505001577 0.409219202058961 0.405935547979695 0.399453425518004 0.403144462203303 0.411801551166022 0.39545930373473 0.375589805306402 0.380179322408797 0.391983824368227 0.393460208513532 0.396144625472932 0.402952434443788 0.403112799447331 0.392892268985421 0.386060036892939 0.371091058587545 0.363663882740475 0.364386839921795 0.367821219859841 0.376980959426588 0.394216139270669 0.399505882078381 0.401959489398108 0.411392224139491 0.415548903891199 0.424893741482271 0.433101741269503 0.437822133106901 0.445608892449542 0.445731279564871 0.450151815238583 0.447349599317292 0.452380443110823 0.457465004919125 0.46246702332491 0.449123540187894 0.432982895545956 0.453064272042822 0.48873998635701 0.48742192057877 0.413205705023711 0.391751404066302 0.450741409328644 0.472387802163158 0.479953784086376 0.525904437274633 0.755520275080438 0.671176880733993 0.705214951673281 0.459265210805521 0.387682948308171 0.369106038736524 -9999 -9999 -9999 -9999 -9999 -9999 -9999 -9999 -9999 -9999 -9999 -9999 -9999 -9999 0.330617803069518 0.328281952117955 0.323689359720474 0.31806180888375 -9999 0.305287380572919 0.300838147977921 0.307809547686558 0.328505760378746 0.391598552632382 0.666380986024063 0.537904345842336 0.503033633771914 0.614686001572432 0.608261663783146 0.609279568737475 0.649785301969417 0.62060439367414 0.636879931387686 0.613390698219456 0.598188509389031 0.571167584448891 0.548124300289367 0.534060058964848 0.522404405622834 0.51522972041663 0.513509511386734 0.507287529917206 0.510384307673102 0.506505790117988 0.510616424010941 0.512723955827327 0.512135044256944 0.520857530357976 0.537889926427158 0.548066605555257 0.543734621627698 0.543925658481772 0.540123816749054 0.546257759782731 0.548178635154345 0.583850491534975 0.578032540338034 0.576604424485869 0.59822842500592 0.601520823276937 0.604697570817392 0.605270895939454 0.608395405644309 0.607778320256776 0.624640020958825 0.636544624628997 0.637215740352548 0.634887247810413 0.646191955542077 0.649559888835693 0.634463070307868 0.635163574333558 0.636270116101766 0.658060823814163 0.657673231101404 0.674803402939992 0.684118006140132 0.70826689800952 0.715662800170103 0.713761717445958 0.725230146545995 0.728649664684722 0.724635926744464 0.723749326102404 0.719301636104854 0.724106208773147 0.723434360605068 0.706601563263319 0.668559652775707 0.679625999393077 -9999 -9999 -9999 0.604923472511624 0.598758025617261 -9999 -9999 -9999 -9999 -9999 -9999 -9999 -9999 -9999 -9999 -9999 -9999 -9999 -9999 -9999 -9999 -9999 -9999 -9999 -9999 -9999 -9999 -9999 -9999 -9999 -9999 -9999 -9999 -9999 -9999 -9999 -9999 -9999 -9999 -9999 -9999 -9999 -9999 -9999 -9999 -9999 -9999 -9999 -9999 -9999 -9999 -9999 -9999 -9999 -9999 -9999 -9999
-9999 -9999 0.899867573055478 0.929296795445331 0.900783415481583 -9999 0.882059587239548 0.868862449534035 -9999 -9999 -9999 -9999 -9999 -9999 -9999 0.871050312961696 -9999 -9999 -9999 -9999 -9999 -9999 -9999 -9999 -9999 -9999 -9999 -9999 -9999 -9999 -9999 -9999 -9999 -9999 -9999 -9999 -9999 -9999 -9999 -9999 -9999 -9999 -9999 -9999 -9999 -9999 -9999 -9999 -9999 -9999 -9999 -9999 -9999 -9999 0.649626529791185 0.606602517055414 0.563404365512093 0.536345684613458 0.521422849541993 0.499965652799114 0.49896440601989 0.497167882825083 0.493149117066059 0.487704489119908 0.484092310775638 0.470955040975946 0.452353099173283 0.437078766050804 0.427949546683491 0.421276456249945 0.412694930445647 0.407166139761245 0.405707103628612 0.409428988424282 0.400468773613045 0.392137219861198 0.399274574096137 0.407643288101307 0.396325641376556 0.40026059145345 0.390873703927647 0.385030334036926 0.381324504201588 0.380631329849627 0.376857983176271 0.379675227721523 0.383294110230262 0.38097681796332 0.383571864093884 0.377203303602772 0.383440797750135 0.380975600195814 0.367905286893447 0.361010520663983 0.348058070620137 0.340892093614439 0.332521046093363 0.326159651168625 0.32445387984041 0.320483669347373 0.318548737343472 0.313763562236485 0.310738743609604 0.305551839935096 0.300909208038182 0.286987407364778 0.274935877296918 0.262530708432181 0.259372542139735 0.296193341185099 0.318061603416461 0.325240866254192 0.338626335548705 0.349354099991206 0.352534903721742 0.358013884795102 0.361274260170675 0.366487189877266 0.368487239200014 0.375192757787123 0.378576559065578 0.376014558587786 0.375038302595292 0.380523120872266 0.375878379313429 0.377379087176072 0.375001241578752 0.373477123453218 0.372871141574107 0.372559497337698 0.368171192293339 0.36683401105969 0.360056633093692 0.359337887316897 0.355979036590383 0.356599255836781 0.361693352444955 0.368574511099262 0.374126460461567 0.381037870256097 0.386621534872621 0.390703370074386 0.397719383548688 0.394850014749992 0.392180846494445 0.393209344822682 0.393240012875176 0.384109747048869 0.386634777669934 0.375122146455193 0.364574846853227 0.357684721700096 0.366106795479405 0.359444726448994 0.35465622620201 0.359202229430113 0.37144040346994 0.375447074525949 0.375929414608662 0.380940612251442 0.381399968853399 0.378894167668869 0.369030708653991 0.36923560920449 0.361427783973245 0.359489437022795 0.361586038144261 0.354721932597038 0.35085946913295 0.34810010967259 0.345976722198197 0.344350325042963 0.34570492107931 0.344914494965428 0.351577629757486 0.348843398151428 0.348986022987149 0.351042578767634 0.353485974553487 0.348539202814254 0.352765073331215 0.351349335501775 0.349810756454545 0.353518375867232 0.348789475906 0.348435970049658 0.353457630755094 0.356973174854221 0.357939219820092 0.359955732449504 0.356318700949634 0.359976279539885 0.362411045290393 0.362677897705854 0.359269359779999 0.357364791706209 0.354094738125391 0.352843970700241 0.356390712051698 0.353923024217261 0.357755627507501 0.356133164363969 0.357267695556131 0.36853671310661 0.365582817486761 0.3651368158598 0.367908218543513 0.370955183820813 0.370488914744807 0.373885943665956 0.375687016275398 0.380444567546554 0.377381349731716 0.369293564667693 0.36997712126349 0.36776409377213 0.367284318230725 0.362751988838088 0.357820035860478 0.356314519697949 0.356542633709151 0.358310146338655 0.358247609411177 0.356515570099373 0.356411134863789 0.354982786156566 0.357102024246749 0.356489656334052 0.355982108626005 0.356968906502191 0.359160455710329 0.355295061631989 0.350918122416159 0.351867200746254 0.34948750303057 0.348107165705049 0.344579638680098 0.343345862537068 0.339935370470483 0.338791147318278 0.337988294642141 0.337606717132926 0.334075243900065 0.332719802510423 0.330509797367692 0.331806549715605 0.326814430621854 0.325527241083703 0.325271359481403 0.326317528782383 0.324136641916622 0.321790082084047 0.326035703692096 0.323660705292512 0.323459794410052 0.325161933466915 0.324361337240713 0.32400996598248 0.324795936746598 0.321925555219277 0.322076450662267 0.322351182423781 0.321812719285833 0.32232330602371 0.325126645612764 0.328490638215942 0.332863055193863 0.333490976042457 0.338366650132094 0.34634213599214 0.349285688637551 0.358264659335932 0.366450982300112 0.373379740283143 0.383049703364011 0.389490638832322 0.399102782008967 0.402476485539696 0.409042649235052 0.410799701330272 0.415172119630212 0.420955016528472 0.428136788319459 0.444519207594903 0.46772388631249 0.477538923431475 0.485669093462544 0.507129879360707 0.541302190941173 0.546001283408369 0.551847482871885 0.557911469509587 0.540967757732452 0.510676874777913 0.494184494968814 0.481849433518985 0.470839313782262 0.466590682615021 0.46497795985036 0.46393069916518 0.458985447797427 0.458654338030616 0.4535824301344 0.453498426295967 0.450749606058931 0.445871311873557 0.44897415704135 0.447930119547781 0.446478470897407 0.44199230340931 0.448072348045237 0.448051529684347 0.442100077876405 0.436377081729872 0.429143005617206 0.447953698217048 0.431734842187814 0.42564981343657 0.417975118587232 0.417684698432172 0.415390115956674 0.409780538425078 0.41413075960559 0.413915117981807 0.410452452181197 0.413547119081752 0.416784426155439 0.415306114932484 0.412787987733525 0.412957648806527 0.410482357014801 0.413905910153539 0.415629218952201 0.409645792233896 0.410383462655199 0.420024647977228 0.414924747138313 0.418842407039811 0.404177324075851 0.410008221922865 0.414286730299967 0.406385899723461 0.381547575202748 0.370937345991058 0.382531138311202 0.387519127940025 0.39489458175583 0.39508171219394 0.385891605099306 0.379909169172814 0.381222326864922 0.374598011441082 0.361358505706166 0.358276643604942 0.363028493175789 0.380945091279436 0.391238886316003 0.406995608612992 0.411243078782733 0.421060967774104 0.430669857267102 0.433853594290058 0.443198100750653 0.447973423341484 0.456088904492781 0.457630345839979 0.460684719151504 0.461706046480909 0.457522268218028 0.46109776617997 0.457583922873258 0.457544126830343 0.45533983287837 0.47394090825016 0.509228535574748 0.485742198387539 0.405023074714332 0.416218065625399 0.502742720973322 0.479272131685497 0.49240209939289 0.624870308497962 0.62836129349084 0.493758583129296 0.762121380828396 0.487370019266631 0.396839959975602 0.377731348529663 -9999 -9999 -9999 -9999 -9999 -9999 -9999 -9999 -9999 -9999 -9999 -9999 -9999 -9999 0.336744625363614 0.33033500556577 0.332584938009863 0.324882012672291 0.320964789470464 -9999 0.307413941455297 0.310333858015229 0.325005849477525 0.35728150154366 0.448139225238853 0.64753487604812 0.613693997444558 0.598433197401463 0.678367555716315 0.626852983376111 0.53509543255893 0.54064283104374 0.629432750971993 0.645670024369989 0.635461626349823 0.62672950577993 0.593958846171767 0.568540318440623 0.552078130399975 0.542672463659227 0.530554924354377 0.527136799833786 0.526926945294855 0.525235196981857 0.529792987390916 0.528774827393032 0.533030874660828 0.543187301608084 0.569679743474313 0.581288260291973 0.574355694083671 0.571659266299585 0.563632133869717 0.571954544591599 0.607563050910933 0.606768077536261 0.610085323691898 0.618804875390344 0.6314037701428 0.633189758890533 0.637572610475559 0.644570277066734 0.643978606310164 0.665428655581625 0.688615780315092 0.685330308031162 0.690925444577538 0.673699870406321 0.678158982446961 0.663915114919837 0.654692004979167 0.645793253287551 0.637010667322407 0.642598512685914 0.660321595880676 0.666505378873708 0.675196920318042 0.673973307578727 0.699474208979598 0.716335190025841 0.672013307258879 0.686542528670444 0.645229423603421 0.663402465609277 0.749973691577238 0.742059019888856 0.748232139815944 0.677692858211416 -9999 -9999 -9999 -9999 -9999 -9999 -9999 -9999 -9999 -9999 -9999 -9999 -9999 -9999 -9999 -9999 -9999 -9999 -9999 -9999 -9999 -9999 -9999 -9999 -9999 -9999 -9999 -9999 -9999 -9999 -9999 -9999 -9999 -9999 -9999 -9999 -9999 -9999 -9999 -9999 -9999 -9999 -9999 -9999 -9999 -9999 -9999 -9999 -9999 -9999 -9999 -9999 -9999 -9999 -9999 -9999 -9999 -9999 -9999
-9999 -9999 -9999 -9999 0.887115570840503 0.877924179481271 0.911204020340039 0.90951258426171 0.911922055689933 -9999 -9999 -9999 -9999 -9999 -9999 0.848754753864131 -9999 -9999 -9999 -9999 -9999 -9999 -9999 -9999 -9999 -9999 -9999 -9999 -9999 -9999 -9999 -9999 -9999 -9999 -9999 -9999 -9999 -9999 -9999 -9999 -9999 -9999 -9999 -9999 -9999 -9999 -9999 -9999 -9999 -9999 -9999 -9999 -9999 -9999 0.684719846316895 0.629971116304091 0.582621788510356 0.55988502711337 0.5389345590083 0.526967112913253 0.522154518582877 0.520544805360088 0.510622204263787 0.512116275054157 0.498755830249833 0.4839401498842 0.464025751310457 0.44426004181024 0.435449610585053 0.429918781367485 0.418158749503574 0.410578925563001 0.406185530115809 0.411095911759484 0.411540094285947 0.408487700873228 0.404777294221363 0.414537344732765 0.411175595193316 0.409842237897006 0.404154606090855 0.392595356688679 0.388323824070927 0.385119201127442 0.382647823752375 0.390690031606615 0.386909108176649 0.387510157978069 0.388938047609553 0.38949484374533 0.384237187387243 0.380982444795046 0.370622909619029 0.360305240346897 0.34713045144104 0.343275190129686 0.343340168196986 0.339989425941262 0.33971305448673 0.334614797906406 0.328385961158307 0.329370974910842 0.325412354075681 0.317815115203264 0.30769297934131 0.297132333850521 0.286193519653201 0.271783142087032 0.265390037068657 0.285838498606777 0.332552707069672 0.344481737599611 0.354360222318465 0.359378535817202 0.361314741288777 0.364299278928792 0.369625264589684 0.376497530527217 0.380822786172971 0.37899448140231 0.378357500956134 0.38094575097483 0.384997705689108 0.386725908141232 0.385111059678838 0.38650676410976 0.38545771941458 0.387281936253873 0.380072763261336 0.380604513031901 0.380764858575667 0.375742447382318 0.371516930102395 0.366236006626549 0.365209163513985 0.365096562597668 0.3650018706865 0.370717112009403 0.377898014864317 0.382064169320241 0.386798146774117 0.396595895819675 0.398816499776564 0.39865400078926 0.385284245428507 0.385200537449941 0.384689324418946 0.383324339710609 0.384949284170335 0.373303234308432 0.363511228119309 0.352332815397046 0.351152521549157 0.354986999289926 0.3538601769888 0.365024333789783 0.37787371083472 0.387089763270432 0.388577883662835 0.387032190344328 0.381704215832233 0.385979788628904 0.381118154821401 0.371409727210959 0.369924210552461 0.364741028628883 0.363878118857355 0.356568345716996 0.35385664521344 0.349714689929819 0.352913203225592 0.348664777701519 0.350855262954323 0.34865671766347 0.348366539969487 0.349036746789542 0.352678536706698 0.35278491956086 0.352876395603256 0.348298586236453 0.350530894367712 0.355584582520213 0.354751038466746 0.356073929203644 0.353493518879714 0.357565622713755 0.358138669286252 0.362948135210119 0.362462900560504 0.360655071873053 0.363060591733008 0.362123542946398 0.36316212208055 0.367386894026341 0.364238983182432 0.363164929900139 0.365985916578997 0.361446442545724 0.364621521105912 0.362456166061735 0.36536912577863 0.365467248126845 0.364425386262291 0.366283311733288 0.369560183047974 0.369537950107873 0.369770094238844 0.373012865684752 0.381002590615112 0.386439740025941 0.382312076871127 0.388021538728854 0.379404278660703 0.373018768187544 0.36877789203117 0.368874034219013 0.368190097366839 0.364696511301648 0.364822330341423 0.360980879799057 0.36282233531773 0.362777033132978 0.364520555090169 0.362347851179479 0.361165942799118 0.360427648020873 0.360427919531685 0.357825917382046 0.359655579509124 0.359693902212503 0.359069214229934 0.356530394905737 0.355754333960989 0.352858066584373 0.3494004079012 0.349059477274381 0.343729758324018 0.343906935991096 0.342948497590499 0.341429083683464 0.341299275452004 0.338569157349275 0.33737488663795 0.335502209585003 0.333293498591086 0.332717521163804 0.329762886407246 0.328246143547266 0.328268055706335 0.327639307248823 0.329270955958939 0.330706023505709 0.331337894243607 0.330093528782569 0.332394426356308 0.327324311848709 0.328104740000736 0.329108487631458 0.328090046249653 0.330671222483867 0.326285650572897 0.327884305136258 0.327119700938351 0.332200481419842 0.333750586320896 0.333459725692397 0.340149276611677 0.34070625404982 0.344402274450596 0.351328189282556 0.359364819751257 0.366558101910538 0.370801936456326 0.384331472875154 0.387723477693415 0.395373105609432 0.399751418447725 0.407204574978502 0.413882261178158 0.419983007416216 0.414895034349828 0.423041795984812 0.434703323607727 0.45479664334749 0.473204807530514 0.474440306843616 0.486855705097607 0.512233713287111 0.545055376624324 0.563599276206295 0.541988422912228 0.538878216887918 0.520490205765903 0.506076655186517 0.497415281457865 0.493275902522697 0.487872231620709 0.477286750450257 0.476825465521359 0.474241077194986 0.466530582747497 0.465244929361824 0.461454416203592 0.459195258893029 0.456993152232147 0.459047080712625 0.465581066560733 0.463027501525905 0.454514778709112 0.454500570548317 0.460301333857271 0.463570897368152 0.456498884154397 0.451226235797576 0.438550119335744 0.456528885278577 0.444420816258813 0.436354286969326 0.428482042801884 0.426282075964271 0.419094105345153 0.421651268305614 0.418026454080034 0.423395732390231 0.42124925436276 0.424370127889042 0.421445596652992 0.420025850209546 0.415308027416237 0.421421426709273 0.421716999283815 0.429485830632046 0.426149848341145 0.414228818900881 0.417989725016934 0.426486283261713 0.41696105273724 0.421131420158961 0.413890014536482 0.416142974980957 0.418639498575884 0.405821879836657 0.383115730091491 0.371990357836658 0.368076024393784 0.381993280979293 0.391127236490699 0.385020174438904 0.391880962996722 0.381348718596718 0.370865077809178 0.370057675102158 0.366754042464332 0.368827018348617 0.373580701800218 0.399150461054479 0.401004359808669 0.412512098849003 0.426856174327792 0.435845597419452 0.44037012761336 0.452607677416707 0.459956504721007 0.468440531208593 0.474890147075045 0.47750411203593 0.47827396229906 0.474705367081076 0.469520643487748 0.463311524512202 0.464620536141586 0.469494454149364 0.482045223527963 0.497158932737309 0.502950039895959 0.447751607609803 0.412759202463109 0.421639973182937 0.51589196041317 0.524987450858113 0.515335773879344 0.599728137907397 0.765334431695918 0.499223026683111 0.631668699902717 0.489724989193179 0.421125100996322 0.384883775380434 0.377888788527067 -9999 -9999 -9999 -9999 0.387388904942203 0.391676569836277 -9999 -9999 -9999 -9999 -9999 -9999 -9999 -9999 -9999 0.329601811992368 0.325892256415798 0.326582002855473 -9999 -9999 0.312859669043818 0.326679727918066 0.352254706772701 0.430675207057918 0.615085895607934 0.691846908893629 0.700507093453233 0.661473560915547 0.685959141611379 0.67206275257189 0.613546831023377 0.563829955088234 0.631014968751602 0.647057949199825 0.658708876647685 0.652416428937472 0.615067768646049 0.589821414983581 0.571331252445722 0.554590226031921 0.561421889799526 0.565793995918163 0.561042504395182 0.558249143174722 0.554113673259242 0.557980844997727 0.579186772995886 0.608837730687397 0.612933834233757 0.597016836069109 0.631848725640552 0.623520193310287 0.628066873045245 0.632749921476141 0.646855491268966 0.647512855164814 0.65212758979118 0.671740829376448 0.665333230819614 0.679370723735713 0.688517971046294 0.692838261615936 0.704027583047733 0.680691986366268 0.705958877190728 0.712146165774646 0.667840388270613 0.650100960249412 0.649252839564254 0.652474812726898 0.650080784260397 0.64755189794997 0.66001248000643 0.664833407326458 0.66385489820645 0.638364354013114 0.592066365407157 0.607454437647685 0.601989789133049 0.701343217280257 0.721871899807654 0.730881450953249 0.72328617178549 -9999 -9999 -9999 -9999 -9999 -9999 -9999 -9999 -9999 -9999 -9999 -9999 -9999 -9999 -9999 -9999 -9999 -9999 -9999 -9999 -9999 -9999 -9999 -9999 -9999 -9999 -9999 -9999 -9999 -9999 -9999 -9999 -9999 -9999 -9999 -9999 -9999 -9999 -9999 -9999 -9999 -9999 -9999 -9999 -9999 -9999 -9999 -9999 -9999 -9999 -9999 -9999 -9999 -9999 -9999 -9999 -9999 -9999 -9999 -9999 -9999 -9999 -9999
-9999 -9999 -9999 -9999 -9999 -9999 0.856707021267213 0.869774885107675 -9999 -9999 -9999 -9999 -9999 -9999 -9999 -9999 -9999 -9999 -9999 -9999 -9999 -9999 -9999 -9999 -9999 -9999 -9999 -9999 -9999 -9999 -9999 -9999 -9999 -9999 -9999 -9999 -9999 -9999 -9999 -9999 -9999 -9999 -9999 -9999 -9999 -9999 -9999 -9999 -9999 -9999 -9999 -9999 -9999 -9999 0.681085310286445 0.667351560456445 0.597936977202251 0.582979681310822 0.560574156708178 0.547995742411425 0.542209300541528 0.534707246820855 0.522662941249209 0.518590415056148 0.505858831398451 0.49294510123599 0.482122573890552 0.460876380289585 0.445685163640934 0.44068472491864 0.4199474092449 0.412013994475794 0.410079015928048 0.422438443262604 0.412988394274379 0.414524416460048 0.422358959315045 0.43053590850407 0.427896167734528 0.425086142982071 0.419187136007907 0.400555828862299 0.401721783685531 0.399136020752315 0.396375371483575 0.398094522335607 0.400865485407244 0.396244443050421 0.400097993366727 0.400341528136593 0.390983080923857 0.384639456644857 0.377429037199596 0.365009303775775 0.353717615319769 0.35194085707805 0.352537218018764 0.354434856249784 0.356656867455267 0.357594682472098 0.35043304386556 0.339613823226233 0.335930263449985 0.331130694348677 0.322747198937943 0.314361586100464 0.308733876172115 0.297002925691973 0.292112794574107 0.301450590380917 0.325983630413006 0.362708846412828 0.368936688616676 0.371307494655743 0.369168442537914 0.37653381977059 0.375911798196205 0.380198723671503 0.38603587664411 0.384445017765047 0.388991015615085 0.395146530670755 0.393769922620321 0.398583436062012 0.400499550855963 0.39715395732512 0.397224474080712 0.398451860823167 0.40275234720353 0.399381630171993 0.394011283657225 0.385237451876465 0.38186640766731 0.373906149856901 0.369065394146983 0.374502886469818 0.373285059253305 0.378554714998296 0.382306309895783 0.389635230041146 0.397344662510119 0.400058480521814 0.396345332494161 0.39383020672952 0.382268554626072 0.373622759872498 0.380767582725307 0.388338325572406 0.387610918253932 0.376262580863396 0.365548569376146 0.357065478814033 0.34454322121453 0.35180311841856 0.361482756284398 0.371522946999536 0.381115606436716 0.386321393314142 0.386309123532352 0.387826570127142 0.38899947591602 0.390327724316562 0.390181383987096 0.383316819536208 0.371938795704483 0.369664631167845 0.365828429239298 0.360584117364193 0.357945307268174 0.352449525777555 0.351234248125324 0.354018706456238 0.35477499725962 0.354975705046226 0.350362077716621 0.352196271577673 0.354271849933697 0.351193055999288 0.354369518273385 0.354627110664022 0.355724267608709 0.355518389227861 0.360201417478834 0.360699406721142 0.362479381215207 0.362102322801269 0.361733547709219 0.365898040818185 0.36713817889382 0.366802637715575 0.372055693259146 0.368097865489383 0.368768480053736 0.369135728162829 0.369452407681191 0.375298287747564 0.370218375793698 0.373835272956722 0.370684978977378 0.373319172027054 0.371588461443873 0.371400880131776 0.369863642161559 0.377168441303564 0.379747076043376 0.37717633290764 0.385679278332193 0.391244721401321 0.395496105402687 0.393493867351045 0.391407940722529 0.389008966718951 0.386637297889179 0.383052202190595 0.377928262684058 0.375210791263427 0.373434616241675 0.371220474696118 0.366765504225728 0.367384920088752 0.36551484630123 0.376228859985822 0.375141955987689 0.367408076356854 0.365054257687042 0.364191401633193 0.365466572782202 0.364845027322198 0.361380454450033 0.359886745227708 0.357554467119631 0.355896465194494 0.355288075767838 0.35347220399195 0.350040512754498 0.349944812979473 0.351902080469246 0.345880121290984 0.345116741077821 0.342545653776865 0.343679006483845 0.343316103543068 0.339393646565569 0.338815148776892 0.338038620903009 0.336861067647747 0.33291838700616 0.334268508657649 0.332584202473491 0.334098359817377 0.33666660665272 0.332690974579991 0.334270094742387 0.334378357093417 0.334438107027068 0.331546827984225 0.331627431860258 0.331357031857232 0.331374694072045 0.332867091182579 0.334216529505818 0.333401602369084 0.336798524469076 0.33845576068671 0.340162665296066 0.341243328529698 0.349191757606556 0.348731903360632 0.351403198110715 0.361523317962586 0.363441271316892 0.370354560061119 0.377923975942364 0.389594429362645 0.397366560432225 0.398422386296569 0.403111660203462 0.408073478483115 0.416078381542288 0.421768110228021 0.428319251275979 0.441954926853963 0.449719107225915 0.459587316333402 0.483225053683655 0.489215212081536 0.505804419257652 0.523775009202894 0.527456987550916 0.569544008874383 0.553364039353728 0.535319071788963 0.526770685231984 0.521885145702505 0.511976161607334 0.505918069092323 0.498570542336241 0.498294055848466 0.492764165468816 0.48366030632496 0.477056020259866 0.473427023993879 0.472710708424608 0.471323741446067 0.470811452665654 0.474401933373999 0.48324222667992 0.469381121659771 0.465301016244567 0.472640688668069 0.473644762143882 0.477853653891398 0.469795636448554 0.459439845417715 0.452193855565918 0.477500404150075 0.455994910084869 0.44384497363294 0.438499617063476 0.436480970090241 0.430385119854793 0.431395567087138 0.431110832319626 0.430141833626844 0.4310704422836 0.433034272082902 0.435881279356381 0.43311181201046 0.435774838592226 0.431612445053119 0.433753498136091 0.434940536833687 0.430122136245456 0.428713945357736 0.425184870511446 0.431397136129161 0.428604026587899 0.42410467652935 0.423323962723323 0.430347561669283 0.418131883548887 0.410280924850202 0.387772742803568 0.370459689649611 0.370211191654192 0.383336328768528 0.393729283815604 0.391025132453788 0.38298744773923 0.376968410266197 0.381336381442982 0.378453013503822 0.387556504753922 0.402189765015854 0.399849978454039 0.410254949673216 0.421120709501256 0.432040609980529 0.444617667612099 0.449543329600089 0.456231685479168 0.471827477494013 0.479522770864355 0.490236573364178 0.492739111545714 0.499339127485926 0.493344182092676 0.495150277656615 0.486551728738923 0.480062283840702 0.479246402611013 0.471621262530191 0.490087858439091 0.509712050228532 0.544382280117871 0.463320526357826 0.431407088417061 0.433113842854013 0.543457825895327 0.599436185125974 0.558727024733818 0.731120865210666 0.730011757395146 0.533713770975459 0.725062651130087 0.499879028559001 0.444741915199892 0.39985888204706 0.385396622065027 -9999 0.384887182539479 -9999 0.388856861224935 0.38979493170224 0.394743494847064 -9999 -9999 -9999 -9999 -9999 -9999 -9999 -9999 -9999 0.331868047895609 -9999 0.326842708264404 -9999 -9999 0.324641629135382 0.333867224035105 0.358704876670854 0.415768370893502 0.564202106288304 0.697581210604096 0.697249694735247 0.577205283071841 0.674232558363384 0.668319193081064 0.688500830649099 0.643573029557557 0.620850189038857 0.633381650019984 0.654615165334266 0.673925296220139 0.659253287493934 0.628970143103081 0.598936084062959 0.584574703261956 0.58648868877992 0.58428170808355 0.587437321381141 0.583156793553833 0.576329641344665 0.578503633642618 0.601893968413955 0.640605682578821 0.644148376841358 0.644027712758277 0.64834012771485 0.658849946774067 0.665675842386333 0.668488515839376 0.668856238252963 0.681512879042025 0.684735573982853 0.688722010987606 0.680374014795255 0.673534784603984 0.661330969346699 0.657049957517887 0.646471767393537 0.642625316136618 0.667819306806753 0.691185365029404 0.657160183767592 0.645338576400676 0.644358845605541 0.641913872998651 0.641481907524192 0.636572040348161 0.663968034147971 0.638743757091897 0.608571744940801 0.59114388209635 0.550409490249493 0.522617088026364 0.519052579317807 0.527352369459416 -9999 -9999 -9999 -9999 -9999 -9999 -9999 -9999 -9999 -9999 -9999 -9999 -9999 -9999 -9999 -9999 -9999 -9999 -9999 -9999 -9999 -9999 -9999 -9999 -9999 -9999 -9999 -9999 -9999 -9999 -9999 -9999 -9999 -9999 -9999 -9999 -9999 -9999 -9999 -9999 -9999 -9999 -9999 -9999 -9999 -9999 -9999 -9999 -9999 -9999 -9999 -9999 -9999 -9999 -9999 -9999 -9999 -9999 -9999 -9999 -9999 -9999 -9999 -9999 -9999 -9999
-9999 -9999 -9999 -9999 -9999 -9999 -9999 -9999 -9999 -9999 -9999 -9999 -9999 -9999 -9999 0.852348832667823 0.872635420357783 -9999 -9999 -9999 -9999 -9999 -9999 -9999 -9999 -9999 -9999 -9999 -9999 -9999 -9999 -9999 -9999 -9999 -9999 -9999 -9999 -9999 -9999 -9999 -9999 -9999 -9999 -9999 -9999 -9999 -9999 -9999 -9999 -9999 -9999 -9999 -9999 0.626033988919085 0.631164978524424 0.708305446329114 0.637861272414592 0.600106951876904 0.581593905775861 0.572740109062263 0.567910613055226 0.550548149604054 0.53464038682078 0.526366229061304 0.513590016598026 0.50925530590603 0.495709736056446 0.474421943110763 0.470091632864081 0.447518934489814 0.428986990635742 0.41362927509963 0.407222364040237 0.42277278421297 0.418517097106639 0.424307348561241 0.437161192791601 0.44268304748408 0.441015140278064 0.435764543988537 0.437806128139833 0.417177715507957 0.41364755297058 0.41194910267772 0.413758332269264 0.414204898451402 0.412202287916638 0.418346780165056 0.414020713030302 0.411762943637357 0.408381335471302 0.39791401618597 0.376958738031196 0.379086585526492 0.374793970551692 0.367714454472845 0.369985750792687 0.368826850257189 0.36925870205472 0.369873100749158 0.368723338338103 0.36552758768738 0.362178530097447 0.359046932456027 0.351084606103485 0.343122446973538 0.335222681460015 0.331155884052123 0.331208070348429 0.339780683152871 0.352414767952002 0.371910112010222 0.383245925262017 0.384930622920224 0.386818498528063 0.390711366576621 0.392238450212863 0.397230094050029 0.394862662587629 0.400016644241868 0.399569568251173 0.400663267660897 0.404782442279229 0.410460499395006 0.407323055096292 0.41071927285764 0.409261420195077 0.411891278043618 0.413285902522059 0.41230801687174 0.411460390036808 0.397876339093009 0.390697500822939 0.386255818560196 0.382151681356918 0.38074562238884 0.379735290833955 0.384001028232493 0.394714930864355 0.390422850312537 0.39620747710493 0.391808475152104 0.38911866960051 0.382298014701394 0.379172381975708 0.368815151350371 0.371623918404286 0.373422561912767 0.375685420508482 0.366652033598871 0.363808496510219 0.356411026204333 0.346921980891198 0.360124492412255 0.371885744926943 0.38943751431225 0.389817655959769 0.392580843092478 0.39713658021559 0.398285465909714 0.399601908877498 0.391076501746595 0.394107840395183 0.387160188026041 0.37928781393005 0.369916291762149 0.361996797362279 0.368044764269049 0.36086460939417 0.36175728137987 0.356319504051739 0.356324176273093 0.355693277286928 0.354411489321781 0.354854597179594 0.355284376752676 0.352953865057711 0.355651252464019 0.358143251881104 0.361648223789426 0.363877014803389 0.363455516396758 0.363281980987057 0.364061214864333 0.368383480833007 0.367757778118302 0.370729294788795 0.374704536460161 0.37104710003021 0.376094150740489 0.375962777694513 0.381604550802972 0.38221901602249 0.3791307724455 0.383220624513463 0.385653993677881 0.383163232381695 0.386461766150026 0.381877589327449 0.381792069047702 0.381954673983446 0.38346573785389 0.38793814155159 0.392466193634839 0.389597785939121 0.391814487431917 0.402115668921078 0.402396516645723 0.402958511285991 0.405953999447532 0.397605664605105 0.392368365106219 0.388898690231366 0.388224641646158 0.381963177977631 0.381760058461106 0.379712914756334 0.376760391585011 0.375299946352427 0.373211532990537 0.369992379924192 0.382916411890353 0.378228523070202 0.372526756199838 0.369112032084581 0.369019604873776 0.368571091782824 0.365613594719212 0.362931459421343 0.361985013225221 0.358159123822947 0.359261448959465 0.358407532204214 0.355710267479494 0.353462437696661 0.355514039272631 0.350639782921216 0.349704571601649 0.348591346065938 0.348250321598184 0.34555159445646 0.344386014597054 0.343867998545119 0.342520440228585 0.340004288115731 0.339675550841691 0.338279068417776 0.338058977524025 0.340280113892092 0.341350745260662 0.342466376303722 0.34127728429443 0.339446755417147 0.340195736937983 0.33899199653726 0.338084420211295 0.338025997357193 0.336276160598846 0.339515890548763 0.341052445551504 0.342120674778281 0.343549492183492 0.342143342260625 0.348461934609427 0.350307881684882 0.349402500510109 0.353917451125061 0.35888377491638 0.362061487849029 0.365696693881377 0.374985752436213 0.383062708106592 0.38683253825025 0.391640623599734 0.393022065302652 0.402140924106849 0.403811982607537 0.411882213973711 0.422418069601692 0.427323372914299 0.439737712916345 0.453314639899041 0.462374938560406 0.483124045409833 0.495824520803467 0.503707732807527 0.516934147832458 0.5205276018935 0.534214926430912 0.571872020845276 0.559835619707003 0.548483142372171 0.547392049602046 0.534254651211723 0.525230582413905 0.5231593138655 0.515381505588276 0.511738799173486 0.507805707366144 0.502593383306442 0.490676462331595 0.487349963136524 0.481973810069027 0.483113637761055 0.492182400755563 0.490242110527696 0.482446286092498 0.475009838045039 0.479870441591025 0.495036585142012 0.504557449522727 0.493441517094452 0.477637864347355 0.466040910891207 0.460954403166883 0.483345120442279 0.47580492347989 0.465871918539131 0.453823636071664 0.445196328476617 0.443178377749518 0.438182194048318 0.438458761757231 0.4414964849364 0.440802265613106 0.444976209714187 0.440663282673391 0.443270806227521 0.445362738525208 0.442236082323151 0.443015391113278 0.441120084495547 0.437670065436466 0.436787079162909 0.437304504698317 0.433301228558093 0.432187127209238 0.432086762986525 0.432172558724317 0.433162295703458 0.420761912179774 0.410695410457557 0.388423134160715 0.374851412181417 0.373815303326295 0.383296425447423 0.402468481825166 0.395592068035744 0.38536785889949 0.390464463507933 0.395559702111083 0.401903112007189 0.40554358691281 0.423294683022646 0.435003228247389 0.436938196062237 0.441425004505647 0.448920918613129 0.464085592014916 0.473190551517717 0.479876140728145 0.489690339956503 0.499158363334785 0.505175712761032 0.508398781243992 0.514625685382215 0.513396902958684 0.513113295324231 0.509684388598206 0.502376568091583 0.489229812852719 0.4926963448937 0.49484269405777 0.511684666126712 0.537414194774937 0.491536607720967 0.448154304686759 0.458707812378423 0.562570369623511 0.584862267748305 0.668288228422226 0.67727196847784 0.683342077694711 0.636526097382802 0.729377797646726 0.590364016567472 0.459565975201999 0.407634272979291 0.388408955947353 -9999 -9999 0.395747341668726 0.391036435647434 0.394295312417914 0.391652183454926 -9999 -9999 -9999 -9999 -9999 -9999 -9999 -9999 -9999 0.337797674697699 -9999 0.335879410147426 0.332153156623629 0.33498202025753 0.323587838771259 0.335649023775215 0.358725897673901 0.425928819102707 0.644267074868752 0.720653152753951 0.719037777784366 0.677964989246696 0.63714496379182 0.690888267134342 0.692306246687145 0.671063983528938 0.683275659525315 0.680106345470394 0.63358758283232 0.686277059490376 0.679376170110194 0.654532656025951 0.629391218749551 0.606650669675198 0.587775691865761 0.580999718887288 0.583725901952201 0.581945976664135 0.584061330859617 0.592379860627955 0.607707681372555 0.638374255994514 0.654163883896372 0.650014242086619 0.65121391543132 0.656934433796601 0.670072104151367 0.67660587777016 0.677374926941404 0.688030197488317 0.694378023070106 0.69580865320808 0.670566975885763 0.65559027690382 0.654865094963405 0.66014102898363 0.651777039926901 0.654087901766226 0.66054104448335 0.671200012002726 0.678553496604718 0.669620700748546 0.661317685726968 0.659547842310983 0.648280284957249 0.61864092441349 0.588761865383583 0.570694026398788 0.55266263455881 0.538767612784114 0.527862078376002 0.520034514292002 0.518408555509013 -9999 -9999 -9999 -9999 -9999 -9999 -9999 -9999 -9999 -9999 -9999 -9999 -9999 -9999 -9999 -9999 -9999 -9999 -9999 -9999 -9999 -9999 -9999 -9999 -9999 -9999 -9999 -9999 -9999 -9999 -9999 -9999 -9999 -9999 -9999 -9999 -9999 -9999 -9999 -9999 -9999 -9999 -9999 -9999 -9999 -9999 -9999 -9999 -9999 -9999 -9999 -9999 -9999 -9999 -9999 -9999 -9999 -9999 -9999 -9999 -9999 -9999 -9999 -9999 -9999 -9999 -9999
-9999 -9999 -9999 -9999 -9999 -9999 -9999 -9999 -9999 -9999 -9999 -9999 -9999 -9999 -9999 0.86023608412353 0.872674757304167 -9999 -9999 -9999 -9999 -9999 -9999 -9999 -9999 -9999 -9999 -9999 -9999 -9999 -9999 -9999 -9999 -9999 -9999 -9999 -9999 -9999 -9999 -9999 -9999 -9999 -9999 -9999 -9999 -9999 -9999 -9999 -9999 -9999 -9999 -9999 -9999 0.601661515283633 0.606736313023779 0.664746523969669 0.671019312801177 0.635182715674872 0.599286104124462 0.590560307932032 0.59104605440728 0.564396525603507 0.547622852163701 0.541191243362883 0.530156737209805 0.515235407532903 0.509167715198044 0.493679050602859 0.484566531573732 0.468069535474302 0.440029852631483 0.415085778256506 0.414090758273225 0.433493770024728 0.450780625199115 0.448400295670667 0.456476357213501 0.458234994824974 0.458377400327769 0.454468644698138 0.451632087770962 0.437284110381034 0.432990560051021 0.434131848485226 0.432626384088425 0.434115357749348 0.432980251476514 0.431796443848618 0.432118278783758 0.433376840349975 0.427213552969869 0.406791644557178 0.402325784530702 0.393201061777181 0.384876375852989 0.379777013851005 0.38828436009752 0.383960295242595 0.392392400461765 0.38656767149457 0.391353505949641 0.393342120308842 0.391334936261069 0.386504747790332 0.388124666939804 0.382054881346045 0.386640043909431 0.37342431202908 0.377683554361747 0.392800580113468 0.396620547874906 0.403382960650736 0.40938376660998 0.413912244984188 0.41343578241164 0.415982624526836 0.41611726149704 0.41201611755231 0.415220462347697 0.419247676878638 0.412097280013244 0.412824557222948 0.414187393856503 0.419140761935882 0.422554689000583 0.411306313002906 0.411277394174262 0.420940683788476 0.433142436822343 0.429015613320944 0.41750365416841 0.409996164945393 0.402260046573883 0.391438883701035 0.389199238318997 0.385506901872861 0.386511700428534 0.392966446412086 0.393339849625732 0.395409865963526 0.396366347107465 0.382005991668828 0.384960623604886 0.378989548288817 0.368505736612417 0.358946427262762 0.362863829710942 0.365263816960275 0.37470492936246 0.373056689962494 0.370384919273967 0.368883019358715 0.372980945954855 0.372517944981779 0.392278845262118 0.400966344953411 0.409227949522557 0.415196321236551 0.41919741875271 0.414492826904037 0.403984902412428 0.393852567165679 0.394160463898839 0.388429704933203 0.381080853139925 0.373265277517574 0.361865188907615 0.365287157705719 0.361718931483745 0.36674486131806 0.366715648132244 0.361937120220284 0.357901438107823 0.354638051446637 0.359312168428553 0.358584068174523 0.360117924014932 0.364683511133905 0.367930287997358 0.363331128339008 0.368907419249626 0.367540485790803 0.365813055811399 0.368631638252622 0.371639607157696 0.373407972384684 0.382251036522334 0.387617553719788 0.387104272677304 0.386132001212357 0.383941270045066 0.38757027061819 0.390563993799569 0.391278271001828 0.391488578940412 0.39453375641173 0.391611965510887 0.389925575441046 0.39379320086977 0.395619819796358 0.399407976573861 0.403371764494159 0.404586274729111 0.402260939800604 0.405028207730002 0.409127989717695 0.411651211809551 0.41241100802894 0.410430367866045 0.40915750607861 0.408317164488057 0.399226610606647 0.399180288788606 0.393814961398519 0.390981478086443 0.391520110295763 0.385460403873289 0.38424114078061 0.383369267874799 0.381760202392572 0.378107353202076 0.395176354298567 0.388519032687715 0.377191476604575 0.373082433508596 0.371573539680064 0.368484473552895 0.365631586414161 0.365997846852771 0.361743944664016 0.360840626884471 0.359460489355913 0.359920725832752 0.360151734423995 0.357648461915748 0.358288873684127 0.355090141322515 0.354436191817822 0.351158224368373 0.349737049246865 0.347559335394611 0.348908059805082 0.347373300576865 0.346160044802089 0.345854498396715 0.347172120369633 0.345358271781845 0.346690515501955 0.346956357313654 0.349134235187911 0.346125207873142 0.343774173958956 0.342856414262312 0.34437788820514 0.348195385817292 0.347505961469667 0.342625509555307 0.348182127345274 0.347506806987105 0.350300670093604 0.34934131978926 0.349314682808235 0.35639679425455 0.358221819992205 0.356059696231856 0.363101199076345 0.364873991322755 0.369398308153298 0.374705576029793 0.3781229291817 0.384864663155329 0.387357101168251 0.390972391792181 0.398052687367878 0.397472408146556 0.405014027167413 0.404443731840395 0.413099885665347 0.428037424322603 0.428309317080103 0.442271617571172 0.462386425505862 0.481688732007913 0.492779671748084 0.507983569435868 0.518496662436195 0.522607030453672 0.534180095748635 0.549432226959486 0.562264292825975 0.569262028616308 0.565504027596694 0.550691444830433 0.547693658015475 0.54369331093422 0.542710509543881 0.545372193664147 0.536625036682693 0.524502326174038 0.511813740086242 0.501685842033675 0.496900152416222 0.495352129466408 0.494529171575527 0.503514476301899 0.503742672092178 0.496599376920821 0.494292226569117 0.505565710300429 0.508789232119891 0.514848827662731 0.494762229222358 0.476268591682392 0.481773934097481 0.470806161924244 0.493621817885882 0.491075135112827 0.476557395183659 0.469659330174573 0.463906924401266 0.456902337926345 0.451349240462466 0.453718235065452 0.44944410760726 0.449516284055571 0.457905320384892 0.455566557453976 0.448897560399669 0.453357948457748 0.454845488727446 0.455018999926223 0.453175812438549 0.453571919866046 0.445750124694976 0.447701004184681 0.441018184911272 0.440792792021385 0.440122827487755 0.43930584349958 0.437537110863458 0.428307273511914 0.405815687917326 0.385087161286422 0.372274310387118 0.378104608661125 0.384946342097624 0.404863688760172 0.395358677437806 0.388280992704109 0.399591005404151 0.418654235363693 0.426803585866633 0.423723063699363 0.444799569710348 0.460520326675648 0.472088680960108 0.466077330892574 0.471153721920767 0.48713206644629 0.492011548395041 0.496961081858424 0.502687632906036 0.518804369956125 0.517222013440715 0.53582046341285 0.536086445175574 0.535410130783837 0.530299509398159 0.525774292218946 0.519667423815733 0.509477339393293 0.499212889452447 0.521001165543541 0.533554062360923 0.530355924118783 0.496952928526367 0.470957891643185 0.461005251758197 0.480233116800489 0.594866031667659 0.650803293823021 0.629608889733822 0.630018693542353 0.625230019964321 0.7258140875662 0.679942342632241 0.494476482903829 0.432164882650435 0.405090162975098 0.389561032627417 -9999 -9999 0.401335100621254 0.400428399262574 0.401082364508087 -9999 -9999 -9999 -9999 -9999 -9999 -9999 -9999 -9999 -9999 -9999 -9999 0.337391406061083 -9999 0.333863015436711 0.344580491296271 0.369492017879354 0.447071408115242 0.687208209194622 0.702654775917433 0.729912238011629 0.560474047130711 0.526250281730937 0.620679299643383 0.668736792271193 0.704845562329564 0.681378560475184 0.655611272522625 0.667932006594392 0.652862360652703 0.654316100553167 0.648785503566653 0.638686939241999 0.625822810398942 0.599687252417271 0.583762249434664 0.578431815424118 0.577344802161348 0.582220980581698 0.596233299603248 0.60947256958159 0.608711572779594 0.609601354188799 0.611079169920195 0.648921180552911 0.64811997712995 0.680951424396047 0.663945078111251 0.675668988844253 0.695733278107377 0.680587903064736 0.66298299601018 0.650393338070207 0.650895320985529 0.653164722609734 0.660374967323414 0.653873304929748 0.660216890249371 0.66782271585872 0.666074543327509 0.687092380666893 0.704452910389755 0.704523952551852 0.697196050185139 0.702254314854666 0.7036869446643 0.670955208364076 0.607246985068803 0.583743169283567 0.551938412228539 0.538570417888699 0.531567398354472 -9999 -9999 -9999 -9999 -9999 -9999 -9999 -9999 -9999 -9999 -9999 -9999 -9999 -9999 -9999 -9999 -9999 -9999 -9999 -9999 -9999 -9999 -9999 -9999 -9999 -9999 -9999 -9999 -9999 -9999 -9999 -9999 -9999 -9999 -9999 -9999 -9999 -9999 -9999 -9999 -9999 -9999 -9999 -9999 -9999 -9999 -9999 -9999 -9999 -9999 -9999 -9999 -9999 -9999 -9999 -9999 -9999 -9999 -9999 -9999 -9999 -9999 -9999 -9999 -9999 -9999 -9999 -9999
-9999 -9999 -9999 -9999 -9999 -9999 -9999 -9999 -9999 -9999 -9999 -9999 -9999 -9999 -9999 0.852468188040762 0.855182061864773 -9999 -9999 -9999 -9999 -9999 -9999 -9999 -9999 -9999 -9999 -9999 -9999 -9999 -9999 -9999 -9999 -9999 -9999 -9999 -9999 -9999 -9999 -9999 -9999 -9999 -9999 -9999 -9999 -9999 -9999 -9999 -9999 -9999 -9999 -9999 -9999 0.609667399247767 0.608530100424999 0.661552822928824 0.708693226363258 0.652098950041794 0.628790133588247 0.617534041437015 0.608085115508155 0.584450126119144 0.570078356376128 0.557284083961856 0.538911242349998 0.535912063808018 0.521439825368167 0.512416204962958 0.505962154449777 0.502768514803079 0.476058259940256 0.460135813345096 0.446003160430678 0.458532903444749 0.477204527481422 0.483757140671476 0.484511639554505 0.481022714178288 0.47768437587335 0.473137877996589 0.474533192447158 0.460633670176889 0.454017786716058 0.456935820458239 0.449571924919847 0.455925695284857 0.453329879999541 0.462183709757553 0.457054953608363 0.461515534683197 0.436320192521555 0.423489843487201 0.413126530826446 0.410692417083463 0.405070917477292 0.401826146257708 0.401904441239642 0.406780676382955 0.408628167578364 0.412717052677806 0.414012654644953 0.417559660408433 0.418834197005566 0.421125549494863 0.422868736558584 0.423077991751875 0.425078309453412 0.426704807531608 0.427775362634407 0.433127408784425 0.428547507529117 0.434824864593013 0.439043684785561 0.441085751335607 0.441517265382506 0.444430600617161 0.439363768007148 0.428598179297882 0.434796771031699 0.429048579834282 0.431440737656712 0.435416313179953 0.435579340530747 0.421969510453678 0.413828786192208 0.415859332779994 0.422121547681414 0.429547300038872 0.424961257349527 0.426413642655662 0.428557296156692 0.420434994931403 0.411719025178643 0.406409045588145 0.399952628657695 0.396716092540439 0.398189341511649 0.398848049315756 0.398387633593287 0.392997016192022 0.389154642099807 0.37522730814309 0.375704662107817 0.36719552267439 0.359701067065544 0.356517408810758 0.36183547625117 0.371391801918488 0.378979525197947 0.380082299756114 0.379996870755173 0.381040044263118 0.391888140273492 0.397777654410971 0.403442533978989 0.426758749337198 0.437303010280231 0.439722754294365 0.433834578045913 0.426916873382006 0.413397527055485 0.398834153385902 0.388365910300051 0.391230602742483 0.384624479011898 0.381754670693337 0.367348763717095 0.358909890329289 0.361523716449185 0.362892378771747 0.362890490987562 0.368978513061379 0.361629522918924 0.3560644667227 0.369139473199565 0.367248585515556 0.367486841430884 0.369754777569113 0.366396642822136 0.371041545399873 0.369691686228773 0.370195572618916 0.373031592532765 0.378576385171669 0.381656657788178 0.391500906691038 0.392266595356761 0.395069527650923 0.391207911062111 0.393966589980117 0.398881873332051 0.395741779642343 0.39994042476188 0.397887205822888 0.401992528925395 0.396804229970844 0.403437310791888 0.406289369903925 0.403497748315452 0.40829023621912 0.40929322127473 0.410362455265021 0.414350241043234 0.41631297449756 0.41721760330885 0.422491425599556 0.422490453446802 0.421451670445586 0.420156245548431 0.411061065821893 0.412750180092462 0.408638443778052 0.40777668701624 0.40406341300667 0.40455764902549 0.39918543128237 0.400566377583383 0.396701959877186 0.392861412163164 0.38691799602774 0.385842588599424 0.398749196651221 0.389891955909529 0.380496950583227 0.376668338268311 0.375163460805358 0.371027619366554 0.369009267083056 0.367864269249771 0.365064743359771 0.363760561977918 0.366319033999699 0.362761002897009 0.361776338926978 0.363937979435075 0.358651296807075 0.358703542932525 0.359179299297386 0.356022669644127 0.357876344385782 0.355877322872614 0.35357872938035 0.353295011962427 0.355012256220699 0.35327788689363 0.356112532379704 0.351403920250182 0.352467111604841 0.35118215838013 0.349386002805803 0.351382557783547 0.350577519637773 0.354229205924076 0.353088202700032 0.356696842522076 0.351715221347806 0.357540684944752 0.358299987159629 0.359248579411537 0.363666764820961 0.362975647986678 0.362242098831627 0.363042081515041 0.366149929867246 0.368375129643278 0.374319434228792 0.379579273302908 0.376646454671825 0.383219939702751 0.386053520187842 0.39141069315484 0.395843827283205 0.397145336604934 0.402345065311683 0.39905083172344 0.406137993630521 0.408734916095679 0.416143753746366 0.42936035083856 0.438893896010099 0.446533805039109 0.475238958489493 0.506915615852312 0.514299325344791 0.526938844169387 0.53216334352488 0.541683099499696 0.555444922636762 0.569239122238492 0.57162277182939 0.567036297389176 0.563935496817743 0.563478757148538 0.561487131274494 0.558151994234269 0.558602383483141 0.560437447368171 0.551527410355511 0.534736296539897 0.521826851218209 0.527563749862263 0.529182543877856 0.507050520491785 0.517091773126105 0.522358362573095 0.52755116688729 0.510509228620855 0.511889460955509 0.546361745498719 0.535562778054897 0.50829851453303 0.488367134219801 0.497491918841323 0.500420367483138 0.486045303057024 0.490853951139691 0.489213601399794 0.492130625465607 0.48282153419762 0.471333734958839 0.474038801875983 0.459952203750437 0.45885336146361 0.464681535670589 0.466047683574701 0.468618479522982 0.463600605033366 0.464822010031937 0.463098949063917 0.463756340185175 0.464018969798053 0.461384840298366 0.459766186380252 0.460298238469992 0.454680449809588 0.45308482771346 0.449393642904058 0.44812687042879 0.451572633156128 0.447720451805774 0.423119256854551 0.412541158420901 0.392361076995858 0.376980857697491 0.379251108670615 0.391137612044178 0.406588951592914 0.397394725601221 0.394371826309083 0.40325886931347 0.417538708746095 0.439292573128224 0.452263479216679 0.473689989863247 0.502610583725884 0.496118296807577 0.498253682018933 0.508019081910433 0.512691782443627 0.51461197424173 0.516281791961101 0.523479284624579 0.539334408961076 0.547563283703969 0.558342370211226 0.566346118254228 0.55841947244969 0.562690409377611 0.557557254193934 0.553499813403248 0.524087000832376 0.515535188377662 0.541610162708791 0.56998771428856 0.570716211657752 0.55451469211107 0.505781912388012 0.484208723577096 0.50794809894982 0.540061927795494 0.643166796587951 0.609852337502281 0.626657140595688 0.60121962450216 0.602578362588468 0.594497484383469 0.576551826737681 0.443044398118815 0.414207456585792 0.402268794540013 0.402376068601756 -9999 0.401814797011179 0.402551948626485 0.404831397504354 0.398554353621926 0.40038596955078 -9999 -9999 -9999 -9999 -9999 -9999 -9999 -9999 -9999 -9999 -9999 -9999 0.3453007706339 0.346127034545792 0.374700254085843 0.435819036997269 0.70336975304461 0.676511332673219 0.744186621306055 0.492512025769055 0.492279725995684 0.518060760797414 0.596198440868976 0.587847422842102 0.719561896482719 0.690735785925399 0.660584316767062 0.656234840972045 0.641043196641265 0.639348343254975 0.637786175665426 0.619203054719419 0.61592106210725 0.604601291985013 0.592528449549888 0.587511329817567 0.584912838787969 0.593029489603574 0.59784387458176 0.598600835557316 0.586287552015249 0.593626800080998 0.632292311143552 0.667457120353649 0.686262668451102 0.666432429556033 0.646310321865119 0.649128839348225 0.657010495480312 0.680768810026429 0.686903164607658 0.710025233030991 0.691187879052716 0.680791603384145 0.671855221084058 0.666768751119179 0.67066409263364 0.68381525777427 0.696616855054212 0.763559364325052 0.740693412014238 0.742632750888877 0.763079043832985 0.749849301105056 0.769463750079753 0.77738572656686 0.747802981699949 0.641899456619706 0.570780752576893 0.551300416592233 -9999 -9999 -9999 -9999 -9999 -9999 -9999 -9999 -9999 -9999 -9999 -9999 -9999 -9999 -9999 -9999 -9999 -9999 -9999 -9999 -9999 -9999 -9999 -9999 -9999 -9999 -9999 -9999 -9999 -9999 -9999 -9999 -9999 -9999 -9999 -9999 -9999 -9999 -9999 -9999 -9999 -9999 -9999 -9999 -9999 -9999 -9999 -9999 -9999 -9999 -9999 -9999 -9999 -9999 -9999 -9999 -9999 -9999 -9999 -9999 -9999 -9999 -9999 -9999 -9999 -9999 -9999 -9999
-9999 -9999 -9999 -9999 -9999 -9999 -9999 -9999 -9999 -9999 -9999 -9999 -9999 -9999 -9999 -9999 -9999 -9999 -9999 -9999 -9999 -9999 -9999 -9999 -9999 -9999 -9999 -9999 -9999 -9999 -9999 -9999 -9999 -9999 -9999 -9999 -9999 -9999 -9999 -9999 -9999 -9999 -9999 -9999 -9999 -9999 -9999 -9999 -9999 -9999 -9999 -9999 -9999 0.624033481691148 0.641541658751959 0.695490354096359 0.728271476270989 0.674122419963997 0.659672466633139 0.639187736351353 0.631643586847668 0.607323333447306 0.588538576845433 0.575713251965475 0.563896802410481 0.549070332423962 0.542284406739077 0.534119604514404 0.524167332247011 0.52450483456015 0.514035415369476 0.501064546062487 0.486568568312016 0.484182346654455 0.496486650649052 0.502254143486275 0.508416525845768 0.500422308603374 0.488550940601647 0.483101128862199 0.489719211865469 0.485949617951398 0.47303604123594 0.466734393203706 0.466433183555038 0.482302820996092 0.483502891081068 0.487006750874318 0.494952843008591 0.475255397456624 0.452977653455243 0.454599151335797 0.44213722056755 0.429218665490703 0.427525390896341 0.423096150006995 0.426296456557178 0.426619762264557 0.426932485994676 0.434548168085738 0.436654549689581 0.448136973146067 0.446578621987581 0.450157713464997 0.45325243176398 0.456684844964629 0.463462090919932 0.465172796382156 0.471317072112095 0.471005779889513 0.463695311064986 0.471041258866541 0.466665429407839 0.464585305214888 0.46734549258826 0.46443611642028 0.463774719706411 0.453131967467269 0.444727296562003 0.451236228191836 0.452871970365505 0.449140339144024 0.435741870808675 0.417556909124309 0.413352157334689 0.410314882628868 0.412439170912755 0.418626250216439 0.425213330775011 0.428352185118461 0.434036493150635 0.425007713103984 0.416933085195556 0.412345213401466 0.407933181499665 0.403487346607934 0.399528406409945 0.403266192202018 0.400223540958141 0.393193803257653 0.379714960312844 0.36748650599079 0.358864182408297 0.356210086952124 0.351457407655352 0.351907512011136 0.356613309646501 0.381789304045609 0.380748497088544 0.382351196948288 0.392875149514399 0.396693940048556 0.409820064882308 0.419445308817624 0.436517845338636 0.46603899140127 0.476522676402447 0.469852955296416 0.449276267845867 0.439024308286561 0.426125734045488 0.41340710950281 0.406031003988281 0.396164657450306 0.389584057644591 0.387990313448163 0.375464744039125 0.365517371229812 0.363163464324664 0.36301566756405 0.362703580402869 0.36595326196723 0.363093307487159 0.360832345053566 0.374385047194415 0.367920255295517 0.371789977518376 0.369614589355218 0.372425932314377 0.37315213490612 0.38370765669602 0.383375015007161 0.384722886702842 0.390462010376584 0.394288489783048 0.396098345821005 0.39957358694803 0.39920760852744 0.404334294709196 0.405666371360464 0.403702989390884 0.405482167331365 0.410480283816226 0.411656056908031 0.41173116080979 0.417518670601346 0.415595098051838 0.411651050548512 0.414299618348736 0.420122770110566 0.422206589808408 0.423778990918499 0.424976340013372 0.427613784667597 0.42954852414754 0.431948863970582 0.437315746807967 0.434286426991079 0.429978351855645 0.425873574528023 0.427051655717717 0.426204016339889 0.416606798043123 0.415749959676652 0.413412629558062 0.413528357627891 0.412828866399675 0.40746589816867 0.403089375128626 0.398384131906316 0.395488515905979 0.393376639991188 0.394216879230213 0.387333805776042 0.381832885599459 0.379254073202592 0.373180755381963 0.371964064706093 0.369981613155718 0.373699719761361 0.372168356754985 0.369627629931063 0.367561331744114 0.367984347649999 0.363317845516092 0.363861330870722 0.361750059058974 0.363679909611014 0.361569174596484 0.360299017081752 0.363131040232478 0.362776914051851 0.362716941766312 0.360717660201173 0.361286168315746 0.359721754413433 0.36331007181561 0.36118883266014 0.360077797577687 0.358418328085946 0.355773073069224 0.356217918251386 0.360747752963329 0.361251868982459 0.360173484476787 0.364639246436757 0.370921435666721 0.368784363322656 0.370704265631124 0.372308294184196 0.369869557078673 0.375410038735465 0.376047211410641 0.37649782489252 0.377256357407753 0.38215108986693 0.389865485149033 0.38993434102563 0.393844839057742 0.394285431561734 0.400210013266851 0.399229434748192 0.402896248570827 0.402530418137863 0.403842281703271 0.41337554324678 0.418900929429555 0.427528435258814 0.429904557202366 0.446900537213768 0.454974774659524 0.4841121198881 0.512932273631446 0.533262942999833 0.545262485649974 0.569657519241391 0.583669002922522 0.588908920994665 0.598919968829528 0.587051625198312 0.590854651808432 0.581420140781213 0.575014931610366 0.570267027790668 0.567759523348055 0.568186166092984 0.559836888111785 0.553362281754149 0.545239593457364 0.535315992011855 0.537759222763588 0.539877028740961 0.53277616013965 0.519764974654193 0.529505775439696 0.554527939514897 0.562512544121664 0.576649007385039 0.565235346802328 0.522515239579467 0.505798686449044 0.498836268680902 0.515384423352397 0.515593694201595 0.51086769505344 0.496891906191072 0.499964963302182 0.50047324411315 0.497459239374173 0.489476756822561 0.485545884488426 0.478764287190616 0.47763386690772 0.477515394537219 0.476273704150714 0.47268436795209 0.477594216476478 0.482529992153909 0.479780931732434 0.471570701021344 0.471002647019099 0.474395981985121 0.475251399811789 0.466372423048249 0.466656505773897 0.45893040950862 0.457086854111365 0.461078387832299 0.453256105824824 0.440771370586374 0.421283457042014 0.410213001725087 0.394413695537354 0.388424953105257 0.389388599582234 0.396849345655065 0.404589187885479 0.401928483627154 0.393014137364215 0.398582656033618 0.418017977292049 0.438744275927557 0.46590722678302 0.484861339173544 0.508223734921356 0.523411605199743 0.525890319546495 0.528644876389222 0.546123814275137 0.542609285742323 0.552070829850365 0.558302262534953 0.57158123059892 0.576629695632199 0.5901120317861 0.58582890570418 0.588850100853481 0.589262350606181 0.576778921028758 0.564670630409998 0.540873996634516 0.52542009284357 0.578774946457453 0.621792559793075 0.632790751843972 0.641976751995075 0.587714730371787 0.528683190108972 0.535309447686741 0.587707138496349 0.626218068984239 0.612920297165252 0.618842142724474 0.574736557399293 0.588867741344772 0.575440221879609 0.681723124205353 0.448404431714389 0.432124221107644 0.401937820968353 -9999 -9999 0.409082330341072 0.412655732645197 0.405264326480219 0.401928092520386 0.400476308585584 0.393618184830167 -9999 -9999 -9999 -9999 -9999 -9999 -9999 -9999 0.352975382382159 0.34945815357836 0.350742316757276 0.348829611660382 0.355304359222332 0.380844580662931 0.453826538103138 0.536741042715012 0.74335953151342 0.560423634708343 0.477007078247916 0.472120372364741 0.481295152876751 0.5225431573726 0.524777166560271 0.637740742736641 0.708097990495915 0.704669787686849 0.679437163025505 0.659797373479729 0.654576274360945 0.63996485222052 0.635200548098296 0.624621928084144 0.618102466749382 0.611412763002331 0.606917496953391 0.599302385004635 0.601364351773478 0.611189865896726 0.601472654067361 0.602818038287069 0.601845385572475 0.604128161798262 0.615473216828116 0.62820979661584 0.641554504373192 0.678856030470628 0.704747836208967 0.728926304073238 0.704451762448151 0.728948480669292 0.738963892297596 0.713260420743369 0.724409836066766 0.714880338562797 0.707775560071381 0.709186149512967 0.701040723819661 0.708727441044542 0.745349716663107 0.771940448797623 0.747887078951156 0.768205073182179 0.75661412302706 0.731839613127509 0.674808175510497 0.719569347501963 0.691424496425509 0.634066267326401 0.668230374472883 -9999 -9999 -9999 -9999 -9999 -9999 -9999 -9999 -9999 -9999 -9999 -9999 -9999 -9999 -9999 -9999 -9999 -9999 -9999 -9999 -9999 -9999 -9999 -9999 -9999 -9999 -9999 -9999 -9999 -9999 -9999 -9999 -9999 -9999 -9999 -9999 -9999 -9999 -9999 -9999 -9999 -9999 -9999 -9999 -9999 -9999 -9999 -9999 -9999 -9999 -9999 -9999 -9999 -9999 -9999 -9999 -9999 -9999 -9999 -9999 -9999 -9999 -9999 -9999 -9999 -9999 -9999 -9999
-9999 -9999 -9999 -9999 -9999 -9999 -9999 -9999 -9999 -9999 -9999 -9999 -9999 -9999 -9999 -9999 -9999 -9999 -9999 -9999 -9999 -9999 -9999 -9999 -9999 -9999 -9999 -9999 -9999 -9999 -9999 -9999 -9999 -9999 -9999 -9999 -9999 -9999 -9999 -9999 -9999 -9999 -9999 -9999 -9999 -9999 -9999 -9999 -9999 -9999 -9999 -9999 0.660690362304488 0.663364155810225 0.693093484475643 0.749430805467032 0.73877542034812 0.690806350957919 0.677783197727341 0.667575650103256 0.649230555192639 0.618471837726674 0.596109780193721 0.581984578075829 0.57275535049568 0.567621920347517 0.563087142162766 0.554450151414929 0.548748297118607 0.552015813130908 0.540460169539389 0.538086536777085 0.526180554305987 0.514201321720105 0.517806067608082 0.524037364491271 0.517979675047721 0.515977486244437 0.505733831500742 0.512070308337744 0.509211206677849 0.507196609154017 0.48222835306005 0.472615399239115 0.489571341733354 0.5021549062803 0.519679016226245 0.524267936539755 0.510469692770566 0.501148697080765 0.497283091690829 0.488286484678519 0.472602376505246 0.459190540954672 0.455996744406798 0.443303497137191 0.446717964987336 0.458544535403724 0.453937126853318 0.46194700878864 0.46367899706437 0.464759428841106 0.474060833941914 0.473911366249475 0.484586349838228 0.487776813237867 0.494503202881785 0.501611895165741 0.505686324660527 0.501882661176642 0.504331422205012 0.505917387789065 0.50086536882775 0.499804378042139 0.498220161447654 0.4951376257104 0.487420861269485 0.484119337165556 0.466689851521117 0.459708350156089 0.459623084530893 0.45053557236156 0.433853457458339 0.419631051523717 0.410933787330444 0.407077180438473 0.406538759708095 0.414106439919885 0.422708939620919 0.430921870661217 0.439338090709222 0.434786834274459 0.431708276563976 0.425439529705261 0.421377019683107 0.415009376553379 0.414643286630191 0.40985507734935 0.405529698627355 0.387918382552011 0.370132217101647 0.354542904194581 0.343663992528505 0.337625596021778 0.343438716351709 0.353658704369636 0.363348706166847 0.368047067422148 0.382316733385454 0.381359553171686 0.391338463381422 0.400162108117254 0.410639530387807 0.431294376658735 0.458810286556526 0.492084204137828 0.498622381538859 0.477248503591613 0.46416687337982 0.453853759837686 0.441070164231939 0.413255099735728 0.41749920393936 0.405248551081706 0.389981454690193 0.381873826840155 0.382605543365472 0.372984429909521 0.367544100176495 0.369796918253963 0.373238362657886 0.366228608629916 0.369755998528837 0.368855444475984 0.370422499071276 0.374213042711588 0.378738833397175 0.377117864022625 0.379859956901937 0.386120334076087 0.388244751869586 0.392166420910812 0.39173940847965 0.398710015763046 0.403940223311596 0.409689685665888 0.414768493058175 0.415019779420064 0.41279263286494 0.413321624065509 0.418173358873127 0.417975539766062 0.422915257352568 0.428615359462605 0.427581706206137 0.429090277883096 0.429571392611784 0.428660669619281 0.427859497146501 0.428780119382818 0.430873194394164 0.441106349433804 0.441927295373935 0.445186401548659 0.446067493412865 0.449186461574443 0.444593736165586 0.445152866845445 0.441462875567148 0.442219700725616 0.437493900144458 0.439141465330207 0.431852143861948 0.428431517499516 0.425916789172764 0.424962458283007 0.42009402619376 0.416025049111554 0.410588950132204 0.409006374378855 0.402043308098015 0.395881691729706 0.3934123287504 0.390892992435415 0.386824372094217 0.383599390180075 0.379484242423623 0.382149595625383 0.378740658519441 0.376307960255673 0.375198097379556 0.373527553199007 0.371750250883108 0.369280856133056 0.367519874649991 0.367977171304498 0.372941222808459 0.370303342220927 0.368941948146979 0.367795268746909 0.366642573221328 0.364001144490413 0.36668305342845 0.367203309922587 0.366828232662512 0.364967049501783 0.369505927306937 0.36846231406877 0.367118099762951 0.372799458842959 0.375379973982291 0.374037490326067 0.379939943505935 0.378564918938829 0.377156438516883 0.381971023721133 0.378978067056327 0.384814057503689 0.381537009405895 0.382414152921284 0.388984231611858 0.388579049744064 0.379193677703602 0.385526663599494 0.389412488875962 0.397235652585092 0.398588496656013 0.400890034753246 0.402589159654582 0.40197343621747 0.406483507109325 0.404499756454286 0.405120998276016 0.411806773370236 0.412921070675971 0.416669133218956 0.420809748775024 0.432170893283029 0.445983255410511 0.459610960690526 0.476127730242719 0.495963367388845 0.525098418276905 0.557385242600694 0.574367942156668 0.598478158108967 0.576712354614519 0.571690311098953 0.587337355479232 0.610393569435566 0.603429301404696 0.605193672538726 0.59804901201642 0.591013788395387 0.587552638756931 0.585614116916358 0.586184634293291 0.575062130592366 0.567230224096343 0.565406478724842 0.55421457579133 0.546223347645935 0.553198942261074 0.53639000752786 0.531720971849144 0.571102645915422 0.588737035043955 0.601905128727896 0.542320629101062 0.517688578903526 0.517228549404372 0.508912806631568 0.521974674191704 0.53775768571902 0.526015981699833 0.516206854077963 0.507795755633195 0.511976814433999 0.516986790547055 0.503136777646527 0.497489484349131 0.497932667821945 0.48981396316377 0.49222668950187 0.490563069905543 0.492511337588985 0.48994533601272 0.499033885303223 0.503544309188798 0.492022754972505 0.488019721330956 0.48318442134555 0.483877507772349 0.476751380507618 0.476694380604882 0.468223835751871 0.471025893620214 0.464699334910392 0.46342789560507 0.452703055600293 0.427062656031683 0.405518581550078 0.399329587659532 0.394012931865543 0.403692349380879 0.396550545274144 0.394444551486142 0.380852119194898 0.373504649950836 0.402016239655083 0.429778449954025 0.4562005161072 0.4805884643542 0.504789641722671 0.518370155661479 0.549310829138363 0.549674529061362 0.560010067941274 0.582101208993762 0.576775451696324 0.582343461512916 0.590447496348174 0.60348348672205 0.602831378738476 0.611013156992958 0.61369545412565 0.611138756476232 0.604245745688642 0.588780682195391 0.564868554017983 0.532100973081877 0.515150651656256 0.600169421215491 0.557994488595057 0.555817745132195 0.545764503899252 0.5616516342688 0.606517406512255 0.580416442191047 0.57231121680345 0.585434031005871 0.637481472898011 0.671199239688894 0.611140208670903 0.570552888563943 0.591872672482854 0.586884797365503 0.535293685151662 0.474864403448455 0.42269382516006 0.414750605108075 -9999 0.405062767408697 0.409886444936648 0.410876023212294 0.407399415773029 0.401724069082697 0.401582176480723 0.393585452824602 0.395212014494429 -9999 -9999 -9999 0.394184879664162 0.378198183102199 -9999 0.350938575304336 0.352298880147737 0.348932097509573 0.351093009738731 0.360063715965714 0.381327563001938 0.429773040339356 0.534882938567903 0.770736598801163 0.483039067023148 0.463446776392619 0.471552702578654 0.513389443751308 0.501576278432116 0.518217623855409 0.617304475631008 0.644628127139395 0.648106005480302 0.694578275882376 0.693424773196355 0.68042170948836 0.663216898503665 0.656070462979184 0.648905014917115 0.630546353649379 0.624986735178213 0.621567458427108 0.617666792873876 0.619337112597892 0.617770901126035 0.620789110682377 0.632360707550794 0.661734597813488 0.675627040144631 0.697043603461353 0.710899901673409 0.70367624315669 0.722630776014272 0.720922704486071 0.731930607669179 0.739410877070019 0.732580224586363 0.746953991872175 0.744096299848937 0.716006683859109 0.75258176707552 0.757118304476269 0.758599008942428 0.733446145549023 0.726121212282615 0.731944330429606 0.762972884569103 0.740474337517476 0.783903303783565 0.739121776591898 0.766268701791678 0.616419910860467 0.596108964923652 0.588625992848247 0.565041813621074 0.648371425098281 -9999 -9999 -9999 -9999 -9999 -9999 -9999 -9999 -9999 -9999 -9999 -9999 -9999 -9999 -9999 -9999 -9999 -9999 -9999 -9999 -9999 -9999 -9999 -9999 -9999 -9999 -9999 -9999 -9999 -9999 -9999 -9999 -9999 -9999 -9999 -9999 -9999 -9999 -9999 -9999 -9999 -9999 -9999 -9999 -9999 -9999 -9999 -9999 -9999 -9999 -9999 -9999 -9999 -9999 -9999 -9999 -9999 -9999 -9999 -9999 -9999 -9999 -9999 -9999 -9999 -9999 -9999 -9999
-9999 -9999 -9999 -9999 -9999 -9999 -9999 -9999 -9999 -9999 -9999 -9999 -9999 -9999 -9999 -9999 -9999 -9999 -9999 -9999 -9999 -9999 -9999 -9999 -9999 -9999 -9999 -9999 -9999 -9999 -9999 -9999 -9999 -9999 -9999 -9999 -9999 -9999 -9999 -9999 -9999 -9999 -9999 -9999 -9999 -9999 -9999 -9999 -9999 -9999 -9999 -9999 0.682028228489704 0.713065790194962 0.765499197926118 0.785327260035891 0.753685841695717 0.711149102105849 0.700040751525819 0.684442339141761 0.64950604334926 0.632374217857214 0.610896829013225 0.604629832200417 0.591760294181459 0.587181367754316 0.577365793071022 0.577605900720515 0.573794184173944 0.572268316339929 0.572676008208871 0.569523675357381 0.568856568853903 0.55995634820385 0.541176658356317 0.541405985311677 0.552261751560583 0.556040671982945 0.550358096795045 0.530807025377984 0.515641807184546 0.515281809057563 0.492354910152364 0.486267236846627 0.504146366335503 0.532382267829659 0.549828489161999 0.548949726528517 0.545360991694753 0.543911104008255 0.53163263466036 0.536288825320225 0.528284455678052 0.504595071040455 0.472544965751116 0.477180326227376 0.483306341707722 0.479489720680251 0.476150547817714 0.48158563327179 0.491801106362921 0.493047244949675 0.499953731638795 0.514452069386716 0.519868376636999 0.523492739120761 0.535993639243741 0.534492248109505 0.54099435938851 0.544775843160177 0.540076739733028 0.53913961519139 0.535304957410438 0.529023166140067 0.525305756226229 0.518432106842335 0.511586933081411 0.508267137076094 0.500907309464331 0.485062134073004 0.468083554155572 0.455434705890292 0.438100929768916 0.4190906296015 0.411911682050143 0.405551732707334 0.402657601198603 0.408199547278734 0.424571555830131 0.438411823476323 0.444560334856654 0.446648023696607 0.442648280771011 0.437269672368931 0.434199482745678 0.434135621393193 0.423026610476831 0.417851613380714 0.406221529171945 0.382897064728914 0.365463555378303 0.346965196790193 0.338102896732172 0.33344020561791 0.338403667280792 0.350095899386074 0.362667742051673 0.369336945507215 0.383653345707026 0.392761093631896 0.405656521169566 0.410221015938277 0.42167140547877 0.436761412198557 0.463506471314853 0.486879360357404 0.499426156290922 0.483567432990363 0.466429190078282 0.454989409691707 0.441598604377447 0.422238706772426 0.425394793652656 0.409274616223445 0.395502528114389 0.382481505372788 0.381651156347255 0.381468836892127 0.371551448098623 0.379254605905204 0.375992505215937 0.37396814798455 0.372901416007092 0.366498500970761 0.37605634063772 0.382856973160333 0.383470051118108 0.383148619265753 0.386521739436576 0.390860976921457 0.385851475597872 0.39363455899827 0.394814882521651 0.405575873878379 0.414437001098207 0.416731549031323 0.428109514381654 0.425845444845247 0.434770838500946 0.431743098397486 0.431291423717183 0.438189626508053 0.440858607588915 0.440008191619331 0.439900276491224 0.438166171232367 0.437906017591669 0.440396860273883 0.442494729314461 0.443064442809786 0.455872622540695 0.456587775932953 0.454423139209324 0.460252950869563 0.463881868188025 0.46129384890777 0.464186501035053 0.459924943536366 0.458557592048899 0.45660066670604 0.454974033868893 0.449033767443425 0.441535684390486 0.440536589780489 0.435741657212065 0.433146333208755 0.431757190478878 0.425685100662375 0.422484809106733 0.415232393682445 0.411695345542605 0.404979930293792 0.402562765885835 0.394409370910517 0.393033746848526 0.391809420010121 0.385551565376367 0.384268795755732 0.385349447071412 0.382931011608687 0.380096313014929 0.375815148518457 0.3740391447362 0.377434901341854 0.376622489687989 0.377516805602122 0.376615754230755 0.376041216285889 0.374521904539254 0.372142938035721 0.371588488171561 0.368432229404192 0.372774558196849 0.373498403382452 0.372127965110332 0.37769523166291 0.382186780966228 0.379933872018014 0.385483597433113 0.38513497441241 0.387111141963727 0.389291222868447 0.390727955990839 0.389927307355109 0.386783080446512 0.392883657081849 0.396736037270186 0.394714207723219 0.39724919539098 0.396245200950071 0.397083568320122 0.391827018666503 0.393108964235254 0.404037152853869 0.406635541739572 0.408295782384387 0.407884042286449 0.406248167158105 0.408163704372569 0.406417167072241 0.411328040681297 0.413170467895992 0.413582972527075 0.415837121145985 0.423740573179978 0.430718644475638 0.432416432811936 0.443590150406444 0.457703618710681 0.472747429712026 0.489652590931322 0.514063598313366 0.559260801020624 0.597272252760446 0.604042243978604 0.569671865151271 0.537580947102061 0.558665687389341 0.562810930119637 0.583302878314312 0.588997889003322 0.585183891386684 0.569932530416777 0.586326268704071 0.584162997995441 0.575886483935915 0.571469954943607 0.596628765841695 0.58474641165151 0.580795572054538 0.568952205211361 0.577847868267499 0.568422260837235 0.577081353929345 0.553947210199181 0.594227316524846 0.582795642359316 0.56520297350631 0.531746062540847 0.527260849239894 0.53788064493194 0.591275670788588 0.566917475112867 0.583642901796077 0.54281395315944 0.52628191218776 0.522539217480375 0.53201668537564 0.528069438290055 0.519747265199626 0.51190513297424 0.505087804816412 0.504553882902447 0.50702859818426 0.509381980804943 0.509752627318271 0.511542901575952 0.51784271023957 0.523049451260112 0.520453202493763 0.50718491275847 0.503441296647915 0.49247739230316 0.490111891461186 0.481413641617249 0.483640550143186 0.482650955364515 0.477996283190706 0.477179170233096 0.46779199455266 0.446953655641748 0.425175530615415 0.407124586043317 0.406430170201556 0.408412386790749 0.415194372783248 0.409792355843837 0.395882089733548 0.389169253731025 0.412742074276449 0.444155684125438 0.477198430104609 0.50317832350409 0.526793660336311 0.53668810363523 0.552794999379901 0.572525973413904 0.582732584730295 0.602446153121205 0.606917142282376 0.622849398675293 0.629487551931534 0.637500665557174 0.629155576265899 0.624954223391625 0.626692695556895 0.629516564206143 0.616976980403749 0.599897590448283 0.580288590127177 0.5411772575005 0.535568941637563 0.602313638883095 0.521010684059831 0.514509618198733 0.502721966241048 0.503344271428089 0.538036143212942 0.56053208867602 0.584396546169785 0.571300553253955 0.614058366389461 0.627669081434875 0.620742315261551 0.565254730729068 0.6668715096746 0.674882076590693 0.679554461037234 0.666445378268525 0.536923178528582 0.494024416340305 0.421650822163413 0.421091608053283 0.421734067909636 -9999 0.411259537196357 0.403991404342142 0.400438960382874 0.389992161417851 0.393460813845602 -9999 -9999 -9999 -9999 -9999 -9999 -9999 0.350748412511187 0.357840359807261 0.353077180907741 0.358735587224876 0.37384690443118 0.463388000145194 0.748535120355598 0.7161270596777 0.559570764331372 0.480485717900204 0.468958735128186 0.50013103810628 0.467122314872165 0.495900903236583 0.553395729394941 0.610478151236157 0.633582265028001 0.673999308088491 0.715454919599069 0.701190299053857 0.685228792747996 0.678366221412938 0.664011364823005 0.651493849102751 0.645030575935834 0.633511463931847 0.625076581919577 0.625448461767781 0.659150136765629 0.688084975716648 0.649515464219919 0.661308704420098 0.672086147414982 0.64999269261813 0.672497249231419 0.671344037601021 0.703936547909322 0.698853092336706 0.709042578633834 0.725698420202261 0.717291484121303 0.730573359611119 0.730795718342375 0.67266803369462 0.662757780927037 0.663643339994187 0.674734349401516 0.693814307226062 0.749619166396595 0.779012633113211 0.778729589983539 0.769906542222875 0.787093571407283 0.77049655109895 0.674152192723701 0.602562964972062 0.562593615287905 0.567398735513471 -9999 -9999 -9999 -9999 -9999 -9999 -9999 -9999 -9999 -9999 -9999 -9999 -9999 -9999 -9999 -9999 -9999 -9999 -9999 -9999 -9999 -9999 -9999 -9999 -9999 -9999 -9999 -9999 -9999 -9999 -9999 -9999 -9999 -9999 -9999 -9999 -9999 -9999 -9999 -9999 -9999 -9999 -9999 -9999 -9999 -9999 -9999 -9999 -9999 -9999 -9999 -9999 -9999 -9999 -9999 -9999 -9999 -9999 -9999 -9999 -9999 -9999 -9999 -9999 -9999 -9999 -9999 -9999 -9999 -9999
-9999 -9999 -9999 -9999 -9999 -9999 -9999 -9999 -9999 -9999 0.925150708267341 0.913942469890032 -9999 0.825725651939255 0.845031390238999 -9999 -9999 -9999 -9999 -9999 -9999 -9999 -9999 -9999 -9999 -9999 -9999 -9999 -9999 -9999 -9999 -9999 -9999 -9999 -9999 -9999 -9999 -9999 -9999 -9999 -9999 -9999 -9999 -9999 -9999 -9999 -9999 -9999 -9999 -9999 -9999 0.711698399829028 0.731244932293112 0.78899084617618 0.803582512800982 0.772900003193881 0.732521551809125 0.728921407785673 0.715787529498961 0.706432546946031 0.66738772508243 0.643960884917579 0.625518202227958 0.621078435784435 0.616517297347845 0.608012508983024 0.601087913751402 0.600886751822363 0.601200485388192 0.600256996307173 0.600084591681496 0.59402502630922 0.602738419059341 0.599087079776895 0.602727056495475 0.585030643267462 0.587605371664174 0.589511963141001 0.57853241998574 0.557811449391155 0.531072463299304 0.514557940515321 0.492975160776692 0.500391620223212 0.523643011334084 0.536864675615833 0.554046111265635 0.565829962438737 0.57887793026238 0.583329696475431 0.501704291775213 0.507233520593789 0.504718234875652 0.525967355135898 0.52956069993085 0.516250253668322 0.507859499984431 0.5091487034003 0.509607578061993 0.521742486441083 0.523784973550743 0.535719078182736 0.548872433329646 0.542424278883389 0.553317947686667 0.558283134684962 0.550120365235678 0.541538403463734 0.517788912847988 0.51692091217562 0.535996291175327 0.544133961228789 0.556326794807007 0.556676826562781 0.552251206751594 0.543867715086018 0.538208298866627 0.533180664054522 0.522712421263378 0.507067745565636 0.484009754514923 0.4748937852159 0.45353989967949 0.430122223433291 0.418312010695168 0.405313359136621 0.395442636746771 0.41018844111484 0.424261529936418 0.445225991833154 0.463463033025079 0.473021709656582 0.459942064688658 0.450045489885004 0.449144252102334 0.448446184684412 0.452872908375257 0.441692533369491 0.432132184262239 0.387376175376109 0.366956358505824 0.348853473140947 0.337479183024766 0.334492679776996 0.349083620642696 0.358865260926405 0.371477172592568 0.371314424073108 0.385560528371033 0.396370799813668 0.409418504612127 0.426681417922771 0.432698979729405 0.445870354140412 0.460187361027688 0.476424629317324 0.486152562019146 0.47269322075282 0.473720339030704 0.457839867279533 0.444955095152709 0.422596273483018 0.425674457756863 0.408250809036589 0.398420390196777 0.38723184049625 0.388502850500105 0.390317922239557 0.381155453088704 0.380035424588939 0.385781996376708 0.384297679990228 0.383261181383633 0.375583570564341 0.379067212916012 0.380784638111335 0.384170357897403 0.38762579855699 0.393795625183393 0.390377020787502 0.395417631162612 0.395086127414203 0.396736823403336 0.408264195333724 0.420550403221316 0.42728415675598 0.436546801811166 0.439155260921822 0.44263780179171 0.44783756564967 0.454722521731091 0.459994672602745 0.456608832946221 0.449324779413618 0.452540197731097 0.449776867724504 0.451495975634055 0.458281618312346 0.459346392056659 0.466176777391665 0.467141763111259 0.469433360882085 0.46986007873517 0.471422908443002 0.475314277354028 0.48013072914161 0.476975200631889 0.475709920539151 0.470899690072832 0.467577076378988 0.466696528652034 0.458816298205961 0.458562292615863 0.452945478104862 0.453655667883419 0.446211942992064 0.445312221035482 0.438819548574803 0.42949515755765 0.428761327921968 0.419519374971081 0.413623705158406 0.412104102067088 0.409460531324075 0.402007183043875 0.399008411359573 0.397956719223994 0.392911854764426 0.388462077315298 0.388222034251484 0.385935631308549 0.386238989941813 0.383191015424531 0.382440331110014 0.383879350524638 0.383106079752692 0.383018387437442 0.379029451574097 0.376275637973954 0.380315888077888 0.379076331027865 0.37855767312195 0.381782419064973 0.384563536152485 0.385700845384719 0.390760862125301 0.390404021795261 0.390959648672496 0.394109095722406 0.399659214968395 0.401726455855366 0.404135972946945 0.402908299239728 0.406176177448354 0.40866200931325 0.407765321383084 0.40995729666391 0.409050129104958 0.40898236993295 0.408432388923921 0.407662553087482 0.410651751558416 0.410745041022258 0.41197023169585 0.415977706846076 0.42011617635115 0.415814235409379 0.417587785350636 0.42281836322428 0.420229911393647 0.425709549552951 0.428100969563471 0.429331247715817 0.433243372373351 0.438871163828011 0.445907256094117 0.449035230396577 0.465382757574423 0.47819440306716 0.491477080872811 0.50666920204514 0.542705227076722 0.565840101338773 0.596798617091344 0.536031971890691 0.520212487493939 0.525517103213789 0.534734426601594 0.541892042659464 0.54452158104609 0.550190467113515 0.555236123564971 0.543203167390772 0.538708300055481 0.537876581086752 0.521048973686302 0.531323687977045 0.553001850745445 0.563246014775915 0.587628688006651 0.587877652242514 0.585191556857759 0.590302441229407 0.593016626544054 0.553817102989784 0.571918724559972 0.559395177019639 0.542370456980155 0.532006392316263 0.533632403050221 0.561531143092121 0.554788149534274 0.49712501032007 0.567604145907763 0.548126159170383 0.538235351044512 0.537622913187942 0.545848158105186 0.535751656674394 0.533161305381442 0.525111220299536 0.533833402480362 0.522651813200855 0.519572838805814 0.527149288255473 0.533311568031748 0.535076698959488 0.546348452433145 0.543489146218499 0.540801251717363 0.528369032885127 0.514604823872956 0.50295473222305 0.497377563851128 0.496242689943668 0.495612684216157 0.491050979998353 0.484119632903867 0.480464221964832 0.468295948369835 0.446741116738137 0.430925673630944 0.412862775249022 0.41495518489106 0.41999169716746 0.426415410497422 0.425632434281457 0.415777259832752 0.4207164535121 0.439992916253806 0.470359241469972 0.503103532710732 0.525004231898308 0.555561751981874 0.558622168589042 0.572286743051693 0.584738778068976 0.603749307104621 0.606125827755762 0.633453325652612 0.649086771656203 0.665761638048154 0.672179353683269 0.655989309335546 0.663549328686664 0.661740074870572 0.656180166837934 0.64285337736455 0.621995850627476 0.610678455911722 0.586461670072969 0.590206891596073 0.571570123357251 0.505509859140704 0.508931382357481 0.503496129558957 0.488603009587065 0.495219946705979 0.49821034250799 0.491419698813475 0.52089894096657 0.520715125761301 0.545792738256013 0.541213208370214 0.555475186507817 0.715115928793161 0.711063172903459 0.556786090546453 0.593268040644159 0.671300511710553 0.468886495770742 0.433693258574791 0.429488411430111 0.425235237292082 0.422501223876302 -9999 -9999 -9999 -9999 -9999 0.386669155930709 -9999 -9999 -9999 -9999 0.360809452474875 -9999 -9999 0.360650258643999 0.355015350773802 0.364977434938686 0.38122362412839 0.433090655551449 0.615373696051416 0.705365367541078 0.74523420884918 0.513115075817642 0.453333290886459 0.48985230751394 0.482298577728221 0.510392764246033 0.537869408218987 0.619416411702235 0.640757195459441 0.670445244166051 0.671974285467722 0.697243241860941 0.710698261142985 0.696510580719678 0.680743100760908 0.666709182409166 0.663315268695538 0.64711574859778 0.644527142820382 0.649516991592006 0.695705833096675 0.64484564906687 0.636311369412589 0.636840926909012 0.63933523240209 0.651780831265707 0.650468668088876 0.654119676551469 0.658580805684642 0.665707388849905 0.68377273213193 0.696428054222947 0.685076108525506 0.670143892369484 0.658607008329657 0.622043380310556 0.594428078820503 0.580995604815314 0.678793170907783 0.706384366451118 0.700591782828534 0.780631046598855 0.769741944027315 0.688780111436625 0.617460495483293 0.673954460057689 0.591039027302211 0.552500715564938 -9999 -9999 -9999 -9999 -9999 -9999 -9999 -9999 -9999 -9999 -9999 -9999 -9999 -9999 -9999 -9999 -9999 -9999 -9999 -9999 -9999 -9999 -9999 -9999 -9999 -9999 -9999 -9999 -9999 -9999 -9999 -9999 -9999 -9999 -9999 -9999 -9999 -9999 -9999 -9999 -9999 -9999 -9999 -9999 -9999 -9999 -9999 -9999 -9999 -9999 -9999 -9999 -9999 -9999 -9999 -9999 -9999 -9999 -9999 -9999 -9999 -9999 -9999 -9999 -9999 -9999 -9999 -9999 -9999 -9999 -9999 -9999
-9999 -9999 -9999 -9999 -9999 -9999 0.86440555220966 0.826620635794186 -9999 -9999 0.922191494852873 0.916111100668478 0.839467293878537 0.815901755678638 0.828794670425723 -9999 -9999 -9999 -9999 -9999 -9999 -9999 -9999 -9999 -9999 -9999 -9999 -9999 -9999 -9999 -9999 -9999 -9999 -9999 -9999 -9999 -9999 -9999 -9999 -9999 -9999 -9999 -9999 -9999 -9999 -9999 -9999 -9999 -9999 -9999 0.711926663417824 0.74830435948276 0.805192950565042 0.770854482623934 0.784007787641866 0.741295254957128 0.716793296807545 0.700869625106654 0.692624290105935 0.682858178402667 0.691114709134015 0.673784711731071 0.653051400092438 0.653802242502464 0.63977068574849 0.641525970439841 0.633165374616597 0.63218650024089 0.628355240983334 0.625284764029258 0.627285791373394 0.629881055621842 0.631569586791934 0.633451804461094 0.645118720253501 0.644440665131718 0.632770533346019 0.629949129788503 0.61767501272226 0.580939772036083 0.544200168253304 0.508130645708584 0.492223190658292 0.502872100954477 0.542447360477735 0.544069606983552 0.559377901992393 0.566015620156803 0.588069050348501 0.521037938756405 0.482800886479902 0.482961737269669 0.482789128036695 0.48440363365318 0.496070511355944 0.50085824226283 0.533113513206786 0.538311139782869 0.532640391547849 0.522764520519584 0.536556277639722 0.530828737654064 0.525738764654337 0.529181353047993 0.532637052494869 0.519876657020678 0.514778388042966 0.498695624893554 0.486946307174794 0.486388989570891 0.501312029593597 0.512007329522166 0.513980375448256 0.520045865176268 0.5358056056831 0.537991503746839 0.539657434948012 0.560703241853309 0.551215258567554 0.532380230976151 0.508785691045115 0.4956775118187 0.471114812786939 0.445239192448909 0.431151027106987 0.413074412925211 0.408885960780789 0.418690160092407 0.439568041260974 0.450797692281012 0.478499050819192 0.477155645683393 0.48297244367196 0.486640167590634 0.47309393152088 0.48588819539919 0.483197569598742 0.452042681759949 0.433204968739 0.407790185140416 0.389832994939443 0.365762111413471 0.360731484745984 0.352735325622059 0.361696358225727 0.364181315291632 0.378977668427831 0.385861641491004 0.393978215285568 0.402675970615567 0.4140212831726 0.428611641221519 0.443271145017833 0.454013494073877 0.467241980124833 0.478819405229902 0.482523250558251 0.473678074748228 0.478521378764808 0.454211894214337 0.430945060172565 0.431287585556709 0.422137439812847 0.408308381038616 0.405629386160183 0.400162263199606 0.404349914407575 0.405586121108323 0.400537618206548 0.394095875183232 0.408155399794099 0.39279684275373 0.395490575512931 0.383134471291381 0.379035915342537 0.382511113681032 0.384341253405888 0.388807902637005 0.392023047038192 0.39333366440552 0.397263106523931 0.400761237894986 0.399377127621419 0.41148411678048 0.419526873788804 0.433859142095256 0.436744070434159 0.452449113494696 0.460937760257578 0.473657619296537 0.477960866425749 0.473176777282567 0.47286183987806 0.468468675385095 0.468772351023344 0.473001294811906 0.468144548572647 0.468262172168579 0.469132440565401 0.474786274744994 0.479330370780799 0.47617804883529 0.477770250884939 0.48658874590212 0.495920598056066 0.497722893394108 0.499006658226134 0.493919486444216 0.4850077847848 0.480030630016976 0.479026574582463 0.473610111923333 0.473282008763096 0.46665281240695 0.463736570004761 0.463819311684588 0.458062131448328 0.454695805539912 0.4449377091878 0.437597256361055 0.435720396480536 0.426358169535904 0.420805058228119 0.416404055917468 0.40833777871059 0.403629104054753 0.401343000233987 0.397243058652076 0.395498149606143 0.391636755009817 0.393893022849507 0.393137676353834 0.390061764457635 0.38902613848316 0.390664151434967 0.38744672018829 0.388190340741465 0.38455269327387 0.388085766635321 0.387591423120721 0.389607203420304 0.392506887300426 0.395818980833799 0.397905275505832 0.400114566077986 0.399466933294945 0.404012851873207 0.409077199365657 0.408638469888128 0.40888942536348 0.416266992308769 0.418103667882674 0.419730471418328 0.421330954888005 0.423951241135936 0.419117354719081 0.425754964216391 0.429878104572919 0.422576154481119 0.423707473491722 0.422236010862919 0.423637577968677 0.426999494675331 0.426874097011139 0.425815600339014 0.426314017102748 0.430040804777065 0.426144120580032 0.430872569626471 0.429323772236056 0.430319166440426 0.438191533303424 0.43957572057818 0.444507280114712 0.444480798993349 0.453670992599302 0.463379343681784 0.47759614075774 0.487785974566322 0.504176160876794 0.525658331288908 0.572812847879474 0.6045556814027 0.538324599817604 0.50412147902316 0.501901779736602 0.499408143424408 0.49614575567936 0.497504275431668 0.505124466449877 0.514276239811961 0.503587409016808 0.51034591886702 0.502127074423584 0.505435602804544 0.494963458259701 0.493211604050674 0.504063755406836 0.524149144351382 0.560375794687392 0.52929455491902 0.568153300311624 0.58766588194592 0.592074592747921 0.552766197374464 0.584511591180267 0.553323614597326 0.554198265626029 0.554168651299394 0.544510244834869 0.555841621298271 0.560830891726361 0.554963167972368 0.555635404814716 0.531748610878394 0.538140489925719 0.547578856534901 0.55014631255984 0.547693177093897 0.546567824520257 0.545640931147299 0.555255807095607 0.544991096649256 0.542805392912846 0.545789776060853 0.552117204000302 0.566668950536358 0.564269709799273 0.565168739729841 0.556995346434544 0.54008505541618 0.537019824595513 0.518106992910439 0.509259420528734 0.507486806759175 0.520089189709059 0.497395446700362 0.489567580559003 0.474857448334978 0.466100918118983 0.454969282653725 0.435836155088215 0.435257097150009 0.434508586090624 0.441049770309242 0.439247088210135 0.439664088457585 0.438843227949167 0.456813128690083 0.477803761514963 0.507277926369506 0.538240173054199 0.560599533079618 0.577335242894146 0.59594412443194 0.606169138315922 0.612253347422051 0.626615904863696 0.626560774068886 0.644044245767295 0.666151732198866 0.666362104649849 0.653506140857567 0.658331510963922 0.671378496785368 0.683874559383147 0.67778320131918 0.667372195131373 0.653941965873548 0.644404834503306 0.624986845842917 0.61506588504201 0.579472809835166 0.523010838298558 0.496904831843903 0.492472892343085 0.494111169449726 0.486080240994387 0.488876830076764 0.47952020258903 0.473705420038013 0.476091358123609 0.479400325881262 0.492917395643112 0.556291121655601 0.746769380148578 0.673037482409282 0.625105798986505 0.641819658818084 0.591818527625155 0.705270379750912 0.49337330154686 0.481607057771128 0.444364536884207 0.433418955910811 0.414893502072263 0.412630773436909 -9999 -9999 -9999 -9999 -9999 -9999 -9999 -9999 0.369332577376623 0.370196550585113 -9999 -9999 -9999 0.365085936606276 0.382785253659728 0.410770110255382 0.479134406013168 0.664833041473466 0.67970911648986 0.669972172756564 0.584633525003121 0.49882513382823 0.487297003189217 0.529369123400957 0.542054439736868 0.54681452000554 0.584343824006737 0.595858527494543 0.646222357509151 0.684771880518878 0.71637664312009 0.708401517248851 0.702105999115828 0.68598697549536 0.675642435161475 0.671016543233897 0.669074477138708 0.696866084926596 0.645291256129392 0.607590890673394 0.640933711965253 0.621173712414923 0.633470608902033 0.641434360310893 0.638346728885964 0.65210019782671 0.649811895512998 0.648932323056648 0.6512110818858 0.657525903856016 0.675120256298173 0.671987050977461 0.685663269291638 0.692952336579294 0.788594697540055 0.794276945587708 0.749886953565327 0.704411698200903 0.63241179222297 0.57895467298328 0.555904590748578 0.555890676317495 0.545679749004069 -9999 -9999 -9999 -9999 -9999 -9999 -9999 -9999 -9999 -9999 -9999 -9999 -9999 -9999 -9999 -9999 -9999 -9999 -9999 -9999 -9999 -9999 -9999 -9999 -9999 -9999 -9999 -9999 -9999 -9999 -9999 -9999 -9999 -9999 -9999 -9999 -9999 -9999 -9999 -9999 -9999 -9999 -9999 -9999 -9999 -9999 -9999 -9999 -9999 -9999 -9999 -9999 -9999 -9999 -9999 -9999 -9999 -9999 -9999 -9999 -9999 -9999 -9999 -9999 -9999 -9999 -9999 -9999 -9999 -9999 -9999 -9999 -9999 -9999 -9999
-9999 -9999 -9999 -9999 0.932298921027907 0.799014454465064 0.601615264971414 0.604335076202859 -9999 -9999 0.87502193695659 0.887652597806328 0.82676830176793 -9999 -9999 -9999 -9999 -9999 -9999 -9999 -9999 -9999 -9999 -9999 -9999 -9999 -9999 -9999 -9999 -9999 -9999 -9999 -9999 -9999 -9999 -9999 -9999 -9999 -9999 -9999 -9999 -9999 -9999 -9999 -9999 -9999 -9999 -9999 -9999 0.680631380038636 0.727032053726019 0.810999594928385 0.77284518554718 0.741894620747867 0.73328852789161 0.723559144737891 0.707353556648628 0.683162626843192 0.66671439552796 0.664920683096819 0.678428621833895 0.708754604291776 0.692081755186433 0.676512159192436 0.6779971418009 0.660181581923345 0.65884425717599 0.659804887579274 0.657052858110691 0.649690782664468 0.658284802344935 0.656970509582638 0.644194371017794 0.606046496141768 0.572079389244275 0.548937205471473 0.524964754377345 0.541810148907149 0.560847363598606 0.59726747006706 0.548002992217763 0.504218788156185 0.481808243340389 0.494694579670711 0.527295570685841 0.569584536814257 0.56807674766566 0.588320675279728 0.537070996991652 0.46986496113151 0.459982128955009 0.469815843811815 0.468952635589979 0.472200689781955 0.472139078348726 0.469157695963501 0.479117227031769 0.47955403052685 0.488654675596082 0.485994102230255 0.493496849390995 0.491461517863604 0.491729444759916 0.493637518223077 0.489350473823755 0.484923671645201 0.47961161690124 0.478469916572915 0.46996260448806 0.471684471399785 0.477029746195089 0.485939475304853 0.494499534514595 0.500716142764499 0.500590664449577 0.51013116863116 0.516979842728887 0.526289015795318 0.552564082425555 0.555804900207668 0.536352085787613 0.518698577669229 0.495166727853133 0.465318203701918 0.446891300109614 0.434477572244867 0.436530941394608 0.445188583764479 0.464926496074797 0.473306692972752 0.487468265357622 0.496264315193388 0.531402540954729 0.552249000484743 0.524391749122839 0.489240658701659 0.466284071471207 0.45406621480444 0.434011122844241 0.407751472703839 0.396798916788657 0.383553830793635 0.374747398584149 0.376545368413438 0.377643150493933 0.384633311713326 0.389004570919565 0.39991469864502 0.408633484203246 0.420094021493455 0.427132133480957 0.436241663221732 0.448463527838203 0.451260045729909 0.468712238593365 0.484727049239606 0.483464527475133 0.465567274793821 0.461533541254806 0.445177260016162 0.438594643864377 0.425850199627653 0.432635055210625 0.424031150423566 0.416066448846731 0.413418039892549 0.414723974767206 0.427745044939397 0.418714641145897 0.406706523300693 0.424785494397291 0.417043089543948 0.397955282640928 0.387074958143602 0.386542823219415 0.381529695712005 0.387335221111248 0.39360371963903 0.39249476048236 0.396560782582548 0.402999027106485 0.409158123576642 0.417909875189168 0.412966524718762 0.426171218699612 0.444614046356959 0.458225992624732 0.476166704433169 0.488953185427571 0.503461876863892 0.500220803743548 0.498170028161021 0.486311495485163 0.479826190003144 0.477434664492657 0.481935696961099 0.483274013428148 0.484510831437382 0.48393345056225 0.483698929246359 0.487794978604646 0.493477523028175 0.4924401621668 0.496373758794161 0.50515165176244 0.511988014751947 0.514451126339047 0.510695777248917 0.498963584107498 0.495302584800395 0.489058577713473 0.491271948448258 0.485595957781442 0.485331836975721 0.483933223774068 0.47508128379449 0.473392221942451 0.471288046515131 0.458312047018458 0.451099163461052 0.441782194591115 0.436769183483516 0.427888320523843 0.426285834065732 0.41811668299396 0.414804045502674 0.406625101202967 0.405871473230498 0.401411103276547 0.401726296913094 0.398821561883982 0.397102862732401 0.393788232187532 0.393624010281608 0.395131740185364 0.394951971830198 0.395205769247117 0.393714272965705 0.392852072208624 0.402600703513211 0.404585866591848 0.405575750674183 0.40538959944085 0.409095483642742 0.410289582254099 0.416552777018602 0.416480946356643 0.419937963340122 0.425472173299508 0.422756609399787 0.432690638524327 0.434282017910374 0.436457306745575 0.439312544577621 0.441172795695584 0.443345471871459 0.441104565610063 0.440653195373366 0.44003717242416 0.44149606209733 0.441299731216055 0.435621816452322 0.433947148177364 0.433708493198503 0.438602726261329 0.435597023686481 0.439264605775201 0.436213431462767 0.435708442612532 0.443501794431059 0.441380624106312 0.445028404572428 0.44894945901327 0.454857895677679 0.462373327139113 0.461960910164908 0.473240937474462 0.487045409839855 0.496965467871438 0.52483570596734 0.561061065943668 0.593656140567019 0.562002658819589 0.508157801154809 0.478498989500154 0.474408065128274 0.472251155113486 0.47030942923362 0.474934200649952 0.474815743609386 0.474186268899847 0.471895855185285 0.467990559898221 0.470427916112443 0.472278059399702 0.48134752566396 0.476598599914068 0.482711719202427 0.498361962375444 0.514851256127163 0.508455086190433 0.530915188178812 0.550274646443937 0.539008974393073 0.539049747277558 0.590388925606948 0.574416924502588 0.577029176584693 0.569028797161461 0.564060660836525 0.564612397078159 0.553497502515913 0.543336554520741 0.534799758851768 0.538416498522481 0.546883733737035 0.549748095827411 0.564504431700245 0.56069729960751 0.563189130146029 0.567144860509266 0.56466930582821 0.568071754454925 0.579901241847133 0.567451586940552 0.582908861218896 0.587258437272088 0.580353812423002 0.582362423154631 0.577591112129665 0.563137933965663 0.553978530281631 0.542015388192697 0.520094214481267 0.50947899997146 0.497411309492062 0.481904839331964 0.481797271640652 0.466953926537016 0.455182294337102 0.44851703601204 0.440782924887334 0.435893679010757 0.442824502061609 0.443997171996687 0.444714928232695 0.459287043482778 0.4677519919334 0.483452628728592 0.502460810389381 0.537415112243802 0.570568681245047 0.590719031718376 0.60537837002962 0.62694983241816 0.63078875068197 0.641277944511793 0.640902719153443 0.649332361809193 0.665739364057253 0.659299433779197 0.63429515030312 0.627981093997764 0.613182747669154 0.627203356547209 0.634075833573452 0.636345127364907 0.615010068604588 0.607095036215082 0.62041241629592 0.612548605358657 0.604769037311527 0.586541748090703 0.532763846496259 0.482771155326689 0.473933640436964 0.48422915433275 0.473414655855403 0.471480980750864 0.47095220332058 0.467750690084426 0.460290504055668 0.467352304234767 0.502114935084135 0.66137221844556 0.749961960040558 0.613672788050939 0.584900849329809 0.660888777856909 0.677183770953989 0.600237940553167 0.717544903963049 0.479153020274531 0.462359261554841 0.441519871048057 0.425108051661421 0.419032602619493 0.405977479702504 -9999 -9999 -9999 -9999 -9999 -9999 -9999 -9999 -9999 -9999 -9999 -9999 0.368953707508588 0.379405221980982 0.397592527300747 0.50446628732083 0.56993053045893 0.749182198383834 0.744124827454288 0.695035155856387 0.486962127478027 0.491494099829475 0.530567055800764 0.557610856346234 0.602943416104381 0.577973713402884 0.570720685131307 0.646619219343037 0.651903153749614 0.670507504034398 0.698596894411141 0.697513224913577 0.70624555467865 0.706613819227651 0.703542439984457 0.701059707321166 0.697201566078372 0.652552168924708 0.618044878568407 0.654042554012043 0.658209618374754 0.650589963579339 0.624014351454055 0.586357719235441 0.586523258013956 0.590002956726714 0.563783118407267 0.543094895355342 0.683116952471784 0.703976927342578 0.78514770999508 0.72992443537284 0.615252248974855 0.597649535683271 0.593399481305011 0.569847099404558 0.558226002009043 0.54677581435389 -9999 -9999 -9999 -9999 -9999 -9999 -9999 -9999 -9999 -9999 -9999 -9999 -9999 -9999 -9999 -9999 -9999 -9999 -9999 -9999 -9999 -9999 -9999 -9999 -9999 -9999 -9999 -9999 -9999 -9999 -9999 -9999 -9999 -9999 -9999 -9999 -9999 -9999 -9999 -9999 -9999 -9999 -9999 -9999 -9999 -9999 -9999 -9999 -9999 -9999 -9999 -9999 -9999 -9999 -9999 -9999 -9999 -9999 -9999 -9999 -9999 -9999 -9999 -9999 -9999 -9999 -9999 -9999 -9999 -9999 -9999 -9999 -9999 -9999 -9999 -9999 -9999 -9999 -9999
-9999 -9999 -9999 -9999 0.931520876266289 -9999 0.875866712065628 -9999 -9999 -9999 -9999 -9999 -9999 -9999 -9999 -9999 -9999 -9999 -9999 -9999 -9999 -9999 -9999 -9999 -9999 -9999 -9999 -9999 -9999 -9999 -9999 -9999 -9999 -9999 -9999 -9999 -9999 -9999 -9999 -9999 -9999 -9999 -9999 -9999 -9999 -9999 -9999 0.683340109475079 0.661956733909911 0.671248648755331 0.74965966762823 0.766449712082192 0.7455248733405 0.70718621791184 0.726225419676807 0.774477950042648 0.747634509303348 0.679011179294476 0.663962242110032 0.65171970094155 0.657324647004937 0.659700255216343 0.681516284042556 0.704064236392175 0.691979499611007 0.690492564608024 0.673776174149408 0.658434374603112 0.643365565699468 0.625940848899651 0.623392389889727 0.59671202556147 0.566993644483124 0.547732631286307 0.527259444379021 0.516813050583112 0.505935451611195 0.505977538830424 0.523459534574243 0.616052350414729 0.543736728400486 0.486527335362275 0.460694369534465 0.498347585633662 0.536754899889115 0.574505778831295 0.585252732818873 0.545246711104538 0.462700556312097 0.45416634788464 0.448603410073361 0.441092601421584 0.450811490986442 0.446157070040517 0.450890057036507 0.45401010402371 0.451843890409393 0.455733858717413 0.449740613480835 0.467499929175329 0.464807517444376 0.469253738675362 0.465849345494204 0.471897857153406 0.468726506175894 0.462740219208519 0.45991243090881 0.460983482538429 0.462649853528048 0.457060853022595 0.459682975746966 0.464612314795815 0.477348149713212 0.485382085423767 0.483443246796796 0.485328658099571 0.49199331332192 0.511216419237508 0.526223014101759 0.54099453270173 0.557509063128865 0.545034810058674 0.516358114551495 0.499840115335901 0.475192843719213 0.469053356331309 0.472689179692498 0.481449561245341 0.48483212820609 0.495721907953884 0.554174209948907 0.557748066164122 0.54941272950728 0.544177209429425 0.537136422222413 0.49435976375879 0.475464569824787 0.47143448113598 0.452185096285553 0.438375039153808 0.421430187331941 0.40422211290217 0.393490137578391 0.397419539822721 0.400090235719209 0.405002828934215 0.413038255350233 0.427567436277542 0.438099776023096 0.453574461950276 0.45517616322029 0.454823662577354 0.447357207450612 0.452966930558192 0.466558481212478 0.478093186392029 0.473391351098389 0.469478713182907 0.450985358632464 0.43928555290035 0.436305364063796 0.430795962871253 0.433970746732487 0.431896976969142 0.419512349920284 0.417757566380382 0.422227353453637 0.438642502217734 0.432932344268177 0.428241247341933 0.433081089630744 0.434235477833209 0.41054634047397 0.395522848676401 0.390582648398444 0.39285595465083 0.397374123291336 0.400629763435103 0.404653531202927 0.405544883737121 0.407066447767082 0.41352612578622 0.419741823303518 0.423045171372837 0.433158233189044 0.448558914286269 0.457914541513117 0.477963841051725 0.488320674785037 0.514701391929445 0.515976399210903 0.494807523912716 0.491259046018546 0.49269913748902 0.499601518207028 0.488195334268066 0.490068395001404 0.492827479295363 0.490277418173526 0.496417942519739 0.497855948267095 0.503455406554902 0.499824139763938 0.509412485561333 0.508968975441736 0.518763050878491 0.517085826743834 0.518083216248826 0.51446096526482 0.510377674282473 0.505074780235822 0.506023141432683 0.511747032543969 0.507891617707902 0.503583484239721 0.494974714561791 0.492116418046986 0.482421240657962 0.47501500641248 0.465066695966006 0.451951036233247 0.448726693603477 0.436934786460269 0.42925194557757 0.421470919877429 0.422087668430218 0.41274598125606 0.411287861976798 0.409527180691286 0.407718046379837 0.405051115105229 0.400580769439579 0.39976556181331 0.400176147856098 0.398583956406131 0.396416328940913 0.397457773870491 0.402971462122445 0.403784610986883 0.407810060534368 0.410627118730447 0.413360970272339 0.418662352704841 0.420732123752799 0.430594755363661 0.430657809037405 0.434158759884872 0.435607501966691 0.442304503430285 0.449710011924098 0.447285993545039 0.448615327893273 0.458759876039186 0.464421980066641 0.456812112612416 0.453142030228638 0.461333078721429 0.458684444663393 0.453961639099835 0.454819144839338 0.454402219337764 0.446050337012508 0.441630629961906 0.441153359283964 0.445919689307597 0.449752319338786 0.445291488838277 0.444277619575254 0.44744355878296 0.447467652051344 0.450093127082225 0.460608720578256 0.463829407325382 0.462342806973066 0.46817922637809 0.481034242631417 0.493337545087359 0.498540670570902 0.519752192118135 0.559710632223379 0.565411090525242 0.563858555442309 0.512584851430745 0.478300662095481 0.464207398038769 0.455015978767764 0.450233027513012 0.450536468925849 0.452749516956958 0.451464616001989 0.453029578941677 0.445660574813725 0.446413778761536 0.445161553137152 0.450137430580945 0.458963179187546 0.459874567717362 0.46972751929841 0.468266907253307 0.476348588623113 0.486799650258504 0.488084049470831 0.516524419480202 0.512584337614731 0.550606767481459 0.582990357970238 0.579955697020608 0.583619683964683 0.568196224990927 0.580431639567699 0.556240639277478 0.557746888341162 0.551089351850176 0.546856364380478 0.543254050073316 0.55164204808805 0.552193434695596 0.557826657562496 0.56637804768748 0.568686488836442 0.573393740569409 0.582067368165035 0.590572866548625 0.592359913279501 0.595706939782198 0.605985544463266 0.617001369386274 0.616019759763574 0.610289326320814 0.594365016636373 0.582410171898592 0.563940125770647 0.549113781086099 0.540151103925436 0.517024695827028 0.50617841469688 0.491897545183394 0.482621236899929 0.460364649400702 0.45249609264777 0.444306188531189 0.442135608630113 0.444267515909846 0.439596815339656 0.45092516251331 0.452799872099005 0.466546873581112 0.479333030380703 0.49438607361346 0.514425967402699 0.547052380903362 0.581959389516709 0.611358093406635 0.638577986524517 0.661066493390755 0.650699917225263 0.661762933554829 0.651574898113252 0.637560291556784 0.638981071078174 0.615243374310582 0.609443212710422 0.59765657822383 0.5894535331775 0.584612712158304 0.595269669635624 0.591190501580415 0.588038983035713 0.590573505924387 0.59750510878197 0.608813863418435 0.605370488759514 0.588318659280261 0.537226145602612 0.488150170905939 0.478449936239522 0.470538706630572 0.467013929732998 0.459643702095888 0.456086158868158 0.443094877842265 0.446147479223418 0.451922300181886 0.468835401227525 0.525808599853283 0.617352820639763 0.581560211159347 0.523656536316843 0.57440979133465 0.73614518260617 0.662624197770818 0.691987199637559 0.482446553413777 0.443949398083581 0.433282673424965 0.440716994211957 0.416487037803518 0.40474818486821 0.396816479568147 -9999 -9999 -9999 -9999 -9999 -9999 -9999 -9999 -9999 -9999 -9999 0.366946557367824 0.376615744769386 0.389962980092937 0.418610903830015 0.72449437714778 0.746800665260888 0.694136122013181 0.547543238489281 0.517328413045595 0.505196076659675 0.507154184246286 0.533887647036444 0.566036544836655 0.591902477144376 0.552079699081297 0.532631605553707 0.584351199249755 0.657749726162451 0.658944873153575 0.624463942747023 0.668708828219617 0.695830196678205 0.699528493434709 0.698531103963743 0.666735036423624 0.6616204379922 0.613099136397229 0.660351929363177 0.677402981982409 0.682397920689523 0.682896163682884 0.668588678658823 0.571699127658607 0.576947217982555 0.553424719878544 0.521548536163621 0.688693894115318 0.718115378980722 0.579378677401725 0.552768784042687 0.541705503569066 0.54136328383027 0.537303791494905 0.545902128695317 -9999 -9999 -9999 -9999 -9999 -9999 -9999 -9999 -9999 -9999 -9999 -9999 -9999 -9999 -9999 -9999 -9999 -9999 -9999 -9999 -9999 -9999 -9999 -9999 -9999 -9999 -9999 -9999 -9999 -9999 -9999 -9999 -9999 -9999 -9999 -9999 -9999 -9999 -9999 -9999 -9999 -9999 -9999 -9999 -9999 -9999 -9999 -9999 -9999 -9999 -9999 -9999 -9999 -9999 -9999 -9999 -9999 -9999 -9999 -9999 -9999 -9999 -9999 -9999 -9999 -9999 -9999 -9999 -9999 -9999 -9999 -9999 -9999 -9999 -9999 -9999 -9999 -9999 -9999 -9999 -9999
-9999 -9999 -9999 -9999 -9999 -9999 -9999 -9999 -9999 -9999 -9999 -9999 -9999 -9999 -9999 -9999 -9999 -9999 -9999 -9999 -9999 -9999 -9999 -9999 -9999 -9999 -9999 -9999 -9999 -9999 -9999 -9999 -9999 -9999 -9999 -9999 -9999 -9999 -9999 -9999 -9999 -9999 -9999 -9999 -9999 -9999 -9999 -9999 0.658690176295319 0.684471518795036 0.765654360499088 0.829215935518163 0.762713723854763 0.73298946904059 0.751706977747974 0.778006897515818 0.756804172497909 0.68489138069479 0.655055262918001 0.642229704936756 0.629057453491407 0.622739666764771 0.628097557408388 0.614472595120237 0.611918353488113 0.611851515279649 0.604118738381328 0.585329735598281 0.587803860186572 0.584691714454809 0.565232428394939 0.549999776844746 0.53794061334087 0.518356449351128 0.510049001271011 0.507100219285014 0.492667351681388 0.482706492421725 0.483121410343168 0.554487210885384 0.56867137806076 0.485063031864643 0.455613419675706 0.509535848493625 0.570562299146218 0.554369723330196 0.537399693492799 0.514616623205154 0.464425925515918 0.44523462437285 0.441618330754086 0.439036522630621 0.437059183794371 0.442917696640469 0.436950567704224 0.437146065556399 0.436865722865365 0.432651578592849 0.432804083680172 0.442961380080943 0.447963307352053 0.4484670739339 0.447147802232835 0.44825359571659 0.448964740852771 0.447207876791732 0.442716027310666 0.445116289025695 0.442805990271921 0.448198704254723 0.447197118068636 0.453012756322563 0.463888060966262 0.467220093765825 0.472162033954995 0.47645656118667 0.483564357660542 0.480454902185112 0.503462284900338 0.521650107866636 0.533261220917407 0.559513969403735 0.543529221119126 0.524569611333092 0.505591747634104 0.501438889109398 0.494170435832995 0.499101493372979 0.498915184672879 0.512150232787384 0.560473181110679 0.544298592936362 0.538325190954343 0.54180241458563 0.515696448691183 0.503656760205452 0.490921118738329 0.484383781626505 0.471140153521476 0.452975202525409 0.442311951774957 0.434294220838524 0.424868902990916 0.433266326441751 0.434591417374712 0.447451142487829 0.449883010022272 0.465110471942426 0.480646354857242 0.491104189564148 0.478116145831595 0.466257675362025 0.458329844528563 0.45791094025583 0.468550108838761 0.484315931849704 0.492110750194599 0.481608244709897 0.463354096515024 0.446510390805073 0.436838958164467 0.433281320782641 0.432359995427443 0.433872745402376 0.417564968665977 0.43469840058078 0.438065960322359 0.447727742042176 0.448328948921376 0.435721859129898 0.469109610334404 0.457716545178117 0.439501511397682 0.40361761765536 0.400112946241235 0.394936033166063 0.406998929671474 0.409202709290726 0.414669222038881 0.415419358851979 0.417387100484218 0.422550531329189 0.429819206932988 0.435789470299568 0.435654503768474 0.451602221644293 0.482080705641252 0.518723797737492 0.550014101607964 0.534100775848152 0.511588690999428 0.500847362789751 0.504353637890593 0.504027266536627 0.505406903934064 0.507389961985026 0.505402422783313 0.504290582863306 0.508633509582264 0.512500162842605 0.512618300555558 0.513669594431763 0.51275696288245 0.517623314036567 0.519525941061948 0.51820224893177 0.511865570524833 0.515240850873284 0.515717269159897 0.520702897522338 0.515578610003412 0.520287092028838 0.524863203100194 0.526693886208828 0.528652239351026 0.522567291271366 0.511468322279865 0.49918711927845 0.48430523995748 0.472725422249186 0.465421087388457 0.456120563995428 0.45071023009202 0.441345759708595 0.434532247643563 0.429869259190192 0.423347210502434 0.417757007473196 0.419160043403376 0.414736973372423 0.412372425535431 0.407946467698834 0.403277296539477 0.399833390577892 0.401211323603525 0.402154273811337 0.404017067636566 0.405370054074367 0.408087316149193 0.417547385524225 0.423656485239536 0.425407301265996 0.42895745698023 0.438705291567104 0.440248069883365 0.447593085924469 0.4573468868175 0.459552072561421 0.467177128280101 0.468113838711369 0.477299252245719 0.475434056233714 0.483203716706369 0.487151882834114 0.480611226681312 0.47686768280814 0.478237116672315 0.467338803066134 0.46700753686579 0.460623780497786 0.457813961411268 0.454387620151914 0.451873092317704 0.456751838370106 0.455513949729008 0.457215322325862 0.455183933063738 0.459674444844225 0.458289399687928 0.464250808599516 0.464272757132515 0.466752150908986 0.472273968101523 0.482298682544968 0.485956930879207 0.490574142610743 0.506813981798312 0.524555936287135 0.544794245517306 0.565473878654087 0.533317437237886 0.50065110037854 0.476706270941282 0.465215279918411 0.451229012353053 0.438433015743387 0.432825358506322 0.432345908533031 0.430743801366226 0.433610908146248 0.43226309364887 0.426553206843644 0.420971325415714 0.429625012758129 0.433846977267647 0.439503356964724 0.441489076970265 0.444062411265866 0.449042938384848 0.446925790413915 0.454894637782464 0.452539382686883 0.467475996135898 0.501212700255175 0.544704378135233 0.581548224660319 0.551535501272881 0.558685003799121 0.578258173050859 0.566453939201258 0.549649897903568 0.560019842813716 0.556984982712136 0.547960838251905 0.55238380700875 0.550952809607719 0.571055036804707 0.565867325628054 0.579542297922367 0.588340831984247 0.592350060064677 0.600072254902075 0.608209648840612 0.615683593877681 0.618625166168773 0.633253275313607 0.624079814002453 0.63889322573939 0.637608011083701 0.612032606639368 0.59743768148737 0.578387637652585 0.559826215365178 0.538584417716777 0.524001415636613 0.50967945411123 0.487515252346044 0.470752638560841 0.457163535602309 0.44948092710888 0.452297180332423 0.447404726409934 0.445455878360279 0.446265567705458 0.448651828264097 0.455611811765542 0.467258562834908 0.476481547659867 0.498676934536843 0.516174248742496 0.546902398323093 0.582278831821052 0.618480842739893 0.644937572734891 0.639999214787356 0.629620998766915 0.628080107666092 0.623056761800807 0.616015601652186 0.601575778004432 0.601504047351521 0.592783119562126 0.571205961425202 0.562143382464155 0.559738226552601 0.570062696815107 0.563518465824415 0.564406536561482 0.568526530726979 0.580244314487174 0.592057026204214 0.602644236335558 0.590876716003119 0.554746348048907 0.495434876690013 0.473130137724385 0.468975514227603 0.453708587142719 0.44499852578608 0.436956704256839 0.432352906922937 0.434136499743997 0.436527210416338 0.45172978323773 0.518330725359821 0.509096724594262 0.525614789685946 0.514329829436548 0.572833728689377 0.7670131180222 0.686022502413492 0.62040223962823 0.548018386218786 0.437611222856647 0.420730271057481 0.419177272200639 0.42020117981822 0.426153852511978 0.419666004523855 0.404378040822489 0.384159317631337 -9999 -9999 -9999 -9999 -9999 -9999 -9999 -9999 -9999 0.360675647119975 0.369357396089452 0.376196488590531 0.397518958304216 0.756532854151925 0.733556190102776 0.736501048050908 0.590952014975327 0.524184482606176 0.501627860826836 0.490089977476139 0.500939717232813 0.533149753485785 0.56237987976804 0.509891076645296 0.499652973028018 0.556062744417749 0.587438678271226 0.666727209533678 0.676819152539432 0.688829922575007 0.692587881264895 0.697642538884349 0.690722046720897 0.664726367435234 0.662219674497607 0.672498781677854 0.670313500029379 0.698250146367907 0.715859510064424 0.726585628989151 0.703391139234207 0.717292601637651 0.74648631636134 0.647136593860967 0.687075286819492 0.773397270102315 0.638296141099791 0.527761778687834 0.522839427971072 -9999 -9999 -9999 -9999 -9999 -9999 -9999 -9999 -9999 -9999 -9999 -9999 -9999 -9999 -9999 -9999 -9999 -9999 -9999 -9999 -9999 -9999 -9999 -9999 -9999 -9999 -9999 -9999 -9999 -9999 -9999 -9999 -9999 -9999 -9999 -9999 -9999 -9999 -9999 -9999 -9999 -9999 -9999 -9999 -9999 -9999 -9999 -9999 -9999 -9999 -9999 -9999 -9999 -9999 -9999 -9999 -9999 -9999 -9999 -9999 -9999 -9999 -9999 -9999 -9999 -9999 -9999 -9999 -9999 -9999 -9999 -9999 -9999 -9999 -9999 -9999 -9999 -9999 -9999 -9999 -9999 -9999 -9999 -9999 -9999
-9999 -9999 -9999 -9999 -9999 -9999 -9999 -9999 -9999 -9999 -9999 -9999 -9999 -9999 -9999 -9999 -9999 -9999 -9999 -9999 -9999 -9999 -9999 -9999 -9999 -9999 -9999 -9999 -9999 -9999 -9999 -9999 -9999 -9999 -9999 -9999 -9999 -9999 -9999 -9999 -9999 -9999 -9999 -9999 -9999 -9999 -9999 -9999 -9999 -9999 0.775340324038312 0.779014637567458 0.780242719307154 0.743550626351012 0.719535509993332 0.747456563174606 0.737229045130005 0.681654069956668 0.648391002589916 0.631074372011088 0.605470225813038 0.603814477568131 0.586676484579031 0.585178996011632 0.576745460444311 0.556171052025364 0.552849556440625 0.547260737197883 0.541040566200042 0.537714236072603 0.522644674802287 0.515453193888918 0.510875148066689 0.496640412727986 0.497617336226997 0.488919326927478 0.482482977913402 0.474475034983452 0.469923726208159 0.514128864706566 0.578637449913434 0.556113491351481 0.542615934723902 0.541810916078029 0.50560971921657 0.509567518306982 0.508788095175298 0.46136229589406 0.444079701207491 0.441088818726463 0.439495659875434 0.441731132779989 0.441837051557297 0.434091636741536 0.427180735574742 0.424733244379305 0.425579491518456 0.430802404618133 0.424132457108708 0.427889777351313 0.433072729838657 0.433518650936671 0.435063582007782 0.427370280411198 0.430797972940527 0.436627012110933 0.437000917089941 0.43409271487716 0.432566323560625 0.43216705981094 0.436154861339222 0.444731844961815 0.448924954989433 0.452128432839896 0.464304689457856 0.466866386446519 0.469660107518298 0.475065518642979 0.493674103949714 0.509830431085066 0.525848867269122 0.53642798540731 0.543430317388499 0.542946402283022 0.532426290807914 0.52051240535559 0.516934066325942 0.512639580040295 0.512352994430701 0.55021430268673 0.536483229268237 0.5258282021016 0.516561335480696 0.538612894785792 0.517593556558362 0.50851271875345 0.500309792115512 0.491528771307782 0.486688031409811 0.475304744041774 0.469571822262942 0.469546124092295 0.475181888129242 0.477224926462553 0.472657184886572 0.484660216915896 0.493921249882435 0.514878234297968 0.52744228217442 0.51250145761386 0.486794848438371 0.473231148906795 0.462422409506893 0.469779281932563 0.478785408502946 0.502321507079127 0.516128339363205 0.510453990786864 0.484961499362535 0.449387684662926 0.429370398473447 0.428512699640634 0.420905223921475 0.438767636794277 0.438667580820239 0.441128573490485 0.450823829273832 0.466527679611922 0.465183984069788 0.463501986222379 0.487652299540973 0.48825695018855 0.468387906876196 0.406855478166263 0.403113952759398 0.409023006648525 0.416550257337846 0.425295981092654 0.42430247146966 0.429409348077044 0.43399691694294 0.43434085580494 0.437519628474917 0.447729299402333 0.446097060061053 0.465422902749184 0.504179024624251 0.534186489167328 0.545286623485557 0.545795638852122 0.529215398310725 0.534453938778118 0.541243501753183 0.540216873302375 0.532891816770644 0.527456637718363 0.522166659737176 0.529924560079027 0.529093407595066 0.531859421540644 0.530018290942144 0.528567509578704 0.525462699340021 0.515609005697322 0.513182290898044 0.509882221899777 0.513051296129755 0.513323678530357 0.518500897108759 0.527784290532648 0.53357046430078 0.530070657684716 0.544581355715902 0.544365121436755 0.544045670597255 0.535201776969248 0.527778148576737 0.511755954579336 0.499234142192337 0.490501314761147 0.474438688007481 0.469324356789149 0.460256517655654 0.450561403300454 0.443725721085771 0.4409419946835 0.43845205103861 0.432044804830831 0.427994902339799 0.425500572809738 0.422015219682082 0.413942085566746 0.406056717816457 0.408337195775367 0.408597452400925 0.4111314534015 0.415574053293506 0.418010095202145 0.416575649686862 0.419349833747819 0.430713103280824 0.440961848756348 0.4430282429623 0.451846239033173 0.466272193926114 0.474420521227612 0.47649432337545 0.482426065886974 0.490222564225322 0.496641775158142 0.505103482619003 0.50116360771231 0.503868304487475 0.498748754279659 0.494714608783839 0.486634328233913 0.48460144647218 0.478204581589312 0.479694480430762 0.471810808190177 0.467268477556307 0.465526691957208 0.468646431445939 0.468950320073309 0.464726636851094 0.469966591315239 0.468468997010786 0.470512589209023 0.475733376427635 0.473715786802891 0.481609327229136 0.480812244869724 0.487357709607459 0.496657988939694 0.498614660507116 0.510582121727564 0.520487588172459 0.542181959611251 0.547642034969141 0.507325170267646 0.468503428919429 0.451232925107331 0.450020534134571 0.443137824222138 0.430966195499072 0.420301213419589 0.419065997610579 0.418742385401762 0.414775400166655 0.411132916941346 0.409076887182318 0.408520409121783 0.411221042320302 0.416363176293774 0.413510297315357 0.413866337226224 0.421707903512339 0.422200326149528 0.418918636816125 0.414849226763331 0.425597118292996 0.432970644003339 0.44984022846739 0.501587794050509 0.532837310240313 0.547542009241074 0.548401469045868 0.579299180959594 0.582478596394769 0.564393634714681 0.555046722102114 0.564193517483205 0.555240666248362 0.553365072823649 0.565300750880129 0.566903726402216 0.575820545358587 0.583855568809615 0.584227748191075 0.602762934294562 0.609441773020015 0.605901734074075 0.62061088228812 0.635421535515246 0.641126366157337 0.639869464528324 0.61753813539274 0.616624992359998 0.629435282252476 0.633174098034987 0.608821202579203 0.581350513472235 0.551962879542369 0.527449544057739 0.526693472867913 0.511145943445661 0.494684784225443 0.475644960917079 0.464821648672596 0.461091517676354 0.45643776134273 0.458715242446954 0.455646483971514 0.448707404740536 0.450189960640506 0.45105943976845 0.455425968043966 0.472152634363559 0.493155087271121 0.519237515028808 0.547865035726518 0.582250339940528 0.613982995699434 0.635306505430189 0.613801456575711 0.60813353834633 0.601832464459422 0.601388097471299 0.588042752178893 0.586988912943881 0.577065004448694 0.559648937081288 0.553476641332397 0.538881418347912 0.528281546751798 0.53177860982036 0.532945930775533 0.53269126808499 0.552059087780583 0.558322248159794 0.573753344081288 0.585831152004692 0.602058866375974 0.568390325944096 0.505988591643243 0.487988412431658 0.48496750918719 0.457706218843591 0.443131907254612 0.434979725678981 0.42094182254799 0.436063885149609 0.490116821395191 0.447352568803096 0.453088806812764 0.459185292193507 0.525404227673901 0.586307063737035 0.646109416415665 0.76106381151264 0.745899263545802 0.600522615857756 0.571229624123055 0.496670689519421 0.407486555589126 0.406525908983487 0.414199671367694 0.465075434781109 0.480751374780644 0.444353111118801 0.402187011809533 0.376622024632982 -9999 -9999 -9999 -9999 -9999 -9999 -9999 -9999 0.348061409563698 0.358745586005706 0.369358592388709 0.399894407588127 0.511497723439825 0.737307010945802 0.720907126894707 0.742784347194069 0.545495448582034 0.495777467595006 0.48557277978125 0.508069118521646 0.517468161500621 0.539126986965006 0.514234775568915 0.496507879172874 0.560634502773762 0.505411482832219 0.559908896611202 0.618882009250833 0.641234551232307 0.680329428163162 0.676147941527809 0.672544939467364 0.646286545490059 0.6903370865832 0.708670112141825 0.69917322422876 0.663145167443101 0.724950241645028 0.722144862704723 0.737221988277322 0.71044867479152 0.689444568711955 0.739367154019896 0.744034117660401 0.615171283607006 0.530299832342796 -9999 -9999 -9999 -9999 -9999 -9999 -9999 -9999 -9999 -9999 -9999 -9999 -9999 -9999 -9999 -9999 -9999 -9999 -9999 -9999 -9999 -9999 -9999 -9999 -9999 -9999 -9999 -9999 -9999 -9999 -9999 -9999 -9999 -9999 -9999 -9999 -9999 -9999 -9999 -9999 -9999 -9999 -9999 -9999 -9999 -9999 -9999 -9999 -9999 -9999 -9999 -9999 -9999 -9999 -9999 -9999 -9999 -9999 -9999 -9999 -9999 -9999 -9999 -9999 -9999 -9999 -9999 -9999 -9999 -9999 -9999 -9999 -9999 -9999 -9999 -9999 -9999 -9999 -9999 -9999 -9999 -9999 -9999 -9999 -9999 -9999 -9999
-9999 -9999 -9999 -9999 -9999 -9999 -9999 -9999 -9999 -9999 -9999 -9999 -9999 -9999 -9999 -9999 -9999 -9999 -9999 -9999 -9999 -9999 -9999 -9999 -9999 -9999 -9999 -9999 -9999 -9999 -9999 -9999 -9999 -9999 -9999 -9999 -9999 -9999 -9999 -9999 -9999 -9999 -9999 -9999 -9999 -9999 -9999 -9999 -9999 -9999 -9999 0.792467834802789 0.794446211539134 0.755417512952349 0.705674075360801 0.713782438699003 0.753672179456244 0.708205953914741 0.642192242703225 0.605401905655407 0.596418100652697 0.582037657225501 0.56679899945212 0.55507782879048 0.543940791197487 0.536938155449885 0.525083277497802 0.516449482451134 0.510796874408355 0.499561617145654 0.49855715717236 0.495175601005828 0.500047945590975 0.491826459848084 0.493821007736899 0.481206626785387 0.480556558853348 0.47511978147791 0.464281127409315 0.500325331518514 0.537776673383082 0.54966082003943 0.491595463050378 0.441002794762703 0.434528939607706 0.487011283862805 0.487244035651817 0.447891184629474 0.44906912633363 0.444915016393032 0.441873016480311 0.439321653790044 0.433166379808045 0.433379356122735 0.425497191885266 0.420866516501604 0.415817732179149 0.420594867612266 0.420167904733264 0.41910636354796 0.420675118246901 0.419211098853657 0.417667780322774 0.42343730421263 0.422080357590742 0.418769249658358 0.417523717810197 0.416291104552022 0.424284954530325 0.425760338996853 0.432123118094749 0.435572261711914 0.439551496413229 0.450766444007845 0.452877516216296 0.460149872216571 0.468836686378175 0.47584209222751 0.485057984332174 0.48369220026452 0.498581881365954 0.510861646804523 0.533839599683202 0.541937949309866 0.549919463845492 0.54455552978329 0.536495084348613 0.531641291526803 0.535066382595476 0.52353888602507 0.515622419416563 0.511156474712844 0.52407123650998 0.532873200117321 0.520918985300775 0.516152116333866 0.510521032239351 0.513682561426118 0.507896258961112 0.521092042958178 0.500672441448284 0.50963375388751 0.514641288286929 0.511449734152529 0.512508803967762 0.51544502576107 0.521564866661137 0.513133426660814 0.524822526931528 0.53611071298592 0.508913417900048 0.492976429458799 0.481573146254224 0.48803475404958 0.502301900074407 0.52664231508044 0.532468587409647 0.533257029851965 0.505610803404443 0.466007327498354 0.431625873773975 0.414715375675105 0.419484763658101 0.444969810884044 0.448058987033311 0.466835908201188 0.467843981537137 0.48796164029199 0.487541709393933 0.49967992057211 0.504482649948886 0.498579680701306 0.47669898789618 0.445438896195858 0.436154535579157 0.433583124560547 0.438593248069529 0.439027871049957 0.440187899607773 0.440668827292253 0.444485573038857 0.445739451268662 0.45030094795751 0.452639164915385 0.456738360159445 0.481576648189705 0.518643429837416 0.540294111367826 0.527432839769401 0.5294047912531 0.523732619319303 0.528700528154831 0.548016110406957 0.547442387745842 0.54045528221901 0.536000961663393 0.541461225974713 0.537793800199684 0.546205291087298 0.551054909311672 0.543668081397475 0.535266697163458 0.524085618854459 0.516358790110151 0.509961320619181 0.506590835548831 0.505551768561831 0.50805506317868 0.519451445099673 0.529782131754299 0.539098917388641 0.546501712345901 0.542530792972621 0.54403417341938 0.53294893342572 0.542025273313792 0.542628240730937 0.530976393337056 0.516355154198102 0.501176882546353 0.493072537145085 0.47820241152081 0.466426455736944 0.462526825938315 0.461543707328757 0.453320006900233 0.447787258753124 0.4449802593042 0.440577942597743 0.436555346869489 0.43784513719236 0.42497786504747 0.413899651785405 0.414731680327608 0.416487274741369 0.418966979613772 0.419172126220371 0.427656260600986 0.43302288316859 0.433784274179888 0.438072402823373 0.449144520061036 0.462194145801401 0.475274822781303 0.481164332783109 0.492854729268026 0.502848486739729 0.504993138513607 0.519447700700869 0.516896829968754 0.51919969469427 0.520957178190023 0.515733883763296 0.514550954859906 0.505767861459064 0.500077609340499 0.501256846580014 0.494227905122468 0.491290200369658 0.481672421718912 0.481756902573065 0.478201199978637 0.483256249614051 0.481828149093979 0.485655519322525 0.481111887709658 0.483431342696874 0.482506244664403 0.484968909213995 0.486330009239706 0.486495141802254 0.494141744724961 0.500702401682353 0.501869519547146 0.515905280317633 0.522930267004905 0.53590296104467 0.523240399747618 0.490873083219078 0.45586229664135 0.448966266457387 0.440009821749329 0.437673136282147 0.427288467867528 0.418610519770393 0.410352678490827 0.40433137631837 0.400407154260196 0.396282933330081 0.396684026130004 0.397239356915725 0.401436707605565 0.395352463997287 0.395700197656158 0.396942974924594 0.398760002039786 0.401120576058986 0.404523185557786 0.398145036870305 0.407494157438931 0.415741280223262 0.43309691619388 0.468539011891158 0.477887862024371 0.51086968642387 0.539567892102187 0.568980981622541 0.586999320640473 0.571821390433974 0.565922578388514 0.563941728404971 0.55969678701143 0.560450866986928 0.565625168507794 0.576497208743118 0.576163854514495 0.578960504019713 0.590111878089966 0.595688192445455 0.612235336082472 0.616842566121502 0.625573167769315 0.628923832588297 0.64389982288102 0.645535362069657 0.619651060199233 0.613634568617945 0.601624136118566 0.604095725036109 0.612705447411419 0.61418982064552 0.57341528744785 0.557314387798087 0.536673049367318 0.540650985345826 0.519316663071235 0.492493522338094 0.482352551110919 0.467094090326586 0.469440606817248 0.452927070463749 0.450840647675819 0.450376960007225 0.44637141405877 0.449122259590168 0.446937664671127 0.451334565679409 0.466577051032436 0.486379238493663 0.512854308486463 0.552298261051019 0.591253351235133 0.620365630080774 0.650586277334312 0.610825515606435 0.597230687154985 0.596153082842967 0.578441763800521 0.582957592181465 0.570679871328311 0.550835475029906 0.54172367274613 0.526118787965885 0.511344420700452 0.501076900511954 0.497268035044165 0.498919929488094 0.517106896932754 0.52570274693481 0.538961950796713 0.562731849595517 0.574413939215629 0.583508689249713 0.573296741561931 0.527696227880169 0.505701050259498 0.462654321508759 0.455632476475006 0.442119966667408 0.425056302275073 0.416169164974983 0.439333456972342 0.585011296387421 0.568155614594878 0.55870461988645 0.54636371226298 0.647474385592765 0.704287474218558 0.757278629341883 0.681850476223117 0.686584106976426 0.70573542766355 0.752377573556912 0.580893325643529 0.403013461107616 0.396405566326754 0.400008424652427 0.439237167638963 0.521262025568043 0.509458552146495 0.440097616050216 0.3849607216813 0.363298515175334 -9999 -9999 -9999 -9999 -9999 -9999 -9999 -9999 0.348476946441809 0.356894926938934 0.388625922314457 0.549884136937591 0.626599518000144 0.748191207865313 0.742936974699691 0.527888606103904 0.478621945526188 0.495032752367901 0.478958579905732 0.545384065995652 0.558065455927565 0.518321362476359 0.493700054961299 0.535723501533464 0.470862561749695 0.512112752185174 0.532839198192181 0.486397404149229 0.532099337953651 0.526899553590664 0.587766640272519 0.650591609399707 0.700421268995403 0.704639294474012 0.700499177265968 0.650941275501376 0.636214265220199 0.687847499552419 0.673331052780457 0.684237160002442 0.702003373191321 0.65253998927683 0.633131580012622 0.560991287887891 0.539027645528452 -9999 -9999 -9999 -9999 -9999 -9999 -9999 -9999 -9999 -9999 -9999 -9999 -9999 -9999 -9999 -9999 -9999 -9999 -9999 -9999 -9999 -9999 -9999 -9999 -9999 -9999 -9999 -9999 -9999 -9999 -9999 -9999 -9999 -9999 -9999 -9999 -9999 -9999 -9999 -9999 -9999 -9999 -9999 -9999 -9999 -9999 -9999 -9999 -9999 -9999 -9999 -9999 -9999 -9999 -9999 -9999 -9999 -9999 -9999 -9999 -9999 -9999 -9999 -9999 -9999 -9999 -9999 -9999 -9999 -9999 -9999 -9999 -9999 -9999 -9999 -9999 -9999 -9999 -9999 -9999 -9999 -9999 -9999 -9999 -9999 -9999 -9999
-9999 -9999 -9999 -9999 -9999 -9999 -9999 -9999 -9999 -9999 -9999 -9999 -9999 -9999 -9999 -9999 -9999 -9999 -9999 -9999 -9999 -9999 -9999 -9999 -9999 -9999 -9999 -9999 -9999 -9999 -9999 -9999 -9999 -9999 -9999 -9999 -9999 -9999 -9999 -9999 -9999 -9999 -9999 -9999 -9999 -9999 -9999 -9999 -9999 -9999 -9999 0.785884418113185 0.806079441862459 0.754869488774934 0.736523169386751 0.729779856310152 0.755477998620932 0.709377800005438 0.649720531480281 0.595389884261614 0.573628213292382 0.559675473008035 0.546610617400638 0.533518920968011 0.53066502602237 0.51917526931914 0.516039045526248 0.507864030730841 0.502575716437167 0.496429339185092 0.488566859012638 0.485682274317435 0.481257856366767 0.487355739398826 0.487248889448524 0.478312190895758 0.472490696527637 0.46524241560243 0.457124540274892 0.489422242930225 0.503775757377119 0.481465661816668 0.467777880463296 0.441314271515296 0.437558317528784 0.46949384676932 0.452540034547976 0.441926413638501 0.447411787404721 0.443821292432311 0.443610388349539 0.435314739839019 0.432287479535701 0.433536210152308 0.426132270145822 0.425560857298596 0.419441933369907 0.413189505522501 0.418442138390507 0.415070232333762 0.413415747147385 0.414545612472342 0.406569457253527 0.404303426206903 0.409630622377065 0.406644769221222 0.409032815322206 0.413822268664509 0.41676332111669 0.415596110462547 0.422500656749429 0.42980384580911 0.438359519817035 0.438853862852953 0.443337746863209 0.452120777639351 0.460516464864285 0.458452541108298 0.463516258974022 0.47136541282173 0.477566499267004 0.498298108269672 0.517604551329476 0.527270902103792 0.522053282179268 0.520705323599022 0.532178753370573 0.526121880110164 0.517177598492633 0.507646022813328 0.510224140898622 0.524846602372573 0.530939496776916 0.528400416633114 0.529739518396616 0.531016920832488 0.531017680435978 0.531823691444594 0.536944690434209 0.531915720581688 0.520645240151737 0.520069476235215 0.508950001450704 0.494423390705071 0.505504303494351 0.496690002528493 0.493930159598826 0.495727544595932 0.505478073839274 0.531399986124597 0.531649469819794 0.513524052811281 0.507521340158449 0.510224921372523 0.533794305356052 0.543017335050211 0.509564737280238 0.508964166554922 0.509334117072625 0.503653693813069 0.46974574570505 0.434260440680126 0.437543738921351 0.467766312778633 0.473745501083093 0.49764745630471 0.499512863431969 0.49872258929884 0.503780367190295 0.511191372887152 0.509383576083774 0.507426208083841 0.490143525357598 0.478641497677394 0.468892304690888 0.472459360492705 0.455244240845643 0.458859053638538 0.46161440609357 0.464476517830773 0.460032294443441 0.464660627810631 0.466772536772628 0.47368406117866 0.476772659572348 0.50141909928567 0.523487872800227 0.537310776314812 0.528041071483815 0.506252627981581 0.505880560109887 0.517964049531105 0.53619161187818 0.552947315997664 0.560067213321381 0.555363748893883 0.549555076574545 0.553896821781555 0.550962999611473 0.549685825072498 0.548694437606606 0.547705364018271 0.533553063760736 0.522912681789996 0.509835389480948 0.495250257515682 0.489042406610867 0.503584814346455 0.515552537018108 0.534086396948384 0.534391767935276 0.529055182867774 0.527862054463851 0.526761242770826 0.51860145871789 0.521006195335274 0.533976076284652 0.543772086338792 0.537466952881299 0.516350390115581 0.506636076199634 0.490552158133799 0.48630971974202 0.473904065515032 0.463736926413022 0.460812639873163 0.454533316142948 0.447969541381673 0.448527049445941 0.447181086721989 0.445080752918367 0.440573216656085 0.429993829499308 0.431147945646808 0.427194061223512 0.436208831725623 0.436540386833376 0.438226882978084 0.440576992014061 0.442890167810309 0.452085891909587 0.461468160865622 0.47909730043457 0.492038092159449 0.508035712922804 0.514260782374103 0.525122014139256 0.534990651143839 0.53230789569165 0.532159774743349 0.533858139779712 0.526730952152804 0.524983579346721 0.523975553196741 0.519391176296121 0.514594248602954 0.509041626162234 0.507604938583253 0.500484588044066 0.498934082592556 0.493926142736053 0.491217231720137 0.497085769350308 0.489423862476576 0.491024216259463 0.493960975587017 0.496023740186449 0.495696351244573 0.493959806081216 0.497302093193395 0.500032338158645 0.503722358980259 0.51450276137439 0.520010101011896 0.538898631910553 0.531120265369573 0.514653042955084 0.49146266822338 0.463693426910451 0.447610151630254 0.431446416099996 0.434129043530125 0.428344736711222 0.420293038112061 0.411016012201713 0.404641453753947 0.399610986174371 0.391298743711613 0.386774248709704 0.388204540159548 0.388549862959267 0.384421571565982 0.384222089056895 0.381755101579597 0.380426258689096 0.3866628928209 0.388261823070902 0.390251414505802 0.394808684051181 0.402970487709855 0.408496749491949 0.441842841749037 0.484332602994735 0.488593868593351 0.525063807541176 0.550413781021237 0.584849959546518 0.5750418252793 0.569973083753125 0.572348944180305 0.570751144333319 0.568221631378713 0.569928639433137 0.580456775019941 0.581523811811563 0.586634783860847 0.586053943864551 0.599786330753955 0.607978701796013 0.619843807260223 0.622460672786798 0.633078889045007 0.640045536950874 0.631292046088792 0.609862609886963 0.600580037033285 0.598557669188019 0.599743343476052 0.606222203588927 0.610239158983772 0.606305309193777 0.5743451005305 0.561835395949191 0.542868571309812 0.540098946999088 0.523188981504982 0.494751573487081 0.47875036417482 0.473390607975696 0.46587292345192 0.463325602200465 0.458416688965747 0.456003622493235 0.452740931683587 0.458287578212182 0.449402259209711 0.44703444588116 0.464014170068227 0.485562130196206 0.51877714476061 0.551532934737822 0.602285184206576 0.637240322508848 0.632710621900416 0.600006572609001 0.595721904635994 0.580058338205914 0.580812181684564 0.570855957633071 0.557934854660609 0.541401308455205 0.528611207309127 0.518632477614069 0.50800327943247 0.484344469399414 0.472335802619844 0.478169037105141 0.486734643696034 0.504910964947949 0.523014516537473 0.53249214951988 0.5318505297733 0.542492269019938 0.535006842544886 0.501410549459146 0.474293417224709 0.458294231674764 0.447680416961884 0.447840124939503 0.428762969810825 0.414389016733432 0.435155040238725 0.63859756884251 0.743201324236281 0.724744329027039 0.723435296147722 0.591683315697959 0.659457473107308 0.648703235499016 0.73508371261139 0.69523053111029 0.726245699704024 0.678777582188686 0.571638279778686 0.419820715365426 0.391961292466926 0.379124679448723 0.403803113866465 0.468989222753445 0.576380741683575 0.486561905264808 0.393543242776041 0.362404302044801 -9999 -9999 -9999 -9999 -9999 -9999 0.366940387135107 -9999 0.342161992728268 0.349109301183669 0.382214674728659 0.453504051441835 0.521195097076541 0.698097313846204 0.674326447436464 0.530644730691131 0.490468470626972 0.512154990771497 0.536661896614711 0.556574330133247 0.613093264914915 0.557693954296345 0.488022903851343 0.47114432281162 0.438310408665594 0.450053792661843 0.446928045036054 0.522095326999234 0.586121826541008 0.70814719812023 0.702484559364659 0.699202800293635 0.704182087900049 0.706550745478482 0.708644673614363 0.660769169128032 0.567121553644327 0.569284303595366 0.56444208636174 0.576374784387327 0.574310482050912 0.571240461644743 0.536735675606485 0.528854249799458 -9999 -9999 -9999 -9999 -9999 -9999 -9999 -9999 -9999 -9999 -9999 -9999 -9999 -9999 -9999 -9999 -9999 -9999 -9999 -9999 -9999 -9999 -9999 -9999 -9999 -9999 -9999 -9999 -9999 -9999 -9999 -9999 -9999 -9999 -9999 -9999 -9999 -9999 -9999 -9999 -9999 -9999 -9999 -9999 -9999 -9999 -9999 -9999 -9999 -9999 -9999 -9999 -9999 -9999 -9999 -9999 -9999 -9999 -9999 -9999 -9999 -9999 -9999 -9999 -9999 -9999 -9999 -9999 -9999 -9999 -9999 -9999 -9999 -9999 -9999 -9999 -9999 -9999 -9999 -9999 -9999 -9999 -9999 -9999 -9999 -9999 -9999 -9999
-9999 -9999 -9999 -9999 -9999 -9999 -9999 -9999 -9999 -9999 -9999 -9999 -9999 -9999 -9999 -9999 -9999 -9999 -9999 -9999 -9999 -9999 -9999 -9999 -9999 -9999 -9999 -9999 -9999 -9999 -9999 -9999 -9999 -9999 -9999 -9999 -9999 -9999 -9999 -9999 -9999 -9999 -9999 -9999 -9999 -9999 -9999 -9999 -9999 -9999 -9999 -9999 0.79734741817743 0.781164051927871 0.736798171049797 0.719526811441534 0.704928091716092 0.64016777033635 0.601126137055524 0.585072249277749 0.563868945598432 0.553021084268396 0.531823280679223 0.523933202014896 0.506508778657492 0.497896480469803 0.496090639388839 0.491630622777554 0.489784872300901 0.487392193927209 0.47142951447301 0.474908003527194 0.476588438030686 0.481787931343537 0.471990218780491 0.477008156235541 0.477535869625936 0.465150524797096 0.452202188537559 0.477809489491402 0.482769813874905 0.477089552485032 0.464367445487496 0.439252479763318 0.441506995862968 0.448321831251378 0.452913989183082 0.460909895466616 0.456408427120432 0.450835173130171 0.449598124332316 0.437932171260741 0.439626953801429 0.429525560637389 0.424899545620238 0.420607954462283 0.421757725202208 0.411963520208795 0.409045950418181 0.41211739894426 0.409974923149493 0.409684773603874 0.405297848424879 0.397444978274718 0.401434816337187 0.401490101366481 0.405809535574177 0.407792934802892 0.412983636174292 0.418609466175422 0.417638557683441 0.420554997459016 0.427934656788603 0.430969767960498 0.437852781995544 0.445038889259191 0.44626632910158 0.446345051752608 0.444186046722542 0.456704134947002 0.468979585550246 0.473109426661015 0.494182284688613 0.505857310048758 0.504086267514904 0.496497142187409 0.49894586652181 0.504147448640588 0.505753454407894 0.504571931913548 0.504899712357352 0.519040532300898 0.519863304370765 0.522070493078156 0.517945106819802 0.523607253585492 0.526034040064067 0.528729990516708 0.519001726834859 0.520613266777224 0.509231747854458 0.502740373206672 0.489056000614019 0.483631240775936 0.479709218067469 0.487847359618689 0.48084680640439 0.488605323888682 0.487473411171432 0.502101630961907 0.517041332402332 0.529753296956583 0.555398399660382 0.542172404629728 0.516256540752609 0.496818158228154 0.483551704992969 0.475005930946303 0.484214583660434 0.510163667654374 0.489373606003069 0.47399265868755 0.46685015923536 0.505493606404243 0.519270718218936 0.520346317946301 0.515013123428497 0.490450811720031 0.511169304623215 0.491038255058513 0.509099410291917 0.505696729255809 0.506562574111661 0.508795160292637 0.497563063976069 0.500721327394949 0.485473483656711 0.488032916054609 0.494571517836351 0.493930066247146 0.478842308456417 0.473958835683019 0.477869110738788 0.493751300457292 0.491556621556485 0.509902880645696 0.542181585797379 0.517949333226327 0.51961509705602 0.5019723752885 0.499233875320484 0.510447554740173 0.521986601745527 0.548965585836344 0.559513088571624 0.553315118981019 0.557023268884996 0.541866365825582 0.539648807033135 0.537426046845909 0.527971883541212 0.540384425127774 0.549408361170429 0.532627010444609 0.505507185217595 0.484131666663736 0.469654962842142 0.486991892356298 0.515480505579331 0.532623955058342 0.527257161602112 0.521989070620895 0.51795578413223 0.503517249631898 0.494075324378921 0.509125669593458 0.520883436071016 0.526626819935104 0.545818001944425 0.532484191746291 0.516341922400444 0.508807270345972 0.495340404089589 0.489241776414502 0.475987334588202 0.468866789584446 0.465907517829762 0.465922829872268 0.463912889671289 0.458254057172233 0.457052011051417 0.450968138928374 0.445808135392444 0.442841819252289 0.440113665486839 0.443151706163782 0.445088916046851 0.446468847949488 0.457402589058624 0.456682623591147 0.467242780886514 0.475977588557653 0.49296380043266 0.505452858259832 0.522374556484027 0.528251525336444 0.541907692596327 0.539555155513948 0.542436352595739 0.540642697734932 0.541873756703567 0.543596001528764 0.537672879296339 0.539656698499921 0.533729868808563 0.528728881747511 0.517961895722567 0.5120638442146 0.507644624733981 0.503547093996664 0.505733219230405 0.510106006891631 0.509334259138315 0.504795439210347 0.504496957485708 0.50685412102058 0.508938791037048 0.508944881462426 0.511429841302167 0.51827841863597 0.523824593513021 0.526531756457161 0.53595260513089 0.552548685161738 0.537934915532836 0.498466897979272 0.47243344748469 0.456752335645353 0.444014639306195 0.436668522105925 0.430405258868088 0.424367203972001 0.415546417726526 0.413401749158453 0.4035594437378 0.398348329374606 0.391813351409559 0.385976529705337 0.38083386488699 0.380185210562865 0.374326249114526 0.371624630993091 0.367971627973873 0.367985551122109 0.3679460671151 0.370010662196087 0.376726609415073 0.380341287917484 0.395228596288136 0.399319213836822 0.41725419391291 0.463867389300163 0.494122373212082 0.507008286575037 0.54775540814141 0.588603600575993 0.591668328406772 0.582134116517865 0.57081280654896 0.567806066096493 0.577883079804314 0.570298005320391 0.592239792820745 0.590101210069667 0.598808837111103 0.611969517519708 0.601891596407403 0.614272398786454 0.625339062216504 0.614134667473718 0.630749934223597 0.6430164016645 0.622710264373757 0.611743736324218 0.584109750813863 0.596234333740896 0.587154385031471 0.577876471746792 0.581154672972831 0.593792959157667 0.615136048322967 0.581807957843631 0.562281448105795 0.541659703909699 0.541020320246157 0.515111228220006 0.494494457269376 0.484138977872941 0.47996883034979 0.470245652321991 0.46255755530522 0.460022783417539 0.46119557840064 0.457110601860552 0.463144312106597 0.451774038270505 0.451501132237336 0.463712840935893 0.494944074169542 0.523211251998243 0.559678999915638 0.610844437539437 0.625878384370205 0.622198600104983 0.604471301600908 0.588309755748813 0.575727632600089 0.566424202507989 0.56646072843959 0.55986209569077 0.540681039386577 0.527982389104107 0.519267649625848 0.505773573456946 0.483995829658925 0.461986741197794 0.463670382950073 0.477832797519057 0.48209497584293 0.505736173116623 0.520198112836155 0.518164104310098 0.520207102264129 0.501853194686649 0.485118422926223 0.505021878591255 0.500542897487275 0.449443025144327 0.450446027932646 0.430673169999531 0.411684540202964 0.455557765012841 0.499997238432487 0.54821373836905 0.603241141883755 0.567606937041657 0.506505854413785 0.519054309681635 0.554936580533516 0.724208440832765 0.742443993714194 0.638479168920548 0.658461601795537 0.563356833382756 0.416236477454166 0.391554277555737 0.377856352244125 0.383779965698333 0.415279267780674 0.587099440600251 0.522780096382093 0.407516685054922 0.370833674809945 0.350458038399185 0.341699793483061 -9999 -9999 -9999 -9999 0.334765975606802 -9999 0.336698022643549 0.339237692012833 0.365162211725715 0.424620967486212 0.553652266167647 0.826389168599969 0.614158064852669 0.58700909211504 0.700323797409278 0.751025576247553 0.610870564062877 0.607202840215688 0.688749077192224 0.51576448992384 0.505385014570104 0.528422955632731 0.486968285794779 0.707433218105822 0.703356463048559 0.69071608863352 0.657920882447553 0.634333750070844 0.636387846517359 0.678476756694286 0.673898286822943 0.641190443432664 0.598046565596666 0.553706599944676 0.528196404441575 0.52274704363866 -9999 0.536841227594448 0.516871135904868 -9999 -9999 -9999 -9999 -9999 -9999 -9999 -9999 -9999 -9999 -9999 -9999 -9999 -9999 -9999 -9999 -9999 -9999 -9999 -9999 -9999 -9999 -9999 -9999 -9999 -9999 -9999 -9999 -9999 -9999 -9999 -9999 -9999 -9999 -9999 -9999 -9999 -9999 -9999 -9999 -9999 -9999 -9999 -9999 -9999 -9999 -9999 -9999 -9999 -9999 -9999 -9999 -9999 -9999 -9999 -9999 -9999 -9999 -9999 -9999 -9999 -9999 -9999 -9999 -9999 -9999 -9999 -9999 -9999 -9999 -9999 -9999 -9999 -9999 -9999 -9999 -9999 -9999 -9999 -9999 -9999 -9999 -9999 -9999 -9999 -9999 -9999 -9999 -9999 -9999 -9999
-9999 -9999 -9999 -9999 -9999 -9999 -9999 -9999 -9999 -9999 -9999 -9999 -9999 -9999 -9999 -9999 -9999 -9999 -9999 -9999 -9999 -9999 -9999 -9999 -9999 -9999 -9999 -9999 -9999 -9999 -9999 -9999 -9999 -9999 -9999 -9999 -9999 -9999 -9999 -9999 -9999 -9999 -9999 -9999 -9999 -9999 -9999 -9999 -9999 -9999 -9999 -9999 0.796077823772385 0.757009964513246 0.713724343182618 0.695072328678637 0.658634254656112 0.589990306644029 0.59703321594327 0.593756056267843 0.571142607471857 0.552340477150939 0.539569603512751 0.510536138083605 0.494303895527475 0.482412386158209 0.487048829752086 0.483600383470637 0.486449286184755 0.477377775048335 0.462870657493238 0.465696083865798 0.469734560226952 0.478229750994655 0.48994390959822 0.47118542871186 0.46675127445042 0.460360331450895 0.453190152399225 0.456450426801328 0.473071782798091 0.442845428854131 0.440449075486483 0.433013086337458 0.44212337618894 0.439917607153197 0.439871104347878 0.452451138429812 0.449345036268257 0.454629460416349 0.444017607645903 0.442075328563195 0.440618119067638 0.430118768960368 0.42595464240131 0.42072159474001 0.420446527799559 0.417000870893914 0.406073128895208 0.40912195259684 0.410184516897809 0.39958698695646 0.401098857761986 0.397512518449175 0.397250128888956 0.402010001373906 0.4004000248487 0.405673195445625 0.409505673441103 0.412874226803815 0.411630544483912 0.419685724503593 0.426417724411092 0.430083912732439 0.435975276558787 0.436747177100997 0.44594620622496 0.438724290809147 0.43426415189541 0.438393754249612 0.448065696889676 0.464507720962221 0.473284647350714 0.480007925425355 0.480102592596605 0.484381340447859 0.483132575087273 0.486344237927007 0.49454382138109 0.49338098500289 0.493078568823848 0.505393460779895 0.502651243917584 0.505247035406426 0.502389807830778 0.505947997735426 0.503307159088352 0.512051741160376 0.511652466795125 0.510776524282465 0.497145371415216 0.481946231301965 0.474999646668148 0.472501846432708 0.471324821485204 0.463298495252904 0.470992663656545 0.478371287717982 0.475599659797398 0.478854862625402 0.494230689347328 0.50310291446798 0.494783449777814 0.502478932374131 0.488468758029101 0.472093601323405 0.462448704581901 0.467792997837333 0.467383934774669 0.47428890068493 0.494163277828904 0.514812259188206 0.514382650464256 0.507893387288037 0.465196452648665 0.472952459959582 0.486592091387388 0.479941546669581 0.480738323185155 0.470995329620749 0.506743783069174 0.487711549884465 0.479919680950485 0.488416123104231 0.490606798846534 0.50756076201301 0.507131865634688 0.508717502030584 0.518836269704052 0.502278790005865 0.50353879878306 0.505065329614935 0.505136471375925 0.512555260637478 0.514825998965032 0.540281274195126 0.52507322775708 0.517957601623276 0.506423232134202 0.503562725244343 0.503172369021535 0.499831911311782 0.51663361002049 0.534739789664049 0.549522742859357 0.549038569253705 0.53534334374329 0.52213365043634 0.518486591630252 0.50370020135625 0.513720471707586 0.521475666432714 0.540366975956253 0.530375174544344 0.505379849757065 0.484411277429939 0.463573874263093 0.484606741765922 0.512513873404131 0.531428629741261 0.530073357859723 0.516448501781923 0.50873799745407 0.497148296770548 0.491942539093975 0.500872057684408 0.507209231824467 0.526813547131131 0.533297864803925 0.546307263663308 0.537192595471819 0.529609668442855 0.511758173075894 0.495169724426648 0.493997589541417 0.479232388240775 0.483543208820267 0.47259662856225 0.472638147322179 0.474121305844807 0.471315931422534 0.469185110446379 0.464666283077284 0.457644025183958 0.453076048628776 0.454443155441173 0.457333481069746 0.461191873501741 0.461611779693426 0.475628879173195 0.480705857622587 0.482987303977957 0.493529343835905 0.514814427674215 0.536467768366829 0.554798722200535 0.555246671948288 0.549205110314195 0.549620398607491 0.544267236241968 0.548256276117474 0.552213540964745 0.551205861066236 0.543641106526185 0.541510781736459 0.536579665390088 0.532629373305524 0.531183649262682 0.525323798373309 0.519262834221172 0.522373151052592 0.515367529860321 0.523741247477478 0.516705260702776 0.518524301085529 0.518833037258691 0.520930863261195 0.523754529549527 0.527920720328487 0.529766206966942 0.535452891935025 0.548623504020192 0.544165972485084 0.512201671072967 0.476462620284111 0.462953292865801 0.44787450398901 0.439138760529002 0.431846939428482 0.419035407424123 0.418473392521309 0.414400897356523 0.407832137242945 0.398809169973572 0.39428118977272 0.390024326825017 0.382760445047885 0.377664576907001 0.369427184778185 0.368578782064663 0.36421764457434 0.361308180853073 0.359896478416599 0.357011303140482 0.359095913062279 0.362001126353188 0.368025201917625 0.376623177308358 0.390999585231374 0.39819657870578 0.405402117248525 0.441939449789493 0.508118868481994 0.568207645911578 0.585410966666177 0.583700584093044 0.587453230855464 0.580990751972928 0.580634653933388 0.587197064438465 0.583406822460579 0.582201256201189 0.584705254477459 0.593890511322293 0.60621948077711 0.60630621534857 0.609152215811991 0.619381396065522 0.620339049949334 0.597900494664018 0.605501826597606 0.626228146578883 0.60093965066543 0.596006678970133 0.580655011070036 0.584875474739596 0.586131936442787 0.573008599874455 0.574468801335173 0.58549725653596 0.601132657070207 0.595963452458875 0.561568844505531 0.541384168890632 0.525012811963251 0.504848561510542 0.493785444236094 0.484712736439136 0.478861712486563 0.475220595093474 0.471008763729597 0.471447302060342 0.46948010568467 0.47557985643029 0.472214246979786 0.462929783999303 0.470948929712195 0.478327457368254 0.503514756923889 0.526595531214764 0.575984202456611 0.622182866218251 0.600800799717847 0.595838879760502 0.590336590940091 0.585411007842149 0.562226555487102 0.554896864454334 0.546298707940701 0.540389762666121 0.533455994003962 0.525777231591918 0.503640022820961 0.486055957054541 0.470258093939733 0.463272625956483 0.461755439937471 0.463827466379703 0.478283242976646 0.491315235916467 0.516009290640435 0.523684011781619 0.522073787879804 0.523828450693022 0.503649368907321 0.472862414080444 0.602129196587991 0.564370195860074 0.444699555854996 0.429724037370441 0.423933730765179 0.418436280549477 0.431155476698532 0.457019477903968 0.480858584933704 0.486670255029262 0.522585472748669 0.550958348539357 0.744650007110081 0.71709861398885 0.721430683531731 0.717267923495749 0.721718976534611 0.573073222858712 0.429619756516668 0.394101680696882 0.410824167986047 0.385093859807375 0.374426567756866 0.431858353533878 0.51198643491205 0.447250123100303 0.436042084317947 0.389617596286479 0.356184247105703 0.337417401048546 -9999 -9999 -9999 0.33182919599744 -9999 -9999 0.33334932027821 0.35125869196876 0.45158824960825 0.58541456122685 0.721907894389569 0.822398332435299 0.795719758790105 0.755362904284333 0.757645161013018 0.726051045478367 0.659326968878258 0.720271432057307 0.591527901795196 0.706594697301778 0.703596541239041 0.706325053651224 0.705323500981163 0.70718805335606 0.686363334289314 0.65446828274614 0.592797444126068 0.601888099728881 0.618399339539113 0.602790504295351 0.568943871271815 0.543316239132868 0.529927300732064 -9999 -9999 -9999 -9999 -9999 -9999 -9999 -9999 -9999 -9999 -9999 -9999 -9999 -9999 -9999 -9999 -9999 -9999 -9999 -9999 -9999 -9999 -9999 -9999 -9999 -9999 -9999 -9999 -9999 -9999 -9999 -9999 -9999 -9999 -9999 -9999 -9999 -9999 -9999 -9999 -9999 -9999 -9999 -9999 -9999 -9999 -9999 -9999 -9999 -9999 -9999 -9999 -9999 -9999 -9999 -9999 -9999 -9999 -9999 -9999 -9999 -9999 -9999 -9999 -9999 -9999 -9999 -9999 -9999 -9999 -9999 -9999 -9999 -9999 -9999 -9999 -9999 -9999 -9999 -9999 -9999 -9999 -9999 -9999 -9999 -9999 -9999 -9999 -9999 -9999 -9999 -9999 -9999 -9999 -9999 -9999
-9999 -9999 -9999 -9999 -9999 -9999 -9999 -9999 -9999 -9999 -9999 -9999 -9999 -9999 -9999 -9999 -9999 -9999 -9999 -9999 -9999 -9999 -9999 -9999 -9999 -9999 -9999 -9999 -9999 -9999 -9999 -9999 -9999 -9999 -9999 -9999 -9999 -9999 -9999 -9999 -9999 -9999 -9999 -9999 -9999 -9999 -9999 -9999 -9999 -9999 -9999 -9999 0.775619481400666 0.760397302121135 0.720124500426854 0.686832540054203 0.63835591555692 0.613071310168783 0.61488815827141 0.645569984933221 0.629251952327981 0.593329652410479 0.543920902127073 0.522390651631575 0.485281352645203 0.482845818551758 0.478519952140892 0.47516143431242 0.473017392965642 0.468494465064345 0.4682598314003 0.470686591564612 0.472070222919373 0.484856849570697 0.483026789580049 0.466869568890555 0.465792517756931 0.457730755630292 0.448978439962616 0.444574008042951 0.435347389956967 0.446004689898273 0.44008515899671 0.43327225475188 0.439830128601238 0.445917252939825 0.450834210987607 0.442369023410562 0.447483945200879 0.446199182318033 0.449379409027066 0.441381597459345 0.439321235459725 0.43918824184165 0.42981179446818 0.420005203836838 0.419253256844239 0.418013428503094 0.409472898283287 0.404282297499108 0.398463399716862 0.399449600771219 0.400597437826994 0.396195979576445 0.394494937222228 0.397177624915478 0.399841028291444 0.407557060452865 0.407530478855244 0.407234900957107 0.415788872012246 0.422492899006902 0.423654245913975 0.424856869639211 0.428457980518503 0.435808642210959 0.442894632001738 0.428148639144704 0.425233921045362 0.42362099374822 0.433237891555494 0.442710125241802 0.447443438164164 0.462331888956649 0.466847782298025 0.468570687987461 0.472525138650009 0.46646115237669 0.476215509197748 0.479662818226761 0.493681178718084 0.488664325757007 0.485416121200365 0.490290502435337 0.487497907017816 0.487425115521587 0.491845765110972 0.492542307674462 0.512045798146031 0.493914864369613 0.488779103938888 0.480635810827007 0.474167117702069 0.467509287006578 0.461271081934877 0.461885468637408 0.464828141811321 0.464400412005107 0.460151625604443 0.461719977407503 0.470445078880931 0.472710181448802 0.477872928005406 0.469606197836895 0.462471753773531 0.45560756735154 0.452511068570899 0.449509513230505 0.446125671486035 0.453014086354458 0.457683757315592 0.481723693831297 0.456089634746236 0.455106548568537 0.456597290289956 0.452729185718788 0.480042108111452 0.473942338455723 0.474618010987507 0.470455196104073 0.483808895524414 0.474591414222305 0.475342645761187 0.472423475031717 0.478876568298462 0.479300733128835 0.489284950110352 0.493358612493548 0.493532941117118 0.503986862104636 0.515845658647883 0.518825366717673 0.527145215468773 0.524188186425702 0.540224255163012 0.52686792052218 0.507940717504655 0.501244441606459 0.498654044605389 0.487578631254472 0.496798289082563 0.504294663256584 0.511749035824421 0.524444852475032 0.538670547229393 0.542132273004613 0.523180101180548 0.506044864730476 0.490153537763058 0.479774584645358 0.488405027684699 0.503714925151421 0.522347631984959 0.535512204710366 0.505213381159875 0.473774653065876 0.471723425629043 0.493898962828001 0.521184887768805 0.533859565728926 0.536394229562633 0.518973633715907 0.5066889913613 0.494274110755042 0.485412515054391 0.484265617892181 0.493935080826638 0.50300479853405 0.509461866897936 0.527583371792277 0.548406507621364 0.540487578855415 0.524432605979735 0.514014206913061 0.503438906251542 0.49532407966417 0.488723938793821 0.489537420610547 0.486271477523957 0.485145468571559 0.486784178812783 0.484075652921329 0.487001089535696 0.478741089676373 0.474394176213151 0.478979417839997 0.48370890485687 0.4821214583829 0.486861308454123 0.485036544997546 0.493766939893127 0.496978692128985 0.505580421800288 0.530007416419526 0.545983149605708 0.562954183229641 0.55856453813653 0.555898546750379 0.552091004769893 0.550133393596394 0.552008394325672 0.560463949104208 0.561722694383231 0.560101543417076 0.556683306658324 0.553911389196794 0.545929455706631 0.547104156271446 0.540689876323409 0.538617789656843 0.53450099169374 0.529802916784196 0.53318221662907 0.532427539856363 0.527842654107976 0.53034596360647 0.539773819356138 0.538884418061604 0.548142668372343 0.546303169612415 0.542564084351505 0.531881269431531 0.516026176850431 0.474935270682965 0.466009931374073 0.457038619065091 0.448055461550123 0.439112310845419 0.430485278567653 0.417011210068531 0.416707697403916 0.409260807030382 0.398382002138444 0.389590532785604 0.381188701558589 0.378094740411747 0.37406586333084 0.369446676251323 0.366658481911227 0.358951570379892 0.355839710109402 0.348248475023826 0.350341795922197 0.35140028777402 0.34992105942375 0.354562450954302 0.363854879323172 0.373584335736248 0.393828394631702 0.399782413310757 0.397564369969985 0.435918128897739 0.491316122880083 0.55378265079464 0.601567545754582 0.586615434516362 0.595513489049524 0.588309512465479 0.591505260580847 0.597626653647973 0.598285538425249 0.596741616247653 0.599512446799392 0.60931708551855 0.616513635960095 0.61812887525226 0.623720110653892 0.633428903082686 0.594016474350577 0.607741973201877 0.599629597695265 0.60157505425539 0.602718581680327 0.5861744932186 0.573365184635666 0.573966416865329 0.567886556318296 0.566408155460672 0.572415145710579 0.578753960624426 0.596151491158803 0.598175035232895 0.577389979870864 0.544159716889697 0.520932640538538 0.49954989886029 0.496656762561157 0.497824517976465 0.488314427232381 0.482864005119752 0.479199655074741 0.483054136540357 0.485774245739579 0.490326647786282 0.482658077907336 0.484632828380207 0.486960974196946 0.501422743425556 0.520131998694465 0.545579307318605 0.586758305205273 0.604616093784382 0.582212717279917 0.584668617524574 0.573703116098039 0.561723723878077 0.554664927864666 0.53676519359967 0.539564766269925 0.529224653344923 0.524454477157009 0.5101552335008 0.496408900357518 0.4799431044275 0.47205710556524 0.464827508184668 0.45174686448448 0.454658242075116 0.47326323055518 0.494417449511846 0.517768990552828 0.533949884598688 0.539503275823174 0.529150750002313 0.515727726201419 0.48105674100295 0.537204714457048 0.678357091946408 0.471817121437736 0.439217316186175 0.441720903676459 0.437659831694869 0.485839565764764 0.751438806081599 0.464555446122902 0.463493183563206 0.494103958396097 0.737841329198623 0.739079396707448 0.663359196787465 0.742163632916448 0.693749721963106 0.66714191675369 0.602803436171845 0.449419629555643 0.398036417277197 0.42341021371907 0.406993776376818 0.361206647897114 0.368471813727498 0.397721002207262 0.467127007063825 0.538886056197022 0.521839864197478 0.396167964313249 0.341490535109299 0.323622655253188 -9999 -9999 0.319780216165887 -9999 -9999 0.325413940762171 0.342877953308299 0.430186867431163 0.521177437656659 0.65837448212339 0.83326813831797 0.674923500656889 0.711337080569686 0.683172915333588 0.696635294020283 0.65817672267974 0.657512813945635 0.712832762673167 0.703254061725768 0.66988922764489 0.697282147116098 0.700499837536001 0.701464892293265 0.689604087359086 0.595719347224161 0.551303320102109 0.539667504865466 0.541590783393051 0.541019865891271 0.533147311929736 0.521039258198826 -9999 -9999 -9999 -9999 -9999 -9999 -9999 -9999 -9999 -9999 -9999 -9999 -9999 -9999 -9999 -9999 -9999 -9999 -9999 -9999 -9999 -9999 -9999 -9999 -9999 -9999 -9999 -9999 -9999 -9999 -9999 -9999 -9999 -9999 -9999 -9999 -9999 -9999 -9999 -9999 -9999 -9999 -9999 -9999 -9999 -9999 -9999 -9999 -9999 -9999 -9999 -9999 -9999 -9999 -9999 -9999 -9999 -9999 -9999 -9999 -9999 -9999 -9999 -9999 -9999 -9999 -9999 -9999 -9999 -9999 -9999 -9999 -9999 -9999 -9999 -9999 -9999 -9999 -9999 -9999 -9999 -9999 -9999 -9999 -9999 -9999 -9999 -9999 -9999 -9999 -9999 -9999 -9999 -9999 -9999 -9999 -9999
-9999 -9999 -9999 -9999 -9999 -9999 -9999 -9999 -9999 -9999 -9999 -9999 -9999 -9999 -9999 -9999 -9999 -9999 -9999 -9999 -9999 -9999 -9999 -9999 -9999 -9999 -9999 -9999 -9999 -9999 -9999 -9999 -9999 -9999 -9999 -9999 -9999 -9999 -9999 -9999 -9999 -9999 -9999 -9999 -9999 -9999 -9999 -9999 -9999 -9999 -9999 -9999 0.705423436773075 0.74409346097096 0.732652423629475 0.679815727142885 0.627862167401615 0.623723067810416 0.614728059521755 0.625988069522846 0.610160255253089 0.565406131488141 0.525796906691217 0.507424943078243 0.488408661170247 0.477989869785885 0.464638309862969 0.468341876285486 0.472574438791777 0.464339891043319 0.468204975396754 0.477451552532348 0.497005921427796 0.510109079435613 0.500198611520718 0.485559246983429 0.466637483660376 0.452279067539965 0.446727181345984 0.437645584613875 0.436044988252401 0.45143161248442 0.43335203822865 0.426385005656559 0.432030149262825 0.451757602764994 0.450464742144946 0.449717784388942 0.447600055874625 0.444058540798883 0.445658380829693 0.445214176881063 0.444810639248439 0.440391620975265 0.435138368100448 0.426407407803429 0.41813912972668 0.415698116415847 0.410661069823271 0.404535451475692 0.401684133198079 0.396906905111001 0.39533050992553 0.39694788439128 0.392343494951953 0.396023737575687 0.399126318153527 0.401989976205023 0.405184362906421 0.405634941665169 0.413706897863355 0.412483693595952 0.42057580757632 0.425579176914463 0.424093973613036 0.435659110274781 0.440150861725202 0.429935031292192 0.419864733112065 0.421885587868216 0.424520334249109 0.43138339548863 0.435253324397724 0.440691079287871 0.443563748333009 0.452926623150146 0.460218074232792 0.460286041998121 0.466389884980558 0.471649791472831 0.475618941929634 0.477768805730501 0.471141260542633 0.461833955034876 0.470282177789266 0.467622690954619 0.466003370044833 0.473484458171897 0.487914486276962 0.476731387885494 0.468546606023133 0.46411265375473 0.458848233598271 0.458867283343573 0.45327923685997 0.453632974725783 0.454827417238925 0.454248967086348 0.46039382740518 0.450625325307733 0.454837334764562 0.453981430620028 0.457339942929065 0.452019481408662 0.449133578794644 0.446286398350663 0.4383978988186 0.448338688839794 0.437058942880734 0.440972470302277 0.447382798249423 0.435644090804636 0.439351001398282 0.429089036236087 0.41332972768304 0.427522218377099 0.502946857871949 0.447895295890933 0.444983653575847 0.46442016453236 0.481025356233948 0.472632104622929 0.469137958421608 0.47352559097849 0.467693340838673 0.469734186342321 0.468034601263089 0.476218801717342 0.482852049145234 0.485549603230012 0.488821149846197 0.496610448975685 0.503699178648864 0.500481375865981 0.493538457863115 0.486381724537513 0.487773133580014 0.485644545097083 0.476678865851296 0.475583654667613 0.48224526173292 0.488816418432418 0.489290363536205 0.501763457963305 0.516086543144472 0.533872944558839 0.503184869550209 0.476519962626805 0.466546941865683 0.457412182754701 0.468034550956084 0.48357411027151 0.496923878842167 0.528773857706736 0.514261902608949 0.476865939837111 0.462902631339891 0.471389103438445 0.493617204845869 0.514429404241246 0.537740664981078 0.523787034659952 0.498981593143515 0.488985326692968 0.477251601992002 0.475610962843037 0.477448185827252 0.481787884780411 0.492518403142481 0.50757842575762 0.515622720109737 0.542468753006763 0.539998887736352 0.529033544649638 0.508809375483949 0.511278231022464 0.505361944390051 0.501796094771742 0.504354281818622 0.511017891544935 0.510742022807231 0.503503949865891 0.504543445466117 0.499363188263459 0.50127093519958 0.497641454709549 0.501178730473741 0.496124322995594 0.498228457948457 0.502153793859695 0.509184851959974 0.508915947320907 0.521927351499856 0.546815191780737 0.558853262922873 0.563535139205975 0.561384182972919 0.556055313198175 0.554727068655907 0.556399146187242 0.561877787170814 0.542594864970117 0.554546393244052 0.553562202542179 0.557730139910065 0.560189078536694 0.555764546720324 0.550512009133262 0.54477614255959 0.54792596395577 0.543646737655057 0.544370590907875 0.543830704431105 0.545878709989499 0.541233550202147 0.523933633890459 0.52196126407511 0.519226687242301 0.513077022116882 0.521135162759354 0.517955058978114 0.496353589697236 0.483339754850406 0.457050145566299 0.446805788129549 0.44736000156883 0.435616303300605 0.424022401585976 0.420497849339407 0.414843134477273 0.410008430128214 0.406072716578875 0.393914560328435 0.391115640886892 0.380214690058999 0.376428023618088 0.368984873541542 0.369781639737405 0.359560752089577 0.352647990738155 0.350187168006247 0.346331900626479 0.340374148671019 0.343582966500539 0.348071858870924 0.354893326934915 0.367899322594418 0.383004065613647 0.405188388509491 0.448457013991429 0.398883201386672 0.413382640078204 0.463446753675875 0.510156671426036 0.583546080231434 0.609188059611387 0.595549743097937 0.601315098095104 0.609771840265715 0.610473463498392 0.612474095009101 0.622201058957636 0.618168016348071 0.619656948241849 0.621164867944407 0.629949003176303 0.632537604247295 0.616049454610868 0.601100818347345 0.593324923106711 0.568666791035871 0.585602041564466 0.600683763300107 0.584203289863783 0.567001957533353 0.566511890192591 0.561531921693496 0.555861461989674 0.558205341474495 0.560280741652069 0.581295602381521 0.593755291981221 0.578970077681516 0.543983913497571 0.519164354668517 0.506351812020858 0.50486148630117 0.498504822611693 0.49816334553227 0.493807178847252 0.49235603176565 0.496600640941048 0.506478306817658 0.505118041562926 0.506860471239457 0.504950585172154 0.515922715956881 0.520056483573834 0.535510938754006 0.565215639171026 0.596480797896791 0.579750080931277 0.562577649897124 0.547159307255201 0.544976622263071 0.537751289526843 0.52728878787298 0.518741135427752 0.522047325131382 0.515255722686741 0.50902914308834 0.506530401382813 0.495497667054631 0.475687985751177 0.474653490943145 0.468104197408094 0.462923324415261 0.463379202447886 0.485356039403026 0.517461164342848 0.527942996838208 0.541325793619406 0.544026187030265 0.517805711678343 0.512442468345099 0.50011893144077 0.705414389427199 0.74816131455143 0.521618780224894 0.467205813017302 0.483940909005765 0.561236184950949 0.649356810501097 0.728288065656981 0.578777008495943 0.446958734195502 0.4622014452558 0.522515598426063 0.654319778442785 0.710746842761679 0.725319155039653 0.632969230522917 0.660307048685106 0.637938556165499 0.506180234243682 0.402396881159409 0.395995727275939 0.383057693752308 0.365195241000503 0.367739870622929 0.367153206692229 0.407400106120566 0.584506463576653 0.638921714236248 0.409016751771735 0.357236048325145 0.323279503585264 0.311206627326647 -9999 -9999 -9999 -9999 0.324080700319878 0.345638577528069 0.401917996519433 0.491075017655396 0.702825518034146 0.800561932760041 0.67833627797274 0.586630167507995 0.545432544878292 0.539789163947931 0.615456448848626 0.656142703413065 0.582752859991321 0.57785964967616 0.567264944832922 0.585744015404612 0.632318057612359 0.544987185402295 0.532340495277759 0.526732433220222 0.52076688778433 0.521585236875637 0.512336374798945 -9999 -9999 -9999 -9999 -9999 -9999 -9999 -9999 -9999 -9999 -9999 -9999 -9999 -9999 -9999 -9999 -9999 -9999 -9999 -9999 -9999 -9999 -9999 -9999 -9999 -9999 -9999 -9999 -9999 -9999 -9999 -9999 -9999 -9999 -9999 -9999 -9999 -9999 -9999 -9999 -9999 -9999 -9999 -9999 -9999 -9999 -9999 -9999 -9999 -9999 -9999 -9999 -9999 -9999 -9999 -9999 -9999 -9999 -9999 -9999 -9999 -9999 -9999 -9999 -9999 -9999 -9999 -9999 -9999 -9999 -9999 -9999 -9999 -9999 -9999 -9999 -9999 -9999 -9999 -9999 -9999 -9999 -9999 -9999 -9999 -9999 -9999 -9999 -9999 -9999 -9999 -9999 -9999 -9999 -9999 -9999 -9999 -9999 -9999 -9999
-9999 -9999 -9999 -9999 -9999 -9999 -9999 -9999 -9999 -9999 -9999 -9999 -9999 -9999 -9999 -9999 -9999 -9999 -9999 -9999 -9999 -9999 -9999 -9999 -9999 -9999 -9999 -9999 -9999 -9999 -9999 -9999 -9999 -9999 -9999 -9999 -9999 -9999 -9999 -9999 -9999 -9999 -9999 -9999 -9999 -9999 -9999 -9999 -9999 -9999 -9999 -9999 0.689735816225229 0.679737677987065 0.688251217699423 0.631300047782278 0.613697094301715 0.588539908051746 0.592274426366874 0.594561827035184 0.56120515198233 0.534299795310087 0.51098993236689 0.499159822508769 0.494697453178919 0.4895127787398 0.466181599965384 0.473666662828829 0.472480638483235 0.473315974313872 0.466323521589677 0.483016904719157 0.503257729055072 0.514460074441728 0.488636345975205 0.475097482913047 0.463260657514597 0.454727888968019 0.444411987166597 0.438204269006514 0.444364843744333 0.43209852279831 0.42876154595619 0.429928573694711 0.439618964876728 0.440469138745241 0.450521430714847 0.444911647237792 0.442840895784109 0.448823789989989 0.443899789285372 0.441809191745 0.446488114529944 0.439519223527249 0.431410634109109 0.426571821012493 0.423004486353716 0.418696253687601 0.413404422986196 0.409198242883469 0.404817811193509 0.398375603122012 0.390849073886697 0.39257627144892 0.396151548543704 0.399582441119526 0.401581202279427 0.399153808801662 0.406020235139468 0.41391228497129 0.413773158425366 0.419197769668653 0.424746448481519 0.421960477487995 0.430761860290146 0.426765070471207 0.435128726106236 0.427924298401955 0.426044252788119 0.418081825533878 0.427396187230033 0.424853657470277 0.429083497568519 0.432466709501236 0.438244494775368 0.447562871317574 0.451738284168452 0.455226377033481 0.455493248783026 0.460043249175913 0.463229586464502 0.459123009576168 0.450828961695554 0.44200529738692 0.440832466417945 0.447286893323846 0.449346658036793 0.457407349712074 0.466728227407269 0.467722971256111 0.465175109710375 0.457123844683068 0.460822988567983 0.457542429421458 0.450192017971408 0.449469622683587 0.44831408356704 0.450424305159897 0.451999326854656 0.443363902454809 0.438128155031822 0.443728663132763 0.441349306040436 0.441334177884184 0.438665914987134 0.436377325772897 0.43332711727947 0.43739515309068 0.434844286102633 0.440401799791586 0.432858713472423 0.42761486222175 0.425245012270687 0.422440059956986 0.420969765420217 0.42738945797065 0.434120386637184 0.439229797926079 0.444840969340536 0.447630217240242 0.481542255807237 0.463788272546859 0.460418716828378 0.461711716696704 0.467273375421197 0.463116888741729 0.473496660730863 0.471411330084738 0.472993489822632 0.47563558018638 0.478931443483871 0.476999969377681 0.472692312205905 0.46466470710834 0.460098354470253 0.459361079699772 0.459886414445189 0.471192558005224 0.465078758999884 0.464861672583651 0.462697875901578 0.468663142957672 0.476683430734585 0.483761546214785 0.479605429434566 0.490878413989395 0.476572119686811 0.454329847115748 0.441341872184704 0.442332680072709 0.442768869317595 0.46172853895025 0.484444778508488 0.517431404471101 0.518413648994455 0.473157652195375 0.449046935210904 0.457968719841985 0.470568235119689 0.495730983227937 0.518982355604716 0.519803801455918 0.505517795168055 0.484481033522849 0.478734241116163 0.463572484001279 0.460201472509337 0.470890627780967 0.478875130412632 0.486780358222137 0.502434502066434 0.517057840955812 0.531675636425237 0.545401073822086 0.530207090467306 0.523468157738123 0.523193385648231 0.523992670514762 0.524597001407862 0.527673339195486 0.532159815937674 0.532448649821321 0.525643932691211 0.522114294296309 0.525783913508959 0.523605679841452 0.52339518684358 0.518730094841681 0.522375397099521 0.520780843843111 0.525779691664859 0.530316130898409 0.541974410071479 0.554281433196402 0.571922791292491 0.574627775004582 0.558984059093204 0.546782814703181 0.549911774658004 0.557699043728852 0.551099282527463 0.538819387867422 0.541656264287872 0.525417512898125 0.539562801154392 0.531987172165163 0.531213175024028 0.538499589209833 0.539074894410448 0.540263375349316 0.534285156676046 0.514566613418858 0.514377865524501 0.506876434420266 0.504516937902771 0.490168293710787 0.497114782615842 0.508665338129914 0.491186030961261 0.488241372997749 0.48491104883479 0.466974085447251 0.443550524583093 0.443222436045158 0.438385430191195 0.442107887215103 0.431909935835124 0.422923791442213 0.406392029293321 0.409895976405341 0.407774223521006 0.402565486455501 0.386697183782112 0.382362270084756 0.376373656748434 0.369442962573017 0.362284790961251 0.355020403995313 0.348865341532125 0.342545072410449 0.342244960072091 0.338143846085981 0.334645358702425 0.337074667442124 0.349663649876713 0.358323672254468 0.374422501595746 0.393453362416851 0.429476690347566 0.498297415432338 0.41881556529542 0.405811282623226 0.435901051705472 0.501179420869272 0.55246082911913 0.592191075392936 0.631773319776657 0.626446123122283 0.620808765923027 0.626009902515239 0.621591566512359 0.615962948882515 0.608816423142065 0.617063676320556 0.617324819469648 0.631414627017313 0.612196749133176 0.611725081504917 0.600522134251754 0.586107438047355 0.564874396713388 0.573330760202885 0.595843847074388 0.572709844548432 0.565668427540766 0.556524253502451 0.545757324254043 0.54321391833444 0.537929456253205 0.549714902110976 0.55463552574088 0.567477128610961 0.587235489898642 0.553762912095475 0.527265224779614 0.526567288056708 0.51395301826265 0.506834096372513 0.507705975624565 0.509541572450916 0.504237368208461 0.517630637547677 0.521326822608617 0.523178569945791 0.529125120279005 0.539263954666123 0.540961684002852 0.549784115878298 0.55345899261229 0.578217701242488 0.572968691611877 0.55038323427667 0.541633035118462 0.532520081422939 0.52803209058176 0.519047360858577 0.518460536718395 0.506774459408577 0.509323375340492 0.512372727099187 0.506239530930144 0.497711259562592 0.49418905405408 0.484343124263396 0.491813184514156 0.494803899348671 0.494083422624661 0.49521634357164 0.513671281505 0.539122018004349 0.529171449254518 0.542634551209639 0.549465741594189 0.535698691205559 0.517417798793197 0.500709675061599 0.487850492139195 0.679203007159641 0.571278190884119 0.640379968283089 0.756946735988489 0.512001248577304 0.256238054596023 0.237108982586929 0.712777986289902 0.45237223937798 0.488217472534591 0.53183522132998 0.70646810908983 0.711369418741399 0.669273315839777 0.609138087770867 0.698496976096739 0.64450320728377 0.535367515030334 0.422641716864817 0.402758844651342 0.375138108184143 0.364392024167744 0.408306545783264 0.354845540473804 0.3841289518197 0.606623230792359 0.576400753512822 0.402363128562287 0.368039973849628 0.328983507302394 0.316009490370956 0.305923292832982 -9999 -9999 -9999 0.3207386702942 0.346908558784615 0.389705991239285 0.481327122757839 0.625114959244593 0.777689432392665 0.758514841332664 0.665207987294486 0.502647787327864 0.483902995772315 0.495103242837821 0.498085325996627 0.498091326251215 0.522226072406421 0.50986381938652 -9999 -9999 -9999 -9999 -9999 -9999 -9999 -9999 -9999 -9999 -9999 -9999 -9999 -9999 -9999 -9999 -9999 -9999 -9999 -9999 -9999 -9999 -9999 -9999 -9999 -9999 -9999 -9999 -9999 -9999 -9999 -9999 -9999 -9999 -9999 -9999 -9999 -9999 -9999 -9999 -9999 -9999 -9999 -9999 -9999 -9999 -9999 -9999 -9999 -9999 -9999 -9999 -9999 -9999 -9999 -9999 -9999 -9999 -9999 -9999 -9999 -9999 -9999 -9999 -9999 -9999 -9999 -9999 -9999 -9999 -9999 -9999 -9999 -9999 -9999 -9999 -9999 -9999 -9999 -9999 -9999 -9999 -9999 -9999 -9999 -9999 -9999 -9999 -9999 -9999 -9999 -9999 -9999 -9999 -9999 -9999 -9999 -9999 -9999 -9999 -9999 -9999 -9999 -9999 -9999 -9999 -9999 -9999
-9999 -9999 -9999 -9999 -9999 -9999 -9999 -9999 -9999 -9999 -9999 -9999 -9999 -9999 -9999 -9999 -9999 -9999 -9999 -9999 -9999 -9999 -9999 -9999 -9999 -9999 -9999 -9999 -9999 -9999 -9999 -9999 -9999 -9999 -9999 -9999 -9999 -9999 -9999 -9999 -9999 -9999 -9999 -9999 -9999 -9999 -9999 -9999 -9999 -9999 -9999 -9999 0.683636691417559 0.667852530662428 0.625130484086053 0.592683065622499 0.567515735684512 0.55114093907154 0.550497021734415 0.555881377514445 0.541562344846798 0.524273185350321 0.501071803930933 0.500731630130739 0.502083785988175 0.486721361325721 0.471283246318411 0.474423318043673 0.477667041477971 0.476886606318421 0.476883755699669 0.482383277101342 0.485490331475448 0.497890890247633 0.485096093083242 0.464725086391691 0.461355710269289 0.44963841824492 0.441132855384965 0.442093521330441 0.442736908044846 0.435103347083616 0.425875713157586 0.430382486859629 0.433379666937277 0.438201594248128 0.461033071964673 0.445016410972862 0.445058127637233 0.453243036798182 0.443040911400064 0.440520333709594 0.436788202054493 0.437405462472914 0.429496935809046 0.420792584795757 0.419726644343809 0.421632102720496 0.417994297538333 0.40989067061097 0.403990511138002 0.400219241494404 0.397306719062049 0.398659335765138 0.39771821620078 0.402944924727726 0.404761592827751 0.402317506712645 0.405495842642076 0.408963814170959 0.408937896638099 0.414143370173251 0.417119672274075 0.42116648407155 0.425323123624662 0.420906026410869 0.427756209048938 0.428835079666812 0.424110162235272 0.427105975552062 0.422034643051787 0.423097411305194 0.423453327324461 0.433869445768568 0.436111839736773 0.441418725957414 0.449252838921287 0.451643792514278 0.448606475860564 0.456222640162988 0.453502058800465 0.443016387578874 0.438775258676342 0.426203796062322 0.423272074618816 0.420348590477626 0.432966997540603 0.446527321457083 0.454494140180965 0.454268467245608 0.451616579481911 0.451305239394149 0.445996207417488 0.448811023744277 0.451209131338844 0.449303685105424 0.443073568267908 0.448343423904491 0.444160826830605 0.439836991930958 0.436292296688806 0.435603018970622 0.435385579334556 0.433999274551057 0.428724822338814 0.42984413775908 0.426179624363647 0.426986465739699 0.429021790337592 0.42076298234864 0.425636433472508 0.427380998917266 0.422061800284657 0.424638514623635 0.424320678501423 0.423527122066356 0.425716371888212 0.433958490328372 0.434463380825898 0.440365223764027 0.452939708069885 0.453682457370166 0.458283614714751 0.453220251803657 0.455170806916451 0.45706223384993 0.458654299084205 0.459002413814446 0.461633514636441 0.455917424021933 0.457928119203703 0.458472126638903 0.45275973597115 0.446245442670773 0.433787594395178 0.440924872639034 0.44574576395217 0.449253386864912 0.453979945733695 0.453194842125197 0.446029835068983 0.455682686839029 0.456458239357489 0.455039335114163 0.456042394283838 0.45764772373202 0.451310153733082 0.439261043682889 0.42515634516998 0.42262275397512 0.43144045518124 0.445302332673043 0.464350858908739 0.498069954882298 0.528342289792128 0.468619596329231 0.43249628751781 0.437441138577507 0.461124664558285 0.488438660261689 0.518010178234689 0.511617245267129 0.492019660011875 0.472132830453828 0.466422438100621 0.456025845372392 0.456893284604567 0.450889072659428 0.45882570200446 0.464478766407917 0.478991387148228 0.482263346190326 0.507076099973062 0.521341671633556 0.539506459263138 0.545129166910106 0.543890221987413 0.542541013005974 0.538621013476264 0.537234488662221 0.533912518690061 0.536097477186224 0.536539926235447 0.548146177211987 0.533300214657994 0.538927082392206 0.533522169191208 0.529198559909672 0.533969513643234 0.51532332597489 0.511552058304865 0.509285731789707 0.512842515425349 0.556987865688161 0.56025243315421 0.577181047112817 0.556751546111334 0.542720081075239 0.550307571873384 0.561590988733427 0.536147861931158 0.52364248959592 0.527420716267286 0.513367750385318 0.502960962280626 0.513966851301575 0.51376077941934 0.513757926089617 0.528480160227101 0.506123647765619 0.499222181227307 0.481423354891297 0.472306069519674 0.474219981139096 0.484180860636122 0.458339748133596 0.456687980128179 0.457124282506409 0.452941758705895 0.440897677075712 0.439262881119101 0.428906557907142 0.426785991001497 0.422872086348607 0.426564329080714 0.423557552896144 0.418847760905127 0.411704882682081 0.402141406406754 0.402982869145699 0.407010641100796 0.403533356310586 0.393239908002589 0.376871954686858 0.373343216526673 0.365246162015984 0.356577294855152 0.348409152017943 0.340334438966881 0.340147385542227 0.338409074770535 0.333054606274387 0.330104738122405 0.338073222792628 0.339966765690277 0.351101669416562 0.36817913446586 0.404180361974683 0.529537560690474 0.567270021134318 0.430603946607877 0.406438178364651 0.43448284360576 0.477262189410977 0.528079695592283 0.566213316963261 0.6021474734292 0.613586847203648 0.613127406613081 0.610158292344301 0.603278550477408 0.598516653278216 0.603835926989372 0.589336770536306 0.612338231891594 0.615907693770196 0.610399117447265 0.605160330627822 0.598121160213737 0.589319797875646 0.583803819954689 0.584689129252124 0.582044143524905 0.569254393559933 0.557444881974143 0.538128948561275 0.530586019794773 0.532208411019386 0.541930402916341 0.542199249456394 0.543157269460421 0.555820144833036 0.57909480580918 0.564025208535859 0.548505833057143 0.550714181969391 0.532892712368535 0.527042304493791 0.519201454232528 0.518905606313501 0.523252595084952 0.535996775895264 0.542939318417174 0.548452913694171 0.562759480749949 0.561675307998101 0.562378687867293 0.574456492203623 0.575163518511965 0.561339692588014 0.553107261094796 0.539489293624 0.518946950932782 0.510540775737488 0.509291449593788 0.494397877720388 0.492148216174022 0.489722164360376 0.49709587575981 0.499449885684107 0.493243830069458 0.498098353784365 0.498467826387532 0.49124415467636 0.494763899904366 0.508338063710442 0.514530763190039 0.535301911227342 0.552099519827531 0.570876129693871 0.567334991464549 0.54003605375235 0.528777874731178 0.527803123605745 0.510540875974832 0.506561650347933 0.5117164806642 0.491384029360848 0.580568979115869 0.770188440336532 0.567050982907232 0.560378266735816 0.462431323742858 0.613999831810847 0.508246656204739 0.478349614930533 0.479485657865936 0.502552810672766 0.58349080693986 0.690824983066163 0.663571512845213 0.627812036270504 0.669172117178216 0.660205578641584 0.607713335910661 0.469074597248589 0.448665985645325 0.409357391516349 0.407261543668392 0.380673491105421 0.360172697807127 0.355878121067771 0.450576803922526 0.395153524484363 0.394660773702809 0.439308491595462 0.383044967357001 0.370969351705854 0.324460080753744 0.297603174514067 0.2805913243393 -9999 0.311095415330602 0.33460227839162 0.383437367509393 0.477590600742144 0.522849300992522 0.581543281946366 0.531722943656359 0.477447248811757 0.464087807725536 0.428356950927921 0.428389204928162 0.439471195643014 0.47529264237193 0.505868944932753 -9999 -9999 -9999 -9999 -9999 -9999 -9999 -9999 -9999 -9999 -9999 -9999 -9999 -9999 -9999 -9999 -9999 -9999 -9999 -9999 -9999 -9999 -9999 -9999 -9999 -9999 -9999 -9999 -9999 -9999 -9999 -9999 -9999 -9999 -9999 -9999 -9999 -9999 -9999 -9999 -9999 -9999 -9999 -9999 -9999 -9999 -9999 -9999 -9999 -9999 -9999 -9999 -9999 -9999 -9999 -9999 -9999 -9999 -9999 -9999 -9999 -9999 -9999 -9999 -9999 -9999 -9999 -9999 -9999 -9999 -9999 -9999 -9999 -9999 -9999 -9999 -9999 -9999 -9999 -9999 -9999 -9999 -9999 -9999 -9999 -9999 -9999 -9999 -9999 -9999 -9999 -9999 -9999 -9999 -9999 -9999 -9999 -9999 -9999 -9999 -9999 -9999 -9999 -9999 -9999 -9999 -9999 -9999 -9999
-9999 -9999 -9999 -9999 -9999 -9999 -9999 -9999 -9999 -9999 -9999 -9999 -9999 -9999 -9999 -9999 -9999 -9999 -9999 -9999 -9999 -9999 -9999 -9999 -9999 -9999 -9999 -9999 -9999 -9999 -9999 -9999 -9999 -9999 -9999 -9999 -9999 -9999 -9999 -9999 -9999 -9999 -9999 -9999 -9999 -9999 -9999 -9999 -9999 -9999 -9999 -9999 0.663848746575845 0.636250047167148 0.598883710528376 0.577745570310265 0.560221232264112 0.550516335357198 0.543545201118133 0.532231950195876 0.524455139201553 0.506929828299005 0.495344345298942 0.489477516095579 0.48915029407464 0.479821015823031 0.477083450131041 0.474948240142687 0.469416660342674 0.465305842591178 0.476891494813199 0.472830225965231 0.482753978204358 0.479292184902369 0.479931770399069 0.466142833756493 0.454500576004037 0.449871364884443 0.444764137075637 0.442209230566296 0.435305101832824 0.436991458868114 0.434721280469423 0.432148913111242 0.430035039142743 0.435301127571787 0.46191144695942 0.448065107310492 0.442922000176323 0.44528817722622 0.446289190664463 0.438840604670263 0.43710323868234 0.43262344099058 0.422370284728171 0.419816592277864 0.421059350766877 0.418392285808145 0.416209193942062 0.416513603169162 0.405545081502154 0.406301417715897 0.401795352530011 0.407252520552078 0.403225512289068 0.405609117306419 0.411797419953654 0.411151883746116 0.412168272023144 0.41424035520299 0.408147341904631 0.414389292395563 0.416745666962658 0.42047346976544 0.423624251788062 0.423726510675133 0.426281108374238 0.423852594044276 0.426798124038658 0.421046686096048 0.420237963329799 0.421874498017159 0.426910360574377 0.432659982982121 0.438773960444226 0.438286117269611 0.443785803078424 0.444846628760437 0.447220776296913 0.443950968419871 0.43901202868822 0.434597254454096 0.424395687449342 0.415477286650638 0.416385996560767 0.41863959300421 0.429696850752696 0.444178385837424 0.445923110926349 0.451736424152558 0.447997109689036 0.448439170771142 0.447745445091063 0.440291968081136 0.445206584566624 0.441162386104196 0.438921590392457 0.442013356895856 0.437802506417831 0.432235194101563 0.429404883820334 0.427169256440477 0.428710943955053 0.42821366362757 0.430232399722943 0.423590188128327 0.425305622686723 0.42107841973464 0.422723697391225 0.427136115309364 0.417793161642994 0.417555951198919 0.415663419230473 0.416415102931858 0.423160748456136 0.419672992036421 0.427781961596027 0.425890037152047 0.428401436437945 0.437712567949225 0.468763557026172 0.461284084917822 0.453339628537916 0.456543174829109 0.461378323520113 0.457228071366119 0.462959140869974 0.449889442440654 0.45488233040067 0.450647454864381 0.451592477683485 0.446351274573252 0.439113140771597 0.429453581961405 0.428299375129969 0.421065818643543 0.432813516529527 0.439895764751891 0.441683755721446 0.44317164197374 0.441164710376276 0.44612121229186 0.442692925652009 0.442539863683828 0.442294536223216 0.438533567447236 0.437693593203181 0.4278800425967 0.423275064983216 0.422308386717014 0.430787635192029 0.439508652653202 0.456227760249762 0.490502244316143 0.534379435894364 0.477407034326808 0.439613861525096 0.439194246236298 0.46434191673653 0.492671732834049 0.524305501637516 0.510074543459791 0.483486461312298 0.463709654178064 0.454550229886777 0.445279743421157 0.437159041284448 0.439344212823682 0.441770957407494 0.449605308669007 0.454429648357159 0.467823140812638 0.473965907018626 0.486133547818562 0.501533172975671 0.50228669432608 0.507330381446205 0.511836163081067 0.505055126517757 0.507094702642254 0.507306369444981 0.507889130299315 0.507546791843479 0.507752403024781 0.504386619992751 0.508335890075988 0.499895174444609 0.505794048190519 0.495577466881777 0.495423476960547 0.4849452599594 0.479775639922498 0.479662903807738 0.501527230906439 0.523235300903401 0.549999104689858 0.56367324305461 0.553236995428927 0.560360483183539 0.560706670443756 0.537964353227365 0.526378717266316 0.503510556203201 0.504642608952347 0.492231367203654 0.491951185610901 0.506451280814907 0.495790716190719 0.482946253883261 0.474527570182996 0.46875509315114 0.454019824342253 0.442012726625501 0.430349422217608 0.431094647882994 0.419853165875302 0.41806429281087 0.419896758473326 0.429703251494223 0.411450302520275 0.416681341568123 0.412518974945972 0.419948080004377 0.410850803585388 0.416514016612246 0.414830277897211 0.412109984811767 0.414372317829797 0.40675079449524 0.404505863961584 0.405219633592364 0.399113449069662 0.392570492853932 0.377142585391089 0.37018298251032 0.358151577226 0.350170742347582 0.343512060438752 0.339947452419401 0.337645900865441 0.338148102789294 0.332384232424445 0.330762163110572 0.334016887923979 0.339875201502061 0.353781787212797 0.372610161785639 0.418101457294258 0.581031429006526 0.559680873434385 0.416088038062205 0.409233238668744 0.442702650596438 0.471310736048656 0.509777303483012 0.543644001315383 0.570258817226477 0.587543182698416 0.585436885935285 0.591005216452984 0.599250812043915 0.593700137560135 0.589452601273907 0.592625530383999 0.608351885110702 0.592612159474277 0.59792049275326 0.590420019338624 0.585719297555978 0.578337994005309 0.583301159683863 0.576167994056226 0.565263972672214 0.561640956533098 0.543095646333981 0.534104185996299 0.530847436643993 0.533398991155578 0.535233539323946 0.531728463181653 0.534169324902847 0.552622885527158 0.580687534501186 0.580350959221053 0.560867140502478 0.552623234753009 0.556612603573446 0.547856582119367 0.547098526736619 0.538910603144189 0.542596780271083 0.549707086880708 0.557536543763444 0.566541929674539 0.583626814050249 0.572410080764456 0.572919117447624 0.573219644754747 0.55630532120862 0.543084606409622 0.535305014559074 0.515233797907669 0.505125213444872 0.495539506730652 0.483020015995466 0.477818566013991 0.47190509477507 0.468508372126348 0.481594927218256 0.490809606686726 0.492044193305287 0.495843910455435 0.500988148962853 0.502118593564232 0.517252712343779 0.516024641031314 0.542130953518168 0.551785496499335 0.571081493011135 0.58819800536882 0.589517640090931 0.572642004018847 0.540218740083165 0.541732952570882 0.532295574989449 0.551253035842973 0.559315522863124 0.538264662142774 0.756375344896152 0.614902945797318 0.781244633437528 0.795355975030315 0.765877700242842 0.661722918301432 0.508491036471577 0.534241349907654 0.53859325406887 0.536076697934197 0.596481156217761 0.689342252366693 0.641825316446984 0.633215991193702 0.711206020087909 0.67946930941775 0.5261494467912 0.493858579228682 0.568171197781542 0.436299038531148 0.389333214997291 0.365863255265885 0.354573428310782 0.349449976326824 0.371417262590832 0.354566847368844 0.392160071703804 0.437210174217557 0.414494773308303 0.410434694914039 0.344434976489815 0.285118582340647 0.298821373116403 0.288057850670906 -9999 0.320895269589683 0.360033665377746 0.409523158734925 0.428816286680003 0.418944239343326 0.413898525958884 0.418226213753704 0.408159757030897 0.386388864777286 0.386488843964807 0.392695049165206 -9999 -9999 -9999 -9999 -9999 -9999 -9999 -9999 -9999 -9999 -9999 -9999 -9999 -9999 -9999 -9999 -9999 -9999 -9999 -9999 -9999 -9999 -9999 -9999 -9999 -9999 -9999 -9999 -9999 -9999 -9999 -9999 -9999 -9999 -9999 -9999 -9999 -9999 -9999 -9999 -9999 -9999 -9999 -9999 -9999 -9999 -9999 -9999 -9999 -9999 -9999 -9999 -9999 -9999 -9999 -9999 -9999 -9999 -9999 -9999 -9999 -9999 -9999 -9999 -9999 -9999 -9999 -9999 -9999 -9999 -9999 -9999 -9999 -9999 -9999 -9999 -9999 -9999 -9999 -9999 -9999 -9999 -9999 -9999 -9999 -9999 -9999 -9999 -9999 -9999 -9999 -9999 -9999 -9999 -9999 -9999 -9999 -9999 -9999 -9999 -9999 -9999 -9999 -9999 -9999 -9999 -9999 -9999 -9999 -9999 -9999
-9999 -9999 -9999 -9999 -9999 -9999 -9999 -9999 -9999 -9999 -9999 -9999 -9999 -9999 -9999 -9999 -9999 -9999 -9999 -9999 -9999 -9999 -9999 -9999 -9999 -9999 -9999 -9999 -9999 -9999 -9999 -9999 -9999 -9999 -9999 -9999 -9999 -9999 -9999 -9999 -9999 -9999 -9999 -9999 -9999 -9999 -9999 -9999 -9999 -9999 -9999 -9999 0.644122040447366 0.602286102865272 0.584428116871618 0.566245684697204 0.560200184901333 0.552454923453234 0.534447635493464 0.528266601287419 0.515945638900432 0.505975812775862 0.490126356335667 0.486134389783613 0.482980008724843 0.486050321748079 0.481550905463868 0.484430868823125 0.475247515220342 0.473737333992581 0.472014519990393 0.472597406647472 0.477871430012421 0.478389886827507 0.473289728302331 0.468898760873905 0.459309869854286 0.451089136148033 0.445067330729087 0.437601105010422 0.438743398994561 0.434800418378678 0.441928290879156 0.431647246228805 0.435609402102157 0.436254614852614 0.465775161813659 0.45608376642921 0.447885679856778 0.444791495291526 0.444208614760907 0.435365624504486 0.434273779892506 0.429502331248151 0.427186260875154 0.423535918561918 0.42443665412705 0.419691266579242 0.421439298445326 0.420801131658061 0.416490268185814 0.408664547518508 0.411898592254472 0.410952489228852 0.409085658710268 0.417419043663104 0.419400749031888 0.418142608584673 0.420042758782103 0.41539459852877 0.410638434975754 0.414214626173603 0.418355135165884 0.41488765393137 0.424903984181687 0.42950594330271 0.428196920601186 0.430894584723084 0.426634150364709 0.424233593353458 0.425595720742088 0.425668964242812 0.432625874785295 0.431494889111637 0.442871414030296 0.442814152024846 0.445447646124658 0.438256448583967 0.438011526784385 0.44148197476235 0.425294343249741 0.420671034773225 0.413089567602907 0.409139344231657 0.410937202724293 0.412783297076915 0.42988785690993 0.431906673174837 0.437598688101703 0.443923946295384 0.439787430797283 0.444905531487024 0.445033513143986 0.444323576162234 0.441270844621573 0.43892418603191 0.440627584136899 0.439974609196719 0.436001962942731 0.430856423104708 0.423516475041858 0.427216103364074 0.422966405749199 0.424730616448395 0.426433151550239 0.423263744115155 0.419145664242693 0.41899881932563 0.42233023569302 0.420500345162406 0.415777116358503 0.412990952213486 0.41448454467717 0.416920526539689 0.417682047870205 0.41866792806591 0.419113700429382 0.427437230698558 0.426370575095745 0.434993527779856 0.447053192987621 0.44158831838763 0.449702904832677 0.449842283931561 0.451010373317685 0.455359273652687 0.448685284579936 0.449478943818743 0.452044520588547 0.447645065716202 0.439947095143507 0.442607152840947 0.429531992821235 0.426799677680782 0.422128808737603 0.423961686258042 0.427539383609581 0.431958992646444 0.432594747829999 0.431423841380159 0.429846747931818 0.431645366240379 0.432635376918233 0.436401173380134 0.433651242995445 0.433042797689495 0.430197215446576 0.430074735723654 0.428267120569806 0.426780184787877 0.426883747737449 0.438473337928401 0.446838727150435 0.474434932506454 0.519875260363952 0.505393517206622 0.473073711357634 0.470852718644109 0.489236698672862 0.514816596429672 0.513247532189328 0.483904148001368 0.467571762977561 0.449039089433543 0.440302575647151 0.42756367849758 0.430612739505913 0.428100076100308 0.435864882739632 0.437408064965796 0.43888143414661 0.442120549642857 0.454237881397067 0.457440548539163 0.465341615239257 0.473112300388029 0.475166754574658 0.475189371550144 0.479842580040406 0.470227503681575 0.469556064945303 0.469549175729873 0.478933065636386 0.47531322012488 0.479769814778074 0.480615044450968 0.476681262561266 0.475335988861208 0.476808623882218 0.475966173573604 0.474066663422971 0.468128296064579 0.459659601829081 0.467075141209744 0.489478778869048 0.522141677201264 0.532307184655749 0.540568923315296 0.545768022369644 0.533786056105792 0.517689362013287 0.496228343485434 0.484781382132281 0.470339999303645 0.469623016729934 0.461773415137711 0.460840141691819 0.451708866105309 0.466221287275308 0.445998762080133 0.427686262531361 0.419022879698965 0.413090376503496 0.412368654797693 0.403918000104431 0.403520179331847 0.393843819587929 0.393434674532093 0.393400989850802 0.402040625480768 0.40223042286285 0.405851978222027 0.397439574408654 0.408125277111226 0.404475323655588 0.405215539330581 0.40953813858096 0.408179751449933 0.405255132990326 0.403001152710897 0.39733795825096 0.390892693051672 0.383367590932045 0.372679453804679 0.368271704041626 0.361227901311479 0.349432235030464 0.342649388769759 0.338846487995609 0.3379608384997 0.331553359583541 0.32931916257833 0.330545656838872 0.337782461770395 0.348548438670739 0.360544113914304 0.382544157249605 0.405275331976017 0.417244639839759 0.430227828674834 0.409267122958608 0.407852649296545 0.428307931851173 0.464289977151562 0.483868371110763 0.524020276411559 0.545009501329677 0.569206138160617 0.579099100497822 0.575149982527093 0.572935952613967 0.582733569823714 0.574649218333624 0.578268332935542 0.583465112644773 0.577265666614668 0.57295601290614 0.57872480735089 0.572495555791836 0.575902357990363 0.568827864261214 0.56213688698243 0.564489286443667 0.54284911885279 0.536984877785672 0.531670409683039 0.527213808995215 0.534735381099651 0.535888124614539 0.542347548715487 0.541386037638078 0.552149771284865 0.573247926526315 0.587863823648465 0.584978389283854 0.576860381628242 0.568994629379979 0.573144453433636 0.556107598955818 0.560622494345743 0.565774396325119 0.56510526246316 0.578672201318677 0.58281639069703 0.573740029190944 0.565491087226933 0.559410127502392 0.5587578804688 0.544757180324008 0.535069610582879 0.51011195035245 0.500367781190188 0.492281987929325 0.474972441561623 0.463417849223871 0.456884648010029 0.452228687388981 0.452681411654736 0.463811575344147 0.476011128573916 0.486080513166977 0.49442454220851 0.500695162409675 0.501831804857594 0.526873454345167 0.526699546766613 0.548770729984014 0.564236946535443 0.584020051803666 0.589079228457345 0.579917878094141 0.575798638168731 0.551367380385103 0.537421658293433 0.545909318152456 0.701175555573809 0.663606680204862 0.803155554985237 0.616554690989971 0.617658194178703 0.77995506610164 0.6117302240784 0.569230703050086 0.537466428218877 0.547023267447104 0.546393554764884 0.624532295054138 0.594774123722139 0.62951898329817 0.661013666816991 0.630488172909525 0.662653067764381 0.708535159111648 0.656856116846597 0.509350820881632 0.515789323479176 0.534088255818044 0.46722900558033 0.417558183092641 0.386094151713767 0.390584746613059 0.387315046112133 0.383703904632088 0.348211761441965 0.412640426334122 0.442793035186922 0.434983437253052 0.407287857273717 0.363375941219237 0.327877452222572 0.308790975460851 0.299392296416929 -9999 0.331022030243359 0.330007158615058 0.361644480034745 0.37048620715993 0.383838286491386 0.37506310639263 0.361933942143169 0.358889387820419 0.365001296524294 0.371913564576119 0.396876080049023 -9999 -9999 -9999 -9999 -9999 -9999 -9999 -9999 -9999 -9999 -9999 -9999 -9999 -9999 -9999 -9999 -9999 -9999 -9999 -9999 -9999 -9999 -9999 -9999 -9999 -9999 -9999 -9999 -9999 -9999 -9999 -9999 -9999 -9999 -9999 -9999 -9999 -9999 -9999 -9999 -9999 -9999 -9999 -9999 -9999 -9999 -9999 -9999 -9999 0.571998036876152 0.664367778833994 0.564442137561874 -9999 0.575572576108224 0.561583598971287 -9999 -9999 -9999 -9999 -9999 -9999 -9999 -9999 -9999 -9999 -9999 -9999 -9999 -9999 -9999 -9999 -9999 -9999 -9999 -9999 -9999 -9999 -9999 -9999 -9999 -9999 -9999 -9999 -9999 -9999 -9999 -9999 -9999 -9999 -9999 -9999 -9999 -9999 -9999 -9999 -9999 -9999 -9999 -9999 -9999 -9999 -9999 -9999 -9999 -9999 -9999 -9999 -9999 -9999 -9999 -9999
-9999 -9999 -9999 -9999 -9999 -9999 -9999 -9999 -9999 -9999 -9999 -9999 -9999 -9999 -9999 -9999 -9999 -9999 -9999 -9999 -9999 -9999 -9999 -9999 -9999 -9999 -9999 -9999 -9999 -9999 -9999 -9999 -9999 -9999 -9999 -9999 -9999 -9999 -9999 -9999 -9999 -9999 -9999 -9999 -9999 -9999 -9999 -9999 -9999 -9999 -9999 -9999 0.626024209277048 0.582500082458694 0.575161873214434 0.566638081621138 0.553366906932086 0.550647117395631 0.539945393761922 0.529200181845879 0.526978922073827 0.512592104877269 0.504145215678511 0.495933960094314 0.490813611915607 0.486744799798209 0.494171779476077 0.488724663942204 0.483223825005036 0.480139712550051 0.474517940828831 0.475709467193293 0.47163578074553 0.474393587367379 0.472188550106029 0.470270043039353 0.464701167575269 0.455010722683784 0.448222389015577 0.435196443119944 0.435458484584529 0.437442116689417 0.43954400547937 0.441950458169069 0.437176617838739 0.440252317484833 0.441867725967669 0.444186395699324 0.447320313747092 0.453525612561317 0.445026282581415 0.432316101956735 0.436384246507805 0.432708222939624 0.439722373317144 0.43347436929011 0.429795089032646 0.423254094573587 0.423790094697071 0.430614076406825 0.423703154984159 0.421293073425429 0.423589659018722 0.424271713902175 0.417078977794823 0.43817045041764 0.430016197458082 0.4298911402766 0.417779379924235 0.420766209673793 0.414448543470271 0.413781644448697 0.416046436784289 0.41740802264192 0.416200788189508 0.421927444632727 0.427602609499747 0.435239399075701 0.430440200484986 0.423079425962587 0.425259159956528 0.429523002996823 0.43643427319159 0.432092287570509 0.436033527571003 0.439834749633372 0.440348222611535 0.437542582383271 0.438228306907721 0.43049775537772 0.423057376819208 0.415753025725024 0.403675332444561 0.407457413772001 0.41150511291665 0.420612958481324 0.430818582575051 0.42951814900119 0.438427265803586 0.437119222226074 0.438628817289473 0.435002994600983 0.43526097500096 0.432628702524407 0.435901003056118 0.436143188006233 0.434782543407219 0.432731784894133 0.424626858814695 0.421960168673489 0.42345668943261 0.42440412975068 0.425805503095394 0.423008388077271 0.425069008645849 0.420649133614045 0.419449628167948 0.417307308264334 0.419147034758433 0.420137572035608 0.414737838774031 0.41466587949655 0.415294763774091 0.413956161087587 0.415926015082027 0.418502983712621 0.417938441710236 0.425833633852475 0.427666845508979 0.42482026021051 0.427374278937902 0.443722286636588 0.449167349736153 0.442639165840833 0.450312311937594 0.447851612234137 0.447435226310446 0.44990016993228 0.440642605927261 0.433696926396842 0.430895171971222 0.425713544923959 0.424938158656288 0.417299944530494 0.423106236920377 0.425220231451193 0.417547810268267 0.420139176996878 0.419006674311068 0.421940832215191 0.426279898438403 0.427675478874375 0.427573986013223 0.429725401000689 0.42537112634774 0.428349295984857 0.429538950121219 0.433733915756927 0.432631732965214 0.432684839901261 0.43123953591556 0.435001347653128 0.445028951480559 0.463264249026881 0.490615447257723 0.517228735611957 0.51654329807758 0.512567098698729 0.514436218696636 0.523146685190388 0.487807902603519 0.470082172949254 0.452562869811977 0.433784564326211 0.42629846565175 0.42249345672331 0.417713204368621 0.420991595494389 0.422194241509612 0.427002799419923 0.428769465543462 0.427491294577413 0.433372678537216 0.439184719349454 0.44298584110234 0.450244868641017 0.453883256760692 0.451272047975268 0.448155816663565 0.448006527701899 0.446822511808453 0.444126026743841 0.450211001957668 0.45539174218951 0.457466449199445 0.460661050729885 0.457645794357301 0.452752835651707 0.447332593766136 0.448834557789242 0.444782288372322 0.446221465020531 0.452956179580261 0.442591171144903 0.448661031267711 0.472842338531195 0.487553206531827 0.497915831120319 0.502112019932062 0.508827195629958 0.484298979639954 0.469369792089172 0.459400695268795 0.44481013559602 0.432549629902551 0.434560959101731 0.427296153354747 0.429160922559393 0.429875861971047 0.414420284146041 0.41462049745156 0.40145885344547 0.396951459002139 0.384812699038568 0.386754188123951 0.379645134518256 0.378271144220388 0.379477620689799 0.388828651889632 0.383139459935492 0.389206389139699 0.38833126639396 0.394417684762949 0.392545329139172 0.396511895722704 0.405824877496694 0.40379011752805 0.406724289941249 0.403955737481319 0.402473406111504 0.390590059110988 0.385619839167046 0.382876928832528 0.377705916215245 0.366820356922041 0.366021038209897 0.358725307598927 0.351766994670769 0.344636835219831 0.337467040673831 0.331656181090964 0.3341733192657 0.337739191876038 0.344364241934951 0.364585120742229 0.392539465153644 0.401846417109943 0.393147502425374 0.39278282644707 0.40056114594278 0.406786615496346 0.414315864043078 0.439943333859348 0.467406192930313 0.4920499061402 0.524397905067792 0.54663470870683 0.552174665123721 0.563066140646871 0.562879628899143 0.541903984291013 0.566564007528937 0.556044433338691 0.566925351611432 0.562866145516219 0.568315754652597 0.559834430141827 0.564833904625445 0.57041811351485 0.566509200814182 0.55795912864682 0.551734187159034 0.547740512486167 0.536513604930238 0.529585805167808 0.518506544679425 0.524834589413628 0.52561709676422 0.53247115385064 0.533384017892277 0.537761164641508 0.541166259583881 0.564418444493872 0.580226198526775 0.603399902962198 0.595952348191718 0.588428737230807 0.598005469738483 0.589826764785078 0.592787101245927 0.593776871049593 0.594782669229522 0.58751299479315 0.57785363472297 0.56868820724139 0.560179678227162 0.544141048183593 0.542376330794859 0.535066480855365 0.523435095231194 0.50774526702147 0.489555411167092 0.477657676376711 0.464085252085482 0.45637968267303 0.447021349679695 0.441357240777001 0.440154406753231 0.45324019632009 0.462779341589864 0.478022449481056 0.497362599010992 0.501201776208254 0.512766132076931 0.525271363461406 0.53644677889161 0.551937776686281 0.571614156706933 0.582471989761577 0.598541379207724 0.584855508683108 0.561453720611436 0.546609880322444 0.547461963585926 0.626761646307258 0.858818662474519 0.851451830665624 0.811127817149923 0.730325960749783 0.828868209517302 0.72865403513047 0.663003820485641 0.629219890799044 0.558582635197876 0.613817349703398 0.655414865236036 0.693810435186244 0.659951447584261 0.626309210689221 0.641282303441373 0.635005562851066 0.690684352258356 0.723862845121129 0.635284211594889 0.516369991647487 0.566236122462222 0.523226913090023 0.497558967211224 0.498802413065722 0.44218760292244 0.448843008231056 0.432934249457691 0.410307790341125 0.368462624816265 0.417186489595642 0.459750454381707 0.46627849452923 0.494056098506362 0.438543044943458 0.39441374356223 0.365904587489298 0.322322314963086 0.317770033762283 0.333663783399904 -9999 -9999 0.343558382720134 0.34778002654018 0.350705195874062 0.351469412327243 -9999 -9999 -9999 -9999 -9999 -9999 -9999 -9999 -9999 -9999 -9999 -9999 -9999 -9999 -9999 -9999 -9999 -9999 -9999 -9999 -9999 -9999 -9999 -9999 -9999 -9999 -9999 -9999 -9999 -9999 -9999 -9999 -9999 -9999 -9999 -9999 -9999 -9999 -9999 -9999 -9999 -9999 -9999 -9999 -9999 -9999 -9999 -9999 -9999 -9999 -9999 -9999 0.631136068504676 0.706774309538092 0.713072722755021 0.616258056927635 0.717356350533575 0.750424019543107 0.662615895126914 0.726795167313431 0.573031514694353 -9999 -9999 -9999 -9999 -9999 -9999 -9999 -9999 -9999 -9999 -9999 -9999 -9999 -9999 -9999 -9999 -9999 -9999 -9999 -9999 -9999 -9999 -9999 -9999 -9999 -9999 -9999 -9999 -9999 -9999 -9999 -9999 -9999 -9999 -9999 -9999 -9999 -9999 -9999 -9999 -9999 -9999 -9999 -9999 -9999 -9999 -9999 -9999 -9999 -9999 -9999 -9999 -9999 -9999
-9999 -9999 -9999 -9999 -9999 -9999 -9999 -9999 -9999 -9999 -9999 -9999 -9999 -9999 -9999 -9999 -9999 -9999 -9999 -9999 -9999 -9999 -9999 -9999 -9999 -9999 -9999 -9999 -9999 -9999 -9999 -9999 -9999 -9999 -9999 -9999 -9999 -9999 -9999 -9999 -9999 -9999 -9999 -9999 -9999 -9999 -9999 -9999 -9999 -9999 -9999 -9999 0.619173814037262 0.585811764080541 0.572949243502409 0.567610326943099 0.5617045636159 0.556255729714675 0.554059383714025 0.541677245289271 0.535886764813568 0.525829899714929 0.517965037564835 0.510303049053842 0.499333871341458 0.493167574056576 0.49762701117821 0.493108116456831 0.488819896521728 0.484516707266033 0.478013719131206 0.483635514876507 0.473677298235387 0.472753915610896 0.479842460034663 0.473446654809462 0.469071738256147 0.461338536120025 0.46070653432583 0.458986886234057 0.461107243457175 0.459398838147346 0.448989150369477 0.451464232346811 0.444165404335981 0.448655323404669 0.446200029287399 0.443737093693789 0.465815364363123 0.466641875909778 0.445782897116436 0.447066967565583 0.452168265305124 0.448725006818546 0.452103804190286 0.438315318275535 0.427474491062447 0.430073958623773 0.427083797345203 0.436485947319683 0.435902713087098 0.429316335062322 0.424548910220448 0.428837199398428 0.433385274815538 0.440623878259524 0.437835329599211 0.429944332350152 0.420896583838952 0.420203171006263 0.420107287972698 0.413810294681948 0.411231339301565 0.416994961992065 0.416941509671735 0.423458627404727 0.433179814478853 0.438034421450339 0.430835924274628 0.424586202916518 0.427849792135721 0.433708040034382 0.437093293222359 0.437666534084844 0.436124654054339 0.437328336822114 0.436970302755952 0.43998241242319 0.433219517888657 0.427784355839163 0.415510753333136 0.409663422895545 0.407371687334848 0.406549678619293 0.411370908303176 0.420804990284735 0.428888964812867 0.433828322815586 0.440999917986484 0.437848806716075 0.430627500296097 0.428481938682889 0.42817351387239 0.434874896526716 0.440696447870517 0.436075785718208 0.430126065335851 0.426046781837609 0.42498972308704 0.419299354373203 0.416867350401716 0.42231621177315 0.425171463067902 0.423402578223064 0.423395748572727 0.421331454554966 0.42082313264939 0.421471515346189 0.424317945935289 0.419149662443106 0.412810660712904 0.415025812180874 0.415945637392612 0.412466924778759 0.413222597104496 0.419266035552715 0.418228368350769 0.421015488809843 0.423602986271778 0.434630467065645 0.436764322090993 0.443032940023033 0.450607736031363 0.448432471321228 0.452044537081655 0.447542045460392 0.448660557500538 0.444246107771459 0.434721243041848 0.435899863632958 0.423218588969476 0.42148060890744 0.417267887872364 0.419167370332411 0.419474117232216 0.420200043630583 0.419106441115156 0.414590412154417 0.417103239323638 0.418048265876888 0.421671312032124 0.42366120893611 0.426228899454234 0.425556917144717 0.427399522209953 0.430561040862392 0.428451564578936 0.433182410586179 0.433188051314626 0.433425774678437 0.439035076217379 0.43982114992406 0.442200475449715 0.445877053890734 0.467145640231078 0.484364745159708 0.505452522614052 0.511086438190521 0.507502519700203 0.498785349980168 0.472753388799928 0.458627143791023 0.434603275781893 0.420401634714566 0.418291896048996 0.411058174053316 0.40898035102039 0.409539441756842 0.414899642503058 0.416514095143158 0.419904521091396 0.420538031283455 0.422613917762484 0.423293967723469 0.42675745562913 0.431316369481428 0.432692772293879 0.432877864498584 0.429854343916017 0.430175368888582 0.428599558606429 0.42649366850628 0.429668526421726 0.431860543960041 0.433938635122228 0.443333182171534 0.443241158777829 0.438824810045628 0.438508955025014 0.435260845106352 0.429055629213852 0.427378098212542 0.427393656003706 0.4287342426833 0.428855857899532 0.430714943955444 0.448054151746019 0.467795341306577 0.459509833075226 0.463689385715648 0.459411207995337 0.447148987042261 0.432994363830977 0.422815786975205 0.421671558920696 0.420278783457136 0.41310425180061 0.416210643645189 0.41394537711427 0.408810710967699 0.397079933424187 0.389205604532418 0.380877911607472 0.379124282461651 0.373620868514127 0.366925718063091 0.367819087938961 0.369567789536764 0.37300667355619 0.378189187637682 0.381923685770066 0.38915843474721 0.387623373927418 0.389699060064558 0.392083264311136 0.393705601943683 0.396721879379576 0.399706961481769 0.392362785267889 0.394754803748748 0.394305905025692 0.387736173897119 0.383420669161913 0.379675794661102 0.370213086005544 0.364224177168321 0.354685696241121 0.361399511097421 0.352981770963447 0.346594411398703 0.3431014167031 0.342108120009351 0.345263514920769 0.354728611797402 0.385684779505859 0.397960696246543 0.386261507533314 0.3867289481836 0.39413499445886 0.403566258154168 0.415988993340767 0.426455433570926 0.453864828162413 0.482178211176774 0.5000866182983 0.516482962010539 0.530044120586925 0.54879605261656 0.549872948582803 0.548291998430413 0.554398968354968 0.55144617351271 0.542249729122451 0.55627477308368 0.551034442193181 0.546618769809152 0.55957925101925 0.563731348961836 0.549370314627475 0.543982364145329 0.549975063127287 0.550340855590467 0.536416763745899 0.536172528041897 0.534680422721829 0.531575937286378 0.525832734976336 0.527882123432834 0.529351998448306 0.533227963471727 0.525132662736996 0.535853231254051 0.552079692136255 0.571381103171265 0.579776740313787 0.598891883367276 0.597332565224066 0.594255531315612 0.60305593047568 0.589616880932928 0.593836605802192 0.589464283153975 0.576136496623131 0.567417726555262 0.554234390453685 0.544277218181539 0.543736371936699 0.532894605740262 0.526475862494312 0.514410817155441 0.498556164821826 0.489445349660659 0.469705677175224 0.463544451414891 0.45806986664887 0.448533249461741 0.438325100526311 0.446320601848461 0.447637545598431 0.465104569806054 0.481010626732669 0.487798441119243 0.509322935282787 0.51336309009411 0.52551956543077 0.533141152001562 0.550173364116241 0.567926829260975 0.571119941435325 0.563656983446608 0.563764661166061 0.571443592093538 0.559426219610501 0.549662350273476 0.643979212446234 0.870006623259628 0.800615591737259 0.808811985007855 0.852146024628296 0.832076771008473 0.74378270859679 0.759318292827984 0.652070761899041 0.60349602541132 0.703685087604305 0.733435785707903 0.740324094272375 0.707263650637526 0.645550809808902 0.620514895064432 0.669910413360507 0.716499001178657 0.676673831597911 0.638831028550298 0.599341965435347 0.571832315326641 0.523254534919375 0.550951913384318 0.571444464157053 0.547406050654883 0.486469798611706 0.445753134766236 0.466146743351968 0.488570063020761 0.462647604773231 0.440814106706021 0.483221584582152 0.528903833212601 0.480069444191601 0.444285434835066 0.452191319283295 0.391632851068773 0.340840161875318 0.318771552108583 -9999 -9999 -9999 -9999 -9999 -9999 -9999 -9999 -9999 -9999 -9999 -9999 -9999 -9999 -9999 -9999 -9999 -9999 -9999 -9999 -9999 -9999 -9999 -9999 -9999 -9999 -9999 -9999 -9999 -9999 -9999 -9999 -9999 -9999 -9999 -9999 -9999 -9999 -9999 -9999 -9999 -9999 -9999 -9999 -9999 -9999 -9999 -9999 -9999 -9999 -9999 -9999 -9999 -9999 -9999 -9999 -9999 -9999 -9999 0.696812742592431 0.696629294205265 0.663378655429167 0.748502469540389 0.657548178095021 0.657905851655348 0.702500662066403 -9999 -9999 -9999 -9999 -9999 -9999 -9999 -9999 -9999 -9999 -9999 -9999 -9999 -9999 -9999 -9999 -9999 -9999 -9999 -9999 -9999 -9999 -9999 -9999 -9999 -9999 -9999 -9999 -9999 -9999 -9999 -9999 -9999 -9999 -9999 -9999 -9999 -9999 -9999 -9999 -9999 -9999 -9999 -9999 -9999 -9999 -9999 -9999 -9999 -9999 -9999 -9999 -9999 -9999 -9999
-9999 -9999 -9999 -9999 -9999 -9999 -9999 -9999 -9999 -9999 -9999 -9999 -9999 -9999 -9999 -9999 -9999 -9999 -9999 -9999 -9999 -9999 -9999 -9999 -9999 -9999 -9999 -9999 -9999 -9999 -9999 -9999 -9999 -9999 -9999 -9999 -9999 -9999 -9999 -9999 -9999 -9999 -9999 -9999 -9999 -9999 -9999 -9999 -9999 -9999 -9999 -9999 -9999 0.580678977625363 0.575035199920937 0.572564580721745 0.568374805188786 0.564422523156031 0.56296125486558 0.558466635427067 0.550226117573949 0.544416368746681 0.533561545276527 0.521616103931101 0.50969489296195 0.502842542906462 0.509547355126024 0.50876388605457 0.500783151776379 0.488834986919948 0.486279275091249 0.478704037801823 0.475822704199825 0.482999371504424 0.474077562479665 0.477386303126484 0.477471628568174 0.491397506685104 0.525167012224261 0.489423133659228 0.463023122816823 0.479254494490437 0.462326526299465 0.467511807543628 0.467450590099943 0.462989106757516 0.442581870716893 0.443616045031687 0.470638301681747 0.475876368653451 0.444602716869089 0.446561120381693 0.455134508769519 0.450599973646357 0.447967374767089 0.445870349372964 0.434509112436511 0.433223362848441 0.430316141244258 0.429699190494816 0.439914831717289 0.424617916331219 0.428031048808632 0.426922032568035 0.432493701936727 0.433873080934881 0.435321324250355 0.428157614896858 0.42473282935953 0.425551895397035 0.418279910519286 0.418499758216397 0.416513113880599 0.416217029419025 0.415007885095754 0.423913322040216 0.42317263908914 0.43553733704066 0.430067762388951 0.424490062105886 0.433443938139411 0.436986005122522 0.437618091298169 0.436841166333724 0.439838141720314 0.439057432892921 0.443933915113549 0.439251637411107 0.436717900101168 0.42136103431526 0.420795143879837 0.4106573575096 0.410185259020261 0.407624562794987 0.418040280651152 0.421046838963093 0.428205376850836 0.435066559750112 0.436626578858139 0.430639997890903 0.423858040044192 0.419558507083409 0.419611139887731 0.425771489169475 0.426442521320357 0.42319356680828 0.426720720540223 0.421494546097997 0.422719330704081 0.421933261785812 0.414957227428237 0.420148552008876 0.417752778767875 0.422090993484398 0.427985659642192 0.421984325363575 0.422720434628232 0.424542144281646 0.417681021813475 0.417927659804606 0.417208917567224 0.417832842027037 0.417493739436142 0.414144445309517 0.416598484163304 0.416953265709845 0.424558812570817 0.429711367725211 0.429310152984553 0.438408524772744 0.439608858595448 0.440784557782549 0.440251316931086 0.447181452487927 0.447433660510593 0.447204610044317 0.444464709406677 0.434828204458067 0.429303461911391 0.427233793872837 0.425106020822966 0.419579745888164 0.420640812386525 0.41740323124039 0.417808056403823 0.41460388179122 0.415666244143238 0.417844154966903 0.419178168942692 0.421367654947383 0.42398319062637 0.422256834414563 0.427061779539148 0.429337409594854 0.429773895491067 0.431169320500924 0.432735218511499 0.436271205462847 0.435379573521771 0.43971459146492 0.440597334318524 0.437741208241627 0.436997445337027 0.436836835456552 0.444090348960321 0.45472119152168 0.468333069165113 0.479007826111597 0.473149413132963 0.472132861683067 0.463958285438197 0.447738417425317 0.429963225319768 0.420064566259873 0.413448007495666 0.405962872576189 0.40586230334089 0.410166845159471 0.415183704119933 0.415098911351634 0.415855817931578 0.423571502578906 0.422238115865734 0.419751807920545 0.422708431133161 0.418437258505027 0.416790155348416 0.416984835848668 0.415409604270722 0.415872271095493 0.413691483290053 0.412948267600712 0.414224935155686 0.419180608177691 0.424134004165794 0.426323959766062 0.431240930467455 0.427597294842491 0.42687638574313 0.42258651553568 0.42245713318527 0.417314115445159 0.41142581545862 0.408029939456905 0.421012145882543 0.424190948916533 0.423358282494459 0.429351112441573 0.426418326094946 0.430190391314058 0.426205698230491 0.422811872101325 0.414824234475633 0.412191993350768 0.41931220476395 0.409928122059425 0.411296008264569 0.404943322977212 0.400088183832464 0.39384362393458 0.38413322838819 0.378879479125964 0.377760127377008 0.36436018101188 0.361799740169204 0.356904963692027 0.366089898377959 0.369784302113407 0.373996913564988 0.377464260380669 0.381085460235037 0.385851087830727 0.395197214264217 0.394554446954976 0.389414922088911 0.388450098399246 0.392505450567874 0.387616579509661 0.38894490891648 0.394604240250818 0.390310598792096 0.387180709956098 0.385535542314217 0.383618378061869 0.371561266957024 0.369236804027449 0.363491376131512 0.3626309264407 0.359450176683486 0.356459386318818 0.357039233186656 0.35501119329547 0.353976033506458 0.372983577795603 0.384406004008295 0.381820288050371 0.380270102539038 0.386572915066636 0.396609270909671 0.410188654787573 0.429181254661744 0.44585504362436 0.463689349025993 0.482373140521281 0.509607800800247 0.524139724453264 0.537556093940121 0.536222429454724 0.536104212422677 0.536734841694414 0.535938494448148 0.532956706708667 0.541453242343037 0.550993019946037 0.544190025481698 0.547133035908661 0.550061885469188 0.534593181533942 0.5429366053933 0.547637125250168 0.537949143485938 0.539313309998649 0.530374049214777 0.53651054242198 0.520186435350389 0.524934193022391 0.522950137499304 0.527907189848155 0.524837183787655 0.518099431084016 0.518875260834269 0.529922661344605 0.539572041026818 0.558586834570544 0.566407847384571 0.576327424781092 0.586096503104159 0.589605637530459 0.582804048438405 0.579019829171998 0.579273918134194 0.580819555450176 0.57498799782972 0.556067950497047 0.541113618252443 0.544024688050922 0.536450684133416 0.520361797217639 0.514780077740263 0.497979976651276 0.490808233742696 0.48040308302894 0.476134207627364 0.460883623201967 0.459778028831246 0.448574821983605 0.448286010568772 0.447205839486226 0.461143050816232 0.472672359984273 0.479835478730062 0.492392938936359 0.509812835945984 0.504020742091848 0.519584526651946 0.534133351915747 0.543034137577396 0.55348324771584 0.55532597685618 0.556277184973177 0.648348975115333 0.557078645255676 0.556325376302878 0.590531595473415 0.724720261811067 0.767231947881319 0.729223565360805 0.73790741578303 0.810089374063776 0.758052406691145 0.807162468595842 0.841123606811794 0.742930039855966 0.634527281948602 0.678107202265605 0.728571550894116 0.698257523135861 0.717465881279488 0.6599231470717 0.625414485370337 0.679613557398252 0.711869086292114 0.686579616013724 0.634674394996967 0.612211710292242 0.591929570027312 0.566503530728444 0.543896426096183 0.545656583040443 0.53752347516024 0.526728355030785 0.500201773353424 0.444177514554448 0.471093951352214 0.392140316348489 0.421382164606469 0.437145338646767 0.424500123879568 0.507185244807887 0.531420491441923 0.537593564579921 0.464830414026481 0.364853662934359 0.326708180640974 -9999 -9999 -9999 -9999 -9999 -9999 -9999 -9999 -9999 -9999 -9999 -9999 -9999 -9999 -9999 -9999 -9999 -9999 -9999 -9999 -9999 -9999 -9999 -9999 -9999 -9999 -9999 -9999 -9999 -9999 -9999 -9999 -9999 -9999 -9999 -9999 -9999 -9999 -9999 -9999 -9999 -9999 -9999 -9999 -9999 -9999 -9999 -9999 -9999 -9999 -9999 0.637145209825077 0.644977127786948 0.641825677403597 -9999 -9999 -9999 0.605644063698051 -9999 -9999 0.572392361744215 0.571455604062625 0.569553579609257 0.554649479140047 -9999 -9999 -9999 -9999 -9999 -9999 -9999 -9999 -9999 -9999 -9999 -9999 -9999 -9999 -9999 -9999 -9999 -9999 -9999 -9999 -9999 -9999 -9999 -9999 -9999 -9999 -9999 -9999 -9999 -9999 -9999 -9999 -9999 -9999 -9999 -9999 -9999 -9999 -9999 -9999 -9999 -9999 -9999 -9999 -9999 -9999 -9999 -9999 -9999 -9999 -9999 -9999 -9999 -9999 -9999 -9999 -9999
-9999 -9999 -9999 -9999 -9999 -9999 -9999 -9999 -9999 -9999 -9999 -9999 -9999 -9999 -9999 -9999 -9999 -9999 -9999 -9999 -9999 -9999 -9999 -9999 -9999 -9999 -9999 -9999 -9999 -9999 -9999 -9999 -9999 -9999 -9999 -9999 -9999 -9999 -9999 -9999 -9999 -9999 -9999 -9999 -9999 -9999 -9999 -9999 -9999 -9999 -9999 -9999 -9999 -9999 0.579199817668531 0.582535062904189 0.575905989764742 0.576809676508162 0.583113478358235 0.574855204225043 0.572006398037326 0.566536652043929 0.557245639638302 0.540561159938667 0.524403944262794 0.512783014243814 0.514614862848085 0.507006907475525 0.499299266107735 0.496829597093684 0.486498809795979 0.485666097945956 0.47361565636873 0.481243876997801 0.484222174615756 0.488529398232564 0.496995473538591 0.56573477253267 0.60720935243298 0.702021031579232 0.493425077564388 0.485973387554949 0.495269967630594 0.501366228995335 0.488545171089771 0.489391726565259 0.454300447666362 0.446758400579057 0.483033232976652 0.448724822400702 0.451294202930684 0.459520623446804 0.454029625532531 0.453561144423945 0.457503791143459 0.456601875058234 0.441006194251216 0.434055867157574 0.430977157740989 0.43101054288664 0.429267997095447 0.428150360868417 0.429401865626867 0.432004973147667 0.42784503562382 0.431333193806071 0.431387264903267 0.425513845263307 0.424203147547123 0.421663911803617 0.423845999595508 0.418710977806152 0.417175978270812 0.420360827717252 0.421642991918034 0.422325856871971 0.4269769210085 0.432736303168655 0.432279992984244 0.431568555829905 0.433877883305219 0.439434983631156 0.439367558878164 0.442789063925504 0.443511342410734 0.439907088426855 0.438224953130268 0.434148495915589 0.434380612533908 0.42364363385934 0.419782780394871 0.41302407292189 0.41485905467681 0.42106439922276 0.42632993930204 0.429230138016065 0.426329040512503 0.427435368097338 0.428751225493117 0.423696987225762 0.421928327895477 0.414452732634237 0.409432023559364 0.416691803646249 0.418631689184439 0.417772035519334 0.42419987784986 0.419887060185302 0.420969492911331 0.420140348448683 0.423519300454381 0.423790355266203 0.427504517740983 0.42718919352871 0.430375166940235 0.428173244392321 0.430356294195195 0.430904398427595 0.41989193435503 0.421780311633769 0.419079652574304 0.415252015484622 0.419867214345902 0.423226741966061 0.422874504909193 0.421215537387048 0.424376117427716 0.419739626941813 0.429304505925396 0.426710823092096 0.435514344754579 0.440531660110557 0.439771737710356 0.442409095969243 0.441129690925362 0.441418964089511 0.440877462771666 0.428780662018597 0.431753958190845 0.424026324426856 0.426827655785903 0.422468235737052 0.417868722568922 0.415656603004106 0.416786564180141 0.413654850409674 0.413630926436288 0.416117970773443 0.417432169700409 0.419708466748271 0.42259040318412 0.428891010557439 0.431495249603604 0.433037952135812 0.437372163066295 0.435759463842131 0.44025968369286 0.445891062292052 0.444507579162906 0.448954854093405 0.44425700166859 0.439744832073358 0.438601410367418 0.429591759079844 0.431770914991944 0.439946694482696 0.451356421032035 0.459039100287145 0.460849305036632 0.451314011709128 0.450309447698 0.436596603257419 0.428892497094162 0.419936573841791 0.405502622839425 0.405336732626668 0.408592622075194 0.406686547451016 0.410518161956199 0.413568682919026 0.418611062535397 0.418276090573097 0.422334666738664 0.424057642445071 0.421098161603718 0.41796015788748 0.41566728923307 0.413446527714278 0.409568331459967 0.409204892642219 0.405129267695995 0.402972376874104 0.406287832302809 0.410484048144653 0.412044379735516 0.414795240942441 0.420442634499401 0.419274740256543 0.419617428899386 0.41602382526114 0.411345095472355 0.408947988462118 0.397502658104733 0.397588602305613 0.40516191924706 0.409591490185021 0.413377291130181 0.413354400351404 0.412813575624141 0.418651064460713 0.419693580672215 0.419583536682856 0.414861565056962 0.41371637352803 0.411440207689296 0.409095619150697 0.402369529287176 0.398350032627588 0.391831595294311 0.384774611991286 0.385148608172918 0.372519483600101 0.363870204472321 0.367823550390587 0.360149047052538 0.366485133444325 0.379275067668377 0.369726461398294 0.374321412975945 0.37834044399348 0.383488687991805 0.381506639945539 0.393545397514618 0.394216245173129 0.389556710014032 0.393275495886473 0.391878617006461 0.392248170630942 0.391939401449659 0.393184954420212 0.391001512274146 0.392523648141584 0.389121585451165 0.385520234549494 0.374970091543276 0.372236496869238 0.368678761492961 0.368033900304349 0.367714088444919 0.363204888103348 0.359782375780315 0.362445611598008 0.3673005642968 0.374335223424793 0.381247693500763 0.37905938587808 0.385244732384257 0.393406752178936 0.407602356604852 0.418238989604169 0.436591921816333 0.455403801899866 0.488767763209017 0.49586291059619 0.512494076627285 0.518249272782756 0.526011624734208 0.535201733314668 0.52707233974089 0.529265357985015 0.528351508412482 0.526006006399617 0.536313181204767 0.529888411019726 0.534070549977358 0.535822128025357 0.531782436094987 0.52710573377997 0.531408449770622 0.534239662045965 0.52867484000968 0.529591010830656 0.530483224009383 0.518969322021357 0.512737824536097 0.520756908342922 0.51645758168618 0.522433601764468 0.514905975068805 0.514130632234854 0.515918246556642 0.525591995424756 0.5276496439979 0.542076911181209 0.549860760175918 0.565761469975777 0.566621913828379 0.581798799092965 0.570970732682152 0.586047404733173 0.576362600519223 0.564327195973863 0.555076817080924 0.542938820796046 0.540794150551128 0.532708822613089 0.522494161471405 0.52004205175023 0.505930429545631 0.493012050594345 0.487045394351911 0.477419676199825 0.470713987801639 0.463430019467791 0.462118053447766 0.456364244673876 0.451577440513348 0.457883893079262 0.463999228199041 0.474398016959253 0.486395722929916 0.494274494440954 0.508123563762046 0.51255116322966 0.519347525621303 0.529950737657807 0.539983560052096 0.548895059161537 0.554886228642765 0.553110449810778 0.574289807849935 0.561238878578899 0.611314880122368 0.800279598665132 0.856419739625962 0.7610493063629 0.736097947168848 0.748660473832686 0.782617396878621 0.830522241724661 0.84544782616314 0.816581608913863 0.823023596933364 0.694806596812643 0.663614915916997 0.705091111687169 0.699788300565631 0.604766611717206 0.40152323353578 0.596461270238703 0.664525450673888 0.732152251293507 0.683302564571317 0.640385478656274 0.630517462289803 0.609872313588894 0.57318190959667 0.529307635549189 0.502533885608932 0.484926308216641 0.502810779471317 0.491306278108917 0.502188905400772 0.475057120873985 0.435673426664232 0.462701493596777 0.373417318123663 0.405161759601398 0.55176513605452 0.590708308922755 0.548203380314575 0.431455755687596 0.341992451338514 0.325836811539049 -9999 -9999 -9999 -9999 -9999 -9999 -9999 -9999 -9999 -9999 -9999 -9999 -9999 -9999 -9999 -9999 -9999 -9999 -9999 -9999 -9999 -9999 -9999 -9999 -9999 -9999 -9999 -9999 -9999 -9999 -9999 -9999 -9999 -9999 -9999 -9999 -9999 -9999 -9999 -9999 -9999 -9999 -9999 -9999 -9999 -9999 -9999 -9999 -9999 -9999 -9999 -9999 0.692824007540627 0.792102660806245 -9999 -9999 0.590205919792258 0.713295701183078 0.631982195194414 -9999 -9999 -9999 -9999 -9999 -9999 -9999 -9999 -9999 -9999 -9999 -9999 -9999 -9999 -9999 -9999 -9999 -9999 -9999 -9999 -9999 -9999 -9999 -9999 -9999 -9999 -9999 -9999 -9999 -9999 -9999 -9999 -9999 -9999 -9999 -9999 -9999 -9999 -9999 -9999 -9999 -9999 -9999 -9999 -9999 -9999 -9999 -9999 -9999 -9999 -9999 -9999 -9999 -9999 -9999 -9999 -9999 -9999 -9999 -9999 -9999 -9999
-9999 -9999 -9999 -9999 -9999 -9999 -9999 -9999 -9999 -9999 -9999 -9999 -9999 -9999 -9999 -9999 -9999 -9999 -9999 -9999 -9999 -9999 -9999 -9999 -9999 -9999 -9999 -9999 -9999 -9999 -9999 -9999 -9999 -9999 -9999 -9999 -9999 -9999 -9999 -9999 -9999 -9999 -9999 -9999 -9999 -9999 -9999 -9999 -9999 -9999 -9999 -9999 -9999 -9999 -9999 0.593142529827215 0.589031752388906 0.594258337895079 0.601302889083126 0.596601375628191 0.589208834176749 0.581327065379428 0.586720477906349 0.572657157669425 0.553094862259113 0.537429600755164 0.523777589181608 0.509173684172756 0.503811178643431 0.493522118132538 0.489869583387238 0.493629572902076 0.482919550308861 0.486627505372261 0.480748383592905 0.497990204027059 0.49901794142127 0.549238416642082 0.641233621122331 0.642491265290547 0.522429966219234 0.524130437877663 0.492092466159095 0.526861375772564 0.50581404570222 0.483968698716617 0.503242359978033 0.48323150239203 0.484700089318499 0.45678419715184 0.460909653118435 0.469168833231905 0.466333195257308 0.463472043154479 0.475469338107738 0.457415493228702 0.44533951754659 0.44689434221199 0.443592303453573 0.445530963693541 0.434523744645965 0.43701379125751 0.432512987574857 0.427089987513516 0.427784525733225 0.43177838441052 0.428035766914895 0.426142487369921 0.425218070773569 0.425955567208786 0.420418309243178 0.420902017427391 0.424581019643722 0.420345261126199 0.422067457496375 0.426941601938723 0.429687274411195 0.437942864825447 0.433613031463776 0.436926240307733 0.433055432052135 0.442785428677396 0.438474237425597 0.4341437378024 0.434385511494341 0.432977103617354 0.430267018326421 0.426003148303013 0.430007850336986 0.428609524674374 0.421010599867449 0.417214823029584 0.423508008855614 0.42626884398359 0.426797954162744 0.425567795682509 0.42693433533745 0.425252462496823 0.423796702573172 0.419562812137761 0.417200529014776 0.412256035250608 0.414769536390328 0.415066687193991 0.421822720044407 0.419250872998607 0.418792516760249 0.417303841655018 0.419896491713397 0.420886903595886 0.424795771292106 0.43017265573479 0.432169593108811 0.432135695335894 0.43380967585536 0.430551445142058 0.43098932554378 0.430952110065073 0.429789050324004 0.427869791569325 0.42385633704309 0.42458595705136 0.424070548714039 0.41830546194225 0.419865808315652 0.422089080143083 0.420521802718785 0.425986754396783 0.426302873934632 0.425277039506444 0.432472231941517 0.43721037984602 0.436562369626595 0.443747688624305 0.445130160262724 0.439362730815703 0.437127828354311 0.429517373791427 0.42369090045214 0.429179866252119 0.42242945392767 0.421412953866947 0.420186533113852 0.420067659415571 0.41562977609033 0.416096925872963 0.416927549619613 0.420826389376822 0.423007162381701 0.425709150027574 0.42772866712716 0.432070332297716 0.436686242274953 0.442743946609497 0.449041312266301 0.448645746466507 0.449140696301603 0.4533874302119 0.454436879311892 0.456980471331377 0.449964533153539 0.444714899071996 0.437514337745777 0.432769318661868 0.429115649023487 0.436097329660927 0.441925373265639 0.444031495093139 0.446396946562725 0.441376895829005 0.440435740673573 0.428745003907715 0.428515136628502 0.420255805153995 0.413227830136207 0.407726024166911 0.406088077604811 0.410066738186746 0.41588613535865 0.418542693450478 0.420938602403147 0.422132097648699 0.422007963884009 0.424506617794432 0.423323169187598 0.421862632710024 0.421512238505863 0.417349551385866 0.413541257477969 0.410094927069842 0.410822567064721 0.405734358289245 0.40710923282412 0.413028565326635 0.413737342538684 0.421992150087849 0.416812938478805 0.419555954706413 0.416034030447775 0.411779958508861 0.403142439571062 0.400473944432725 0.398268123583604 0.391825863811504 0.398642112757335 0.400585788802714 0.405874485460675 0.40739133882247 0.411263844834574 0.409380397200237 0.413612497422987 0.408327015794348 0.408887197883011 0.405971120907231 0.40387731013071 0.400958169329803 0.392288293385177 0.388788442939981 0.385759197287331 0.383628965158731 0.376229050131108 0.371663147867091 0.371637052034599 0.370326747412668 0.367940221000694 0.370478100503846 0.372314108414425 0.37432822252755 0.37205352884604 0.379811817386447 0.385747814189609 0.380695977953771 0.390617260007279 0.38743379268029 0.387352113213124 0.390993898442345 0.394264925130125 0.395456327576877 0.389920230558487 0.391481976334846 0.392795308418353 0.392324303569659 0.388806465934124 0.387321674072378 0.383507143289526 0.37807264202083 0.373178153331444 0.368567415231083 0.367139967453383 0.367348250016513 0.366509924360642 0.368174611667226 0.374344381170959 0.380388159794483 0.382774754509389 0.386631288033051 0.39056105764632 0.404385850831788 0.412817824459482 0.42520876786279 0.44602023960614 0.47031606183311 0.494074792845202 0.510310326823299 0.510256468680512 0.514845532614608 0.514112541778017 0.514815987520197 0.521373521169432 0.521702065827568 0.513596476340179 0.510583759621277 0.519497024494773 0.521370047693906 0.515679888506442 0.519934494457709 0.525630216245076 0.518817115253159 0.521645474449356 0.513196558134259 0.527783934352976 0.529602242356142 0.514181580724535 0.515024331706708 0.509460627869695 0.517999743831331 0.513604496207099 0.512885092081005 0.513292649077808 0.512237751608033 0.518915081057163 0.52130542125972 0.531096820752544 0.539557887142322 0.547553998680709 0.556386477030169 0.562495656939009 0.571573715072754 0.570323706884532 0.588307032458753 0.581959811599227 0.566971120129399 0.548105953055837 0.536002902389127 0.533336053118178 0.520159337591364 0.514728080992527 0.509107189082291 0.49916900986312 0.487930410165658 0.476056146064587 0.475983180442729 0.478702588072076 0.471661634886852 0.466127009397782 0.462718297931869 0.461068867557276 0.466478207579241 0.474319134704051 0.483671593682524 0.482893995427309 0.487858138829585 0.504761983107012 0.510663118430499 0.517293850170207 0.52394372139082 0.534878523758482 0.545125869060811 0.546697850221865 0.556627754848846 0.557896041633763 0.563620556123784 0.580301354147806 0.815732744858632 0.823353699665951 0.808486964085293 0.797562457311875 0.796156348362172 0.780839168959564 0.815981187318154 0.828518302091534 0.789126909448105 0.780297937611246 0.826002552897098 0.755828371674698 0.739228390484766 0.704092731479513 0.715587337694936 0.532695762581738 0.507318762406643 0.655497141281286 0.724292975721644 0.707199175460962 0.657663555794169 0.634659221186424 0.615776457153563 0.589128113678303 0.562825677179705 0.502895636114717 0.480586008741137 0.466954060949506 0.459564709853477 0.461610276114135 0.423257705303438 0.47050758122411 0.51497926007669 0.471624532206795 0.467744746793246 0.60391494337377 0.591833565749129 0.567895648057448 0.430367032833631 0.330702857844708 0.332308476435466 -9999 -9999 -9999 -9999 -9999 -9999 -9999 -9999 -9999 -9999 -9999 -9999 -9999 -9999 -9999 -9999 -9999 -9999 -9999 -9999 -9999 -9999 -9999 -9999 -9999 -9999 -9999 -9999 -9999 -9999 -9999 -9999 -9999 -9999 -9999 -9999 -9999 -9999 -9999 -9999 -9999 -9999 0.514373959144921 0.557339544758426 0.62528218354865 0.702117596622018 0.69663586557005 -9999 -9999 -9999 -9999 -9999 -9999 -9999 -9999 -9999 -9999 -9999 -9999 -9999 -9999 -9999 -9999 -9999 -9999 -9999 -9999 -9999 -9999 -9999 -9999 -9999 -9999 -9999 -9999 -9999 -9999 -9999 -9999 -9999 -9999 -9999 -9999 -9999 -9999 -9999 -9999 -9999 -9999 -9999 -9999 -9999 -9999 -9999 -9999 -9999 -9999 -9999 -9999 -9999 -9999 -9999 -9999 -9999 -9999 -9999 -9999 -9999 -9999 -9999 -9999 -9999 -9999 -9999 -9999 -9999 -9999 -9999 -9999 -9999 -9999
-9999 -9999 -9999 -9999 -9999 -9999 -9999 -9999 -9999 -9999 -9999 -9999 -9999 -9999 -9999 -9999 -9999 -9999 -9999 -9999 -9999 -9999 -9999 -9999 -9999 -9999 -9999 -9999 -9999 -9999 -9999 -9999 -9999 -9999 -9999 -9999 -9999 -9999 -9999 -9999 -9999 -9999 -9999 -9999 -9999 -9999 -9999 -9999 -9999 -9999 -9999 -9999 -9999 -9999 -9999 -9999 0.605713577591018 0.60901676793685 0.606211261387743 0.596550966942853 0.604144680646438 0.615681154089483 0.622552191024384 0.6097611326035 0.582004231214065 0.555454202885293 0.533828162654992 0.516544928693843 0.505099382868509 0.49606556390593 0.49424158059488 0.495240178369962 0.493571277625325 0.485342631066988 0.48848923704202 0.492159625253902 0.497339566269748 0.551217038891952 0.584690377224524 0.62822779654457 0.637737411899187 0.563153429366858 0.53354785431401 0.506222339715266 0.504776065279091 0.510615663802256 0.509022836505942 0.507806521323352 0.464874665456449 0.489045478876502 0.468524546342326 0.463438016438911 0.468385759285399 0.480822227449562 0.46315491117986 0.457695354707155 0.455969202158186 0.454499182151482 0.452094638773994 0.451088544205471 0.445899940428993 0.444059574543428 0.436977107912015 0.428506942399277 0.432748833794461 0.427747552935307 0.432331009968526 0.430235902397092 0.429278109062737 0.423202426284916 0.425025017608956 0.419713225953172 0.423244940570274 0.421140472964241 0.427493671992224 0.425876509334401 0.427179329487972 0.429032509606809 0.438450335340343 0.436213059110886 0.437541172082992 0.438524033312557 0.440935772101986 0.441941035984329 0.433605037014991 0.433558375393748 0.431246577700292 0.432522802199297 0.429201127593869 0.432009868984257 0.429137448589853 0.423125066334563 0.42527787392792 0.424505783987255 0.429796757032414 0.425445777746696 0.426748866487853 0.428745726341161 0.425666941276392 0.427627065985066 0.419467461691253 0.418917914249012 0.418461293551829 0.416273620769268 0.417186905693904 0.419301919214898 0.426528618402199 0.42105201279558 0.416776500016468 0.42069176014012 0.41888497901439 0.419474363816974 0.423099633544898 0.430842684555484 0.429194919737149 0.431399950142584 0.430454623576056 0.431505847617062 0.425140238174017 0.427283447214562 0.426972787457643 0.427940192574092 0.425672048487348 0.424525032034298 0.425599790689587 0.421213098930501 0.419473732062115 0.423652098136257 0.424207489677837 0.426997201033138 0.434881706611806 0.438306115864127 0.443179084422573 0.445194547075344 0.449507820935473 0.443151406110049 0.443846177705435 0.434737213614234 0.430153482284076 0.428056080321497 0.422761801128973 0.420547196027922 0.415955805642839 0.422115532595078 0.424117692274051 0.423084335803982 0.424819496374942 0.424620664406851 0.428271618995791 0.426981087776768 0.434106218225653 0.442469736974331 0.445636803933129 0.455750292866111 0.457775797453742 0.462690146250027 0.464314928672442 0.461999301899887 0.464492586421661 0.458849379034742 0.454795293459691 0.449677387062996 0.443627274462777 0.436958487044444 0.4367194616899 0.433099477224962 0.435253458229574 0.437672038103427 0.436333468432795 0.435241219818752 0.432889006780034 0.42976058907072 0.423885343470676 0.417323442006315 0.411495865252775 0.410376050515859 0.410553663333411 0.413514992178285 0.416999322406752 0.423409914507795 0.424662545151057 0.426858332772617 0.425343394353995 0.42601640514139 0.423712561201913 0.423749635726414 0.424528041676367 0.418376074490384 0.416592918780967 0.413307516120785 0.412421247232714 0.411212834622252 0.410875122905037 0.412205472943267 0.416497313538197 0.421115016202036 0.419822169747149 0.42129268507199 0.419499448301753 0.416576977849205 0.403706822941987 0.403280913726312 0.396236074530074 0.398397175049605 0.39942583104166 0.39862457646892 0.402743806894085 0.397493853937706 0.399766707969469 0.404105827194621 0.402446444381464 0.40345506926412 0.400559389966653 0.399967144452902 0.388935952657793 0.394593436329952 0.389550603589122 0.381041760654465 0.37715644865568 0.375913414541557 0.373354760240358 0.375447656293132 0.376021247324337 0.374609450321822 0.373225865311493 0.374081253701454 0.374410288030797 0.374238106780505 0.377735040186071 0.381769603273134 0.38597246267859 0.381565658327409 0.391560913760351 0.38943437688886 0.386624794594899 0.391951834661909 0.397296637085806 0.401480582783047 0.393365207200778 0.394772356148868 0.388230883009941 0.392198623203475 0.38811002974611 0.383172406197925 0.38081265501054 0.376412599977707 0.37224117021409 0.372925960949357 0.373313502283303 0.373322117492894 0.373583643051015 0.376666353231691 0.382077790225341 0.387456747124438 0.388688763573141 0.39518352355157 0.400758288708993 0.409439692280943 0.423494989345568 0.437218724133167 0.447948630180724 0.462690399897711 0.481164447685565 0.496576880485739 0.505621729544029 0.508182434331968 0.515872210863714 0.509148138616621 0.501827754685712 0.506908224449824 0.507543682017246 0.499342055540332 0.501725515160234 0.50658527386382 0.508647090115442 0.513179578621343 0.508084899975562 0.507119318139796 0.509873714554233 0.523112941516327 0.518118372114372 0.522930660250453 0.5150014027949 0.509509750438635 0.508839789996497 0.510153772296654 0.512901372911524 0.503872248155429 0.502961581440606 0.509775042341483 0.518469889480325 0.520530145571065 0.524519583353401 0.529531993022823 0.542616763058438 0.554958739510297 0.560808524117042 0.561369072621519 0.566804473871787 0.563179146011794 0.560449050698858 0.549744501818884 0.53546885521728 0.536383121574568 0.522402947236928 0.513285625651498 0.505740244019574 0.50647480907462 0.50129707162701 0.491162542825134 0.480536107856647 0.477479168602244 0.477479452756188 0.474085125851293 0.470009140352356 0.472403008169936 0.467850148168754 0.473550664701423 0.474070339574119 0.474531972279022 0.485615901241653 0.490817848259296 0.505450690990581 0.50740677308249 0.522864840478375 0.526356959444238 0.531401793785202 0.542902823287683 0.551249445221892 0.558421859624933 0.572946664575321 0.565722040116002 0.607484800229936 0.718686275114843 0.80515877802477 0.815302208647004 0.797987776310693 0.777127478884731 0.782157574903336 0.796249629377666 0.798186146973246 0.657175166714177 0.498778107260287 0.619971352533101 0.774525354227517 0.732723592490957 0.743413233313715 0.460090789007293 0.435008968779669 0.438154209140187 0.647991904732162 0.707911850858511 0.737681446809867 0.661494703091034 0.641098926985039 0.632226910092763 0.606975429756264 0.579824316877369 0.523470129075473 0.479482228805782 0.467691703107676 0.457943261612377 0.508086703996802 0.514711157665101 0.419935542388164 0.484870120789746 0.444943304140157 0.376189235170557 0.630311239098065 0.448357021886791 0.344075602273795 0.392788178905418 0.327680288717694 -9999 -9999 -9999 -9999 -9999 -9999 -9999 -9999 -9999 -9999 -9999 -9999 -9999 -9999 -9999 -9999 -9999 -9999 -9999 -9999 -9999 -9999 -9999 -9999 -9999 -9999 -9999 -9999 -9999 -9999 -9999 -9999 -9999 -9999 -9999 -9999 -9999 -9999 -9999 -9999 -9999 -9999 0.490056537646606 0.525540458779175 0.567982069799735 0.62351222288664 0.743159868311156 0.724509405856826 -9999 -9999 -9999 -9999 -9999 -9999 -9999 -9999 -9999 -9999 -9999 -9999 -9999 -9999 -9999 -9999 -9999 -9999 -9999 -9999 -9999 -9999 -9999 -9999 -9999 -9999 -9999 -9999 -9999 -9999 -9999 -9999 -9999 -9999 -9999 -9999 -9999 -9999 -9999 -9999 -9999 -9999 -9999 -9999 -9999 -9999 -9999 -9999 -9999 -9999 -9999 -9999 -9999 -9999 -9999 -9999 -9999 -9999 -9999 -9999 -9999 -9999 -9999 -9999 -9999 -9999 -9999 -9999 -9999 -9999 -9999 -9999 -9999 -9999
-9999 -9999 -9999 -9999 -9999 -9999 -9999 -9999 -9999 -9999 -9999 -9999 -9999 -9999 -9999 -9999 -9999 -9999 -9999 -9999 -9999 -9999 -9999 -9999 -9999 -9999 -9999 -9999 -9999 -9999 -9999 -9999 -9999 -9999 -9999 -9999 -9999 -9999 -9999 -9999 -9999 -9999 -9999 -9999 -9999 -9999 -9999 -9999 -9999 -9999 -9999 -9999 -9999 -9999 0.644060857626306 0.643189300467738 0.628368301739212 0.623931865693204 0.604193465419536 0.600197257040154 0.595234108158326 0.629283619633666 0.662438326870749 0.650768183458654 0.596855274206734 0.562884898052851 0.535022820236119 0.512456498358638 0.500367021114185 0.492962733655859 0.501911513386575 0.504150353860822 0.506399048878212 0.48313565004836 0.490842720610202 0.564700818462305 0.547925624316726 0.612669432336378 0.659566903611624 0.632909887837162 0.61647045226728 0.586570114060916 0.554521227866307 0.550169646171563 0.559829323382791 0.529776542739304 0.478669499605429 0.463486457941349 0.469720683540766 0.468684291007551 0.461226505460912 0.464410940029263 0.460664229441331 0.46373509782928 0.462735227819388 0.459487188767046 0.463347524288059 0.463983115170829 0.458155399908661 0.456538273832372 0.453555460612992 0.449024661450447 0.444829892135123 0.435202367375439 0.430305955728982 0.435491385401633 0.431792440620716 0.431694981671142 0.434381706055444 0.42762304697074 0.422888316597113 0.420792928314779 0.423207769436403 0.420789046781803 0.426492436340641 0.427451270680666 0.435249246678516 0.439438834242513 0.443618966031447 0.440172256013862 0.442136562689644 0.448110392581324 0.443352144321405 0.444030807734848 0.441398916716265 0.448280508398378 0.440099985418555 0.439901358194791 0.433849306179516 0.438266192659765 0.430458788394438 0.427547456787774 0.42801464618731 0.424765867906389 0.424293769856628 0.426314509043398 0.432447290460063 0.43149779847156 0.429132685820856 0.431572361747427 0.427744708951136 0.426464729525494 0.425411807980327 0.423402895119914 0.424879712107212 0.430711831208573 0.431013575722982 0.428424907705644 0.422258047537563 0.420280089132668 0.421942155513162 0.418642111900631 0.424434837021944 0.430837777047058 0.430704853316893 0.431173250824853 0.429653377282258 0.430475804843395 0.432575640203413 0.431677244175258 0.426082355252971 0.423940958563616 0.423357717686786 0.420936571372843 0.418371907473655 0.419671112808007 0.419429911740322 0.423380423780476 0.423385443423197 0.425570581788757 0.429875767107045 0.432926773540001 0.439773667023533 0.441751198104175 0.441498039889496 0.441038280337154 0.438239734711557 0.433633704448215 0.430155014928977 0.428122093774976 0.423409516124795 0.425150876622534 0.423680964703666 0.424247896850286 0.431283766484134 0.428153543360282 0.427927049039208 0.430826976146906 0.432332775970157 0.43604265320281 0.436152812147151 0.449397374242732 0.457449433767402 0.468857955475465 0.47425531480814 0.473003737843679 0.478481608435808 0.478603812842804 0.471711938754171 0.468810029942427 0.463169565800046 0.461329578857209 0.455091906914568 0.447110947920796 0.444716934382505 0.440137357108807 0.441784476435167 0.433232943676002 0.43783314380838 0.433042269908507 0.430416721475629 0.429114164721248 0.42515081351956 0.416792067668443 0.419668402411756 0.417553645236047 0.413955542534035 0.42028247115862 0.423731921439269 0.429717958608949 0.433891304550466 0.435098564583345 0.427992535782184 0.425438490972621 0.428350047935613 0.427575541459152 0.424138214731986 0.424347259809955 0.421405351568753 0.41799528048605 0.41578724644105 0.416429069596782 0.417145146511236 0.420342408195742 0.420655227472757 0.425442185240993 0.425543424559418 0.420812065838141 0.41540322188472 0.411146255221166 0.408954204044459 0.406764306275697 0.397669766900887 0.39766793951201 0.402247026358148 0.401127527384826 0.39968746103219 0.399690355514712 0.404352326734478 0.406292403711678 0.398571653184625 0.400843997572524 0.39706822005614 0.394114149694774 0.390819262830325 0.387955595101466 0.388000118412268 0.382556465505092 0.383991201032103 0.382781643607567 0.382385565374245 0.37593105781239 0.380517257111564 0.375696100539419 0.37246458910171 0.376505291568744 0.374726544309247 0.377075459996076 0.37987720095382 0.38284820024703 0.38443285420142 0.384562258953882 0.391050337272987 0.387066518305177 0.388128943884912 0.395815822110289 0.394439195667159 0.395230359201476 0.397520141326222 0.395882138748992 0.393921082510503 0.392623166590026 0.390696233673179 0.385255195669825 0.388048089161733 0.386750005226163 0.38151566411775 0.378137671093246 0.378070462061979 0.380578356856159 0.380792917435801 0.383222619338772 0.387198868329567 0.389949631562951 0.395265435330141 0.398736002049825 0.406103929285996 0.415225700916118 0.425254116927643 0.438846420635107 0.454570733489901 0.46771859689249 0.482568331717428 0.49663604736346 0.503489472240269 0.502465389311259 0.502589298737485 0.504592772704721 0.496963855732085 0.492051173099487 0.492049263483834 0.485630578387495 0.488310262645755 0.493658651224032 0.503290316466926 0.505006247670432 0.507372687668403 0.508921487413883 0.519895534010314 0.523135013361058 0.518076300635297 0.514889746702726 0.51388553045055 0.510983835405774 0.50404272832269 0.507342870444659 0.506490086823595 0.503378716766086 0.498892027220851 0.502497346104735 0.505231307031032 0.5088203438367 0.519426966871051 0.527820908574134 0.538012816751729 0.558317492425689 0.552622768437439 0.553455333207027 0.556942453407153 0.54843097758446 0.545075194602596 0.53894235700382 0.532019033002557 0.53097398298681 0.515612327519516 0.513269185014046 0.5091526274344 0.507531085069181 0.504941799477401 0.492798353887213 0.489304470089151 0.475861116395821 0.484354114331606 0.480100072598793 0.479361020446204 0.479546908765261 0.478486306995418 0.47816863881288 0.482726597444282 0.484692963593353 0.491062792756395 0.495964010577391 0.504919059731186 0.508979166715737 0.513545915450975 0.525041993091532 0.532927499263764 0.542901304779712 0.549765262937933 0.566911992008189 0.584987154108785 0.574413727638066 0.606472256039159 0.825615052722065 0.803085280853212 0.800623717167577 0.78171431713474 0.753552148350301 0.761924456349113 0.773282464340726 0.729848982285511 0.741749288544729 0.635209688516128 0.788374300692942 0.816461733769705 0.746330951589474 0.714399569016058 0.655389865466533 0.710204820702065 0.66294289341144 0.664567787541407 0.725123316764997 0.757967871282459 0.678274605501506 0.654754467004624 0.626654072587332 0.608957689179186 0.581434038771718 0.530202051617966 0.518371228274838 0.480217123567578 0.452206980162127 0.440017016658164 0.574812560830795 0.394639086932723 0.47247913744997 0.389480308316952 0.33355082489179 0.39510770722662 0.405205957874729 0.436343505516294 0.363467088774289 0.344002608554624 0.341365561902235 -9999 -9999 -9999 -9999 -9999 -9999 -9999 -9999 -9999 -9999 -9999 -9999 -9999 -9999 -9999 -9999 -9999 -9999 -9999 -9999 -9999 -9999 -9999 -9999 -9999 -9999 -9999 -9999 -9999 -9999 -9999 -9999 -9999 -9999 -9999 -9999 -9999 -9999 0.41270486505064 0.504664629551135 0.609523563405821 0.688425174340612 0.788961087916254 0.78452963472647 0.753002899954973 0.745031566228127 0.744058154080435 -9999 -9999 -9999 -9999 -9999 -9999 -9999 -9999 -9999 -9999 -9999 -9999 -9999 -9999 -9999 -9999 -9999 -9999 -9999 -9999 -9999 -9999 -9999 -9999 -9999 -9999 -9999 -9999 -9999 -9999 -9999 -9999 -9999 -9999 -9999 -9999 -9999 -9999 -9999 -9999 -9999 -9999 -9999 -9999 -9999 -9999 -9999 -9999 -9999 -9999 -9999 -9999 -9999 -9999 -9999 -9999 -9999 -9999 -9999 -9999 -9999 -9999 -9999 -9999 -9999 -9999 -9999 -9999 -9999 -9999 -9999 -9999 -9999 -9999
-9999 -9999 -9999 -9999 -9999 -9999 -9999 -9999 -9999 -9999 -9999 -9999 -9999 -9999 -9999 -9999 -9999 -9999 -9999 -9999 -9999 -9999 -9999 -9999 -9999 -9999 -9999 -9999 -9999 -9999 -9999 -9999 -9999 -9999 -9999 -9999 -9999 -9999 -9999 -9999 -9999 -9999 -9999 -9999 -9999 -9999 -9999 -9999 -9999 -9999 -9999 -9999 -9999 -9999 -9999 0.651442246499999 0.652997808715462 0.640739389824007 0.621623327632215 0.601559203885091 0.594344360327122 0.618881286499663 0.665181079193398 0.64908030015473 0.599189120893136 0.55512575299647 0.533102091081741 0.520079289179728 0.507777513272949 0.500474939292058 0.500824154381908 0.511484164875158 0.526994485909841 0.499165433752195 0.507796848777406 0.630188895971141 0.631897259379756 0.641331284687515 0.713601011871197 0.690343725147528 0.637069452112966 0.61699123179203 0.601376290471751 0.581253757152831 0.559395603165814 0.515606052087884 0.494288965982409 0.487668966052708 0.486494894445027 0.462914572634015 0.456915286324678 0.463055822942787 0.464964904246402 0.467114307545062 0.468027003937126 0.466448880765553 0.47067354927035 0.470722529030799 0.465198846762824 0.4626938266922 0.452370776416943 0.448836999211528 0.444854871217574 0.437588392528875 0.431961808813724 0.433104444289039 0.433157249966381 0.43640236797404 0.432667016230551 0.4332861784685 0.432600228869431 0.432480306545523 0.425754394656676 0.427613197082564 0.430322503992942 0.431326474183592 0.442214683086606 0.44997692092934 0.448706626560653 0.44641796359693 0.449841428076002 0.451624047341552 0.450001826750234 0.447380655767655 0.448803522602044 0.445846289656678 0.441314280499999 0.444116938500687 0.441597624561339 0.437654903371923 0.433598328498888 0.430562117962836 0.434766562881921 0.434276110593459 0.442730689509357 0.441214606896973 0.434428101306205 0.43481843039553 0.431911542117912 0.431321209176997 0.428111104497363 0.428645830044328 0.428944727982936 0.432800097094441 0.435345260012632 0.431127127693967 0.43019084284834 0.43241285496217 0.42570091377734 0.420901509754441 0.423268335031425 0.424702278517296 0.421424231890858 0.428172413600967 0.424892746873079 0.42521379475767 0.429108586817049 0.427823217458478 0.426983071384777 0.425887171605295 0.426556568992348 0.422791768721841 0.420484907862498 0.425297563997323 0.419498126003148 0.428510224397282 0.424354651347372 0.428043238193575 0.428532077281237 0.426098226533372 0.428551712610811 0.433185103713573 0.434486663719434 0.437722857817309 0.436440027708858 0.437186330552034 0.434842524190747 0.428717227949787 0.429154142166222 0.428134747890125 0.424014652631014 0.42074050178118 0.42046479191455 0.425455363372193 0.43152503773235 0.433746844600869 0.435120794193238 0.440375282286216 0.442701437461018 0.442546435697373 0.444699050924833 0.451875796962801 0.464098850546143 0.47339853119157 0.474078621248151 0.489033611836801 0.491843170379084 0.490390337893662 0.491258336317255 0.48901190333604 0.48355307038488 0.476491712427702 0.466794669282224 0.452412027147594 0.454559012784741 0.451067923230041 0.446203494248225 0.440979972459583 0.437010364074955 0.435531694130843 0.432499228077293 0.429334863240774 0.425111101184846 0.427037357500235 0.422377373339124 0.422370768931147 0.422691947378005 0.426016693699529 0.431148639323664 0.43837583041593 0.43755501703131 0.434094449789102 0.427604054949695 0.433575609002571 0.43467444586191 0.43506617877238 0.434953444753237 0.431185005655211 0.426301554302283 0.424866894394086 0.42288117826319 0.425405710183822 0.423402018351842 0.427226162093058 0.428132072796484 0.429587425624575 0.425077630343026 0.424327425836 0.418077021787714 0.412253843384501 0.409536775867389 0.406814398270424 0.406355944012216 0.399023104258145 0.397922623781459 0.397364467005694 0.401375470203859 0.397813963838122 0.399838881846219 0.399558898050288 0.400400399811656 0.397191988682033 0.393617845336926 0.391692989485662 0.385861898007816 0.384123960541318 0.381217013482958 0.382046711699151 0.384286917505065 0.383662772941686 0.379396254984188 0.377808981308407 0.376151683376403 0.373810048177491 0.380346905505448 0.378893883083681 0.376539950774775 0.380690015538026 0.383727849720521 0.385474798306014 0.388577371924557 0.385337244797902 0.389558043686619 0.391546948735784 0.392389196454291 0.394014625263612 0.398407578776777 0.397748081361114 0.398610208037264 0.400244214203359 0.398617168881512 0.392306853829194 0.390183343847447 0.390803735375247 0.393163660837785 0.389469825838248 0.387919022357143 0.384243809139967 0.384975342331256 0.384881895922319 0.387865791233903 0.391251364241471 0.39323819649565 0.399203423982516 0.401286266678695 0.405102178507228 0.412739716369912 0.423096911161269 0.429915624389158 0.444472919851919 0.450217457394724 0.459775258626648 0.478568210203402 0.487866986635563 0.498882360097916 0.496099065753379 0.497197523304877 0.489792953897956 0.493428124391632 0.485548624763067 0.476753587191239 0.482212691387399 0.48399732758777 0.486068462484453 0.497492716261128 0.498077873580746 0.500806560059857 0.512026241987896 0.52092424715834 0.514680118271314 0.510309402943047 0.506714884374239 0.505137824868507 0.493313681754592 0.498148770741086 0.502158338150608 0.505847922232459 0.50209458116604 0.495900595266904 0.505149151117617 0.504856263344091 0.507338596447712 0.512629708709646 0.517340565671184 0.528792069150043 0.547352449964271 0.551956262721933 0.550364692667458 0.547691066269479 0.547610620818896 0.533861278007239 0.529271587373196 0.520644281174378 0.517999250527994 0.513514025374 0.51223077156736 0.507577196991952 0.500785343192597 0.49481959002919 0.49492429302186 0.491429999081114 0.486685441927828 0.482039005514608 0.489004270559126 0.488169178620137 0.489158907048003 0.492475491079566 0.494865350474727 0.490647553032539 0.48797946348615 0.500474274073559 0.506118136410721 0.513117146465365 0.520966564733447 0.529152116871905 0.533235449350137 0.538326674590425 0.543989522784473 0.605364419027396 0.639108195276817 0.76036264243935 0.579012511940368 0.602915755993683 0.79713164080195 0.808600994090986 0.817036276955208 0.79066476636961 0.764606835809805 0.745596249180383 0.754038711877896 0.726859067092061 0.744728875567384 0.727207949178655 0.796930470330541 0.71070295280343 0.741639019179223 0.766913125943803 0.729865596119468 0.716013424510244 0.690739186645391 0.708357508345943 0.75120991510727 0.770696706618558 0.724771229544871 0.672140601196579 0.625341093781034 0.589431585673749 0.571632393599944 0.530633525593004 0.555737022269756 0.545535751548069 0.461723178297955 0.428014569894403 0.486771241638788 0.4842292092979 0.370723533958969 0.380447596058355 0.426765512935648 0.501646279352057 0.498131721430976 0.492671189381052 0.416197699701726 0.359277771006643 0.346197214519026 -9999 -9999 -9999 -9999 -9999 -9999 -9999 -9999 -9999 -9999 -9999 -9999 -9999 -9999 -9999 -9999 -9999 -9999 -9999 -9999 -9999 -9999 -9999 -9999 -9999 -9999 -9999 -9999 -9999 -9999 -9999 -9999 -9999 -9999 -9999 0.418808909672293 0.607043752986871 0.67087829431198 0.491861255504507 0.48464766257203 0.524648481488831 0.571661345413333 0.760298357581452 0.840444113028007 0.828072374266945 0.600749848734106 -9999 -9999 -9999 -9999 -9999 -9999 -9999 -9999 -9999 -9999 -9999 -9999 -9999 -9999 -9999 -9999 -9999 -9999 -9999 -9999 -9999 -9999 -9999 -9999 -9999 -9999 -9999 -9999 -9999 -9999 -9999 -9999 -9999 -9999 -9999 -9999 -9999 -9999 -9999 -9999 -9999 -9999 -9999 -9999 -9999 -9999 -9999 -9999 -9999 -9999 -9999 -9999 -9999 -9999 -9999 -9999 -9999 -9999 -9999 -9999 -9999 -9999 -9999 -9999 -9999 -9999 -9999 -9999 -9999 -9999 -9999 -9999 -9999 -9999 -9999
-9999 -9999 -9999 -9999 -9999 -9999 -9999 -9999 -9999 -9999 -9999 -9999 -9999 -9999 -9999 -9999 -9999 -9999 -9999 -9999 -9999 -9999 -9999 -9999 -9999 -9999 -9999 -9999 -9999 -9999 -9999 -9999 -9999 -9999 -9999 -9999 -9999 -9999 -9999 -9999 -9999 -9999 -9999 -9999 -9999 -9999 -9999 -9999 -9999 -9999 -9999 -9999 -9999 -9999 0.649952149454862 0.646687287230307 0.649518299079602 0.649635348585468 0.640000474540216 0.62448796490044 0.571266330677099 0.577812272601424 0.628465734420648 0.602975652198995 0.5636570831387 0.538477511263724 0.527161756534724 0.5065476240851 0.503412983274486 0.499300432954509 0.495200118240331 0.508760525326435 0.528207226512135 0.499260856004451 0.525761927542259 0.603605393131281 0.610177240950865 0.675593572649353 0.717281523365391 0.714204331667547 0.616158780827184 0.589555564539427 0.57932963558181 0.561667033062216 0.512281758553581 0.490915825960555 0.482628633502883 0.478563850524128 0.456658366934183 0.4546585607234 0.460356215987894 0.466612207899447 0.474575957868639 0.471680945040832 0.473415621242933 0.474858496014439 0.475568563305603 0.473142425810246 0.466574504360111 0.465452205776089 0.456491722561906 0.454650024834346 0.446873648933966 0.443563197561296 0.437686511753013 0.435699636986355 0.433645034626852 0.436003748002207 0.44115231782535 0.442163378949272 0.436385647926143 0.435668356299563 0.433384192281065 0.435694505292145 0.428424473802894 0.432528472978385 0.444392831376565 0.455475834068474 0.456411916171061 0.457508519473931 0.461377497878877 0.46547081977532 0.457318775962484 0.459700821670744 0.454275477556804 0.451348506984032 0.453957653873261 0.456833761183628 0.446344023424207 0.44251887977412 0.44456006274029 0.442781313126435 0.438725329794176 0.438464577148707 0.439968806780122 0.440325543946322 0.436752181193464 0.440030259503858 0.438068788253485 0.43988733942172 0.44078467708878 0.437147961958032 0.437478961825175 0.438446946184268 0.436197699618455 0.439724227601334 0.438195224771809 0.433308659281548 0.429913982094533 0.422422717894325 0.423411629440532 0.424285417729145 0.423405493050001 0.428433786833725 0.425601130200756 0.425962409499248 0.423935936102408 0.43021345124492 0.430801656932895 0.423743923035162 0.428873869082839 0.429652551623227 0.429965632146392 0.430395313704767 0.43220615012908 0.43287201127134 0.431585615087103 0.427483865521462 0.424480418711023 0.427049422564133 0.421047028885677 0.429621902853302 0.431549644732151 0.437241497447431 0.431830445741942 0.431151442239077 0.433341990120991 0.42636982664885 0.425342644894228 0.422004219897738 0.420218563003259 0.425434467860422 0.425445223213172 0.432050353141858 0.436742169669669 0.437427772213466 0.439274270783237 0.444721933331793 0.451692629196188 0.455401650985233 0.45612451030962 0.458393867204519 0.459083569498086 0.471313310354636 0.485577829022919 0.49456088376219 0.497243337286781 0.495412062731309 0.502495300244981 0.499597366977733 0.496006488172545 0.489885024380436 0.476666003170476 0.469642858333769 0.460933548411367 0.460573652149678 0.45138649889293 0.443109374503032 0.443966119244841 0.440849947156722 0.437725745025784 0.43496073245504 0.43361493670557 0.431225293212174 0.431264386358678 0.430754657221682 0.432542175400347 0.435066541212924 0.428559110673427 0.438855482793037 0.432045690984004 0.430864096409215 0.426415565993615 0.432952117084475 0.439298064076592 0.441242284288039 0.443998990546382 0.440246098488638 0.437930804264391 0.432901055958593 0.434960758148104 0.429797373700394 0.430837184347399 0.430381815867328 0.432249587877039 0.432278495085233 0.425002377510161 0.419595091491124 0.411255208777006 0.411205480183301 0.408327348047053 0.407923511539634 0.402060657604434 0.403894339592716 0.405026312383946 0.401409177388713 0.396718360901449 0.399830846160012 0.400825851125921 0.39716368143304 0.395642916283351 0.390571615393016 0.388845087753439 0.385094182455622 0.380356857611482 0.383723292147391 0.381820271243173 0.387626398153464 0.387746378772486 0.381525060183946 0.377188373253851 0.378144814963086 0.382283043867314 0.38206041248648 0.379263587435767 0.38033613687077 0.379215376663654 0.38442189953658 0.387364286142688 0.388662654092489 0.3878534131227 0.386691765433491 0.391847829470218 0.392237772864763 0.396093886697392 0.397469374061373 0.398746405289349 0.400166055620134 0.400224585350759 0.39883139470006 0.398337505889226 0.395715866109282 0.396007881128508 0.401130254112682 0.39656696664129 0.395846285564527 0.390710658222308 0.391710007867529 0.389123358042502 0.393683123208998 0.398729141767755 0.401245076565723 0.403414789658514 0.402458189377598 0.409197884816781 0.408878119171501 0.418056172525875 0.423565816020461 0.429162114601384 0.4466086903898 0.449640262506087 0.466559601519264 0.472886646076289 0.487474034159976 0.48854210015413 0.49384639538171 0.486154898362666 0.485723943509906 0.486047546064089 0.477265144424549 0.477311629973857 0.477148660630499 0.485524530043619 0.48095459349799 0.489488423678658 0.500554278028072 0.503197515745843 0.510890827421137 0.51314603621574 0.513223397614119 0.512044161305914 0.510959216397606 0.497608220031233 0.492525783153747 0.506821727573663 0.501482173512235 0.503307706794139 0.495879197918245 0.498052688847624 0.503964559024747 0.503536118977444 0.50621077125224 0.507622457858864 0.510762716417675 0.524239192402419 0.548511383208154 0.54961513117384 0.545389711476342 0.537396621927785 0.533061714410072 0.525624940835105 0.525569153236133 0.516660501522404 0.506262815428272 0.50763063312941 0.506747040359565 0.508114581821569 0.491229545106532 0.503149985116904 0.492788085848425 0.492305927124558 0.487478140883513 0.483834048304302 0.487073503365722 0.492817653612244 0.494474064960365 0.496819913175817 0.501141606641764 0.494407293333032 0.504712062026687 0.501908447371258 0.510087496234947 0.517075613697654 0.517438302624355 0.536760548095386 0.533212691414515 0.541474764754779 0.545710103321923 0.571757269619516 0.56872828610405 0.583156583233125 0.583036929163568 0.693174021658428 0.798988066812165 0.808116622817823 0.79906051499425 0.75304120422448 0.737685462896721 0.738966041757574 0.745144336927179 0.759534624348528 0.77404067467568 0.76375593827964 0.797445731883013 0.691520073551391 0.774692870994088 0.762820121698185 0.694245584318604 0.685828508449951 0.695214491334162 0.644447002962645 0.702174791674181 0.795588591201102 0.767309994513038 0.674574381402407 0.615621709209903 0.589000083312061 0.567681749526941 0.536994058288845 0.536848270051434 0.50094490049042 0.466166767637047 0.474202930368572 0.413607595666932 0.442854142486257 0.426710786497137 0.390956695644456 0.452978807927825 0.470787543009853 0.507313502534521 0.478354376764746 0.428642905206638 0.374694818277421 0.350064249442341 0.341688154922346 -9999 -9999 -9999 -9999 -9999 -9999 -9999 -9999 -9999 -9999 -9999 -9999 -9999 -9999 -9999 -9999 -9999 -9999 -9999 -9999 -9999 -9999 0.43683954219544 0.435373276755455 -9999 -9999 -9999 0.402217468115979 0.413855854256094 0.398504313954578 0.407043987112834 0.38453962001358 0.38387718434688 0.395506249143117 0.49196049708594 0.686867180319088 0.636942237594986 0.772122587054777 0.579445646502411 0.600836704831377 0.568590957558274 0.599279958036745 0.687379141921538 0.698491375817611 0.513824095554609 -9999 -9999 -9999 -9999 -9999 -9999 -9999 -9999 -9999 -9999 -9999 -9999 -9999 -9999 -9999 -9999 -9999 -9999 -9999 -9999 -9999 -9999 -9999 -9999 -9999 -9999 -9999 -9999 -9999 -9999 -9999 -9999 -9999 -9999 -9999 -9999 -9999 -9999 -9999 -9999 -9999 -9999 -9999 -9999 -9999 -9999 -9999 -9999 -9999 -9999 -9999 -9999 -9999 -9999 -9999 -9999 -9999 -9999 -9999 -9999 -9999 -9999 -9999 -9999 -9999 -9999 -9999 -9999 -9999 -9999 -9999 -9999 -9999 -9999 -9999
-9999 -9999 -9999 -9999 -9999 -9999 -9999 -9999 -9999 -9999 -9999 -9999 -9999 -9999 -9999 -9999 -9999 -9999 -9999 -9999 -9999 -9999 -9999 -9999 -9999 -9999 -9999 -9999 -9999 -9999 -9999 -9999 -9999 -9999 -9999 -9999 -9999 -9999 -9999 -9999 -9999 -9999 -9999 -9999 -9999 -9999 -9999 -9999 -9999 -9999 -9999 -9999 -9999 -9999 -9999 0.637955018477153 0.641526428916817 0.637313709673698 0.611734242391832 0.595631231839953 0.564636205705463 0.558919048916716 0.553488286469667 0.539877231548178 0.519150608311327 0.516925121574736 0.516707417672523 0.503124822633033 0.491178623090115 0.490431789785352 0.490983872921452 0.51699655388418 0.540778311498599 0.510218557527382 0.533867324429138 0.626973901741346 0.598216319260846 0.712794841790384 0.702624209161261 0.713751282817892 0.610432341987889 0.592466782741201 0.58394502579364 0.523134025352036 0.52336590398437 0.510407821096674 0.473704374669814 0.452032644084311 0.449587147818523 0.452990931011814 0.462180008945389 0.467656948783958 0.483212433145608 0.478507322881851 0.481564131235752 0.479973501971612 0.477292065640674 0.479656565887989 0.475753184526202 0.470175175910703 0.463008897858957 0.457275114146801 0.454379612431685 0.445491196622131 0.443602968921776 0.444710356356689 0.44270142094684 0.441009224439365 0.442677341031471 0.442578188369162 0.444317161310257 0.437999645734896 0.435597450484073 0.438811119709376 0.43912287262748 0.44305888973873 0.444534422215802 0.459193717055792 0.478978583715136 0.48001355420681 0.484491675787854 0.486671500373531 0.483651173690898 0.482783491262542 0.476846905071549 0.477534530452526 0.473285341872996 0.458005955998831 0.454038018010928 0.448212778791169 0.445381567622762 0.444690698816913 0.444816786202651 0.442380081597401 0.444665686457586 0.445913891286311 0.443896567312196 0.443861825031614 0.449898302087905 0.450633654678846 0.449210225625771 0.445787634643237 0.447000059978768 0.44140597431484 0.446455937252452 0.446390742059964 0.442090578647582 0.437611778856152 0.428992226940821 0.429048422310784 0.429581944383778 0.431428834534125 0.433895169182956 0.431328196326748 0.427647347312145 0.421948457879621 0.427900663968447 0.431627731087631 0.432712329836788 0.434339819524613 0.436144328007709 0.43026701557867 0.429775886967175 0.434303308885822 0.438502900547948 0.431231757356614 0.433155161795182 0.428023804874691 0.424428387391741 0.426407573091079 0.424493807928902 0.426371612768925 0.432940794220552 0.436267543185876 0.434562907407549 0.433823172983447 0.430993181559307 0.437219573207751 0.430278446575002 0.428682765536605 0.42217808403093 0.426681630315464 0.433114278639352 0.434648202594924 0.440408182986239 0.437570945987152 0.439477941037617 0.451260734351709 0.458191284138041 0.461301346966729 0.462068058843139 0.457016421844299 0.461913733028285 0.475427870765314 0.490033265172213 0.49933880664402 0.497409311348832 0.499729258485617 0.512318273957817 0.510911316064475 0.508258075671265 0.503978220138197 0.494481328652934 0.491086770089927 0.469825979839931 0.468674567743523 0.475696981220141 0.476108240453334 0.463892625187413 0.458305971020713 0.444029464248782 0.440615917264663 0.439957934657489 0.439091530757163 0.434993961953284 0.436255180675575 0.437142889423669 0.432916689155671 0.436705026349495 0.439874272197843 0.435240209977234 0.433316359143009 0.430964873891893 0.435911139931915 0.449225807450046 0.455743814337927 0.454904969382331 0.449673440705414 0.449163517145119 0.445678775508398 0.442688843845117 0.442721524231072 0.440859110808508 0.439752194589917 0.441306652678412 0.462623107944146 0.433172605621937 0.426034946883599 0.415116052967058 0.411486530853562 0.407773182393589 0.406629256246759 0.403958842759125 0.407851473395086 0.404403681276079 0.408924711724503 0.407025257410857 0.403682211960987 0.4018542257148 0.398008141842284 0.393734305053054 0.390688355965304 0.38432576880534 0.386056277947966 0.383380010625299 0.38867804141383 0.382919983879665 0.387161112301076 0.387978918093653 0.38286062784927 0.382451093485127 0.379603952996814 0.378022425267837 0.383697727312704 0.381902424545742 0.384323668874318 0.383407696214373 0.387186204550187 0.390417864223574 0.389475789072424 0.395052767433064 0.3916939471259 0.395894641449233 0.392074058332071 0.398429876120205 0.399028385588218 0.399134278553314 0.400289090812847 0.398980987331358 0.398530729861227 0.403782124162463 0.40341159504063 0.402589479013689 0.404608179438673 0.404055226675661 0.400222510160517 0.398770556614563 0.403912613855013 0.401817956984168 0.398596617227153 0.403246494926894 0.406590993161698 0.406691424258991 0.405600448710887 0.411034912274141 0.418414457239138 0.42556917822133 0.429706382541212 0.431914311564779 0.441818128252926 0.452674360932086 0.456304796453018 0.470766931536842 0.478916186697904 0.479595062712215 0.483096615212951 0.482095946930862 0.482667423720087 0.480189061110884 0.479393837887445 0.479108456255947 0.470652743680917 0.476519484258057 0.490791459709033 0.490717105504944 0.491611849183598 0.492028223832639 0.502731723223516 0.51633170799969 0.507318368632417 0.511816211727392 0.502403443639792 0.50914969457638 0.504083721126076 0.504218599899548 0.500648399935312 0.497847533620969 0.502943846994747 0.498919146189147 0.503554758218033 0.502815749789202 0.495774920906616 0.507507120555024 0.507252831283304 0.521664917469431 0.53581309080995 0.540536399590032 0.532767404447288 0.535712198470804 0.528220881141655 0.52039772784336 0.520297697061244 0.50667035450774 0.50506837312601 0.512151716217648 0.497930164529064 0.49918893920238 0.500392447870913 0.500110871390759 0.500484285250529 0.492910723549888 0.484470762397419 0.489502728324274 0.492713876937676 0.48682477748888 0.493203264145818 0.499596929807912 0.494404332630364 0.494501370207829 0.496468919753445 0.50261369332303 0.509196899154849 0.516884528136007 0.522342933946497 0.529242189408098 0.538366605830602 0.543699082765023 0.549979177496115 0.555055659199227 0.563241942785658 0.577574667863535 0.641704434411515 0.776043054063483 0.771341724041069 0.703505596589739 0.742577565730586 0.699773488115882 0.593058406200788 0.717932589871055 0.731544000722627 0.693700390755129 0.763797592723153 0.78280332681447 0.732108010334299 0.792139378948937 0.795469179598785 0.725650048690097 0.487505307204562 0.548932745273095 0.566269710709795 0.652254646672008 0.759664575071391 0.816801444050771 0.788062209813974 0.671756661480223 0.615716721579441 0.589422563471072 0.577845911339818 0.551443394276358 0.55529145108757 0.53568041205345 0.504063678402734 0.465555697184671 0.417667486620829 0.413744675044765 0.425035203838503 0.402527012230958 0.462570512368652 0.532625003928113 0.546737092862059 0.481601540363177 0.425569525522673 0.383203166608002 0.360085964051468 0.351789046172683 -9999 -9999 -9999 -9999 -9999 -9999 -9999 -9999 -9999 -9999 -9999 -9999 -9999 -9999 -9999 -9999 -9999 -9999 -9999 -9999 0.4464941577865 0.468926635500046 0.506614972292979 0.492449067639899 0.475800011160159 0.487688901267185 0.520330331566396 0.565333839983974 0.629826093808319 0.453423894232867 0.432627644260493 0.453378757294828 0.435170085723841 0.46384340715279 0.589362987845287 0.745436100201113 0.688101393819449 0.720541511067262 0.750941615917352 0.698587708591445 0.610394688156597 0.550718971201038 0.545524499435294 0.541563501476503 0.49078895159618 0.521669901970968 -9999 -9999 -9999 -9999 -9999 -9999 -9999 -9999 -9999 -9999 -9999 -9999 -9999 -9999 -9999 -9999 -9999 -9999 -9999 -9999 -9999 -9999 -9999 -9999 -9999 -9999 -9999 -9999 -9999 -9999 -9999 -9999 -9999 -9999 -9999 -9999 -9999 -9999 -9999 -9999 -9999 -9999 -9999 -9999 -9999 -9999 -9999 -9999 -9999 -9999 -9999 -9999 -9999 -9999 -9999 -9999 -9999 -9999 -9999 -9999 -9999 -9999 -9999 -9999 -9999 -9999 -9999 -9999 -9999 -9999 -9999 -9999 -9999 -9999
-9999 -9999 -9999 -9999 -9999 -9999 -9999 -9999 -9999 -9999 -9999 -9999 -9999 -9999 -9999 -9999 -9999 -9999 -9999 -9999 -9999 -9999 -9999 -9999 -9999 -9999 -9999 -9999 -9999 -9999 -9999 -9999 -9999 -9999 -9999 -9999 -9999 -9999 -9999 -9999 -9999 -9999 -9999 -9999 -9999 -9999 -9999 -9999 -9999 -9999 -9999 -9999 -9999 -9999 -9999 -9999 -9999 -9999 -9999 0.592991127315317 -9999 0.519244393209713 0.506270327480538 0.491865287941039 0.476711909265094 0.490353102830718 0.524763949177519 0.50289251214197 0.494213553067601 0.491599881329491 0.506902546312694 0.520018985918649 0.518517196666792 0.518908994757087 0.540013239763726 0.52235183390271 0.553362345937257 0.613102758842968 0.690391888619454 0.634638744223742 0.598705585237245 0.619375411093846 0.593068905438102 0.540452495690845 0.562949877085882 0.54379741988693 0.466498123721019 0.469105968240447 0.448374849773211 0.452626654233153 0.458214145461446 0.472073629753647 0.485057350037389 0.488417481110154 0.486670626612827 0.490289777693741 0.485021023385868 0.482897529863769 0.477557614733452 0.476850404243086 0.470545228064652 0.459326443553752 0.461661377912364 0.453849275069591 0.448715984725106 0.450312916130663 0.452293171019857 0.448239058944418 0.450415836110394 0.449884165440194 0.451968711288613 0.44823517392476 0.446255486266842 0.451500900823089 0.450492240041942 0.45251669278447 0.457187285050394 0.460110917234197 0.47428550037756 0.476587359188586 0.488948962592557 0.498799159267824 0.495342114621789 0.4961966216086 0.485144297703705 0.488347837833908 0.467871148143558 0.456847634445931 0.455223340728876 0.451399683913199 0.447307426391466 0.444254311848403 0.447663168271288 0.443643631344895 0.445404445212321 0.453363273040275 0.45306114622067 0.455646940389918 0.453736525496263 0.456080396871211 0.452285719829551 0.449537346027792 0.450942867761438 0.451981155694499 0.447212235959134 0.43869381989276 0.434907929937292 0.435948728013456 0.434772812282615 0.437098816801764 0.437227730465257 0.436374067156364 0.44069795991183 0.43867302712245 0.424613539410479 0.419187796868153 0.423678882920067 0.426503622400182 0.424727635592696 0.427886592798887 0.430022914752875 0.43087952876891 0.444041646479331 0.450078183832031 0.447971589275091 0.438296979113414 0.434180697745214 0.43419883585753 0.432794765634043 0.437416164336517 0.43728485087671 0.434199948606246 0.434199992140676 0.438150581687598 0.440558757542265 0.431934000096146 0.440810698369025 0.438791803093945 0.435123023278631 0.431476353938207 0.43307272036123 0.429356868274385 0.431521568214957 0.435530954678282 0.438009487203042 0.443337494091355 0.451141680946633 0.458115376615293 0.457161016340417 0.458643367981554 0.458505405859284 0.466299646871838 0.474473421208598 0.489368832443668 0.494941158851518 0.500532589803666 0.499308251912806 0.501147309311355 0.511725750898416 0.510676604545795 0.512504560586038 0.512726004743232 0.50327140629559 0.507911011225581 0.49443727351 0.480815108927373 0.481144370583542 0.489747285436004 0.470415808631917 0.457853882434468 0.450980161856562 0.451815447317099 0.450473034507978 0.44452357075812 0.444842246995593 0.446027910866816 0.438940455705153 0.440287268923767 0.448014005928918 0.455182415153287 0.452811668202865 0.439363429227445 0.438873329827774 0.439312422763716 0.467438203422678 0.474808587250278 0.461687571596046 0.457470059349958 0.456217981588426 0.455985526781167 0.456970913715073 0.454884124291813 0.451293391744467 0.454748604565823 0.460285147247811 0.535660028209252 0.455357871702003 0.464131953688985 0.417332030273642 0.404528871408959 0.404417172171482 0.405158826238838 0.405496746812532 0.405249413860361 0.410904602656342 0.409025902330739 0.410228051030877 0.40169012734943 0.405164329517086 0.398786329927127 0.392480092900761 0.391173218771103 0.39001210464567 0.391131689890488 0.38674959661455 0.390095900385652 0.386893021910357 0.385318561084907 0.382985980772287 0.382218731794176 0.38125553515261 0.385335968297294 0.384187080940153 0.382342713422748 0.38654143514672 0.386585731810082 0.3896203869656 0.388182333463909 0.389027462857223 0.389973739631272 0.397613943533353 0.393927664474889 0.402759090210782 0.398913426382552 0.399895811057041 0.400627057230079 0.401321540125865 0.405482787080107 0.406320410138628 0.406174311640079 0.40298580024457 0.402460889612387 0.406993482459787 0.412817998924841 0.409071732634517 0.409227910620453 0.411165791227073 0.406356846539255 0.408885805515218 0.404286147049616 0.406494626767068 0.405405472148736 0.407170724298252 0.411214099963952 0.412729173194674 0.421842813247744 0.428220652039415 0.424279520747856 0.435443441903693 0.439651102921395 0.450310485110053 0.453833354661487 0.459727461609795 0.470202327001374 0.472598884263529 0.473680174541718 0.478300109148188 0.478130595860554 0.474330075512028 0.472973288371863 0.472931159913706 0.479967154599443 0.474715649537924 0.479503613483826 0.480728369954268 0.492901360689348 0.506623797731854 0.511665046194676 0.50958366850087 0.508417336684126 0.502691866662646 0.504525058640248 0.505592090832422 0.505485811860593 0.504831111245208 0.500979272508709 0.497068946677954 0.500155521229153 0.503608897223858 0.499904387726074 0.49198269289362 0.49833036519286 0.506533585594205 0.509784505194588 0.524127965106582 0.521312370270352 0.520906628497471 0.519809130150014 0.525617998141718 0.521512199329547 0.515325860224218 0.508258064414684 0.507722017345027 0.504353497730868 0.509970704267376 0.495165807228631 0.493877095629737 0.499785655408979 0.498576746692633 0.498828813646068 0.498399332353463 0.491285661555439 0.48625307358803 0.485295889921775 0.489173195700197 0.493133960951706 0.491201685914981 0.480765460319222 0.482622368571989 0.486272524046558 0.497128631608522 0.508502468311796 0.525083884354163 0.526825777347825 0.533099789032917 0.543901995301142 0.552865527102336 0.572442570813347 0.567079353384965 0.578102805048125 0.60346621025894 0.712497142874719 0.793045850152982 0.740084485399011 0.669142228899411 0.654312209418205 0.704361569777509 0.76924024372344 0.653458763078025 0.701767063937731 0.68479600163133 0.695606045726143 0.626492307857938 0.783187939925721 0.781501722589121 0.598145602749652 0.485191931934156 0.390330226217553 0.395388201536836 0.389065642114781 0.552822812657041 0.789304386493105 0.804836228723324 0.735166924931045 0.679487984553761 0.623338999156506 0.614477484785734 0.592603076903365 0.56839356584052 0.565404839469574 0.530255642261192 0.54694389355561 0.502254325643811 0.499190167177024 0.447320664203823 0.438394348565038 0.439921339931835 0.475892498676779 0.518161898339362 0.513794932502569 0.477052231469532 0.426200919608944 0.402358201416217 0.37366449031602 0.356983464081298 0.349047906232219 -9999 -9999 -9999 -9999 -9999 -9999 -9999 -9999 -9999 -9999 -9999 0.440795549185127 0.435002761644988 -9999 -9999 -9999 -9999 -9999 0.480167022880491 0.516430952537671 0.571457814041248 0.742802136852463 0.757938610189181 0.679251008355366 0.628784222342854 0.613296669784798 0.619253721856251 0.622771161374203 0.617488125731254 0.721157889819374 0.759797019764289 0.572775842418592 0.52307858507709 0.677756584967974 0.758781937559246 0.717944329141773 0.687957079013189 0.783870782553513 0.724403360802126 0.581465078397771 0.530721830900676 0.503248920489655 0.478806155456658 0.484152741448905 -9999 -9999 -9999 -9999 -9999 -9999 -9999 -9999 -9999 -9999 -9999 -9999 -9999 -9999 -9999 -9999 -9999 -9999 -9999 -9999 -9999 -9999 -9999 -9999 -9999 -9999 -9999 -9999 -9999 -9999 -9999 -9999 -9999 -9999 -9999 -9999 -9999 -9999 -9999 -9999 -9999 -9999 -9999 -9999 -9999 -9999 -9999 -9999 -9999 -9999 -9999 -9999 -9999 -9999 -9999 -9999 -9999 -9999 -9999 -9999 -9999 -9999 -9999 -9999 -9999 -9999 -9999 -9999 -9999 -9999 -9999 -9999 -9999 -9999 -9999
-9999 -9999 -9999 -9999 -9999 -9999 -9999 -9999 -9999 -9999 -9999 -9999 -9999 -9999 -9999 -9999 -9999 -9999 -9999 -9999 -9999 -9999 -9999 -9999 -9999 -9999 -9999 -9999 -9999 -9999 -9999 -9999 -9999 -9999 -9999 -9999 -9999 -9999 -9999 -9999 -9999 -9999 -9999 -9999 -9999 -9999 -9999 -9999 -9999 -9999 -9999 -9999 -9999 -9999 -9999 -9999 -9999 -9999 -9999 -9999 -9999 -9999 0.494916124266932 0.482245455084873 0.463446872093423 0.466831825967107 0.495882020172267 0.495966172756381 0.485864490246464 0.481463056116241 0.480090307275152 0.492815621597255 0.519947651175175 0.533088650509221 0.553414123965518 0.51288043223263 0.513202689637761 0.551854380819646 0.624830274306264 0.732760958632546 0.643217063405116 0.63310308287962 0.576089418077203 0.553855596839895 0.538534617604458 0.509502642949632 0.471526674193841 0.470728408947924 0.467988052944449 0.458729301451841 0.462883381518463 0.475465555574315 0.485762900458125 0.497373666807017 0.497925856605798 0.490403624828761 0.496671847929027 0.493577471194076 0.486433556118675 0.482549946624309 0.474218986216486 0.471993472871092 0.467132651378171 0.459992960185591 0.453584327034869 0.455646956501211 0.452091738565258 0.45944361655945 0.458678755416985 0.456242526200066 0.45593536954286 0.461972804528477 0.453500667261133 0.460321330443875 0.460086112456068 0.463168698120195 0.46690911543338 0.467286246893493 0.474698434431707 0.48187318483653 0.503153625011539 0.498210334893702 0.500143175758481 0.488105317764051 0.479027498151128 0.469998876691331 0.464843364387613 0.470659170869029 0.463013094722598 0.460960635226585 0.458505360319884 0.455046997614369 0.45185041853801 0.449840978480034 0.455795079492047 0.455659572920826 0.461707832221116 0.462115583421237 0.457722806925651 0.454853472838435 0.459715764141195 0.458633408478069 0.45641380946958 0.450369530094008 0.447314168099449 0.446869471297993 0.441444684522529 0.435889584038277 0.435167698052319 0.432891178141194 0.441548242931693 0.447006907444496 0.451704796925097 0.450400700701118 0.439866331835944 0.427849279269332 0.422240765404585 0.420074359167701 0.42395669352881 0.431649214379016 0.426615509236716 0.440145997858894 0.445194593368492 0.462932573608874 0.44678684437704 0.448727433722617 0.446894432377126 0.44101043771819 0.442730161770771 0.450245885477561 0.444653856591789 0.441134811128354 0.441489252077655 0.447909509138349 0.448180127512526 0.442348781966927 0.446307971350863 0.437356121176746 0.436349748193321 0.436143891340364 0.435420646539851 0.435612596049314 0.439269215351751 0.437227522077266 0.440429520045748 0.448568456067296 0.459031859307388 0.461616545888359 0.465564159778514 0.462624994211149 0.467573378536279 0.467145993030046 0.474494362941753 0.487831708059263 0.502278611733762 0.501904159703793 0.500447389177657 0.504835062276848 0.508886872883539 0.512155691079737 0.511795590060434 0.516866969595907 0.515690277146704 0.514148911022656 0.511449845388665 0.513416529372127 0.50603997571405 0.501571891274777 0.475603098982219 0.462982684362642 0.457341934999878 0.458001113516765 0.454071113301325 0.455461433168828 0.455084413776802 0.449484194375051 0.445336490778007 0.454651611743435 0.463320360600293 0.466670938304678 0.461914913258531 0.444331285558191 0.440203350321255 0.449376181912596 0.465119352229948 0.491847984811292 0.474482732907701 0.463368428140642 0.460167360059463 0.459937506702818 0.468751936995553 0.464653009196081 0.466282762278731 0.468451832657295 0.536989448289855 0.570346476088997 0.508954047084955 0.466900739969113 0.418197066544255 0.399682566647646 0.401153930552915 0.403505350555448 0.406355727951968 0.412071816154666 0.412330074048878 0.411103784943566 0.408979550412532 0.405392273109867 0.408089892077851 0.405751744013864 0.399556358687998 0.396309347209945 0.392840441674353 0.391868341591848 0.389296169166985 0.385464363442727 0.382293329190269 0.385666346986803 0.385525126524665 0.385621895516522 0.381678242900319 0.389434436848659 0.388132951019464 0.389342314359552 0.387360165676312 0.390988242047024 0.393052964669771 0.392269412652851 0.394247233090709 0.399847708125402 0.400753491842402 0.403838621179372 0.399399027782483 0.406808865477111 0.401929717327631 0.402248225330085 0.40773706482818 0.407594263542749 0.408271753286578 0.411205493723092 0.41080202376828 0.407961227921946 0.412875177436099 0.412279244571856 0.409601577580522 0.415003762470536 0.409792432726234 0.407123469273988 0.410775686941888 0.408526421125542 0.408116274685679 0.412468134378095 0.414168939232002 0.419629331353346 0.419792043369636 0.424558540331776 0.431699249252755 0.430229968212489 0.434029298715253 0.444700971129143 0.447372848225115 0.452532309547649 0.459443250203314 0.46747156958495 0.469902543768097 0.473391244454884 0.47554353215465 0.473095525105477 0.479663723973524 0.476527770179805 0.474971903015787 0.473640165581356 0.47764478471513 0.482507575312804 0.491748061610899 0.493824474407532 0.498918212739372 0.500316392784339 0.501196490850837 0.500056895460958 0.503773915268155 0.505371248449623 0.506509457864475 0.506528482691818 0.506736579019482 0.50434138252496 0.498162850819174 0.497483222001777 0.499310758719835 0.501829426302429 0.505569572064082 0.503513422735171 0.506316394984305 0.507743121436029 0.514303870488161 0.513866622353026 0.516413189214223 0.516027525467757 0.522121707861308 0.513075117456394 0.51166995036288 0.502389040347132 0.499483807046727 0.495807734857419 0.498218588598352 0.505872998282562 0.502999294044234 0.497355042833079 0.489069024835158 0.498131091315569 0.497466076839075 0.486959323944581 0.493926459537146 0.490910324468904 0.483990274304416 0.489278894273795 0.482055150863189 0.466616475482318 0.473195331806708 0.50451198554141 0.517973390668215 0.515763107437496 0.531067845140357 0.532400353580258 0.537819587240422 0.551785696841097 0.739989300292387 0.677926518181691 0.586958597695412 0.617031647623356 0.665312787941755 0.728537346599555 0.789151608038654 0.770851682289981 0.762310111816503 0.748060685456744 0.783610233466526 0.788102646246048 0.667294150694928 0.469021998821916 0.340385386715797 0.604591701156176 0.758978369991024 0.779169705680588 0.78875960462376 0.717369995035641 0.70914777808763 0.708005565397105 0.593956557572785 0.620356989956098 0.61780981559872 0.764976716120292 0.804434771626377 0.78170255275804 0.691413867829596 0.631619901955853 0.635583442904856 0.624179053419295 0.611962331042058 0.541158608775962 0.537787130121652 0.536672043186476 0.540095467744777 0.5119013530285 0.531240156078783 0.522226607276437 0.502072444715027 0.501362304288597 0.512557100429656 0.492401915242637 0.473843725500915 0.435836260384648 0.414472629991842 0.392895901026156 0.371069857667129 0.35147868710747 0.350183574530832 -9999 -9999 -9999 -9999 -9999 -9999 -9999 -9999 0.422818008881192 0.432267746132171 0.482731248214312 0.469757053367181 0.4502457941995 0.456992912701858 0.445781065042416 0.446099396313788 0.481627839305798 0.617307518728163 0.771019619909969 0.576494593343279 0.573882331906746 0.594686479847997 0.623125656205814 0.625149957877971 0.661475605017409 0.776994897491902 0.766061060772829 0.757400861910784 0.720147477855254 0.627466878007195 0.576646390543372 0.530110688238271 0.512039945578889 0.546487335301889 0.681306755211977 0.734035220993606 0.738415633790529 0.65414042906762 0.505041253279865 0.487139685969041 0.480433113988695 0.481858259676793 0.46258813064189 -9999 -9999 -9999 -9999 -9999 -9999 -9999 -9999 -9999 -9999 -9999 -9999 -9999 -9999 -9999 -9999 -9999 -9999 -9999 -9999 -9999 -9999 -9999 -9999 -9999 -9999 -9999 -9999 -9999 -9999 -9999 -9999 -9999 -9999 -9999 -9999 -9999 -9999 -9999 -9999 -9999 -9999 -9999 -9999 -9999 -9999 -9999 -9999 -9999 -9999 -9999 -9999 -9999 -9999 -9999 -9999 -9999 -9999 -9999 -9999 -9999 -9999 -9999 -9999 -9999 -9999 -9999 -9999 -9999 -9999 -9999 -9999 -9999 -9999 -9999
-9999 -9999 -9999 -9999 -9999 -9999 -9999 -9999 -9999 -9999 -9999 -9999 -9999 -9999 -9999 -9999 -9999 -9999 -9999 -9999 -9999 -9999 -9999 -9999 -9999 -9999 -9999 -9999 -9999 -9999 -9999 -9999 -9999 -9999 -9999 -9999 -9999 -9999 -9999 -9999 -9999 -9999 -9999 -9999 -9999 -9999 -9999 -9999 -9999 -9999 -9999 -9999 -9999 -9999 -9999 -9999 -9999 -9999 -9999 -9999 -9999 -9999 -9999 -9999 0.485842694503643 0.483395370225769 0.460753161569522 0.466587912376685 0.466524680565284 0.468343676713031 0.463052334103095 0.471589675754184 0.493670800900991 0.529902331201915 0.547177847820491 0.49452205061607 0.506989785595301 0.546000967393422 0.577024414311481 0.707887874913753 0.623016834227761 0.616626967844408 0.584879682831411 0.599231791128484 0.583685561011922 0.530298059801452 0.490586955373066 0.462688894111548 0.459631336591445 0.460383240585351 0.458893962355207 0.470908335631579 0.483511358429103 0.493775683536022 0.498130533563473 0.491472652076112 0.494238463932765 0.489992381288194 0.488121598026376 0.486651131441078 0.47997710510845 0.475553040329768 0.47434772453882 0.470594504785515 0.46615234214574 0.463759962009212 0.464279273698084 0.463829072216419 0.46825738066684 0.467446147627721 0.464150063356998 0.467698180027108 0.460281769184843 0.463195239359556 0.465840686384151 0.465343536472966 0.471181924925769 0.475506779280933 0.482084542714276 0.488806283043403 0.487926269614888 0.496400062311104 0.491126492013281 0.483219692815269 0.485850027297074 0.475246435523899 0.470189936575097 0.471628963807331 0.468965557654996 0.466490278863611 0.460373282621375 0.463706397936556 0.459670233516037 0.457476397154994 0.461887293213847 0.457101670725297 0.461717945404478 0.465335248728129 0.465960007134374 0.457296627548913 0.459533971530158 0.472261646724902 0.465257537098795 0.45566326314037 0.448582365911891 0.445990479579897 0.439801344421113 0.436832274644348 0.438738418955334 0.445229071097859 0.458831342431177 0.465342562816767 0.471302404565233 0.453868027954204 0.44366877004667 0.434466040167063 0.427811801706705 0.422871969773326 0.429456153972239 0.432996439960683 0.44286991399545 0.457091247608025 0.470676865017774 0.47285423436108 0.456851220318222 0.458639664834258 0.453980103820135 0.449348341652791 0.452985538606157 0.454704076297052 0.447961397057239 0.447288302936579 0.453312353710224 0.454743785388899 0.454683718521544 0.459927569816553 0.451330264780924 0.449095842768359 0.442939009463016 0.438289377879947 0.436291985335166 0.440062231373923 0.447867914443382 0.451167731777128 0.45318371070417 0.45433531015805 0.462084410860805 0.464606106823646 0.463593680768317 0.46304488546524 0.466370292032096 0.469119374334907 0.483694377255644 0.489909846086267 0.502147467310875 0.507257545763808 0.500167956938031 0.507182632514281 0.512567591906916 0.511094448606387 0.520843960574013 0.517023234586749 0.517792975935459 0.53589604813148 0.524755839852646 0.528481829705714 0.530195912654694 0.515577461595233 0.486228031076577 0.473818023388505 0.469111696536968 0.467383126325559 0.47038640694112 0.468384030782101 0.461531113300624 0.449455609510028 0.458535275251067 0.45630080446922 0.468863321821855 0.460527594779087 0.459770642408142 0.447565191787664 0.446355496427899 0.455216846467992 0.468997003446926 0.498314419966173 0.511288654319452 0.473158832100798 0.463943980509993 0.463361731524827 0.469033655151227 0.476263547314883 0.473185571598952 0.524429242579193 0.582551111272655 0.524628471659227 0.477373893509621 0.433030104606375 0.398620791231331 0.391812786887258 0.396747542106892 0.401390545364028 0.406848873957797 0.410513573224956 0.414533475879129 0.414256454255817 0.414701547834817 0.411150418141318 0.414396106716088 0.40933774400848 0.400673105154409 0.400435325824435 0.392985938739004 0.392095564594185 0.390019415528183 0.390582221061903 0.388059083539743 0.390522078952368 0.388517891383396 0.388198813029733 0.385936159391415 0.394280803234668 0.392792964968951 0.391364959249212 0.390358170135685 0.397709246850729 0.397419248183732 0.398002345625755 0.399889940650773 0.403049299128087 0.40492125178102 0.404735593315645 0.406060248651925 0.409382703041318 0.410569638158194 0.407870987058674 0.408905550547469 0.414926340791148 0.413287607812548 0.410321024943955 0.410269519712954 0.408045912149232 0.411806046880954 0.418020751118636 0.41522938518014 0.415055540778602 0.416757505179573 0.41048718595192 0.41035827706987 0.413130957536498 0.414862703525881 0.417418778954765 0.415836992905207 0.425168548277662 0.423911013648896 0.428779845654396 0.43558918593225 0.43287311776962 0.437005850394048 0.441276566600193 0.4465177798688 0.449627155342563 0.457878924717194 0.46630012579117 0.46687867945417 0.47041460284758 0.474706257932129 0.469801167364831 0.475027323295271 0.471102835935599 0.469109109044898 0.475763211527804 0.479153620732753 0.484031409851901 0.493035307275128 0.50010081873533 0.505006476252247 0.504782704337177 0.506515425586429 0.507286386382937 0.506177925974548 0.507911555522433 0.506867587841102 0.505682093073357 0.506461148463211 0.504332302640459 0.510125525059392 0.507682335472321 0.511666047115055 0.507111053299022 0.507001632432631 0.51338562709113 0.510187678634239 0.512312394861074 0.514228993379099 0.519748593953944 0.51727728897003 0.515309961567108 0.514960609546322 0.51035330459698 0.507896055474479 0.500071316443531 0.495993945021138 0.500992426716534 0.49656671684106 0.50093149570619 0.491088748892803 0.494374885668994 0.488057056764803 0.48856368700321 0.490567667739171 0.484422392867845 0.488021025627983 0.486803815323375 0.492700042408354 0.478728298823032 0.468365339649199 0.457166318785271 0.453123115543465 0.522868809928078 0.59287656895116 0.533645364743668 0.540691536754721 0.540574963640116 0.552110609516148 0.579389757812579 0.753249191855371 0.771573336965219 0.687651889294992 0.740967873241492 0.655074841718565 0.644302876437172 0.708034808280307 0.736544230846082 0.781754951152228 0.802784524382689 0.769502521869156 0.810771631269825 0.725584285183395 0.52133397308823 0.43229539960544 0.609720524045478 0.761641698049761 0.778902646705524 0.802238411547112 0.778876829579932 0.783944782476106 0.73562197182133 0.731913163064122 0.674893059774448 0.615284729477256 0.598149307515657 0.776279269990788 0.766781607396379 0.694973792871438 0.637794719505718 0.630231974233311 0.645022454722461 0.598453824480699 0.58314758202204 0.573436250742309 0.557933858689152 0.532458298573988 0.521298773659662 0.531333813554644 0.534724084865892 0.531843418127865 0.533150556100244 0.537421074554336 0.561591295002222 0.517034616819218 0.48416315100019 0.461898281507201 0.423167069922612 0.394202967847299 0.37378827169834 0.36504575801938 0.353728454671659 0.358287927392432 -9999 -9999 -9999 -9999 0.39306824485322 0.432895913200945 0.428920592081919 0.459553318791049 0.494991930930242 0.53003583838461 0.560823896679567 0.550098345911045 0.54739829353911 0.495630654373267 0.52353939252831 0.740609063919962 0.61126132553463 0.582057509859116 0.588568242767018 0.617172578977335 0.661229903630119 0.66972547775302 0.671132588695366 0.772522045023172 0.786035304181357 0.72483436198505 0.671276431851587 0.628661522275561 0.582602710381756 0.525522543284708 0.494153313192132 0.475936108997983 0.463748940450586 0.460124377299692 0.505547359629469 0.485395075973074 0.453191068353089 0.440845322344466 0.455083433312824 0.463886501557774 0.439021123919294 0.453629345932583 -9999 -9999 -9999 -9999 -9999 -9999 -9999 -9999 -9999 -9999 -9999 -9999 -9999 -9999 -9999 -9999 -9999 -9999 -9999 -9999 -9999 -9999 -9999 -9999 -9999 -9999 -9999 -9999 -9999 -9999 -9999 -9999 -9999 -9999 -9999 -9999 -9999 -9999 -9999 -9999 -9999 -9999 -9999 -9999 -9999 -9999 -9999 -9999 -9999 -9999 -9999 -9999 -9999 -9999 -9999 -9999 -9999 -9999 -9999 -9999 -9999 -9999 -9999 -9999 -9999 -9999 -9999 -9999 -9999 -9999 -9999 -9999 -9999 -9999
-9999 -9999 -9999 -9999 -9999 -9999 -9999 -9999 -9999 -9999 -9999 -9999 -9999 -9999 -9999 -9999 -9999 -9999 -9999 -9999 -9999 -9999 -9999 -9999 -9999 -9999 -9999 -9999 -9999 -9999 -9999 -9999 -9999 -9999 -9999 -9999 -9999 -9999 -9999 -9999 -9999 -9999 -9999 -9999 -9999 -9999 -9999 -9999 -9999 -9999 -9999 -9999 -9999 -9999 -9999 -9999 -9999 -9999 -9999 -9999 -9999 -9999 -9999 -9999 -9999 0.496435006282899 0.489038086767017 0.451179486018841 0.450343877547994 0.44445939005441 0.445074532974561 0.463941657265381 0.485173603750906 0.500112163073505 0.505187760294118 0.50059300470771 0.527452600916571 0.571959751385461 0.560961469558184 0.629973364950757 0.651951993184684 0.65498973685739 0.55540281961037 0.58130938591657 0.589549513262188 0.551776883594174 0.483475582280735 0.466211566294332 0.46004020347887 0.457852731375809 0.462331434021566 0.472078143475374 0.481493958559207 0.487599036204425 0.494519903653968 0.491303022728311 0.491884799131932 0.487317407764326 0.490401591492007 0.486656432526271 0.488346663623641 0.480655696354593 0.478451424852748 0.475850615602049 0.479394366030749 0.474807765029161 0.476202808294128 0.472679394691758 0.474208254876063 0.474248548451888 0.475732956731556 0.477490926222132 0.471506302168877 0.473764473042706 0.480164630025834 0.480373788916428 0.48690200174668 0.490787149859851 0.496184916055362 0.491983951976174 0.492682240525411 0.498426683843189 0.496282127911291 0.492956973661953 0.48364147981786 0.478790771511621 0.480614781128278 0.477849320039795 0.47452246454246 0.47771502284055 0.473278324721902 0.470494312573472 0.459255740568078 0.456325112540626 0.456168211991071 0.459036536253617 0.462451819962936 0.471897305405035 0.47094500491774 0.472095221943196 0.468683915406029 0.472285423661234 0.472412803684345 0.467457287109371 0.454725712083575 0.450303158851621 0.441035149407548 0.445661979359623 0.45044392903148 0.458275716718139 0.458854112302254 0.455719970086362 0.451892454691491 0.447595858576527 0.437971492668302 0.429369848695782 0.428756290481996 0.426228478785709 0.426774952275944 0.432471929895612 0.468343204450211 0.475397470663808 0.497028254548786 0.47257397754466 0.470089527181685 0.464844428022602 0.460670757120151 0.462699464944845 0.463651232260324 0.461078310583749 0.458010741188446 0.453066677320592 0.458547430959303 0.46733371740782 0.460583815352447 0.459224184314061 0.458155485422192 0.458616430114045 0.44446748972137 0.446264052255205 0.440425301404177 0.447968295549926 0.452429922423439 0.455217216421037 0.460047352656008 0.460521646006743 0.46560729947745 0.463639970016774 0.456270549472306 0.462071634114739 0.467042363442342 0.475805418126398 0.481271321396891 0.475458379730324 0.495070423568271 0.504693169572442 0.511685081712202 0.51216008966062 0.518715202572468 0.52395854599814 0.52445557721949 0.534996586586604 0.534068102003802 0.544278807666107 0.540430993645461 0.540111956282886 0.581258075198821 0.550882915755879 0.50607433954547 0.487342338928776 0.479499551045649 0.481930082080842 0.472876006261404 0.473245517568746 0.465367860839016 0.457540579731737 0.4595920701387 0.454882222349251 0.466390461989113 0.476951082632539 0.462321742448328 0.452111873303602 0.456424934241566 0.456495705014809 0.458540305693326 0.485896832128385 0.47637835673043 0.466414428164231 0.465008006697113 0.473495292227299 0.477449127038651 0.478607577813913 0.484272374200502 0.524178528620991 0.578098494506778 0.517164227174227 0.457772400579115 0.424530749622731 0.391765945453259 0.389228009744817 0.402235246747579 0.403679699291848 0.409792634241355 0.417006480153831 0.423237297886535 0.423237100466148 0.419455625965179 0.416157136908417 0.411317317726982 0.406815096539711 0.409922412073985 0.408841472910239 0.403401462577846 0.398411017692347 0.391316410618029 0.393334819830907 0.394939501251677 0.394246145579977 0.397722770523929 0.391914052188948 0.393918225802686 0.395574283121921 0.397503916249006 0.39856953640366 0.396265996043372 0.401520348065105 0.403993623604517 0.402296140432193 0.40858747972318 0.405264739311924 0.413625416526713 0.407214591500534 0.415946108878032 0.410738060767563 0.410863325389812 0.416272264529329 0.416757429253452 0.415756172457617 0.414391841593725 0.417592385125629 0.417155925779018 0.416440579382226 0.414006919979421 0.417217198437769 0.421009683259298 0.417532036155725 0.419472715157824 0.418189866117067 0.419250210179472 0.41705743434359 0.421281593133705 0.421490063512399 0.425801390608249 0.425687454886383 0.426222051749783 0.432614237321687 0.43232714412886 0.430426703782857 0.43867711717754 0.441872955962196 0.45088897181454 0.446315028634697 0.453787750179733 0.464989955545807 0.467269691042471 0.468405193969036 0.465629312382094 0.468823464670165 0.471390186014673 0.467514607139679 0.474104337849784 0.478585318938431 0.482006633737125 0.488791922098881 0.490932806398636 0.496308694875103 0.496642101497021 0.494507922370466 0.498304771546053 0.500880365108736 0.498431056546694 0.499525058917083 0.510990657817409 0.511991498043975 0.50841921291183 0.516893646403532 0.513376264375107 0.508937158368941 0.522334361173235 0.520400058097686 0.513758631043 0.516365507572486 0.521806157256843 0.515169383067433 0.515858141489046 0.518437806438794 0.516637368294967 0.510959586051227 0.510068872621227 0.504075405478644 0.501816192500044 0.501055825159252 0.500809334686557 0.4966009968961 0.504028924240571 0.492633012195497 0.491623161189805 0.494008343930947 0.497182801348078 0.491187007682784 0.49163133661705 0.482591687934453 0.480130427242321 0.481857416732609 0.481589672112362 0.482381398577988 0.469133385252364 0.462572716846884 0.459708326762201 0.540151659165628 0.649308011184539 0.592570411059477 0.560765938995578 0.557903364993056 0.565689351227957 0.580413514091435 0.62042271300097 0.780579234218253 0.657693482354268 0.762771822917963 0.652584766912983 0.574669814185885 0.584269283255413 0.620635719159512 0.718838444250344 0.727237086308399 0.816411189396574 0.777348646363786 0.719357082712874 0.642697626527346 0.61514759798339 0.648111371637711 0.718347342079211 0.780806310741016 0.806698119247636 0.809418568091777 0.808548406274555 0.801300320309928 0.665951018482691 0.683776522221342 0.586668550072512 0.40436370968566 0.776415622363085 0.727975127824138 0.696467044833693 0.661345335671973 0.649508922677534 0.652487252424533 0.602016055613683 0.5914757328566 0.586453224470468 0.583084604167707 0.546604790978868 0.545791987632052 0.529614976840053 0.525844298760346 0.551401691981177 0.602499561683191 0.620683690345321 0.646515597458915 0.673083202327875 0.635703581519859 0.566667442390816 0.520575708210564 0.47440946703981 0.419137809472204 0.395230408373875 0.377109452129544 0.371288247399127 0.363966322384183 0.370915728549203 0.386504901133951 0.39583630246731 0.421220986787898 0.464053741495291 0.460388701597277 0.496068744021118 0.545361071403927 0.586231635781206 0.725194333395553 0.692265222312459 0.637382898646372 0.607624769041496 0.627161947296716 0.805828021948964 0.603915254006682 0.608822073566571 0.620067889814679 0.646699791443733 0.679951255002019 0.707303436751339 0.723841400686411 0.750494043176011 0.824039128793825 0.786446686303863 0.72483549455024 0.682778187759281 0.610586445678282 0.555279073184635 0.501014001654076 0.471371110191674 0.449700064945721 0.436219972487817 0.426680541352657 0.427106031018297 0.436412117573987 0.428674506903601 0.426462974852488 0.422937328510094 0.426219387902335 0.470083752882598 0.494145772672453 -9999 -9999 -9999 -9999 -9999 -9999 -9999 -9999 -9999 -9999 -9999 -9999 -9999 -9999 -9999 -9999 -9999 -9999 -9999 -9999 -9999 -9999 -9999 -9999 -9999 -9999 -9999 -9999 -9999 -9999 -9999 -9999 -9999 -9999 -9999 -9999 -9999 -9999 -9999 -9999 -9999 -9999 -9999 -9999 -9999 -9999 -9999 -9999 -9999 -9999 -9999 -9999 -9999 -9999 -9999 -9999 -9999 -9999 -9999 -9999 -9999 -9999 -9999 -9999 -9999 -9999 -9999 -9999 -9999 -9999 -9999 -9999 -9999
-9999 -9999 -9999 -9999 -9999 -9999 -9999 -9999 -9999 -9999 -9999 -9999 -9999 -9999 -9999 -9999 -9999 -9999 -9999 -9999 -9999 -9999 -9999 -9999 -9999 -9999 -9999 -9999 -9999 -9999 -9999 -9999 -9999 -9999 -9999 -9999 -9999 -9999 -9999 -9999 -9999 -9999 -9999 -9999 -9999 -9999 -9999 -9999 -9999 -9999 -9999 -9999 -9999 -9999 -9999 -9999 -9999 -9999 -9999 -9999 -9999 -9999 -9999 -9999 -9999 -9999 0.468593673793948 0.456519651633488 0.452904256207715 0.46378856288929 0.424681636371819 0.436920273914642 0.44812973756952 0.545257499544651 0.58927263238912 0.561789519792993 0.481383508341088 0.556021759553681 0.535632259197845 0.584923778349298 0.649121994729416 0.584013995150891 0.521287538634943 0.524686440581453 0.518733047506929 0.536727494092929 0.489248649895454 0.47241499320849 0.465535357339209 0.463993564905782 0.46441797075183 0.471327741908481 0.473523352701271 0.483234022969181 0.48477915935623 0.489152047020492 0.490977395259498 0.490328318918089 0.491943562105767 0.492614398279753 0.49119888308183 0.488644596718686 0.487183657464929 0.488964132790441 0.488070971593257 0.487729637890116 0.486166981001203 0.482378100355357 0.48450652577143 0.490414061655157 0.487537327295559 0.487967274730456 0.485054938643146 0.486963019769091 0.489125513079641 0.48446750185972 0.490640777772422 0.49350275589147 0.494807888329717 0.500506486082319 0.500762349965137 0.503688125522339 0.503273709264731 0.506199676178433 0.496965146767577 0.482921052400373 0.481976105184319 0.485468826523433 0.489463277646376 0.487770155974012 0.477419057276104 0.47420253617462 0.461329826405772 0.455309323168327 0.460025334761845 0.458747205535524 0.462049117199317 0.481308860045815 0.490408110034359 0.481141954146338 0.475684973848069 0.474275761164043 0.476089871100959 0.468295321523771 0.454863416402059 0.441812199093451 0.441572102549899 0.448281724001817 0.450130311624526 0.448279593252513 0.452838308035766 0.449102686508196 0.454555098100034 0.452536522153121 0.445054303714436 0.430827605293375 0.428666118621454 0.431250714426013 0.429919686976197 0.437939456396628 0.473536544378582 0.47840289156184 0.50167451830574 0.481132257288129 0.480289908070677 0.472555189651639 0.473865161049783 0.476149769504496 0.476293103200593 0.470145967044996 0.46845286211263 0.464081902693741 0.47363021012042 0.471585736201655 0.465776083404537 0.466325296217781 0.463794415164586 0.46209714481762 0.453622819338641 0.448469538537974 0.446816357299921 0.452588902167642 0.456223246548135 0.457260707412507 0.466300898946675 0.465526084921438 0.459107347238719 0.45981241810448 0.455239172047428 0.459923181791687 0.465392838735652 0.476014187763596 0.470742897924281 0.481181297323035 0.491905675486155 0.511330725768086 0.516220950493272 0.52365828569583 0.526224264563145 0.538456391518111 0.544097484191159 0.543100022329637 0.558879506724027 0.566712532376509 0.553056061141978 0.55677685676142 0.577768084278674 0.539404050239204 0.53111155857209 0.505664360384777 0.501646362338959 0.494075027416297 0.482449200868856 0.475875121273606 0.467560508582695 0.461871838416802 0.458137857484782 0.457853197759055 0.482284271112447 0.48908255320081 0.465610221034467 0.458048392426507 0.456795806596855 0.459973500614846 0.461089217107802 0.462004626602662 0.477151411355078 0.472364946810921 0.476238776850101 0.482745301774719 0.4933241128897 0.491972290447182 0.505277592118114 0.545901681309797 0.529553642196927 0.496740723701229 0.457277171834234 0.428660467453264 0.415032502036375 0.408084282217053 0.408838208905803 0.407062795720185 0.416013498819529 0.425997621290089 0.430642631210815 0.430877944384477 0.426488192986821 0.419873057616982 0.422890209602191 0.415228209393674 0.413814548080347 0.408771440866054 0.4026785700771 0.396592153186809 0.400151605630881 0.396402739697062 0.400589763958979 0.39522624833508 0.396859540591074 0.399566056622723 0.393639658171674 0.398704092943131 0.399681508898263 0.403312078941321 0.398515563708615 0.405571350797077 0.411384657192788 0.408713125718163 0.411023002021081 0.414862175895173 0.41688070168088 0.415214101512245 0.418881560043402 0.417336501858823 0.418780185054209 0.416634185804267 0.423146643733685 0.422834304981376 0.421201635496384 0.420514319641714 0.420158384744152 0.425147047488709 0.419660021934361 0.425013936855267 0.420643632830772 0.424981977896736 0.419030666314737 0.420053429018646 0.42196305573867 0.422203204973457 0.430248167109052 0.43042318606968 0.429196802648629 0.428940657226092 0.435015523466533 0.435554324936185 0.443101420672307 0.444088872105297 0.443767066362458 0.444582256298649 0.447036142160589 0.449553191238555 0.455026557557505 0.456403363106737 0.460744513113494 0.466247498544923 0.471003755145436 0.464415122895362 0.467969093931969 0.473908761574394 0.477079306732107 0.47283658835438 0.478057654070977 0.483595820195662 0.486700214929529 0.499463141348084 0.501439124129775 0.500914052621326 0.498317608444236 0.501167238778615 0.50341142746185 0.506030378504382 0.513971043893877 0.510387411090656 0.512850458103367 0.51967052325431 0.516028349877702 0.515609103041666 0.526481951776795 0.514862704869387 0.520090041464619 0.523233088334437 0.53046540867407 0.522271391256743 0.522778902883686 0.520122953254088 0.517432222890445 0.517110046580755 0.511718151056623 0.506970599755222 0.506231381996508 0.509078654089637 0.503604841543381 0.499680351678298 0.507286860456497 0.494059864190459 0.494428723369304 0.495426972368367 0.488191659073957 0.482870127380734 0.483345261162928 0.478561683467885 0.483102273375818 0.480715712764901 0.481577418186211 0.483386279449881 0.481595338190855 0.47479211010789 0.496334477532651 0.592635316724864 0.745456487302708 0.676949355605179 0.614470823244163 0.602333497926761 0.577002708313699 0.581047158735479 0.592609921704268 0.653519514056477 0.641612537141637 0.71497142017173 0.672692500246847 0.706371006234134 0.70904612222417 0.679264574055247 0.680544780384402 0.654407452199457 0.757625479775405 0.791791824088365 0.786024965455243 0.749300773219772 0.660545252967988 0.711637005760555 0.783010250599139 0.783948646795761 0.789826362748244 0.782485359759693 0.816048083519272 0.77685040323437 0.74180586100791 0.652617580907627 0.521465076134805 0.414909142133638 0.721186874751475 0.686778560240382 0.740286679339078 0.677811733093532 0.656622928609179 0.661233485883323 0.610281037019996 0.608848155780058 0.604013409122129 0.59184334279489 0.561413609951409 0.551793847020769 0.541694832712973 0.536972111791432 0.546324237835874 0.588831726197512 0.69322202404469 0.728548966390922 0.717201392337886 0.719821810225737 0.704898442825699 0.640937868443141 0.531599837029531 0.487615713127516 0.460727108427411 0.428529023135309 0.41209258641869 0.40378300804958 0.419258262019595 0.441735065152434 0.481592929118576 0.504150705623027 0.501155502570211 0.51058047734981 0.542689612071178 0.548524782478199 0.606523743951597 0.676955636260357 0.668019540990915 0.64895202749457 0.666974686187335 0.658831003425461 0.761776731906066 0.609832029730176 0.614113463086192 0.648512127574436 0.674795595416665 0.72075532819445 0.750903957666458 0.785992087606767 0.796772445594547 0.803766227363038 0.84423189887703 0.813151466981923 0.741474620614512 0.710919632363643 0.638288759851959 0.550643187308312 0.490180445378516 0.459227684464705 0.444215628404203 0.426871928779636 0.422608877873784 0.429698655675967 0.443902466882425 0.459524365887271 0.437002411162303 -9999 -9999 -9999 -9999 -9999 -9999 -9999 -9999 -9999 -9999 -9999 -9999 -9999 -9999 -9999 -9999 -9999 -9999 -9999 -9999 -9999 -9999 -9999 -9999 -9999 -9999 -9999 -9999 -9999 -9999 -9999 -9999 -9999 -9999 -9999 -9999 -9999 -9999 -9999 -9999 -9999 -9999 -9999 -9999 -9999 -9999 -9999 -9999 -9999 -9999 -9999 -9999 -9999 -9999 -9999 -9999 -9999 -9999 -9999 -9999 -9999 -9999 -9999 -9999 -9999 -9999 -9999 -9999 -9999 -9999 -9999 -9999 -9999 -9999 -9999 -9999
-9999 -9999 -9999 -9999 -9999 -9999 -9999 -9999 -9999 -9999 -9999 -9999 -9999 -9999 -9999 -9999 -9999 -9999 -9999 -9999 -9999 -9999 -9999 -9999 -9999 -9999 -9999 -9999 -9999 -9999 -9999 -9999 -9999 -9999 -9999 -9999 -9999 -9999 -9999 -9999 -9999 -9999 -9999 -9999 -9999 -9999 -9999 -9999 -9999 -9999 -9999 -9999 -9999 -9999 -9999 -9999 -9999 -9999 -9999 -9999 -9999 -9999 -9999 -9999 -9999 -9999 -9999 0.434758877549497 0.430315754195517 0.450814657666365 0.444373715064597 0.439041247373195 0.485357905134557 0.486411999894505 0.585735956270631 0.612699465195006 0.495537967496089 0.483826014974558 0.470597492735854 0.563825161468545 0.565602576155299 0.527263636275435 0.532966350218314 0.535871651586008 0.527419249613513 0.512844004599793 0.496154704354893 0.481112122533686 0.472930933758267 0.46736371969419 0.464804135241625 0.470634278822023 0.472227415424756 0.481739157924493 0.483573676973205 0.489845404687214 0.493588866918335 0.493854751635974 0.492865350183751 0.49338012257125 0.501789644554713 0.503611500824186 0.500556396021687 0.499829696657201 0.501975749253738 0.501082721851999 0.500925630045451 0.503022248987926 0.504501261737864 0.504810642602473 0.504487558150832 0.498929579303656 0.502656112589089 0.496065370358773 0.495439693845767 0.49442430928706 0.503454393476963 0.501588897091488 0.505269607217198 0.515137915896053 0.51106054828116 0.507419847826678 0.507615422317086 0.510398846478641 0.504895478304552 0.490402699733706 0.486391604264856 0.485150856898635 0.485012541738214 0.486186901325136 0.48690727985425 0.486734233356151 0.476384305478534 0.466432660841541 0.458068375772509 0.462949601870623 0.470668023608787 0.486384295366902 0.504620477265698 0.495747950408749 0.493366595800482 0.476407463837032 0.472397432301345 0.476704069260918 0.471766627545668 0.461263926180824 0.451461019398018 0.453622048639119 0.454161059363823 0.459220081646928 0.457269022763805 0.460528928313838 0.463372039288495 0.457175425958213 0.452967490922566 0.44468403299041 0.440129196427433 0.444891771099828 0.44028837999669 0.444007390351584 0.455786931570447 0.460594967840004 0.47871787353169 0.487086086651767 0.482772003038964 0.480654957737661 0.483959692612033 0.477829943195899 0.481519874590731 0.481712990094675 0.47905154946 0.478949994269685 0.479768691159302 0.476857361475184 0.469490184909499 0.466037539055348 0.467811434961519 0.468727263283714 0.46575362327922 0.454427604573294 0.453522760919013 0.455378211625916 0.464395937386958 0.462140480683767 0.461561354000628 0.466482816478198 0.461402693681 0.457942800011504 0.460690902754654 0.457692554938091 0.462875250048405 0.472621158731283 0.473524192921517 0.476809931974995 0.49024837947852 0.495601705127573 0.511834936171787 0.520986717348769 0.534329527540347 0.548004099834785 0.568344286906347 0.568824423363382 0.557479323538785 0.561246002600565 0.566858714812306 0.619131284558449 0.595169025891526 0.571519282020025 0.549050800558256 0.518403895205539 0.496528666183496 0.493658330272695 0.483979436254922 0.482929862284228 0.472535335314229 0.467438833096149 0.463040449631058 0.466765694780257 0.481907432812196 0.488480861313751 0.474125918726996 0.466563132857123 0.464776601012625 0.463616951084532 0.463907062562223 0.472296038245131 0.510653183392561 0.509287016278732 0.493182619854334 0.489279978692137 0.486137615275142 0.487831966940882 0.553936891629425 0.558896577353532 0.518259951700227 0.486521542963025 0.452002051726901 0.437137990911454 0.425175214673418 0.417259977816799 0.418188619022969 0.418717041014265 0.424923279902941 0.429400495327349 0.427586179633316 0.427483829207163 0.432908075466972 0.429224802354856 0.424637886355019 0.419523490957892 0.421219833241982 0.416451755640017 0.41261764899058 0.407777141231026 0.401969970549406 0.403508667247578 0.403926879848664 0.398602947822664 0.402550040798879 0.404667230464419 0.403069148087518 0.400167775273288 0.40632120376535 0.407702293274434 0.40446943251193 0.412365512693959 0.416196318131376 0.419967300495804 0.417011181600427 0.425827789526761 0.423192924515904 0.428116862603993 0.431562944195903 0.430606700656713 0.430780908804994 0.431614812701622 0.431892954322471 0.431458418666937 0.43643430364491 0.434600073300388 0.433347715332774 0.430125647510851 0.435476329287636 0.433265161431064 0.435089213425189 0.432052067737575 0.43338039129289 0.432403462748199 0.43343863250387 0.435118056643917 0.436651156858073 0.435870941282971 0.438473396068045 0.435762352911809 0.436938193958536 0.438121081334854 0.439405996332659 0.440980051396251 0.443027383077365 0.445711434713368 0.453472365279595 0.458455020609927 0.452449388768067 0.459023132257581 0.460139348534397 0.463142493409949 0.463372411904398 0.468451664059951 0.467563500770414 0.469293942107779 0.472796201404334 0.480534056111388 0.487715395038254 0.488322685042851 0.493599235153658 0.495333572831797 0.493845338940871 0.495775252284581 0.497004652809499 0.508032732633121 0.506884639452645 0.516519663883637 0.517712749262731 0.517948154223104 0.529352090686528 0.525825428690259 0.521003206517805 0.521567205216272 0.520182601602339 0.52270842006544 0.52732953753214 0.518613888196827 0.532712074315483 0.535642376938591 0.525928819255743 0.520478741382048 0.519639384021019 0.512683226253473 0.513325113396482 0.506821492949071 0.511097753378831 0.506863997430085 0.51568888221493 0.515703998955788 0.501506086380374 0.499315659609291 0.497155547151883 0.493181149365388 0.49507137397347 0.485560515036558 0.489202186903381 0.485031584224362 0.492287264645772 0.483900377458178 0.485284388323351 0.4862835952374 0.489546965522908 0.492258906683371 0.516609284858419 0.576381178173544 0.757442105027987 0.693407046086856 0.654998065267981 0.667501288166254 0.615239143076625 0.581361253178214 0.591431199077863 0.601648373299408 0.609225650722312 0.61561925233026 0.750055230621419 0.811188104287708 0.807823276384113 0.798012845549848 0.814964574247592 0.824959677361282 0.616243716655618 0.629637880640186 0.660689714207208 0.774556771905218 0.804624390855978 0.748592388353184 0.764410161581216 0.786829281200553 0.791852395220406 0.801014549297675 0.802745523757857 0.802595909571093 0.776032183010535 0.706143770862499 0.578189538935529 0.590416834791144 0.641151625616496 0.675635197607689 0.750687554606455 0.692929485520011 0.679956328605121 0.753199808026184 0.667537912172128 0.62262276346874 0.613301014964061 0.596306847520069 0.579167645123276 0.56507256801946 0.557376301750848 0.5588295781863 0.579842787068713 0.611059009886115 0.709334916423363 0.732247236154055 0.747220532365409 0.741836123147048 0.722987244747099 0.726584235101427 0.72568109004958 0.698025500682506 0.602910858237141 0.583613391785841 0.529190190713611 0.516056979406284 0.540929666752571 0.561136532282206 0.602470731436019 0.636800198991282 0.585255127159513 0.680433431161217 0.68745663106107 0.586238966484223 0.625451333835208 0.758965585626227 0.727335868063571 0.72007317051549 0.732569061904814 0.772568002202462 0.794232243443064 0.704659222636431 0.670124190192911 0.678702580915598 0.708173656380777 0.746551686812056 0.79022869762065 0.812629113722408 0.832943610428739 0.820109028306558 0.816393018687894 0.836212943423422 0.824102394253558 0.799837304469959 0.729336238879761 0.640381077259777 0.587056210696998 0.525521062056779 0.5083685011384 0.479692471428147 0.4552330244648 0.449981712005335 0.451993454369338 0.464685886746839 0.451515851455458 -9999 -9999 -9999 -9999 -9999 -9999 -9999 -9999 -9999 -9999 -9999 -9999 -9999 -9999 -9999 -9999 -9999 -9999 -9999 -9999 -9999 -9999 -9999 -9999 -9999 -9999 -9999 -9999 -9999 -9999 -9999 -9999 -9999 -9999 -9999 -9999 -9999 -9999 -9999 -9999 -9999 -9999 -9999 -9999 -9999 -9999 -9999 -9999 -9999 -9999 -9999 -9999 -9999 -9999 -9999 -9999 -9999 -9999 -9999 -9999 -9999 -9999 -9999 -9999 -9999 -9999 -9999 -9999 -9999 -9999 -9999 -9999 -9999 -9999 -9999 -9999
-9999 -9999 -9999 -9999 -9999 -9999 -9999 -9999 -9999 -9999 -9999 -9999 -9999 -9999 -9999 -9999 -9999 -9999 -9999 -9999 -9999 -9999 -9999 -9999 -9999 -9999 -9999 -9999 -9999 -9999 -9999 -9999 -9999 -9999 -9999 -9999 -9999 -9999 -9999 -9999 -9999 -9999 -9999 -9999 -9999 -9999 -9999 -9999 -9999 -9999 -9999 -9999 -9999 -9999 -9999 -9999 -9999 -9999 -9999 -9999 -9999 -9999 -9999 -9999 -9999 -9999 -9999 -9999 0.438769369595091 0.446442665776473 0.431857585865729 0.459808594398637 0.485055705774862 0.472740596009442 0.537892118366336 0.59165030595919 0.478230583990766 0.453069526757446 0.453646830268968 0.531924361868543 0.485410725354637 0.520910892020245 0.54478698397444 0.54068363103226 0.533385141109904 0.526003261744448 0.502036222644756 0.484496286114077 0.478443032852991 0.472990890130286 0.468578347021301 0.472802781565752 0.476024608182241 0.477558577175044 0.483017395984096 0.490154356884749 0.492220739940306 0.498957949424401 0.499682068672927 0.503672362748476 0.515601941775971 0.518999927484723 0.517141540123342 0.516731780072946 0.512090764804579 0.517553709310388 0.512984209287095 0.512137484502341 0.509793674800933 0.514177760063424 0.517856783432586 0.518128037914914 0.519399181198235 0.511870544926667 0.507392812750856 0.506798983955479 0.502438895484914 0.507633784681039 0.507737888899376 0.513635485136912 0.514715956911886 0.522586424528302 0.517239426836473 0.512882059478327 0.506719280369559 0.494402246784296 0.494647306772167 0.490568972124701 0.485152786192717 0.487400003109919 0.490613648733334 0.491060327414069 0.4799387920411 0.468093767625602 0.470964055006511 0.469720126819256 0.473125009952656 0.490521066816827 0.505264936738674 0.509889517279526 0.502993396857268 0.48579304171755 0.481312581496546 0.514669490011977 0.483758139497173 0.469818850371536 0.454551160205378 0.457038179892725 0.463748530136312 0.466573287038194 0.472870724074904 0.479117719129144 0.473097164222049 0.463292839721289 0.45728041204392 0.447966536304927 0.451933705375287 0.447536560839196 0.452183952857336 0.468226755952593 0.477737105302059 0.479269887032606 0.489673314461649 0.48552201355102 0.480229915041151 0.478404637121917 0.488246740171287 0.481169721891692 0.485325344238984 0.489136342530873 0.493653722757396 0.488674794465937 0.49355663415932 0.487667058061546 0.477455320988941 0.473503970414191 0.472290099140187 0.469985405383261 0.470667452902995 0.459275830170466 0.454139286792886 0.459339217407427 0.4629525339327 0.463641448465526 0.464855487552447 0.467691015156511 0.465263349029696 0.456196984852019 0.453700542065415 0.454929684662554 0.457534302537045 0.464239550130978 0.472493206321143 0.482337290285975 0.499284623043642 0.511794265439167 0.5313374532201 0.533401853763047 0.548055332585392 0.563642718068528 0.578597039844527 0.578867030102643 0.580751788107241 0.572808539506317 0.595647778628412 0.68662136355192 0.692860778209183 0.678529477130284 0.581935529206731 0.527472938430163 0.502862539974306 0.492492891916688 0.493728816918612 0.498391630465577 0.491670568955431 0.472525418048877 0.466426023385277 0.470692815145365 0.48762472366463 0.481322400348893 0.482944638161353 0.477364472968705 0.478364336326809 0.490480095117838 0.47370350299755 0.476248914344591 0.502743234061267 0.499409238477808 0.484223180899814 0.479461568761064 0.480282433985214 0.496598261951693 0.49508046625704 0.504446964497617 0.481368389905554 0.483728582575616 0.460283948336829 0.447706953894225 0.435815426542822 0.424833809026048 0.427552755876405 0.425484917500863 0.426328002280634 0.434923163467054 0.435084313757653 0.43445856280474 0.4369376376359 0.436804290318017 0.433226682995742 0.428237308898832 0.420973792657703 0.418478289144809 0.417876191950828 0.414081255220751 0.409098497020381 0.412836579857765 0.408514291612072 0.407555725088301 0.409816800787353 0.405941512951174 0.406954363965702 0.410116256022597 0.4125738117961 0.414929230885825 0.415031433451534 0.421191419000402 0.425899179925877 0.429177052902688 0.432282221228989 0.429177787517968 0.436629462386668 0.438714045138027 0.434392856762172 0.432995664864318 0.436441039560636 0.441754355397296 0.442109493561148 0.440230615323753 0.439350292106663 0.437105370788421 0.440914408328274 0.438976779725882 0.436804971409376 0.436259061707084 0.439715717951372 0.439222788711733 0.438282837199354 0.437187104909531 0.439658825071652 0.437628714905436 0.439501093960957 0.443238571537884 0.440322747245751 0.441408265358516 0.441861433009874 0.44481098121753 0.443010374526424 0.442851451336461 0.446909447429986 0.448063955110765 0.451053126415671 0.452336830249988 0.454461286150618 0.463005460713804 0.463463378414598 0.466158129808829 0.467713385905828 0.463202381752714 0.470813564425162 0.47873567978042 0.480713750916979 0.475310680186564 0.481898898460125 0.475980347698394 0.489218668336605 0.500523847490013 0.508708990176364 0.506115791815555 0.505008496654335 0.502991776529999 0.502599071250433 0.511336569781773 0.511155191987063 0.509955047597819 0.519241513778026 0.519812140583619 0.526604691263682 0.52706739499704 0.528227556096064 0.529319215118485 0.530634228369054 0.529975165711311 0.529319478523868 0.53113374561608 0.531071797858878 0.524939090815665 0.518756804737055 0.519009147875258 0.509628260015579 0.514497801198392 0.507934871709482 0.519460229565574 0.511574691350808 0.520015224506359 0.50597574887858 0.507730256017502 0.492654470341417 0.491308768763573 0.490583798332008 0.483320145443705 0.478617945878384 0.47225918403407 0.480617594278285 0.477484352000278 0.488379580892906 0.490311492765533 0.499437643559159 0.510858771130489 0.525602380714366 0.593038961789406 0.785540280939517 0.766029510414549 0.760189664643944 0.797484855189315 0.768999995120484 0.621651689667663 0.620367327610935 0.599030574011451 0.610168455261853 0.701297678012419 0.802889509761375 0.802200175120428 0.793119395178306 0.815965595410676 0.800124206323925 0.747892320182792 0.760749695233615 0.646656560934799 0.626575356243743 0.683819235552891 0.604100755923948 0.733247729214255 0.698626509720642 0.720783934628855 0.667660439256586 0.790652079112858 0.745503654639353 0.788276809248598 0.705162477762473 0.719309310391407 0.611030722167846 0.645655039346439 0.636937101545741 0.660696221963968 0.748704376263535 0.717705956327956 0.715706251915584 0.699436665263477 0.661778170659581 0.644294720801294 0.626460898789825 0.619407879208879 0.600610812479725 0.595494232500538 0.589711760814233 0.602532321895619 0.667512177292479 0.771092493116794 0.759295344126329 0.751087171967117 0.752272136381442 0.756033910442247 0.73660151331892 0.748179959641627 0.754313280384511 0.746626324959069 0.703318568995037 0.73969781768008 0.721556675420686 0.661106104749283 0.694061577216828 0.716075211626954 0.702945614591369 0.618914706972694 0.661780508029814 0.66084826496491 0.722278110534079 0.786838635963296 0.803367747779196 0.779643075374407 0.791748034312954 0.788482804025912 0.827318411574293 0.852814510638919 0.857832034772194 0.770044618236825 0.765116205011597 0.773901780245195 0.773636175639775 0.789367488245296 0.816152351229218 0.837434928435925 0.838353071553379 0.841121536501336 0.805764403339611 0.820973239742555 0.823370458675316 0.76293437837187 0.716141484732888 0.673748847712196 0.619671422156099 0.578955912303263 0.551057760492954 0.515707245350794 0.4723460766217 0.456972050682492 0.457473344334856 0.453000792954634 0.444435395023052 -9999 -9999 -9999 -9999 -9999 -9999 -9999 -9999 -9999 -9999 -9999 -9999 -9999 -9999 -9999 -9999 -9999 -9999 -9999 -9999 -9999 -9999 -9999 -9999 -9999 -9999 -9999 -9999 -9999 -9999 -9999 -9999 -9999 -9999 -9999 -9999 -9999 -9999 -9999 -9999 -9999 -9999 -9999 -9999 -9999 -9999 -9999 -9999 -9999 -9999 -9999 -9999 -9999 -9999 -9999 -9999 -9999 -9999 -9999 -9999 -9999 -9999 -9999 -9999 -9999 -9999 -9999 -9999 -9999 -9999 -9999 -9999 -9999 -9999 -9999 -9999
[truncated: 1,667,453 more chars]
