# Supplementary material for: Combining temperature-dependent life table data into Insect Life Cycle Model to forecast fall armyworm Spodoptera frugiperda (JE Smith) distribution in maize agro-ecological zones in Africa
Source: PLoS One. 2024 May 6;19(5):e0299154. doi: 10.1371/journal.pone.0299154 (PMC11073722; doi:10.1371/journal.pone.0299154)
Supplement: S1 File — (ZIP) [file pone.0299154.s001.zip › results_2.6/ERI_2050-AI.asc]

NCOLS 535
NROWS 391
XLLCORNER -25.5
YLLCORNER -47
CELLSIZE 0.1666667
NODATA_VALUE -9999
-9999 -9999 -9999 -9999 -9999 -9999 -9999 -9999 -9999 -9999 -9999 -9999 -9999 -9999 -9999 -9999 -9999 -9999 -9999 -9999 -9999 -9999 -9999 -9999 -9999 -9999 -9999 -9999 -9999 -9999 -9999 -9999 -9999 -9999 -9999 -9999 -9999 -9999 -9999 -9999 -9999 -9999 -9999 -9999 -9999 -9999 -9999 -9999 -9999 -9999 -9999 -9999 -9999 -9999 -9999 -9999 16.7249173031143 14.007210330654 12.6524241028766 8.12087590080829 6.79298280848784 6.88065811630162 6.97182222135676 7.02461330539546 7.0647237545468 7.11594067237446 7.13301301259225 7.13669165801614 7.10548380561485 7.04412197796372 6.97769202891936 6.95145004597335 6.9288422048547 6.93990575162507 6.91778340984041 6.89632469390844 6.88570832288072 6.82586729201099 6.86349810944103 6.82903567842691 6.70476122069916 8.05745203906934 8.65190677598147 9.6905677988261 8.5911843599931 8.50762082474008 6.90188610741461 6.7362425877807 6.7508888344525 6.79823245862838 6.80833782152725 6.81223419532936 6.8165541164232 6.85630452085946 6.89099439829773 6.90693335475596 6.93952205179676 6.98075970955218 6.97588376146058 7.00025922869165 6.99746945216018 6.99633017290926 7.02185845590732 6.98855083930848 6.99044422478804 6.94444727769331 6.94970012272177 6.94429733734372 6.91117225257045 6.90480265123795 6.86295136234924 6.81970027925299 6.76632285610035 6.68999846968158 6.65165415079739 6.53244981367803 6.49313307320039 6.39492675573132 6.55267952469406 6.49233851963147 6.4395164107793 6.36010222896742 7.11723992587108 7.02968951614374 7.38709927519633 7.31115485803222 7.24769736689745 7.21088375888127 6.74626593825972 6.72153560648956 6.69894144027733 5.90416228354071 5.92551650584411 5.67136854907311 5.70165547008141 5.7223883522907 5.76064786968706 5.79321698737248 5.85563169050694 5.85396863261982 5.92671952924765 5.95004162497714 5.93271872812187 5.88411814729311 5.93565052406578 5.57969454871116 5.61960313604302 5.64830044731055 5.92585987746409 5.94500525240973 5.95240234634253 5.75528574405351 5.78409563609217 6.00209611415101 5.79190602005757 5.4225799901906 5.43850396814993 5.43666851416723 6.07071024920858 6.19926259364997 6.37927877565 7.55335145577199 8.0172651990894 8.00238661844739 8.26687544378045 8.28280278691725 8.28991826172066 7.61172669734944 8.02674373512947 6.77583191224992 6.53873800602449 6.54134947946408 6.53064650118866 6.4999918966963 6.54163105426874 6.55960194559876 6.55960194559876 6.54818282465213 6.51827215703808 6.51817286560195 6.51870821156461 6.52103730329019 6.48595744369418 6.46292187028811 6.46269717318315 6.46227369876015 6.45053744309942 6.41897380016178 6.43065434569577 6.6759306648134 6.65908332965762 7.42987594307599 7.84199366520161 8.07767395262561 8.22057615579284 8.32484576370741 8.47861774060822 8.5008650162932 8.48340645833873 8.43494996604215 8.28522040149346 8.22624619528145 8.05722254524229 9.03880588400484 9.4109907609101 8.44640487003886 8.28589058435913 9.23116975737944 9.04460185628202 8.50452468856472 7.72289137300748 7.82071916981058 7.87842252833406 7.87430177162909 7.88029702117089 7.87675832626871 7.87693049712125 7.84340636539047 7.82274849403228 7.79156522809629 7.75543542476182 7.73427979109412 7.695304372531 7.58981174091799 7.52673559471375 7.47449057307882 7.40811377376006 7.36146237260433 7.28966677146376 7.24980237601981 7.21782818612916 7.21171751719073 7.2035256111658 7.46366878927759 7.49178146079262 7.51640763836336 7.52782225458308 7.57200874174135 7.64074591328574 7.45067013168728 7.50058318040219 7.5677617855253 7.63676148887721 7.76081661010015 7.86539836169125 7.98333984203277 8.05312325161409 8.12698375038313 8.18402295822481 8.22300011017381 8.23538049080917 8.28759854908167 8.27828577375315 8.33238285232828 8.37113679665071 8.44270094463054 8.47024345468136 8.47808415520696 8.48193503528499 8.47617032935928 8.47977229547556 8.55776622819006 8.7008404189298 8.85075398143723 8.88599798410278 8.88275171473117 8.8647220027114 8.7969318255373 8.90978137996577 8.96114837864416 8.91411440659403 8.90657053734194 8.98324792271963 9.01573821538162 9.03415942256739 9.05050396600593 9.05804366052876 8.9998442310445 8.98954914009775 9.02795883600598 9.02796811174497 9.00935031945114 8.99976031255786 8.93684319036293 8.92525477666293 8.88459684484708 8.8424083489275 8.75361034105609 8.68234811282419 8.58389537700043 8.47023539708777 8.39812794837835 8.29061867424811 8.12619523378337 8.86567443764818 9.45457896765226 9.35923767691176 9.29321424651433 9.23284145464439 8.91764581077553 7.98283928568099 7.75707883738669 7.76734383521647 7.72405191519512 7.72385761746306 7.71270651412958 7.69457087230468 7.68607336432359 7.67874444594881 7.87604794261683 7.89642783371578 7.88865067949628 7.69632254418503 8.44629475531939 9.0028089425962 9.05900214549944 9.12145183880805 9.08304040301987 8.47289412145629 7.66355668515027 7.68527912961018 7.70034836271404 7.72482715790053 7.73242878203609 7.72709613459611 7.59380852657714 7.46787751896922 7.45877975574783 7.12183942692559 7.12208547925941 5.78325849662509 5.83597310429127 5.87809633475954 5.90920603429276 5.96335070300128 6.0333694418757 6.0749942442677 6.12469367826788 6.17868854322157 6.20576690295669 6.24392412851411 6.2969554900728 6.38284068025865 6.41338024864527 6.45098680485804 6.45861855710737 6.44666976275424 6.47017736572515 6.47747525458291 6.42415980851452 6.392369071218 6.43566579876099 6.55518778674573 6.64757572514352 6.70553433407983 6.7667706741663 6.82300288946832 6.87872213136665 6.87005970486942 6.89869242823164 6.90087621189482 6.94189533553422 6.95350102863831 6.96149190030577 6.98470892030937 6.99532387161191 7.03087646766061 7.10676139234007 7.12903692732342 7.22974351126987 7.31057373897156 7.43516133425037 11.4349276746816 11.7091333180691 13.7297677725104 13.398876601566 12.5840130031604 12.7436699476803 10.8419229836173 12.8928636994153 11.7617456327369 13.0699609580538 10.9997944369431 11.148265763642 11.1456573667145 -9999 -9999 -9999 -9999 -9999 -9999 -9999 -9999 -9999 -9999 -9999 -9999 -9999 -9999 -9999 -9999 -9999 8.25781972463839 8.34700091703141 8.38452324783459 9.81506639435128 12.6158022818869 20.2666512566771 23.4356702123681 17.7351720067728 17.4001526040256 16.1325914771863 15.8040558130489 18.7787736811059 19.1993104853038 18.943854393633 14.9366735411847 11.5446023672099 12.3035026008214 12.2185969210497 10.825255466599 11.0238926885435 11.0162505655351 11.0934312667848 11.1784884861038 11.2288259335502 11.161530472903 11.3369979781763 11.5108860135451 11.6122778531551 11.6892041723208 11.7828963663016 11.8897823996376 12.0499116482256 12.0936429105528 12.1175940333742 12.1605530872066 12.1919711754399 12.2318091268768 12.2837462801496 12.3489064158609 12.4348634962682 12.506071616959 12.638043600271 12.7147280948367 12.8231274139601 12.9160892593374 12.9489467188626 12.9975677958486 13.0221600774236 13.0440396560271 13.0366947108956 13.1221527117453 13.1003562832299 13.0610273105625 12.972504916174 13.9233587047829 14.4530047630312 13.8640864575234 12.9395157765153 12.9667449393446 12.8080827028326 12.7887695556283 12.7737457076893 12.6769920360469 12.6746196799628 12.6313485144926 12.5490472862197 12.4269024999751 12.1238314353934 10.8630025617882 10.9422328177041 10.9227458732544 10.9116759849733 10.8410441372713 10.7619916531062 10.6036858646475 10.6980170316406 10.9091315893656 11.0382565628785 11.2534019347165 11.3369859553449 11.4626119771424 14.0497215798059 15.9371638617168 16.3804975303132 19.2148242284853 21.0945903797786 21.7417080586097 22.351754391093 22.7676211714591 23.0477682237421 23.0262961128224 -9999 -9999 -9999 -9999 -9999 -9999 -9999 -9999 -9999 -9999 -9999 -9999 -9999 -9999 -9999 -9999 -9999 -9999 -9999 -9999 -9999 -9999 -9999 -9999 -9999 -9999 -9999 -9999 -9999 -9999 -9999 -9999 -9999 -9999 -9999 -9999 -9999 -9999 -9999 -9999 -9999 -9999
-9999 -9999 -9999 -9999 -9999 -9999 -9999 -9999 -9999 -9999 -9999 -9999 -9999 -9999 -9999 -9999 -9999 -9999 -9999 -9999 -9999 -9999 -9999 -9999 -9999 -9999 -9999 -9999 -9999 -9999 -9999 -9999 -9999 -9999 -9999 -9999 -9999 -9999 -9999 -9999 -9999 -9999 -9999 -9999 -9999 -9999 -9999 -9999 -9999 -9999 -9999 -9999 -9999 -9999 -9999 -9999 14.3136066633316 13.8233652090262 11.7134740800358 6.97051285140672 6.79491589917049 6.88244038972509 6.93229899707637 6.99928420171855 7.064649151024 7.12176636985336 7.12585550724665 7.08446486848921 7.04513461761636 6.97760286018716 6.93378725359036 6.91197093076193 6.88107321727439 6.77087173878871 6.82376426128209 6.72984478093817 6.80471308276592 6.80486709419298 6.74455517797233 6.82287334375886 6.78659166074161 6.61746872392341 8.40856201647058 8.51705543355644 7.65959287356647 6.65749801033829 6.74262264049247 6.78248611287219 6.79380003796136 6.82044814054805 6.83777939507184 6.85995200757382 6.90362291820287 6.92551508037754 6.95498304779679 6.97104227851696 6.9981132714355 7.00667329365854 7.02645485939142 7.01877662218142 7.0396151527478 7.02975408171603 7.02550220727363 7.02968031094774 6.95381386830866 6.9359304213267 7.00697084946917 7.0015298462088 6.97931975783724 6.93625795293539 6.94689601386505 6.89488499746388 6.83103012648948 6.77668343249655 6.66236342615369 6.57135837689333 6.52332591116379 6.4470278729626 6.38536808444629 6.29930318311909 6.2487824272618 6.15736294702966 6.33593731898622 6.29293737331046 7.01769845961208 6.96899496850705 6.91770207309095 6.8646631272445 6.05521532946684 6.02388521447708 5.99576113307631 5.71596784738374 5.72679338023389 5.71245040719127 5.7223347528115 5.76937450411434 5.80738348649284 5.83590644266757 5.80870674014075 5.88257655435936 5.86242036072706 5.81412004537501 5.71369657841518 5.5431668385681 5.22596951373748 4.54906667274681 5.28115881285642 4.60505233375881 4.61438615084303 4.64042728134601 4.65993832101822 4.65987691308525 4.41440710784535 5.39370195544855 4.42605628671729 4.45639097031511 4.44234070470666 5.43845125712058 5.4225841758178 6.05224914556183 6.30835739457548 6.42558348828639 6.72554258736938 6.76420849892175 6.78578128369802 6.80160989109959 6.78725369197414 6.82044910989564 6.59378295505643 6.59378295505643 6.62665283672024 6.58331703058002 6.60516824807947 6.58294581721217 6.59361073170667 6.60600575555464 6.5937259863788 6.57333534516905 6.57169260683307 6.53894875807844 6.53894875807844 6.53300379172652 6.53303681531213 6.51228908954355 6.49692211318474 6.46260600932756 6.44573255998222 6.43447071721187 6.43245357613043 6.42103989349743 6.67371681283726 6.65915610917664 6.6600748397154 7.42446969256949 7.8351189689792 8.22685095185139 8.42857606403702 8.47530986006452 8.54940678619309 8.47941697255416 8.39615257676694 8.25450310349277 7.84447836713956 9.37832125262601 9.23918941028381 9.74815471273209 8.69879429263774 9.12342240468363 9.28069536629277 7.69511515333269 7.80033154957554 7.8847696140254 7.90340276677916 7.90695024075996 7.92264566286476 7.92987820783682 7.91237416719049 7.87566883176747 7.88457559603245 7.86443305098321 7.8228836255623 7.7965145762203 7.74325090056277 7.68767685325607 7.61736931901304 7.56496830255755 7.50306575170313 7.4319487961853 7.38822057617633 7.35868150381023 7.32928115510043 7.31212667200656 7.30357669489545 7.32812868646684 7.30998359100576 7.32955670949958 7.38511420992884 7.42957221648263 7.47393755984376 7.55083926050843 7.60183047448373 7.67542636143753 7.76645310583481 7.86858728093268 7.94079803117826 8.06008421565055 8.12880011620221 8.20832268735043 8.25693418049809 8.28525482851092 8.3418117140482 8.37648298596735 8.39817182644607 8.40907871204988 8.47026624019128 8.53551129055386 8.57634932168006 8.58348857618286 8.58866822042083 8.58323615229933 8.60676832214484 8.68486749413471 8.73806034864117 8.82411047382124 8.87300508117862 8.92759813133232 8.95369387018124 9.05602714903731 9.03049997014316 9.04829345957797 9.08065535231484 9.11797547369756 9.13984589698091 9.14877778846128 9.16288649324559 9.17269080123276 9.19382847648302 9.13549712260465 9.06019761529897 8.98668363000424 9.00485354113064 9.06175961650943 9.06629530455648 9.08042236698778 9.03700280668632 9.00509709309221 8.93844844493699 8.87485422879156 8.76243585346064 8.64962923061167 8.54547579551411 8.36633114778574 8.3714176089513 9.38233789780023 9.39990567714419 9.32799866609612 9.35674990658966 9.21671232820063 8.61343203207718 8.01727811726922 7.80710853760749 7.79575198853393 7.79841826855103 7.76946357128926 7.76597754414558 7.73603839698408 7.73337346701837 7.7159283930839 7.75085994049164 7.70411102232566 7.68136436970695 7.88528647746248 7.89004087249506 8.46632081289172 7.88994279326738 8.80421982918111 8.46757334259854 7.70667206659599 7.73629411874555 7.75066237807579 7.761988602232 7.78812435034718 7.70638029565213 7.66980689578316 7.67870694955141 7.65629702130028 7.63267987218549 7.50257665358025 7.15636026351954 6.7877712971629 5.81465366126692 5.86982891558108 5.92478899941303 6.00861645428834 6.06336347842421 6.0830971434694 6.10506804440833 6.15458365959787 6.2151970759318 6.24563065682468 6.29359000372422 6.32117100194254 6.37001551012754 6.41955536778237 6.43119121860795 6.48123181740843 6.4809787958773 6.42101995717696 6.41405915314011 6.43528126321379 6.48059436559701 6.53406574918457 6.56211682964032 6.63609496263243 6.70246772691671 6.76745254519584 6.82037717614441 6.81185050444362 6.82520353329833 6.7977538212103 6.75960962669299 6.7715281755755 6.78931888130754 6.76645712384167 6.6967660808085 6.63992493061247 6.64363491897263 6.64359981781588 6.8532664655094 6.99265161061652 7.1695551023256 7.20767124188276 9.02081141953111 11.7422074845584 11.4522600755802 12.2652911280548 11.9833843383926 10.3859010130567 10.6584263427604 12.5657306655823 14.3709941630889 15.5389983272393 12.9900659335449 11.0639704871969 11.1314759325376 -9999 -9999 -9999 -9999 -9999 -9999 -9999 -9999 -9999 -9999 -9999 -9999 -9999 -9999 -9999 -9999 -9999 8.22465432096635 8.34903607628486 8.39763821632619 8.39141013940207 9.83826307022085 13.0081105476224 15.9468268964667 19.5556653461956 17.6685878784983 22.9305592996942 16.791994691097 16.4234483528244 17.5166915718588 19.0164303456671 15.2088582011914 12.2551195948926 12.4761170174657 11.6334138412175 10.6740338273438 10.9637937383653 11.0859730694134 11.1669954844181 11.2839140352826 11.373966393239 11.4472293782455 11.5292214608543 11.5796343480482 11.6759161822923 11.7623911626611 11.8671871677 11.9683687278579 12.0291625849399 12.0601112517051 12.1226316836123 12.1252995327554 12.3277560713686 13.1885543497836 13.7449043011897 13.835292120164 13.9336439848861 14.0397422529078 13.6690282311347 13.7673354454227 13.8643721017412 13.1008687326933 13.1867434122272 13.2313517357584 13.2765642047683 13.2862987962076 13.3140562565152 13.2990487452681 14.1772247054501 14.4590297667639 14.8839583844324 14.9181499994273 14.7548519331263 14.8785845556901 14.7712327773322 14.6992020193943 14.5176790376738 14.6979673571434 14.5003276094921 14.3992944467207 14.059931732272 13.5766768660133 12.5083737818391 12.5979961395284 12.5808583856482 12.4036367603145 11.0177383711663 10.7673681594306 10.832327508158 10.7872131229801 10.6458627233532 10.5447028471374 10.5532778923562 10.7935728619599 10.9718677949982 11.0824596867778 12.5466095636256 15.2076398585483 16.0523794458172 18.8795539188661 20.1234429277252 18.8760533736314 21.2172516250046 22.268495341728 22.6936013394507 22.8138912830159 23.1211694161751 -9999 -9999 -9999 -9999 -9999 -9999 -9999 -9999 -9999 -9999 -9999 -9999 -9999 -9999 -9999 -9999 -9999 -9999 -9999 -9999 -9999 -9999 -9999 -9999 -9999 -9999 -9999 -9999 -9999 -9999 -9999 -9999 -9999 -9999 -9999 -9999 -9999 -9999 -9999 -9999 -9999 -9999 -9999
-9999 -9999 -9999 -9999 -9999 -9999 -9999 -9999 -9999 -9999 -9999 -9999 -9999 -9999 -9999 -9999 -9999 -9999 -9999 -9999 -9999 -9999 -9999 -9999 -9999 -9999 -9999 -9999 -9999 -9999 -9999 -9999 -9999 -9999 -9999 -9999 -9999 -9999 -9999 -9999 -9999 -9999 -9999 -9999 -9999 -9999 -9999 -9999 -9999 -9999 -9999 -9999 -9999 -9999 -9999 -9999 13.7692988137581 13.1901735655193 9.48810926433907 6.71203868153324 6.78460767603673 6.85126496627245 6.9247012992554 7.01049599747257 7.07905525878094 7.11408891961911 7.09348897202415 7.07473729646461 6.98159819339279 6.93684906761871 6.84014190042859 6.67535223795657 6.67535223795657 6.64673943486957 6.4580957824445 6.59169868931205 6.66482373390536 6.67930754091422 6.65358822703123 6.77136257082057 6.72728129123309 6.56351547625849 8.22980708464418 8.50893206686185 8.52783113166366 6.64028494080469 6.74686020604369 6.77574586007998 6.81972043634324 6.83111051372741 6.87970464403824 6.89053056715673 6.91775488506951 6.93086967310973 6.95781107786903 6.9831299544411 7.01497258058303 7.04073454876425 7.02685081979241 7.05770822911772 7.03569408695963 7.00866588720398 7.03688211346462 7.00444734405836 6.90693807477934 5.95048243488894 6.38073992594193 5.94847002647548 7.02014913799242 6.96797165171979 6.94886164754973 6.91785351422964 6.86643982339794 6.73325863148313 6.66614691062091 6.63083775096213 6.55593337862217 6.51323962615317 6.40985478228281 6.36530595558458 6.25810686947803 6.21054081974421 6.12407748802563 6.08439273239029 6.28376118249102 6.24483249058693 6.18572635991487 6.14427885471648 5.85240210173994 5.83606855000731 5.81124632970205 5.79914293300266 5.78533309964163 5.76650262635079 5.76923062675209 5.77758094989599 5.79140637262605 5.78208545938257 5.78167206811369 5.74912566731867 5.65094347164721 5.48444150123538 5.16671943806159 4.26203144236684 4.29426103887281 4.3130356670116 4.3569571337315 4.37750306095252 4.40787191251015 4.41898287214005 4.41916597612056 4.42838652201911 4.45750248101433 4.43430648589377 4.4647466136366 4.4647466136366 4.46834281945801 4.44522099494752 5.43465544371029 5.81851277920272 6.054979959366 6.19684263127503 6.29534122627135 6.4480139489582 6.45878802940108 6.50091303785333 6.51251331081974 6.54461218775738 6.54533219861771 6.6032537544626 6.60253195689987 6.60391871854173 6.61414746792535 6.64591218465549 6.61416779373296 6.60071043350039 6.56993441590374 6.59743077968747 6.55932204063693 6.56547646077853 6.55383387586319 6.5262009106363 6.4947783502055 6.45742901557398 6.42462226052597 6.4413132013891 6.41987867124579 6.43135158819164 6.41857957379047 6.38992263179948 6.38404302519706 6.42299170077928 6.66559184439348 6.65537286430752 7.83345300932468 8.07880395804321 8.36512778086083 8.50716298662072 8.55766177062562 8.52930468005638 8.48141395809864 8.32594554435573 7.98929350525411 9.22152796050343 9.64349967246988 17.9951185570257 9.0692235799921 9.30035384138556 9.31350844436808 9.08968256128801 7.69837500201103 7.92025485408561 7.95098414116846 7.98898898332481 7.99526883983108 7.98211825457454 7.98226295733378 7.95942647580334 7.95942647580334 7.91934941659713 7.88153419808278 7.84498701628292 7.79636711242558 7.75971268935811 7.70371757576382 7.63861189868319 7.58836563329232 7.54145851020653 7.4876574693611 7.46132195844405 7.43188231830794 7.43496145292574 7.40993078607984 7.4170977897624 7.41852867383728 7.44281081910111 7.48622118322448 7.52714304455375 7.58212035883752 7.65570324238188 7.73021338270398 7.77768625191652 7.90165415196846 7.96046110783921 8.04562401437457 8.14182982175027 8.21411623865176 8.29895852367486 8.30544391444944 8.35993876259931 8.37904617891159 8.45238923141475 8.44343467414667 8.50888238158311 8.53347398614441 8.43371400103948 8.48014852521266 8.61541431109456 8.63574659236719 8.65656462543659 8.66366823151382 8.72250005147827 8.73503144924804 8.74724220467177 8.76103667836655 8.62683436123414 8.20051040532359 8.78016445460128 9.08534065574101 9.16207608738576 9.18396063016961 9.22399057847011 9.25557716534869 9.23066055422709 9.24357800322194 9.26126240135558 9.25855210602817 9.25164417282461 9.21680368525281 9.06272068703949 8.85522224878889 8.91465776116133 8.94208214911446 8.96496955300497 8.95159427228023 8.94070960123033 8.84182880178462 8.79438528076213 8.6584958950124 8.4444615290022 9.38341728883519 9.44521977012091 9.46586709363594 9.36722467700187 9.36258249588226 9.28648850682047 9.27416060302237 9.0814618844066 8.00565993464697 7.85405841241827 7.86785729851772 7.8422626910803 7.83485852727564 7.79239971702405 7.79585960124751 7.78017560292546 7.74324783423747 7.74351653188882 7.75728186127251 7.74640262324536 7.68673006045864 7.87672125821585 7.64894807878715 7.74739499688926 7.77890424555749 7.8001232433676 7.79513950568915 7.81438829599251 7.82687584078785 7.78695118752905 7.80042943678852 7.70550779986325 7.5468767864505 7.57974687247695 7.43410225262099 7.18976343670561 6.81749993952618 5.84594445404527 5.86686596133958 5.92478899941303 5.95249054957887 5.98423068351002 6.03927230232697 6.05327401635814 6.09313068698301 6.09382364790396 6.14436064085718 6.20461287066492 6.23653239719898 6.27941585471821 6.30826772233655 6.35423325626599 6.37173983711796 6.40822456656208 6.46578352239311 6.49251778739815 6.5265977058359 6.5322097676464 6.53590634851568 6.54788531559323 6.51785993513953 6.60489204862171 6.62669845280881 6.68320641750421 6.73258224208005 6.75449564462751 6.78927840354378 6.74523590312075 6.72731865880339 6.63034905342757 6.53210813195348 6.49356268875081 6.48859596566453 6.37031441288602 6.10220682568525 5.87245600281911 5.88164002460709 6.01799149794598 6.22474914491006 6.5358430747783 7.01728126967765 7.15077048353256 7.32769736116352 7.25992030221215 10.1303085266922 7.83594654358183 9.91087131204059 8.09433313174152 10.3593739444434 12.6760386891895 13.9349716314834 15.5047897977123 15.3129845222083 10.9240599867536 11.0641828067992 11.1118194969327 -9999 -9999 -9999 -9999 -9999 -9999 -9999 -9999 -9999 -9999 -9999 -9999 -9999 -9999 -9999 -9999 -9999 8.31472484022907 8.32812679544783 8.36693222673385 8.39374138010299 9.84470089901457 13.0575566930617 12.5236316004736 15.6273718837925 16.043078036714 22.0898346051486 16.7730238748431 18.5040353333978 20.4579617812149 15.2439294009659 12.4404694529292 12.0711149306815 10.8747891680603 10.8600975492596 10.9938488232424 11.1180600140001 11.2316622552448 11.3169964628694 11.400478880037 11.4886656930305 11.5979001033589 11.6703519586909 11.7372443259888 11.7962740761957 11.8946168822462 11.9573156387725 11.9687471503183 12.2741281846662 12.287990970218 13.5450995964711 13.957834583317 14.127140272823 14.2079080983887 14.3235334716787 14.4724925524595 14.4547696572328 14.5526086205024 14.6318707305776 14.7514647980046 14.7078728964902 14.83558704893 15.035447483171 15.040988548361 14.8957437648906 15.0708320022713 15.0560516784806 15.1024101695784 15.0424531216197 15.0532726508289 14.7469056563201 14.7975850866483 14.8990457042888 14.7672603630964 14.7095511554328 14.8156658504769 14.7928247772874 14.7986656429004 14.6711730866938 14.6454874533177 14.5891211639172 14.4854632023035 13.6179825680908 12.6404456080481 12.7617401999004 12.6614309219254 12.4673935900347 11.6829510927591 10.6896348933415 10.6109881614671 10.392622123929 10.3709268674027 10.5888671701775 10.7824439430401 14.1699093334618 15.5840129941798 16.143724710548 20.202539542524 22.8226060882743 21.628720607148 -9999 -9999 -9999 -9999 -9999 -9999 -9999 -9999 -9999 -9999 -9999 -9999 -9999 -9999 -9999 -9999 -9999 -9999 -9999 -9999 -9999 -9999 -9999 -9999 -9999 -9999 -9999 -9999 -9999 -9999 -9999 -9999 -9999 -9999 -9999 -9999 -9999 -9999 -9999 -9999 -9999 -9999 -9999 -9999 -9999 -9999 -9999 -9999 -9999
-9999 -9999 -9999 -9999 -9999 -9999 -9999 -9999 -9999 -9999 -9999 -9999 -9999 -9999 -9999 -9999 -9999 -9999 -9999 -9999 -9999 -9999 -9999 -9999 -9999 -9999 -9999 -9999 -9999 -9999 -9999 -9999 -9999 -9999 -9999 -9999 -9999 -9999 -9999 -9999 -9999 -9999 -9999 -9999 -9999 -9999 -9999 -9999 -9999 -9999 -9999 -9999 -9999 -9999 -9999 -9999 13.3291928584566 12.2059156319643 6.68019433741317 6.74662500782235 6.79851088903056 6.86439013530186 6.92425220584332 6.98834644560601 7.06876372344589 7.09342867255718 7.07457317906456 6.97346682428327 6.91955280026618 6.70018774136147 6.51716685608122 6.49537735172302 6.48793531746622 6.23701556280048 5.81485770416945 6.17174938292182 6.55245342133991 6.12764625231428 6.69868328465167 6.67546582759605 6.62481875061135 6.7332641546072 8.32344663030032 8.53965357971513 7.99263978395981 6.69052844657478 6.75898436886622 6.791634535564 6.79324337972722 6.81978154743009 6.82288314118269 6.85556724883768 6.89747172033099 6.9509516505611 6.9868185880481 7.02263913409986 7.02639460717808 7.06146436103959 7.05096146007159 7.02857497918267 7.0121050025823 6.95183283527665 6.88501810987385 6.7924839298437 6.81030284715661 6.64509020864028 6.39522984910687 4.9437801048436 6.39520816663489 7.02493358890696 6.9767412060588 6.85650906854154 6.81823836713098 6.66373687315332 6.67184403149615 6.6054497651019 6.5053893159188 6.48621466383308 6.40753334371253 6.32196732143051 6.29817022524179 6.22946330817653 6.17908127703696 6.13488615361205 6.06094945718671 6.01553387234583 6.00860667105514 5.91830221694273 5.92610552622287 5.90050215818728 5.85204586092846 5.80442210025939 5.79553180419477 5.80806096613339 5.80361184874357 5.78866306908663 5.79611101482627 5.77983493290642 5.73016492031817 5.66363644954648 5.12615878308508 4.21570416384819 4.27227887985931 4.31066166659298 4.33512031033624 4.36319984208092 4.39122573142394 4.41821037080924 4.44056780724493 4.43766672658861 4.44056780724493 4.45309785564793 4.47459852858057 4.47477489446714 4.47482418763051 4.47069085115834 4.48209975906753 4.47600709372268 4.46585901706102 4.69592113351673 5.40445649920948 5.79751374915711 6.03144633874667 6.2262065150434 6.2349232402686 6.25801965270865 6.28004439633042 6.402075267968 6.41273993334262 6.49485788690576 6.49478374983898 6.54376600492389 6.56589137482371 6.58120741956131 6.52671693251 6.49004605833924 6.51474325583362 6.49004910567546 6.50428498263773 6.50420051563649 6.43468365934011 6.4231778999834 6.38732927910182 6.3508608846802 6.4452420309475 6.42442678234037 6.4066629621139 6.35384371702731 6.36390590009369 6.37686203024673 6.38692396403375 6.38692396403375 6.35841839036003 6.3340954423521 6.62654788096773 7.838642661776 8.2556854498832 8.43404088365787 8.5433983584961 8.59122272509302 8.54129630964094 8.34112892814899 7.98324965695478 9.22688723978326 9.35084451715686 8.81417423118861 9.37658390989047 9.14028384062283 8.97509200022496 7.75603154936521 7.8266785673664 7.96389276860059 8.04285061015362 8.06358090510392 8.06997039851366 8.04578163582921 8.03674181906782 8.03899654615046 8.0132609643053 8.00246261018854 7.93985698130021 7.90715954809252 7.87041927901287 7.82561068397315 7.76820544193858 7.73675306291419 7.68380312410208 7.63085218961542 7.58783103938945 7.54262034966342 7.53941803797788 7.54772230297469 7.52867513562025 7.51587167182065 7.52189499980988 7.55839406027659 7.60495857810191 7.65818896490202 7.71843654518425 7.77412249491131 7.84683050555158 7.90635277373884 8.02525112903853 8.07719990028522 8.19307737124389 8.24574753620857 8.30527227442711 8.32048893966556 8.33687525296672 8.3225900465781 8.376840786192 8.33239276061094 8.26463392024624 8.16525624795508 8.18610304528918 7.97161732532912 7.58596080630868 7.59269166990727 8.02391845803994 8.52046552211849 8.43815932679487 8.30419595521731 8.10032174468163 8.12667260890898 8.16296612833817 7.75757904126769 7.75384564045268 8.51411480207443 8.7763195863471 9.07840965972358 9.1697890376961 9.23431309565732 9.26453728335475 9.25807022089938 9.27305735595006 9.24905406852414 9.20874690478627 9.25451478458228 9.213950659416 9.2726175689671 8.90924506120637 8.6765642044204 8.76099662558708 8.72625272834841 8.57759690344719 8.65117870224287 9.8576211667094 9.78816937920175 10.9221977158928 9.69398356805712 11.3918103215669 12.5395023172524 10.9567107965124 9.5016812553239 9.28998465730876 9.31826285946524 9.1377360016972 7.82732765650197 7.88789991529378 7.92934592228113 7.90773765708292 7.87309595295207 7.86002592271488 7.8423971850291 7.81581439481905 7.79380446219461 7.765719232587 7.76789070560012 7.75411284653417 7.77952118116522 7.72541974038539 7.68304597477535 7.76993207797348 7.85209291974774 7.85454442349036 7.87075015825315 7.86959273895874 7.79661141791781 7.7281517356203 7.75905301698018 7.67609089871264 7.59259143787912 7.45760502538717 6.83045598872087 6.85546735546603 6.13145102667953 6.12867482861898 5.89412016743705 5.94675534061739 5.99804897751051 6.0095251041676 6.00360875308937 6.03446645047551 6.02358149408074 6.06939872763334 6.16502498231637 6.21510704098725 6.23643664652948 6.25534089554886 6.29022319860786 6.33704460209892 6.36869641399576 6.39415716208781 6.41818728136675 6.46044497956315 6.51079795664067 6.54530203665251 6.58684685029109 6.60215570725543 6.62520593634705 6.63929030511288 6.65318117859043 6.66464131158775 6.69465135025161 6.69648425960143 6.71254488255265 6.7077381682997 6.63310432393838 6.5479417614265 6.40638083677537 6.20594398051826 6.04782498675289 5.92041927309935 5.3184875864212 4.43874106879743 3.31433214527456 4.71480951362999 2.40760577330587 1.27435393600342 2.82299124499685 6.34907328899802 6.94071317568106 7.10344529849314 7.36818862863209 7.57054932719344 7.69897192310693 7.86360389975455 7.96386664808079 10.217608238344 12.5578989100194 15.9284658717108 20.6237923673664 21.9511630605512 12.876139706822 10.9092254772479 11.0727445463664 11.1282894411749 -9999 -9999 -9999 -9999 -9999 -9999 -9999 -9999 -9999 -9999 -9999 -9999 -9999 -9999 -9999 -9999 -9999 -9999 8.38121773803003 8.42137224344511 8.4083694244528 10.2253241390799 13.0588941934849 23.4561338534395 17.6890638819767 22.236510432301 18.8375591787243 17.8125145923108 19.7845587016517 19.4454883189289 15.2057306559802 12.3456576134982 12.0406547247316 10.8383904235552 11.0088439228292 11.1081994371232 11.2864613755051 11.3734261580848 11.44941756209 11.5482646394462 11.6151001301736 11.6576145627796 11.7175543035483 11.8131031361768 12.1082813815521 12.9561702425029 13.0013219656731 13.4766270180413 13.7929605263816 14.0730668958961 14.0858312191059 14.2066264301011 14.2701456490021 14.4467135933513 14.5427028094384 14.6803318265794 14.7714896085869 14.8492099300535 14.8999022550063 15.0259179457278 15.1436270038748 15.1556042236169 15.2333363601403 15.2558886886537 15.2478819961575 15.2369431475552 15.1244812544935 15.9712800086474 16.3978196595395 16.7808601648571 16.7795917044807 16.742196227671 16.6823252074777 18.1268397270655 17.5213087891665 17.9372815652849 17.947836316413 18.5833851122103 18.2912228440638 17.8717240680419 16.7746674264369 16.6746618065574 16.3128959063583 13.8199843055223 13.6486445185144 12.6787480951237 12.6858990149811 12.4827850299413 11.795861094308 10.2995118787305 10.2995118787305 11.7896419968733 14.8937569472903 15.3999981280865 21.1885944074112 22.8886234117684 23.4114682818411 23.8351552303041 21.7245436669338 -9999 -9999 23.3439280517927 23.4864009630402 -9999 23.74403266659 -9999 -9999 -9999 -9999 -9999 -9999 -9999 -9999 -9999 -9999 -9999 -9999 -9999 -9999 -9999 -9999 -9999 -9999 -9999 -9999 -9999 -9999 -9999 -9999 -9999 -9999 -9999 -9999 -9999 -9999 -9999 -9999 -9999 -9999 -9999 -9999 -9999 -9999 -9999 -9999 -9999 -9999 -9999
-9999 -9999 -9999 -9999 -9999 -9999 -9999 -9999 -9999 -9999 -9999 -9999 -9999 -9999 -9999 -9999 -9999 -9999 -9999 -9999 -9999 -9999 -9999 -9999 -9999 -9999 -9999 -9999 -9999 -9999 -9999 -9999 -9999 -9999 -9999 -9999 -9999 -9999 -9999 -9999 -9999 -9999 -9999 -9999 -9999 -9999 -9999 -9999 -9999 -9999 -9999 -9999 -9999 -9999 -9999 -9999 12.7511003162952 8.71734060791302 6.68264284071008 6.7344092221037 6.77960792967699 6.84019868123653 6.89596618945655 6.94566185657371 7.03065917463466 7.03634180924604 6.95158028803537 6.80082474221138 6.67104754598335 6.49798655967307 6.4951549429155 6.23343542177894 5.79053925518004 5.05086029896846 5.01532305913485 5.72323835208507 6.09625670324656 5.71160438377957 6.31124507312649 6.59904416173587 6.4837306235512 7.84688595010689 8.38130690260378 8.08747480459616 6.64807389059528 6.58339146731386 6.63650287400881 6.64978610863858 6.69120202287638 6.78058705579007 6.81043262272375 6.86469092530035 6.89471111910456 6.93506215444357 6.98732515097187 7.00645942913606 7.03824047992053 7.00644854869052 6.98222681762454 6.94013024602766 6.88497930853517 6.78236879518523 6.61311144822698 6.62477364310313 6.38944213267599 5.97358059708667 5.98997212248426 4.95860467489454 4.96799310040765 6.41650986038601 6.91034023565014 6.86990682290308 6.67237798306247 6.60722029390329 6.515204275543 6.57292545550199 6.48536150453222 6.49067587743864 6.31791944079761 6.32209935716739 6.24867697137808 6.2363103122306 6.16642124736287 6.15425065445126 6.13093870751809 6.08998226444846 6.04126582504342 5.999615578501 5.96894196259777 5.93352596632743 5.85597063781255 5.83015280829242 5.83956236278996 5.84207787460549 5.81795210842697 5.79600976292754 5.77973782312894 5.73007056136347 5.41686040741766 5.12665809425589 4.22890190095843 4.27130417263054 4.31449791409002 4.35847464423942 4.38421137947219 4.40881020517702 4.44295135274964 4.4419228376971 4.45341732823085 4.46567328762393 4.48714994998648 4.4833542600539 4.48345526932129 4.47601271670232 4.48701549714819 4.48664820595796 4.49908643362127 4.49726574110323 4.49300760300048 4.46254285798704 4.44357305592134 4.68513192470326 5.41768277879362 5.44587805973398 5.44688949459872 4.73756894865435 5.4734464850295 5.49981910846144 5.91154485588586 6.16122611426979 6.31794580824207 6.41259324679792 6.48789645612626 6.47603164939382 6.39852336829816 6.28442514561688 6.28257025380999 6.38697335664716 6.28247260759151 6.28652113279895 6.24228212524437 6.23365962272329 6.31654704514476 6.28133165943396 6.2858978843733 6.2508479311075 6.29684278515207 6.32158869949716 6.32170609402965 6.31056923381452 6.30931411667898 6.29443478630005 6.33951888762759 6.35721976471316 6.57715509221342 7.40283607228732 7.78115874787753 8.27005270823973 8.4397085191847 8.5783422529532 8.52977331080811 8.37409875331128 8.00846757101391 7.84641331801864 8.02531811496406 7.81643854192408 7.76767253773448 7.83212297930524 7.8615211379 7.98348989096754 8.01156757923704 8.04934639034228 8.0395137140009 8.10580025628287 8.13379277153317 8.11156519957232 8.09373636895421 8.08243732948584 8.05456521248201 8.02588066521214 7.99308613233197 7.95812670873526 7.90842023500044 7.8713089669993 7.8336282694699 7.82595610778596 7.77291529056283 7.72938285980209 7.69824864357892 7.64368777195779 7.64084239627387 7.63159433503322 7.61576632606763 7.6079846926215 7.64186365517486 7.67471633285909 7.73187119778459 7.75522782880199 7.82940531507938 7.90439761058875 7.98570446827873 8.04697900815144 8.10731707683711 8.18534709697745 8.2164299008753 8.24899839863902 8.16839377426715 8.22343956425799 7.98848241846643 8.03898472775365 7.83090627951989 7.43526924300389 7.49034255245507 6.7211423135029 6.49735523460158 6.53171810819247 6.55393271526273 6.58678536136287 6.6091136798638 6.60280139837138 6.63515992196745 6.66621829848907 6.70409639731181 6.72653685479784 6.74922208967895 6.75979898331536 6.77107815586309 6.82393134401971 6.84687828545049 7.93542515545878 8.84229586502379 8.97734523109614 9.10895245469117 9.10357859942623 9.1043063515313 9.03872788210015 9.02997009754778 8.89717173799294 8.9099664187742 9.1818627784717 9.2291692452765 9.04869794089147 8.82227207137723 8.89836065836204 12.0350588353329 12.3370747531607 12.2351395812355 14.6899490309691 14.8236739333207 12.0275893653693 13.2352994112368 12.7164891354604 11.7748541678617 11.3186226026352 10.3446422908667 9.2763560953555 8.02287509340827 7.89875000509116 7.96324000627212 7.96271584242523 7.93220386403155 7.90069701391947 7.87943141631206 7.85128150509761 7.83346975389296 7.80064406425907 7.78742550360278 7.76678908898682 7.80782842952965 7.77702518939447 7.77215224562761 7.78862244240249 7.83756788769701 7.84794806843653 7.86979936318682 7.8578864011764 7.83210598096502 7.82302401459026 7.69993315292672 7.70926922622461 7.62521757591712 7.45067646313468 6.86075684624205 6.13827592271112 5.89583316046092 5.94265157648252 5.96754427077273 5.99911267692092 6.01948561505039 6.01333972654324 6.03446645047551 6.02458817848373 6.01742662516328 6.01453583451327 6.11414331315324 6.22567422898313 6.22333550709876 6.22784643160474 6.25966734210471 6.30249847768962 6.36994230028323 6.41559676073731 6.43630815254435 6.45905068364209 6.47804351304297 6.50364419873796 6.54922038274543 6.59272040349496 6.59555123345788 6.6389591166567 6.66801744131553 6.66036111716566 6.68156147199238 6.65967462651872 6.63107183109722 6.63256188978178 6.61144412560461 6.52881644113623 6.29313763170149 6.06313391494871 5.45961061813504 4.82507325464338 3.8048624256056 3.00236939802239 1.2549414019452 1.25546671945093 0.528462338035897 0 0 0.531882312197435 5.79104655912844 6.51009528290105 6.06294449555502 7.12719463620667 7.41838393433623 7.57151548114363 7.71380671212172 7.8092327104493 10.1266143187785 12.3575354576297 14.7307400368915 22.0439452801412 22.8352049480803 14.2148112912112 12.9919984786288 10.9496691342369 11.0993901578097 -9999 -9999 -9999 -9999 -9999 -9999 -9999 -9999 -9999 -9999 -9999 -9999 -9999 -9999 -9999 -9999 -9999 -9999 -9999 8.45224889741028 9.33077655672423 9.86759531421649 12.3976533232594 12.5307068133256 22.2436027926351 23.1975966281988 17.0720087208068 19.0710397043281 20.0904480090433 19.9494966050611 15.5416548883044 11.5597893569835 12.4702871481468 12.1312048678981 12.3447016281838 12.0301595251816 11.4505968154087 11.5727035836304 11.366730848917 11.4736352981788 11.8443705225868 12.7162551449629 12.8004637880003 12.8498242535172 13.5799045258988 13.7619776212211 13.9027671001733 13.9924164433849 14.1419179392867 14.0192218341309 14.0341039939839 14.075670484852 14.2167837303149 14.3993316696956 14.5790867316196 14.6113371854414 14.6189301298595 14.6101747180628 14.5995043773379 14.9180486807491 14.8599435428032 14.9087793597192 15.0144599711355 16.4537571999684 16.5641680499071 16.5640451840844 17.0195545247097 17.0981148166634 17.0902141423398 16.981146266868 18.6577779374768 18.9280556130747 20.5143130515986 20.8551155205407 20.3670670044814 20.4278727909428 21.0198326942365 21.2400940055713 21.3115088119609 20.5918858906396 19.4646702478522 21.1210964874425 19.3896165530185 18.5140214773913 17.4740735485116 17.1035841896544 16.1444174132561 14.984386534766 14.6820818000822 14.5383206097356 14.7645896455477 15.3152231364327 21.1729766135663 22.4612207174417 22.3906347931473 21.82861713438 21.8433765298055 24.3723620188437 -9999 22.7464674347331 -9999 23.2936552956318 23.5138796021436 -9999 23.7144129114536 -9999 -9999 -9999 -9999 -9999 -9999 -9999 -9999 -9999 -9999 -9999 -9999 -9999 -9999 -9999 -9999 -9999 -9999 -9999 -9999 -9999 -9999 -9999 -9999 -9999 -9999 -9999 -9999 -9999 -9999 -9999 -9999 -9999 -9999 -9999 -9999 -9999 -9999 -9999 -9999 -9999 -9999 -9999
-9999 31.104312191335 27.7464865455625 -9999 -9999 -9999 -9999 -9999 -9999 -9999 -9999 -9999 -9999 -9999 -9999 -9999 -9999 -9999 -9999 -9999 -9999 -9999 -9999 -9999 -9999 -9999 -9999 -9999 -9999 -9999 -9999 -9999 -9999 -9999 -9999 -9999 -9999 -9999 -9999 -9999 -9999 -9999 -9999 -9999 -9999 -9999 -9999 -9999 -9999 -9999 -9999 -9999 -9999 -9999 -9999 13.1328815451962 11.3133514030775 6.70246351900987 6.70743033188134 6.72923945222107 6.78285034567959 6.80193593038768 6.83591958374962 6.85025454763754 6.87280684259951 6.86981381582203 6.8159377193095 6.75045781201067 6.46391628473977 6.20747986175003 5.05085484642565 5.05081782480982 4.77409372205325 4.75221164138557 4.73364065633034 4.97503420393689 4.67927988055243 4.67746396822067 4.68313491534032 6.2371108519032 6.55543138425052 6.40491087138626 6.52973575646398 6.49776538215454 6.49502753129768 6.33154776901195 6.37301575173249 6.39925782150575 6.62734933755082 6.69116774446131 6.80634325820257 6.84517160997439 6.89805507915433 6.95556263738243 6.97539239644784 6.99537904175222 6.96011341649788 6.99287687806807 6.93099533490871 6.85863285273851 6.59134387828686 6.3382598712776 6.36400635771598 5.93404160040844 5.13356815410345 5.17740101672452 4.9479701773729 4.96813204911275 4.9889232711934 4.98878648811805 5.17803380365162 6.34471149125702 6.27865425399491 6.21794997868536 6.40601914457514 6.32181510834062 6.41681564962198 6.34120521225886 6.25913461306075 6.1843306361347 6.21796740612746 6.23820298095773 6.18165594185138 6.18323071368641 6.13523557897209 6.08232114981015 6.08536417762248 6.04749263017503 6.00726698592468 5.94273756920311 5.90191057095552 5.88117737103473 5.87427656168324 5.790354188256 5.82300202133124 5.78751678114237 5.73810353059191 5.40676407755497 5.11558432396843 4.23071032682731 4.2835624743791 4.31948755406552 4.38178799556156 4.40886311370488 4.43050404760896 4.45248139898986 4.46052634446068 4.47515015580509 4.47650292781179 4.48321709774858 4.47647571564275 4.48526902628136 4.48341129406388 4.50590042389683 4.488254465422 4.50598670088235 4.50598670088235 4.50602603635505 4.52136127392093 4.50830567777977 4.48199812195252 4.46482101018865 4.44596325092729 4.46839067927337 4.4851686542776 4.48534453823065 4.50781752025739 4.49417688942754 4.50812307775998 5.50386368628533 6.16179311927725 6.30649173840017 6.28104913462833 6.1247627941748 5.88402041585227 5.88402041585227 5.88138569729664 5.49289083014839 5.49640701566469 5.45450428650507 5.84159353053657 5.83084649438293 6.05853243992758 6.02108619618904 6.01071287698367 6.151896736387 6.13154693852286 6.12004428775669 6.12004428775669 6.24619224167544 6.11936147318581 6.12967552103114 6.28135004899453 6.57691159441757 6.53186170565655 6.53062912931483 7.36422144350529 8.04654523788467 8.3464201335515 8.56731665554881 8.51123161942796 8.3477952477022 8.27039545441757 7.94812864052461 7.75342794772936 8.12895192618008 8.11232144701508 8.10973127966977 8.12779492366123 8.18577017737761 8.17590252872794 8.17928197221511 8.14174009776046 8.17047191862473 8.17068967115181 8.1726754139139 8.15584485508626 8.13519191704061 8.10533450513884 8.06707661844762 8.03191079963214 7.9908462185797 7.96885694554098 7.95837082938121 7.91605493828862 7.88436785288934 7.84190842436907 7.81548716992417 7.78112369026903 7.74607628440748 7.72837545745131 7.73526380666033 7.7130608477492 7.72820326163945 7.76436875979718 7.8206946444652 7.86208090070682 7.8976171950948 7.96977266533617 8.02973749253598 8.10472580591648 8.139847375768 8.20563410208735 8.22172123602719 8.13285276539847 8.08651725160418 7.71487792598258 7.34095479684903 6.59684077312612 6.36612503643431 6.4021747049221 6.44872206782044 6.48481586754756 6.51187369374514 6.53853482576077 6.55184964451497 6.54955697910512 6.57370065902271 6.58174548770375 6.64071861433055 6.61561216547879 6.62715588233966 6.71699028127619 6.74361835779777 6.74461381580604 6.77622303255211 6.80024757390862 6.82063161802202 6.85702286811502 6.82773320111359 7.92505405644767 8.38867041893325 8.40129041736048 8.40238081368885 8.37956399513764 8.44660669185443 7.9579498360938 7.95437078139626 7.93433091391886 8.43390543984492 8.68434617807968 8.67776835959358 8.8075580256585 8.99312946170193 9.5304711771637 13.7604451435177 15.7907679562208 15.2271829410856 15.1141624015141 14.9890031190289 13.1368429577389 13.4063160520755 12.7146621935538 11.4989990950513 9.27925800179989 8.94190389938155 7.87884371940178 8.01236185753631 8.01198496976152 7.98872840569601 7.96428020127898 7.94609681593382 7.91906477801835 7.89437825833263 7.84950305741548 7.83757116665929 7.82873158651221 7.83991811287686 7.84860731957996 7.86161358809177 7.85629882013358 7.87846341361973 7.89145176949363 7.87682417374937 7.88044965700474 7.85353301726768 7.84518700218394 7.81369549124654 7.75308285267194 7.6172588120624 7.60741362692124 7.49153878836337 6.16442838729319 5.92316383170998 5.92325514458378 5.95348331210966 5.9921832107272 6.03281197941074 6.03860235999217 6.02241038576991 6.04890995551979 6.01784333085598 5.98761625338088 6.03769221016175 6.18769341376504 6.2669512818139 6.24640606277786 6.18088028082547 6.2558185324763 6.29133917834361 6.39710833871028 6.45590371964914 6.46777839618672 6.5075653984663 6.4900121271771 6.50186613004484 6.56448432699559 6.59319090540835 6.6007432873549 6.63368738612122 6.65658420268197 6.64428644689942 6.65362239388126 6.6304742631651 6.51700542727913 6.47170575225021 6.52177352259144 6.31941811568229 5.8657039178095 5.43952213276988 4.03150103865799 3.26724015259028 2.59557927916976 1.23958650450145 0.260339889333075 0 0 0 0 0 1.27472681979923 4.69443812953472 1.74280472919332 6.51753211204256 7.32310116021764 7.52279505537184 7.63747322747852 7.7193324403668 8.1236071296413 11.6699269102647 23.5654343937436 23.4309425885346 24.1036799763913 15.3236472548644 14.2810316220989 12.6568648452345 11.0545006584288 -9999 -9999 -9999 -9999 -9999 -9999 -9999 -9999 -9999 -9999 -9999 -9999 -9999 -9999 -9999 -9999 -9999 -9999 -9999 9.88978851509234 10.2518945114512 9.8708510371729 10.1824778943096 12.86051725756 12.5923732199034 16.8924978985194 16.6784114934419 20.5260024132631 21.0161524012695 20.7169716792502 20.4888284742938 17.4575555928241 12.6208420168477 12.4936512026573 12.7967255884886 12.8816331399553 12.8799081272735 12.8623058084669 13.018795385937 12.909186533127 13.0568845231163 13.4396005651742 13.4883921711074 13.6856383294374 13.8023902738339 13.9289968143992 14.0096611688167 14.166590965101 14.1272611679902 13.7676526382462 13.8089441172819 13.9544133569659 14.1319269978702 14.2587379640709 14.4202425717635 15.3172321146626 15.8761981396548 16.4272021067329 16.5633816540433 16.6757661886774 16.7239540334524 16.9356621215811 17.0271397145796 17.0608665292895 17.1534994184864 17.2529630091428 17.9008400493028 18.3991616371879 18.8249358786903 20.1087680241845 22.8321244741365 23.2279389127769 23.3995670447366 23.2450938057118 22.7470876460414 21.7609770182423 21.8289695745154 22.0319611017429 22.1454013807226 22.1478689825853 22.3834183388538 22.3331012426262 22.4884268049808 22.5189844754727 22.5258995930319 22.471183278524 22.2992638974918 22.1622030160916 21.9242196272406 21.980730621411 22.6875158346085 22.5731780984754 21.9726629693045 21.2409064543122 23.1381121051551 22.9434125951173 25.5841822478265 25.1552996775504 -9999 -9999 -9999 -9999 -9999 -9999 -9999 -9999 -9999 -9999 -9999 -9999 -9999 -9999 -9999 -9999 -9999 -9999 -9999 -9999 -9999 -9999 -9999 -9999 -9999 -9999 -9999 -9999 -9999 -9999 -9999 -9999 -9999 -9999 -9999 -9999 -9999 -9999 -9999 -9999 -9999 -9999 -9999 -9999 -9999 -9999 -9999 -9999 -9999 -9999
31.051343133632 19.1493918735579 20.9856971546517 24.1856251118608 -9999 -9999 -9999 -9999 -9999 -9999 -9999 -9999 -9999 -9999 -9999 -9999 -9999 -9999 -9999 -9999 -9999 -9999 -9999 -9999 -9999 -9999 -9999 -9999 -9999 -9999 -9999 -9999 -9999 -9999 -9999 -9999 -9999 -9999 -9999 -9999 -9999 -9999 -9999 -9999 -9999 -9999 -9999 -9999 -9999 -9999 -9999 -9999 -9999 -9999 -9999 13.0451987676463 7.84661378686783 6.71841881785485 6.69646323682198 6.70633794020122 6.71957216408393 6.71200266246447 6.69958123104338 6.64962354556584 6.72017766986648 6.75524255196468 6.62791440581165 6.36515481304527 5.75915828818833 4.75288588828851 4.75305816820872 4.7576773470984 4.74711498915391 4.73533141743947 4.71944749964163 4.71323578450614 4.69127406458047 4.68393947272476 4.6586684090215 6.16222166105172 6.29046974034916 6.42062173294168 6.41043128600255 6.25350651495391 6.13387801954208 5.89975905301216 5.94603437033923 6.20793065920413 6.56439864121261 6.6373018871183 6.73900839703874 6.77705037674829 6.85101617683253 6.89841265458467 6.94857793585441 6.9684200316671 6.92344882237677 6.85128922051786 6.73187848685434 6.5753355673444 5.8749812336662 5.89879128653382 5.1001245370116 4.87167582797919 4.90488881516736 4.94943201561659 4.97974442262778 5.024120448009 5.05303347249632 4.97963792357572 5.96934323298393 5.93944504488121 5.87413129361669 5.8155300558729 5.74327399640361 6.10754670595286 6.01552225265713 5.94444146775801 6.14497534269221 6.05732623263233 6.18037010926055 6.1205987693138 6.1721863440678 6.109233027112 6.16504233406941 6.12354366450022 6.07525820310006 6.02661174162462 6.00221267694157 5.88677595886109 5.87039666897864 5.91222872982205 5.88202376338297 5.87082441649225 5.79315940796608 5.71281443069818 5.63000926838471 5.10575061312159 4.22059390890306 4.29853627036468 4.34301498841613 4.3738436940461 4.42003592280471 4.43792620920196 4.45117489587599 4.4607903591189 4.48619046691635 4.4713212463798 4.48016880358408 4.49186510918925 4.47808137650743 4.49075901520435 4.49887937600293 4.49891857611108 4.49575387627222 4.5108339785655 4.50949269795028 4.4978803737518 4.52042797079613 4.50918307370905 4.50992171509283 4.50820389478227 4.48188790074796 4.48722690862181 4.49146092177484 4.51846372315229 4.54098069324404 4.54098069324404 4.50531620237332 5.88164405509423 6.10643071954254 5.86824631243394 5.48109524769062 5.49647032422919 4.74872479943315 4.49705169206207 4.49996635517841 4.4967841609404 4.47735544100501 4.45645639358913 4.71055169392837 5.43835701354253 5.40398864869075 5.78435072745944 5.77466098039465 5.75491027158956 5.98075553991885 5.98004829999551 5.96866586628359 6.1343394970961 6.1271640794002 6.11831284709128 6.21721743441902 6.26469268422257 6.53714283635002 6.46734713933932 6.47935463149887 7.63156606419673 8.09294216539834 8.42619909547426 8.52233727583965 8.54551497580945 8.49815086243573 8.45176395434632 8.40389181386157 8.3679994731571 8.3021088926734 8.29380759211038 8.28227185150991 8.25911049245065 8.20888044227849 8.13704582854562 8.1289915680433 8.24074740351741 8.22091285086088 8.21500503051808 8.19334408073402 8.16951237402883 8.14028717683258 8.10322117639102 8.06276632545181 8.06276632545181 8.02126931426795 7.98489804363825 7.99637540714411 7.96112537923205 7.92643005250912 7.89423589734375 7.85907010882253 7.83548384056126 7.81870615718799 7.81870615718799 7.82574818912041 7.85408248857627 7.89033175387543 7.92678802233159 7.97606087044058 8.02078365450688 8.07125361265867 8.10981732647105 8.1519136578648 8.13792120030391 8.1504333716789 8.00703641624321 7.66341361675456 7.30701948197227 6.31718202195977 6.37063316968348 6.39216604099054 6.40605468145806 6.46190661141 6.45957607592427 6.49413323574624 6.50940592252711 6.45197332945427 6.48471591151744 6.42273486034586 6.46610507170986 6.37702059191946 6.39957974495389 6.44246455581341 6.46509386066503 6.49631272336505 6.50838529921322 6.53944160974891 6.54248325955703 6.65497770140232 6.71183990376559 6.80228537341386 6.76785266123919 6.81305325479982 6.83831613615214 6.8147628118974 6.76380331364815 6.78923886343408 6.82889345062748 6.72938803886629 6.73453118760718 6.73272582640403 6.73508844868416 6.7153042503579 6.76715621264656 6.82623997242493 8.88720820776612 8.89916911815499 9.99430586189217 12.180873752958 15.1246691791855 14.7525959656973 14.6856684026021 14.5577376225707 12.4245473660856 11.8683475612017 10.8425242909079 8.97474938438194 8.0741822085101 7.99959070453462 8.08135698615957 8.03738500714515 8.01890195330476 7.99841870706243 7.97079610749817 7.94914646928824 7.91548766916073 7.89750090090315 7.85797950492675 7.87835387861627 7.86562295824143 7.87690261256437 7.84251451086066 7.85116162535988 7.87318242415852 7.86730662603356 7.87910191390012 7.8622453578199 7.81103944346965 7.85980073513112 7.83173142127823 7.75312402451546 7.65650989629872 7.61735162125087 7.298270455598 6.1869159919335 5.95283840622839 5.96244916893557 5.99777968971899 6.03264473542666 6.06459749897218 6.03421843103492 6.05359138351767 6.01775141209043 6.00890836989075 6.0459037952925 6.18708174901084 6.27763387342026 6.31013932321391 6.31158605371423 6.182250198594 6.2133569813095 6.29838058938311 6.43065223831924 6.49315307609898 6.47227752864501 6.5209855077087 6.55805250105917 6.55183952006306 6.59300032174101 6.59580267096288 6.59305715990371 6.63244085151039 6.64938070033838 6.66648656190359 6.63543801719345 6.58539059533574 6.29813941980541 6.24423544296871 6.42833415100319 6.10804848239564 5.51541553711044 4.00326372831797 3.11893887871827 1.85736648034722 1.61926297362496 0.25829979507822 0 0 0 0 0 0 0 0 0 5.86822723720188 7.24764332151149 7.25972803462949 7.54228155753007 7.52915381283975 9.76355062042189 12.251088016249 12.940799247628 15.6273486679804 23.5416615946375 23.6691689463638 16.2926577722527 12.6449499255188 11.0322633701346 11.0891178092771 -9999 -9999 -9999 -9999 -9999 -9999 -9999 -9999 -9999 -9999 -9999 -9999 -9999 -9999 -9999 11.2336798664436 11.1847254039254 -9999 -9999 10.5154595906025 10.2221865806104 10.2124030239126 12.4257294711966 13.3054769752236 18.9081231825211 18.5682840549446 18.495004006048 20.6430541917357 20.111058748855 19.658790054876 20.5079069162113 15.7568221567924 15.390637401911 12.9275639775742 12.5362852626081 12.9194002628548 13.1200842616184 13.2960931332862 13.4054335918247 13.5426257647298 13.6649220143035 13.7440612688245 13.8274047399127 13.8967131952526 13.8547061360209 13.9746139335917 14.0976568230811 13.9950196482687 15.1204088997055 15.4617753754811 15.5694162674922 15.7028058483877 16.07149741396 16.2381884488446 16.4016294585243 16.4268899089754 16.5364749916662 16.7572556913435 18.1264488696953 18.4357458768863 18.685266249398 18.6022439954646 21.8074870732028 19.5463178234372 21.5533128827854 23.2730549218973 23.6050635908998 23.3581681132954 23.533943560705 23.922726034276 23.6601494065772 24.5052550909932 23.7699830447744 23.9192111937812 23.7541906283136 23.7207817608075 23.6478498006867 23.0987342424588 22.9560050315543 22.2323545044189 22.1047508532193 22.1896363991417 22.4241149899493 22.5154046465005 22.0884754095285 21.7041165675439 22.2963056086093 23.9205799021533 23.1312338755687 26.599329014148 26.3394941649256 25.4115612627652 23.6090130410157 24.5378558791021 25.7512352331495 23.9758816508082 23.777141360196 -9999 -9999 -9999 -9999 -9999 -9999 -9999 -9999 -9999 -9999 -9999 -9999 -9999 -9999 -9999 -9999 -9999 -9999 -9999 -9999 -9999 -9999 -9999 -9999 -9999 -9999 -9999 -9999 -9999 -9999 -9999 -9999 -9999 -9999 -9999 -9999 -9999 -9999 -9999 -9999 -9999 -9999 -9999 -9999 -9999 -9999 -9999 -9999 -9999 -9999
-9999 24.1726570858512 30.2151656096237 28.5561540341863 -9999 -9999 -9999 -9999 -9999 -9999 -9999 -9999 -9999 -9999 -9999 29.9053455957951 -9999 -9999 -9999 -9999 -9999 -9999 -9999 -9999 -9999 -9999 -9999 -9999 -9999 -9999 -9999 -9999 -9999 -9999 -9999 -9999 -9999 -9999 -9999 -9999 -9999 -9999 -9999 -9999 -9999 -9999 -9999 -9999 -9999 -9999 -9999 -9999 -9999 -9999 17.7653900250738 12.9472323739632 6.78276593652878 6.73720299192671 6.70157789597491 6.64086040715 6.58537903106242 6.39184498948168 5.99119156612331 6.22621420234883 6.47752842807964 6.59707159594917 6.41972918889026 6.06832186385149 4.95979615120639 4.72464252853915 4.72746283540832 4.74009375613898 4.75023819561299 4.74022643670908 4.71873381410615 4.70657580363211 4.6965894255473 4.65268652382458 4.63117740742904 4.5906660077669 6.39869790962767 6.07274322507932 6.3098485375247 5.82825741994385 4.75120429826717 5.48281971685804 4.796829894488 6.3007840934139 6.52664732578718 6.61712760183138 6.67096640393031 6.73479581525439 6.81897004037637 6.87203568001276 6.93003296237535 6.91798368476604 6.85105647403421 6.5468055048876 6.29917537333474 5.86136926458957 5.06237158066663 4.82201875635292 4.84253251129201 4.87756697219506 4.90843914118973 4.95070735139053 5.0112381207697 5.07438224859067 5.0937079459846 4.95556445237008 5.15531827350329 5.11753127437267 5.09024284736288 5.04105222790445 4.98235463034717 5.70419156023029 4.86949912549482 5.55988096136282 5.51804069178468 5.85206157729222 6.05413303001225 5.98863214971523 6.12561757583523 6.0813610318555 6.03464443331061 6.12560748349716 6.09428636816224 5.94247482727247 5.91981820617291 5.72749993078948 5.84181736275928 5.8898811443913 5.85904806090695 5.85024721485662 5.8475648429419 5.76756693868759 5.46637345791769 4.20796288469592 4.27725382394179 4.33642461877214 4.39355861440747 4.4185728428587 4.44807535680357 4.47110171737275 4.45533530311109 4.46973812616583 4.49198887147971 4.46803541109687 4.48522068594272 4.45775513572041 4.42716584056328 4.43295224371183 4.50399181019995 4.50402296713339 4.49218760676944 4.48838881589099 4.49212087898189 4.48021726042226 4.49212087898189 4.50828606224706 4.52973923641451 4.51668791209014 4.50942390562387 4.49296265380308 4.51009328512313 4.53169706171044 4.53983467468566 4.55521269728798 4.49955616553027 4.45346373684364 4.72995537103141 4.5013367087071 4.5013367087071 4.50532588000886 4.51928635219583 4.52769886543942 4.53011134494195 4.51029313270335 4.47080786584988 4.45470252161284 4.44330347318126 4.4322388339472 4.67605928723932 4.66212959888804 4.65011993980719 5.37032423310981 5.3562755689899 5.34134890327434 5.34125598580099 5.34125598580099 5.69868876261242 5.92342209367616 5.9173437872024 6.49927051995694 6.44049298393805 7.10293160735558 6.3418689683337 6.95036982414431 7.87016083368308 8.23399804857082 8.38978946883818 8.48902242154846 8.51556779967895 8.51160480548108 8.49682898437351 8.45154675184454 8.43948739271181 8.42956218229697 8.40536439655269 8.34362816460753 8.3191878019093 8.25716943158556 8.22988249653025 8.25713518190756 8.25777288118747 8.21124252853603 8.22560899613672 8.18394047496864 8.18394047496864 8.16354966782191 8.13164690763053 8.12345748406715 8.07458648591181 8.05815884461072 8.06140345576151 8.02967552497564 7.99898833045097 7.96302492586395 7.92582558504844 7.92878599610493 7.91881419440582 7.92132914826934 7.95073175431115 7.94071192432815 7.9919589486412 8.03873374165397 8.07150800593847 8.08401759692751 8.11231655624698 8.16807867377869 8.09796582475257 8.07401853963069 8.01560623182347 7.65300563180249 6.50016668398294 6.30481690508932 6.33106416805179 6.36701740515685 6.38367757944349 6.37624726969735 6.40919932234584 6.3912576418837 6.33558444505931 6.36782007627011 6.29200197536766 6.1682296685273 5.95845216961741 5.99218113368117 5.62124957808835 5.64949934256772 5.67649922325086 5.68821695239406 5.71074421532302 5.73756183045931 5.73515489841123 6.38342572968022 6.54743192908882 6.56514090823456 6.56507418411513 6.67242972863421 6.6778644546679 6.59475421632138 6.60320337343185 6.62140172765315 6.65719523045651 6.48714840090539 6.49073084714488 6.23988186774496 6.23804387922766 5.82476631668128 5.82617948652801 6.55524727891178 6.73153510149946 6.7567077657119 8.86552561689419 8.84748395160507 8.58470636833957 12.0219638232373 12.4823940616754 13.2832952041016 12.0204239032444 11.9588547408316 11.4032140646967 8.03268374953245 7.9671601946655 8.00536831061301 8.06247855201188 8.08480426477606 8.06610324689606 8.04543587214248 8.00996557132643 7.99122508513695 7.96450643834475 7.92028228311576 7.89953140176852 7.89953140176852 7.89965724911814 7.85629409661464 7.84512210046737 7.86566135797488 7.8306080341776 7.81735207586874 7.83980164507173 7.85279570119673 7.85478920674556 7.71690922900328 7.82857826599437 7.87938416338381 7.74604311340025 7.6853815317775 7.30346184933571 6.92313863655451 5.9392532210253 5.99296571499373 6.02281862352039 6.03275290841917 6.06462620324194 6.09485808455178 6.04390719308573 6.02551187960707 6.01591590608137 6.16673205224097 6.25362901963487 6.27523944164086 6.30825765425363 6.34321013873725 6.36551111312269 6.32339344464429 6.15770024918637 6.33038754687913 6.46440504972712 6.51624159129635 6.47613599391595 6.54108219471252 6.57491238161288 6.5950115072779 6.6156219999058 6.61907527680177 6.61232925984113 6.64240268063744 6.66167647927228 6.5829116179005 6.43728671816845 6.13920761294195 5.85147734461975 5.7857977631497 6.1480848851036 5.86850545865607 4.16639963239397 3.21509719045481 2.54926294339339 1.34174293370174 0.256350703471009 0 0 0 0 0 0 0 0 0 0 5.31591688405679 7.11827392707405 7.24606564595107 7.20468849282546 7.33531608021141 7.90948760232088 11.7196747735227 12.3211228475977 13.885190010386 24.1078401520158 23.1375915663459 23.3646860059371 13.024527298507 10.9819175454357 11.0765125961166 -9999 -9999 -9999 -9999 -9999 -9999 -9999 -9999 -9999 -9999 -9999 -9999 -9999 -9999 12.229173737507 11.3280360010899 11.278933367336 11.2541988738577 -9999 11.0366807494313 10.6506890236192 10.4497773545743 12.4449281609387 13.4654575110665 24.0806565250954 17.9355223666239 16.1893761085935 20.0085490767917 19.6873393922395 19.517707224776 21.0500818803273 19.6435021391276 20.4744675274294 18.560958233342 13.9534656408164 12.5598821078004 13.0081840126413 13.2734992981099 13.4070885549625 13.572087606687 13.7142818728639 13.7869555162254 13.7962842588468 13.9309162510513 13.7832565909846 13.8687301076022 13.8806157806286 15.2765168565204 15.7566585112891 15.7258265067261 16.0546680875237 16.2333200625061 16.2519759555211 16.4719568769991 16.5827280947634 19.8115810825881 19.9378300228684 19.6308114154977 22.7488081322394 23.1264349424413 23.4174475434071 23.630673756261 23.7607844560245 23.9681709875077 24.0224614303237 23.9514725538186 24.0397358215332 24.1413318872087 24.1523772797722 24.1308877351387 24.3023418082032 24.3129801532426 24.2736693003061 24.3501278483307 24.3399300467277 24.2318028342251 24.9947204926198 25.3549674688246 25.4537214544681 25.354729207772 25.3875983177836 25.2907038602964 25.3382880138321 25.4098390821814 25.3442737013224 25.4830573397003 25.3065547019486 25.4748264461434 28.5004284069914 29.636527570327 -9999 -9999 -9999 25.357193501401 24.2799136395705 -9999 -9999 -9999 -9999 -9999 -9999 -9999 -9999 -9999 -9999 -9999 -9999 -9999 -9999 -9999 -9999 -9999 -9999 -9999 -9999 -9999 -9999 -9999 -9999 -9999 -9999 -9999 -9999 -9999 -9999 -9999 -9999 -9999 -9999 -9999 -9999 -9999 -9999 -9999 -9999 -9999 -9999 -9999 -9999 -9999 -9999 -9999 -9999 -9999 -9999 -9999 -9999
-9999 -9999 30.2359607734321 28.2259370931403 29.6808775178367 -9999 29.9575486953805 30.5291579935608 -9999 -9999 -9999 -9999 -9999 -9999 -9999 30.0061993650377 -9999 -9999 -9999 -9999 -9999 -9999 -9999 -9999 -9999 -9999 -9999 -9999 -9999 -9999 -9999 -9999 -9999 -9999 -9999 -9999 -9999 -9999 -9999 -9999 -9999 -9999 -9999 -9999 -9999 -9999 -9999 -9999 -9999 -9999 -9999 -9999 -9999 -9999 20.1775623711121 12.5465005909788 6.8341825675595 6.74052967160156 6.61894057042908 6.49145808146058 6.32680447303119 5.56717298366747 4.59444430066759 4.82877384171883 6.35098046258893 6.36710324057413 5.92225116561015 4.87110052471177 4.65948422294066 4.69298577015713 4.71704826523179 4.73801870504424 4.72828183510405 4.72916627090905 4.72224534944159 4.68443657455808 4.65097815458725 4.63951050064472 4.61595160896169 4.58714545321579 4.75078335848438 6.36642938268668 5.79543905155368 4.45672487056504 4.45672487056504 4.47893647819888 4.52526277087405 5.88102415162462 6.31336702738159 6.4967701535419 6.62639150585829 6.69196774127789 6.72169010515781 6.81828675178841 6.8848361273998 6.88020984534965 6.54091019293963 5.83717762128624 5.01636828331565 4.78146121988085 4.79035677559345 4.81317782933512 4.82502324848948 4.86833332127148 4.89792350374274 4.95993579568227 5.01858013195337 5.06635963978558 5.1056746807149 5.00409270249179 5.15798062303441 4.8793389154886 4.83973311011529 4.78117626632358 4.72358286801053 4.67692174722429 4.61867026720495 4.83993308457623 4.79029628230003 5.48648842790437 5.83842825602489 5.80589109376519 6.01157884038008 5.97086626171692 5.94469217520559 5.92289741897052 6.0755290346083 5.64520947465551 5.24448999416925 5.2312077393933 5.55733357739088 5.72969496681043 5.72643023395201 5.68340939673555 5.64577653113394 5.44314330208884 4.45735898416019 4.26639657563206 4.34445558915791 4.38869989722633 4.43139931465426 4.47073627210088 4.49146149016277 4.5031859465619 4.51054944745534 4.50011939104145 4.49214689087287 4.51077505538473 4.50933923110425 4.50028737012211 4.43311942568918 4.4428162988871 4.5023339475308 4.46065138128977 4.43087731746532 4.430716439846 4.45566873301047 4.45549180477533 4.47216499654397 4.46039583086063 4.49191356602743 4.52963646749614 4.53834738521842 4.52176559873118 4.53182731881753 4.53210214552388 4.54340872419907 4.53991074238943 4.51401093243323 4.48843781589389 4.50808004343043 4.53011134494195 4.53266601808457 4.53903233489578 4.55624295368795 4.55401768949392 4.51626626789141 4.49182526004308 4.48064378226934 4.47397901909398 4.48744478535114 4.46238799733403 4.43415939305497 4.40533548912527 4.39131630240019 4.372461254393 4.38315304946669 4.34023906240188 5.33324076738319 4.62399199088861 5.30840560182063 5.91536778471716 6.42032024021531 7.70410116327848 7.68474749696289 7.0746761359717 6.94315803076242 5.93583481754098 7.34571873364574 7.71554113595661 7.96950386521581 8.15372030215027 8.28616966430168 8.49566258701946 8.46993354787402 8.4357095305165 8.41932081638351 8.40250314316169 8.38203396297656 8.36770895970601 8.35499672898088 8.26549497517814 8.28895136318655 8.27079703792355 8.27837542604982 8.25948670113847 8.24856459141235 8.20068175602501 8.19476078378008 8.17349137173927 8.17725763351655 8.15169687657407 8.15523985405475 8.12265377703881 8.10149378436162 8.08582208755942 8.06546694122345 8.02947428979823 8.01662811827994 7.98181731647822 7.98206663184913 7.99606999707678 8.03746881240589 8.03746881240589 8.05370708707872 8.07055324961598 8.07358519159441 8.07618026065 8.07548032171877 8.05419431121532 7.80971111587905 7.59511512912457 7.22154061388144 6.49864455158347 6.24793064885847 6.27871130373761 6.3226343336533 6.33773383467859 6.33560676092876 6.28992844832546 6.19853259742256 6.24973775694279 6.12165020089357 5.90061210338344 5.52935133229781 5.56829462711853 4.87067156173746 4.62177045210372 4.64878649347578 4.6711960893435 4.69377871589711 4.70553832102037 4.72776245244382 4.74092681082603 5.73410352993194 5.73779143861997 5.76104044020684 5.78771682455566 6.16599563946802 6.17256232373845 6.19818680376952 6.23207388785223 6.25668318091537 5.84053985704328 5.85327819756378 5.87620842197949 5.12067305377457 5.12112544189983 5.10479676742305 4.82211540980296 4.80044849484314 4.74405101642444 4.99977716106607 5.66781526063296 6.51109057424414 6.86721980935448 8.58585425624137 8.60224421445586 10.7916244983398 11.3764462062502 11.8197438971366 11.9090500969561 11.0142060343133 8.0774752936604 8.16622833963664 8.15194732303788 8.1258807133379 8.08639545222044 8.02669918208416 8.00588851052208 7.97654827016904 7.96686705006946 7.9697962047195 7.95535681694094 7.93745528950398 7.91751653795937 7.88073771531809 7.84058313043476 7.85249831486986 7.85044210782432 7.82754050212556 7.78384591822633 7.81375627244949 7.85961696802654 7.85267464023973 7.72043190303445 7.85066773700477 7.85029082365211 7.74631669334054 7.52166305463431 7.30996870626984 6.21548022412591 5.99278713277023 6.02427174341514 6.06453602924427 6.07435834831016 6.09356975229729 6.10402661921126 6.25999594482431 6.01739343918711 6.21698719838338 6.26607607906021 6.27542222544877 6.27805940357358 6.33058102450874 6.39916024118925 6.41565007718446 6.43344798579664 6.28662909970058 6.3459350750749 6.5154600430294 6.53485831822228 6.55398482842897 6.48916238672859 6.58419865948133 6.65758996118033 6.66541090192706 6.65630263330705 6.6382485494296 6.63835534557127 6.64547159754825 6.57111251075323 6.17424127415358 5.48361113312126 4.70609880353652 5.31082482996436 4.47818159981555 3.88222742522021 3.45160469593381 2.53631962571143 0.95033829330426 0.25379749811031 0 0 0 0 0 0 0 0 0 0 0 5.25947686626362 7.02256024387128 7.19078252952094 5.97750933080039 7.18228720519826 11.5310827725152 9.65436628438739 12.2125779815065 21.0434274144215 22.9582437697094 18.5920184941662 24.2760131178033 13.8140217609899 10.915955656758 11.0461636820188 -9999 -9999 -9999 -9999 -9999 -9999 -9999 -9999 -9999 -9999 -9999 -9999 -9999 -9999 12.820130667641 12.8211073639817 12.2275058629381 12.2054151711958 12.1623085711923 -9999 11.7041460925807 11.5940553359168 12.4814434692185 13.2949261645653 13.2207070783748 21.0229255802604 20.1422812334196 19.7464667211815 21.2834263575579 20.2825664402175 17.4771292652824 17.7308853712661 19.9174086231821 20.3003055951844 16.5775305887703 16.2975190477497 14.6016814287236 14.0220591767214 13.2415546854552 13.4081814462574 13.6011730009076 13.7134645270093 13.7165981985255 13.713062448964 15.152054036135 15.2673314868218 15.6962926212501 15.8431867905428 17.3923305083567 18.757556217406 18.0240473025697 18.0513312566935 18.0726786839389 19.3150104599433 22.3228802095696 22.7939089566576 23.2202058008162 23.3857259671962 23.5401246339091 23.6679507086819 23.7807721263194 24.0755748325754 24.2436220546438 25.1805758633379 25.1700038616299 24.9620273367585 25.4558553710079 25.6802311090078 25.7120919410699 25.6600122144259 24.8296813288564 24.8720525508985 24.2084257022481 23.2827358931691 24.7855737799036 24.6294737078995 24.7097788977923 23.3323186540882 25.9665285560435 25.2889426769326 24.5837337404437 24.9905283977744 23.9269231944493 24.567013305979 26.4368085035693 27.0433378049951 26.6124069272822 26.2418606364418 -9999 -9999 -9999 -9999 -9999 -9999 -9999 -9999 -9999 -9999 -9999 -9999 -9999 -9999 -9999 -9999 -9999 -9999 -9999 -9999 -9999 -9999 -9999 -9999 -9999 -9999 -9999 -9999 -9999 -9999 -9999 -9999 -9999 -9999 -9999 -9999 -9999 -9999 -9999 -9999 -9999 -9999 -9999 -9999 -9999 -9999 -9999 -9999 -9999 -9999 -9999 -9999 -9999 -9999 -9999 -9999 -9999 -9999 -9999
-9999 -9999 -9999 -9999 30.2727639450603 30.5140464995702 26.8613282983423 27.4040415897524 28.3024099087723 -9999 -9999 -9999 -9999 -9999 -9999 30.9218147257699 -9999 -9999 -9999 -9999 -9999 -9999 -9999 -9999 -9999 -9999 -9999 -9999 -9999 -9999 -9999 -9999 -9999 -9999 -9999 -9999 -9999 -9999 -9999 -9999 -9999 -9999 -9999 -9999 -9999 -9999 -9999 -9999 -9999 -9999 -9999 -9999 -9999 -9999 23.0480749982476 12.3249003320774 6.84249038557183 6.56772116586786 5.52837760194341 6.1311342332245 6.11123593832946 4.7738853015609 4.50191189340306 5.38949291538507 6.41170196728056 6.36057408458798 5.84193153649151 4.56428060388557 4.62080995141403 4.6525084639848 4.70844369449166 4.72442332925503 4.72820608184643 4.69473693919375 4.67254460171416 4.62226897078781 4.58277529591736 4.57005860220015 4.56893630883923 4.5737976329819 4.52998399998038 5.98207603832759 5.37210934400463 4.45144953026778 4.46266607128099 4.48583119052482 4.51928396598239 4.51424383899088 4.51604239426756 5.52781389945809 5.96689811339306 6.60575936321512 6.05399942560416 6.11455074058943 6.16912049896018 6.46625723036784 5.79054420824076 4.98431055646075 4.72522136534112 4.73876192619098 4.75886054932361 4.77143003357805 4.81345956651358 4.84369403925006 4.87430335603758 4.92779800600813 4.9766184190908 5.01317474265755 5.07043631903877 5.06702377233431 4.90533758404806 4.85208432536328 4.81178160581942 4.76718763683577 4.72177913258116 4.66368056995379 4.63540223700739 4.57472962572639 4.54579973255447 4.76690209255158 4.738007221534 5.44358160221258 5.81001228540071 5.79913165212611 6.01015755160636 6.0099710489941 5.74311411783227 5.33772959513226 4.62764371241443 4.59546781494119 5.25129617048243 5.23289106733178 4.52639419203591 4.49587349912474 4.47990298158846 4.22957966368086 4.27806813827776 4.34538608710312 4.38712623827984 4.438971657813 4.47518631142436 4.51402323324439 4.51752355571141 4.51082022712207 4.51932230759035 4.51229365812756 4.49726135233422 4.5248353486372 4.51310251336534 4.50043863784902 4.50423768856718 4.44282971908929 4.48932979411806 4.46765490441657 4.39982997211131 4.39252857805446 4.39236001846152 4.44570447937384 4.43630022131705 4.43627020938011 4.42092783791916 4.48823690167455 4.52955572018876 4.51903732092594 4.53953171621432 4.53014657199722 4.55240274081767 4.55068548014903 4.53263362581116 4.54491763196269 4.511981994231 4.55613487125161 4.54430825694688 4.55501584089314 4.55607878986934 4.54363619276888 4.5204795141896 4.52041582900664 4.52041582900664 4.50910036917232 4.49761004581205 4.4722876574595 4.44413195744486 4.43643580138717 4.41386821681514 4.39401296634845 4.38585396238379 4.37662345247723 4.35376368056709 4.36436510570277 4.32973255355192 4.58706384953843 5.66207837508446 7.1935883506153 7.06530230381605 7.58849181446483 6.1777004893964 5.56199700296872 5.55813357773666 6.69530062454669 7.33300029796146 7.72683365574134 7.94824184777247 7.9482131887476 8.23445813009422 8.2653733746051 8.27389022116095 8.33629635487008 8.39893287463554 8.39637439762754 8.35809113074185 8.32739482838434 8.27698896375908 8.26650393639444 8.20015071659718 8.16662009166525 8.21877037231857 8.21301419607086 8.21236595805283 8.18689539047788 8.21859955880381 8.17711956302713 8.16079491925858 8.13834840242783 8.15478763506821 8.13724376312266 8.10259408275646 8.10591555134758 8.07925076203293 8.0608382382145 8.06628004050581 8.07821774314112 8.09826982661068 8.12827837811093 8.08838895616448 8.12679876009616 8.04672534356372 8.00296834366537 7.95305310660251 7.5691087149967 7.19490587835741 6.48474681829316 6.24060782159629 6.23727661524577 6.27393327894256 6.25038531094024 6.25992508521003 6.20403792517882 6.1574681427157 6.0422152249643 5.85290723176937 5.47801641036236 4.79372548798491 4.82033907676187 4.57660420855734 4.60247419103694 4.61825319364407 4.63001082496363 4.65594336206727 4.68887191066871 4.68999254124586 4.72296084797322 4.71931617109964 4.72438633771425 4.74335523395545 4.7667028148415 4.78113963178302 4.78304300268986 5.06182376309548 4.81369441615171 5.11190901988595 4.83804922600389 4.84418153723421 4.85882370723062 4.86115869508145 4.86049112687144 4.85756549257605 4.83763791980905 4.81724857651454 4.79249654074367 4.74391541898532 4.7065585044149 4.66653822091846 5.62919218561875 6.21288235434086 6.49267637254893 6.52342116840364 8.60343352853674 10.655292100548 11.7923059738294 10.3804708131853 10.2178327823768 8.27271137742179 8.20934157279459 8.16377440904999 8.10382411299715 8.06548281929637 8.02104642530005 8.02699516549662 8.01744826825571 7.99143670613512 7.92356081136534 7.93243423708181 7.93445246300233 7.92972816557097 7.90091808360601 7.84087021486097 7.80380883034641 7.88352587384121 7.83862362125249 7.77307623507635 7.7374591938958 7.77751088102434 7.82754050212556 7.87835600878311 7.74549700547459 7.83515477675759 7.88200556678912 7.75732455952045 7.54904845444077 6.94737297472225 5.97276523323202 6.00287837494367 6.04357306154953 6.08172665882218 6.1075614402603 6.11802290249 6.13023848836524 6.02522492611737 6.21396433187466 6.24185336997649 6.2798776244413 6.30969483279121 6.21798676969429 6.31324651461897 6.41026219533384 6.4211275517442 6.4323781626452 6.30640077628646 6.37830440740466 6.55224609566181 6.59580881131315 6.5728698745526 6.51075136760959 6.60054056182105 6.66655448179539 6.66757710045703 6.67281332440355 6.66711723952904 6.6105646116435 6.42401646776672 6.30443066061509 5.83726930349219 5.44506917467112 4.59524903740045 4.46794931603131 3.97312017814463 3.59998575874592 2.5233485661618 0.945322428685217 0 0 0 0 0 0 0 0 0 0 0 0 0 5.02898909889873 6.31663772334126 5.00322665240881 3.74434257549247 6.13211949149679 9.01710542153316 11.7235100239087 12.1035919807635 18.9545491238901 25.850401671235 18.547538121836 19.5348385895444 12.886485936708 12.3315781294499 11.0081942110944 11.1245360728752 -9999 -9999 -9999 -9999 13.5287367167951 13.3801591196274 -9999 -9999 -9999 -9999 -9999 -9999 -9999 -9999 -9999 12.8097573689079 12.8073619612505 12.7373651194662 -9999 -9999 12.293450007139 12.8317167467338 13.2543390995496 13.3479168981161 17.769925465359 24.0755441281211 23.0220006489751 20.9958446177495 22.3931600246067 21.5633322729649 19.8487681649857 18.3166198367055 20.8333109905471 21.4784979438959 20.8847085024427 18.2774853620195 16.0550616660162 15.1689198406568 15.3059936495121 15.0076616691377 15.465538937306 15.5646560072728 15.6159378091912 15.9129714875027 15.8514955312266 16.1137308532045 17.7891523384569 20.8797321960505 21.9115789317465 21.2167800476925 22.5596440858903 22.7020019972467 22.9986283753034 23.146813168871 23.2148883953157 23.6606295957007 23.7648608830345 24.7468722461467 24.8998895561293 25.3011471275268 25.4077323468113 25.219715498945 25.527092594172 25.7110604845854 25.6959312139938 25.6092695428173 26.2021013506704 24.9914052345091 25.2329688663183 25.2642622608691 25.0120224366651 23.7981597891204 24.570600134147 23.7831276845585 24.3908624976571 24.7956713814676 25.0006079912942 25.2289904904725 25.3877629179633 24.8283008764866 24.227092456536 27.1825332248223 24.8381632466606 -9999 -9999 -9999 -9999 -9999 -9999 -9999 -9999 -9999 -9999 -9999 -9999 -9999 -9999 -9999 -9999 -9999 -9999 -9999 -9999 -9999 -9999 -9999 -9999 -9999 -9999 -9999 -9999 -9999 -9999 -9999 -9999 -9999 -9999 -9999 -9999 -9999 -9999 -9999 -9999 -9999 -9999 -9999 -9999 -9999 -9999 -9999 -9999 -9999 -9999 -9999 -9999 -9999 -9999 -9999 -9999 -9999 -9999 -9999 -9999 -9999 -9999 -9999
-9999 -9999 -9999 -9999 -9999 -9999 30.9924461515199 30.5984537861632 -9999 -9999 -9999 -9999 -9999 -9999 -9999 -9999 -9999 -9999 -9999 -9999 -9999 -9999 -9999 -9999 -9999 -9999 -9999 -9999 -9999 -9999 -9999 -9999 -9999 -9999 -9999 -9999 -9999 -9999 -9999 -9999 -9999 -9999 -9999 -9999 -9999 -9999 -9999 -9999 -9999 -9999 -9999 -9999 -9999 -9999 26.6655265596284 16.8451189142116 6.86263551793901 6.36097290928932 4.82035078278917 5.85606384628911 6.06669581829034 5.78085059054605 5.72936354273796 6.23042301718526 6.3263097057159 6.3192439749206 5.39353039262314 4.5036582400277 4.5785191268628 4.62970880519305 4.66528974344706 4.69401616684173 4.69399578361824 4.65148016383408 4.55871555719602 4.48758526043161 4.45509783752151 4.50097388140189 4.46258900542738 4.4765326610822 4.51960115301906 4.44431223595902 4.43346431727883 4.47447281098142 4.47469635123907 4.49703952884435 4.5169850569442 4.49333443848247 5.43326053428725 5.47421314928609 4.52776747920661 4.58491638012709 4.60636830837723 4.6407540859982 4.67412869116612 4.67266401335136 4.69402296055059 4.6829128184035 4.6800905651387 4.68240456751965 4.69815907875292 4.720281989929 4.74358945287258 4.77883606805686 4.81111610277932 4.85139609524505 4.89184143272904 4.93418277756799 4.97361984926022 4.99903212746839 4.93115060272028 4.81798349600565 4.77091286991271 4.75127713776968 4.70900713351771 4.66079987005952 4.6226584927004 4.5950991914799 4.52951054012637 4.51345358287937 4.75664973364929 5.47357145005753 5.44557488103884 5.81675658076058 6.03849603908998 6.03172215852516 5.38855152223184 4.4388618856144 4.68622643557434 4.65277760445341 4.38263260526874 4.37382113924425 4.34606305711562 4.32567032021983 4.30510981482584 4.32244852170072 4.36974711932265 4.41312992736348 4.46297920351136 4.510191942268 4.51639807648419 4.53705744099229 4.54034077824673 4.53329130943928 4.49771822431814 4.46531549806717 4.52946212598535 4.53146051872512 4.53506733246029 4.51417044176594 4.51425652606156 4.50252758974884 4.48948323249582 4.44627581148269 4.41350037992789 4.35144805415673 4.25354252838853 4.24545520512736 4.24545520512736 4.22552916070332 4.38348811400835 4.42913625891338 4.45567038003547 4.46637066178762 4.49906878468343 4.47069404113107 4.49270353805763 4.51746273497888 4.52906473081126 4.53390466418111 4.53382480657035 4.54083537641727 4.54498413817396 4.54444460325194 4.5453959998079 4.54505985417562 4.54553101242415 4.5332378251503 4.52304477282865 4.52282394090219 4.50011490648007 4.48725849309465 4.47214697831056 4.44422751322158 4.42692486985219 4.40708158006529 4.39716773595513 4.37631068498697 4.37887444276133 4.35609450761517 4.36680227545391 4.33006716172456 4.58682101346308 5.28018679791446 5.66006894187933 6.17435298762328 6.92135914610216 5.93545416370515 6.68035507621037 7.72658268199342 7.68241546680528 7.68241546680528 7.02773233169518 8.02622270664205 8.08905705671352 8.09691354109968 8.20327480546158 8.34597999287563 8.3724620751201 8.33572965262465 8.35295279881182 8.2536360514967 8.24501206713196 8.23796549486453 8.1265112611901 8.14126215864749 8.21735495177466 8.20001934044878 8.17996045977131 8.17957840207691 8.21358168244097 8.21551118025872 8.21971722773043 8.18378539995751 8.18364491707947 8.13573874450846 8.15767538645315 8.13708612917582 8.13032125364482 8.12471966881632 8.12486307912065 8.13247616188409 8.14916941444643 8.15420264076865 8.06335596726479 8.11257815231309 8.050459703467 7.77753738432886 7.59536652286579 6.45538151260886 6.21195476103104 6.24017258309744 6.24527656443372 6.25866384917883 6.23387322059004 6.23232519344872 6.07326001019684 6.11733566914221 6.01089390869198 5.79939012865405 4.75451885198951 4.49980919939706 4.53842769937192 4.56110486751464 4.56374525896371 4.59806444449894 4.61931955920784 4.64444954493475 4.65637465981979 4.67034747170374 4.69264038438433 4.70206077657782 4.71225303099178 4.73876889578914 4.7491588785851 4.77101951997647 4.78611912135669 4.79194353465337 4.80794896232106 4.84574126995779 4.84798757573458 4.8490424592846 4.85795036028999 4.85597615791147 4.84953202999121 4.84777752190663 4.82043646274792 4.79523862110199 4.75954459265039 4.72774657492113 4.70428289226354 4.63610116792613 4.57551940420778 4.57055586703677 5.51170472745875 6.33984575393354 8.19908613031628 8.55302991712684 9.49295007685927 10.5963263008911 10.4809384306093 10.0096393350415 9.16892672283984 8.11928625718011 8.06388724162886 8.0347971045806 7.94969140775875 7.95258132735798 7.92696074017647 7.94372792021882 7.94824989223403 7.93366433249164 7.92744793648023 7.91816757973854 7.90552863342559 7.82724093739852 7.74943395759487 7.82345490332376 7.81465167474087 7.75740543715412 7.74835833829576 7.69759757954368 7.76124275941969 7.8224509896535 7.89312621761443 7.74172520360614 7.82827134164432 7.81519365793971 7.74795897545677 7.29464959051177 6.23199086531614 5.99230892417284 6.04334235655586 6.07667299542947 6.11962084499102 6.12784663615497 6.15582609703866 6.17371370551171 6.18244892205306 6.21841052928864 6.26338007584285 6.30201930656376 6.34302371085377 6.32217189095707 6.36586712071476 6.44533597389231 6.44993207612035 6.45615810796257 6.43956080072353 6.46165073415 6.58674413405862 6.6247013621436 6.62468714448218 6.6234708811554 6.63457179257568 6.68968776237233 6.70382454159637 6.68454970704646 6.66400619415409 6.49021094394781 6.37243152760698 6.07997311639543 5.77097418108823 6.16098266992228 5.63000072737697 4.29819936552588 3.59124675788644 2.89051743949013 0.940267307118816 0 0 0 0 0 0 0 0 0 0 0 0 0 0 1.92234315285179 6.64284790005476 2.76790268677897 1.3214609083186 3.88600567355369 7.31952054545974 16.1815091578062 13.7354553821138 23.1937479408102 23.2805910125525 19.6811001433532 24.814451678852 12.5811059127443 12.7364494539317 10.9570206024652 11.046183086396 -9999 11.1563290074358 -9999 13.0813300995225 13.512078343789 13.5398420726283 -9999 -9999 -9999 -9999 -9999 -9999 -9999 -9999 -9999 13.4055312704115 -9999 13.3235753097087 -9999 -9999 12.7508367541643 13.1117085884703 13.4407451542976 13.5003230861965 16.413927198337 23.7873129946948 24.0192278604174 19.112697764336 21.9296947635018 22.3844433981472 21.956484154022 20.9627400230398 20.803434042447 21.7066941428255 21.7994704803813 21.4550790686589 19.3026878062422 17.1952733214466 15.7675684866539 15.5878617761479 15.8298595066844 16.7581715750047 17.4892688295611 17.3346583193128 17.503669638234 17.8459622994516 20.0513539096784 22.3597598157369 22.5260590500711 22.7134962200978 23.7333829019393 23.9046838440114 23.8189299593113 24.324392324372 24.664483929494 24.8854573583001 24.9432307965693 25.3328349797754 25.6123902328643 25.8976344471899 26.0791437344863 25.7710424183922 25.0865042559761 25.2306201436679 26.585285513286 26.4450606354983 26.3349351632287 25.6809256935076 25.5657695043828 24.0378626342744 24.3301716943728 24.5375599483888 24.4132287374322 24.873428056909 25.0782452356113 25.2817768932806 25.2738261006172 24.5931064818302 23.8355009685637 24.1500359002399 -9999 -9999 -9999 -9999 -9999 -9999 -9999 -9999 -9999 -9999 -9999 -9999 -9999 -9999 -9999 -9999 -9999 -9999 -9999 -9999 -9999 -9999 -9999 -9999 -9999 -9999 -9999 -9999 -9999 -9999 -9999 -9999 -9999 -9999 -9999 -9999 -9999 -9999 -9999 -9999 -9999 -9999 -9999 -9999 -9999 -9999 -9999 -9999 -9999 -9999 -9999 -9999 -9999 -9999 -9999 -9999 -9999 -9999 -9999 -9999 -9999 -9999 -9999 -9999 -9999 -9999
-9999 -9999 -9999 -9999 -9999 -9999 -9999 -9999 -9999 -9999 -9999 -9999 -9999 -9999 -9999 30.6590357525989 30.25501019104 -9999 -9999 -9999 -9999 -9999 -9999 -9999 -9999 -9999 -9999 -9999 -9999 -9999 -9999 -9999 -9999 -9999 -9999 -9999 -9999 -9999 -9999 -9999 -9999 -9999 -9999 -9999 -9999 -9999 -9999 -9999 -9999 -9999 -9999 -9999 -9999 28.798390718427 27.6164805229173 23.4574068275011 8.24830718692842 6.54474734617355 6.12604086798466 5.81739175506706 5.78313209276771 5.38073769998862 5.33670577764862 5.8781430794439 6.11562665237329 5.8924609647849 4.40334265863675 4.43703939452854 4.44616498681833 4.49315062136775 4.55584977654148 4.64049428058039 4.54487088222157 4.45336769391913 4.24090953106595 4.08169074770002 4.28866405209704 4.26010045998053 4.33119617655288 4.37169522207253 4.39785846086914 4.40327812980326 4.62751415638351 4.48258832748231 4.47859733203963 4.4829840258379 4.50680574950314 4.51564234941956 4.46257816265634 4.46222068253207 4.51883598643553 4.56222319588307 4.59299097003986 4.59259805541794 4.60355606224481 4.62634085513944 4.62168677296197 4.62263870601798 4.6224831539039 4.62754325776537 4.6425494516998 4.65650205728458 4.66798896982658 4.68839278096805 4.72224333982669 4.74701966518541 4.78992586668123 4.81011636964499 4.85288556280382 4.87501991883471 4.85465037025638 4.80235183283364 4.72166634824446 4.70002425282144 4.66547951242827 4.62918035848133 4.60351441557979 4.57684344065677 4.53669162108509 4.51959215414502 4.49888483891612 4.75478999550968 5.85671871551011 6.02838095133884 6.05030784486627 5.82437782495516 5.46497496462979 4.7571579209746 4.48296891494554 4.49103388466473 4.44275147345615 4.44420545215167 4.43819501227049 4.39535227814384 4.38873445767314 4.41548900787257 4.44802501880323 4.48972872281371 4.52576962149567 4.55526942470322 4.55977778858055 4.56273272333203 4.55548815649507 4.54153659975893 4.47480656564095 4.44056811004125 4.49382647769381 4.51329041576096 4.50132646203478 4.50120797394498 4.48943579143917 4.51066463040147 4.47783315101868 4.40172240016885 4.2456257135301 4.11814325567352 3.94743242127032 3.6748585792786 3.92578190905117 4.10423412011794 4.23274382256367 4.32041661981014 4.41958581983111 4.40559805461216 4.47840390209463 4.40597012030902 4.42770488922372 4.50318749013872 4.4942758522891 4.53176767744275 4.5339079970662 4.53391030855111 4.54789723874534 4.54789723874534 4.54475443997956 4.54484721343366 4.54484721343366 4.54103373808938 4.53310291120155 4.52211398462009 4.51043553758968 4.50021146772469 4.47614393904618 4.45055340997506 4.42351545834443 4.40566923659985 4.39843564462824 4.39027367174246 4.34515415489034 4.3446066854328 4.34675094757561 4.33403931142699 4.58143987902735 5.28344042572921 6.15490828590511 6.15303983876105 7.06226543145549 7.45116994026773 7.45509337782249 7.45509337782249 7.24870647744335 7.62596864514637 7.90279522125363 7.73823098148164 7.72749522046393 7.96032318135908 8.21476975465346 8.34509687870289 8.30428272090925 8.30428272090925 8.25855660179947 8.18769951655697 8.16636314424412 8.14206024149564 8.04898444824005 8.06635369037689 8.07753182652106 8.14482161757385 8.14094280541545 8.14069605189193 8.18990579090712 8.23246026547398 8.21527364021467 8.19275639741616 8.16411919722108 8.19849366019276 8.18715219043158 8.19076759839574 8.15778868141128 8.17265816258209 8.14661510232564 8.177580473383 8.14840729796389 8.10420006312427 8.03290065763944 7.9496947601232 7.81923389666514 7.59560730020476 6.45454986565533 6.2066984800451 6.22870397826467 6.23118504029619 6.23582030128704 6.2235827933585 6.14429656437816 5.91864361808095 5.71470096082815 5.35975052640513 5.39116754805858 4.71353948297952 4.48475675816086 4.49510421954307 4.52917038330795 4.55154069022766 4.56344842635547 4.58147710559188 4.59844128667057 4.62069664589422 4.63260547067838 4.61835216566017 4.65633171580436 4.67810105483265 4.70173720215811 4.72439206338888 4.73332699526311 4.76171586425021 4.78509669274723 4.79050296777074 4.80920703663006 4.81277827276258 4.82347283223065 4.84109715453011 4.83815195518383 4.82305577354361 4.81784802173724 4.78659740891463 4.76946321362719 4.7368793286658 4.67413312672521 4.6827732645345 4.60812631332336 4.58564537266106 4.52105294376798 4.51965002723709 5.47841577592008 6.27939488046914 7.85378094860282 7.80969081105698 9.39842944132494 10.6657943097913 10.5919949887051 10.1783265397712 10.1270635188425 9.0841240300249 8.00567020888071 7.9868084139609 7.93695796307001 7.90229381121489 7.89315885297971 7.86590945234941 7.8745662992842 7.90589027354976 7.91557449595576 7.85864461687492 7.81247332024915 7.75358822870444 7.77543921453088 7.83286998510054 7.79381256262915 7.64997286338967 8.34963145241884 7.61491990530797 7.76867642339575 7.84117908930109 7.80408712601774 7.7374096766627 7.82719894597667 7.8422929765331 7.75988172941976 7.3136373059666 6.23635171837577 6.01304109964704 6.06791486929132 6.08895180185316 6.13101761706225 6.1335523994781 6.15369453143349 6.19300920126465 6.20811926924922 6.24004441124628 6.27145013221433 6.3297245152568 6.37223312852235 6.37168612675408 6.42137853710433 6.42092669447804 6.45591521032718 6.46563675900885 6.42095689253583 6.49951700293462 6.60703349321832 6.63868641418212 6.68977885253795 6.56192554211422 6.65664857849622 6.68967230241131 6.70382454159637 6.71210358680487 6.62228835019383 6.53243201873046 6.50942699053964 6.41170174627061 5.96673945075794 6.18463024620074 5.95412261642153 4.11114308904984 3.27890293459233 2.25807927513846 0.250871964839203 0 0 0 0 0 0 0 0 0 0 0 0 0 0 0 4.2271202026532 1.02541031068306 0 2.82716709841756 7.28282681051698 12.4458135536693 23.453959833585 24.4663616157575 25.9538843266487 25.1784541522186 26.0961602611519 17.1748566328515 12.7599853661472 10.8997957941708 11.0181322147873 -9999 -9999 13.0658470113199 13.0774845407749 13.3214014837416 13.5121252536764 -9999 -9999 -9999 -9999 -9999 -9999 -9999 -9999 -9999 13.5885041954495 -9999 13.5337497809051 13.617471466904 13.4474507559264 13.0356038965398 13.330054030651 13.5157843855298 13.526791956464 18.3665152496024 24.6913143448156 24.3313882705535 21.6577233349117 20.8559892027311 23.2325142229455 21.3672026305015 19.4082774083 21.6861766989012 21.9870681080315 22.4710714762868 21.7852995901634 21.7171733985894 20.6577072674107 19.0286963586724 16.8714043325612 16.1897026013146 16.3464494734395 17.2226276038291 17.7610569359142 18.0522364913059 19.8390163105276 21.5300854521952 22.7466069988644 23.6774816633944 23.7239454271322 23.6634339483354 24.0505542185005 24.4467376110378 24.713075432111 24.755444637039 24.998945895209 25.337147536058 25.7768519498736 26.2865016532078 26.3010915849238 26.1773012267849 26.2402066532968 25.5390141438309 25.8882863909919 26.6432696859433 26.9425345257472 27.2014501784246 26.1853710443881 25.9135173675416 25.3092246384875 24.7356941601203 24.9778923168264 25.2012236373902 25.2678153979527 25.2961958593332 25.3639927030265 25.0972465209891 24.5494316093817 23.8985723945618 -9999 -9999 -9999 -9999 -9999 -9999 -9999 -9999 -9999 -9999 -9999 -9999 -9999 -9999 -9999 -9999 -9999 -9999 -9999 -9999 -9999 -9999 -9999 -9999 -9999 -9999 -9999 -9999 -9999 -9999 -9999 -9999 -9999 -9999 -9999 -9999 -9999 -9999 -9999 -9999 -9999 -9999 -9999 -9999 -9999 -9999 -9999 -9999 -9999 -9999 -9999 -9999 -9999 -9999 -9999 -9999 -9999 -9999 -9999 -9999 -9999 -9999 -9999 -9999 -9999 -9999 -9999
-9999 -9999 -9999 -9999 -9999 -9999 -9999 -9999 -9999 -9999 -9999 -9999 -9999 -9999 -9999 30.5872958029766 30.2007716361393 -9999 -9999 -9999 -9999 -9999 -9999 -9999 -9999 -9999 -9999 -9999 -9999 -9999 -9999 -9999 -9999 -9999 -9999 -9999 -9999 -9999 -9999 -9999 -9999 -9999 -9999 -9999 -9999 -9999 -9999 -9999 -9999 -9999 -9999 -9999 -9999 30.1698003283929 29.5897194841616 25.6636146735742 13.9159185597979 8.07592529866569 6.37230925933499 5.80151906551422 4.67937785508669 4.38412955620578 4.34447622317479 4.32272707754432 4.3121101547342 4.33450083512504 4.35007908000147 4.35891481411111 4.39312691734209 4.3240404378589 4.30417003256695 4.13379095702135 3.92875467825671 3.87699327743154 4.01816053070394 3.501304641298 3.77541003282471 3.96176326995578 4.19849959352487 4.27193403894676 4.32612571074876 4.43658628160159 4.41160275697187 4.44630967256904 4.44630967256904 4.47149268052395 4.49403108066598 4.5092076161565 4.4517660400088 4.4520146601264 4.51776308588587 4.52582121993094 4.52606151140916 4.53931935875638 4.5464968894494 4.54807034431837 4.53072239214168 4.5523715885935 4.54442585036429 4.55516418572705 4.5447264560386 4.55331886303442 4.55864421092111 4.58098022791472 4.61217227337707 4.6160750945685 4.66014295168396 4.69003689081219 4.71228878801571 4.72353975002978 4.72208263431432 4.70741809325976 4.65325800849071 4.63202039111385 4.59785617845548 4.57412517340675 4.56074279183608 4.54845756161676 4.53289474446483 4.4941977155669 4.49536230984824 4.73791397145499 5.43834990894512 6.26659701063108 7.15650638638443 5.49826215176991 4.80476553198952 4.80886897178059 4.83260305109596 4.55117512011487 4.5538433094535 4.52605934496965 4.49729021333746 4.48898354991303 4.49473715751636 4.49520465761892 4.52756008732607 4.55425406623408 4.58669244864619 4.59738680731938 4.58699397433259 4.58475677937964 4.56337939261845 4.56937600662544 4.51965892826541 4.39915385012384 4.38738286846633 4.44933100602836 4.47473899191175 4.46267195738733 4.49541122519191 4.46271056301438 4.46256019331557 4.26450186383419 3.95406725508252 3.26971577047143 2.45989139004987 2.45988979682313 3.66544082625069 3.93225225962056 3.92933739677759 4.10327855745112 4.21637592994069 4.30299406256496 4.35306910300289 4.41061108031666 4.37771338238761 4.40842683103314 4.46038682593999 4.50273236321894 4.55258752222643 4.5374425336757 4.52027103277059 4.504186897482 4.5650634738881 4.56247195502889 4.53293375049657 4.54157397516949 4.5415224979972 4.53278684442222 4.52794272697207 4.49987064375601 4.4652492807141 4.44257904875311 4.44250645941418 4.41632869479811 4.40049137464246 4.3949001741899 4.38666182804704 4.36630602948034 4.36886547340793 4.3572904580996 4.32306911447032 4.3097363866634 5.27429216462466 5.91701783411658 5.92050492224772 5.92050492224772 6.65352521583642 7.27906380709618 7.24586533350926 7.6590892537011 7.61496075441006 7.24614522492161 7.37305045599174 7.71334083021067 8.09943398432877 8.02861848971531 8.08479023284815 7.90697372109997 7.92190164640003 7.6614874136041 7.912485286519 7.90027653726982 7.88952515191971 7.92081164242208 7.90579772429379 7.92823833123373 8.07594513543084 8.05319015269307 8.11993786863218 8.20044858535502 8.19215280206003 8.17663261853743 8.19104036770026 8.20033665757597 8.17350585784346 8.18806622877378 8.20289481126734 8.1489580317751 8.18090397232251 8.11660862746426 8.05966250928416 8.06560154184303 7.98075619778384 7.82167006145998 7.59153769315913 6.460263428714 6.1863052696307 6.20812909245431 6.18718435810478 6.17426781694182 6.17146050097359 6.12439625645031 5.88768674574582 5.32507790740102 4.65608648078587 4.41703880797937 4.4157739357593 4.45218080019665 4.45724411941826 4.49062006463476 4.50220561275362 4.52466580514128 4.53887091946825 4.5657013261948 4.55183841265245 4.58545877088196 4.57856251403499 4.59041605814948 4.61206473551672 4.6239621868648 4.63398370931649 4.6761469437714 4.65864277765196 4.6973119622684 4.746438939948 4.7297675993855 4.76025072803365 4.77824747581576 4.75350496059223 4.76888715159391 4.76261634391456 4.72661019191945 4.71733070682313 4.66033306888977 4.63080620952683 4.55251837536812 4.53484249465684 4.54051808131703 4.48401361407265 4.44303995323996 4.45211410983492 4.46437746737537 5.43218891291987 5.95748636819518 6.14631243149728 6.53813582834567 10.3664276084279 10.6613951165688 10.6518606449265 10.5440598200733 9.89403204715669 9.55816015938621 9.47619812425446 8.93979829063482 8.8859879417769 7.91051817324514 7.84360277076412 7.83132316526255 7.79674640550971 7.83715643059296 7.84098739836689 7.82092499086421 7.70484406681075 7.71656582136165 7.76128625521565 7.7231862423936 7.57232056637007 7.54076637147164 8.34592027068309 7.6981801362174 7.79863061377542 7.80854699567888 7.81655963257399 7.70414485751148 7.78079303868137 7.85516000985594 7.80407976927879 7.32595683221402 6.25539693591546 6.021540565997 6.07661028023545 6.11354916651007 6.12894080311215 6.13261113869552 6.15738986129306 6.20521763275113 6.22671253297141 6.27530014458935 6.30014100860597 6.34517064627051 6.38964515831113 6.43250987700611 6.45995387890463 6.45435293670229 6.42830843835413 6.40114287565974 6.40172286671661 6.55605633930561 6.63917538791884 6.70403159557818 6.69083191326939 6.6134438560787 6.65186497339847 6.71540291131211 6.73848748546304 6.71192697471561 6.57243398407349 6.58823025543922 6.54022268933932 6.45141817332617 6.03112257116866 6.07349104842617 5.86010524494293 4.71757822191367 2.61555806981926 0.506906008920736 0.247354676090819 0 0 0 0 0 0 0 0 0 0 0 0 0 0 0 0 0 0 0 2.02056468708018 9.08099398914027 21.3848201928333 25.6665562697706 24.8110900166163 25.7261512486287 23.3304749426458 23.460131791206 12.7551940387495 10.9114474932665 10.9774330622865 11.1011416572112 -9999 -9999 13.2951690017012 13.4776576925609 13.5034771523963 -9999 -9999 -9999 -9999 -9999 -9999 -9999 -9999 -9999 -9999 -9999 -9999 13.7937771316683 -9999 13.3865294334552 13.4846606094447 13.6489562109076 13.4907341455144 23.7319181241467 24.0808601395643 24.8104123326057 18.416266521637 16.2558088025717 20.5203843891839 23.3850322299837 22.6040097091378 21.0182441289815 19.0991753016207 21.0914501394068 19.677432951478 19.855444084269 20.0240597058102 19.8472511825122 19.672114779066 17.3770702151263 16.5869556470502 16.7065115013835 17.6698641222668 18.383409403478 20.1406061514771 21.9408418317632 22.611316524209 23.1372802855701 23.5099249426249 23.5966138151977 23.8933273397771 24.8261746516798 25.4044551526405 25.6885766259289 25.6871207114581 26.1773243264163 26.5022620654363 25.732493272753 25.9073654171987 26.005875859869 26.1469458961059 26.1289027284391 26.2264705176727 26.4963471350538 26.5576834474734 27.7212088509419 27.4507282756253 27.6574235337124 27.8915078055809 27.8909598302554 27.492865813431 25.1653566215437 25.657641200369 25.8966179594159 25.9176052038278 25.6879924963573 25.2729420529142 -9999 -9999 -9999 -9999 -9999 -9999 -9999 -9999 -9999 -9999 -9999 -9999 -9999 -9999 -9999 -9999 -9999 -9999 -9999 -9999 -9999 -9999 -9999 -9999 -9999 -9999 -9999 -9999 -9999 -9999 -9999 -9999 -9999 -9999 -9999 -9999 -9999 -9999 -9999 -9999 -9999 -9999 -9999 -9999 -9999 -9999 -9999 -9999 -9999 -9999 -9999 -9999 -9999 -9999 -9999 -9999 -9999 -9999 -9999 -9999 -9999 -9999 -9999 -9999 -9999 -9999 -9999 -9999
-9999 -9999 -9999 -9999 -9999 -9999 -9999 -9999 -9999 -9999 -9999 -9999 -9999 -9999 -9999 30.7272405182819 30.8770799007724 -9999 -9999 -9999 -9999 -9999 -9999 -9999 -9999 -9999 -9999 -9999 -9999 -9999 -9999 -9999 -9999 -9999 -9999 -9999 -9999 -9999 -9999 -9999 -9999 -9999 -9999 -9999 -9999 -9999 -9999 -9999 -9999 -9999 -9999 -9999 -9999 30.2738749927964 30.1906119181714 26.8424210313074 17.8139377219113 10.9373392359376 9.33748884290774 7.67052466662432 4.4090952248991 4.37035810681335 4.32317832881132 4.28209850584451 4.23441822895934 4.24185815095885 4.27484429375951 4.25524198267525 4.24093523787579 4.18434578952678 4.14112465344569 3.55803801506903 1.98759602808206 2.29280274882339 3.06398930516839 2.99368114771198 3.43526859476937 3.68806107436408 4.04874133844344 4.15306895081505 4.20943204828394 4.42543222947474 4.40673244121717 4.32239416636164 4.32239416636164 4.41763476972794 4.46449230623535 4.45006463726472 4.43310089426754 4.44992999770156 4.45476685169781 4.46594050749323 4.46591781298029 4.46089353074196 4.4557780447022 4.46147110691412 4.43932665738646 4.45122304488458 4.438870266613 4.45210279147315 4.46331517975033 4.44646662239814 4.45975687225727 4.47068223411691 4.47839471524801 4.50066752923372 4.49133516873124 4.53475171038495 4.55263990816995 4.56044569873408 4.57448680354265 4.57403296499156 4.57065611140351 4.53948247855447 4.51768627455113 4.50780412973729 4.53150969511456 4.53036276766552 4.48303550270563 4.48635843378396 4.46171210875109 5.40928560881573 7.11528893882085 6.0774111622696 5.72094511704458 7.00947286772411 5.78104833400477 6.06807007832536 6.13818035603304 5.6360243766805 4.62667203267747 4.5712875850072 4.55551715520088 4.55140241247191 4.55316269690653 4.56431175332739 4.58170903562528 4.5889712000538 4.61132560000359 4.6185776264568 4.61546791184884 4.59718750828739 4.57416052804003 4.54073647175574 4.41944667841039 4.31952708825619 4.39901891472891 4.36488320841333 4.4746726291643 4.41950897836624 4.41779857507124 4.34408358740969 4.33997218361185 3.95406020640156 2.15968133971781 2.04773784309171 1.96164247115023 2.04775906508216 2.15968857794845 2.44955228415458 3.65498556050865 3.66415114584581 3.91269199815237 4.22830209752895 4.29430126814452 4.33496152670069 4.2854105683368 4.30646620778088 4.37790309522123 4.43466694985712 4.49284338028311 4.52174081041918 4.51006188735077 4.51022482863051 4.53401668154995 4.55151843050247 4.55151843050247 4.52916871776091 4.53200984064969 4.51863134617719 4.49608244924754 4.48270649209614 4.4758801787127 4.46000830740704 4.45323846360211 4.44150050555228 4.42770131456195 4.40522833160077 4.38339471990468 4.36403380738555 4.35606708694879 4.35728015247446 4.32476338535005 4.31170911572555 4.30078949553201 4.28709183714864 4.53190037953722 5.51382237329813 5.49466332763518 5.49782662366279 4.77896755510852 5.49782662366279 6.61014974514532 5.84396759873998 6.82963859495368 7.37281514792861 7.36207200363163 7.36773651191532 7.3678070286329 6.79332135507292 6.77178313431898 6.76480138774252 6.9232387291875 7.32417736394192 7.40934179871616 7.47675784098573 7.69962707149924 7.741464443353 7.76736581411491 7.74159133206822 7.94649681599033 8.20899178497251 8.22625541536993 8.17334337839421 8.10882884867226 8.1069547386621 8.14170142500876 8.15118023493589 8.15131463177502 8.15543702793792 8.07850614079026 7.96380809268119 7.97346340083972 7.81768979726235 7.57063632570558 7.18776591231134 6.43262154751249 6.19031943110808 6.19821522098634 6.19239719777177 6.18465380790349 6.06930593437883 5.98272163004747 5.86963111431729 5.27559756311606 4.6254756369586 4.38163977029286 4.40074634965117 4.40638825891502 4.42726624712332 4.4316084155627 4.44355860613625 4.42909114197209 4.45096073127506 4.48859449438667 4.51056096986069 4.48502716951139 4.5187561629361 4.49362472185617 4.51379611629875 4.53507675476999 4.54697309888733 4.50782485838153 4.53367011547877 4.54246662015221 4.6126020849091 4.65078221702481 4.62416998728678 4.65077521785391 4.66466026945202 4.60873769261568 4.61047045194751 4.59929025731768 4.52173824329966 4.49707255205126 4.38549513556127 4.35044072852318 4.30955326673069 4.29133678866298 4.23344694979935 4.29060364579055 4.33349560286804 4.44550879501491 4.38983266334829 4.36369814678207 4.59045363506753 5.79526457832379 6.12925838339781 10.2621504113747 10.0500331469858 10.212484166132 10.2152036921656 9.99447523862658 9.40867747638774 9.71582449599252 9.8807371365077 9.64901563997752 8.82146708344842 7.77703597403574 7.73661175813988 7.74570118341699 7.73710184542075 7.7788333191797 7.72878718404374 7.65836549074074 7.64032555146631 7.6670035018295 7.59299177727829 10.6219042575588 9.78371264705336 7.62356703100943 7.76836908554412 7.75265836517386 7.73889696689824 7.81353710912529 7.80922115034311 7.82491521279911 7.85965215659507 7.7630607484531 7.34074458202126 6.96384535360459 6.03879695695926 6.09275299482797 6.09332293655186 6.13237516020733 6.12411438633131 6.1681115118478 6.21941821794462 6.25007969059596 6.29270308319635 6.34455092770444 6.36767562838949 6.39006957976253 6.4350139748104 6.48236565792814 6.50616480749451 6.50075374856185 6.46527921584265 6.47985996690981 6.62699364673039 6.68296470235713 6.73895541642939 6.668357506181 6.53874751897349 6.63499437075408 6.72424113340094 6.75804552907672 6.73826165986952 6.57280233401319 6.44272677716124 6.42645050499741 6.32612166652437 6.07441716584545 5.94429120729595 5.82543542833221 4.57810871843888 1.17603435259813 0 0 0 0 0 0 0 0 0 0 0 0 0 0 0 0 0 0 0 0 0 0 3.20132756238157 9.91909377280005 22.1057912818229 24.3038216915513 23.1987386393179 24.7405217147961 24.2655394706185 15.4569350306733 10.8589353138937 10.9129569768604 11.016434224984 12.1494766000197 -9999 13.0634135270761 13.3098555349613 13.5172998346389 13.3795702045047 13.4283623519305 -9999 -9999 -9999 -9999 -9999 -9999 -9999 -9999 -9999 -9999 -9999 -9999 13.6028193652528 13.6345842481537 13.7526107704307 13.5810523350482 24.3985189654475 19.181938544943 24.9814708246699 14.3681481355852 14.2115562880034 15.4075148305692 19.7868989076839 19.125468525887 22.9302622232228 22.3132785524617 19.8352083492151 19.3024099672891 18.8685908718128 19.5723355933464 19.564413302686 19.3807922497469 19.3786432195054 19.0799291479343 17.7667936629781 17.9163292623369 18.7914995718416 20.3730634056517 21.1858722074176 21.3963388086265 21.3572020421947 21.8009546465405 24.2999936608118 25.4553181673434 25.5360830509845 25.8679599780349 25.235130783654 25.2802019316976 26.7177550149617 26.9412826870555 27.07424367507 26.7457394538507 27.3725341635338 27.6372628171985 27.4551981931766 26.7415914372167 26.8162089112484 26.9670379249026 28.1903981667573 26.3854961639252 25.8348057063598 25.8845394053089 26.8127471924898 27.531615264304 26.9881703508958 26.6999621353241 28.5525021278062 26.0320811858545 26.4372236470224 26.4243581080331 -9999 -9999 -9999 -9999 -9999 -9999 -9999 -9999 -9999 -9999 -9999 -9999 -9999 -9999 -9999 -9999 -9999 -9999 -9999 -9999 -9999 -9999 -9999 -9999 -9999 -9999 -9999 -9999 -9999 -9999 -9999 -9999 -9999 -9999 -9999 -9999 -9999 -9999 -9999 -9999 -9999 -9999 -9999 -9999 -9999 -9999 -9999 -9999 -9999 -9999 -9999 -9999 -9999 -9999 -9999 -9999 -9999 -9999 -9999 -9999 -9999 -9999 -9999 -9999 -9999 -9999 -9999 -9999
-9999 -9999 -9999 -9999 -9999 -9999 -9999 -9999 -9999 -9999 -9999 -9999 -9999 -9999 -9999 -9999 -9999 -9999 -9999 -9999 -9999 -9999 -9999 -9999 -9999 -9999 -9999 -9999 -9999 -9999 -9999 -9999 -9999 -9999 -9999 -9999 -9999 -9999 -9999 -9999 -9999 -9999 -9999 -9999 -9999 -9999 -9999 -9999 -9999 -9999 -9999 -9999 -9999 30.3842187433113 30.0948895151249 26.5210203624029 19.2349390904405 13.1693902351207 10.9965515871199 8.05691490461045 7.3897942219716 4.31787323789427 4.20333399235153 4.06178403941298 4.05092747988511 3.96882509354346 3.95957783406267 3.9798194419012 3.8766034236301 3.87900674971148 3.72567111597366 3.04554592893744 1.72555744972038 1.31985343267603 1.71628172419193 1.82580925484523 2.09122925849248 2.81589489489324 3.28808196767991 3.60783773011494 4.09369787067895 4.40781230955536 4.36893926760796 4.10290642404713 4.16612413327975 4.36600350075132 4.4309665318826 4.4206770924695 4.42327914210185 4.36648383861362 4.34952339820089 4.36290416624446 4.3742031141949 4.35787590650169 4.34423478422824 4.34953675470089 4.33211528362088 4.34698256432565 4.35079680226351 4.35547021518559 4.34801485504045 4.3551784688533 4.35183897273753 4.3629694080818 4.3407859454995 4.37722318253435 4.37705698990095 4.36606783277415 4.38366107439096 4.40603828908302 4.42818907963035 4.44282401582013 4.46039784133009 4.47068091832599 4.45946503981729 4.45187259328371 4.45240383142147 4.46220393895251 4.49342020085487 4.44149461081011 4.72541801921981 6.63251356695894 5.71970948989664 5.71518518620188 5.76993008659395 7.67535287016912 8.22365760606476 6.92673426637122 6.70662737405163 6.71226184347535 6.69313758948734 6.45182567830333 5.59166974998695 4.59889463298886 4.60025046439757 4.60992898001671 4.62731817262633 4.64261486567406 4.64649732397528 4.65120463021011 4.63350713151897 4.59548708292964 4.52560085387196 4.4484383439401 4.21396336568375 4.21093714890132 4.17675772840623 4.44163741854304 4.36791007098182 4.26121782675558 4.24145509127332 4.24121328433072 4.10421836214125 3.19698655604937 1.95238792767452 1.00934704323004 1.88502995138497 1.41116187312965 1.95242019228114 2.0379728927127 2.46078467985304 2.44994261625594 3.61841076897395 4.06796052522304 4.18700825675598 4.34506140333733 4.28460124574209 4.3055953775888 4.22563363676383 4.39102111180168 4.40040716497928 4.50289531407499 4.45642882558015 4.46594729734526 4.53615116515522 4.54209845030598 4.52028566828716 4.52212458441068 4.50122492487312 4.511703771561 4.47745233882769 4.48557042761 4.48557042761 4.48059817500054 4.44204643874978 4.43009378468018 4.42858334629193 4.41553944674411 4.39981196271746 4.38332073818917 4.3762863691248 4.37637637928535 4.3470676901158 4.32642334462678 4.31496914015438 4.30227177633533 4.27755112034675 4.30196825454547 4.30196825454547 4.29084255909224 4.29197619250056 4.26706565257106 4.51204550901744 5.21159997151776 5.19891911153538 5.20459212179197 5.20470485331705 5.44612095154905 5.20459096434428 5.19100116653785 5.82584185038446 5.81541408720979 5.52610259902714 6.02845282978394 6.75534172197902 7.41917862185603 7.38560535561163 7.46559420012766 7.45565145175861 7.75131014453036 7.741464443353 7.93823537663209 8.05375023176897 8.05386538220294 8.0578716714523 8.08577991258614 8.08049219937045 8.09045109587844 7.97104757087486 7.98108625808404 7.98108625808404 7.82531847774969 7.57548787553836 7.58584448394562 7.17050068812693 6.42294895486637 6.16220022083324 6.15795435613884 6.15187477476641 6.133892905816 6.0881498242201 5.99768138033818 5.87690700641885 5.2820433368248 4.59396581446673 4.36528475537588 4.37113145783319 4.36033196813454 4.36486734125783 4.36148774661027 4.31492601137687 4.26432565499869 4.28428415616172 4.28450176171338 4.29613819227589 4.32915555220786 4.32729800668422 4.34839310865894 4.35737978854436 4.28058604642844 4.30091020291295 4.31630403820845 4.21991185083635 4.2299351048583 4.23898195013053 4.44871244986988 4.47275116555598 4.3872340876044 4.39535329627873 4.40396300173695 4.27617060789628 4.25919835689207 4.08003677099803 4.05269578253951 4.03601892316672 3.7309582613473 3.67655986587082 3.66161928707169 3.84123242742822 3.74225046892231 3.88108308288761 4.0243277305995 4.21240744289245 4.3340334680603 4.31818631931641 5.79256952791629 7.93976441051022 10.6102725875938 10.6916473006954 10.1248103788327 9.62460508173382 9.11206755039496 9.06575761440358 9.25586027478264 8.5677187597046 7.69222665635588 7.66111808770473 7.76883965554221 7.65448358525577 7.68785901466653 7.71463834654104 8.68671673288494 7.75754947527296 7.71670949817038 7.69708011496745 10.2161828596297 11.0419016182653 11.2717336266035 11.108329149607 7.54032783640074 7.69374328166334 7.7415504069984 7.66821398987373 7.70180861856993 7.75525085729445 7.82525225946624 7.84251777003502 7.85855875135824 7.84505172376329 7.71718684929512 7.00222607779807 6.06432646328128 6.08407608166921 6.11100033086076 6.07068789215176 6.10532771373387 6.16766746420318 6.21759678057087 6.25566017523713 6.31169035968971 6.34780654455304 6.34714469540961 6.40806173576888 6.44752120960639 6.50633961216582 6.5349208886713 6.53473473413255 6.51722017382201 6.56729687050554 6.66544002374106 6.72445031005216 6.74705333876702 6.62863240928865 6.5779093285533 6.5853893872367 6.69170408234165 6.74751535438535 6.66229610435981 6.50569529248043 6.18083948016947 5.87438429511221 5.74614431168908 5.28881131620811 5.14225964047728 4.60036778709212 3.15674500233562 0 0 0 0 0 0 0 0 0 0 0 0 0 0 0 0 0 1.83043033297945 1.527436628649 1.52764900410417 0 0 0 1.45389010315103 9.09243998836358 14.4239940305532 17.5114785211826 22.1603214747253 24.6024195937192 20.7887745879145 23.4335764812512 10.6022333593585 10.8573355537192 10.9850849292998 -9999 -9999 12.7126472801984 13.0577861747265 12.7870445525076 13.3537928194861 13.1888923723955 13.5865865903605 -9999 -9999 -9999 -9999 -9999 -9999 -9999 -9999 14.0146890605359 13.9473261538016 13.912449989688 13.7315008647066 13.735723883487 13.7751743007718 13.5339694866335 16.1441223993803 24.5275077356479 18.8140000807174 13.580164661642 12.8205810799774 12.786116760517 15.6584655574235 14.7578588885126 23.225327779039 23.0256187572313 22.8494722330756 22.0914004683452 21.4141255148086 20.4969001267784 20.4288362999546 20.2608439068666 20.5188592528808 20.6191506625773 20.5266262341555 20.3506656940442 20.8857483426995 21.248220559036 23.1515132627043 23.2480171658432 23.4801560223869 23.6466397741941 24.4562641221118 24.8503471892065 25.210699692409 25.2492429755614 26.6091984159918 26.4567780525959 26.2684213573575 26.9780080282878 26.5984270229318 26.5280996900562 27.5251632877878 27.4032124009698 27.9417763089972 28.3670929328775 28.554725542518 28.4810671518614 28.6008743397166 27.780233144452 27.0051961043427 25.9003564981204 27.2057477220961 28.0810192334453 28.6979089195386 25.7327653246241 28.8434427458452 26.9326320815833 26.410435244379 26.1868955223974 -9999 -9999 -9999 -9999 -9999 -9999 -9999 -9999 -9999 -9999 -9999 -9999 -9999 -9999 -9999 -9999 -9999 -9999 -9999 -9999 -9999 -9999 -9999 -9999 -9999 -9999 -9999 -9999 -9999 -9999 -9999 -9999 -9999 -9999 -9999 -9999 -9999 -9999 -9999 -9999 -9999 -9999 -9999 -9999 -9999 -9999 -9999 -9999 -9999 -9999 -9999 -9999 -9999 -9999 -9999 -9999 -9999 -9999 -9999 -9999 -9999 -9999 -9999 -9999 -9999 -9999 -9999 -9999
-9999 -9999 -9999 -9999 -9999 -9999 -9999 -9999 -9999 -9999 -9999 -9999 -9999 -9999 -9999 -9999 -9999 -9999 -9999 -9999 -9999 -9999 -9999 -9999 -9999 -9999 -9999 -9999 -9999 -9999 -9999 -9999 -9999 -9999 -9999 -9999 -9999 -9999 -9999 -9999 -9999 -9999 -9999 -9999 -9999 -9999 -9999 -9999 -9999 -9999 -9999 -9999 30.4810555983738 30.3762774416646 29.6453847346454 24.2725846787026 15.9992354135828 13.6973439764598 11.1887379296443 9.05580374451224 8.20001326880189 4.1300306274377 3.83422447007529 3.38244272466364 2.98102570293841 3.36082489024591 3.35465192731367 3.61860330501822 3.38912937492775 3.334328219324 2.95653569751468 1.90526430911031 1.54358780402682 0 0.249568521885164 1.30594230552647 1.31330334587035 1.31330334587035 1.80899623945324 3.26553293203474 3.74212820293166 4.18954248254901 3.74237358713619 3.52822392420865 3.96468133213404 4.21109797577432 6.36864900284997 5.69113333622733 5.09548036856881 4.98247144621097 5.01844013039154 5.10210714984318 4.25158836052472 4.24845108786019 4.2205273405782 4.22592742658401 4.22832903279275 4.21924234167758 4.22519890570601 4.23101809008021 4.25263236606461 4.25744460032272 4.23287369879873 4.23648853903104 4.22159869271966 4.23484825911428 4.22913589159226 4.2233248660225 4.22326959062533 4.2339982847889 4.25612335812559 4.29861617176881 4.34718487180901 4.4031907222555 5.38817828064228 5.90474437756539 5.42052734437821 5.4287862957206 5.45456682399509 5.45899862557206 5.9829572863416 6.01358839848301 6.02878605955254 7.42892068084829 9.36506489733009 9.93744691027054 9.82225192967971 8.95315613728002 7.44858283256539 6.98964777042745 6.97012014784143 6.85627860219157 6.67597164635106 6.15578958788987 6.13124592372023 4.63082861595274 4.65100784092819 4.65680688187532 4.65128810189724 4.64036718490918 4.61823548589641 4.46810321988813 4.2660714434681 4.08855417973203 4.07146928273672 4.0181350371247 4.00040633865692 3.99372424915113 4.13925343834953 4.12775678253882 3.90491609425503 3.90471509300047 3.19022991092049 2.02808647782625 1.82606766717773 1.73740743560253 1.95484649119613 2.42373959431336 1.66746219585815 2.03798169528181 2.02809592685062 2.10146095277696 3.5914069265565 3.88011881357771 3.88031872972109 4.07412301897243 4.19889822250617 4.21893693248498 4.09136451029514 4.32276399591556 4.39946860766537 4.42134575830791 4.42131596960851 4.47957357310703 4.51560369385961 4.49413225290521 4.48120129304771 4.50429467021039 4.49828534250002 4.49513207090885 4.49499358932124 4.48456359624366 4.48055955062667 4.46337464578817 4.41679321896664 4.38952908617274 4.39981196271746 4.3881463824881 4.39423015512649 4.38806435882849 4.37173628586958 4.40337637291907 4.37900783930716 4.35902378412929 4.32685602996036 4.3389093655728 4.3278574263002 4.327758870963 4.33862602586335 4.30478576857818 4.30459698467838 4.36201918404189 5.30751210780957 5.79219111050269 6.06141889582374 5.79398655894146 5.29522077941164 5.29522077941164 4.34808934166684 4.3367315908243 4.50886618933914 5.20674100818388 5.17793886742804 5.1624201935291 5.79502716120861 6.75854782724007 6.89566564785347 7.40688257218963 7.45357699809113 7.69973801404123 7.42886578568758 7.50876598705412 7.77818960830639 7.77184028498726 7.79699686138445 7.79210576964673 7.78206156583401 7.82841887530389 7.82344606960008 7.82344606960008 7.81913160653506 7.56895567794419 7.58858638355879 7.19107979374744 6.41008289189642 6.1236029648982 6.15077398456087 6.08016200471997 6.03769071217102 5.95191180722434 5.99353947444283 5.62357575702813 5.26815682357367 4.58358821525496 4.33075077134068 4.33915413470687 4.31980821750329 4.31706058761662 4.24993172881926 4.20992784744297 4.13819931234181 4.04386112227799 4.072031389172 3.91022737937748 3.92216404131177 3.92939416721576 3.93668376376762 3.94272133509101 3.96174791856508 3.72479389310469 3.72586486495351 3.33368349805043 3.36027634035201 3.35607623484295 3.77601990429888 4.03108658600279 4.02688162700812 3.79937020816298 3.79684133398599 3.78507878825623 3.3634710700212 3.34419570699131 3.31427410267089 2.52366346908023 2.46280507368627 2.38667013294128 2.28786126974316 2.28016303231404 2.14194685259973 2.85010523027166 3.34720240657092 3.54604420552199 3.92694305139316 4.16050978476187 4.22123555227319 10.0588793276658 10.8517499010448 10.7745125864763 10.3968739488853 9.43410110361474 8.51748298455377 9.2085466045328 9.76127068080981 9.28508789622765 9.63686377252977 9.56602160963517 9.8082354400365 9.45014383291753 8.63365025184656 9.45592416515473 7.71646356533254 7.72888828943157 9.41103439902232 7.71779268416514 7.69509564842774 10.8722726470555 11.3185085326843 11.3507588587602 8.99551418645185 7.59726587801561 7.69710956643228 7.72640287230305 7.63523871774301 8.61185109793675 7.68239875814812 7.79873398277271 7.82513545686494 7.8742836636915 7.9036903055984 7.83427823783704 6.01763412824435 6.0661917737703 6.08469235970723 6.0588046972747 6.03004628499409 6.07277387517466 6.16203719440607 6.25113914026105 6.25153786257328 6.30378182738231 6.34766806812914 6.32573150646732 6.41501582963314 6.44246324334551 6.51073194376115 6.54577150198504 6.57490645781387 6.58071915687726 6.5673823304728 6.70246113972696 6.73570699038685 6.63277820692965 6.45692448182 6.47711317120661 6.6758174109537 6.48484169906938 6.35336573852984 5.8827055527983 4.35745591687239 4.21912237003874 4.34183247761063 4.94183826178151 3.93867064961803 3.43963634713271 2.40431720368492 1.14674094912026 0 0 0 0 0 0 0 0 0 0 0 0 0 0 0 0 0 2.53158000323797 2.53158000323797 3.59360841846656 2.52155367753093 0 0 0 0 3.89849381336682 9.0526520016095 18.3362647181486 25.3568395355247 19.3660187181036 23.475618699865 12.4581374900039 11.7251538899875 10.9002896260945 10.962916416439 -9999 12.1851180842192 12.7154839587885 12.7563139255319 12.7871752518709 13.142186394536 13.380738092761 13.4079987612495 13.4160843695078 -9999 -9999 -9999 16.1393906968515 15.4988552115783 -9999 13.9575933764322 15.4373140715667 13.9198335194595 13.8373526246163 13.7856323715518 13.7775833635486 13.6496435277692 15.6365273761755 25.8088042972202 13.6011499586658 12.3057374571701 12.7866000262629 15.6455085559635 14.2916602314138 14.4121929668827 20.6024225090497 23.32601116205 23.7283695869768 23.0469636744246 23.0489290698786 22.6962119838099 22.7070743660092 22.5861798878888 22.5929389580756 22.1239103303178 22.1465640413448 22.2585003556261 23.1411380898504 23.5684724368475 24.0310738568498 24.326944046958 24.6170272659537 25.6269754641222 26.0182782346394 25.9511082221672 25.7076111317732 26.3385033288709 26.0477738543891 25.8413767810344 26.2754579710818 26.6221933299508 26.2274132217578 26.4857317139562 26.3049901057896 25.4076160956063 26.289715785163 26.2921045350922 27.3866599971552 28.6083389327763 29.1539556104024 29.0629736155292 27.7143311165336 29.0812156628319 26.5586652093215 24.9369396145925 28.7605354351403 26.3683562330361 26.5788304247375 26.7307304036381 26.7907796183241 26.5226096854449 -9999 -9999 -9999 -9999 -9999 -9999 -9999 -9999 -9999 -9999 -9999 -9999 -9999 -9999 -9999 -9999 -9999 -9999 -9999 -9999 -9999 -9999 -9999 -9999 -9999 -9999 -9999 -9999 -9999 -9999 -9999 -9999 -9999 -9999 -9999 -9999 -9999 -9999 -9999 -9999 -9999 -9999 -9999 -9999 -9999 -9999 -9999 -9999 -9999 -9999 -9999 -9999 -9999 -9999 -9999 -9999 -9999 -9999 -9999 -9999 -9999 -9999 -9999 -9999 -9999 -9999 -9999 -9999
-9999 -9999 -9999 -9999 -9999 -9999 -9999 -9999 -9999 -9999 -9999 -9999 -9999 -9999 -9999 -9999 -9999 -9999 -9999 -9999 -9999 -9999 -9999 -9999 -9999 -9999 -9999 -9999 -9999 -9999 -9999 -9999 -9999 -9999 -9999 -9999 -9999 -9999 -9999 -9999 -9999 -9999 -9999 -9999 -9999 -9999 -9999 -9999 -9999 -9999 -9999 -9999 30.3467857353344 29.8249142105667 26.2546365229382 17.7903640972544 14.584269557453 13.3223759570919 10.4652142070376 9.26579411421639 8.07639287528231 3.57712862962536 1.72604076502049 1.82600842405672 1.89499356907272 1.89499356907272 1.89499929374422 2.15840078726434 2.15898598070683 1.89500155317331 1.80619011689775 1.69795829963719 1.53537343564905 0.925204991025358 0 0 0.251730165965198 0.930859197688715 1.30639815725482 1.80032866215455 3.06861684675874 3.66519229629756 2.51733363653602 2.52134789885513 3.42486359987311 6.04801917454982 6.55365389484885 6.27944587887117 5.56677217509984 5.40439927103985 5.81735689597243 6.36124367306384 6.49093215579189 6.29094140776407 5.52743059762951 4.97253587035491 4.10359752182533 4.12155103342825 4.12872073513178 4.13915082752646 4.10161230514793 5.04377818490829 5.09350250892388 5.62810421520526 5.61725182138828 5.59362943350509 5.57482347856526 5.88023973658997 6.08191456540651 6.10978998437713 6.15399676186311 6.0064243231747 6.05356737135153 6.30318953240296 6.48727661301079 6.62819701653922 6.64975125354037 6.56013551916867 6.69968396845945 6.63561767708985 6.51872628646801 6.53699125015735 6.70562826602494 8.20426462485443 9.82392466256698 10.7526272145021 10.602735578489 10.3322342203595 8.55173922422101 7.17041880109218 7.16245474129727 7.13757590973234 6.97369181447978 6.98694274541813 6.84799332209723 6.68733051509363 5.6172281051818 4.67880093321805 4.67110357241272 4.62447921488613 4.53488463622201 4.40687036173429 4.09734153008261 3.83858801908945 3.38230023364265 3.33886567656914 3.29289059640621 3.26485121450827 3.92752579596979 3.92426713200537 3.8868073393034 3.14017656662865 2.35634152101872 1.9430558287435 1.40465090557007 3.37977387704513 2.39269277872148 1.73740743560253 1.896897377458 1.82606766717773 1.82601884957831 2.04775009035398 3.15089280743667 3.58596636603491 3.58617964967892 3.62424911558174 3.89183391160469 4.07655395453699 3.92118687220954 4.22854695142971 4.3433122873668 4.34533209998743 4.35211198958662 4.34543669401213 4.42040965596555 4.45949432288657 4.50596797153575 4.48128475901208 4.49236487089997 4.49218763665065 4.48045104726689 4.43562285966549 4.44085527115396 4.44249827939749 4.43590720788521 4.42445630983232 6.2309193757492 5.38480664305501 4.40043255542549 4.4119734205311 4.40367616239501 4.41688874921394 4.39307645417536 4.39289228077344 5.37068588570746 5.38195560524173 5.36737793675933 5.35788938664011 5.84814428995417 6.15029464641413 6.16174276313238 6.16103212742928 6.35661970476694 6.50814673672716 6.50611496939747 6.51707982309069 6.60410423155353 6.59044867975089 6.46917898150284 6.32046713846141 6.11237639539206 5.78929098266532 6.03210893976482 6.21534181478217 5.22088085874727 5.79055723102683 6.75818491491281 6.89531429392773 6.99575227035986 6.98182167396809 6.9576741593977 7.05400767552175 7.04409117195157 7.0991533803631 7.50191394891139 7.53872399199697 7.53383666660786 7.53383666660786 7.57505873822536 7.57614405158142 7.56485576065454 7.55199143962326 7.57110401284448 7.18402551217748 6.39906228804062 6.14310563944727 6.13801531685169 6.0951229401579 5.92225137377443 5.7892852626408 5.58756020601895 5.62479275363682 4.58358821525496 4.30386341886503 4.30444189498486 4.30939779090334 4.25049183692843 4.16728755186797 4.1058804768394 4.0029984991957 3.85950930699917 3.62122724840811 3.25472436336833 2.55071102662718 2.5625543537872 2.55537555291565 2.56713473730763 2.56642900080472 2.28612375234608 2.30923023739254 2.30242778543372 2.29187084466665 2.30303550719313 2.27674147007141 2.57963767714366 2.59062453600962 2.57480105024877 2.55309587321824 2.2591029160315 2.2308926796458 2.18029877717372 2.1132703681455 2.02333965037927 2.023362924933 1.89231273437852 1.71158034100055 1.4480434232289 1.44221925768484 1.43023080933313 1.4241229884889 1.92438305584044 2.77284428611914 3.86681440028939 6.46343795525632 7.59951947676596 10.6054422256699 10.7697305262032 10.4411035922713 9.51608555700958 8.62237550763898 8.57118313834177 9.2385023727076 10.0599969050098 9.90258450408871 9.97026213660084 10.1314903907932 10.1481510894405 9.78512197296283 9.71738681893509 9.82853942993105 9.59723939666042 9.79558387566611 9.68188043336583 9.77426008891611 9.63107215948631 11.1892315066795 11.0765056119702 9.6251723495159 7.6745319993871 7.64352900733352 8.59387400814168 11.411064583403 12.3914226069377 11.3593793882433 9.44660975284105 7.78870673759635 7.82144857009372 7.96862144728251 7.92257141346853 7.73897306728526 6.03407562608722 6.09348845813163 6.06628335972053 6.01551952609357 6.03666492959968 6.08090348810757 6.21235777660732 6.26170188587793 6.24462780756262 6.28252376468511 6.34956741426684 6.32490976389245 6.34987637020108 6.46509865283884 6.52685821678476 6.58136108293462 6.59539934612148 6.581300204547 6.6497649396558 6.70593101888515 6.75615656725821 6.70224537917202 6.47711414558336 6.3716908270029 6.49535030632769 6.45509701782767 6.12819848040593 4.1946398880081 4.03939946512755 3.86964821505023 3.66205923247531 3.49656853877319 2.94109647808354 2.3908416671021 0.250505777799918 0 0 0 0 0 0 0 0 0 0 0 0 0 0 0 0 0 0 2.76896989588688 4.824143773692 8.95308739819843 9.47471529640095 2.57288482033605 2.41736791338024 1.82279004530461 2.50564228462655 2.42211759462035 6.03853219453572 13.6049954335757 25.1473844540941 17.9248411763816 16.7858637732296 26.9964190331313 17.5499641393477 12.8610491371069 12.8635016055134 10.8848968760849 10.9332189136843 10.8916741518514 -9999 12.2114706136645 12.6928893547655 13.1334150535966 13.1446732261732 13.3597217705345 -9999 -9999 -9999 -9999 -9999 -9999 -9999 15.4352265480345 15.5147676359019 13.8282488364585 13.7827550919769 13.7832608238227 13.4842580422826 25.119108543283 24.0930020889931 18.9942568104152 13.6899092586834 12.8403029074766 14.7652626102527 11.7698209024168 13.0220857112656 17.67509294558 20.9743486860612 22.2570386034886 23.1181586410751 23.4003309999885 23.3125014171981 23.3898488546039 23.4957025460667 23.4907864744163 23.4844031630995 23.6018375851517 23.5730965481975 23.6306016335289 24.0609145532367 24.2915607178941 25.1945380305713 23.3733078638984 23.9746401137933 24.394313964821 23.4252982702958 24.4876503891575 24.323329800461 25.4990011898259 25.169523033839 25.7190529218275 26.033724971226 25.7731057152859 25.9443703565572 25.7822497896127 23.401253929881 22.1695175172353 21.9864657564439 22.5052902070595 23.6891712613875 25.9728245601708 27.5587454689315 27.6336176311525 28.5151244385234 27.7685649304358 25.9565857650595 27.5474430792563 26.6508769469975 26.70514093169 26.7872717902293 -9999 -9999 -9999 -9999 -9999 -9999 -9999 -9999 -9999 -9999 -9999 -9999 -9999 -9999 -9999 -9999 -9999 -9999 -9999 -9999 -9999 -9999 -9999 -9999 -9999 -9999 -9999 -9999 -9999 -9999 -9999 -9999 -9999 -9999 -9999 -9999 -9999 -9999 -9999 -9999 -9999 -9999 -9999 -9999 -9999 -9999 -9999 -9999 -9999 -9999 -9999 -9999 -9999 -9999 -9999 -9999 -9999 -9999 -9999 -9999 -9999 -9999 -9999 -9999 -9999 -9999 -9999 -9999 -9999 -9999
-9999 -9999 -9999 -9999 -9999 -9999 -9999 -9999 -9999 -9999 28.2167101011657 28.5708279643957 -9999 31.6215747141532 31.2156914342556 -9999 -9999 -9999 -9999 -9999 -9999 -9999 -9999 -9999 -9999 -9999 -9999 -9999 -9999 -9999 -9999 -9999 -9999 -9999 -9999 -9999 -9999 -9999 -9999 -9999 -9999 -9999 -9999 -9999 -9999 -9999 -9999 -9999 -9999 -9999 -9999 30.1537732018685 29.6333465209324 26.3113906896154 15.2596382800645 14.5594049003869 13.9427540044059 12.2134766936259 9.50090280412566 9.12673281925969 8.25554124325698 2.86471861621661 1.71672375577931 1.55260110937007 1.54409537634831 1.69805384808177 1.53559402617176 1.53559402617176 1.53556621194075 1.29924092173058 1.2991838813824 1.52707739989791 1.29191382266246 1.29197099533682 0.925688975206115 0 0.882719196923288 1.42282671509177 1.42266212673555 1.66744481486416 3.1489221508437 1.56391798318331 1.19551398057251 2.90375864334383 5.15577125727601 5.03012801743376 6.01794201640241 4.34538630102332 2.42269801750589 2.48291987170363 8.12471412433016 8.40244679082513 7.90724981188499 6.77339481123516 6.52919013634078 6.35411263315977 6.1122145531042 6.42240244376571 6.31174593295774 6.3242183745679 6.28961293503068 6.33758292584812 6.3471329264961 6.31189519258425 6.29907361149869 6.2760963438474 6.19662644144774 6.26120638441436 6.38511309861658 6.40526523259859 6.43076241538064 6.49718288164774 6.58295180446661 6.64613163706497 6.74939429392267 7.87498687391663 7.89859402097515 7.93466199976049 6.95095158572564 6.91552356792217 6.84772142865191 6.9344456609138 8.17257455732654 10.4245092906238 12.0958396492013 12.7377161219488 12.772705709543 12.331461949525 9.39755803712426 9.156240911684 9.37636059759928 9.36269666249824 7.19526139530501 7.20024821528082 7.05507097419222 6.95826735197187 7.07740283938936 6.95990973525997 6.70308151974192 4.61163036448675 4.46639647514751 4.09948948638296 3.84917074866103 2.32892045275976 2.26919327147037 2.25904411627511 2.50202647810804 2.49215986917732 2.42467983443895 3.18687473956686 3.56922276688621 3.52269434897156 2.2735571966599 1.92410743441211 1.64394825552693 2.74512677863429 2.97374099809018 1.74441834416665 2.43515096664597 1.41109419065348 1.65963571108065 1.96164247115023 3.15780929094359 3.15785632762335 3.15792404958543 3.16165001165626 3.59720373983895 3.88268118979066 3.62428704276133 3.91154725729691 4.10661838014356 3.90752542158295 4.35671399583085 4.24015427821125 4.34357112984518 4.39971765215854 4.45852344554639 4.45840714682677 4.4358584358176 4.42622898469633 4.45050070441225 4.4282917220492 4.37054353414796 4.44928179694977 4.45232283629895 4.42551171056854 5.94013160849044 5.38942352724446 5.92407687590577 5.91625168053064 6.43993083449779 6.43291020760132 6.43273467376241 6.21308401654492 6.42849194795949 6.22663538136532 6.41084307067847 6.4108494741964 6.54572164271746 6.54365340286819 6.65784549197248 6.66656684068228 6.755073520551 6.77490530497611 6.83057351142659 6.85785530188407 6.89252124655562 6.87970407289275 6.825927305472 6.70275195050586 6.61735557412548 6.58191858404649 6.56723181231209 6.70100145283523 6.51506484837397 6.99557667764282 7.05374696859491 6.76029922013836 5.72887969570071 6.14725675695188 6.13632332430433 6.12679599190565 6.24071407081553 7.06489057004676 7.06090457840467 7.11414502056573 7.52480853631024 7.57578764718154 7.54996360018923 7.83647970967991 7.82997414238893 7.84011030783682 7.60283282247803 7.14832984240575 6.41463407535384 6.11515430343577 6.08419964558814 6.01519216130766 5.77429334428081 5.56873943941424 5.21518815253476 4.53673501726349 4.29256271498995 4.2824908472692 4.27286748519585 4.19428909276626 4.06408097069749 3.80486024477781 3.5891952712499 3.21040268246929 2.51418572509335 2.25388240988834 2.25515933155483 2.23946564122515 2.24488620712049 2.25647987699378 2.24648244004395 2.24650862468517 2.24330152194594 2.22312498108248 2.22313795752892 2.19591861711945 2.15969875892462 2.17016887577428 2.21734520424859 2.22793029887042 2.19083029310896 2.15155198677842 2.08586926567769 1.99759056571405 1.87639680326994 1.70438059148384 1.44781500404762 1.03325305352498 1.0296010627708 0.267943510997772 0 0 0.269145096491535 0.268862769387248 0.996901524878813 2.5751274788145 3.42338726182379 6.77371220283437 10.5901316601165 11.7952866077941 10.4341331831122 9.48169366145556 8.64225964674334 8.56788579230559 8.53733863887034 8.49991985392746 9.58147199547876 9.94569424949192 9.98858587139022 10.187642312218 10.1567852386882 10.0796656627536 10.0346990056311 9.89710509855798 9.93637781821705 9.83620982887401 9.86095430401256 9.83962623253188 11.215510814699 11.0317891266916 9.59639287306928 8.58189974013319 7.57643315689139 7.69880430176257 9.69407211480336 13.0156832105778 17.4730460369698 12.7356307594467 9.47886870972787 7.90788051912354 7.95316118206561 9.70144006818961 7.98148907533768 7.5899331104117 6.04546123700472 6.06846124739897 6.06620824591639 6.03764043981777 6.00737047626445 6.0637210870589 6.20058626392991 6.25641298430613 6.27346269818067 6.30507521477958 6.34839535610126 6.35986612362917 6.36186514101824 6.44966526203082 6.51108608819179 6.57218005119399 6.60175603240884 6.63663577357729 6.7081009426646 6.73256999194031 6.75543450271835 6.65534464846326 6.36259176630568 6.16890918244732 6.13734024363828 6.10798693271074 5.79649131401788 4.04836330867256 3.69133552672443 3.6186875036179 3.37098461689479 2.95019567880126 1.2672698907165 0.24606078050254 0 0 0 0 0 0 0 0 0 0 0 0 0 0 0 0 0 0 1.52566736857897 2.94510143266094 2.96345360341586 6.97004951326455 8.38612213704738 7.46342959198063 7.37317741145456 8.3190937417027 6.04850088707523 7.47056901901284 9.68431476995704 13.9574777249618 24.0462558442857 17.2495589562439 16.2350634655873 21.9870790030014 25.1010556232858 20.9688678283342 10.1211007393246 10.2493756141007 10.4815127130112 10.6595758750912 10.5907220370237 -9999 -9999 -9999 -9999 -9999 13.3527249357192 -9999 -9999 -9999 -9999 13.8691511712865 -9999 -9999 14.8727754956754 13.8601665074323 13.7812449277575 13.7647863766382 13.5889817263936 18.6135534101638 19.7954648397022 25.2449907039666 15.6752080386664 11.2755429311329 14.1474934768175 13.4051105432345 14.8683921119703 16.9320817399193 21.3583501347722 23.2420999913951 23.7408714682119 23.7956234188139 23.359980669996 23.5568314757856 23.6667653357363 23.7468514831802 23.8485160590064 23.9994189575725 24.18422625259 24.3227647373868 24.4964127610411 25.4068678127556 22.8203516884513 21.115617536789 21.2737486514917 21.9317369435746 23.1442487751865 22.5447008850407 23.218679487129 23.4546263401173 23.6382181685931 24.3925717169038 25.0057757725364 24.5974577664489 23.153081711548 21.8813348438621 20.4017970245773 19.156738067767 18.6538022581619 22.6441181908902 24.0087944762914 23.2321401692825 26.4348725591357 29.041392376109 29.2641618944693 26.5089051497477 28.1780886630867 26.7013222412282 26.566004964309 -9999 -9999 -9999 -9999 -9999 -9999 -9999 -9999 -9999 -9999 -9999 -9999 -9999 -9999 -9999 -9999 -9999 -9999 -9999 -9999 -9999 -9999 -9999 -9999 -9999 -9999 -9999 -9999 -9999 -9999 -9999 -9999 -9999 -9999 -9999 -9999 -9999 -9999 -9999 -9999 -9999 -9999 -9999 -9999 -9999 -9999 -9999 -9999 -9999 -9999 -9999 -9999 -9999 -9999 -9999 -9999 -9999 -9999 -9999 -9999 -9999 -9999 -9999 -9999 -9999 -9999 -9999 -9999 -9999 -9999 -9999 -9999
-9999 -9999 -9999 -9999 -9999 -9999 25.4474850812098 24.6125989958066 -9999 -9999 27.4511390978404 27.2087124586914 31.5877640337777 31.8124261142732 31.6350847607199 -9999 -9999 -9999 -9999 -9999 -9999 -9999 -9999 -9999 -9999 -9999 -9999 -9999 -9999 -9999 -9999 -9999 -9999 -9999 -9999 -9999 -9999 -9999 -9999 -9999 -9999 -9999 -9999 -9999 -9999 -9999 -9999 -9999 -9999 -9999 30.4650484742402 29.5830486159266 26.4239226275393 15.0549499421161 14.32417856998 13.2526918780152 11.5010039777098 9.46222453757578 9.32598328776305 9.0846889642056 8.27333745823985 5.06716852411691 1.69806312828114 1.53567169596729 1.2994305261934 0.926089796397748 1.29938874136451 2.20235464471093 2.2021758930752 2.73020485906014 3.05191245874436 2.67874065722909 3.28078934423002 4.97704865302278 5.6079965805641 4.16577905462208 3.26716219327308 3.26724765460771 2.35379890112306 2.12502712168275 1.73101497194999 0 0 0.249663251007442 5.28287960991769 3.52344734571708 2.40772518636242 2.32776878732415 2.47501309193779 3.67949012747378 7.32128901183856 8.26772293468935 8.58971655954615 8.66967066706517 6.7127489405889 6.6764054793796 6.57557236083291 6.59073751620037 6.57870070831872 6.61882650693689 6.49955150249336 6.43355477041322 6.43196913790522 6.36514661261647 6.33351861527379 6.29903963857478 6.2734398216547 6.3303589048987 6.51601310916607 6.50927424311357 6.41310845678887 6.66752836821588 6.73958992292365 6.82972215425119 8.34796883475676 8.93035940094343 8.978445304149 9.04922866975806 8.86420932260182 8.85793908999609 8.8469447007395 9.07910415777611 10.2331367260388 11.2295695396814 12.4597463108347 13.3262255934725 13.5889504809605 12.1528564236589 9.62040561661805 9.59547805784838 9.82013454044443 9.56680037144091 9.40174405854495 9.52281347578368 7.26675721302382 9.11665770843887 10.3020676287333 7.13826380435771 6.84547051294383 6.09428935489564 4.52615446725369 4.05217366538695 3.36591198533293 2.27927224076583 2.22094440769528 2.22096920178437 2.14163677339896 2.12171616983956 2.10140558140311 2.01805252160577 2.2734535566542 3.04613722206587 2.97405903564537 2.17021392432956 1.62783470225456 3.06607593647576 2.42621155185397 2.01906159948655 2.76018373728058 2.31301858969018 1.4172806042938 1.83468571126587 2.04775906508216 2.04773784309171 2.38694200458191 2.31279360224798 3.10621317250168 3.10998624799759 3.11370137144543 3.13386208517882 4.04729697360439 3.89045316493234 4.22497108801677 4.1069349645677 4.34559135751978 4.42056034809533 4.40883686543331 4.40876144020384 4.44885112363816 4.42450465109032 4.40309500431257 4.3815359796305 4.31908496794206 4.28810032921783 5.35443320446697 5.88514336467552 6.23870315906524 6.46233243822563 6.62230712816437 6.80556596339974 6.90605994977669 6.90035536468617 6.85236529981017 6.70492624627955 6.69355280000589 6.70352525789951 6.70146528371028 6.78559955284679 6.76409798970078 6.7734254129123 6.86441841772279 6.86414306079017 6.93309117952503 6.9768646505998 7.01950455344691 7.0269103872805 7.01027351111804 6.99846371627513 6.95891323040652 6.93093606230839 6.88343265491422 6.84769069883569 6.77904955843606 6.71150750193098 6.62290967897609 6.79243233993497 7.36845815884007 7.19219851795931 7.0458592048362 5.55269125926183 5.48094631787856 5.73118029517683 5.72267239081221 6.13639762716089 6.2432778036456 7.06491283798361 7.06503666672889 7.11722228776398 7.50519782855087 7.80626799485476 7.81641894608046 7.59044941794009 7.56485792990032 6.35689053107034 6.10288900236746 6.06230025904612 6.00892525855859 5.91877713522175 5.55732135461919 5.19461616294539 4.52541218556784 4.27432131003551 4.2494938192647 4.19636946948154 4.11341345000908 3.76598039128982 3.17193704073018 2.47763043585167 2.21862885037726 2.23159760232795 2.21610303152962 2.21006217312244 2.20048423657257 2.18653689610357 2.16722454949606 2.17849677771361 2.15217382076789 2.1062243366504 2.11703958630909 2.07035903389168 2.08079867578124 2.01812477717782 2.02808647782625 2.0379728927127 1.95240572809138 1.95240572809138 1.84322457197345 1.67497720513506 1.42367828199046 1.0215538838619 0.267336457825838 0.267346787822726 0 0 0 0 0 0 0 0 0 4.43301479702045 4.92112829051562 6.87283746932976 9.51684136128728 9.92015393109626 9.43338138034794 9.38237941431435 9.29718321200545 8.52743671550526 8.44899164804995 9.11563891632476 9.48660078262584 9.87247523644429 10.0362777465653 10.0886186304408 10.0627708136123 10.0214727375448 10.0209210194272 9.92192886729192 9.93493549110622 9.8915501555291 9.81308661352816 9.83215268444761 10.8207736731454 9.79333114815092 9.50341583351496 9.49837201083191 9.61725306423198 9.05243095761618 9.52713964003452 9.77220452456628 9.72662899793393 9.81028197190106 7.70359057133769 7.68133578331352 9.33016115158392 9.38468902373789 9.46720903386606 7.68229673643574 7.03012096899359 6.05499768502241 6.07663973017249 6.020775641385 6.0074993195755 6.09603927652724 6.10715105565278 6.26265413350598 6.39705294550293 6.340244614602 6.38207626216464 6.29430350574148 6.28085681058393 6.40726729510375 6.48395538320593 6.52508263585433 6.64843147733303 6.68421135242489 6.70493698252318 6.72103999231052 6.74715602342055 6.60607832923212 6.49836760547528 6.35781878018329 6.10601306922257 5.82422741242033 4.19478990804426 3.44671089797385 3.21220347533913 2.90629175131005 2.45014011226262 1.72808316228775 0 0 0 0 0 0 0 0 0 0 0 0 0 0 0 0 0 0 0 0 1.83296171461607 2.54530760593319 4.8416323908642 6.96242355303842 7.316216041053 7.81819300286688 9.59812691121193 9.60203406884291 8.71346400098605 11.3208562514836 14.2778909053611 18.331138947996 23.3769966929159 18.7993481404818 19.3148553321651 20.0549871703743 19.5573984641134 23.728468980733 22.7938707931436 9.4517585282304 10.1519087174776 9.72137969435735 10.1747941450355 9.88669010907386 9.94538769290312 -9999 -9999 -9999 -9999 -9999 -9999 -9999 -9999 13.8669107639822 13.9531411318765 -9999 -9999 -9999 13.7313735191608 13.6993147719315 13.4765509820825 13.0779224090527 18.4236754652954 22.8446065156263 22.7925869977504 20.2582624139759 15.071844857985 13.6342246022309 16.6936736951513 17.9598198235064 18.5695866124449 20.272455712305 20.7649690614321 23.2362152304062 23.9003833737306 23.5258381664933 23.7152821697127 23.8579291522464 24.0478436823151 24.1960670632984 24.3409931550316 24.4703596142602 25.7482007672331 22.4148411824789 20.43589007902 21.2086291918304 20.7458123175848 21.0022953814505 21.0846876587399 21.0466917644353 21.8939423701599 21.9808060515374 21.5606362015823 21.4069214666421 22.1214743390608 23.430061472163 22.7413354564373 23.4931301869096 23.8589965900284 27.4982155022123 27.392656475247 29.7773998481682 30.1712443686053 28.2703020920315 26.4584372959804 26.2272241731398 26.2872895790371 26.3249551138005 -9999 -9999 -9999 -9999 -9999 -9999 -9999 -9999 -9999 -9999 -9999 -9999 -9999 -9999 -9999 -9999 -9999 -9999 -9999 -9999 -9999 -9999 -9999 -9999 -9999 -9999 -9999 -9999 -9999 -9999 -9999 -9999 -9999 -9999 -9999 -9999 -9999 -9999 -9999 -9999 -9999 -9999 -9999 -9999 -9999 -9999 -9999 -9999 -9999 -9999 -9999 -9999 -9999 -9999 -9999 -9999 -9999 -9999 -9999 -9999 -9999 -9999 -9999 -9999 -9999 -9999 -9999 -9999 -9999 -9999 -9999 -9999 -9999 -9999 -9999
-9999 -9999 -9999 -9999 27.8021463985099 32.4085792679271 18.4938892061089 18.4392787262407 -9999 -9999 30.9150493121284 30.467192556378 31.8030700353621 -9999 -9999 -9999 -9999 -9999 -9999 -9999 -9999 -9999 -9999 -9999 -9999 -9999 -9999 -9999 -9999 -9999 -9999 -9999 -9999 -9999 -9999 -9999 -9999 -9999 -9999 -9999 -9999 -9999 -9999 -9999 -9999 -9999 -9999 -9999 -9999 31.2123609901829 30.3406765970292 27.5141543412617 16.7696661127034 14.202721544422 10.6878589714669 9.02177218433967 8.96825926593559 9.13093294471001 9.07756534514219 8.73165616721972 7.94554455830014 6.21589008880669 5.16113914728087 4.60219097690963 3.68679616959312 2.68932145870863 2.69284110460849 2.9095567961314 4.05863088697915 4.59965216086946 5.06092925698609 5.16886584273976 5.83829110653868 6.24174523735444 6.91806611727595 6.51339189872803 5.42471048403993 5.1298482818357 4.87192784170757 2.41870525517273 1.94884758041758 0 0 0.827669247538849 3.15439540336828 2.51811554757745 2.40139438656391 2.51826151210124 3.64752045773273 7.10570231532029 10.2957268207858 8.53993451068604 9.67518372185857 8.77447550636057 8.42337710769772 8.147285269946 7.58866145454601 8.11020945840727 8.11020945840727 8.04400656698397 6.3536299505225 6.23007284095233 7.32375806101281 6.16705095984909 6.15664976045528 6.14564758027056 6.13073096648076 7.20230425872808 7.81543146368658 7.86409807160649 7.96586914921309 8.04939570555057 8.45351828534932 8.55073424557411 8.99387208583824 9.17723318322105 9.21928766609272 9.30026155664701 9.34635795924264 9.3684573846186 9.38735827061237 9.65154561411794 11.3049938460717 11.6408583512459 11.9294001245456 11.8583572800517 11.7211883699291 10.0713863332758 9.93627062737086 9.85559717797443 9.89934239260782 9.80000785010627 13.3593228506402 16.272752498586 11.6653235982246 9.38388969159232 7.24312715268014 7.02961647191009 6.75617449043573 6.26932172747585 5.12271416973191 3.75902655987203 2.53122205106538 2.22099044542639 2.16115493103249 2.15147611182312 2.13176162193847 2.11163599532439 2.01807572299345 2.27332977255045 3.04211640123032 2.95564649768201 2.94527600130003 2.14975696065181 1.77230545464612 2.6936925312898 2.42508100993001 1.69601779994343 2.43866921632275 2.84083730219351 2.5690840247297 1.84322457197345 2.05744868948567 1.96162148224468 1.83462319616442 1.83462319616442 2.2267569614835 3.50731246865321 3.04611904605279 2.23549935779008 4.70011768356065 4.75884021103885 3.89049358949585 4.0936187067643 4.34553229304549 4.43219839432125 4.4205229655608 4.40521459882245 4.44228639923968 4.42116885056215 4.27291575593883 4.26122024549152 5.24192629264412 4.21920438921275 5.16267520242932 6.60136212394045 6.71636616396674 6.96092989112758 7.02221958515677 7.06552509559904 7.04061258608394 6.99495236065478 6.91255381248545 6.77370275525145 6.78086941691486 6.76947839004554 6.84191918861186 6.85084973340723 6.91761421317998 6.91757970465125 6.97809643941868 7.01081975511928 7.05104510762234 7.06067609548247 7.07231153474012 7.08856357766459 7.08328581457884 7.06404463273306 7.05294671771123 7.02730933990484 6.98603521732557 6.93579016968669 6.91716816606191 6.86245418292964 6.80378302427313 6.73922086713816 6.68362677530711 6.86108905634823 6.64685640434133 6.28694933820157 6.14218861140216 5.12719607967931 5.51379338922768 5.72588278902032 5.87945112367689 6.24718273640868 6.23073345760309 7.06992876357014 7.05171663523752 7.11837362764805 7.16326407747627 7.16088936650756 6.35658032489285 6.04166423179767 6.05839885690287 5.98719318730469 5.91297473372628 5.52777201529608 5.17141778545679 4.50964643787952 4.25655589225449 4.25149809759977 4.21825898044826 4.09207463001413 3.75767032726531 3.15566302204047 2.21560806658277 2.20827911156962 2.19282967148707 2.19840977169981 2.1636233974273 2.14461844851719 2.11885789102348 2.08445471226409 2.03869313210736 1.97760122510587 1.97759687665246 1.89510368752668 1.89510368752668 1.7813929175866 1.79046982430336 1.79947752071845 1.62770319426084 1.63580067281328 1.64386501694374 1.00033630782725 0.266382323024102 0 0 0 0 0 0 0 0 0 0 0 0 0 0.988886007474657 4.59420477468248 6.25092804534609 6.81314270730908 12.4567712814645 12.6874451528138 10.8909246621145 9.42450317884682 8.43324129772951 8.34327870354977 9.05731818255795 9.44418400795739 9.62230463412865 9.88039918724244 9.97982199855752 9.98232843051165 9.99966545013054 9.96675690110962 9.95156720155225 9.94703641327826 9.86699715408851 9.88941384120132 9.85070384272016 9.78274995782483 9.90832704983686 9.75601284963865 9.67790239784913 9.75832333315924 9.75968952360855 9.73609354677053 9.85294279694663 9.74478157586682 8.67981647569153 7.46616797512375 7.36408697706053 7.5592566428543 9.25891666259307 9.86416977008004 9.20468429355958 8.39696093392943 8.0641064450472 6.17166976778412 6.11115485993828 6.02071031912184 5.90489407033449 5.99714992562725 6.10701659140311 6.1675515439444 6.36967687678475 6.43125364367214 6.35365993561247 6.31661348025248 6.37267523907784 6.348730435106 6.39492772943534 6.51046695428949 6.61090069794917 6.63482548881827 6.62321778693922 6.6532672863037 6.60613726855775 6.3727659142565 6.15689042981349 6.15655342903214 5.81352200562532 4.22466489301386 3.64385720319683 2.7841485128853 1.94298232462555 1.20387495106614 0.254580736981547 0 0 0 0 0 0 0 0 0 0 0 0 0 0 0 0 0 0 0 0 0.100967999294643 2.18526884446733 2.62145512192197 8.04628944481617 11.1264785452145 7.56236761357546 7.81655390088342 7.75582770266874 7.7543959383708 7.75972402729292 9.17938368889093 14.1295728131272 18.2733102232631 21.5406343556912 19.8518260253916 21.441094897606 21.843821107381 19.852501103831 19.3565417453627 23.8542017995823 22.9962664670662 7.94246574332506 8.08480262552778 8.11898261654659 8.25747726923334 8.39897465602596 8.43574261086484 -9999 -9999 -9999 -9999 -9999 -9999 -9999 -9999 -9999 -9999 -9999 -9999 13.6057335086882 13.5642198617379 13.1452154755148 12.8143097801575 13.5349897744068 24.1296564088798 24.1196838541766 23.7674382535345 14.3272705868981 14.8611406233888 17.4044690452897 19.0662019248515 20.9931754056541 20.194314659145 19.938713075183 22.9695052968187 22.3933825375495 24.010773888567 24.5435500152298 24.7538073110183 24.9252001041476 25.1948602650553 25.3914795099206 25.7170710096205 25.2094407248441 22.5131029840398 20.6859797106631 22.1613434976301 22.1898618369214 21.4712167928222 20.7583017519114 19.7186571629501 19.6172859710528 19.6664427700108 18.5252547077683 17.6318240796021 23.6509043860387 24.7726484206985 27.3532292112471 30.3410751106668 28.6074681801598 28.361253809362 27.8698553571456 26.3669993515169 26.1032687632473 25.9699937860219 -9999 -9999 -9999 -9999 -9999 -9999 -9999 -9999 -9999 -9999 -9999 -9999 -9999 -9999 -9999 -9999 -9999 -9999 -9999 -9999 -9999 -9999 -9999 -9999 -9999 -9999 -9999 -9999 -9999 -9999 -9999 -9999 -9999 -9999 -9999 -9999 -9999 -9999 -9999 -9999 -9999 -9999 -9999 -9999 -9999 -9999 -9999 -9999 -9999 -9999 -9999 -9999 -9999 -9999 -9999 -9999 -9999 -9999 -9999 -9999 -9999 -9999 -9999 -9999 -9999 -9999 -9999 -9999 -9999 -9999 -9999 -9999 -9999 -9999 -9999 -9999 -9999 -9999 -9999
-9999 -9999 -9999 -9999 27.8138386959979 -9999 31.2380767223053 -9999 -9999 -9999 -9999 -9999 -9999 -9999 -9999 -9999 -9999 -9999 -9999 -9999 -9999 -9999 -9999 -9999 -9999 -9999 -9999 -9999 -9999 -9999 -9999 -9999 -9999 -9999 -9999 -9999 -9999 -9999 -9999 -9999 -9999 -9999 -9999 -9999 -9999 -9999 -9999 30.6208859154451 31.0823341174861 31.2008245684331 29.9692122161194 22.8335441407288 14.6396593426816 11.8674138278757 8.18281789615761 5.28098431899901 6.28964066441596 8.4212504528471 8.49081927720464 8.12472525209924 6.70402360232247 6.23594586741517 5.76757380142787 5.39557307235469 5.39550628123412 4.72252657224917 4.57279806102914 4.5745641342811 4.79917845717584 5.01995318994403 5.0698590352296 5.92323764250133 7.47936272279146 8.35660215174618 9.02006241646366 9.08050201828309 7.99147007837712 7.52135350081737 6.12204752322303 3.46195468155481 1.93673547492669 0 0 1.70385503712796 2.39021433199437 2.60570693435262 2.554554092352 4.13751712396428 7.57363038932658 8.09612909969133 10.8420653305778 11.1651505879193 11.4415616825562 10.8654858097444 9.9457063337358 8.87896135930247 9.07692899363779 8.87396485408538 8.7759582943185 8.4725746127904 7.65476350564907 8.11489392634132 7.60713283168044 7.56970048767352 6.83973288696097 7.53846928067637 7.9848929761948 8.1244054717202 8.39394661827959 8.58625966778785 8.61389568459877 8.68803206658834 8.75179539221994 8.95877004867201 9.20622877097241 9.14930110817771 9.31081734857999 9.39587955571498 9.48108406301971 9.5039147609961 9.59017505057032 11.1946476100394 11.6964802388154 11.8782865647677 12.000627878221 11.9879064378375 11.0878559898132 10.0490818770005 10.0207771271444 10.0224084844142 11.3948696532295 15.5430094131427 16.4292764001309 16.5224517408963 14.4351696580765 9.43339574595717 7.25714414732291 7.16440013639616 6.93811662238845 6.66910372804185 6.17186784557304 5.1670863605931 3.44494260633562 3.06370876010608 2.151514823095 2.14170079627292 3.04400750312486 2.96077673723778 3.26810516319649 3.02315019774282 3.38653803962136 3.36941011027476 3.58764797764081 3.58764674182768 2.01726960042992 1.60316036938564 1.8938600118197 1.70284435656725 1.69590643942649 1.91083269016624 2.30866750253413 2.75340816381595 2.75509141118876 2.75509141118876 1.67487190842258 1.84319169790274 1.66728213178278 4.82785284459995 3.56443529727707 3.12217034623921 4.98397744185446 6.09008746452135 5.3318002603833 4.99622659692445 4.4305812743115 4.49031875760394 4.40528567789208 5.35567662150153 5.26817130023657 5.2359615144964 5.15790878482833 5.05242486836805 5.66102491161529 5.99026709659791 5.89567309548384 6.56007352139391 6.70602213457236 6.93990045457157 7.0157011023363 7.09609381385878 7.04281845709384 6.97582511697582 6.9357362107402 6.93906917613104 6.92871296834173 6.89358911516292 6.88986220358728 6.95145865456157 6.95841895165952 7.0295817859242 7.04868142271736 7.09421654090171 7.09454344736562 7.14107242710159 7.15321581698227 7.13947936039064 7.12727413197366 7.12727413197366 7.11748029526423 7.1080077662705 7.06384083111154 7.02419114930198 7.00174991583865 6.93739928030545 6.91886173497279 6.87745904266845 6.84375012553717 6.77987494218764 6.66829167166617 6.39893037615541 6.28868244186716 5.45819494329845 4.45051251200426 5.1336259637326 5.50941241948695 5.72600242903176 5.87746440044304 5.98133456034025 6.32187849208252 6.3280047706694 7.13894951759758 7.13491765881634 6.38591521230556 5.99300248459069 5.99848649818823 5.9029238751493 5.75081798133826 5.17205341781631 4.4963474379809 4.24423908168977 4.26648710677275 4.21039643179358 4.11814376542215 3.88102298440856 3.133567977239 2.20699038220818 2.19593642975241 2.18681786031246 2.15222608755097 2.09655644697145 2.06256156039413 2.01737251510243 1.86565044640893 1.75391370295752 1.76313389761022 1.60312346264781 1.60312346264781 1.60308287950995 1.36375769562 1.36375769562 1.3707461954445 0.976817435783025 0.262610320636114 0 0 0 0 0 0 0 0 0 0 0 0 0 0 0 0 1.83031226198306 2.74075316680119 2.47727285197977 6.3305466352758 6.77799491080013 10.8415611198391 13.4505036878342 13.8878538639352 12.1252718801585 8.2397320970813 7.76849201132163 7.82331247045208 8.20267558950554 9.26241927561494 9.48104407324012 9.71839823663228 9.83718041885579 9.84077206320992 9.8961820020435 9.8752434273378 9.85316968572352 9.8390994015399 9.74054749228852 9.78248781868871 9.81980741403927 9.7671426194606 9.7581634418509 9.76421683370863 9.78979023068282 9.98662676998749 9.91258135835034 9.59259816767376 9.75529085747308 9.46694230059633 8.65574329418354 6.74206288013199 7.26867428579257 8.95472297119932 8.30574044811754 9.57373511591645 7.51711266242459 6.13991822632012 6.07443404794197 6.00888530222559 5.88285912936834 5.75430560894283 7.54308820283442 8.51897715550151 8.20139395055738 7.07274870876893 7.76310635379994 7.35380846185988 6.26955221005998 6.23056252330245 6.34759576992407 6.40437573406739 6.50971212338809 6.61019884397173 6.58805732481845 6.46906659278608 6.48756821497085 6.38187281282962 6.18535180377969 5.86960124111055 5.46256259025015 4.58569338460626 3.92282696043694 3.06418619520813 1.9837340457271 0.524066851721357 0 0 0 0 0 0 0 0 0 0 0 0 0 0 0 0 0 0 0 0 0 0 1.03804331383533 2.28818380101349 2.82048565280593 8.66764877618873 11.2542775621708 8.09319571067061 7.77035834384223 7.75598147709725 7.71651332121034 7.72414241615447 9.05097438370156 12.4786089490202 16.6107698766288 20.3732444354741 21.6396483323383 21.9181170304339 23.8930716323773 22.2642070531303 18.2986978417434 20.0954494967275 27.3458820302594 7.58858749202822 7.37916057369677 7.78829473120878 8.16569979873616 8.26860791664513 8.34900357714284 8.41982842063176 -9999 -9999 -9999 -9999 -9999 -9999 -9999 -9999 -9999 -9999 -9999 13.4795125836131 13.2547646989659 12.0237625363667 11.4548365337281 20.9427296608915 25.3965143056334 23.5524134150185 18.7811240224806 17.1459629080419 15.9417598772619 15.5208762981516 17.8255773135975 19.8233198608189 20.634723734357 18.9784562937555 18.3975601364764 20.3644458041346 23.154916329909 22.8580155528109 21.2970511340843 23.3372438314915 25.2596402487991 25.4899656720514 25.2457200036534 23.067404799294 22.0167638983233 20.6761353310083 21.804054572912 23.5559654378764 24.1762132382357 24.0342790476244 22.6675759755564 19.1926668584735 19.2124470371494 18.2954248865679 16.5891230807679 23.9185389197353 30.3071898987834 28.1020382915541 26.1646499910863 25.8807560468839 25.7271405726961 25.5598446615324 25.9045045541231 -9999 -9999 -9999 -9999 -9999 -9999 -9999 -9999 -9999 -9999 -9999 -9999 -9999 -9999 -9999 -9999 -9999 -9999 -9999 -9999 -9999 -9999 -9999 -9999 -9999 -9999 -9999 -9999 -9999 -9999 -9999 -9999 -9999 -9999 -9999 -9999 -9999 -9999 -9999 -9999 -9999 -9999 -9999 -9999 -9999 -9999 -9999 -9999 -9999 -9999 -9999 -9999 -9999 -9999 -9999 -9999 -9999 -9999 -9999 -9999 -9999 -9999 -9999 -9999 -9999 -9999 -9999 -9999 -9999 -9999 -9999 -9999 -9999 -9999 -9999 -9999 -9999 -9999 -9999 -9999 -9999
-9999 -9999 -9999 -9999 -9999 -9999 -9999 -9999 -9999 -9999 -9999 -9999 -9999 -9999 -9999 -9999 -9999 -9999 -9999 -9999 -9999 -9999 -9999 -9999 -9999 -9999 -9999 -9999 -9999 -9999 -9999 -9999 -9999 -9999 -9999 -9999 -9999 -9999 -9999 -9999 -9999 -9999 -9999 -9999 -9999 -9999 -9999 -9999 31.3689031870096 30.5584116532568 29.0515808863872 18.5991563079562 14.3266795207614 10.0767181151655 6.78117459177355 2.35647330778909 4.5935901954011 6.05379561366205 6.43851091666094 6.52200179200783 6.31882408431517 6.3260755842084 5.96660095300487 5.21582532974035 5.31149203535693 5.34068838167762 5.34438432278883 5.13195325010773 5.12093406707833 6.07532136362378 6.73255895797959 7.63561423660582 8.56180155514219 9.27917993067031 9.8795894556475 9.04461345069349 8.1201428780704 8.12041850302693 7.83175802927318 4.9192717922138 2.39042019690553 0.791205554463303 0 2.20792627472505 2.55444226701004 3.5715625171643 4.12222250192316 5.63632665004463 7.53523883041151 8.25794025735844 8.87456487390808 11.4741093742958 12.0172007339065 10.4955851624974 10.6244551782653 11.4831555658148 10.8996173231177 9.5516864890202 8.31477547800321 7.80860393772975 6.83298059168397 6.93130917889738 6.40950216570029 6.53598810531167 6.97126736250705 6.83800637985343 8.04773559599669 8.38063375439838 8.69535345096238 8.93598535518358 8.87078774159486 8.87512293142465 8.98268449317365 8.99738338937243 9.07499427262765 9.18574116133003 9.30873950402789 9.42248125095657 9.50994159106732 9.61409180938791 9.64624588751745 11.7470772858015 12.0174807950067 12.1454233336983 12.1246453960942 11.7991614097097 10.0128393954832 10.0702627888948 9.91421268691685 10.0539381225322 10.0857949714951 14.912854692396 16.3290477553981 15.0866257452129 9.83092309611702 9.21179015249854 7.26749304842176 7.13730905835009 6.90269694092995 6.64797037373347 6.30623143645085 5.93656394083384 4.78859185846673 4.75254754736071 4.4880148985432 4.49008379543682 4.20727950640991 4.19927071505079 5.3370216682773 5.45950830456062 4.27858694550749 3.25828564011347 3.53183332035084 3.69550591177872 2.68178509566193 2.50039782070967 3.13303408379567 2.97433243455465 2.97963985585884 1.69566217414515 1.91451447817608 3.4341182763737 3.11294679433547 3.43423041850403 2.31489411071914 3.17824496385204 3.17844081951522 3.82525340321476 3.96081255696798 3.58802929450651 5.7941697540157 5.22178669653079 5.3399106632033 6.09149467177283 5.94957699615215 6.25672981140793 6.20582458452402 6.14649834647468 6.04272514357921 6.02467599032793 6.00227693920814 5.89694098927076 5.74389103200696 5.91633395233653 5.91633395233653 6.58010117014439 6.87143358295899 7.09154733784825 8.19003091739964 7.09936737144033 6.99470619860951 6.95126193917662 6.95150342083792 7.01191466083 7.01572639878523 7.02634245000586 7.026640986786 7.04228964747236 7.04100452965689 7.06121009835151 7.09288456546854 7.13461265392106 7.12979677753373 7.15309095996267 7.16808731727666 7.19119468981998 7.18867011314946 7.17982658373191 7.16519134235225 7.13836271628184 7.10597226998024 7.08307382334598 7.03325522183288 6.9706875704666 7.27747364186873 6.92054426272182 6.90128772392437 6.87300450549478 6.78240211211959 6.61351521715284 6.39189270402972 6.02838326567451 5.20368376466834 4.47476988725224 5.12807404440919 5.50900544532544 5.72910114573188 5.87056901832969 5.98501563259208 6.33249038955089 7.15330901858362 7.13919317113374 6.08140257513593 5.89892480629328 5.91514907966255 5.77477068698325 5.16026197956847 4.49476994659488 4.23684385716532 4.24748382902759 4.24202853455164 4.19622552262322 3.98913252713668 3.12886493558704 2.18397267754546 2.18125173096884 2.14081358588918 2.09653031543252 2.006683969537 1.94668487952461 1.74465353611244 1.58646999214654 1.34265086414528 0.962164693051478 0.259051872270075 0.258794201235408 0.259984418838926 0.25971673390956 0 0 0 0 0 0 0 0 0 0 0 0 0 0 0 0 0 0 0 0 1.50902164970291 2.20099133486208 2.57884792530859 5.30760957755538 6.51153921184181 7.05446664370962 10.0687349406354 13.9248810767543 13.4708275397354 11.0083691846789 10.3194437122643 9.26536537693293 9.75135049456112 10.6358220918403 12.1586836073884 10.6053595320288 9.61596896524081 9.55246680264218 9.68809831174608 9.75721500697635 9.74868774019676 9.85103086923183 9.62688105493934 10.7078673340692 10.2431623782312 9.79729073014128 9.79649113981073 9.79867148606571 9.7742367858686 9.78763698692783 9.86866832046717 9.77739564560649 9.06805154062811 9.75177621892307 9.39271639688492 8.80809739551548 5.77051493664705 5.80660670800332 9.61296601794484 7.43084586371573 9.49457183588281 9.2666046931373 8.08918507134026 7.02717414555886 5.91927835419933 5.80142159820664 6.77601764927576 8.20806472968453 8.74222117543386 8.46828882416477 8.09982227858283 8.13058833300348 8.05480835397471 6.24878119778973 6.10211015470368 6.29058153044058 6.41418814762261 6.53062814902258 6.51450714401803 6.45753398133843 6.36110214130635 6.19786176577892 5.93239572903283 5.93966906491755 5.90593655797898 4.70145678383818 4.20712941202632 3.82007877047343 3.07758456985856 1.98749162032067 0 0 0 0 0 0 0 0 0 0 0 0 0 0 0 0.133752846111758 0.133752846111758 0 0 0 0 0.126608126191151 1.04064690078791 1.52779275492814 2.36678659124955 2.5779831548256 9.32661520304181 9.55814593361374 7.80259210726046 7.7629989414323 7.7157162572877 7.75054285177061 7.64443059662086 9.73253926366113 9.91553651457691 13.6784324512674 19.0710112514323 20.5954503656871 22.7642322690967 23.3433175517018 22.4321586877146 17.6935157165214 19.6354716095805 26.257684379147 9.00286417558187 5.96805075362219 5.87447854584363 7.64642219271896 8.12006752199317 8.42256122879459 8.50191603909948 8.47168671108964 8.51513135157152 -9999 -9999 -9999 -9999 -9999 -9999 -9999 -9999 -9999 12.4867207339853 11.7008656618168 9.15614233181254 9.03164007248981 23.6354030078177 24.5760523341849 25.1407497310538 21.0025007492236 17.3323595354377 15.2914939927649 13.3599568252006 14.6721398564262 18.0893282965202 19.5152059253473 17.0355119810981 16.3512733124147 19.4736372172117 20.340144936284 23.3766443102792 23.6095211024358 24.2497856553059 24.3799345492911 24.8000186264565 24.3558849477009 21.960527370641 22.1360718715809 22.7070001125363 22.3057560873002 24.7529718835724 25.9161700040217 26.8485148152917 28.4464160275816 28.3349473564086 27.0135057280341 21.438627559282 23.382350463629 27.999813211354 28.6548631659223 25.4878105363068 25.4808806181069 -9999 -9999 -9999 -9999 -9999 -9999 -9999 -9999 -9999 -9999 -9999 -9999 -9999 -9999 -9999 -9999 -9999 -9999 -9999 -9999 -9999 -9999 -9999 -9999 -9999 -9999 -9999 -9999 -9999 -9999 -9999 -9999 -9999 -9999 -9999 -9999 -9999 -9999 -9999 -9999 -9999 -9999 -9999 -9999 -9999 -9999 -9999 -9999 -9999 -9999 -9999 -9999 -9999 -9999 -9999 -9999 -9999 -9999 -9999 -9999 -9999 -9999 -9999 -9999 -9999 -9999 -9999 -9999 -9999 -9999 -9999 -9999 -9999 -9999 -9999 -9999 -9999 -9999 -9999 -9999 -9999 -9999 -9999 -9999 -9999
-9999 -9999 -9999 -9999 -9999 -9999 -9999 -9999 -9999 -9999 -9999 -9999 -9999 -9999 -9999 -9999 -9999 -9999 -9999 -9999 -9999 -9999 -9999 -9999 -9999 -9999 -9999 -9999 -9999 -9999 -9999 -9999 -9999 -9999 -9999 -9999 -9999 -9999 -9999 -9999 -9999 -9999 -9999 -9999 -9999 -9999 -9999 -9999 -9999 -9999 26.4562996304132 16.2028784241052 14.3688979156298 10.8479345369497 7.84978189801728 5.65311412596964 3.71299970663715 4.40523444452213 4.86288193985171 6.0338220282891 6.16580547596911 5.5222350292386 6.56386314710588 7.15169727144847 7.10554688242813 7.16911848749386 7.50149160023981 7.4146950999875 7.58845040770699 7.63682524584654 7.7683385936758 7.91193474544674 8.04322243818294 8.42433732576728 8.49745114070034 8.26556259284493 8.1931744926763 8.25409934879324 8.05867278920347 6.98987341835968 4.10015584690406 2.38525617502854 2.44624319180175 5.1064726793579 5.78393813568598 5.75741592834124 6.48047483202384 7.88288392205642 8.50452229861162 8.36034738832334 8.39448984791289 10.7427691115057 11.6001401398105 10.2296182287433 11.6422542163007 11.5732792969949 11.6948673587633 10.7478882692553 8.71901845253747 6.61384553204947 6.59340244075502 6.83649716148768 7.04240800469432 7.16427184231156 6.96358155951747 6.44982541361553 7.12139620708809 8.26075004702301 8.70091883764342 8.8471273900162 9.01667769587907 8.90561198853706 8.99591333569415 8.91999805632557 8.9695032874799 9.075516161912 9.19431445733274 9.31604269974418 9.49266458200352 9.59551238488977 10.7698154988332 11.9936460517912 12.2090038934936 12.2298936283995 12.1934402454842 11.7580349841953 10.0070771943383 10.0290451338717 9.96420490255124 10.0720286456278 10.0588144289822 13.8900746028364 15.4192513649391 10.049196857552 9.72359307471714 9.17764686309433 7.2057351819218 7.0988141509677 6.90730931437814 6.64239930410706 6.44634278957107 6.24995276547741 6.21597304163996 5.8467527891306 4.97719880537088 4.96564131002575 4.60692512687096 4.91363182314837 5.55434548786105 5.23181061009124 3.57263580690802 1.9666216949776 2.63474984209592 1.7926557471019 1.31360635518981 3.35493582623088 3.75458540605809 3.66099532012071 3.55947410209924 2.03355726736793 1.69540452152681 3.43405955808223 2.85301399370758 3.39285979105069 2.76799574031411 2.2418380901213 2.40588055178943 3.86188930951647 3.46031702543127 2.77902541991825 4.32937250279398 4.36995684819055 5.95684814981855 6.61346860150846 6.69109356505428 6.6439224014157 6.70444819675907 6.72479725036706 6.70818911298755 6.37101133629206 6.21721036994204 6.09985594927313 5.64142852549711 5.87337528632208 5.81940438470105 6.35723440850438 6.89219397237709 7.09330250837936 7.11863194664432 7.05815246661763 6.88080411051671 6.98232070895923 7.03647738580985 7.0348641085402 7.02057881146288 7.00751016908684 7.04547008205956 7.06860462860362 7.08665077512389 7.08033797403349 7.11507033730716 7.12976975912791 7.14066814231984 7.17456541424311 7.18141127874632 7.1908249390792 7.21208176269851 7.20255758962672 7.17449906239615 7.22383170933275 7.19318013460961 7.16497714076867 9.07043791324645 9.45653993917123 8.84502450089616 6.98707361054265 6.940142451536 6.91379484915959 6.87057739795999 6.74928264867403 6.6136558999632 6.50749479957329 6.24190866275207 5.70114109243366 4.4522836576948 4.43435936167397 5.5105881758541 5.72933362696443 5.88106693532319 6.0651932916386 7.0875014016006 7.15394116097277 6.00478463736999 5.76065987495763 5.53351433968707 5.15870263715964 4.47240048145959 4.22666965942581 4.24374807095425 4.2372133092847 5.20707449598588 5.13701494867753 4.68726584126109 3.68123555959031 3.64949793620906 3.0641565898515 2.05162963620456 1.93633874060787 1.7353623539272 1.34270715443878 0.957163496193621 0.259300224248623 0 0 0 0 0 0 0 0 0 0 0 0 0 0 0 0 0 0 0 0 0 0 0 0 0 1.50902164970291 2.3165022437367 2.64557144656425 5.79201785442619 6.98802632515418 9.77430542871431 11.047898512586 11.955776742456 14.4586000801324 14.7880243610682 12.5312506460867 10.6014857399566 10.1024569634638 9.42434792117645 10.8847364983507 10.4168153753315 11.3212689749308 10.1260951818083 12.0035329582916 10.8501798916037 10.9463278019575 13.5673802606644 16.2303331573258 14.2644249362645 14.7929654618462 12.6128699710015 9.66502698574924 9.75941747212748 9.78859234740273 9.77328645797454 9.85566103923595 9.87545960518838 9.78517682525136 9.5407045719125 9.52151692043836 8.76800829042771 6.08082885380404 7.86190845889043 6.82315030354944 7.38448694030283 7.73387122011289 8.24492250786932 8.64342807563124 8.41850403542373 7.7794955374558 6.82265214879892 7.65613829050752 8.07730949585336 8.28080285962082 8.45678822161736 8.37638540802813 8.37585816246825 8.47126727443131 8.17509820303481 7.07201826007059 5.93691742236883 6.16493771843571 6.4265004716934 6.46005469086531 6.51461108537132 6.46841545036017 6.18971886168143 5.9485861315217 5.9286901980271 5.94634720880435 5.94446999374111 4.72070473266717 4.22530528950843 3.83655705739585 3.34800875617876 2.00052795049894 0 0 0 0 0 0 0 0 0 0 0 0 0 0 0.117772298305655 1.52774523459585 1.8278602203941 1.52776083973582 1.52777329898105 1.52778266781858 1.04055819702529 1.52764212162597 1.82620339604324 2.02726918970208 2.27719949876417 2.5155622311178 7.39836887845525 7.59831990256508 7.37769375965 7.77405633727561 7.7632331202995 7.75839945743239 7.71583782540758 11.4974571831957 15.1857921397887 13.149345325812 15.5555611795708 17.2550818634299 22.4410075049645 21.4718435483807 20.2509651885022 16.3798803858063 17.060037672036 25.3535994711627 8.7709214775761 7.41483670678984 0 5.72539404793099 7.88593659444302 12.4414983565307 13.1607798678585 13.1655623693267 11.8810888099621 8.51654573728565 -9999 -9999 -9999 -9999 -9999 -9999 -9999 -9999 8.29159279744795 8.14173028773261 7.87562675688991 7.69290639519304 11.0902418241974 20.4072100977728 23.9263166090522 24.7726071526915 18.5821490723846 14.4247958377278 13.4919310565196 15.6465350970024 16.8428826217069 18.4799683332531 17.2639593402352 16.8088233747268 19.5285898038404 17.4793736021729 19.5431051410207 21.3837786194434 21.7803783979954 23.2117000119627 23.034130970906 22.3719163120675 21.5964292305376 23.9331197693908 26.5122936698691 27.4783569778554 26.5715957530283 26.9664711674024 26.3155610518486 27.2477493271067 28.7972519251771 28.7006288802352 26.1715632915535 29.0065552969452 27.9989259311458 21.9590979662464 -9999 -9999 -9999 -9999 -9999 -9999 -9999 -9999 -9999 -9999 -9999 -9999 -9999 -9999 -9999 -9999 -9999 -9999 -9999 -9999 -9999 -9999 -9999 -9999 -9999 -9999 -9999 -9999 -9999 -9999 -9999 -9999 -9999 -9999 -9999 -9999 -9999 -9999 -9999 -9999 -9999 -9999 -9999 -9999 -9999 -9999 -9999 -9999 -9999 -9999 -9999 -9999 -9999 -9999 -9999 -9999 -9999 -9999 -9999 -9999 -9999 -9999 -9999 -9999 -9999 -9999 -9999 -9999 -9999 -9999 -9999 -9999 -9999 -9999 -9999 -9999 -9999 -9999 -9999 -9999 -9999 -9999 -9999 -9999 -9999 -9999 -9999
-9999 -9999 -9999 -9999 -9999 -9999 -9999 -9999 -9999 -9999 -9999 -9999 -9999 -9999 -9999 -9999 -9999 -9999 -9999 -9999 -9999 -9999 -9999 -9999 -9999 -9999 -9999 -9999 -9999 -9999 -9999 -9999 -9999 -9999 -9999 -9999 -9999 -9999 -9999 -9999 -9999 -9999 -9999 -9999 -9999 -9999 -9999 -9999 -9999 -9999 -9999 15.2230938761411 14.3061979491745 11.1185071081346 7.32033337431923 4.95839984164141 3.85560988821422 4.2552173260742 4.8516494041509 5.24775749138543 6.91672706780046 7.27241678758876 7.55937620663239 7.77491512505455 8.18339889944681 8.18530055747278 8.2992110294429 8.11906055952898 8.10941197885002 8.06855164564552 8.11995766639368 8.11752501357825 8.19848665988867 8.21389398574855 8.27926316611852 8.32573774459301 8.24105221953817 8.31525836856781 8.16428121627596 7.4892893376415 6.4900304196381 5.59394752244605 7.31509221326736 9.02783882956352 8.3296693687273 7.42765860264624 7.74933325130315 8.27736753360973 8.61265720605546 8.57279497145818 8.56576323548861 11.0764208336323 8.54791851851323 9.68970716076966 11.5121728148673 11.5037189651567 11.7393207736084 10.4851014826179 8.29616909093239 7.28221568197325 6.46861651904038 7.41496869663295 7.98547514841924 7.96803877282049 6.33536242053386 6.87879493025538 7.08378129827813 8.64382012175316 8.84249475279923 8.90524179712661 8.76677051883762 8.71722338703817 8.99512379171613 8.97134917378033 9.04084783334327 8.98444098701467 9.00780870617682 9.21140522992136 9.45940089009591 9.57944770773403 11.4502838235495 12.095758820061 12.2757221870765 12.2793105394574 12.2092408644693 11.6999100643341 9.9508843729614 9.97740075603193 10.0331582903714 10.0583308283623 12.1083535456111 15.4299473237388 10.0670920127431 9.96048238966274 9.71749725300661 9.13296616830463 8.1320832185006 6.93984056689825 6.85297289007593 6.88226435610691 6.55909649021837 6.58597910675738 6.31698070610559 5.8584475230066 5.06700284021103 4.71817465515651 4.70551842021856 4.97195030617012 4.53665903568505 4.2285440524707 3.58390046336995 2.77186512087349 0.920042914928265 0.248941220809385 2.71109083282249 3.62332872390227 3.81751758731357 3.90735488067663 3.37536358782415 2.54042691960815 2.02485445777496 1.68695619430745 2.76834290934352 3.6675441260954 2.40463238572437 2.3485702121608 2.3572363502986 3.57692825261933 2.83913944350872 2.93052527571285 3.71541961397025 4.75066553147309 5.55349110898482 6.53997986483355 6.92327770513364 6.99710945052139 6.76849342758597 6.74074723286134 6.53943584048462 6.29052895844806 6.04398169356253 5.94293303659716 5.85315252674004 5.81728556765501 5.64017861720917 6.42129090860942 6.81969908064918 6.87782218150873 8.51535228178941 6.65643879871299 7.96182574259783 8.93109477542127 8.61271627133425 7.03158738717011 7.02454289469015 7.01746491204391 7.02524648497187 7.05065144473977 7.0801899996823 7.1100415558803 7.12607460521284 7.14929758321634 7.16837921544557 7.1688297977059 7.1956987178047 7.20178461830021 7.21345302185099 7.22271127001994 7.25673581634906 7.24276815459211 7.2217890657352 7.20626237930126 8.15038131665682 8.62553332652148 8.89778022065618 7.07632350673841 7.00081249826966 6.96289358255907 6.91847344904556 6.87227699289333 6.78772049187069 6.68867079638459 6.50965450647896 6.24219658231749 5.7021767426029 5.17368566088441 4.43819164323848 5.48338767512063 5.87803917120785 5.99069090085491 6.32856386994769 5.98856371512644 5.74712356237115 5.50077308276972 5.13278413881649 4.46357913795083 4.21934988598402 4.2300248345906 4.22668213576338 5.20026198228397 5.69138072370577 5.9106691549982 5.51895288010484 4.20350653229291 4.17381711727422 3.86820104241658 3.33150111191018 1.5780321410678 0.957163496193621 0 0 0 0 0 0 0 0 0 0 0 0 0 0 0 0 0 0 0 0 0 0 0 0 0 0 0 1.50897519496491 2.20153206478218 2.57895832726354 2.74492309566738 5.30619478006096 5.9992083450329 6.4883085417479 9.73349758861812 11.3289042007016 14.934486262123 14.6802449277634 13.10244025714 11.3638802522219 11.1123252541936 10.2721084761365 9.64023397533144 9.88508853455727 10.7833561829781 12.0019937504324 13.265900672448 13.3863491668674 13.6975264429032 14.5472749709179 16.4093973730807 14.3001431603582 10.7637888116795 9.61498687523656 9.57467479048639 9.70997572583601 9.77069608939779 9.83228233730995 9.85334464996781 9.71172032580183 9.47702049704809 9.11033725364179 9.02916819774682 7.47550199429044 7.84089123780511 7.59562731102032 7.31331192714763 7.343508508176 7.92013292663124 8.32568988867731 8.53040593221194 8.37998294277183 7.91107410504725 7.73116382941197 8.02590283605561 8.02311334681317 8.25322812711068 8.14395636863683 8.2419524632982 8.46800068307396 8.72341078107696 8.04088105217738 7.17078561536004 5.97891915896315 6.2069764092396 6.41479526389935 6.54217091876788 6.44321713504892 6.35406778548016 6.21941530918357 6.20165774149408 5.52415449430364 5.51037169187804 5.48287305887375 4.40773701621894 4.35984626499396 4.08058566161731 3.53976980713083 2.41858192535182 0 0 0 0 0 0 0 0 0 0 0 0 0 1.03788237404874 1.83042095416374 2.0344630272242 2.29167279356573 2.37108861627325 2.37103734972898 2.17723713442554 2.03225131187639 2.02985216009102 1.82447871082038 1.82251979999356 2.01875754615232 2.41644046027472 5.24774617035781 6.86832149892184 7.83444332449252 7.77061916945037 7.77452012028765 7.75267021873999 7.72595544021327 10.5040797024884 19.3366926281016 20.3310754231851 20.5407558251409 21.3797535806557 19.7488891241259 18.6342683294446 16.7686063549532 13.3204901340668 13.6348770817557 19.235470306384 21.2536275443867 9.53664592119457 0 0 6.55294596851102 9.73757841803791 13.0935413349041 13.2309675031112 13.3155122255847 9.51125289661826 8.50662447583784 -9999 -9999 -9999 -9999 -9999 -9999 -9999 -9999 7.84653982085877 7.32912862634652 6.68888735385871 11.5410877532882 14.4936030411586 21.1017366768667 20.577095783751 16.9944294230505 12.6798508444184 14.911812113862 13.3720965601567 18.3507423710119 18.9206963063239 17.426531631749 16.7588290819887 18.6211306571957 16.1874315205055 17.8617795342207 18.5467734256118 17.1081152768738 18.6747650912904 18.5058166831831 20.1688594587452 21.8834476553606 24.3914279730587 25.8317789195098 27.5964844578259 26.4747821266343 25.5004623651372 28.5083844836258 27.3828940416825 27.7935083507681 29.2365301646606 27.9040883971406 27.8271844906355 21.7571875362015 21.970311276534 -9999 -9999 -9999 -9999 -9999 -9999 -9999 -9999 -9999 -9999 -9999 -9999 -9999 -9999 -9999 -9999 -9999 -9999 -9999 -9999 -9999 -9999 -9999 -9999 -9999 -9999 -9999 -9999 -9999 -9999 -9999 -9999 -9999 -9999 -9999 -9999 -9999 -9999 -9999 -9999 -9999 -9999 -9999 -9999 -9999 -9999 -9999 -9999 -9999 -9999 -9999 -9999 -9999 -9999 -9999 -9999 -9999 -9999 -9999 -9999 -9999 -9999 -9999 -9999 -9999 -9999 -9999 -9999 -9999 -9999 -9999 -9999 -9999 -9999 -9999 -9999 -9999 -9999 -9999 -9999 -9999 -9999 -9999 -9999 -9999 -9999 -9999
-9999 -9999 -9999 -9999 -9999 -9999 -9999 -9999 -9999 -9999 -9999 -9999 -9999 -9999 -9999 -9999 -9999 -9999 -9999 -9999 -9999 -9999 -9999 -9999 -9999 -9999 -9999 -9999 -9999 -9999 -9999 -9999 -9999 -9999 -9999 -9999 -9999 -9999 -9999 -9999 -9999 -9999 -9999 -9999 -9999 -9999 -9999 -9999 -9999 -9999 -9999 15.0706893590727 14.0602623875361 11.6860961746293 8.43020888184286 4.72639381393402 3.98427629312008 4.36359501607559 4.9945457445773 6.82274117561051 7.87727947521466 7.98819332775011 8.14553741334898 8.24058682666502 8.24058682666502 8.56051335058852 8.56592386091453 8.36509160054004 8.34298549695137 8.29273666074518 8.25555188930235 8.24900934524154 8.19878045544499 8.24882028833929 8.30614044546087 8.31247707723453 8.30296950600652 8.31285714940082 8.32467876552345 7.98148358947887 7.73349790047317 7.7333264806061 7.99381539857668 8.51320513277965 8.49777380170706 8.06168301103849 8.319963101742 8.46566257642741 8.61286024000414 8.62984478047071 9.59189376701526 11.7619974182151 8.3087935272656 11.004425491365 11.393154132592 11.5351451764974 11.5382494548706 9.49767011012657 8.1114874166352 7.43715773007163 7.45753474494675 7.48358933916928 7.1461125465814 7.48077033992852 7.69378755916567 9.26388789507303 9.03959583545601 10.6981208322592 10.4788112631299 9.6613089451829 8.33135751867414 8.66420119951561 8.83904566690023 9.0903320079655 9.07118147846798 9.16151260090062 9.08480617660593 9.21787639028467 9.40437590446602 9.78666552746576 11.3858445227596 12.0438677178557 12.3170798451132 12.3435666323364 12.1745714227928 11.4161958402502 9.92932315314232 9.97631682533132 10.0446863346669 11.8481558021595 12.46902491801 10.0666643629141 10.0068020880278 9.89486880337742 9.55979036147159 9.24417617067641 8.49921857587153 7.83176683192905 7.71805248715359 7.78180665943509 8.16324764953344 7.62572331469287 5.92310719795836 5.89935133313039 5.89935133313039 5.07109222320744 5.02782371115425 4.64935600635897 4.45055907086681 4.33341655973218 3.35754848045215 1.79541820168909 0.9327029899808 1.46539966557809 2.42862625587228 2.65532335965589 2.84967738447135 2.89459459050309 2.8970772722667 2.79925885353721 3.45041758466756 2.13129586384097 2.13138674251955 2.69501981678373 2.4304564207774 2.54978001224612 2.54978001224612 2.60227859068615 2.64941329367672 2.6925465190121 2.74418276401493 3.01332786050646 4.0074543782489 5.94596679810428 6.75429552515999 6.93088529805111 6.71109560749975 6.71345476746794 6.4866362071138 5.78489178516323 6.0416767015453 5.97606814233562 5.72421341064107 5.79784656967457 5.78242221777891 6.00602867972712 6.43163208268347 6.68306506572644 6.29722256033188 8.07523213138767 10.7607752611126 9.17927212777366 8.88880439577173 8.0131960140817 8.02295781162951 8.03345371514577 8.04186167956964 8.06434997525055 8.08558701688005 7.07339990443972 7.10656892535127 7.11838438893756 7.16743573559195 7.17451652058278 7.17625516429693 7.19583954861671 7.22113601751807 7.2316903433561 8.25216360769038 7.23593384601972 7.21510644255868 8.18913428582332 8.67659560568458 8.96965063031661 9.4343713881749 8.59584376757674 7.05335556722016 6.9838210891369 6.95084761494495 6.91489094728945 6.85300356621968 6.78508574767943 6.67770461868771 6.50794148207525 6.24106128055547 6.00645769712641 5.95045130099118 6.11473941204718 6.46850817150344 5.71510132161662 5.8784774486483 5.7250559383465 5.74130477455551 5.50411212546607 5.12215131311043 4.18145300373634 4.19590272946254 5.17411269661796 5.70328143543986 6.02987326151682 6.23745335054029 6.27549365742966 5.76989822767416 4.4708823251288 4.34815679418654 4.03644753494158 3.14523045383646 1.47500240789434 0 0 0 0 0 0 0 0 0 0 0 0 0 0 0 0 0 0 0 0 0 0 0 0 0 0 0.965847024090192 1.82890940399482 2.20154056162634 2.53367252619824 2.71018911611654 2.74502377296897 2.75425235839986 2.75466136564889 7.20878529875839 9.86197025569156 11.3168275053986 11.4174560953641 14.7196110775342 14.1965216342793 11.2771553164841 10.7901037377795 9.8903397048996 9.76401089480016 10.1604323679504 11.0883157202705 12.5833025633106 13.2618154470715 13.7935432010239 14.2617253462589 15.1656564374004 16.7308560038125 13.9911677970563 9.70044903900874 9.70318918859366 9.66190575405333 9.74732481745454 9.7852090848683 9.71585492799757 9.27895206434589 9.27568228084923 9.23534305624035 8.92343884653332 8.40147994020843 7.97778613272015 7.76363877309849 7.79021294387663 8.11051167054232 7.62281631969563 8.01601757755397 8.27822556093457 8.51448294993816 8.40117502753891 7.83106174610105 7.69455260520124 8.18268713111854 8.26442212318292 8.34928639109847 8.23540084067716 8.25527919165473 8.47614704941759 8.50107193250453 8.34359857619154 7.96823031101162 7.96930990955154 7.3167057306404 7.44558248602174 6.48321274422869 6.32623586652637 6.35680467367897 6.21939306709124 6.22434862073855 5.54631021252379 5.94455202853253 5.49779563103119 4.74050628026907 4.41821587019407 4.17350039986185 3.69886380223936 2.70431496172551 0 0 0 0 0 0 0 0 0 0 0 0 0.109542813543604 1.52750399752635 1.83145037869628 2.18540238989919 2.37850434739533 2.70085651988985 2.53144344322709 2.43949443739533 2.37092738887801 2.28115958276258 2.27333663905477 2.34929063494009 2.55951217632096 5.93632852433739 7.59404999130023 7.83724966231425 7.7755398840221 7.69025123086651 7.6496544458596 7.6894401320317 7.65225933256413 10.2089934828799 20.8521097989061 20.8395881722216 19.3102001263148 19.4605238092843 21.2183492024321 19.9680313102746 20.6061526213095 17.9253788395599 14.0842467767752 16.6007400053253 20.9469693968263 9.00720378068947 0 0 0.0998329635058307 7.60916171749861 12.4717628591684 17.0617722616299 13.2225995529729 10.5782386234371 8.51069477311271 -9999 -9999 -9999 -9999 -9999 -9999 10.9531736868978 -9999 7.54971698744085 6.92711266416241 6.64877901475612 9.88757723909089 10.1799497939878 17.4955742819571 22.9549298916147 16.4618507490037 14.1934857253055 15.9834753222664 17.7255334700999 18.7044679717987 20.965712080227 18.9543584635875 16.4717145999389 16.1928457360814 14.6961299595773 15.3832970588881 15.2558879993318 18.3136140019107 20.2294961821311 24.4428611029441 26.9233556212766 27.2227197636495 25.4768267902708 26.7671585688889 26.0563632569564 26.8428129255924 20.7446871642779 20.9034977736067 21.0495750139706 21.1363928242505 21.3018221806433 21.4488785249584 21.6744788133505 21.7175131491245 -9999 -9999 -9999 -9999 -9999 -9999 -9999 -9999 -9999 -9999 -9999 -9999 -9999 -9999 -9999 -9999 -9999 -9999 -9999 -9999 -9999 -9999 -9999 -9999 -9999 -9999 -9999 -9999 -9999 -9999 -9999 -9999 -9999 -9999 -9999 -9999 -9999 -9999 -9999 -9999 -9999 -9999 -9999 -9999 -9999 -9999 -9999 -9999 -9999 -9999 -9999 -9999 -9999 -9999 -9999 -9999 -9999 -9999 -9999 -9999 -9999 -9999 -9999 -9999 -9999 -9999 -9999 -9999 -9999 -9999 -9999 -9999 -9999 -9999 -9999 -9999 -9999 -9999 -9999 -9999 -9999 -9999 -9999 -9999 -9999 -9999 -9999 -9999
-9999 -9999 -9999 -9999 -9999 -9999 -9999 -9999 -9999 -9999 -9999 -9999 -9999 -9999 -9999 -9999 -9999 -9999 -9999 -9999 -9999 -9999 -9999 -9999 -9999 -9999 -9999 -9999 -9999 -9999 -9999 -9999 -9999 -9999 -9999 -9999 -9999 -9999 -9999 -9999 -9999 -9999 -9999 -9999 -9999 -9999 -9999 -9999 -9999 -9999 -9999 -9999 13.0542781382852 12.0870664683288 9.37509235866198 5.97290420526698 4.89725352428261 5.16204104107585 7.24567791844854 7.71372144989174 8.01959316902475 8.22468154304301 8.31794425186825 8.32148539456629 8.39212367880287 8.44228063011708 8.72112513533437 8.72093721225112 8.45985797450293 8.430924279694 8.37491242694631 8.28087069120972 8.28050148450126 8.3150344770411 8.29995781729428 8.26916267075576 8.26652156380392 8.34478001742287 8.38827331434396 8.17811818398524 7.96241207963471 8.0732294225895 8.23491469103464 8.54706562432587 8.5600029085925 8.43533878957476 8.4816196772079 8.3742467516235 8.50873324101661 8.65526495570918 10.4789646298748 11.4157243354745 8.58230295188717 11.5495158476703 11.6510655514805 11.9074473748538 10.6023297736869 9.27144139899815 8.37322265571655 8.02931429419981 8.04202382002743 7.73701769659126 7.50458405793304 7.89334814676176 8.00197721929569 8.29025505121679 9.20787393183934 8.84671245909449 9.06405741018576 9.50382721531314 10.2790539556223 9.78427587446149 8.76365399252096 9.02091852543743 9.11139950694686 9.13188844687842 9.2160410021923 9.24291821256661 10.3714011810777 12.0208029377568 11.0086167486102 11.4606522289989 11.9382501483478 11.871116477429 11.4119399687065 9.91181009391974 9.96552163153853 10.0067286634247 10.006337270331 12.5855256920616 12.23328767857 10.0956615429414 10.0582907336361 9.85508180766288 9.61325151501781 9.06105479595081 8.57981800853389 8.84244326220371 8.40062346102006 8.14898816167305 8.18062041707095 8.36009437167459 8.42849891535716 8.43501771405964 7.75898021279481 6.63671432657973 5.74508662135528 4.54412053673484 4.34149645465477 4.03012495281081 2.79719198967087 2.41109683478543 2.30953984280709 2.30953984280709 2.48407587266125 2.59048229453037 2.66348232907829 2.6926115456077 2.66721237713875 2.63366051402043 2.51024564510021 2.35692644424216 2.34837170782101 2.60199244248187 2.60199244248187 2.63767615144651 2.63767615144651 2.71857575367885 2.67984287058689 2.72446178622986 2.71876079256552 2.71896954491458 3.29982924999016 5.58254144207129 6.25543266988043 6.53678223993595 6.22360474216258 5.76802272033115 5.75262806161356 5.74473381157698 5.42057457700751 4.97079298056693 4.96995312622001 5.62951535366654 4.94739691603317 5.24116926315376 5.86161563359713 9.31544805400243 6.97815888613133 9.44933876890187 9.90618584528153 9.07576024158155 8.8498195705718 8.8958622829015 8.54554230835773 8.54218924555745 8.54227433735982 8.57209948471245 8.9265643952519 8.60947011352798 8.96618388331136 8.65638121199402 8.16107755307192 7.13699758003176 7.15582193214906 7.15894612106942 7.16227034878087 7.21958015681468 7.22997496371895 7.20385413986797 8.17512340025128 8.67374290714385 8.98255231011342 9.30959074829815 11.0330974350438 9.25216248008836 8.57918203435757 7.00413598034841 6.96527384409074 6.92434560378076 6.88091687843397 6.81944653935946 6.72866305066597 6.60389128904331 6.50859213260094 6.3853748406805 6.21096544196982 6.46307869623216 6.9264135780132 6.60499037099879 6.10382126759711 5.47732316786995 5.48556921873781 5.10367782190419 5.39024313619529 5.65986261215415 5.67720188029376 6.01077209106427 6.2180200287614 6.50001641592653 6.56759400990196 6.45932197207985 5.8449076283453 4.50624054705757 4.38514203480246 3.87000455607381 2.02211654531818 1.46489374894221 0.932004766917429 0 0 0 0 0 0 0 0 0 0 0 0 0 0 0 0 0 0 0 0 0 0 0 0 0.965847024090192 1.49804676987794 2.04606543011956 2.47751804788022 2.61587187758706 2.71473332735089 2.7507103939426 2.7557056127247 2.75478321490846 2.84167840407395 5.63234038689791 10.4523445481937 11.0008684874303 12.5628999792169 12.2450075358801 10.9556324743492 9.81505267045187 9.26238373685271 9.25763952781765 9.86992500588721 10.620565020002 13.2391244110911 13.8769126025304 14.1567056686706 14.5383447793391 16.757133159866 16.959731629909 13.0524251868272 9.5513091265526 9.60570342239183 9.69854860486063 9.72585740913118 9.55049526284472 9.68885636999293 9.39964820517655 8.2121795193174 6.54798745699828 7.40769662705186 7.7976308067986 9.07718074586214 8.00503088585539 8.21390603799845 8.35276491579202 8.08243132639524 7.89351740714077 8.26492855863157 8.48842470450757 8.12645501644771 8.01877336247996 8.09021266630229 8.39493319093715 8.61806031913266 8.36332290484764 8.41667765396093 8.51210167694553 8.68326628183629 8.70264169921722 8.62370174666871 8.39248071027239 8.17662574760302 7.80355203818048 7.94278060472409 6.41446476241154 6.31285922769351 6.36325885536602 6.38087194384662 6.22439391640634 5.97794312512783 6.00035911604131 5.56673966242361 4.74052069153304 4.38839991808658 4.10503089485387 3.58309225201797 2.45360029171255 0 0 0 0 0 0 0 0 0 0 0 0 1.0321970982145 1.52710607663597 2.03825339831994 2.29773476577862 2.54550686726228 5.63140738089244 4.37872066179203 3.83889886546269 2.53129760667219 2.43081096303492 2.35841539638841 4.64611313677267 6.94864129934501 7.73021027597073 7.87061880670534 12.5855842586673 13.537747154393 7.63648919419691 7.61787664185134 7.6952213536089 7.60375044366491 10.411990861651 15.2584970956506 18.3125336697326 20.4586177379167 20.5250799828638 20.0413222174157 21.020502594584 22.9426353508641 19.075960329541 16.3680162797962 12.5960809934242 20.5247432492187 7.25853207977113 0 0 0 4.97797311347328 8.29599350353375 16.9554275685288 15.9456271691824 12.2713192457034 9.49330630166902 8.51774481020875 8.54141936761308 -9999 -9999 -9999 -9999 8.39775044281996 -9999 7.24059789684207 7.11112163387696 7.26076530094423 7.82745912437066 11.6872907011392 25.6619971489632 20.6865657717963 19.6436448434158 23.4078050461405 23.863672919826 20.3686024269119 20.1613110892771 22.8892734752018 17.1965570938759 17.2721785027837 18.3762594017063 17.0143157155329 24.9975613805151 25.9430064952088 25.5588767044567 25.4069595631557 21.5755807185603 21.7038189030462 26.1375818353864 26.4023819733046 23.6077736743704 21.7583214108684 19.961588622869 18.8580456741813 18.9562202313314 -9999 21.0763803112812 21.1671923682904 -9999 -9999 -9999 -9999 -9999 -9999 -9999 -9999 -9999 -9999 -9999 -9999 -9999 -9999 -9999 -9999 -9999 -9999 -9999 -9999 -9999 -9999 -9999 -9999 -9999 -9999 -9999 -9999 -9999 -9999 -9999 -9999 -9999 -9999 -9999 -9999 -9999 -9999 -9999 -9999 -9999 -9999 -9999 -9999 -9999 -9999 -9999 -9999 -9999 -9999 -9999 -9999 -9999 -9999 -9999 -9999 -9999 -9999 -9999 -9999 -9999 -9999 -9999 -9999 -9999 -9999 -9999 -9999 -9999 -9999 -9999 -9999 -9999 -9999 -9999 -9999 -9999 -9999 -9999 -9999 -9999 -9999 -9999 -9999 -9999 -9999 -9999 -9999 -9999 -9999 -9999
-9999 -9999 -9999 -9999 -9999 -9999 -9999 -9999 -9999 -9999 -9999 -9999 -9999 -9999 -9999 -9999 -9999 -9999 -9999 -9999 -9999 -9999 -9999 -9999 -9999 -9999 -9999 -9999 -9999 -9999 -9999 -9999 -9999 -9999 -9999 -9999 -9999 -9999 -9999 -9999 -9999 -9999 -9999 -9999 -9999 -9999 -9999 -9999 -9999 -9999 -9999 -9999 14.425801779769 12.3459244183097 11.006408147653 8.48537408576835 7.31910803229339 8.63266357886213 7.96363577473335 8.00905548605409 8.23315524222209 8.26848406480206 8.2657895572979 8.36276966860646 8.45266950006903 8.53397653061372 9.42439850300683 9.44197880614892 8.50733422919075 8.4894334315449 8.43338286893609 8.37648470082875 8.3061877594189 8.2509885998859 8.24695963119817 8.29448244557403 8.34057344933928 8.40477247854209 8.47022247746611 8.31306109682824 8.13124553486276 8.40536923464176 8.48372172677032 8.48725833989516 8.66953585404948 8.65047178464185 8.55441180964388 8.3974932218005 8.44748696315791 8.66431140718162 8.62579751001146 9.5614459480099 9.28024387874767 11.7954948843494 12.2018783175543 11.759589090735 10.7752882350142 9.81999220873974 9.51059967605826 8.24018007647161 8.34774833478791 8.05766193182895 8.0426372211992 8.04540502348273 8.24430019480816 8.21756030395224 8.08578133256177 8.29062913368883 9.44633882492758 10.6733891878402 10.7032518423709 10.3866195140091 9.79639722299985 8.80787642172359 9.06283915522028 9.20859703395632 10.3154220013405 10.6965129627236 11.1209631503744 11.2628883883538 10.9290821294535 9.59008664037888 9.68279677879762 9.78848274569115 9.89225419741147 9.95411678685424 10.0127543958418 10.0374611519089 11.0626863775488 12.5445215341546 12.3318695243977 10.1373469066454 10.0513740959298 9.82370655136223 9.51139484361402 8.72507027044549 8.30188811136439 8.26774014046308 7.84326882802824 7.0690322580789 6.69083207461336 7.255816847123 9.1962357313411 9.22842677237104 8.29276585293638 7.36224896340776 6.6098029368188 5.60188914452322 4.1224592612854 3.69730482394757 2.66116919688346 2.58878071789374 2.62925567428319 2.54181630517332 2.62927720434 2.69010448671257 2.71492311718894 2.71489064248257 2.7362336664863 2.69675291429057 2.66167296291213 2.60187625612139 2.54955380257132 2.60187625612139 2.71841345060583 2.70595845456788 2.67967523991217 2.74152124270734 2.74152124270734 2.76567489679757 2.71876079256552 2.76563556588283 2.7796028973593 3.29756080096855 4.79257110623402 5.60254028766261 4.7770660586234 5.18556522102539 4.76100664907012 3.25622570889546 3.25566195914739 4.70985047897232 3.92496316598645 3.91431386927381 3.87479413813139 5.3032087594347 6.03551097687401 7.04331229557077 6.29365780700723 7.88127663060409 8.65534948434783 9.94708231199149 9.09218866776781 9.08981809410254 8.86259137234168 9.09641832290017 9.11577563619018 9.29535476460176 9.5172707972514 9.52490367885464 9.30870929598184 9.16208050483639 8.99004533369955 8.69194933250039 7.11493095030891 7.10454417221457 7.08647851378066 7.18005385917028 7.16700661436039 8.17299425730808 8.1221129086677 8.11365726592627 8.5994593092229 9.1288818700533 9.51623820663604 9.09416947923813 8.89473703292667 8.55132164303024 6.95862249167558 6.92891457459498 6.90585406281632 6.8544200702766 6.79444715811273 6.71434234353645 6.57945815885876 6.48649087477117 6.36240682958324 6.34562011686921 6.34573020070819 6.19043096122298 6.44023803845459 7.1273385263545 7.1166894969677 6.17790692917279 6.17734171958228 6.19546773366012 6.34595670756669 6.4749482640059 6.57091751652655 6.64425961324575 6.70220008334299 6.61535500179412 5.94963325201556 4.62999632697668 4.29037842877819 2.55073247291771 2.00127928340556 1.77553692214348 1.45529719471622 0.931821897465017 0.932004766917429 0 0 0 0 0 0 0 0 0 0 0 0 0 0 0 0 0 0 0 0 0.943694068423844 1.47594116520807 1.81779042339341 2.20185599286632 2.40870532700651 2.61918409937585 2.6495182025685 2.71480887307463 2.75420018386103 2.76210331986981 2.76497122447787 2.75690254933314 5.40179833729025 9.71648061739378 9.81904580598584 10.9856384409363 11.0629779837607 10.3925691691625 9.03230977561111 8.82565460762309 8.88921398715408 9.07151387394271 9.40451150813526 11.123710700865 13.2389266685603 13.9866580315103 14.1945740011697 15.8327841950589 16.7413400878304 13.9367462868043 9.704685021095 8.99908748587795 8.59730022913799 8.08906843146219 8.52598988591909 9.63584157671895 9.07835261699787 7.24651793110873 7.31867567268495 6.9613384683256 7.00687853042679 7.5638644670698 8.04310871748136 8.3228396751712 8.30260873553179 7.89435067815533 7.80720523662304 8.19248725302566 8.39426482845579 8.24154303854312 8.03263122761638 8.33845156793878 8.49156208687511 8.61035860665302 8.40046098065994 8.53715935718802 8.6409141149231 8.79396160945078 8.81384250478868 8.70487975651812 8.58736237515009 8.3169290295067 8.20898819112223 8.16379781742183 7.26944067326728 6.31475329889515 6.36736577748512 6.39878760087934 6.23569163232803 6.24132185491131 5.98955791861985 5.57585978173894 4.68120778818954 4.38841815462357 3.99966908559124 3.13619523566116 1.28845965542479 0 0 0 0 0 0 0 0 0 0 0.0918830449003846 1.02901637028885 1.52653454657518 1.83229247210773 2.38515248413968 2.50760912789581 2.61086981999026 6.13445000407914 7.27793723710548 7.37769661940536 6.80548645841474 6.04292552574042 4.2301681312469 5.07753120284607 6.23310631213434 7.14277539681278 7.61236825663793 7.78641347797036 19.4643895729162 16.331116640053 7.7318812734088 7.67590145146183 7.40096404013424 7.2333457935735 8.5055325208082 12.5008071287872 15.3746565892372 15.5391481780966 19.4446409684715 21.0164518570314 19.2612905274515 19.8239082679943 19.4181724313933 17.1026069592827 18.7803964483443 6.81998604261697 0 0 6.23020266937178 4.1427470317176 7.30721491275186 10.6295709070064 13.0698714479767 13.1908763699014 13.382932407958 13.0096707596485 11.3601523559276 8.56136465215305 -9999 -9999 -9999 8.48468231280648 -9999 -9999 7.37171242026981 7.53281210611586 10.3487867464445 13.5955022714965 21.484276412794 25.4671789358623 24.9736981843427 24.0903701574793 22.9176645271585 23.2044636779114 22.0820979206329 23.8906026886413 20.1557849079871 23.2723627247466 24.8623473087947 25.374726478983 25.7113550868448 26.2390490610565 25.6974200506991 24.8964396865177 19.8460353481342 21.4625521450335 22.1182548782486 21.9204834916372 20.1332476762914 18.65125770416 18.8334310308441 -9999 -9999 -9999 -9999 -9999 -9999 -9999 -9999 -9999 -9999 -9999 -9999 -9999 -9999 -9999 -9999 -9999 -9999 -9999 -9999 -9999 -9999 -9999 -9999 -9999 -9999 -9999 -9999 -9999 -9999 -9999 -9999 -9999 -9999 -9999 -9999 -9999 -9999 -9999 -9999 -9999 -9999 -9999 -9999 -9999 -9999 -9999 -9999 -9999 -9999 -9999 -9999 -9999 -9999 -9999 -9999 -9999 -9999 -9999 -9999 -9999 -9999 -9999 -9999 -9999 -9999 -9999 -9999 -9999 -9999 -9999 -9999 -9999 -9999 -9999 -9999 -9999 -9999 -9999 -9999 -9999 -9999 -9999 -9999 -9999 -9999 -9999 -9999 -9999 -9999 -9999 -9999 -9999 -9999 -9999 -9999
-9999 -9999 -9999 -9999 -9999 -9999 -9999 -9999 -9999 -9999 -9999 -9999 -9999 -9999 -9999 -9999 -9999 -9999 -9999 -9999 -9999 -9999 -9999 -9999 -9999 -9999 -9999 -9999 -9999 -9999 -9999 -9999 -9999 -9999 -9999 -9999 -9999 -9999 -9999 -9999 -9999 -9999 -9999 -9999 -9999 -9999 -9999 -9999 -9999 -9999 -9999 -9999 18.9091373878475 16.3288046605907 12.030257392416 9.33910882269827 9.05940312553379 9.79375750718644 8.84986546907442 8.03995996490236 8.13744106062832 8.20620935206872 8.35840014224119 8.36005847671519 8.43141723135562 8.54691711677282 9.43354897804808 10.0012128211178 10.265794347141 10.080519842205 8.55004356919512 8.44551389427737 8.32296891725175 8.18962631487859 8.25965933116367 8.31456643474885 8.32429093802897 8.46042214972802 8.5085995318399 8.38304553863029 8.42657345883402 8.4163812351654 8.48603700304922 8.54198468441502 8.71138123646352 8.72389650115933 8.69793172636786 8.56951773739114 8.49906959071329 8.53854894803452 8.63394687555488 9.99533174909935 10.4187133043769 12.216506750962 12.4943852624869 12.3327082775854 11.8848666099638 11.6324341300333 9.56579226875994 10.1560205183438 8.88699592034244 8.23240546178922 8.28906851370631 8.32304553806593 8.25760148451955 8.24251120215314 8.26347513899944 9.32534738598861 10.4339557618433 10.9174292592086 10.4165921593923 10.3462958622408 10.0264636955897 9.68336988028262 9.95509395530492 10.8390286482216 11.0754521605413 10.8061619779025 9.76037832510714 10.0954355249562 10.9391644478984 10.7584559933323 10.4068185174855 9.53617685059426 9.74134896342138 9.9006990760365 9.99467795907257 11.5951922005789 12.1795909809513 12.6154174537504 11.7055244179331 10.133519921359 9.9842411255746 9.66251158490221 8.93393052774858 7.86706116584714 6.57888852175424 6.41745275138737 6.23235138841117 6.02167229884578 6.15765552222755 8.46304735474331 9.44663970845683 9.2664803794747 10.1272014630114 10.2135999667141 8.03046184161058 6.54818508251978 5.33273407108545 4.07072295490078 2.72997307900979 2.68741779837203 2.69007266728596 2.69007266728596 2.69010448671257 2.71489064248257 2.73318851464658 2.75147121722496 2.75468587943159 2.770641067795 2.74417850205099 2.64909612948227 2.71841345060583 2.72879847566697 2.72879847566697 2.71761631872463 2.70595845456788 2.74152124270734 2.74152124270734 2.76567489679757 2.74152124270734 2.7823076616644 2.77964822788365 2.79098342765306 3.05575551387545 3.05264437987154 3.05264437987154 2.77676923005252 2.77681505049818 2.76048717940464 3.02566553350746 2.74169587848282 2.72000185824622 3.72853672808659 3.00332500944975 4.11591779869323 7.90962309253378 5.43514668808874 5.95616592520311 8.96996104753985 9.71353811515287 10.0503090779293 10.3195722725278 9.21390282676533 9.05693840572055 9.04239389021627 9.51630433620023 11.12002346403 11.7308842710153 11.7757242580727 11.1605090791345 9.6247875382107 9.54932974151169 8.97504660991595 8.05647968042104 6.9879495520936 6.98140317994051 7.0237793438459 7.03688674770379 7.05844158894244 7.02317448680427 8.03535396638886 8.8748830845304 9.07930966639475 9.23123441268984 9.22082926904782 9.0735891584484 8.84864243241331 7.96188515678346 6.91687960362121 6.90608915876562 6.86657016197941 6.81964985744216 6.76062042661052 6.68752395258497 6.63865832683793 6.6241333514248 6.54609395489184 6.53929072857725 6.53174545972295 6.8433006666507 6.84402493433782 6.75956029575915 6.52241492978957 6.52053870275998 6.600672617979 6.60284481095973 6.66705843351166 6.72153056405881 6.7285395332101 6.78015883695592 6.63324347533125 6.18030029848909 4.551883084493 3.99429545066641 2.27465940968911 2.14774773630906 1.77553692214348 1.77553692214348 1.44641963931322 1.45542388791225 1.45554970932051 1.46514437860955 0.942837449689357 0.942837449689357 0.942837449689357 0.932358887505842 0.932358887505842 0 0.921876085704615 0.921876085704615 0.921876085704615 1.45567564147635 1.45567564147635 0.932358887505842 0.932531750131768 1.46539966557809 1.46539966557809 1.46553202869198 1.46566926814175 1.46566926814175 1.79554948191761 2.02303977952934 2.20146658133778 2.41114739985749 2.48140966261976 2.58469283503921 2.65293388400774 2.73245963031563 2.75626474752085 2.76762314166122 2.76497122447787 2.75855743046894 6.85841807382981 7.8140810686004 7.86252110566605 7.86491221033418 9.4341637953914 8.78892315327981 8.45654908252919 8.46516704678731 8.78194620067691 8.96817049485927 9.07044749152875 9.15940709174483 12.1084385864736 13.8462221691626 15.2630712919885 15.5272298016366 16.7712657062055 14.206258193415 9.4541190290837 8.71578356882002 8.21069271053641 6.14694056654083 6.05638920719685 8.34042547239385 6.16005874124965 6.07507471987407 7.58403060161225 7.55246291321347 7.49827955858895 7.22369711638083 7.01965416479127 7.4169585401138 8.0217807214929 7.71626177847125 7.70948914151683 8.28864400384463 8.14551226125608 8.11365390713995 8.15416218622513 7.7755966667511 8.10729431214948 8.50419187247382 8.42424863499752 8.59712791818637 8.76941888283448 8.88032322460626 8.8371613351265 8.74897116431348 8.65497788902479 8.62460062054439 8.36630357925261 8.25614752438717 7.78575558250381 7.31280877883916 7.47930355907215 6.42038542334433 6.42034526313302 6.23031966468266 5.98958285027393 5.95596529747441 4.67265328941549 4.31862090249029 3.87048011418187 2.87356610400784 0 0 0 0 0 0.0920370784103298 0 0 0 0 1.0291783596515 1.02912813123291 1.52654769890552 1.83296171461607 2.18769026250707 2.45120542226599 2.61079422846382 3.85195784379618 5.81133349493072 7.30262511821933 7.8976907398704 7.73188665363885 7.55578757045287 6.62265910453199 6.8085600450112 6.9381306278637 7.44213043436695 7.71121420514489 7.85063259986087 16.6160077095809 21.3182177643943 10.1470250411357 7.57082448544778 7.95240937742152 7.50442377218013 14.2401400404431 21.1869340393086 14.1151259770681 14.1205133069969 15.6316073258046 20.1978401604384 19.8858083509412 21.7363227275704 16.690818399906 20.0520447363419 20.2861139169767 8.02167794415175 0 0 6.20823767422922 7.22018535303672 4.10295149750605 7.79056715094903 9.90031629448016 13.1856938926398 17.2629756246456 17.2802163254024 13.4481129026763 10.0789170054252 8.57424505390176 -9999 -9999 8.50618499704513 -9999 -9999 7.84900925480393 7.93653841311076 10.4719834073094 12.396965008292 17.7616286399686 25.8934877493009 17.7721667956529 17.8288413924228 17.7465296461116 18.7531547025149 18.1867188130232 18.4751946216802 23.9038542951397 24.3488671389016 23.6698508594197 25.0718457818682 25.2173469713469 26.3523090428298 25.8566100034197 20.7710548504996 18.3108879104583 18.5541367201342 18.5040603200526 18.6255717448937 18.7681384549801 18.8865781055321 -9999 -9999 -9999 -9999 -9999 -9999 -9999 -9999 -9999 -9999 -9999 -9999 -9999 -9999 -9999 -9999 -9999 -9999 -9999 -9999 -9999 -9999 -9999 -9999 -9999 -9999 -9999 -9999 -9999 -9999 -9999 -9999 -9999 -9999 -9999 -9999 -9999 -9999 -9999 -9999 -9999 -9999 -9999 -9999 -9999 -9999 -9999 -9999 -9999 -9999 -9999 -9999 -9999 -9999 -9999 -9999 -9999 -9999 -9999 -9999 -9999 -9999 -9999 -9999 -9999 -9999 -9999 -9999 -9999 -9999 -9999 -9999 -9999 -9999 -9999 -9999 -9999 -9999 -9999 -9999 -9999 -9999 -9999 -9999 -9999 -9999 -9999 -9999 -9999 -9999 -9999 -9999 -9999 -9999 -9999 -9999 -9999
-9999 -9999 -9999 -9999 -9999 -9999 -9999 -9999 -9999 -9999 -9999 -9999 -9999 -9999 -9999 -9999 -9999 -9999 -9999 -9999 -9999 -9999 -9999 -9999 -9999 -9999 -9999 -9999 -9999 -9999 -9999 -9999 -9999 -9999 -9999 -9999 -9999 -9999 -9999 -9999 -9999 -9999 -9999 -9999 -9999 -9999 -9999 -9999 -9999 -9999 -9999 -9999 27.4075352620263 23.1125605401112 17.3120789049746 9.54039039007238 10.8594992830119 10.7380771407646 9.41466643706169 8.19749373394701 8.24536683862956 8.38905226037124 8.52456438580218 8.52644299607258 8.60457582396513 8.60902604514452 10.4863549467002 10.8051923583985 10.1980654301825 11.7520582351075 11.4158512345555 10.1811454967086 8.46815991161513 8.10748745997218 8.16345134235095 8.23406332929175 8.40899497343433 8.47326178989481 8.57086072058496 8.49562122626955 8.57863770698816 8.46370085240717 8.50547106381335 8.52445056915798 8.61004910550446 10.3966469885608 8.73084596373464 8.64066161229208 8.56842560010368 8.65390603091324 8.64765271015637 12.1879151240412 12.125985377973 12.7251390180141 12.6420048349669 12.4452067402924 11.9062187128227 10.7185673619161 9.63173788414972 10.2029929675531 9.5080447868569 8.40589524518722 8.34479897797725 8.34203113646201 8.36548794713709 8.35484603537267 8.32229613640256 8.2987824766317 8.44812975217345 8.94740450046595 8.87787020348149 9.14640851614786 9.65168269457842 10.1332220525625 10.3385066061907 11.2344083686745 10.896037835957 10.12443267915 8.45690707012151 9.04154359366685 9.90297272449075 10.36248721533 9.8939556553085 9.06449729089536 9.05042480653206 10.737475072466 10.9590501584463 12.3145126490894 12.6221584125706 12.2736221071837 11.656751575217 10.9190337692708 9.56753392688594 8.87689110626977 6.72318200663592 5.68342264873934 6.59668544123378 6.26060638539349 6.80412207957293 6.80034230537653 7.13847994330161 8.52096550474605 9.64169906397114 9.48705502741902 9.92712783493748 10.8046719997069 9.76348513923698 8.48663275886225 6.05158389726582 5.15726625276075 4.3357227226318 3.79711151747372 2.72997307900979 2.74804215144356 2.74808935100259 2.74808935100259 2.7673067635453 2.75464454201973 2.770641067795 2.77381156044114 2.7442536891702 2.77685839633027 2.76322702324204 2.78222640816402 2.79690437159128 2.77859848379879 2.65799067445627 2.76119917001038 2.78234999094795 2.76138099604176 2.72896272277607 2.76158697942841 2.77964822788365 2.79098342765306 2.79098342765306 2.79999474026569 2.81751080283555 2.77681505049818 2.80876922247223 2.81751378552362 2.78781715558692 2.77676923005252 2.77371652509828 2.81765251654074 2.77054511297801 5.05984951615123 6.14052447278344 7.40303842810275 9.34877724265223 10.6528621678724 11.1668674762803 11.1305159543632 11.3227657540827 11.1584475758622 10.6511394240681 9.42243162926664 11.5012299200943 12.0746811451758 12.3501629758983 12.3443833576205 12.1803401869219 11.9719713689964 11.5934579346535 9.54221017958293 8.81949574271284 6.84279311029391 6.74954845694589 6.8111390718487 6.86649343520368 6.90182507923272 6.91730357037864 8.49068963588038 8.80158487425927 9.01645832873363 9.25676770786324 10.3695293261802 10.3611783750665 9.24763092764766 9.00986767290732 8.42554219596644 6.88168012942426 6.84546005277276 6.84141576063684 6.77383989321562 6.7192496845205 6.71688851428076 6.7167762180517 6.70414420215911 6.69343698193542 6.72752716994726 6.69811732128308 6.69881914197092 6.70862796445525 6.71971395762975 6.71513724230831 6.68300258037366 6.73893574851685 6.74773322087706 6.73919643640802 6.78888636055756 6.82010136202281 6.71386029417739 6.18406309166281 4.49218677075386 3.37091325081199 2.26510596906503 2.13902545489746 1.98338401105546 1.76694934576503 1.76705465849212 1.77574685267839 2.00146616468167 1.46527086635524 1.46527086635524 1.47525296283135 1.46514437860955 1.45567564147635 1.45567564147635 1.45567564147635 1.77585411904822 1.77574685267839 2.00146616468167 2.00146616468167 2.00156533159931 2.00156533159931 2.01162320294765 2.01173409214709 2.01173409214709 2.01185236954658 2.01197828972479 2.01197828972479 2.17932285141328 2.30986041583264 2.4111086322015 2.54031950553681 2.58681610292533 2.67814581294171 2.73260848158945 2.75090583984376 2.76772557386526 2.76827073272282 2.7714702835843 2.82559028558687 6.87900091312977 7.78809837943756 7.77517141240534 7.61902125431367 7.75583331880985 8.57913005518613 7.8545462305726 7.83467605254371 7.8878544165636 7.91435710479371 8.46780547947078 9.97098898046705 11.8514774502926 14.7447242991333 15.2676792357008 16.993058126107 17.8538403074892 15.6268197075334 13.8728717275028 8.91526306958951 7.77971273291111 6.55644343166467 5.1002093772256 4.65129480230618 4.89815606055111 5.39604876831417 7.27864969401111 7.09438806337233 7.25003016849483 7.56288042535613 6.13697875022075 6.91635577539977 6.0958114246938 6.93120910049118 7.47171493720732 7.82325538320491 7.91982651313081 8.36350773450097 7.72647125701125 7.34128990469014 7.8669366317411 8.18414246272587 8.45260567504194 8.63004730894475 8.92240942232604 9.93911700308124 8.94552011745423 8.87226264047462 8.74942762330809 8.69421519267238 8.59011838471053 8.52593583033861 8.44183460513014 8.27415818380249 8.33912857453758 8.06575711460105 7.40110323333373 7.23488505676763 6.27399997299846 5.92418440001798 4.66013665917503 4.18378771675826 3.74062647515071 2.04363108626652 0 0 0 0.0507427205933237 1.02188858564658 1.5257663339143 1.52656473105999 1.03244807971546 1.03248747727096 1.52656974482585 1.8329111941711 1.83292804138856 2.04127447241109 2.19188083853184 2.303063284912 2.45126084176801 2.86657861541208 2.74899420498579 5.28533014385022 6.80639360355586 7.7040153709985 7.90697534990657 7.43792821279441 7.67021637255871 7.51908041687729 7.71666463196743 7.97442449007267 7.94088374437741 8.57241163708642 21.6121243816412 16.8477477739749 15.727276794986 8.78381252469851 12.6727761616587 17.0016440974883 13.0197846872549 15.3997000744491 20.4179869093331 8.93688633842516 12.7047607516013 19.4449838322515 22.1046286863931 20.1911188175314 17.1710586858021 23.0859303260383 20.5453798386723 8.94807650297797 6.27715663935772 0 0 3.44416508150108 2.58824194783805 7.74037831796491 8.12027109678983 10.8575891989851 17.1988721399362 19.6367141368046 13.5699579889944 13.0570775860789 9.53333128333824 8.627181049138 -9999 -9999 -9999 -9999 8.18881383174143 8.28463202824067 10.6277582989403 12.7879326807028 19.9612604228197 25.3075730388463 17.8982216069846 16.2932981034022 15.916415001763 15.7994848952421 18.5085564759203 18.4941025241548 18.3107172474982 18.5754030734628 17.9598389064596 19.197438621725 21.6383066465147 18.4186069897932 18.5920105304613 18.6834231988112 18.6981962576407 18.7437136411604 18.7659294936522 -9999 -9999 -9999 -9999 -9999 -9999 -9999 -9999 -9999 -9999 -9999 -9999 -9999 -9999 -9999 -9999 -9999 -9999 -9999 -9999 -9999 -9999 -9999 -9999 -9999 -9999 -9999 -9999 -9999 -9999 -9999 -9999 -9999 -9999 -9999 -9999 -9999 -9999 -9999 -9999 -9999 -9999 -9999 -9999 -9999 -9999 -9999 -9999 -9999 -9999 -9999 -9999 -9999 -9999 -9999 -9999 -9999 -9999 -9999 -9999 -9999 -9999 -9999 -9999 -9999 -9999 -9999 -9999 -9999 -9999 -9999 -9999 -9999 -9999 -9999 -9999 -9999 -9999 -9999 -9999 -9999 -9999 -9999 -9999 -9999 -9999 -9999 -9999 -9999 -9999 -9999 -9999 -9999 -9999 -9999 -9999 -9999 -9999 -9999 -9999
-9999 -9999 -9999 -9999 -9999 -9999 -9999 -9999 -9999 -9999 -9999 -9999 -9999 -9999 -9999 -9999 -9999 -9999 -9999 -9999 -9999 -9999 -9999 -9999 -9999 -9999 -9999 -9999 -9999 -9999 -9999 -9999 -9999 -9999 -9999 -9999 -9999 -9999 -9999 -9999 -9999 -9999 -9999 -9999 -9999 -9999 -9999 -9999 -9999 -9999 -9999 -9999 28.1032643677034 25.315382344888 19.3573813967138 13.3070782752431 12.9961838121147 11.6406663351986 9.91982583287593 8.67122523613633 8.49294637180694 8.51918253692129 8.60764325750029 9.5817693088279 9.6193206836873 9.61798465897951 11.2415939369486 11.2044381576077 11.2446520265875 12.1686447435156 12.2067310619208 11.2303579429159 9.77254237891522 9.14213532977771 8.2533497854309 8.33670658207194 8.5136592881823 8.55286916605912 8.5634745738888 8.59100871148739 8.6723440563399 8.56572057045048 8.5270022528708 8.53811484717704 8.59392721277576 8.71005155670393 10.1340886655536 8.70084925658055 8.62713593665863 8.69034566371168 8.66087921277005 11.3847951869917 12.6831134321849 12.7607058504179 12.4115492459109 11.3269665518035 10.1876341953343 8.52341254224064 8.75069758163645 10.2058508809278 10.6546222489677 8.43554168027334 8.63968451879677 8.6403519055886 8.40977127571751 8.37682449697476 8.33081846542968 8.25219854929784 8.1934838531583 8.35388925818379 8.92042775038227 9.5153769291081 9.83567132359747 10.5502909346592 10.9748780559109 11.1557369665003 10.5626220278803 9.65364087348509 8.35366349382943 8.34948306883313 9.11112101027915 9.13806185148344 9.14172032475245 8.78803865168068 8.95288905237688 11.5386611067924 12.0470886569351 12.5821020853649 12.7179473157255 12.1729796285961 11.797795461983 10.9484293673246 9.10477414726893 7.05271115729797 7.00035198125347 7.29675160637259 7.51361365818688 7.72722495403034 7.72680116365651 7.88904911789037 7.8888829861867 8.0197897438614 8.289586825579 9.77732476839059 9.68557151907083 11.0746501377872 10.841476729529 9.63472024761927 7.49737561320414 6.27469989484752 5.0585961985968 4.8860346864702 4.67095069616948 3.81061891263592 2.80668131270241 2.79825711043552 2.78555338855547 2.78920176644272 2.7892113382716 2.77819798293637 3.82317019298437 2.80446985295713 2.79107834886851 2.79407658696173 2.79407658696173 2.80658409996473 2.78222640816402 2.78222640816402 2.79407658696173 2.79690437159128 2.72896272277607 2.78234999094795 2.79685912663311 2.79403083401802 2.80221469382541 3.83610753819518 3.83278311794091 2.79398264477681 3.8327193113201 2.82099834104713 3.83258650149688 3.83401023180305 3.83401023180305 5.34270588582758 5.34078938869369 6.5527898839575 6.77185733318725 7.07799101670766 8.82872708733904 10.671250486381 11.4583446050554 11.4307712915568 11.9755912347388 11.9493036465983 12.179328305937 11.9453907357217 12.1648924544383 12.4437773347337 12.5108198516297 12.4884436832564 12.4657602531172 12.3806715043222 12.0782361222612 10.6542170229252 9.23609030467058 7.71093346137909 6.45548207364607 6.48003984918857 6.63601400881689 6.7612487087623 6.8201614780274 7.87872243501077 8.7518317229725 9.1357828691194 10.3225550893563 10.91980345221 11.2420729724443 10.9319519104052 10.3288838953095 9.20216484924331 8.7293225587165 7.8473088363483 6.8377346490411 6.79079683259979 6.74957474610113 6.73228212114443 6.7577259077899 6.74283154680817 6.75858956400323 6.77711132679395 6.7518684255107 6.75827282942119 6.78052772366242 6.76944594633086 6.77614454971852 6.79043604811257 6.80594161713089 6.81189593405338 6.7987485827601 6.8049363612464 6.78556011680399 6.6694245255322 5.56792185141037 4.38829124915141 2.49954538625585 2.35668866147545 2.13112413715294 1.75120667471131 1.758818378223 1.76694934576503 1.99211704778389 2.00137126849481 1.78506896789257 1.79496614548377 1.79496614548377 2.01142158049327 2.00146616468167 2.00146616468167 2.00146616468167 2.00146616468167 2.15737419549164 2.28523610347725 2.28523610347725 2.28532947815157 2.28532947815157 2.29681024408445 2.2969214649415 2.2969214649415 2.29704522563923 2.29718338533263 2.29718338533263 2.40151340577724 2.48389051635826 2.54305637257738 2.58874248966796 2.62705221318299 2.68138830110903 2.71911067534263 2.7656879681441 2.75645150811843 2.76559151542926 2.76816445183728 5.40887197056699 6.69366631128051 7.58521130310927 7.63705274533785 7.7282371547388 7.90051112440629 8.82914356747895 7.88869760918779 7.79330092612961 7.88013467524229 7.90716399278293 8.33695962511237 9.6579174149325 11.5276903010508 14.5366348676917 15.7895640251579 17.9455830217347 20.4897696905708 16.7251961286255 14.2913625575505 10.5055471633581 7.09779443998402 5.94555780893149 5.65891988244873 4.9961947070001 5.38563968951138 5.67554811325872 5.65713811399683 5.85566006822207 5.96953840483118 6.31295786903021 6.30714356332866 6.27681046139442 5.86812577511647 5.97661990880056 6.4055418492756 6.47391139055512 7.26875846505988 8.06774413758177 7.35498812449115 6.5241709515451 7.84989296254945 7.87436097810981 8.44733372187563 8.69210719748451 10.8118483454062 10.9127756612409 9.99864683612337 9.01066981423658 8.93026521290985 8.92420997985401 8.79827937204716 8.8912384323077 8.94255607527744 8.74571022770805 8.65931527033781 8.69321837380855 8.4653143493281 8.27892342226458 8.02758327341928 7.70493639105783 6.46570381522868 6.0009265687308 5.21022072078124 2.79607078223942 1.51641922726902 1.51646866381092 1.83229547032726 1.83349174841991 2.04464710072042 1.83344059057205 2.04124719256747 2.18967407353607 2.19163806998378 2.1915886312313 2.30283080412955 2.30536361055218 2.30545352650648 2.303063284912 2.38825782323732 2.45481259058881 2.54976901966296 2.6788648404456 4.24134813741325 6.05217447177784 6.86017006891543 7.61945716212408 7.58797915872902 8.07669566415901 7.97523441840565 7.83713673402949 7.86226398910156 7.98119629737965 7.91054576960923 8.55106196902214 21.7908793185273 17.472574341881 20.7231967174321 20.1418355198279 9.05420067407823 1.57694119495109 1.25794780194641 21.5971465487518 8.72000988929909 14.2720700043443 19.2719148442816 20.4629087075796 19.1267285463812 20.7670764108242 23.6772637471602 19.9096337138747 9.09537802428092 7.0975175444318 0 0 0 3.09841564540131 8.32348376886645 7.90635463805694 9.94430138279232 16.9491828011255 17.2631904576897 13.6190033611379 13.4845000842648 12.0933512045596 11.299457668389 10.448623731947 -9999 -9999 -9999 8.40749243142643 8.45792253692608 12.826201463114 13.1318721286012 17.4206768324925 25.8650545005499 23.4929592407151 18.1026778286479 14.8306660033316 14.3480286352916 15.2420227261935 15.8251900186276 17.8972651018788 18.5370734256967 18.59949131996 -9999 -9999 -9999 -9999 -9999 -9999 -9999 -9999 -9999 -9999 -9999 -9999 -9999 -9999 -9999 -9999 -9999 -9999 -9999 -9999 -9999 -9999 -9999 -9999 -9999 -9999 -9999 -9999 -9999 -9999 -9999 -9999 -9999 -9999 -9999 -9999 -9999 -9999 -9999 -9999 -9999 -9999 -9999 -9999 -9999 -9999 -9999 -9999 -9999 -9999 -9999 -9999 -9999 -9999 -9999 -9999 -9999 -9999 -9999 -9999 -9999 -9999 -9999 -9999 -9999 -9999 -9999 -9999 -9999 -9999 -9999 -9999 -9999 -9999 -9999 -9999 -9999 -9999 -9999 -9999 -9999 -9999 -9999 -9999 -9999 -9999 -9999 -9999 -9999 -9999 -9999 -9999 -9999 -9999 -9999 -9999 -9999 -9999 -9999 -9999 -9999 -9999 -9999 -9999 -9999 -9999 -9999 -9999
-9999 -9999 -9999 -9999 -9999 -9999 -9999 -9999 -9999 -9999 -9999 -9999 -9999 -9999 -9999 -9999 -9999 -9999 -9999 -9999 -9999 -9999 -9999 -9999 -9999 -9999 -9999 -9999 -9999 -9999 -9999 -9999 -9999 -9999 -9999 -9999 -9999 -9999 -9999 -9999 -9999 -9999 -9999 -9999 -9999 -9999 -9999 -9999 -9999 -9999 -9999 -9999 26.9183712721909 23.2829422129675 18.1261366372278 16.3438903395676 14.4246550617404 13.4815886324678 12.3675776018316 10.3506400879285 9.45071767265805 9.47017163959968 10.0452131272657 10.611007171923 10.7638512872833 10.611369677235 12.9917828300989 12.9320727351744 11.5277909559831 12.2839481632746 12.3199193557591 11.6454571535636 11.095321068315 8.55899040695162 8.34648185253745 8.40862159698833 8.48282196664722 8.55659367133588 8.56790672033276 8.6506245364276 8.69899919833431 8.67153246328039 8.62046313944708 8.64349197534728 8.59231029105498 8.68857616835688 11.1231229991116 8.78136437236414 8.69578409886251 10.3405927894897 8.63453786859668 8.62540395652843 11.8436855185041 12.1587262832918 10.5043095118822 9.57047141303328 8.55077225951899 8.51681022100727 8.47710175817135 9.5391332382063 9.26952228348139 8.42528498454645 8.64989494066214 8.65073318419546 8.43813218023728 8.42137070148764 8.37232542076757 8.31874025827933 8.21064561314371 8.44004621683243 9.49479045233456 10.6400520505287 10.6346303834319 10.6156134701258 10.6526614741153 10.5730433658594 9.96290564796426 9.98152759805736 9.76538766594835 9.0816610447798 9.73122703585702 9.67146551660499 9.38428246959973 9.65931744436466 10.705322316824 11.6872610783749 12.3049285557512 12.555574786645 12.3761328388521 12.0637417003691 11.210875700006 8.9812000941102 7.65809899603642 7.62400984201706 7.62631732157417 7.79229891772836 7.90685113595022 8.09743724092108 8.18083779755424 8.24825401795054 8.18464752613344 8.19555806663058 8.11068610765285 8.07604548449523 9.59425364710993 10.1314647395522 11.6777758416111 10.061066228949 8.169759007437 7.57257146116785 7.22624845952829 7.22319842174666 6.71112745464168 6.04102365037603 4.90046515037644 4.90017075457832 4.68497135761584 4.68497135761584 4.36352337043303 4.36746470064814 4.36897847576889 4.35945001776468 3.82449762485853 2.79824718340467 2.81096237749051 2.81079538514626 2.80663268396468 2.78222640816402 2.80782771929396 2.79407658696173 2.77877856721244 2.79690437159128 2.79685912663311 2.81096918140735 2.81475751833458 4.38653251675366 3.84162923591544 5.32997734584492 6.20754058633924 6.21224857570795 6.54337808470902 6.19842323527338 6.43110854077276 6.93038809705371 6.77923078098829 7.32533654217547 7.2995955363246 7.64085171205381 7.83034737097966 9.88066912639355 11.5168490440718 11.6400402115616 12.0280686268318 12.3110915296865 12.4631881321914 12.490001638251 12.5113657568885 12.5320864247529 12.4903951499486 12.4990708454038 12.4873131284561 12.4784852481573 12.3711908921085 11.8606938758915 9.30714196503276 8.40281770513277 5.93360073031791 6.13965111493756 6.48180162634332 6.66534687921394 6.74283962822007 7.80498234060283 8.69103135914957 9.07357466705001 10.7794893142647 11.48228060135 11.8237375908487 11.7151800814859 11.561743128424 10.9650133333035 9.29053993019273 8.93091353938058 8.36522266661973 6.81118512002146 6.79597378754569 6.78612538706456 6.806934253236 6.80531656902229 6.79713756929434 6.81063102804271 6.7834401781096 6.77963585645935 6.79448755076173 6.79328829236652 6.81024938478566 6.81547258680717 6.83450650265948 6.8328296153352 6.805421838473 6.79232958411198 6.70909995410772 6.41463057642234 4.60335811685675 4.11206540409977 2.54937930437611 2.42161272421799 2.12378705070922 1.74365200812068 1.75109875863451 1.97536690008891 1.99211704778389 2.00137126849481 2.00146616468167 2.01142158049327 2.16779564331005 2.16779564331005 2.16779564331005 2.16779564331005 2.15746673730196 2.16779564331005 2.28523610347725 2.38840707128879 2.46178002080217 2.46187440979284 2.46187440979284 2.53450230023529 2.53461769922967 2.54334883047232 2.53474909134138 2.54349477683125 2.54365995635489 2.5430581341056 2.58874248966796 2.62711548402895 2.62708519526153 2.65857085524257 2.70557417201772 2.74768461535574 2.76578247196339 2.7656879681441 2.76168466352295 2.76762314166122 2.7714702835843 6.19887315666339 6.89317291934193 7.65470810679026 7.88949862795518 7.92292997721948 7.92339431594477 7.77500783094066 7.60678810403808 7.77313782819865 7.88304860659716 7.65142868479951 7.65976275954989 9.18156989815156 11.6278146179043 16.382213711265 20.1998175934087 18.9324107702108 17.9918890046365 13.90005326505 9.40640434613607 6.15786736864128 5.7406301504537 5.54439460056947 5.24038641131115 5.38924062252022 5.66187655860801 5.81394589642914 5.8236902321045 5.94253527018342 5.84627320760256 6.07239033948103 5.7174974048068 5.6335268993972 5.87344158823545 5.89208756322158 5.96908025638432 6.00072038804845 6.04901031271992 5.93081679466942 6.17685458283202 6.71945383144579 7.90861709193273 8.49472890156142 10.3156824459549 10.9854240283449 10.823008095516 10.8788736901471 11.2160331927266 10.6881523050721 9.05384887487564 8.94696328890479 9.06773140872063 9.22058378738734 9.09220774966947 8.99181439998135 8.97834420756217 8.64988247620675 8.43425752229366 8.07781989282178 7.69457954747233 6.8216131214452 6.37774750506238 5.42987758617682 3.21091370463674 2.20031997858458 2.20031997858458 2.20102699580609 2.19936650384131 2.19690792464155 2.30775350090122 2.30288239378107 2.45790524460522 2.51806857354794 2.69475468333566 2.51465933341836 2.46132151796843 2.46143318544036 2.4582042682346 2.4582042682346 2.45475743984684 2.50760912789581 2.67884535135097 4.19900215889784 5.46751082453369 6.27599938872434 7.58087311889254 7.55607572386439 8.0483520471161 8.06390598001983 8.90506009208684 8.01938616115402 7.9415729789444 9.57234871336831 10.8144115801076 9.16698004642699 18.3207648371506 18.595885122274 10.6092950285613 10.0540495056654 7.23504344673948 11.2227352881013 15.6332735892854 11.71943089579 13.2753331431344 16.3248038112425 23.3268898472689 17.979819139028 16.9752795718151 22.7343805472199 21.907893452103 9.17503087904462 9.39407639817298 5.93252072413765 6.91274130010977 6.49877502490722 7.68849073621747 7.72875068335892 7.8068460319857 8.20503324993914 13.2709436072595 13.3445179150897 13.5671922659483 15.0086793362868 13.8081800010273 13.8629730304514 13.3494058971911 12.1854106382291 10.3191547573357 -9999 8.41768069384909 10.9288327761626 13.5452503393134 13.4403224959788 16.8200653563274 16.8894725420253 16.9758791272368 14.9264568069505 15.0785247311698 13.8415110388933 13.9463133501807 16.2113262899267 18.6576906002453 18.8792908697885 -9999 -9999 -9999 -9999 -9999 -9999 -9999 -9999 -9999 -9999 -9999 -9999 -9999 -9999 -9999 -9999 -9999 -9999 -9999 -9999 -9999 -9999 -9999 -9999 -9999 -9999 -9999 -9999 -9999 -9999 -9999 -9999 -9999 -9999 -9999 -9999 -9999 -9999 -9999 -9999 -9999 -9999 -9999 -9999 -9999 -9999 -9999 -9999 -9999 -9999 -9999 -9999 -9999 -9999 -9999 -9999 -9999 -9999 -9999 -9999 -9999 -9999 -9999 -9999 -9999 -9999 -9999 -9999 -9999 -9999 -9999 -9999 -9999 -9999 -9999 -9999 -9999 -9999 -9999 -9999 -9999 -9999 -9999 -9999 -9999 -9999 -9999 -9999 -9999 -9999 -9999 -9999 -9999 -9999 -9999 -9999 -9999 -9999 -9999 -9999 -9999 -9999 -9999 -9999 -9999 -9999 -9999 -9999 -9999
-9999 -9999 -9999 -9999 -9999 -9999 -9999 -9999 -9999 -9999 -9999 -9999 -9999 -9999 -9999 -9999 -9999 -9999 -9999 -9999 -9999 -9999 -9999 -9999 -9999 -9999 -9999 -9999 -9999 -9999 -9999 -9999 -9999 -9999 -9999 -9999 -9999 -9999 -9999 -9999 -9999 -9999 -9999 -9999 -9999 -9999 -9999 -9999 -9999 -9999 -9999 -9999 24.3239694743591 21.7721349602364 17.7648533161796 16.4407222334733 14.5595498044836 13.3463076998723 12.4631577564175 12.0627034688677 11.5879088246083 10.781795687365 10.735912252664 10.7573107014024 10.8946410937808 12.316041970264 13.9690171044811 14.2218103408075 13.9075351036355 13.7691660492033 13.3838307526337 12.2624034646001 11.546510125504 9.67433943330093 8.45308222074808 8.52554235089283 8.56944243742395 8.63874910706169 8.64840755930274 8.66607796367725 8.69482507102761 8.69630315139978 8.67447940315477 8.69277433140339 8.63138624877675 8.71041088517683 15.8440003383247 10.8725371913278 10.0910585329088 10.0663536787139 9.83758493679067 8.60738812446764 8.8620418096319 10.2208583328985 8.54737330072101 8.53283966963401 8.50897255797901 8.4848204875071 8.45019477213792 8.65565513967053 8.43323075269215 8.40823085412049 8.40150092032564 8.41444299292754 8.419749093907 8.41797909181376 8.40250603800949 8.31733664570832 8.32536329442973 10.8190765151481 11.0604952286816 11.1083598199643 10.7462510765487 10.7332954921288 10.7207351985837 10.7802953643345 11.3224426223984 10.9498493990592 10.1096441009758 9.86573283641261 9.85513363089796 9.52357835101031 10.658119557064 10.7816106935284 11.3353658121891 12.0811830101166 12.5417974174728 12.6212421888716 12.2344237766162 11.0520604430322 8.15042239249721 7.85579173485861 7.82695560443593 7.79801487521022 7.95392895685407 7.94858294441192 8.03268441819874 8.18762789407013 8.30470784884651 8.40280263783531 8.38037901590045 8.32730013407412 8.33423714612167 8.24435536316797 8.19942014725226 8.46747457849401 9.29554205146963 8.48638422090231 8.1818010599055 8.02627918200134 7.73098399961508 7.89300071941614 7.84894288607047 7.51295667050949 7.43997668580211 7.13676871414804 6.58774343185268 6.57907029774612 6.5886033848772 6.92326606470595 6.42876824060439 5.6602038739799 5.6602038739799 4.70735475685921 4.37368483572217 4.37103013177614 3.8278821409871 2.7968025469717 3.84130178579567 3.82816076272453 2.74909443391184 2.78314979988411 3.81868717443867 3.8314629879184 5.31212914833248 6.1921380191508 5.64122588524265 6.92215701075601 7.14564841246689 7.14564841246689 7.14937166472787 7.15126550505269 7.66091640550108 7.84748572419963 7.84743678230533 7.99467116185108 7.92185228173694 8.00264977713185 8.1509788295617 8.52769279638943 11.1220801555617 11.6123383604054 12.1728027705346 12.393021988125 12.5262995338211 12.5359440060307 12.5489178214422 12.5037631617479 12.4117786698187 12.4600998996832 12.4478671082081 12.4553121113249 12.4182581591814 12.1436110438698 9.37601299276968 8.40266190850312 5.86506114971376 6.08153154514438 6.42314900616221 6.63814577222679 6.69341431932542 7.74828121264415 8.29542899703499 8.90072358418033 11.3502128512422 11.8988936409201 12.0351696832252 12.0263123323321 11.9717401877739 11.7308243016506 11.5138015378624 10.9266128201624 9.25662875556666 8.91132223449138 8.67338228669878 7.7875342748372 7.78894476269954 6.78693790080785 6.80191646796239 6.79473467544038 6.78812125260813 6.78812125260813 6.79013637498725 6.80595441980129 6.82389046751452 6.83151130530497 6.8249031697505 6.82305973584996 6.80368731980667 6.69858917732655 6.57588247130975 5.65885991515587 4.50335592621549 3.60228726749701 2.60168728676064 2.49007192625802 2.2486122765606 1.96774601048918 2.13104078359881 2.13902545489746 2.14783270919998 2.15728672288616 2.28514993252561 2.28523610347725 2.29670968424971 2.29670968424971 2.28532947815157 2.28532947815157 2.29670968424971 2.38840707128879 2.46178002080217 2.53450230023529 2.5922571578238 2.63342774274422 2.63353589737111 2.63231713399421 2.63243841911053 2.63257773213816 2.6339665661876 2.66556288436644 2.63115845429278 2.6634292638946 2.66107592090126 2.70884733007914 2.68447627497114 2.70562572055105 2.72288667179306 2.73673470219439 2.75596085940016 2.76177681026912 2.76696785765199 2.77342886952653 2.77344197264788 6.20842657282371 7.04619277840577 7.84946403383055 7.94689305615941 7.93446733761567 7.85222905367788 7.49155533477755 7.474636848676 7.67757183671891 7.90688967111344 7.8302771193492 7.66660806147004 7.71245162101344 12.286384352279 16.3189736873837 18.7478653051955 19.4782672360697 15.3584139967988 11.8989015469036 6.77854453137551 5.49829962071213 5.49897178642809 5.36762830047724 5.07545417798096 5.00821503148709 5.39109369201096 5.38701399784473 5.63921055564853 5.67671617639028 5.77430207498613 5.81318048913741 5.58505633743485 5.72421368977959 5.74209688012946 5.4618130535319 5.82579866177401 5.84372874571354 5.67745571075732 5.9135675728214 6.47660808105223 6.66910373903031 7.94395965409242 10.035815630363 10.4493872376866 10.4827884931794 10.6629716241437 11.2694960588112 12.5877836951551 11.5925709896602 10.225212660889 9.13691398216007 9.11938021565103 9.19811652917353 9.29295026670016 9.30012734101184 9.1595985611295 8.85210969563958 8.58917677018683 7.64903020383086 6.92937654456389 6.55292041509524 6.07826524531937 4.97094407849705 2.66811484883643 2.40357173014508 2.40545748147564 2.40543128101256 2.40344861058256 2.52510914850988 2.56553927519927 2.75284160998924 4.19809250140269 4.50143081473582 4.53127990224092 3.74029426940169 2.59666733930888 2.56183187372042 2.55796597806583 2.55790031591868 2.51134945433085 2.77457037482179 4.64697673884001 5.46434188634223 5.34558489402574 6.52107649824984 7.35930289087577 7.77833515343472 7.63913626108983 8.06549893019005 8.02625274992722 11.7890198557035 11.4353313684149 16.3267737115628 17.191015681941 16.3551491648522 23.4266199600185 12.2464418395477 18.3115433058105 20.6628027130011 16.6722273446243 22.6898391596065 15.3702440878373 17.6479833843975 18.4603294270309 17.3403752052875 22.9925438056972 14.6973168378092 13.1010403766763 20.8652995817433 21.8241339251799 11.0750177524559 6.61710062670315 7.09792451287845 10.0428218176954 7.55518738037153 6.83295580243031 6.44957361761787 7.64804172782516 8.09068040032748 10.013865961734 10.0696257727779 13.6066414244372 14.5344654716621 13.6978370923874 13.7637951411224 13.8791465722867 12.104063758403 11.90038986925 12.4935055710957 -9999 12.2811749507356 13.5433608733478 13.9481029967735 13.8699267633229 13.9226810096716 14.0097863391182 13.9633803218747 14.080975107214 14.2385289080631 16.2884708127588 16.7395207335318 -9999 -9999 -9999 -9999 -9999 -9999 -9999 -9999 -9999 -9999 -9999 -9999 -9999 -9999 -9999 -9999 -9999 -9999 -9999 -9999 -9999 -9999 -9999 -9999 -9999 -9999 -9999 -9999 -9999 -9999 -9999 -9999 -9999 -9999 -9999 -9999 -9999 -9999 -9999 -9999 -9999 -9999 -9999 -9999 -9999 -9999 -9999 -9999 -9999 -9999 -9999 -9999 -9999 -9999 -9999 -9999 -9999 -9999 -9999 -9999 -9999 -9999 -9999 -9999 -9999 -9999 -9999 -9999 -9999 -9999 -9999 -9999 -9999 -9999 -9999 -9999 -9999 -9999 -9999 -9999 -9999 -9999 -9999 -9999 -9999 -9999 -9999 -9999 -9999 -9999 -9999 -9999 -9999 -9999 -9999 -9999 -9999 -9999 -9999 -9999 -9999 -9999 -9999 -9999 -9999 -9999 -9999 -9999 -9999 -9999 -9999
-9999 -9999 -9999 -9999 -9999 -9999 -9999 -9999 -9999 -9999 -9999 -9999 -9999 -9999 -9999 -9999 -9999 -9999 -9999 -9999 -9999 -9999 -9999 -9999 -9999 -9999 -9999 -9999 -9999 -9999 -9999 -9999 -9999 -9999 -9999 -9999 -9999 -9999 -9999 -9999 -9999 -9999 -9999 -9999 -9999 -9999 -9999 -9999 -9999 -9999 -9999 -9999 22.748958263048 19.7223935294231 17.0968188268772 14.5042956296318 14.0196459873091 13.9985103008958 14.0993707786438 12.9353292880022 12.5407947207528 12.5127199357257 12.1059331530531 12.5001427481122 12.9207659503275 14.6487375043957 15.8054750992519 15.7893038321724 15.8909706810255 15.0501361852659 14.4622056308367 13.8006353116338 11.4474715474693 11.2714045558147 8.5364270946059 8.56930204614975 8.57004489901733 8.56173549528972 8.63804141324674 8.64832171475004 8.66569680202247 8.67848309915335 8.73598208199068 8.69490811183588 8.65428408141501 10.1158317114362 18.4772117801621 14.7252745378148 10.5329261476578 10.4891932936566 12.7596817245047 8.58026718242669 8.56292415831997 8.5251750428641 8.49286957364676 8.49272060768474 8.45628622909189 8.44117279896601 8.41732888118998 8.60310070221035 8.37528721309515 8.3768920644541 8.37797896289296 8.38689748209717 8.40602461369559 8.45229798081156 8.45725434556602 8.32900339704126 9.50423537290823 8.84711420092987 8.82275520117178 9.25441083367996 9.91760698634783 9.23662964823297 9.23469427074296 9.92539714552663 11.0182088929523 11.3720730575418 11.3627306252753 9.96230820837116 10.8135370897126 9.92353978469626 10.7685621372528 11.5805131127426 11.7116131697482 12.0892129508659 12.6122659033924 12.564760569812 11.445839145612 8.41799596039192 8.11606272595777 8.08690940952632 8.08461880211751 8.05959331755064 8.04795779487916 8.1087782720269 8.10225662636714 8.18311766234091 8.29011709324276 8.42958413321321 8.40774882365698 8.42171347736047 8.38928611513163 8.35143833334527 8.36853966719133 8.27335950694646 8.20897615697886 8.23421337303293 8.26733261502496 8.17911697557521 8.09657474789771 8.018258733219 7.99410280687916 7.85324322458973 7.67259786032838 7.67541569739499 7.68035744304921 7.68035744304921 7.60660908130199 7.3615718261139 7.05088736355467 7.27934155512061 6.92582859613579 6.60005978601248 6.5952681345627 5.87488475606205 5.65276445111542 4.35317789550352 4.71174345788711 4.7058966474217 2.78269711957717 6.177462047208 6.1748717696621 6.17497942838956 6.18593521866133 6.74868343161833 7.15087923488916 7.44209784884137 7.65657303266122 7.56730273661502 7.66038236400952 7.98035423517013 8.09714450685214 8.19166921129956 8.15462108205415 8.20285110487167 8.27660959543055 8.30689155359339 8.33631607695934 8.39269891515965 10.0161058904056 11.8018463820224 12.1485060249278 12.3392471909563 12.4997146877344 12.5069576635548 12.5220401621911 12.4815582313844 12.4160979130011 12.4257876865491 12.455653670286 12.440857093037 12.4523375377989 12.2194827119704 11.0139569511485 8.9110578669485 8.04169988036492 6.47722423622028 6.54594964048154 6.63269645101892 6.66414836493967 7.66823366641153 8.21026087034951 9.80565104978083 11.2469320969538 11.9504400173451 12.1470463930837 12.1460885345026 12.17364603725 12.1122340289031 12.0644488106542 11.8709370433102 11.683888723984 11.272445659228 10.9009660578183 10.1982639918393 9.22771283252319 9.08971032315353 9.09958722454802 9.11395836552342 8.94532317166951 8.95144300834005 8.96457479881671 8.753150516448 8.34618857305962 8.35852500172837 8.34555152248528 7.77761400685491 7.69252036472545 6.58577843208748 6.2124918689631 4.6909214219293 4.4196937741657 2.99201759399379 2.67919969071986 2.54937930437611 2.4301109045743 2.34813005092321 2.25650274246762 2.26518499390849 2.27465940968911 2.37684784359198 2.38840707128879 2.40090669690311 2.4010020528969 2.38850442190648 2.4010020528969 2.47445610065675 2.46187440979284 2.5344009074771 2.5922571578238 2.66695569861439 2.69661733246565 2.69661733246565 2.72012225592197 2.72012225592197 2.7176127620525 2.71492311718894 2.71755148838782 2.69258291232475 2.71481783521645 2.71194228365379 2.74444089333022 2.72644177143981 2.74067070310668 2.74067070310668 2.73679723171795 2.75186724029704 2.76066365431459 2.76696785765199 2.77342886952653 2.77960262747772 4.01463887425753 7.16346629054512 6.85787253211275 7.47737008801953 7.86246113004461 7.87012425205164 7.63647551534283 7.55140647204739 7.6190240693084 7.86697155564447 7.81372253534392 7.64736250429921 7.44687320196578 9.11864053319542 14.5942747565985 16.2207526642391 16.551861116362 17.4010142481685 14.0204440319076 12.1159329339482 7.78486050551451 5.42419904874641 5.17658544598115 4.14517685964825 4.09287906111913 3.83581416883422 4.61123673704219 5.06305694038849 5.47027934193134 5.49859923894558 5.65367670650867 5.39176358063515 5.31078162982224 5.32631017514437 5.05050418558046 5.07254118743401 5.10998552849072 5.12403655257722 5.16978692303664 5.28745205542638 5.76404356613399 6.55844267381383 9.41673131345023 9.87688077037322 10.434105068246 10.6740659617474 10.7209656715638 11.1003999405335 11.4558644984166 12.6805109722692 11.0758799707502 10.2211938683078 9.23287786843141 9.30667788299639 9.37429346169908 9.38762424576574 9.14053056299305 8.72481637172893 7.94470161035543 6.9205833408508 6.40904923027539 5.8448789989916 5.28504023961258 3.58754492562674 2.79562622684476 2.53108310815342 2.53371429261763 2.53367252619824 2.61233046639924 2.63783205966437 3.73512291807656 4.68329568571673 6.94043984297103 7.23560497042495 7.24615061798425 6.82899038302069 6.46570889784557 5.79961462903518 4.76152380487066 4.72853166350437 4.69778477787735 5.74253614490453 5.6588726423571 6.17952015651431 6.0574570981384 6.43587882915415 6.84139810729423 7.71449423699724 8.09855094076307 8.09601870526227 8.27969002620649 10.2395168793901 12.2270003521744 24.3814498591239 22.7317437222646 22.0479289327264 12.4985528168497 11.9116840225604 22.4920601655765 21.2534245951896 19.4190033188544 17.5406370852106 17.8596798250823 18.013780904892 22.5819504094089 23.0833859022373 21.6004961437594 13.5675656648892 19.732143323433 21.2557003305732 21.8578032514917 9.36621123554984 3.91627793557617 7.37186665746272 9.99431076075571 7.85707657160271 7.723926925871 7.58909478772251 8.19205842953023 9.94087602699663 10.7178694877532 10.4081346934073 13.6653854951072 15.0239074355121 15.4142031835624 13.8397518930834 14.1144970375108 13.8728396610739 13.4967408313214 13.2975388202878 -9999 13.374108009182 13.4496504903613 13.9365752686233 14.144953596341 14.2175777685701 14.2173768694374 14.2012429540161 14.2063721069031 15.7245846578555 16.5269485284265 16.9573215505957 -9999 -9999 -9999 -9999 -9999 -9999 -9999 -9999 -9999 -9999 -9999 -9999 -9999 -9999 -9999 -9999 -9999 -9999 -9999 -9999 -9999 -9999 -9999 -9999 -9999 -9999 -9999 -9999 -9999 -9999 -9999 -9999 -9999 -9999 -9999 -9999 -9999 -9999 -9999 -9999 -9999 -9999 -9999 -9999 -9999 -9999 -9999 -9999 -9999 27.5270704185313 29.8931087743545 27.4409218760617 -9999 29.0907990818023 27.5251202414999 -9999 -9999 -9999 -9999 -9999 -9999 -9999 -9999 -9999 -9999 -9999 -9999 -9999 -9999 -9999 -9999 -9999 -9999 -9999 -9999 -9999 -9999 -9999 -9999 -9999 -9999 -9999 -9999 -9999 -9999 -9999 -9999 -9999 -9999 -9999 -9999 -9999 -9999 -9999 -9999 -9999 -9999 -9999 -9999 -9999 -9999 -9999 -9999 -9999 -9999 -9999 -9999 -9999 -9999 -9999 -9999
-9999 -9999 -9999 -9999 -9999 -9999 -9999 -9999 -9999 -9999 -9999 -9999 -9999 -9999 -9999 -9999 -9999 -9999 -9999 -9999 -9999 -9999 -9999 -9999 -9999 -9999 -9999 -9999 -9999 -9999 -9999 -9999 -9999 -9999 -9999 -9999 -9999 -9999 -9999 -9999 -9999 -9999 -9999 -9999 -9999 -9999 -9999 -9999 -9999 -9999 -9999 -9999 20.8830509641734 19.4756770842461 14.6715670803221 12.6337818580382 13.680963754247 14.2517508198931 14.3323472067072 14.3833080953061 14.9214227581787 15.7885534235725 15.4017400593071 16.1599073353587 16.3780607870351 16.9132843309234 17.1844759665624 17.4001859746714 17.1871369556793 16.9348964564804 16.43332255334 14.5060600749503 14.3489611777404 9.57130575005745 8.62373867595138 10.3116285434659 8.65340140009065 8.59466728591942 9.58833142429422 8.62707109164892 8.63884577769182 8.66795477364471 9.63537916839757 9.63202719309036 8.6673837825667 9.63764299002538 10.404669990235 10.6776002532177 11.3102118055974 14.1089625555581 13.5162203708588 8.54077125075 8.50135292079865 8.48844050102341 8.42777221737946 8.4331459335482 8.4083313840774 8.39230727417272 8.36776164683641 8.2959940698939 8.31154042830942 8.33864154584257 8.32618434186652 8.34330185737349 8.3357617134813 8.43242303629558 8.72001044867553 8.67954405475768 8.66109300859127 8.40925158411244 8.39487191944073 8.3976117072339 8.36694883520027 8.36694883520027 8.41056470435277 9.58501021931026 11.3906576983305 12.0805746206058 11.7339428554004 11.0454603095652 11.2455151732792 11.2083657984714 11.3371442971768 11.8023585232858 12.014830090291 12.3204071048704 12.6199495887784 12.4246521077844 10.0229367212187 8.29395054751778 8.21049927124307 8.26051907387285 8.30719527405066 8.13498438365029 8.20894644643305 8.19815487276095 8.09796824224208 8.17801978871771 8.26721440227324 8.36551931940127 8.43158382823131 8.47670092685798 8.46086814640826 8.36736964417977 8.32877926190969 8.32387714086325 8.20914181553861 8.33922626076096 8.27562798179366 8.2172769773036 8.12592550853445 8.05804155671733 8.12871106114093 8.10386878390788 8.10869692693058 8.17339801111236 8.11587155526106 8.08144434690652 7.965398362904 7.81486124594858 7.90651279449548 7.90651279449548 7.74314685506521 7.53402782246993 7.27531897770188 7.28194807418223 7.38479672008494 7.04687980077376 5.86204192233936 6.41439247392863 5.26978802592381 7.13115541260859 7.13894293402714 7.13906830252345 6.97266728905368 7.76140879600599 7.66287923461815 7.75720492169135 7.74342116889671 7.83648295305253 8.1983568352921 8.34083520198698 8.34743062244162 8.32460020659036 8.31895445543657 8.34963034975415 8.39706480819744 8.46807976287453 8.45141031695282 8.46689763792628 9.44898996010088 11.5972945167276 11.5971385426594 12.2059314463879 12.3448400741452 12.4749185286572 12.4908718740891 12.4093338793631 12.396299371037 12.3955261512223 12.4420508242676 12.4597289921691 12.4653965926993 12.3591818909295 11.8087967398462 9.3904099020599 8.93978613846706 8.52808385540154 8.21058882678968 7.68596752593147 7.69111999734201 7.62240795596958 7.57627040166795 9.40952598948076 11.2901323227811 11.8298047333918 12.1112228865476 12.2178482851363 12.2696854935036 12.2566936409281 12.2530661738065 12.1523185104999 12.152143885886 12.043784704858 11.9494625003108 11.8075245369425 11.6889582208369 11.6396869847054 11.4456078774388 11.448458509316 11.2349741714526 11.178795509797 11.1230542968558 11.0542004814341 10.6314058051629 10.6171620449333 10.0743937952759 9.85738716529782 8.47955441062907 7.93513490066712 5.61432916384176 4.5599335430562 4.05650618631528 2.77697333350221 2.74577295490725 2.67919969071986 2.60161030685103 2.54930635374174 2.49954538625585 2.43963331008494 2.5100689538975 2.46178002080217 2.47445610065675 2.48368394594518 2.48368394594518 2.48379874959993 2.54322045469838 2.59236760624919 2.59236760624919 2.63231713399421 2.66707486753759 2.71763936813965 2.73913783727799 2.75476094705961 2.75472468990446 2.76735153979413 2.76735153979413 2.76381172117097 2.75142691945527 2.76371399953212 2.75995226671406 2.76936136682106 2.76519240358519 2.76519240358519 2.76087389358975 2.75193457521188 2.76073590684875 2.75604321378207 2.76705773773712 2.77114124800843 2.82605580443639 5.42429591846712 6.43359117499998 6.72755782808846 7.17560598283215 6.97906716040011 6.85846024646298 7.54505432370686 7.59296271062662 7.69268612585922 7.9262671906529 7.80520995318397 7.79664018765821 7.58346848154328 10.1541565095938 15.6608056615885 16.0465449890318 14.3243797264743 12.6896150478675 12.6522410422598 11.9542544410067 10.9728621706811 6.54424103893048 3.36304114712776 2.77109335893403 2.43059118156564 2.37454687263477 2.38173365870571 2.60843683818351 3.28996296797782 5.30236583314038 4.76778680088237 5.32475489444821 4.23307893342127 4.2428361421647 4.03461680851755 4.08336535845934 4.09228140997363 4.10286899956042 4.36148295019465 4.40276015843897 4.41261043624682 4.59009299821119 5.83756713588559 8.28116980675928 10.31360137289 10.7690028510814 10.8079187766452 10.5166269675399 12.9585811947591 13.6174826046093 13.7075283402339 11.6054024716855 10.9715129348825 10.132854265919 9.2233898023599 9.38084066441549 10.4265117720066 9.23882828536953 8.88142310244296 8.02425923883009 6.43349213775836 5.94849587153709 4.58454697943867 4.0477934498513 2.88051684166322 2.61597518729785 2.61592480087714 2.61587187758706 2.61587187758706 2.64570673875389 3.78155663656575 6.69635021876442 7.5327971583004 7.79872004780709 7.89298296947864 7.97342820385741 7.85123862134728 7.59594144652318 7.20036017387702 6.65654359699194 6.39425546457247 6.36706552177256 6.58341506218181 6.75251670853827 6.85659994540312 6.79946886263033 6.99514469108127 7.46455014178957 7.38439513512155 7.8590266107822 8.13975401444268 9.65533436643084 12.1730574513865 21.2176332035775 21.9389337020471 21.3985415277381 19.3538775795722 16.1222089380611 19.6308804301989 23.4593927423729 23.5942122780192 23.3195002569315 18.0416059710889 23.3037033479484 22.061259812548 20.0135944495576 20.4950953094676 22.0446255064676 13.8057036998294 21.6689532628062 21.1928323907678 18.8441272895145 9.1419793130418 5.59059119553446 9.14232859289511 9.59819751144195 9.94549340044047 10.4309787014962 10.0347669818402 11.7474517356499 12.6858773500327 13.0278305641263 11.9477405246306 13.65531703424 15.5677455027269 17.4553458055891 17.9645215320914 17.4069561743584 15.0137676988089 14.273812345635 14.0510611713554 13.9219536335716 13.6875391870355 -9999 -9999 13.9470014628659 14.084478096802 14.1777424938452 14.170468832509 -9999 -9999 -9999 -9999 -9999 -9999 -9999 -9999 -9999 -9999 -9999 -9999 -9999 -9999 -9999 -9999 -9999 -9999 -9999 -9999 -9999 -9999 -9999 -9999 -9999 -9999 -9999 -9999 -9999 -9999 -9999 -9999 -9999 -9999 -9999 -9999 -9999 -9999 -9999 -9999 -9999 -9999 -9999 -9999 -9999 -9999 -9999 -9999 -9999 -9999 -9999 -9999 29.869825508894 30.4749674009208 30.9241194497317 29.8210597995927 31.2921117567484 31.2710507629178 29.9150078648743 31.5120605922377 29.7434938039621 -9999 -9999 -9999 -9999 -9999 -9999 -9999 -9999 -9999 -9999 -9999 -9999 -9999 -9999 -9999 -9999 -9999 -9999 -9999 -9999 -9999 -9999 -9999 -9999 -9999 -9999 -9999 -9999 -9999 -9999 -9999 -9999 -9999 -9999 -9999 -9999 -9999 -9999 -9999 -9999 -9999 -9999 -9999 -9999 -9999 -9999 -9999 -9999 -9999 -9999 -9999 -9999 -9999 -9999
-9999 -9999 -9999 -9999 -9999 -9999 -9999 -9999 -9999 -9999 -9999 -9999 -9999 -9999 -9999 -9999 -9999 -9999 -9999 -9999 -9999 -9999 -9999 -9999 -9999 -9999 -9999 -9999 -9999 -9999 -9999 -9999 -9999 -9999 -9999 -9999 -9999 -9999 -9999 -9999 -9999 -9999 -9999 -9999 -9999 -9999 -9999 -9999 -9999 -9999 -9999 -9999 20.9531993470159 20.1716649795005 17.7922881311149 15.7431336056895 15.8478353577641 17.6980507720517 18.2230567327354 17.2622309888093 16.9866429568069 16.9774586558764 17.3202378239037 17.4989704546658 17.5354415393524 17.4984229598989 17.8612743268667 17.9528531751519 17.7926182684883 17.5546233516482 17.0393468973419 16.6562332101063 14.3360992376283 11.6697365630434 11.0121973196179 12.0369053576814 10.342411729159 10.5357385611118 10.6637789322015 10.7665776641922 11.1855524638537 11.2475757541465 10.7078458929876 10.8254614507313 10.3878223816163 10.0973149123547 9.61781764379815 10.3486959695841 16.49016415164 17.6091398656362 9.93920384385971 8.63208414862984 13.0762656301182 10.5415104888537 11.9283806389188 8.35780384930499 8.35563376181141 8.32762465117329 8.31093382934704 8.23583086922713 9.3057405837543 8.30465683129719 8.32503682953384 8.33837408578351 8.15014689930084 8.38999198286571 8.71234157796377 8.69365622658731 8.45488090521459 8.43639127206487 8.45481501372992 8.4616991208022 8.43389879679947 8.40898059102849 8.4543376399762 8.6924938080335 11.2621971788887 12.0799954947122 12.0696905872071 11.8779227062998 11.6425889081017 11.8734670853458 11.837812913536 12.2412150947119 12.3950941647475 12.504296534704 12.5482371195002 12.2128107811852 8.6890169712295 8.3926073018156 8.32373827662732 8.36559101605772 8.39516903918947 8.29892226797614 8.2791060027136 8.11288689600786 8.10167837595428 8.08913294697145 8.19027479533147 8.36208280133804 8.50258639639941 8.52242388244738 8.52632946358403 8.443459095299 8.37101273297914 8.38931341825528 8.35648570516419 8.38191761875315 8.33059665617782 8.27108131247508 8.21304913346835 8.22906762063242 8.21728612927206 8.27881520579191 8.32050776395559 8.33292621249481 8.32181541835826 8.26287161103283 8.26287161103283 8.26426160180691 8.24040302529728 8.15198168442828 8.04008183431428 7.84513608882156 7.99300613057622 7.84513608882156 7.84529408822865 7.73654638491728 7.53723676989778 6.90136955023214 6.88602147861222 7.42074771426528 7.82676909015854 7.75469187135974 7.74245173800448 8.04044966928992 8.04452303672592 7.97463802434448 8.09623876971272 8.23829109203361 8.31728759404149 8.38279102679558 8.46840987105243 8.48044070170035 8.47784940872846 8.47766325943817 8.5236537140427 8.52170715290032 8.52454116349301 8.78796119278761 8.78639919772266 10.1922696398141 10.8261307791289 11.5110047662473 13.2143237534313 12.5431391454889 12.687047669769 13.4925858894594 12.6700250907582 12.664332974574 12.4010801259364 12.4550732236592 12.5019168662883 12.4693437788031 12.273264446301 11.7319401986934 10.813060491008 9.11953944800575 8.80848790691735 8.57782759887658 8.55675372731699 8.13562404506774 8.04787813619626 9.72575625775083 11.3199468772841 11.8495958673795 12.1674160855682 12.2576698109494 12.2910011488031 12.3052844057986 12.2908821454402 12.2868416058078 12.263790031946 12.2373021293829 12.2064036785008 12.1786338746454 12.1074192368938 12.062734712848 11.9873707467521 11.968753846002 11.9086801704861 11.9005218761466 11.8022329814547 11.776961812327 11.680508076106 11.6165921751173 11.2785544555851 10.8282701587202 10.4744147501348 9.23040084711369 7.13887333703905 5.30343411504754 3.71080862638629 2.8072183460059 2.79120230161803 2.76278372258267 2.71795873682264 2.64867678388281 2.64867678388281 2.6131704681239 2.57138715930658 2.5841119519799 2.5922571578238 2.59236760624919 2.59148788933986 2.59148788933986 2.59148788933986 2.63243841911053 2.66561811291151 2.69266062514496 2.7363024484842 2.76735153979413 2.78109405835755 2.78917896001396 2.78917896001396 2.79524137807769 2.79943517844385 2.79094731221911 2.79088613599535 2.78637727742879 2.79231929210704 2.78513842711367 2.78171760278245 2.77697098967972 2.7715842601984 2.77689597982088 2.77681889954145 2.77132782036234 2.77441868354083 2.81661835036149 5.42847950085809 6.44276810549817 6.88927345098874 6.23175289291114 7.18738235734279 7.79393068730574 7.85429957641463 7.26063409084913 7.59399663540035 7.54155674353044 7.95587368764846 7.9713298926077 7.93453673662876 7.61367884774565 14.7539286138455 15.7069890133517 10.5046200682239 10.9223726650976 11.1367068679429 10.2924446067416 9.61872455073648 6.13849564302036 3.71184562422962 2.60016861147327 2.5155622311178 2.43066676075598 2.37460773856444 2.29756202284515 2.3882103785219 2.46148525630952 2.69577741579787 2.75811661116126 3.70506526273184 3.44499763226022 3.49014302476977 3.53230592675513 2.86234469692986 2.86388140056377 3.57107915396983 3.95930565718652 3.58439244822032 3.94522052065884 3.99425233649434 5.65454556645953 7.32554602137674 8.56913723475468 11.1311362530173 11.6732590896798 11.7177402937104 12.8870221443601 13.96316672323 14.0966974627695 13.4861197558662 12.5549281215956 11.5351189314687 12.5097209483754 14.0891535052969 15.0788874838119 13.329602883564 13.3854255625111 11.8518336814688 9.61940933102206 6.90857703539494 5.16839478267601 3.76291279385226 2.71340987140641 2.71341168872166 2.75229394975909 2.75228384909041 2.76807484516653 3.76253844794486 6.17909453695627 7.46099141264337 7.76360191291467 7.99088526220773 8.04507855178847 8.09041911077056 8.0271467724379 7.84439768546974 7.57904843598228 7.37697174854953 7.1282497958913 7.10838363652709 7.12519825708756 7.20997751418306 7.403075044324 7.45171849332659 7.7309378730908 7.91637603324003 8.16428554114112 9.51999220015804 8.09207307021389 9.84415881992902 12.1629476667178 21.9233317708392 21.1714698114765 23.0471494522987 23.1143383302611 19.454224990878 19.9364045493771 23.1992654759316 22.0910966670219 23.5307204169974 23.2107073232789 21.4914412557144 19.3634502448061 16.6442600625256 14.0750776470243 20.8788098264403 16.3175634597461 20.3361314911698 21.2311072840842 10.9531671768712 9.44041785412619 8.97439011446202 9.43867128950444 9.3412435760423 11.290696524162 12.4735103582043 12.7011714480918 13.0106480790099 13.0142094939204 13.3200870031152 15.0399421551484 14.8979072656048 14.5710148943878 17.8030316267095 17.6829271933141 18.1453550232881 17.8780771841281 18.1461829915687 16.3983590249555 14.2915427943049 14.153276440907 -9999 -9999 -9999 -9999 -9999 -9999 -9999 -9999 -9999 -9999 -9999 -9999 -9999 -9999 -9999 -9999 -9999 -9999 -9999 -9999 -9999 -9999 -9999 -9999 -9999 -9999 -9999 -9999 -9999 -9999 -9999 -9999 -9999 -9999 -9999 -9999 -9999 -9999 -9999 -9999 -9999 -9999 -9999 -9999 -9999 -9999 -9999 -9999 -9999 -9999 -9999 -9999 -9999 -9999 -9999 -9999 -9999 -9999 -9999 29.7082736220375 29.7050338705246 29.9198159775614 31.2251389135125 29.9172595886766 29.9275224598153 31.3747802645379 -9999 -9999 -9999 -9999 -9999 -9999 -9999 -9999 -9999 -9999 -9999 -9999 -9999 -9999 -9999 -9999 -9999 -9999 -9999 -9999 -9999 -9999 -9999 -9999 -9999 -9999 -9999 -9999 -9999 -9999 -9999 -9999 -9999 -9999 -9999 -9999 -9999 -9999 -9999 -9999 -9999 -9999 -9999 -9999 -9999 -9999 -9999 -9999 -9999 -9999 -9999 -9999 -9999 -9999 -9999
-9999 -9999 -9999 -9999 -9999 -9999 -9999 -9999 -9999 -9999 -9999 -9999 -9999 -9999 -9999 -9999 -9999 -9999 -9999 -9999 -9999 -9999 -9999 -9999 -9999 -9999 -9999 -9999 -9999 -9999 -9999 -9999 -9999 -9999 -9999 -9999 -9999 -9999 -9999 -9999 -9999 -9999 -9999 -9999 -9999 -9999 -9999 -9999 -9999 -9999 -9999 -9999 -9999 20.5350598891422 20.1566363601746 19.1437951108537 19.7045765095088 19.9106579431872 20.0390659142892 20.4446690740025 20.4556000811156 20.2357900061944 19.885947084332 18.2294135521807 17.9984779657996 17.9424560668971 18.1879297926233 18.1852182981041 18.0149632283919 17.6904474693218 17.0422287493052 15.91620817047 13.2971429599208 12.2584271486967 12.0149817494719 12.909461442817 14.0523605060145 19.0129167799075 20.5191654532929 19.0026715461186 10.8509461842767 19.3372442761095 11.9404332011169 17.5100831409737 16.7644925886617 14.3206315245185 10.0456745466127 10.0262253696988 18.3623542795112 18.7928317108599 9.90352383746028 8.61239934319912 12.5172146656853 9.2859129395804 8.4647903102438 8.24896716974586 8.26515548378223 8.22368951989916 8.19517163199583 8.24913498228768 8.16177798531553 8.25597334024206 8.23478419533928 8.21554942123527 8.28318497152035 8.3971833113951 8.44067413667348 8.46205166381908 8.46719146687235 8.4736449657892 8.49337108837885 8.49536460251586 8.48728450475123 8.47121666593321 8.44615627806543 9.67152132431479 10.6832564314497 10.3130135671906 11.0389434594921 11.0435577350501 11.9860038397865 12.2380814587005 12.124454084158 12.1302187049293 11.9885681719501 12.2824858290226 12.354782183797 11.36227907348 8.45437343338414 8.41767534865414 8.38294902308299 8.4341532755652 8.43446394515772 8.42488544400376 8.37124673929269 8.24744093254622 8.15184723675211 8.0775920328852 8.09440732681423 8.3799459795245 8.5362179814014 8.55914329800419 8.55879846212219 8.5396904449479 8.46211119489596 8.43704384393521 8.40473425002592 8.38879580362101 8.4177484432439 8.37369051791605 8.32806866482072 8.32625476927579 8.37814292076562 8.41528530634385 8.43902677706533 8.45231495995669 8.42307491473185 8.42307491473185 8.41857576550958 8.38144002609035 8.36559357952995 8.31392080049168 8.23498116343588 8.24587963510454 8.20852715822037 8.20852715822037 8.21175097197091 8.03610977688589 7.97812215916981 8.0222208515772 7.74353830833003 7.63221884870777 7.96762033986157 7.97405105352371 7.98236382929593 8.33115887616555 8.20444713898683 8.20429415818048 8.32908229922624 8.39924770451653 8.44406722706445 8.51640383711576 8.52868909836711 8.51622131435265 8.53950777442318 8.54766969830308 8.56047097595826 8.55750608171527 8.54010074569461 8.53646361460836 11.5610241514124 11.8278523584589 12.2754945534726 12.6473237987638 13.7747597659038 14.3320853747938 14.342835550562 14.391075355979 14.3827780701751 14.2090650399143 14.1868483726319 12.4764379559558 12.5236435050805 12.5522410721245 12.4902240262698 12.2847287829235 11.9467871758472 11.4504912821552 10.6942495751866 10.538083310506 9.96302190641193 10.1932745689233 10.0498281583425 10.7731684325379 11.5894502886867 11.9747411483237 12.2054965821549 12.2725445824118 12.2999153483672 12.2703042190735 12.2518993250448 12.2649526645244 12.280180640328 12.269042963898 12.283213281384 12.2318275141728 12.2155312748192 12.2152189383596 12.1906817120991 12.1588206955523 12.1476114948122 12.0921021701513 12.1306498396785 12.0853173980522 11.9768336545868 11.8120720764153 11.5175477710874 11.0397119003938 10.1860882003906 8.96943815971198 8.46641653823482 7.71399801665532 6.17079202468235 2.81995869247408 2.80726642100039 2.78803850278969 2.76289376119415 2.72187282989772 2.69801644534191 2.668273400715 2.668273400715 2.668273400715 2.66695569861439 2.66707486753759 2.63118516137069 2.63118516137069 2.66561811291151 2.69495809156206 2.7176127620525 2.75472468990446 2.78109405835755 2.78917896001396 2.79524137807769 2.80895327458366 3.84094374957684 5.73414744772177 7.9022255504788 3.87657767751415 2.79813645761288 2.88681771076348 2.79231929210704 2.78657531753228 2.78513842711367 2.7796561666144 2.7807210939498 2.7806282360417 2.77461800798682 3.97794780601308 5.91276736663841 5.42749064909338 6.23461530734518 7.21523061539606 5.75427518194414 6.44763215582451 7.42107811472475 7.7135846003867 7.80992963372578 7.57691584414757 7.73204877361182 7.73166223112745 7.93549899286752 8.012433652486 7.84913622544185 7.70659515079715 11.4007692690537 8.43538457571646 7.51598861412531 7.67254720200549 8.25828119176511 7.13925491800137 5.13948600967244 4.45528859972214 2.80741791414914 2.55964811197968 2.42144043039552 2.36685264464861 2.37825055185082 2.38178669111778 2.4582042682346 2.51858792489935 2.56926526069977 2.6124445337001 2.61592480087714 2.6529818343632 2.65302726590594 2.65302726590594 2.65302726590594 2.70557417201772 2.95336917266914 2.93361808354743 2.95624786537814 2.9563201166768 4.67315812799204 5.90193723466052 6.94881780437006 7.19182860158207 8.36742825679977 9.55861754591202 11.1363270252774 13.7343196476635 14.2817711583231 14.3077006866589 14.081761589991 14.0126013265417 14.2447621501442 13.8933699304398 13.2255649027753 13.9314934622705 14.849857950821 15.2764600514829 14.1162600405045 9.96213995066055 9.18909653296846 8.36976013667165 6.4325397689329 5.30512511140031 4.59624268506623 5.62801716964087 5.64860720781329 5.66560632458361 6.39831784170349 7.21214817528361 7.7190865008327 7.90090887556381 8.06314594747254 8.10950682943966 8.09127398902089 8.00775673694868 7.89656806717475 7.67690833129675 7.62405554703361 7.6120596658443 7.54805715111432 7.5484921564352 7.60984968011283 7.77314947007558 7.86842668689792 8.06969837206194 8.18953486472711 12.4751555996892 21.2404997339402 12.1826312152055 12.3143649794036 19.9609762453276 24.6944352908977 23.0770335858242 24.1291724343631 24.3446374068843 22.5527035683256 16.0000701068514 16.9746162695065 19.5209758333483 21.6934077227999 23.5340130388509 22.20451376969 19.7522479670636 19.2891024441405 15.0047408024936 15.242035397852 18.7864621184691 21.5186582347283 21.0064925374415 12.1103045304199 9.51926437919608 9.68425273340084 9.91437680831121 10.0928769961096 10.2805983306679 12.5220263004872 12.7668535463765 12.9269054245068 13.112747607903 13.3368873549108 13.3511269782478 13.7339578133006 13.7119465956671 15.4423275710355 15.7724433710139 17.9459930640527 17.6058680827227 17.5496140269672 18.4909609888136 16.3209889106368 14.2966162756297 -9999 -9999 -9999 -9999 -9999 -9999 -9999 -9999 -9999 -9999 -9999 -9999 -9999 -9999 -9999 -9999 -9999 -9999 -9999 -9999 -9999 -9999 -9999 -9999 -9999 -9999 -9999 -9999 -9999 -9999 -9999 -9999 -9999 -9999 -9999 -9999 -9999 -9999 -9999 -9999 -9999 -9999 -9999 -9999 -9999 -9999 -9999 -9999 -9999 -9999 -9999 27.671463848729 27.6894787108236 27.6975829654594 -9999 -9999 -9999 27.7167307688668 -9999 -9999 27.394433281466 27.4205761432181 27.3714306123567 27.326165445479 -9999 -9999 -9999 -9999 -9999 -9999 -9999 -9999 -9999 -9999 -9999 -9999 -9999 -9999 -9999 -9999 -9999 -9999 -9999 -9999 -9999 -9999 -9999 -9999 -9999 -9999 -9999 -9999 -9999 -9999 -9999 -9999 -9999 -9999 -9999 -9999 -9999 -9999 -9999 -9999 -9999 -9999 -9999 -9999 -9999 -9999 -9999 -9999 -9999 -9999 -9999 -9999 -9999 -9999 -9999 -9999 -9999
-9999 -9999 -9999 -9999 -9999 -9999 -9999 -9999 -9999 -9999 -9999 -9999 -9999 -9999 -9999 -9999 -9999 -9999 -9999 -9999 -9999 -9999 -9999 -9999 -9999 -9999 -9999 -9999 -9999 -9999 -9999 -9999 -9999 -9999 -9999 -9999 -9999 -9999 -9999 -9999 -9999 -9999 -9999 -9999 -9999 -9999 -9999 -9999 -9999 -9999 -9999 -9999 -9999 -9999 21.0584412197141 20.9417086698679 21.0208917286316 21.2052236612044 21.3726219513311 21.4236990820015 21.4322284216647 21.4207175998018 21.2109468483933 20.8290357400315 20.0193890281449 19.349054509564 18.3444927394004 19.1623479951545 17.9628726595285 17.5767240236252 16.8008904470468 16.6302336069587 13.8586610777024 12.3550494671242 12.6760250635032 15.9437815542032 17.5633979974801 22.3451226928238 21.919869446652 28.3346337319622 18.8493593259532 18.1028785847899 20.0122368688183 20.1896196703049 19.8237327797159 19.9284092131254 12.7340982567264 11.1787122808609 19.2797083894321 11.6688699153157 10.5503152057476 12.947262618822 9.99521131762687 9.23132220092147 11.0554096267895 9.49841764339172 8.19350128540379 8.1624754362003 8.11696383142745 8.10301789514769 8.13038888713255 8.18558844787158 8.22415293604609 8.23749165838606 8.33069212608902 8.39969319626419 8.43123802754218 8.46224493593379 8.48336488114146 8.50792765695105 8.50882881540115 8.51381284211341 8.51770400286209 8.51743867383282 8.51705358922747 8.51880874291238 9.68706667190355 9.69256417505592 8.5404230381899 8.8093284393296 9.04930595584595 10.675480638558 10.6809216551449 10.3088586403051 8.7438837924608 10.0053726150456 10.691586902753 8.46165321574338 8.44890628694789 8.42197640670133 8.43626006730355 8.50326179618238 8.48681305642911 8.48500251987475 8.4295641200114 8.33479605789335 8.25999734483339 8.22281620847606 8.23501071399187 8.42266984750704 8.554158427474 8.56944713925064 8.58104535024358 8.57986538932542 8.55323858377738 8.5430939581419 8.50488585493266 8.47259889821715 8.44379623069185 8.41028692367518 8.40806308113647 8.44774437571709 8.44869991734639 8.4639756111256 8.49814228173793 8.50791254758835 8.48050508932549 8.48107825565317 8.44172798921034 8.44172798921034 8.42017342564745 8.41725699828745 8.40025185977214 8.37945605456182 8.4134674803433 8.40397255518477 8.35747881254768 8.29292859158619 8.36249531918337 8.19839409434585 8.09066308766066 8.04292487295969 7.96877317375239 8.24873183854437 8.23714850468822 8.44794319016215 8.42724292742846 8.35338051530585 8.51777685774833 8.5590591059883 8.58779960115111 8.5781809897059 8.58263658928008 8.59277297098811 8.59986626221348 8.59398357485294 8.58328549911559 8.57316325213118 8.74378640972046 9.60454005207588 11.5917168912826 12.5301833242226 12.6744083615815 12.8351942766435 14.2718246877121 14.5068213534712 14.7440655359912 15.9605745231163 16.3049564962776 16.5062785397928 15.906218140617 14.2367017070674 12.580809354112 12.5871508128041 12.5928026467637 12.4942984062171 12.2928170041955 12.0578812087449 11.7414484862006 11.5000767451143 11.3025493161713 11.1182072464287 11.097378948127 11.3549473204322 11.7633412552794 12.0930575409265 12.248592149622 12.2540891942787 12.2165538151349 12.1863097683353 12.1641383952591 12.1744346871851 12.1917957122336 12.2170966532 12.2342533750755 12.2362088210293 12.242025460277 12.2401447715004 12.2110207573933 12.2180937961042 12.2173979184625 12.2306367373141 12.2280122005094 12.1683667638907 12.0071259536916 11.6796432923672 11.2500436125732 9.76061395299039 9.18584342386175 8.67705111171388 7.93920412687782 7.48458204378656 7.35925989291035 6.25790345347446 3.82474096761835 2.8072183460059 2.79120230161803 2.77693457883314 2.76289376119415 2.74389478400917 2.723680962443 2.7237991324955 2.7219875298743 2.69495809156206 2.69495809156206 2.69263745983283 2.7176127620525 2.73913783727799 2.75472468990446 2.78109405835755 2.78917896001396 3.84037451503491 6.7901642884352 7.1894709537982 6.97481377013776 7.82312236315841 8.25330340027255 7.32327994724353 6.57202690029895 6.5659565677848 4.87175084064426 3.90672445179519 2.7883234126314 2.7865314397095 2.79902684541267 3.93779184468162 4.49670284445529 5.74636060972286 6.75922499253636 6.2398508773534 6.75619577931922 6.23745142572314 5.74986973683263 7.21477594166908 7.65625515381346 7.65082454056522 7.65027349275213 7.72593908564939 7.75630285789574 7.91787870726365 8.04167458928264 8.08368328288396 7.95439037464701 7.65357094384091 7.51810426917532 7.69239484532492 7.70753432996844 7.58338683753291 7.34952309797872 6.02490993346995 4.45528859972214 2.80741791414914 2.48718618939185 2.46578342797968 2.36267630071733 2.37080766170621 2.37830630822449 2.38505449583689 2.5150505698597 2.56195540460311 2.60873782565839 2.64589166415284 2.6495182025685 2.67814581294171 2.68138830110903 2.68138830110903 2.70557417201772 2.72638735500593 2.70557417201772 2.70557417201772 2.7269812676611 2.72388103826279 4.31149814738911 5.28422111497443 7.60578058650077 6.19333074329069 7.24884325096996 9.05692544043876 11.4790459650059 14.3336603339098 14.4893260547802 14.3028715019776 14.3379137128057 14.373218068048 14.8099237903331 14.4280585201713 13.1634832271584 13.2649721670673 14.0743607975012 20.5709012259912 14.7612673943889 13.5641078406073 10.0493275829986 8.86158580650028 7.2639702405713 7.0921992529176 6.87147892371821 6.99970328740287 7.22551010763369 7.32492788931615 7.46836599877304 7.74139610750774 7.90236020716589 8.01982125859642 8.15202050831116 8.18854621840923 8.14130051521874 7.98873583582434 7.83374623911526 7.67117570553241 7.66781078020593 7.85529410017211 7.86642934358272 7.85505224823477 7.90661452904075 8.05553109288923 8.17726300238757 8.16931356945825 8.18972125146246 12.3713755505953 15.6267939369382 12.4515107988349 20.1455940862682 22.4564124551658 19.8605960154508 22.8181921916947 23.5669625484101 23.6463932825418 23.2975434375365 21.614868945784 20.1486329741506 16.7182348972982 17.4913505421837 22.2914841536787 22.9067794292312 20.9365424126455 19.4650210303962 10.8031972232397 5.68819980117332 11.3609646197835 21.8710515857618 22.2983740192707 15.479039384397 9.76701977516351 11.3161624191408 11.694201490613 11.1567528029009 10.1600777345251 10.3842653065608 10.7410564995068 12.9868117261787 13.1706141190021 13.0996934065084 13.3223349127424 13.5933012440121 15.2254461043589 14.0131113274357 14.80633307565 16.996370521493 18.2467987911649 17.227817714946 18.427661409868 16.0431935443092 14.977550275331 -9999 -9999 -9999 -9999 -9999 -9999 -9999 -9999 -9999 -9999 -9999 -9999 -9999 -9999 -9999 -9999 -9999 -9999 -9999 -9999 -9999 -9999 -9999 -9999 -9999 -9999 -9999 -9999 -9999 -9999 -9999 -9999 -9999 -9999 -9999 -9999 -9999 -9999 -9999 -9999 -9999 -9999 -9999 -9999 -9999 -9999 -9999 -9999 -9999 -9999 -9999 -9999 29.5707099919697 30.6834119923319 -9999 -9999 27.3962622300875 29.5899600940716 29.771931422403 -9999 -9999 -9999 -9999 -9999 -9999 -9999 -9999 -9999 -9999 -9999 -9999 -9999 -9999 -9999 -9999 -9999 -9999 -9999 -9999 -9999 -9999 -9999 -9999 -9999 -9999 -9999 -9999 -9999 -9999 -9999 -9999 -9999 -9999 -9999 -9999 -9999 -9999 -9999 -9999 -9999 -9999 -9999 -9999 -9999 -9999 -9999 -9999 -9999 -9999 -9999 -9999 -9999 -9999 -9999 -9999 -9999 -9999 -9999 -9999 -9999 -9999
-9999 -9999 -9999 -9999 -9999 -9999 -9999 -9999 -9999 -9999 -9999 -9999 -9999 -9999 -9999 -9999 -9999 -9999 -9999 -9999 -9999 -9999 -9999 -9999 -9999 -9999 -9999 -9999 -9999 -9999 -9999 -9999 -9999 -9999 -9999 -9999 -9999 -9999 -9999 -9999 -9999 -9999 -9999 -9999 -9999 -9999 -9999 -9999 -9999 -9999 -9999 -9999 -9999 -9999 -9999 21.5840359229133 21.6256490153192 22.7776194244194 24.8221296140591 24.8598232705557 22.180133580223 22.1867760593103 21.9230140018088 21.7628247758089 21.4319070746827 20.9209046334215 20.2431065214618 19.5570626514685 18.7497901131447 17.039685915336 15.6399152803895 17.2704077990743 14.4415621302123 12.6449971130557 14.1761548104328 16.8835497900608 17.3370527294776 21.752866524886 25.7408096552938 25.7799123143621 20.3165110642592 20.2824637009353 19.7041634072184 21.5539174207129 20.0353066580242 19.5193043641458 19.8088139599743 19.3909092314782 19.3742146786693 12.7099304920128 13.0231556557391 16.7211118432036 14.0991250998281 10.5664890404997 17.1629768949748 9.041448194109 8.09720091922801 8.05837216323122 8.08249424625651 8.08161031682392 8.09505441407314 8.14824741443934 8.17624355675655 8.2426281493768 8.31443860036162 8.39956384173705 8.45211024374851 8.48452725514191 8.50238025551437 8.52443580781448 8.51887059669721 8.51867754629298 8.5346617821429 8.52757789592231 8.51413312933718 8.52741607671339 8.53105663952257 10.0179905228553 8.79933185491855 8.53872308110555 8.5377098257801 8.53845614138941 8.528243894126 8.51304009716204 8.50716436554045 8.48750322270452 8.48892944882563 8.42570277778956 8.44615751469459 8.42490478091084 8.5102128118457 8.46986627675235 8.51504275657385 8.50666847352652 8.45714824044507 8.44042902186528 8.43749435006446 8.41445179055856 8.42338406104151 8.50841458521046 8.55016123206264 8.57499033118404 8.60045380247992 8.5941032644231 8.58834338263435 8.57994415529314 8.54588181299841 8.50303022494393 8.49620891776124 8.45612826277889 8.47329009868127 8.47644068518582 8.49593600093596 8.49592271341661 8.52983361395543 8.53992506030762 8.52163624872088 8.50030059813676 8.48826756567788 8.43494747594286 8.41568449879786 8.45426424794739 8.45799443733574 8.48953175603745 8.48953175603745 8.47643522394733 8.48910033367733 8.45750907925862 8.4471407959785 8.39564140132056 8.3295361521295 8.24187641370418 8.18826809121954 8.31726200870875 8.3843703318191 8.52263691176476 8.55325230485193 8.52409830439911 8.59209555491085 8.60684468692916 8.61376934288218 8.60105219324312 8.60086228252931 8.60793550356218 8.72941635931454 9.61756696296517 10.0728111318397 10.5385952148992 10.7458797855073 10.7607294559627 11.834875918766 12.6422954272449 13.2764289665011 15.6395051686596 17.1545762143839 16.3660708543225 17.1137282125236 18.0076977300411 18.0052971761743 18.1405962534307 16.5817358935009 14.8738421757193 13.6414635693148 12.6367262348159 12.6033349889092 12.5530321664316 12.4437596442112 12.3071529810417 12.1089268883196 11.9420850771961 11.722400544267 11.5497972165683 11.4853837462172 11.6492262953273 11.9273075985693 12.1846196691645 12.2258903882349 12.2080811142331 12.1476563889596 12.0726854878962 12.0444210867798 12.0566385489956 12.0951086432585 12.1201136561694 12.3777023888122 12.17689306372 12.1905888051316 12.2067833445785 12.2078493971903 12.2152877506401 12.2241723921073 12.2235271861249 12.2719739663759 12.1523648374292 11.8927860248327 10.9886168691498 8.46772036449279 8.12633803512597 8.09007623324181 7.98330997596927 7.92749385819441 7.85304796403974 7.78513480340856 7.20581275695066 5.70844102763433 4.36495485884693 2.81110238826906 2.8002423673367 2.79116347505069 2.77697333350221 2.76302306968886 2.7418292921822 2.7418292921822 2.73913783727799 2.73913783727799 2.73913783727799 2.75476094705961 2.75472468990446 2.76735153979413 2.77739845552995 2.80348552977276 5.3443533910482 8.09025052157847 7.89776834699324 7.89650723875957 8.21332104865926 8.13920291717787 7.87075238643721 7.32301387200294 7.32030737092277 6.56217119216299 5.92510539735182 6.24921796758596 6.24827271709276 6.24187405939412 6.46143420857604 5.74044150756695 5.74673082189214 6.91852585111828 7.1225803917501 7.11914913721537 6.75163465923214 6.90384849360988 7.44482663064085 7.50489712358563 7.66741930129977 7.86295681861565 8.04252051407481 8.01515804811593 8.05982365315797 8.09611684643013 8.107695864553 8.06928926880139 7.87978478550119 7.8449146948312 7.84306140119294 7.76942968029678 7.52878740178688 6.57654911852487 4.82388074658619 4.17723228609072 2.54044699678625 2.40125712442014 2.35407941271884 2.28110153751015 2.37460773856444 2.44743777208415 2.51134945433085 2.56189485372311 2.60492214822998 2.67025190446502 2.69852553903421 2.70218290612127 2.70223725346106 2.72644177143981 2.72638735500593 2.72638735500593 2.72638735500593 2.72673959079011 2.7411907431992 3.75156127376028 3.75150139510885 5.03078736743006 6.31413947350551 6.39267594334829 6.31330637407254 7.56583790044399 9.16031202663407 10.885146973884 14.3775874612484 14.382598759644 14.3048933378275 14.5224741121157 14.4978293338474 14.8710316306505 14.7999717789788 13.9419145765104 11.6491053999848 14.0721934391344 20.2696468197339 20.7954929467821 16.4282611757876 10.3620575463599 8.35931922278168 7.84539627762948 7.76535091887186 7.67527677356265 7.6792772165642 7.73374299057822 7.87060983211948 7.93106885161165 8.05901978952467 8.14065468755071 8.1776781868693 8.2168543304489 8.23499754919408 8.17219152055567 8.01292414417716 7.73509397705235 7.58822558257622 7.83270772742547 7.98805410883436 8.10977005958017 8.1002740322892 8.07452541978087 8.18675914888586 8.20585163100872 8.20998841060555 8.19871731640366 12.1537252695209 12.51963932856 12.3877970941193 18.6103868777881 21.6487844926555 19.0365590646683 21.7143080346658 21.9714824224273 22.4971063200775 22.6875355596433 21.5637791726075 18.2267040766616 15.9873939705977 15.4673570050684 17.4439206000829 20.1684798364447 19.3060468991683 19.9912939340267 15.2692426556234 8.8325323361649 8.55532577986327 19.4408568555152 23.0892827266807 18.9039321982923 12.6913460426567 11.6247396136885 11.932305569097 12.0785743506892 11.764156189504 10.3597706065128 10.4739996443447 12.2213610782643 13.0642979174507 13.317652396821 13.5094720150922 13.355833916797 17.5026979264585 17.242537029075 17.8290195964337 19.8086720930526 19.591584904642 18.1601214046532 18.5018541753961 14.9752316334715 16.0068096727864 -9999 -9999 -9999 -9999 -9999 -9999 -9999 -9999 -9999 -9999 -9999 -9999 -9999 -9999 -9999 -9999 -9999 -9999 -9999 -9999 -9999 -9999 -9999 -9999 -9999 -9999 -9999 -9999 -9999 -9999 -9999 -9999 -9999 -9999 -9999 -9999 -9999 -9999 -9999 -9999 -9999 -9999 17.7749896765828 20.0076331875949 26.4063383435954 26.6639455104892 26.9920001740066 -9999 -9999 -9999 -9999 -9999 -9999 -9999 -9999 -9999 -9999 -9999 -9999 -9999 -9999 -9999 -9999 -9999 -9999 -9999 -9999 -9999 -9999 -9999 -9999 -9999 -9999 -9999 -9999 -9999 -9999 -9999 -9999 -9999 -9999 -9999 -9999 -9999 -9999 -9999 -9999 -9999 -9999 -9999 -9999 -9999 -9999 -9999 -9999 -9999 -9999 -9999 -9999 -9999 -9999 -9999 -9999 -9999 -9999 -9999 -9999 -9999 -9999 -9999 -9999 -9999 -9999 -9999 -9999 -9999 -9999 -9999 -9999 -9999 -9999
-9999 -9999 -9999 -9999 -9999 -9999 -9999 -9999 -9999 -9999 -9999 -9999 -9999 -9999 -9999 -9999 -9999 -9999 -9999 -9999 -9999 -9999 -9999 -9999 -9999 -9999 -9999 -9999 -9999 -9999 -9999 -9999 -9999 -9999 -9999 -9999 -9999 -9999 -9999 -9999 -9999 -9999 -9999 -9999 -9999 -9999 -9999 -9999 -9999 -9999 -9999 -9999 -9999 -9999 -9999 -9999 24.5220433825045 25.8847190574147 26.2558879480633 26.7168195930148 26.9320251428118 29.1970362962205 30.0450652966606 24.5310005815637 21.8806279516701 21.2751924842452 20.2936966499784 18.7745774400129 17.0458716789171 15.7233552950827 15.4952213804029 18.0539618745754 15.471171202417 14.6144132807575 14.1589143148355 15.1469594517754 16.4809580012681 21.9319112157502 22.0679232251282 25.0627114509094 25.4546286503572 22.1533416348001 21.9273368452022 19.9547014389926 19.8779769339156 20.7994967122966 19.9600164659474 19.5380654809263 14.4645084265404 19.0216818302316 13.6303937102597 10.1549565546709 10.1870277411128 16.2837618558905 9.1036893008754 8.13044244487409 8.01534911564799 7.97020044754084 7.99239589222762 8.01574629674036 8.05969460918786 8.08096153907387 8.17378834364161 8.24731818392217 8.34764407615318 8.39028899427461 8.45595889497829 8.49692997766498 8.51971003534828 8.52981880355549 8.53314475420127 8.53941573360062 8.54900085689836 8.53117458714424 8.53382588869743 8.51729831189642 8.51085321059577 8.53077332579191 8.53196094260156 8.53059003448915 8.5247746662437 8.53096661957946 8.52766634607059 8.5113415437144 8.51058825355129 8.48496051040046 8.46627090088969 8.45369447119116 8.46989597770137 8.5147430721317 8.52303905506918 8.49267726839008 8.52355099500323 8.53742207407043 8.53509407880988 8.50869062346785 8.49811080148059 8.48159724113275 8.49642361468548 8.53906662876393 8.55393970489675 8.57480662860976 8.58943972226662 8.60088064369136 8.60157064168549 8.5911700927913 8.58649436509589 8.56950703517798 8.52936884816463 8.5276511822409 8.4844424326945 8.49432615946908 8.5051661861148 8.53328568921087 8.54917935932426 8.54902722850941 8.55304082978682 8.52102151030467 8.52528437791229 8.50250825552916 8.47031569578239 8.4652788050297 8.48748169641219 8.53546748284494 8.46462371982072 8.49807165102408 8.51758335663489 8.53825549799059 8.54744095438141 8.53552662131775 8.46958500117642 8.4947550369424 8.476658211979 8.45390374976918 8.42438159292898 8.5480198066895 8.60891466027278 8.62086305438607 8.63082937334255 8.64879513883275 8.63772381189037 8.64626651459122 8.7469137510601 10.4069623313501 10.8371419784866 10.8496685614673 10.8788725879272 10.907942813405 10.9452414176162 10.9694974776658 11.8978126617176 13.9852510383016 15.4568500413554 17.812460960322 17.9298892098443 18.6137711061044 18.7253469472263 18.5353441081191 18.7693427877223 18.3982557427527 16.0791621259964 14.8139675661157 14.368252555852 12.8458267541663 12.6208015057548 12.5641073995654 12.5079051745596 12.3851959245847 12.3068833149333 12.179253795823 11.9063171612657 11.7903884115913 11.6859693365266 11.6888187575357 11.9080507619987 12.2031943049197 12.2293316565292 12.1554204058609 12.0232022726308 12.9762249479079 13.8452026425391 14.5102675028147 13.4881146011205 13.5283555488307 12.0710427178886 12.1081901190074 12.1482910643348 12.1644473108014 12.1821432960285 12.2123915511432 12.2254504353524 12.262727503532 12.2306681637607 11.9133221508692 10.5136435871474 8.36616754957585 8.33295380335148 8.26161071059022 8.20369859051917 8.13378448283361 8.0375955661005 7.92556647020152 7.76662374181356 7.48559083334233 6.98135764110856 6.45762149406316 4.36543082960839 4.35768511989492 3.80527548306808 3.7982547526436 2.79167709014916 2.77393557735695 2.77393557735695 2.77389674316989 2.78462866501796 2.77072721552223 2.77072721552223 2.78109405835755 2.79340046055466 3.81652220603022 5.66913069188362 6.78665834527558 7.96399784076811 8.16857053047918 8.23477420874303 8.1593590061382 8.03806759057609 8.07326633738429 7.64146399826776 7.26835102632893 7.14875274225519 6.77934190121014 6.99465871619209 7.14635344243111 6.97968092540203 7.58848803423986 7.24400314287541 6.91958009302616 7.3797275953127 7.37940241610963 7.37863508908314 7.22503105231358 7.46304713083783 7.52007804629195 7.75224434191109 7.92460429824256 8.11190847958269 8.09783630466826 8.10217599031532 8.1051059678436 8.09720174105558 8.0923986367676 8.00385834910298 7.91566473554031 7.93570930336696 7.88140341610591 7.75766838018475 7.43221123769021 6.12990201404413 4.70881658127167 4.1918109240661 2.57884158970577 2.50467641009896 2.42151861684527 2.36685264464861 2.37825055185082 2.45120542226599 2.5580292392573 2.6338636541008 2.66605654153396 2.69432315980219 2.73679723171795 2.73679723171795 2.74067070310668 2.74067070310668 2.7411907431992 2.74143227413447 2.7411907431992 2.74468112802063 3.74007759514478 4.30471759989136 4.86566542341966 6.22456596379433 6.31330637407254 6.31338914974691 7.26838234434934 7.55871454127916 7.96471588054421 9.51505280521327 13.2003333724488 13.7126632163929 13.7035266995358 13.8608197807688 14.1978940208293 14.8553735067104 15.3901723347107 14.4660406240764 11.4921462178082 10.4093967698962 11.860845222516 11.8473286786176 10.1112622838774 8.28044660881908 8.13216908581461 8.01971343184195 7.96415684798187 7.90591617309574 7.95840918444912 8.05006762171793 8.1261312074847 8.14387456206535 8.16777766554753 8.2262392745594 8.24179247647329 8.27482435865903 8.26272969743673 8.23302467242761 8.12970529502607 7.91289668608387 7.8003528518241 8.04358785743418 8.10094524704235 8.20391011827135 8.23080041377307 8.2301876408654 8.22393143872417 8.24288564071076 8.4131749295767 12.3760449703008 12.5838503061984 15.235501032059 12.5355820244871 21.3872423016046 24.0462174018328 21.4334721235586 20.4903553315015 20.7974436143478 21.5192193760247 20.6284946009666 19.908249004892 18.1128191478269 11.7172212792995 5.33417434280137 9.57195893375468 15.1499161410138 13.6487804660646 14.433919463735 6.26041160457856 6.07049565784515 6.55806366269049 16.7107070795525 23.0669715582242 21.9223020272896 14.2837805255517 11.675699017225 13.0918534964155 12.1585324518415 12.3911246987887 10.5880404591272 10.4467699418773 11.6938383406246 12.9708540908653 12.9707363983654 15.6854670022543 13.6125132216845 16.1107658209645 14.4569899356094 14.0730871691054 19.565585211309 18.1319168170461 15.6076745359559 17.3487612663471 15.9706358941206 -9999 -9999 -9999 -9999 -9999 -9999 -9999 -9999 -9999 -9999 -9999 -9999 -9999 -9999 -9999 -9999 -9999 -9999 -9999 -9999 -9999 -9999 -9999 -9999 -9999 -9999 -9999 -9999 -9999 -9999 -9999 -9999 -9999 -9999 -9999 -9999 -9999 -9999 -9999 -9999 -9999 -9999 15.3501477942049 17.9337400372935 20.8810495607369 25.8059727933989 27.6446043052487 27.9459932772295 -9999 -9999 -9999 -9999 -9999 -9999 -9999 -9999 -9999 -9999 -9999 -9999 -9999 -9999 -9999 -9999 -9999 -9999 -9999 -9999 -9999 -9999 -9999 -9999 -9999 -9999 -9999 -9999 -9999 -9999 -9999 -9999 -9999 -9999 -9999 -9999 -9999 -9999 -9999 -9999 -9999 -9999 -9999 -9999 -9999 -9999 -9999 -9999 -9999 -9999 -9999 -9999 -9999 -9999 -9999 -9999 -9999 -9999 -9999 -9999 -9999 -9999 -9999 -9999 -9999 -9999 -9999 -9999 -9999 -9999 -9999 -9999 -9999 -9999
-9999 -9999 -9999 -9999 -9999 -9999 -9999 -9999 -9999 -9999 -9999 -9999 -9999 -9999 -9999 -9999 -9999 -9999 -9999 -9999 -9999 -9999 -9999 -9999 -9999 -9999 -9999 -9999 -9999 -9999 -9999 -9999 -9999 -9999 -9999 -9999 -9999 -9999 -9999 -9999 -9999 -9999 -9999 -9999 -9999 -9999 -9999 -9999 -9999 -9999 -9999 -9999 -9999 -9999 27.3258083632556 27.2710473746705 29.9131006961694 29.7708855207008 29.0504913998063 28.7830280580084 29.9277196707215 32.5679345586683 33.3682781374397 32.246635278308 24.2026726921678 21.2041826064673 18.989113205859 17.5252183323792 16.4748094102711 16.3777576466459 17.2930807498355 17.5959304949054 19.0931790107946 14.478790535478 15.2745174340877 22.1177378659873 21.2798795363943 23.4955065881206 27.2306706245024 25.0976443040274 24.4869701428675 22.9431263166224 21.9051188988745 21.7315398604303 21.3955760392539 21.5727522752587 18.0599796141911 15.2099762413292 17.1407542673048 16.06564761157 10.7833593676696 9.70300428119499 9.22258440148998 9.14858664576079 8.11961802147254 8.06712504075614 7.97193924839634 7.84856260366831 7.86457707056037 7.93675882952533 7.99960777096033 8.10824831043768 8.19190564073508 8.25616702626023 8.3432619543694 8.40884580759298 8.44354511069401 8.48486762285963 8.52838600083475 8.54772831003875 8.53863925799853 8.54828523860203 8.54355361560785 8.54835134629982 8.54270778263528 8.53727096675852 8.51167494612752 8.75763675561738 8.51016956258803 8.53007627327352 8.52558932975236 8.53280125213447 8.51704799753203 8.51756323883428 8.50995277433378 8.49041546111325 8.46258341680191 8.45378051013749 8.48569141155377 8.53041151177613 8.5269308200772 8.54500447674476 8.55880886138078 8.54120775830419 8.5408735116757 8.55503564254547 8.54170328145247 8.53940657608406 8.55824232036671 8.56236821739419 8.56804230647504 8.68569659462202 9.62243670038916 9.61876319025153 8.69383260787128 10.1320572826812 10.1255903410672 9.6178113834066 8.58771935462102 8.56716889610928 8.54825024924605 8.53891861726922 8.54849992822212 8.55476636904078 8.56630623135693 8.57218482003251 8.57965093734419 8.55290672419294 8.53285791161799 8.56710655141048 8.55174442630886 8.52607833720126 8.54807940993128 8.51530481238766 8.50595042081471 8.54890825467618 8.55505016095209 8.56224186397713 8.57459166160643 8.57344751209125 8.57145233552593 8.59578893015573 8.58491630602479 8.58197387903168 8.59118733305855 8.60065704140287 8.61444559429919 8.65387571706825 8.66491150305638 8.74963669088381 9.69046929599674 10.6591878086995 10.8689882854326 10.9719881332715 11.969627323866 11.1770030604132 10.9999114432617 11.1919465096022 11.2228082653503 11.219724772083 11.9655044335483 14.3894280335652 16.277282647137 18.584939703187 18.7489673852953 18.7877945257087 18.8983557225677 18.9769112751601 18.8288414074041 18.4419186732093 17.6767062872897 17.2765815373953 15.1329079560105 14.3659731960156 13.6332267047657 12.5767248375457 12.551798259457 12.4421457534485 12.3785473761341 12.1881282015138 11.9884852662638 11.8878411880012 11.7313474094195 11.7918459210686 12.0892217207114 12.1898041480282 12.2002849827863 12.0668268342651 13.665607548299 16.1018601759047 17.111140221804 16.8687370823906 13.91540668631 13.5375474605966 14.0125186500169 14.033033542249 13.1368975216015 12.37804314176 12.1538998302906 12.189061862413 12.210745109177 12.1926384142803 12.1214100842663 11.3675930167662 8.44427367783072 8.42686866337033 8.39066781196555 8.34769997624674 8.26965660626845 8.20793787456961 8.1352358484695 7.98659850815783 7.85496645582024 7.77406483041946 7.58037364206525 7.31631033529608 6.61845792994059 6.4409211534566 5.88703984714899 5.63759928744933 4.34135615269043 4.3307353165869 4.3307353165869 3.79477158046713 3.78268580208014 3.78276682328932 3.78284678543105 3.80280207037723 5.6409829172625 5.65783308901559 6.93486902063262 7.66968430119839 8.02480820010078 8.111220583718 8.16874043973455 8.13235478164424 7.94540610352487 8.06312335226073 7.96319398319135 7.51969497660887 7.63501415952711 7.42289196736175 7.4158071584546 7.52554997429386 7.51336826176967 7.48210170183775 7.47873133739564 7.55159970084988 7.65149476513778 7.73198290261048 7.64369933897842 7.63925962024153 7.63876930639349 7.6803876855527 7.80627408592408 7.88221638982152 8.02604543323358 8.09644122763294 8.08825041960973 8.07222427566949 8.08521356567034 8.10536055632799 8.06767593468334 7.97594031093358 7.96997609864875 7.8723480248905 7.63338186963191 7.20711013067877 5.2336819096546 4.72955248045184 4.19308559905915 2.76730520076618 2.51565248096441 2.43074002564388 2.37460773856444 2.45114753428736 2.51134945433085 2.5580292392573 2.6338636541008 2.68995288855955 2.73420856330923 3.77600917921022 3.77607675850992 3.76870546597342 3.75536916485909 3.74001771649335 3.74001771649335 3.74367253037218 3.74367253037218 4.62002128516131 4.86566542341966 5.12899453771679 6.82585775471144 7.20712981230156 7.68192768613611 7.83007250125651 7.83040597444561 8.03191642693985 8.23013437062653 8.51312490848801 9.21572990260631 9.84216991841723 9.87775974999667 11.6853124228324 14.0594394492014 18.4138582486833 14.6604330113682 11.4978649545563 10.3943731915598 9.41381112137122 8.62360774845721 8.64099222404996 8.34658098540887 8.26158388812113 8.15067176616698 8.07737044727798 8.01250545074171 8.06840661405391 8.17571470828789 8.16307955726986 8.1936991206434 8.24916712171471 8.27131723961955 8.29621808529716 8.26812536334056 8.27572936918188 8.27108391391663 8.26211555455653 8.15654834801302 8.04344136714767 8.09368052424363 8.20933825931447 8.25684404697104 8.24853994462495 8.45843743152084 8.24611761772459 11.3462336511701 12.5286958953162 12.6400395519547 14.5651970843349 19.9888683325634 18.8963264944688 21.7469248841443 19.8651524045192 17.7782034218001 19.6941207943189 19.9347588391559 21.0246766258078 19.4948263820918 16.1300135184089 14.3043867679456 14.2786323504534 10.1806203143345 16.5674208277986 18.4210250383384 19.8433610739562 13.4186501838461 11.8582917934914 13.8830327725373 13.4077973929014 13.9317119728394 23.2104081994405 21.9927733149574 16.8346239397482 13.0143990494706 11.9384779772937 12.1767809062768 12.3773012347759 10.6047408185545 12.3170426199149 12.1538249263853 12.2970660468034 12.9074377908857 16.9098267518596 13.3995278879028 13.2624224060512 13.8611029585953 13.8076014406681 13.9434582116504 16.1148654017424 18.3005527137045 16.7492829494491 16.416360700782 16.5380534955636 -9999 -9999 -9999 -9999 -9999 -9999 -9999 -9999 -9999 -9999 -9999 -9999 -9999 -9999 -9999 -9999 -9999 -9999 -9999 -9999 -9999 -9999 -9999 -9999 -9999 -9999 -9999 -9999 -9999 -9999 -9999 -9999 -9999 -9999 -9999 -9999 -9999 -9999 10.9301311170335 17.0605718974939 17.1728805090263 24.0515973920483 27.5741864237268 26.9162564192435 26.1350572596782 27.022285034248 27.7328613652098 -9999 -9999 -9999 -9999 -9999 -9999 -9999 -9999 -9999 -9999 -9999 -9999 -9999 -9999 -9999 -9999 -9999 -9999 -9999 -9999 -9999 -9999 -9999 -9999 -9999 -9999 -9999 -9999 -9999 -9999 -9999 -9999 -9999 -9999 -9999 -9999 -9999 -9999 -9999 -9999 -9999 -9999 -9999 -9999 -9999 -9999 -9999 -9999 -9999 -9999 -9999 -9999 -9999 -9999 -9999 -9999 -9999 -9999 -9999 -9999 -9999 -9999 -9999 -9999 -9999 -9999 -9999 -9999 -9999 -9999 -9999 -9999 -9999 -9999
-9999 -9999 -9999 -9999 -9999 -9999 -9999 -9999 -9999 -9999 -9999 -9999 -9999 -9999 -9999 -9999 -9999 -9999 -9999 -9999 -9999 -9999 -9999 -9999 -9999 -9999 -9999 -9999 -9999 -9999 -9999 -9999 -9999 -9999 -9999 -9999 -9999 -9999 -9999 -9999 -9999 -9999 -9999 -9999 -9999 -9999 -9999 -9999 -9999 -9999 -9999 -9999 -9999 -9999 -9999 28.6313592841128 31.3743625938823 31.7332182403659 31.4636216235678 29.3495667349379 30.3625420085036 32.2657099851677 33.3293379091453 31.4069279656212 23.923478837123 19.9880329173314 16.5663330120028 17.0188518249172 17.1377751375005 16.4088776842063 17.3350306973039 17.8920029708448 20.0234741502043 16.4804353484002 19.0212318203878 25.1501665113611 25.3983105481508 25.4386298482474 25.5816009819362 26.0674138211033 26.6330785332308 25.1920791806657 24.9199911109305 23.5651555448232 21.1991977981355 21.4270297804593 19.3553081363792 19.1443373357861 19.0919970019588 12.1527122952139 10.0036472818067 9.69174171311968 8.42796150208668 8.18423945987571 8.13182837924643 8.03287295537217 7.91744206600344 7.76336991101522 7.76353685682515 7.88325196131025 7.99941058522908 8.06725867403991 8.18478399810387 8.25023635931474 8.32268260051125 8.38707079656041 8.43740213572169 8.49153441713746 8.51366837992652 8.53098187884188 8.53078930384902 8.53863925799853 8.54980543837542 8.55701239613063 8.54935044822263 8.53222537693852 8.73222842654464 10.7372604771155 8.48490030402941 8.50649237596624 8.61870312761383 8.51534189209039 8.53051549269231 8.51815259855323 8.51315304737883 8.50121351760673 8.46083200768824 8.47923352291834 8.51259638276365 8.54828660601066 8.54960822403126 8.56418607521856 8.58171794884947 8.57525100166259 8.58440201188643 8.57870724505701 8.56890256001626 8.5700018004078 8.57492678205192 9.60335480109407 10.0987194382271 10.1153820992723 10.4304441194089 10.6394480149319 10.7995873779269 10.6724002215424 10.67357425737 10.8049581506258 10.4421783896972 8.63967715285013 8.60210864050118 8.59040046543452 8.5751392652998 9.60181940592727 8.6830555326202 8.59077116348556 8.58684306759367 8.58121595876007 8.56622096014509 8.55242583189436 8.58161330889956 8.53275361262474 8.5401013082486 8.55766489867104 8.54793253868461 8.56600566053121 8.57063032226574 8.57546075236396 8.58254723691761 8.60008459562192 8.60411599222823 8.60586053030984 8.61677641539598 8.63567639832254 8.63655776286084 8.64823218878347 8.66286953595328 8.66758674289056 8.68398085074776 10.4850006391364 10.6913108101525 10.9900603915849 11.0379746769909 12.0584476406358 12.8970051915057 12.8867696422626 12.8657600287453 12.9346187315308 12.986330282793 12.9441409078242 12.9029415306774 14.323611304761 15.5383044453004 18.2115616462786 18.5460672260714 18.9052571440503 18.9513193204171 19.0571871077846 19.0471497635197 19.9176489671 20.479767696287 18.8031456154135 17.7213575518887 14.8898942340093 15.0647599237599 14.8735302681792 12.770477762977 12.4622183718969 12.2999733254921 12.2209919741039 12.0198820291209 11.9031491113534 11.7723560008249 12.0915234428385 12.1373486944169 12.2144578154113 12.1682111647793 13.1362824748114 15.2909907706198 17.0053350607308 17.1950493619265 15.187914234272 13.8808683976041 14.1482223835658 16.4982028978693 14.6616451043411 14.6731247323043 14.0217274533618 13.8869693223406 13.6350070814222 12.3988593174958 12.1411562531161 11.8076765234085 10.1281568100564 8.45553266723745 8.45899350603393 8.42330262689672 8.37595209316135 8.31468914343159 8.20570578430707 8.12759666966904 8.03080457507271 8.04095225672065 7.92422231339525 7.77507373661969 7.58259969028399 7.46745256945304 7.29933814370344 7.16697520776006 6.76006447452538 6.4120139127427 6.520011529486 6.51076174844028 6.51076174844028 6.17069602400317 6.17083333351797 5.2941986935953 5.29431192635506 5.86242699942514 6.53643561408209 6.98908392832723 7.76451497022573 8.20841419314813 8.06280237829065 8.06132097847318 8.06148679038776 7.99381692711505 8.14640194501892 8.17106889786922 7.92372968178854 7.79441574373817 7.71373615538601 7.71155965421019 7.76551557709243 7.75150346875461 7.7440085713258 7.79488981158138 7.78774849488546 7.83147781417339 7.90337660497937 7.89622918526431 7.89082160474945 7.82105657267116 7.81672538926649 7.90409697518 7.97682360915886 8.0212118608626 8.11361044493406 8.11638913636119 8.12483950458764 8.09230452892873 8.10353250101408 8.0799738032659 8.03429793447432 7.96375048603025 7.87275402312109 7.56578630497496 6.99072144069638 5.24212159292766 4.73939768454134 4.5192204065278 3.70351439324456 2.56351627215574 2.49488768101384 2.4473771920114 2.50748730045211 2.55796597806583 2.62512740102535 2.66170452153342 2.7287102604131 3.77114819801955 4.65508807493269 4.65581087882861 4.64440759191157 4.63531285487561 4.63531285487561 4.62382369606015 4.61212691008322 4.84401833537223 4.94762985653734 6.09430809605624 6.73688245310365 7.21847924784476 7.95723494655436 7.91936790595658 7.91665215547865 7.78761979985698 8.14588614934276 8.27992038244542 8.28947238667459 8.27587972344764 8.27577155639128 8.27594761434348 8.57473200957374 11.2296387940602 15.7126934299983 16.285188885634 12.1076804774016 10.0798162390315 8.64411650359145 8.37040655079829 8.32351567680055 8.33873424849778 8.28064982550926 8.22093972953063 8.11911000070728 8.07128139692897 8.15487337748136 8.22299657257854 8.24356792605306 8.22868978000145 8.28250234177991 8.32823199262783 8.30097761988875 8.32515580851877 8.32050953709918 11.4993424857287 10.3423308103905 8.28867443963109 8.22501498345996 8.17928565733645 8.25703048141561 8.28481301974478 12.2755222935464 12.6487249278775 11.9307810757962 12.6908447862271 12.6883341667038 21.5339988177542 21.9321115273539 22.3507918199389 19.9585914514808 21.8448266274479 21.0198508706912 17.5315218510814 18.363115179673 17.9388442717723 18.0434467791092 20.7728519212188 19.1617271525267 15.3531263670249 17.1673377943183 14.5066274922467 18.2995368819544 22.1173490385796 20.7307517656192 17.8080037908399 18.0635886007547 16.8759728661782 15.0323566514192 16.2104196467577 21.0515321180067 23.5665085633864 21.9676665269438 17.413882538437 11.9162606799523 11.7952424904991 11.7244799721339 10.3697198018609 12.6983787288783 12.7509015343193 12.2425199748285 12.3592856810897 13.2194827826751 13.1012451820125 12.9103397292122 13.685978636968 13.6044132075085 17.4243448542002 17.3935372291096 17.6534513408367 18.1659712082991 16.6605371007654 16.3922132519565 -9999 -9999 -9999 -9999 -9999 -9999 -9999 -9999 -9999 -9999 -9999 -9999 -9999 -9999 -9999 -9999 -9999 -9999 -9999 -9999 -9999 -9999 -9999 -9999 -9999 -9999 -9999 -9999 -9999 -9999 -9999 -9999 -9999 -9999 -9999 12.5938014430622 16.0553100730175 22.3706674821772 14.8042702941071 14.3108713823543 17.3179725037146 17.4954452679393 24.02133824543 27.0474864943707 27.8231812254258 23.7834344043406 -9999 -9999 -9999 -9999 -9999 -9999 -9999 -9999 -9999 -9999 -9999 -9999 -9999 -9999 -9999 -9999 -9999 -9999 -9999 -9999 -9999 -9999 -9999 -9999 -9999 -9999 -9999 -9999 -9999 -9999 -9999 -9999 -9999 -9999 -9999 -9999 -9999 -9999 -9999 -9999 -9999 -9999 -9999 -9999 -9999 -9999 -9999 -9999 -9999 -9999 -9999 -9999 -9999 -9999 -9999 -9999 -9999 -9999 -9999 -9999 -9999 -9999 -9999 -9999 -9999 -9999 -9999 -9999 -9999 -9999 -9999 -9999 -9999 -9999 -9999
-9999 -9999 -9999 -9999 -9999 -9999 -9999 -9999 -9999 -9999 -9999 -9999 -9999 -9999 -9999 -9999 -9999 -9999 -9999 -9999 -9999 -9999 -9999 -9999 -9999 -9999 -9999 -9999 -9999 -9999 -9999 -9999 -9999 -9999 -9999 -9999 -9999 -9999 -9999 -9999 -9999 -9999 -9999 -9999 -9999 -9999 -9999 -9999 -9999 -9999 -9999 -9999 -9999 -9999 30.6811413760161 31.543677522677 31.9096742042369 32.4779360665727 32.2222602659397 31.7191182935953 26.5264355950611 27.0968687306918 31.9668029910882 24.6745212707989 20.5249839304992 15.0808151691362 14.3641434713001 10.7014564485459 14.0603119145208 15.0650066440699 16.370279337178 17.8904987589757 19.9161195843009 17.2280094906515 20.1049759081382 23.3418348072258 23.5207016254121 27.3045683257017 25.7543540996474 25.3670691295898 25.3410521027454 24.0355256346301 22.6317205427045 21.3161505379583 21.5047075785971 19.3902443177313 19.0995650893181 18.7587442531726 12.510946893892 10.194530613947 9.96743110675054 10.966540470312 11.6712019350878 10.676934398126 9.1701997399478 8.2682064345583 7.97058091615574 7.88569767505196 7.89356757970637 7.97035265290139 8.03236405856297 8.11143642044072 8.17773205448314 8.25416938007656 8.32857284778438 8.36756294144196 8.43329343082405 8.4859886682278 8.61694981552389 8.62878058797698 8.62878058797698 8.53560417634369 8.54588101877026 8.56493650932161 8.55910256863648 8.54129423513173 8.61686315748243 11.18510508136 10.2342887066345 10.5289629323495 11.9455028211962 11.5348125213128 10.3089814070599 10.0472395924268 8.63743967970994 9.55762439382832 10.0298089936317 10.5173425186028 8.64587081905135 8.56633317068409 8.57715654696545 8.66999291956554 8.67326214913025 8.67341863631448 10.1107009473454 8.66823246352244 8.66721742114672 9.63174476272169 10.427816521306 10.6172124862902 10.6303360494405 10.7992695685576 10.8054146859272 11.0052679543289 11.1105142736261 11.1446273944231 11.1171534739177 10.9608303463857 10.8421164305054 10.675167475726 10.1501242242521 9.62854050498163 10.1251350815801 10.7478932374832 10.3998052225641 8.70466003090185 8.59789578796499 8.71838109084389 8.59798150189148 8.56791302890338 8.57681302302302 8.5958209719441 8.59672500558432 8.60031119012724 8.57159101516426 8.56663978897216 8.54755127330578 8.55932358762986 8.59323508992702 8.59805952774451 8.60822251670838 8.580679229371 8.62048743450692 8.76888729783246 8.75984413220746 8.76698188247869 10.1681744965871 10.4817593093531 10.2114259280246 10.7277360301974 10.9710969488617 12.1040434852944 13.0521318024785 13.1278062058619 13.2032490491222 13.1023245533532 13.1701099752921 13.1494572056102 13.1384606769771 13.1031045998915 13.0920320494621 13.0554053840187 13.0452570653657 16.1972361432681 19.9480283671191 20.9140777863623 19.8669563540792 19.0492947910759 19.9123194533393 21.5829757636674 21.5771168279 21.2293050507409 18.4223602249224 17.9936141545124 15.418505910307 15.1119142414803 14.6994404509185 13.513427334723 12.4172431402115 12.252457858734 12.0980068203589 12.0721181939785 11.9727050819798 12.1303740580216 12.1172771641439 12.1480300679279 13.1948805158483 14.0418255728754 14.1475026365074 16.1654397127011 15.2829416281974 14.1795894646065 14.0769973245166 14.4361836179507 16.8983987335299 16.917702191619 16.8932756815335 14.5822016141837 14.3274897790985 14.207060846683 14.068739876177 13.4322281450247 11.6252601735724 9.62861069287614 8.42327293943765 8.42756216635362 8.42137384616165 8.39883037834512 8.30707958417602 8.19605173431018 8.12542424695676 8.08883472817542 7.98979396202356 7.99828241256637 7.94619143545436 7.87621574789971 7.86339525562787 7.78186025618449 7.67672540147581 7.57039629677293 7.43348584384849 7.3118068398264 7.31164665771675 7.31164665771675 6.97951516012959 6.96311590324032 6.73964552323045 6.51649620572976 6.74620528904568 7.14925076666333 7.15369507195575 7.76942428053055 8.33282477520185 8.30284419397587 8.28280842577601 8.16148501834884 8.13889289065689 8.07700357487684 8.06355460467464 8.10557171499596 7.97365209093926 7.96483734981029 7.95609766508493 7.97460331352524 8.00605496125932 7.98949672782745 7.98931483074059 7.99629123201423 7.99094993620623 7.98360984991721 7.97887954618168 7.97339582337097 7.9715463134908 7.97072293092017 7.98881237653984 7.97642871088654 8.08127755403329 8.06922742597861 8.12260186208809 8.1015617594776 8.09422520902534 8.07699153842174 8.04411104430915 8.0106805541026 7.92322389633176 7.77534950991007 7.58959607571072 7.07234810351931 5.33405477753536 4.89983552295485 4.5369488131527 3.68992582265836 2.73185027510749 2.54061118432302 2.54963429269116 2.5538782712364 2.62946739371132 2.71780254462784 3.72877676812678 4.29056375432091 4.63557783327533 4.87501582445056 5.04018666241552 5.1180700442747 5.11819745265253 4.94758135681712 5.109111812235 4.93713237708975 4.93716136515704 6.07384322998824 6.21581819772436 6.72597889808201 7.49177486468671 7.93161279445697 7.83659488539661 7.80139148022009 7.94908196999589 8.16770213360349 8.203487491162 8.20383144837881 8.23991352720597 8.20233440141665 8.21994247465194 8.2994299331971 9.31139972124991 17.9775840422432 18.6800074522956 12.4042559438144 9.80178843541283 8.38903057639991 8.38466487499266 8.3390468290445 8.31400614218339 8.26594659703549 8.25907578837808 8.16606522016599 8.16592185952858 8.19988351437478 8.25525693284998 8.27789671852595 8.2907719309529 8.32302286404327 8.33090506314585 8.35836616110287 8.35278486432929 8.54088518873576 10.4199091094433 10.5222274952477 8.52188323881425 8.53220956421389 8.31866520256055 8.28768113300635 8.29904402135446 12.1393935778005 13.5842494093491 12.6222405724888 12.7408273152993 13.6330572732934 18.0952281370234 19.2014343788105 20.8680667455408 21.5017951615768 23.3072634297576 16.9054105439764 16.2184506878868 16.8702648123891 15.0403234675344 15.007706801911 16.4827839689239 20.9426772055199 20.918991875113 21.1589398605854 18.5801677744703 19.1718539468578 23.086238130266 19.8983160676044 15.1138691170048 12.9830042357617 12.9527337566727 13.7719209960411 11.9895825905607 15.8868290500895 21.6627627223851 22.8831276429246 17.9192581697502 11.6637343797675 11.4968367452353 11.2548301449845 10.5086110446477 12.696515000214 12.3642135401213 10.7657931763305 13.0209181654077 10.8512113816014 13.3473669046935 13.4236634433206 13.5264827323149 13.3500080149768 17.4021781598249 17.3393133253276 17.8953221481573 17.6327816887552 16.5174539711598 16.19772139082 15.5452423250688 -9999 -9999 -9999 -9999 -9999 -9999 -9999 -9999 -9999 -9999 -9999 -9999 -9999 -9999 -9999 -9999 -9999 -9999 -9999 -9999 -9999 -9999 11.8455363477278 11.8378442337873 -9999 -9999 -9999 11.7360438285473 12.6328742984549 12.2210750711456 12.6338806457187 11.797031938071 12.2638719401992 12.4590835288467 14.5699583751561 23.1404131181182 21.4573057878711 24.9660790006953 16.8809541526516 16.8760035952063 17.2149548421527 18.2837765976585 24.3200492956982 24.8776591344797 15.2851873760255 -9999 -9999 -9999 -9999 -9999 -9999 -9999 -9999 -9999 -9999 -9999 -9999 -9999 -9999 -9999 -9999 -9999 -9999 -9999 -9999 -9999 -9999 -9999 -9999 -9999 -9999 -9999 -9999 -9999 -9999 -9999 -9999 -9999 -9999 -9999 -9999 -9999 -9999 -9999 -9999 -9999 -9999 -9999 -9999 -9999 -9999 -9999 -9999 -9999 -9999 -9999 -9999 -9999 -9999 -9999 -9999 -9999 -9999 -9999 -9999 -9999 -9999 -9999 -9999 -9999 -9999 -9999 -9999 -9999 -9999 -9999 -9999 -9999 -9999 -9999
-9999 -9999 -9999 -9999 -9999 -9999 -9999 -9999 -9999 -9999 -9999 -9999 -9999 -9999 -9999 -9999 -9999 -9999 -9999 -9999 -9999 -9999 -9999 -9999 -9999 -9999 -9999 -9999 -9999 -9999 -9999 -9999 -9999 -9999 -9999 -9999 -9999 -9999 -9999 -9999 -9999 -9999 -9999 -9999 -9999 -9999 -9999 -9999 -9999 -9999 -9999 -9999 -9999 -9999 -9999 31.662285168589 31.8239194558037 32.0066057033672 28.4740064463311 27.3163942010577 25.4520392463378 24.3031380689241 23.6543025496724 20.0457344198563 12.2875923319403 8.40201955416144 9.73186883187544 9.64254324397498 10.4067857086038 11.6865090736145 13.8331147160892 18.0713320689332 20.0738295576975 18.4400734122568 20.3522758734235 23.9690034092513 23.5514773608657 26.8679376155208 27.121373796735 26.5544048930913 25.5337449235277 24.5541561077541 23.6432374583718 21.5705093713265 21.4603503950349 21.0481439153524 18.3432464322096 14.6101181429317 10.0148142179697 9.97687191405967 10.1307750399813 11.4274514865857 12.7005285285895 12.15033489515 12.1394053219997 11.2893819690259 9.81953816924138 8.23805982213257 7.99803182913319 8.03067178680066 8.08098366662046 8.14302522868745 8.20763528121981 8.26893138169969 8.33068263152876 8.38426443864713 8.4352582449883 9.49351563318651 10.1267513793804 10.1412411766312 9.54656469389342 8.54283498419942 8.55578648027105 8.55336389344497 8.56152440217497 8.54939372227987 8.53920354730615 10.7451740339994 15.4632016108055 14.2726142828014 15.2759844270135 15.9575884932663 13.8773421181342 14.1825815965437 10.8967499899402 11.0036145142925 11.0175320747107 10.9218372005609 10.4036226832214 10.1122670064632 10.1160228622628 10.1232695153163 10.4398959876904 10.6415484892742 10.775828752434 10.6539218486449 10.4588259992745 10.6555277880641 10.8029991749433 10.9796450709306 10.984607880999 11.1041932731803 11.1589636460835 11.1411030564559 11.1970717839479 11.2191683592101 11.2228716270105 11.1612714627728 10.9795026754995 11.098144880645 10.8474993930718 10.8305817159128 10.9079733944161 10.92861794051 10.6269288990658 9.63375880878639 9.63798640325794 8.72431538599337 8.60678351785955 8.5958247454748 8.60665862362987 8.61091660971042 8.59555208826498 8.72982488789383 10.4525109902307 8.71888484223081 8.72365517096344 8.57505876339356 8.58902955839827 8.55992303948154 8.54946669363615 8.5863245624929 8.59334789782494 10.3667314454028 10.1296195938818 10.1573009742571 10.8902816307715 11.1593977854379 11.0810521554247 12.1291312233301 12.1551867169262 13.1307875685585 13.345292504787 13.3846306842943 13.3655259807161 13.2772945984651 13.3012091026851 13.2562229288988 13.2221635922191 13.2070731460196 13.1996981233541 13.1752017369256 13.1035865983572 15.5596678910336 20.6396262679376 21.3096068796004 21.0863228790285 21.0200496389951 21.6867568074041 21.8268312241234 21.9043218695356 21.7535081596536 21.4447998197033 21.0705039867015 17.6404460569584 17.3615280262824 18.4957684837878 18.6464490961507 16.3545837119533 14.5236120756203 12.1247812178626 11.9943439237047 12.1439899126371 12.3724482914794 12.3067876693871 13.6058387324585 14.0701541367455 14.0355430591797 14.0786235412133 15.3427366396256 14.504711327882 14.1914556221574 14.2987006637599 14.6318380003038 17.331991254628 17.9392602120808 17.6998636758929 16.5121894351256 15.8494183324655 14.6474844903813 14.2561329362785 13.8889073181298 12.9266084935925 11.1013897252696 8.81395812898259 14.4653254442562 8.35866922999156 8.36970506938402 8.32511650166279 8.18719267176967 8.12637573301435 8.0896218588901 8.10114401361425 8.10732909313627 8.11660711958576 8.07041008623986 8.12315940395219 8.06689022514472 7.98910987884192 7.93277446828531 7.8462971852754 7.84001541383596 7.84075780123038 7.7599554749407 7.7599554749407 7.66564952297019 7.55720145426768 7.30804831543266 7.30820213474386 7.55649657709677 7.97717594751154 7.53759850056818 8.02237403317078 8.15929291445201 8.21629905194764 8.20975573652588 8.25170581049577 8.1807809827397 8.14875402060374 8.15359513504856 8.14422180983396 8.09389038753723 8.11478447118106 8.12252149859777 8.12858670910092 8.12087341102344 8.07691724399088 8.07673281004381 8.04835396514319 8.04816970929383 8.05428634746287 8.04858130640274 8.07641808697098 7.99491250113868 8.03335181082622 8.03939504288808 8.07548619409408 8.0814515707392 8.10770916160913 8.0740127851968 8.05395695056309 8.05262020676547 8.04010247099707 7.97974208188426 7.87707634795941 7.73116705235444 7.47355789315712 7.08368144875385 6.20163432105572 5.0352526709029 4.75500918576403 4.54532833405889 4.20547325307852 3.67837413711376 2.72078655605387 2.70636981233523 3.70884711971317 4.25373167311195 4.27229453919509 4.61724042959819 4.85763808230774 5.04204493179441 5.25104258126885 6.21952312924782 6.09455183465733 6.0946361318722 6.0948274973337 6.09491033419332 6.59826395643391 6.72854619204429 7.13802529054629 7.14257612284091 7.42347740604854 7.84259587623282 7.84021196656496 7.87521901530829 7.95613420499631 8.04062057037734 8.02542375306966 8.15962827305852 8.26387019106708 8.20964868645961 8.17198574121941 8.28783696553802 8.34142196138348 14.5796535688875 15.7598514748701 9.35395950808826 8.63944434298716 8.37945476049197 8.37415559858725 8.32601174208919 8.28442226259588 8.33226669577919 8.25368461568908 8.24647008786457 8.24633118203544 8.22954488571927 8.2546697904034 8.26839924793409 8.31852704320858 8.32656713814713 8.35991207378985 8.36676642822571 8.36931084415231 10.1844325589966 10.6507954477448 10.7026474533075 10.5771001631093 10.5564476402863 10.4498998824894 10.3084635026897 12.2894450674481 11.9374988468699 12.5519257328144 12.3814995333047 12.7071565898662 14.1133327113527 14.5039077122125 16.5768618540969 19.6112848958739 23.5510850974521 20.4168331731827 15.4185414853567 12.7946562286498 14.209828992815 12.8270379280907 10.0256814005403 14.476770915329 19.6617931857037 17.3635937435544 21.3747552879803 20.7161567218755 22.8847050805417 20.9726335652799 17.6297302696849 13.906038675419 5.63201704551552 8.40252439112526 9.27501931710389 12.3044857647606 18.6060689264711 22.9515911563163 23.1513369449864 18.0734637143485 11.2156316335465 11.4262841442382 12.0447061512262 12.0447717226515 12.5735368464387 12.7401711205149 12.8188714798327 12.2527509264367 10.6710157317541 10.8627712476364 12.9722106795026 13.0613754182715 13.2387860655987 17.0769114627894 16.8561124533122 17.8322617992544 16.2133641425543 15.9163557996208 15.6019497513606 14.9153001611981 -9999 -9999 -9999 -9999 -9999 -9999 -9999 -9999 -9999 -9999 -9999 -9999 -9999 -9999 -9999 -9999 -9999 -9999 -9999 -9999 14.0889112748308 17.3946015051326 17.927609805493 17.4483964404424 14.915940499761 15.1114070810997 15.3462499713619 16.3926034150419 18.1205510776355 13.7281507443404 12.6897409099313 13.6110923720505 12.601668465394 12.5462829979659 16.0701384646979 23.904720584627 23.1176491130066 23.9029517148821 22.2436546709337 18.2912463363604 16.7717121566798 16.6663584535708 15.2330740715832 15.3562316925827 13.4920566731185 14.9810490207051 -9999 -9999 -9999 -9999 -9999 -9999 -9999 -9999 -9999 -9999 -9999 -9999 -9999 -9999 -9999 -9999 -9999 -9999 -9999 -9999 -9999 -9999 -9999 -9999 -9999 -9999 -9999 -9999 -9999 -9999 -9999 -9999 -9999 -9999 -9999 -9999 -9999 -9999 -9999 -9999 -9999 -9999 -9999 -9999 -9999 -9999 -9999 -9999 -9999 -9999 -9999 -9999 -9999 -9999 -9999 -9999 -9999 -9999 -9999 -9999 -9999 -9999 -9999 -9999 -9999 -9999 -9999 -9999 -9999 -9999 -9999 -9999 -9999 -9999
-9999 -9999 -9999 -9999 -9999 -9999 -9999 -9999 -9999 -9999 -9999 -9999 -9999 -9999 -9999 -9999 -9999 -9999 -9999 -9999 -9999 -9999 -9999 -9999 -9999 -9999 -9999 -9999 -9999 -9999 -9999 -9999 -9999 -9999 -9999 -9999 -9999 -9999 -9999 -9999 -9999 -9999 -9999 -9999 -9999 -9999 -9999 -9999 -9999 -9999 -9999 -9999 -9999 -9999 -9999 -9999 -9999 -9999 -9999 26.8608873921838 -9999 20.8032850942548 17.551669876716 12.0698173639656 8.13164406413582 7.27315119358845 7.18765490997344 9.15583434062642 10.2932297906628 10.3744643316402 16.9385543118852 18.084982432155 18.2262921469623 18.3189356315045 20.5024920333994 20.1123562294957 20.4873692990459 24.3777574745818 27.4915702892986 25.2763296446503 24.1758679970791 25.4795970921182 23.9229434277616 21.4210878560428 23.1183163019243 21.0676440363318 16.3556110942087 17.8119773087331 9.97809583753201 9.93702880133569 10.96591428721 11.8961581920459 12.6157714424815 12.8284858252493 12.5193243088207 12.000338304322 10.6783156715946 10.6026474028547 10.2006219083352 9.87527184930106 8.33866008634285 8.15881232519999 8.21397453361403 8.26913798573142 8.31639130119843 8.52484436581762 9.45571986606842 9.49079310175933 11.2523067053004 11.4733599261415 10.4591647909021 9.56651497443798 9.56378367341721 8.65708664557859 8.66582110674541 8.65466417191364 9.58985678551652 9.5804142686834 13.2106974153033 11.2241527570823 14.3773052424773 16.3325626911301 14.964615643875 15.8419839285953 12.9862280749923 13.4635020013268 10.9447119450897 10.7925601833409 10.78795818128 10.7802340302077 10.6411932463043 10.6432028327587 10.7859131387741 10.8025235598551 10.798601624891 10.8170641180063 10.9332091014333 11.0737744597252 11.0865432464949 11.1316822568399 11.1801931959709 11.161071658699 11.2100962585826 11.2709477976666 11.2708847815355 11.2777114596884 11.2112234078907 11.1975955792868 11.1907828950632 11.131907563342 11.0667867071001 11.03751773779 11.0494136744722 11.0634570391857 10.9917789149758 10.6450593494006 10.1371978454712 8.61778759833002 8.6126869441679 8.61848043487577 8.61595497732755 8.76161956909144 10.7692617338665 10.7845997670149 10.7700110054571 10.483541740739 10.001407672998 8.7460224722026 8.74372091019223 9.57076311576271 8.7397754163285 9.59410682072888 9.63157871868653 10.7424062603909 10.8652712714228 10.8641432395755 12.0023588505278 12.79192061653 12.8489751926876 13.2232116685297 13.40114911375 13.4447153058178 13.5438835621446 13.5137210291435 13.4869227052125 13.4392549178456 13.3981023952528 14.8156845645209 14.2425028970035 14.1986039089997 13.2740154624446 14.0973112987666 14.9318587116825 19.4603572196392 21.0217141196015 21.1384627481499 21.2653361244572 21.3686511275976 21.8253555076433 21.8560064646519 21.9508704443584 21.924698213684 21.855114640266 21.8126581673108 21.3072438453893 18.5853996425199 18.7550430040263 19.0371611405236 17.1849730025503 14.5439848548148 13.5453560398845 14.1256291361108 14.2535070257264 13.8238687999429 13.9794327451145 14.5238876862128 13.9539965897352 14.0737601286769 16.1150289365447 17.454244945866 16.4176171224625 14.4553843747203 14.0140909957506 14.5616972995256 18.0967182389887 18.5198582412046 17.4684322003872 16.4301275533545 16.3117072771773 16.1067443529335 15.8219059982187 14.1986284039005 13.2179677537721 12.3115367069794 12.9939392979476 22.3033253029407 12.4687701147177 14.1122455950045 8.35300348994682 8.21386622769879 8.12605113688973 8.13186287488464 8.19046400216513 8.24034068534996 8.24578593592803 8.24763727295593 8.21204030011467 8.21617960172467 8.22153973636461 8.2153882894293 8.16050209809503 8.16503847955562 8.20574368808251 8.15541867593198 8.10061060268404 8.04460606152474 7.98480843041003 7.83128742164246 7.75572099256646 7.65553063580261 7.66530912790633 7.98554650359056 8.09192360213694 8.08379045812139 8.33706110221678 8.18866143455489 8.20925271717899 8.27320575104121 8.2647063406291 8.27196592258495 8.22790005418965 8.18658429351096 8.20030327118808 8.19610145637903 8.19300496274554 8.18725146834807 8.18725146834807 8.16656218626766 8.14140802360983 8.1283422913282 8.13628909920453 8.10397506465691 8.12664017295982 8.11918308196307 8.05685363067891 8.10730546983897 8.09322588479592 8.08844829407145 8.09320069321143 8.08419458450849 8.06750191495619 8.0810545271123 8.0803134986283 8.01993093755711 7.90635106885509 7.71539490925366 7.52439722575123 7.30470931839942 6.7485517294537 6.22098038796339 5.0344556625492 4.77258611421638 4.55283030739916 4.54732606474688 4.23854900617945 4.24744068396132 4.25148647778136 4.59083491541204 4.83158044911067 4.84696002500485 5.1315278359628 6.21226143599719 6.22353178928899 6.73474229096278 6.73952923896167 6.74042876750039 7.05191511926827 7.14260450894879 7.14274066383859 7.13705774684916 7.2235716889566 7.43200143998607 7.43214412688488 7.80273928087441 8.05369720896776 7.87057065598279 8.12955285254857 8.0658158730452 7.93968160772587 7.94571433141921 8.23516411813699 8.16216633582884 8.11092735404156 8.31382749064963 9.45293005981373 8.33739937371224 8.37358693176276 8.3576790352852 8.38061294182736 8.37112517126785 8.36150081718065 8.34916214259555 8.30207984253517 8.28491643087258 8.28432758970572 8.23780769776546 8.23445232680595 8.29443175890244 8.28623643335457 8.30476279465672 8.32496757194953 8.36593002186094 8.36823510033572 8.39619735603019 9.94402172993243 10.568882766178 10.7156193682941 10.8217554224814 12.2175497822627 12.5948660459336 12.7087409630244 12.1568261364196 12.8346029828529 12.6370924276719 11.3821566678613 13.1000299562297 16.3019630964256 16.8559681691884 16.8403257338598 19.5302483947468 21.5636209955227 22.4321498440857 19.2986237043364 14.2305125357646 12.1540190649472 11.7558434194752 13.239101513194 16.417654475414 11.9606390081199 13.9674496879096 13.3292396234846 13.440485281259 11.3009396326124 20.1216376433173 21.7873739377494 10.0056741761114 5.58093790749023 2.24394154744601 3.97372305598807 4.43396430965779 9.10343442470477 22.1392069148425 22.5594446259972 22.2768784225381 18.1728270445721 11.1161581068943 12.1024344596553 12.1387287945191 12.3565895021221 12.4434497688716 12.6445492725188 12.6164991644036 12.8569587318635 12.9774516776076 12.2835115081147 12.6831109301601 13.1053113054513 13.1930084779629 17.1414406487156 17.3640133887313 17.544743455729 15.7089066338797 15.4202187160975 14.9251378264327 14.2067072047903 14.1609407878073 -9999 -9999 -9999 -9999 -9999 -9999 -9999 -9999 -9999 -9999 -9999 16.5072958046913 16.4313222409431 -9999 -9999 -9999 -9999 -9999 17.6790042566858 18.0930578527382 17.7477106255106 27.8292880308563 25.1485634413151 23.3257430071553 21.5310829994277 20.7926638007978 21.3396303639255 21.2942131786202 21.0870648292999 23.8852515727452 25.7530581258633 15.7123275599669 13.8586692919066 17.0173976151781 25.3638447866788 24.0805004452055 23.3134537919599 25.3230544069696 20.6286549360351 16.3171799424042 14.3331505146804 13.2026326443414 13.2640943537445 13.2848484411554 -9999 -9999 -9999 -9999 -9999 -9999 -9999 -9999 -9999 -9999 -9999 -9999 -9999 -9999 -9999 -9999 -9999 -9999 -9999 -9999 -9999 -9999 -9999 -9999 -9999 -9999 -9999 -9999 -9999 -9999 -9999 -9999 -9999 -9999 -9999 -9999 -9999 -9999 -9999 -9999 -9999 -9999 -9999 -9999 -9999 -9999 -9999 -9999 -9999 -9999 -9999 -9999 -9999 -9999 -9999 -9999 -9999 -9999 -9999 -9999 -9999 -9999 -9999 -9999 -9999 -9999 -9999 -9999 -9999 -9999 -9999 -9999 -9999 -9999 -9999
-9999 -9999 -9999 -9999 -9999 -9999 -9999 -9999 -9999 -9999 -9999 -9999 -9999 -9999 -9999 -9999 -9999 -9999 -9999 -9999 -9999 -9999 -9999 -9999 -9999 -9999 -9999 -9999 -9999 -9999 -9999 -9999 -9999 -9999 -9999 -9999 -9999 -9999 -9999 -9999 -9999 -9999 -9999 -9999 -9999 -9999 -9999 -9999 -9999 -9999 -9999 -9999 -9999 -9999 -9999 -9999 -9999 -9999 -9999 -9999 -9999 -9999 12.0248404258974 8.68302640874114 7.30338869429823 3.57410541477914 3.65169508793794 7.90876107946793 8.40285633582656 9.8148094560233 10.4981795406166 14.9314091785955 18.4141923030833 19.9275895104982 20.6040679160215 18.5676572778206 18.5665587623297 20.6477780308085 24.4574275449532 26.3513170280592 27.1045315984303 26.9511018478469 23.9850734299575 23.4527115594914 22.4554343071706 19.2856002082136 18.5824263797196 18.1586068048997 17.4458411309504 9.89199996135962 11.3940531924397 12.4920706930962 12.7092175397677 12.8804159491635 12.7673310516446 12.3829348863396 12.3672013607154 12.3829299212203 11.983590646639 10.6177857613618 10.1088780471894 9.68483111095709 9.71125062365695 8.45134501920974 8.32347490229809 9.57038060726121 9.45363877236654 11.2318732806415 11.4664695366703 11.4645804647894 10.6588233561203 10.8108905724427 10.3547502744541 10.370523713047 10.3633738868961 10.0834267396504 10.5733571545271 10.5956477351337 10.7357292867313 12.412355464194 14.9715799274063 14.9349347468927 14.4348203288763 12.7554467338062 10.8648121830367 10.6436901189817 10.6580783734812 10.9843040167458 10.9133664006083 10.9135217971481 11.0455267290558 11.0352245138152 11.0524367612996 11.004566853291 10.9413787875144 10.9542092245325 11.1012605494847 11.1401710640969 11.1577443338233 11.1663566757125 11.2134006149251 12.224078635402 11.3636871975054 11.3066697109053 11.305553640543 11.279807764488 11.2352761245177 11.2276862936274 11.2342118478663 11.1971420071385 11.1846957428461 11.2143105008037 11.186286929579 11.1315861116642 11.0968409245323 10.9656689146156 10.1490381244577 8.69977298073892 8.72075895607 10.1500961741783 8.75810263656493 10.9010556556912 10.8947734757118 12.6579808060642 10.7898906047958 10.726084020967 10.5966088152928 10.3090748456153 10.2931547611421 10.582688261616 10.6027506437776 10.513275807573 10.5641758438472 11.0677303215267 12.3986209915689 12.4369822547404 13.0678991596834 13.0135708521666 13.0980401791836 13.2686387454843 13.5476668402247 13.6119375850582 13.6059673320286 13.5772378527682 13.5601204151957 13.5248405320898 15.2280725846142 14.8881937385034 15.3952256625387 14.8247229600619 15.1215732832952 14.7521026305344 15.2660845625254 15.8997724627973 20.8374475735966 21.3256785653773 20.8575958112669 21.5343789242117 21.6681608465028 21.7526844932441 21.932269309363 22.0579022725807 22.079744997136 22.0007093680198 21.9197359963111 21.9096076977075 21.6156930373484 21.2329497950632 16.7819589537361 14.8264289046014 14.1988714730822 14.4066768680492 14.2587498173543 14.3064500436795 14.5777401951611 14.3886864048581 13.8658354167975 16.3458427783278 17.5685345006334 18.1687713319241 17.6023647742768 13.9737342141693 13.3472018474089 15.079090584756 16.9102117960491 21.1549712476435 17.9469264617232 16.4991671867565 16.2442099841432 15.9778308826961 16.1609161441723 15.8729426105176 14.7337365599136 15.1458176811777 21.8082252495777 22.7991152256878 16.7532031766929 13.4991133702609 8.35495725764643 8.20428287998999 8.20787643183855 8.21520326313338 8.2627134304999 8.33507097307529 8.3367716320029 8.37730726022925 8.37482175646844 8.38444298717579 8.38940322068109 8.39885779161272 8.37098859833543 8.3946800814587 8.39138338829085 8.39621971697899 8.32757847697405 8.28366555258001 8.1996910940733 8.09042378409255 8.03767321866061 7.91534795647098 7.98055696768443 8.09468608106754 8.14753277190891 8.2708050641605 8.28722411808224 8.25522205460033 8.31883748566647 8.32611611219088 8.27695905555194 8.32961339173643 8.28837408777543 8.25942502434616 8.26298348024734 8.24671841003012 8.26161596204773 8.25534865851357 8.22622180656761 8.22622180656761 8.22015787238902 8.18831817346263 8.18078450859213 8.1803944259611 8.16649021047268 8.16612167560352 8.15412749768268 8.11988155548796 8.12186632389279 8.13147829876172 8.13979607732048 8.14060784240315 8.12041856327677 8.12002395031404 8.06051283921793 7.96353885599519 7.83167164120104 7.75322130664466 7.67113902911396 7.52956299409513 7.35746787421784 6.76335656354881 5.33446861049776 5.05090687385628 4.93426934713877 4.77276216471863 4.78763064627149 4.79458741807194 4.80121877157741 4.82463287010538 4.98296027642021 5.12042201442764 6.20255579610904 6.822461211481 6.82864347073349 7.15054735590272 7.15204677198436 7.15251245010066 7.15264969345639 7.44040620604191 7.44070282258445 7.4345962975792 7.49403987244768 7.65047410676185 7.64898293237071 7.68981841538853 7.96977427182196 7.95809351104277 8.12536311770739 8.13682401886975 8.10537911926438 7.96002251297831 7.94138661443023 8.03865198170398 8.12019818773305 8.29122962365768 8.32174585394215 8.33535629957532 8.36651279547768 8.3540728986738 8.34703429094084 8.33201538139068 8.34517558758984 8.3784634666154 8.34924582014272 8.26928943954683 8.25626977922029 8.23760205828646 8.2515965725309 8.3210715319615 8.32572324150624 8.32971151558386 8.34817440460087 8.36250761008185 8.39292605133338 9.45533679394945 10.2528377560116 10.5994497627103 10.8148857950899 10.8818349119671 12.5210352207735 14.7160160595342 14.8650378854203 12.9146553603645 16.141944296788 12.8545666240777 12.9150251058677 16.4084818768462 23.7369592501041 24.1832019979066 19.8563797421367 21.4839354667721 23.669679053454 22.1617320705043 18.9119997512217 16.8626570040154 15.9418970584036 15.093979430713 17.104706192029 18.4348674380035 12.8526147853493 6.47054465646367 2.82045287002813 11.2273906484138 18.2830900455733 21.2066007354027 22.1323507695331 14.473977534934 13.9672906236621 13.9917999965995 9.74589854218028 10.7277726083146 11.4042153717448 19.0348816181504 22.4441123456023 23.2995614324583 21.2419316248539 11.0367301869411 16.2583617788413 15.0923841901914 16.9549345796629 11.7715215250255 12.5506815016007 12.6880922562313 12.5781260013051 12.820807066717 13.592488780705 13.7403109988626 12.7935340487348 13.851589196182 16.8809344523054 16.9971932373981 16.2054386121065 15.0498586005129 15.2595489147284 14.0021496196718 14.0682216917527 14.1053403900942 14.0852391883545 -9999 -9999 -9999 -9999 -9999 -9999 -9999 -9999 16.5305663395624 16.540316518254 18.3844212567641 17.3048009371405 16.095125334253 16.0104973805866 14.6931947307692 14.5871060718066 17.7290263072824 19.0707498044776 26.925408800231 17.8507903274909 15.381946636888 19.6575254811688 21.1015693446555 21.29225480579 22.7342678283037 25.2594787975808 26.6261771553944 25.7127059115679 24.0361512379424 15.6737315059613 15.8786008365187 14.2858536013694 13.5746645810732 14.9901577520282 16.8870209697645 21.0243825125369 21.4633210911312 16.9606569924599 12.5043540580972 12.8077996970926 12.9858948606751 13.0808408159381 12.7484907382008 -9999 -9999 -9999 -9999 -9999 -9999 -9999 -9999 -9999 -9999 -9999 -9999 -9999 -9999 -9999 -9999 -9999 -9999 -9999 -9999 -9999 -9999 -9999 -9999 -9999 -9999 -9999 -9999 -9999 -9999 -9999 -9999 -9999 -9999 -9999 -9999 -9999 -9999 -9999 -9999 -9999 -9999 -9999 -9999 -9999 -9999 -9999 -9999 -9999 -9999 -9999 -9999 -9999 -9999 -9999 -9999 -9999 -9999 -9999 -9999 -9999 -9999 -9999 -9999 -9999 -9999 -9999 -9999 -9999 -9999 -9999 -9999 -9999 -9999 -9999
-9999 -9999 -9999 -9999 -9999 -9999 -9999 -9999 -9999 -9999 -9999 -9999 -9999 -9999 -9999 -9999 -9999 -9999 -9999 -9999 -9999 -9999 -9999 -9999 -9999 -9999 -9999 -9999 -9999 -9999 -9999 -9999 -9999 -9999 -9999 -9999 -9999 -9999 -9999 -9999 -9999 -9999 -9999 -9999 -9999 -9999 -9999 -9999 -9999 -9999 -9999 -9999 -9999 -9999 -9999 -9999 -9999 -9999 -9999 -9999 -9999 -9999 -9999 -9999 6.77164880360788 5.02883483887512 4.56973869759354 7.80113299776741 8.283084845018 8.39907543078222 8.44502381741977 11.6318863106515 17.2685479992683 19.016234871211 20.6666811144459 18.149264571201 18.6261035713645 22.0105219683941 23.0334942911537 28.0089343293855 24.1135074692328 24.1460471400953 23.5592427128168 23.4644719744385 23.1591580701308 20.0614187282883 18.8597788261489 14.4427422178018 10.3728424544344 10.8824313063745 11.3515302527695 12.2070995242167 12.6931419296282 12.8789744876951 12.7329636514905 12.3410366621473 12.0562539423876 12.067549855946 11.5753854100546 11.4965813399142 10.562630743337 9.97532490993765 10.3926253591118 11.0457699214804 9.99807386495704 11.1556782424229 11.1875757596293 12.0065713334174 12.1461355476034 12.4357065582699 12.197898204826 12.6170780297121 11.7721731200863 11.6740243130188 11.7954903981607 11.6992517606857 11.8069393007358 12.3465202545161 11.8977538188226 12.4245863669413 12.4653144850002 12.4824216645407 10.9799996751953 10.8099084526959 10.6682404722324 10.8144032703932 10.9298811043692 11.1115333587497 11.1158174714166 11.1159700500385 11.1370497735894 11.1520476383403 11.165971440151 11.1517417446162 11.1678241753816 11.1184902764708 11.1959260559182 11.2428702104221 11.2676214676373 11.2484866877025 11.2731576963454 13.000144465546 11.393671504351 11.3224299354113 11.289406038559 11.3627192203532 11.2450726409163 11.2913598988789 11.3077842839151 11.2798144224263 12.875384501822 12.9760451115921 14.6512928282596 11.2670896276382 11.1390248477936 10.9129693382634 10.1539594932209 9.65754599212434 10.1499718972566 10.4425909041462 10.9490616021198 12.4815554344586 14.1361542203807 14.4870233968385 12.4238510174938 11.8805120631849 10.783826510459 10.7802598561504 10.7708537527233 10.7674470784537 10.7236378541566 10.7428905863611 10.8135582741089 12.3575842200209 12.6954763652495 13.1189545973443 13.254710267562 13.2625565181163 13.3612188843433 13.416709453401 13.4446832503788 13.6224994004827 13.6761417581797 15.418602026633 15.3837720794099 15.3377543164848 15.5300690925151 15.6559737052668 14.9298745094237 14.8917130021076 15.3995199343364 15.3993776000596 15.7688052530876 15.7972447198535 18.749540902223 20.521840325314 20.1600314208314 20.9234081377938 21.3938517413376 21.5552051368678 21.9909224038568 22.045045914387 22.1324357455826 22.4774789284291 22.1415331995643 23.07664339683 23.3416701638955 21.767129240151 18.644482006121 16.3461664678289 15.876135757644 15.5033965130578 15.902588738229 16.1889182953234 15.7700869288378 12.4762381856661 16.0180027507457 15.8855108040463 16.613102138508 16.5356135397076 16.3674313485177 12.4166738240826 12.2879786905988 14.2752111607959 16.640256592091 20.2971771563395 22.0670454764161 16.5576144131957 15.7230871115952 15.1232294685696 15.7035473355973 16.2218295155276 14.9819821155406 20.7062225146936 22.7627640853896 19.6196993986611 15.4663970536336 8.3199448112931 8.24729238076771 8.14361832451986 8.24089991763683 8.32315359375262 8.35064455560403 8.38940430168974 8.43577738520854 8.4604225327677 8.46550289796237 8.46828512125668 8.48014380063309 8.4855787070364 8.48749206442029 8.47061087929748 8.51481697576857 8.51202045224952 8.4695036368396 8.4165409666304 8.38625605566092 8.2892727323467 8.2062593405246 8.16112599846865 8.20279034791094 8.15420576188863 8.23127741252564 8.33171415365131 8.27930288999465 8.31373804863116 8.39216464490051 8.36799740194369 8.3588702825201 8.35531451744131 8.31697686485462 8.30472089518523 8.30474574177174 8.32131356160489 8.3040715115187 8.27666794631943 8.26480638198101 8.26442714707954 8.26423833628588 8.22015787238902 8.24291543851648 8.21214531550925 8.21242455810204 8.20485077328777 8.19833272194321 8.17828883739844 8.16590803900382 8.16320106288469 8.1391473018533 8.10960548877303 8.11488468169456 8.09972209072041 8.06236988139618 7.97508081247628 7.93032260191832 7.84796333906472 7.76198133937133 7.64470466080165 7.50140660876289 7.12613500075366 6.78254202148941 6.23752134116875 5.23702479602826 5.05901321940425 4.95128121842878 4.96487570678919 4.97241596999829 5.12202982399042 5.23916453989778 6.28925242959279 6.81389260970752 7.21066244349742 7.21345880923921 7.49943437863586 7.49838894160789 7.65945553422833 7.65961549050185 7.65524844613984 7.65540431949194 7.65555860400198 7.76856269313263 7.80916189442058 7.80931595213109 7.7335383467281 7.84089695241789 7.9617093916627 7.94961676143676 7.94990714250686 7.93660908267853 8.0217310391302 7.92102085652342 8.02147891693874 8.12468973796203 8.13518954090852 8.28854502106099 8.30024253458388 8.33143586803752 8.3153839093863 8.32765130287778 8.29753989467071 8.34807943959465 8.36517459180877 8.37546609805575 8.32066890441009 8.30607389541808 8.25951509366866 8.27245288490188 8.33293048712729 8.34577062689524 8.36462461689445 8.39894026615582 8.41650852039729 9.47205931109619 10.2717565653326 10.6224154095844 10.8739101467359 10.9433008860138 10.9565500120179 12.5778242578971 17.0377758317426 16.9163301177239 17.2935647851184 16.8875087448484 12.9627241542134 16.0390971455887 17.0813122558951 23.8677688939572 17.5451283597031 24.1030222703447 22.6797825086663 23.3925285799572 23.5995370377203 23.1062208518614 22.0532824559569 17.3962909068704 19.0491990554911 20.5771715357637 18.2778642884238 15.2775436066176 8.5375316741394 6.047749153226 12.2564368452042 17.0703982920319 23.0557026012434 21.0612010142317 18.7721681736126 18.4597490933235 15.6422005608523 15.6839005690895 13.5135284670846 11.9604705710581 12.0154728686448 23.8366686154747 23.3231878467847 18.1941467415951 11.1551883949698 14.5797201853463 19.9027769679816 13.4082068734125 12.2346695146787 12.2982108936345 12.3908000211866 12.5949633381275 12.6852312042064 12.6047071662551 12.6185646849582 15.2636523434013 16.5546253280593 16.9455317694868 16.9315484091374 17.2387488591994 15.4214809587031 15.4394529310305 14.6254489526717 13.9119108409767 13.9479732516509 14.0181229567939 13.9929021403557 13.9814797908196 -9999 -9999 -9999 -9999 16.4362903787886 16.5692016683472 16.5042261507854 17.2740458542928 18.3209329465129 18.1620831010054 17.9027807660669 18.1373105261384 18.1130608994873 17.7641336780547 17.9184255101707 28.0484605103486 20.1197369657274 17.0451792660906 17.759916563006 20.628488495183 23.1420658558533 23.3671755223007 23.4414872101175 25.5418661150677 26.7169684271844 23.4367828235149 16.6007237482034 15.8713240295492 15.5012935018539 13.5171892370255 11.7038602418844 12.0082984049232 12.160897287997 12.2163316115704 12.1359503838905 12.3310947762305 12.1563328300346 11.6224428015354 12.1983088221414 12.5905947186178 10.8961102248737 11.9589882834942 -9999 -9999 -9999 -9999 -9999 -9999 -9999 -9999 -9999 -9999 -9999 -9999 -9999 -9999 -9999 -9999 -9999 -9999 -9999 -9999 -9999 -9999 -9999 -9999 -9999 -9999 -9999 -9999 -9999 -9999 -9999 -9999 -9999 -9999 -9999 -9999 -9999 -9999 -9999 -9999 -9999 -9999 -9999 -9999 -9999 -9999 -9999 -9999 -9999 -9999 -9999 -9999 -9999 -9999 -9999 -9999 -9999 -9999 -9999 -9999 -9999 -9999 -9999 -9999 -9999 -9999 -9999 -9999 -9999 -9999 -9999 -9999 -9999 -9999
-9999 -9999 -9999 -9999 -9999 -9999 -9999 -9999 -9999 -9999 -9999 -9999 -9999 -9999 -9999 -9999 -9999 -9999 -9999 -9999 -9999 -9999 -9999 -9999 -9999 -9999 -9999 -9999 -9999 -9999 -9999 -9999 -9999 -9999 -9999 -9999 -9999 -9999 -9999 -9999 -9999 -9999 -9999 -9999 -9999 -9999 -9999 -9999 -9999 -9999 -9999 -9999 -9999 -9999 -9999 -9999 -9999 -9999 -9999 -9999 -9999 -9999 -9999 -9999 -9999 5.54477590802637 5.55084653853502 7.18157103911775 7.45663992315598 8.39530573499363 8.50050653017246 12.8102735868762 17.3380827499147 18.4567986728389 18.5726529542492 18.5601162591619 18.8272514000838 23.2603722548255 23.0537209362009 22.7090935231755 25.8849067029376 27.1520567510596 22.6348787964991 22.795141121302 22.9556867207042 21.2588225515696 16.9422342511326 13.3237429765542 11.4514029403017 10.5317095939885 11.4625229477459 11.7986949452889 12.2247467214393 12.7116515830808 12.474158276957 11.9705338010396 10.4385533952138 10.2697454196581 10.4265051330047 10.6413277197295 11.4740320810712 10.5038684762037 11.8553336908676 11.807514530415 11.8876027190677 11.9304543759603 11.9732567983685 12.6300199244196 12.7371651109508 12.805183485421 12.8349382704223 12.849901579626 12.6449427610237 12.8519083107989 12.8757815943321 12.698041209734 12.9407767410285 12.9407944263057 13.13266525821 13.0074543335853 12.8604824402157 13.040796188146 12.5649116030083 12.1517267194586 11.0932249819546 11.1011710771781 11.1427879328127 11.1933818001178 11.1818753936154 11.2057540157863 11.1998394274842 11.2031777381207 11.210284797102 11.1950716590098 11.2091695940993 11.2304693774927 11.2511140396519 11.3123805676424 12.2870023425598 11.4201329248893 11.4017790632803 12.7663133342607 13.2537827588201 11.4257114006383 11.3502737982749 11.3896775191677 11.3574109923095 11.3715124694398 11.3621247684139 12.9927960199738 12.6801623496711 12.2280499527224 11.2748822603991 11.2255615838442 11.0969995577824 10.7820560176736 10.4529490618922 10.4508553944105 10.4481099277416 10.778893562868 14.353513824509 14.7714045464881 15.4125643553019 14.5818245532923 13.3065613799022 12.7671890539418 11.9381450792164 12.4218750737442 10.9017523172469 11.0992948831865 10.8998270489223 11.0693612309038 12.6062204211682 14.5619279331255 13.9773270726578 13.152056443619 14.7620045119115 13.3292253500863 13.2723680668733 13.3165252874193 13.3835862163961 13.6578634464155 15.4538780851729 15.7990047776919 15.6281315706926 15.6070243734617 15.5791374924545 15.3827091281426 13.5123602592634 13.413283926051 15.2619404509858 15.8329278139739 15.8491023860923 15.7592449213699 15.9947947217249 16.2528323993039 19.3031450175271 20.8042299115131 21.702498346821 21.9367342843809 22.0375745811238 22.2856470241032 22.3401166195458 22.5676024507023 22.5804571191121 23.2477475360448 23.7365551649997 23.766014537899 21.3134134248894 17.9250165200483 17.7183957591781 17.6203872469048 16.2883139099031 16.0042676169807 15.26955718138 12.4767514423087 13.6601843499613 13.4620137259524 16.5544341983694 17.7116134429337 15.4262393613142 11.8251336696655 14.1840717679499 13.7851195781015 13.8107850993219 17.0527070457629 16.0297880007179 14.1605692257888 14.0335556240324 14.8665355675579 15.5159792579736 15.457136697023 15.9082563652946 20.4626162941418 22.8907034001343 17.9859368885124 10.5819574722065 8.38240699621633 8.20845311655426 8.27488821607133 8.40160443325738 8.42489205491065 8.46101749988953 8.49506661630431 8.51690824011947 8.53435172297766 8.52395681412933 8.54028835885925 8.54323135585462 8.54971161839993 8.54030126700543 8.5631648349604 8.56279985109395 8.57531751010984 8.54123275461963 8.48231458291119 8.41412680288253 8.38454114335775 8.35472225401656 8.32005272981587 8.31031389497461 8.3104844306862 8.29981394769407 8.34314258640439 8.35469048914098 8.36820014442974 8.39290154589758 8.38257588076778 8.37833382480994 8.36096929922586 8.36606195740874 8.35862690213377 8.35362398022369 8.34577207328702 8.33376731055024 8.33386049316105 8.32158732304868 8.32139956051862 8.30748171404589 8.27790571388743 8.27752615194197 8.26993475966572 8.25709615239983 8.24402790714843 8.22259261080229 8.1849347824761 8.18879524686237 8.15347064527098 8.12284912441022 8.13157507623444 8.12130491223886 8.10044893623675 8.0546903726029 8.00088279771959 7.95234964730363 7.92148845704869 7.85716296774306 7.76213859252036 7.68928530735144 7.51835514630453 7.13559438738856 6.79088639592093 6.2457503865725 6.24234648604768 6.25027413149475 6.25770216482579 6.34954486212546 6.35417913728346 6.8613290862758 6.87762575074398 7.25970449198464 7.47798909728994 7.4860643925022 7.70296288211228 7.70526631943684 7.83048444492676 7.82527860087455 7.82560634974732 7.82576787543862 7.82608571809244 7.82073605382811 7.86232517313792 7.94258502348352 7.93775368515166 7.93237896048247 7.92173867353306 7.82822173688474 7.82296126473293 7.92759079656121 7.92772571213631 8.10906367251414 8.02352432386532 7.97272794856536 8.08599684067243 8.15765600139525 8.22402043902494 8.27120355662454 8.34747680978122 8.30507209108706 8.30405422615411 8.34821374411894 8.37392533422468 8.37844161522275 8.32779062010023 8.28137155717872 8.33292232944723 8.34093338667796 8.31561692011693 8.36446382592745 8.41542948492111 8.42965343099015 9.4515291210781 10.3001444696429 10.4979822134634 10.8647596580297 10.9678637590573 10.9996422632413 11.2032108584043 12.6628225147895 17.6873001591595 19.8008267292585 17.1593073837222 17.7521703956907 17.372655793743 17.2889314455845 17.3193348105044 20.0052577297171 22.6368048247788 22.2379085680983 22.4730073061595 23.3754933213115 19.3810914685084 21.8024933032701 21.0311349512485 22.8008277100926 22.3073495708782 19.1170112555411 17.1977266572247 15.2886949540244 13.4113873067856 12.7331053416026 13.9424033204102 15.963574825057 21.1070190823495 22.2597963709013 22.4385641742859 22.1088849198346 20.0937067518222 13.0074491174023 14.5421369597359 11.088152260276 6.47390704578231 21.367041590467 23.4350383551199 17.8083783389424 15.6874852551445 17.5232749593731 19.95377155305 13.3461741542716 13.0640846419122 14.1725008191672 15.3872666381573 12.4626794223351 12.4585558479577 12.5513531961463 12.5681601023996 15.2041293589112 16.6674395701938 16.5318098744915 16.1939386754901 24.4588830600639 19.0436909432658 16.9854170309809 17.4366627145513 15.7035538522821 15.1361149121019 13.8505135756453 13.9391412131805 13.9616310221679 13.9426691998773 14.066280287211 15.4814797711917 16.2543165789588 16.5895164165433 17.6176860226178 16.3335965651439 18.0687608567398 17.8199056134666 18.867817795262 26.9893764809334 24.8187469561478 19.3965780076497 17.6393239498165 17.554527456943 26.6298587535138 19.1435212888343 19.3910653472571 20.4476711622396 22.2498925757476 24.3081819529831 24.9910011843442 25.0658801252041 25.4106523034172 26.6990608703899 24.9137607226043 17.7399658598624 15.557642307162 14.6151884466752 13.4141354775514 11.7785735554452 11.7280682551052 11.0562738760288 10.1630317060526 10.2243687143706 10.2658252045939 10.3592834338823 10.4726809649364 10.5821488015534 10.6264541340838 10.682212304588 12.4404858040929 13.0772984761412 -9999 -9999 -9999 -9999 -9999 -9999 -9999 -9999 -9999 -9999 -9999 -9999 -9999 -9999 -9999 -9999 -9999 -9999 -9999 -9999 -9999 -9999 -9999 -9999 -9999 -9999 -9999 -9999 -9999 -9999 -9999 -9999 -9999 -9999 -9999 -9999 -9999 -9999 -9999 -9999 -9999 -9999 -9999 -9999 -9999 -9999 -9999 -9999 -9999 -9999 -9999 -9999 -9999 -9999 -9999 -9999 -9999 -9999 -9999 -9999 -9999 -9999 -9999 -9999 -9999 -9999 -9999 -9999 -9999 -9999 -9999 -9999 -9999
-9999 -9999 -9999 -9999 -9999 -9999 -9999 -9999 -9999 -9999 -9999 -9999 -9999 -9999 -9999 -9999 -9999 -9999 -9999 -9999 -9999 -9999 -9999 -9999 -9999 -9999 -9999 -9999 -9999 -9999 -9999 -9999 -9999 -9999 -9999 -9999 -9999 -9999 -9999 -9999 -9999 -9999 -9999 -9999 -9999 -9999 -9999 -9999 -9999 -9999 -9999 -9999 -9999 -9999 -9999 -9999 -9999 -9999 -9999 -9999 -9999 -9999 -9999 -9999 -9999 -9999 6.81998398470822 4.83986174941076 4.83571124879206 7.39250171634635 8.55520991606127 12.1017728587728 13.3737964775626 22.7483332725249 23.7484787013798 23.560964302813 17.4816532931803 23.1069302675749 21.2434968765858 23.2393789208074 24.6795952263792 22.9524181052799 20.1963169812802 20.4425862671439 19.3459614886742 21.1500369846641 16.8656531208471 13.9380046235565 11.6270481287593 10.876848238023 11.3481422876375 11.2108155948145 11.8158034265309 11.8858306046631 11.4523518909633 10.6672313770411 10.2348285959107 10.1706290441174 10.3233383968201 11.8348077587718 11.8896396846982 12.1688782909547 12.5714886223473 12.672569681073 12.8251242621603 12.7443488382921 12.8157165919283 12.8932746803947 13.0529680536055 13.4160301826874 13.4523311815787 13.4737077556683 13.1603054821123 13.160707538801 13.2745493978381 13.1075835641055 13.33685618849 13.3355843163899 13.363513333034 13.3981287985734 13.306466769045 13.3496440115562 13.2623571314586 13.3853837525868 12.9553423233705 11.2604816990261 11.1981040068221 11.2272542563872 12.1761937788065 12.1712052320817 11.2105483524562 11.2226547596895 11.2204956820355 11.2214577595016 11.2758552405301 11.2916569540999 11.3232216749372 12.3097814015558 14.5662481823176 13.0917752816949 12.3458075549885 12.8279476532185 13.2904422910009 12.8172424183662 11.4415006324833 11.3606415221871 11.4013416192322 11.4169702505137 11.3983888549633 11.3899390524251 11.3722586389075 11.3510053843029 11.3102444935786 11.2561909240112 11.1158714472861 10.8058221795558 10.6486975318333 10.6625133410528 10.4727840735309 10.7910405046855 15.1407281363802 15.1338838639079 15.4238637875578 15.1835533800691 15.0148409671158 14.1012118378399 14.0937770985574 14.5082781904373 14.5123652728286 14.3949320533742 14.1854056984567 13.3829454350887 15.2201402709686 15.1971213244909 14.6635295935403 14.7222686473716 14.8995611553646 14.3412334091773 13.4472342626876 13.4265037499215 13.4847850260062 13.6426515320183 15.5107066920915 15.7095985608192 15.9432816524762 15.8180797165667 14.5715166143808 14.5036435285355 13.48738939472 13.4147454394884 14.8901542129224 15.7898856691136 15.4117944111592 15.852982761929 16.098505860727 16.0629495530713 18.984832878055 20.6006021731424 21.6952146532012 22.2006762533782 22.3428422494769 22.3790313735878 23.7718887292746 24.1157828493444 23.7911213391472 23.9353500232889 24.0654464256217 22.4561012751069 22.0529872692602 21.032495302546 20.1639427347525 18.4953380795178 16.7318599181678 15.4250349013826 14.5219395936099 13.8067518949355 11.3712228991581 12.8428652893929 16.9418719343662 18.3800138914694 14.59923020163 12.2679626781201 11.0245034589847 11.0544010355843 12.0405324048342 12.0245115397675 14.6895748163006 14.3428423895439 14.2088706072497 14.8995472641145 17.1498908787385 15.705036622688 18.1111926313958 21.2086432648001 20.2490014518511 16.4403294049006 10.7089339902016 8.44368372052992 8.46337039718293 8.48401795059253 8.51167219709127 8.52443125862634 8.53521982225097 8.55859147628444 8.56852503381313 8.56806522578582 8.58287097123531 8.58029754534531 8.57699500695071 8.58429845751017 8.59332600517728 8.59640908096007 8.58549177457447 8.57980833867253 8.55104486297585 8.51758947593363 8.49865483664164 8.45497498835831 8.45257730937963 8.39392867748468 8.39069949187022 8.3850960663016 8.37568547694698 8.36888565755491 8.38923796189295 8.43770132603516 8.4374116070867 8.4230633445557 8.40630639867688 8.40200840193671 8.39848408563622 8.39293707326588 8.39837789949656 8.37925449303202 8.37187649168309 8.35940805508715 8.34716150067277 8.34697679846738 8.33251356024373 8.31854314523643 8.32086785035433 8.31148074082273 8.27425172721583 8.27335819831499 8.23052467639233 8.22862085748337 8.20733274295508 8.17485840332368 8.17417101449846 8.14431384231998 8.10780362930802 8.12858894501034 8.10095257148356 8.10653235900453 8.06420501236659 7.98948388172662 7.98622788048074 7.94888704472553 7.94520153536919 7.80179874297205 7.70524945431569 7.44503395697594 7.21312487244475 7.22401385054514 7.23262800592082 6.88914275467265 6.90140563275193 7.22357974420063 7.2343618300567 7.45427215619306 7.46509283640123 7.68358697003951 7.69252957504166 7.85372345487628 7.86455177918704 7.95635300165354 7.95905145132959 7.95921848491171 7.95403805542586 7.98930246699091 8.06278427464605 8.05748588097597 7.97527886653719 7.97005459378542 7.97020345542031 7.95678048072117 7.83096118459074 7.85784232184924 7.93072033509065 7.93464960653254 7.96075260546453 7.97603250009683 8.0447387819187 8.13063934967607 8.09761715192212 8.16255878385778 8.2296527348566 8.54187148745843 8.39775958178066 8.37867339093312 8.35178677671301 8.37765190025865 8.33664463306949 8.34877675161413 8.34520156176814 8.34921088859703 8.39111787032624 8.41379340877649 8.42605669759154 8.51223468859165 9.48744010300266 10.3367210444585 10.5511606110002 10.824525249388 10.9529016431717 11.0821876688112 11.0952944029993 12.0588551203528 15.2880776040919 17.3086773194175 25.5168727484615 21.4301679205536 18.3246419179005 17.3508828488808 17.7101477153141 17.5958087551452 17.2179094631881 21.6552877776496 21.4597817512532 24.0822162294411 24.0055496138569 23.8419638265621 23.4684351449125 23.7317879292574 23.6474313071903 23.7768197176899 21.5724418754419 17.2603509687352 17.4842358458051 16.5030357932407 14.3531441641254 15.8743811898281 19.4168912888443 23.4231392779963 18.8865726171106 19.8403957002491 22.6243063391719 18.7571156176949 16.7168179868683 13.3907136908152 9.63196729647241 7.04734175412864 22.8516051045537 22.8888582069564 19.1816423536958 16.0737947812956 17.4419087906704 18.6483949955992 12.073394503168 13.7899368439063 14.9328169322405 13.8547807749911 12.3081085936647 12.2360641164947 12.2616461315838 12.3011173245314 12.46673216789 16.6025408365076 21.4564620036077 25.3045629466654 26.3882998342227 25.7456295681614 25.1216826224398 17.1639388235267 17.3595554195588 15.5771194651588 15.5754814787895 15.4056042992878 14.6590750513031 14.7400201158564 15.9264092909349 16.1840639168789 17.9177072945449 17.9597017731605 17.9937517802347 17.9879823347214 17.7494176961587 17.8059322841086 18.2379624997184 20.9909352759806 20.8799091095879 19.0041603859292 20.1946168044833 18.3108463185218 25.610203541094 18.9561893813761 19.7444503247706 22.3152373112333 23.9177058727792 25.3901800638895 26.084406606797 26.4523604879939 26.4488731706106 26.3497095710738 26.5638186725849 24.0709922175357 17.6674466007723 16.212526282369 13.3542086909286 11.5360083362212 11.1925094825078 9.94959447613216 10.0662245138856 10.0742516599585 10.0157158396783 10.1538311369437 10.3793057135841 10.6822801521267 10.6127691248697 -9999 -9999 -9999 -9999 -9999 -9999 -9999 -9999 -9999 -9999 -9999 -9999 -9999 -9999 -9999 -9999 -9999 -9999 -9999 -9999 -9999 -9999 -9999 -9999 -9999 -9999 -9999 -9999 -9999 -9999 -9999 -9999 -9999 -9999 -9999 -9999 -9999 -9999 -9999 -9999 -9999 -9999 -9999 -9999 -9999 -9999 -9999 -9999 -9999 -9999 -9999 -9999 -9999 -9999 -9999 -9999 -9999 -9999 -9999 -9999 -9999 -9999 -9999 -9999 -9999 -9999 -9999 -9999 -9999 -9999 -9999 -9999 -9999 -9999 -9999 -9999
-9999 -9999 -9999 -9999 -9999 -9999 -9999 -9999 -9999 -9999 -9999 -9999 -9999 -9999 -9999 -9999 -9999 -9999 -9999 -9999 -9999 -9999 -9999 -9999 -9999 -9999 -9999 -9999 -9999 -9999 -9999 -9999 -9999 -9999 -9999 -9999 -9999 -9999 -9999 -9999 -9999 -9999 -9999 -9999 -9999 -9999 -9999 -9999 -9999 -9999 -9999 -9999 -9999 -9999 -9999 -9999 -9999 -9999 -9999 -9999 -9999 -9999 -9999 -9999 -9999 -9999 -9999 5.68447624780006 6.27531224253398 7.62890944670735 8.33336921113229 13.4759339744496 18.898706239131 18.7886423712362 24.0994172273565 23.7665698729005 18.6526538643985 18.1162428947556 16.236942965784 23.2829699505409 23.2530614654594 21.0289947035101 21.8343228975742 21.933191865499 19.8300064912545 17.4298722714597 16.8029420505944 14.4164343434892 12.0049101146167 11.4868308649298 11.3943486329451 10.262502026683 11.687944735576 11.7186314941464 10.2746592630523 10.5174921017513 10.1709241796979 10.1904790854635 11.3505535963327 11.8079438360598 12.1529875998948 12.5634655432635 12.6005482235731 12.7974251236752 13.0379143797297 13.0874389953591 13.4026780383777 13.3821382250611 14.2103919275761 14.6144210797328 14.896163946536 13.5916716127747 13.6172214615574 13.361790771649 13.3846569198508 13.3371360144363 13.4269364485008 13.4873765115114 13.4995563852501 13.8213198757608 13.5946687689904 13.5528173172578 13.5347543016283 13.5368730965004 13.4144742110453 12.6545364258069 12.6736727681111 12.2109571033247 12.6558612743791 12.6494579897381 12.2018148799615 12.1809117231746 11.2598812225693 11.2935197010028 11.2971962388269 11.2835248189734 11.3455625597102 14.3330727569398 15.9423009329708 15.3786712445522 15.0503561672107 13.1276411086451 13.1389389934255 13.4522374730709 13.3523174039667 12.8482933466427 11.4508556391493 11.4426475451157 12.3961128281221 12.3814103873527 11.4714198139154 11.4774569840088 12.7451452850351 11.3142719094526 11.2399947760077 11.0534079691781 11.0783347717587 10.9937863064513 10.9358199743107 11.0029501918921 12.6052914504521 13.2586887327055 15.2894704731634 15.4408630594808 15.3516687304965 15.0091077108025 15.1693155337878 14.6288623855066 15.1218248372666 14.8935661363166 14.8279379109386 15.3913709175122 15.3665292599084 15.3986257949185 15.0499054469961 15.1108094413312 15.2652960703688 15.3349511130407 15.0565748278393 13.458115484138 13.4973067656268 15.1587983732263 15.7280652890551 15.8898410813649 15.9001713208318 15.8669691959516 14.5955185610352 13.4500677935159 13.5408286136367 14.4170939814621 14.3432544371856 15.7162808322962 15.074802457838 15.657580269354 16.1100173146106 16.2107640456236 16.1696362332261 16.3951623537905 21.7617600825386 22.3178217494698 23.7968497934499 24.0297498095975 22.731576993898 23.8970750093014 24.1232792574142 26.4836215684989 24.1271690297497 24.1605654030173 23.5646895853297 21.7682584038246 18.4446319833771 17.6981509427027 16.1961557160484 16.3802835492893 14.3036261191969 12.7058701091014 11.200201901532 12.7023363970098 16.2110678991007 16.4802959059397 14.5095743505874 12.7619597348639 11.2576850972305 11.1279215290403 11.1326289189133 12.1052200340848 20.3536506662101 19.9152048562936 14.8478829092898 14.6523849126023 13.9221913542838 13.9497533989976 21.2721023462997 21.2574548080514 18.8842069957941 13.0283248927826 10.879700326575 10.0094577585359 8.51733503787398 8.54742024612923 8.55353223562707 8.57285175058598 8.59214337123736 8.59834094578278 8.60071860943632 8.60041446834061 8.60230826422411 8.60620749863792 8.61036466681589 8.61091381657834 8.60719131847835 8.6068376402604 8.60395249167711 8.58891312809583 8.56946731956616 8.53900523733085 8.53918651720389 8.50068317092954 8.48218506334098 8.45721537640655 8.4322428176037 8.44027115720601 8.4545084616508 8.44022973891403 8.41965990096682 8.44458395335942 8.44200826917863 8.43226283815938 8.43005010657497 8.44903606961402 8.43997321029263 8.41709598398467 8.41805082413425 8.40139704332116 8.39518576482988 8.3887097191137 8.37594192661973 8.36853670336322 8.36845050118573 8.36171337102725 8.3433660283739 8.33539515705718 8.3144032697064 8.29346521553909 8.2768492317113 8.25808631081902 8.23393944670933 8.21197967084776 8.18266535678201 8.16547456207853 8.14527496577794 8.14594963873479 8.14845135993867 8.11658263458866 8.11327798060423 8.0944758101125 8.0944758101125 8.06864897537413 8.03343476751923 7.9586859277605 7.91830769760862 7.85463525888287 7.74587139663601 7.64957011507962 7.62475673413761 7.64288112209509 7.66157806468889 7.66898384135053 7.64437355171496 7.656924120688 7.67232811257709 7.8361937247279 7.9390988176457 7.97713790892874 8.06134271851245 8.06443531563069 8.06173871152695 8.06767318745778 8.068006911237 8.11984142523294 8.06038183094645 8.05120241961617 8.04861861873765 8.06997786625186 8.05625735202882 8.04761206635823 7.94892593524405 7.94610644329459 8.01011290190137 7.95781978001305 7.95481997016084 7.96996783190802 8.04833915383193 8.07127900721452 8.0977446517874 8.16268749875288 8.22978446347455 8.28635316270696 8.30141683470738 8.35236048925831 8.37310296279473 8.36732088581878 8.3770255510545 8.3935793124251 8.40616415420645 8.417568273817 8.43074216487204 8.47996746835391 9.48505014100621 10.0188701465277 10.3366750241309 10.7141547157057 10.8491397473176 10.9215825011075 11.0483093733274 11.1220915217333 12.1267241188529 12.9996354762608 15.6365748346027 17.9220623603405 25.6458316063521 22.4742825588779 20.3098153846536 21.7513336540466 18.7482986214761 17.6777089088467 17.4575317817021 19.6202297177695 20.1080531672712 20.9932846251647 23.0914329270083 19.2973610973076 20.2753060572482 20.5781286904939 18.4932616018519 19.172306374078 20.7221281413549 21.6934315556526 23.4799719416561 16.7289691662686 19.9992176248891 22.8206585658434 23.2280267156942 23.1467936525059 22.3087648531781 23.1868854187413 22.3262791278307 20.5360257587231 19.0137469196113 16.0700759881233 11.6973424445963 12.6604966583762 23.2411650282671 21.8871083541864 17.5559731148119 15.7508193720545 18.1132310819159 22.8296820340661 20.3400949541117 12.7979148310114 12.3540572492003 12.0086402416224 12.0077341566342 11.7864442484351 11.7828226585072 12.0388113309249 14.1926270041503 16.4637910779335 20.2777258098483 26.759054068173 24.4631098910536 24.1169692080276 26.0467341915618 24.9214732850416 26.5166012386626 23.1132908919584 16.5533830072455 16.6001723048709 17.4282814820573 17.5675979101936 17.3035060061331 16.9458158158032 18.4626413281153 18.2437095453159 17.8315192199058 20.3343917920532 20.7050044849146 17.3339556431794 18.0731690003152 27.6854162204374 24.8180326506924 22.5897595330495 24.6913477654134 28.2603271334665 28.5608111729176 24.6092646038171 23.3853215891939 24.0673909848497 25.1822778301223 26.3315178760782 26.8971758174853 27.0826002274114 27.0822563932631 26.8413207323516 26.5891742162684 25.8766144975547 19.7985969944365 19.3053188953772 16.9701285010779 12.6131706622131 11.2670866108903 11.3866822560526 11.2677121802507 10.0436573300152 9.97493760642422 10.0900128638934 10.2502431933541 10.581516076805 10.5569441712201 -9999 -9999 -9999 -9999 -9999 -9999 -9999 -9999 -9999 -9999 -9999 -9999 -9999 -9999 -9999 -9999 -9999 -9999 -9999 -9999 -9999 -9999 -9999 -9999 -9999 -9999 -9999 -9999 -9999 -9999 -9999 -9999 -9999 -9999 -9999 -9999 -9999 -9999 -9999 -9999 -9999 -9999 -9999 -9999 -9999 -9999 -9999 -9999 -9999 -9999 -9999 -9999 -9999 -9999 -9999 -9999 -9999 -9999 -9999 -9999 -9999 -9999 -9999 -9999 -9999 -9999 -9999 -9999 -9999 -9999 -9999 -9999 -9999 -9999 -9999 -9999
-9999 -9999 -9999 -9999 -9999 -9999 -9999 -9999 -9999 -9999 -9999 -9999 -9999 -9999 -9999 -9999 -9999 -9999 -9999 -9999 -9999 -9999 -9999 -9999 -9999 -9999 -9999 -9999 -9999 -9999 -9999 -9999 -9999 -9999 -9999 -9999 -9999 -9999 -9999 -9999 -9999 -9999 -9999 -9999 -9999 -9999 -9999 -9999 -9999 -9999 -9999 -9999 -9999 -9999 -9999 -9999 -9999 -9999 -9999 -9999 -9999 -9999 -9999 -9999 -9999 -9999 -9999 -9999 7.59922047737004 8.20355053224902 10.4402705964157 18.3529140886116 20.814617741783 18.8105541932952 23.9934377424995 24.0817308715231 18.5117505106595 16.0991659644492 15.8217689282572 21.5756817577169 17.4240621087872 21.1353739347638 22.7942338997095 22.3615579813615 20.9875420162855 19.097952725428 16.9376402394977 14.7812587269515 12.5624761169061 11.9638817137308 11.2219375048651 11.441738307583 11.584042251212 11.8941919738508 10.3859444463328 10.3601019209475 10.0849670571121 11.6487606241281 12.3769264673588 12.4458101679422 12.6284518863742 12.8533186909268 12.9282038274457 13.0544963396315 13.1432856086133 14.7614013289363 15.0052389208928 14.562016084687 14.8668255956708 16.2528980029958 17.8180276234269 15.5157914970574 17.9616779664489 14.8791476982673 13.7519631811532 13.5052673869095 13.5490039385702 13.5774008409479 13.6287678482665 14.6606785490657 14.6960620241451 14.7255176711302 13.6862868203231 13.6695230696856 13.5916782482635 13.3363036464358 13.3359968950994 12.9980157990712 13.0014969804289 12.9528024385573 12.671798526705 12.9376816734658 11.3826534228284 11.3247290552745 11.3055519685355 11.3062759146329 11.3596658420905 14.6249589462477 16.1131364663205 16.2954454584077 16.0973910904382 14.5321056211853 13.5807773346246 16.2368663985939 15.1856780639107 13.3838367044793 12.3972052441338 12.8889471323702 13.1732143071355 13.3490320182565 13.4458067601562 14.3830037245874 13.0652538397249 11.4517237308417 11.3414935190576 11.2507182537193 11.1794377967529 11.1578381306898 11.1520289999148 14.7216744835462 15.4848633597791 15.4646476704847 15.5682177348141 15.5111446764471 15.2691668622981 15.0712109644751 15.2339091117711 14.5894283753354 14.9245030325544 15.3270096310291 15.538290756672 15.645342255898 15.7370968251325 15.7513682023661 15.6760321318206 15.6146495925549 15.2476061657796 15.5890762519456 15.6657491824421 14.535514985645 13.5041115771635 15.1919001373209 15.5368303162435 15.7712992118627 15.9326975530546 16.0429897963224 15.9084240534231 14.5909485993707 13.1669436371654 13.4771464015393 13.363908019765 14.8104668591979 15.2750385181103 15.973902146941 16.2934197768597 16.2359044732003 17.6122941760195 19.8351805061829 22.1777110018286 22.4333622997346 23.8119909054202 24.1215887501222 24.2495885325789 24.2296094454743 24.4497064009734 28.1524172600916 28.0210169054844 27.7756752894059 24.084909361632 22.086439626806 19.5192619462783 16.6063048007049 15.9621261798506 19.6022610466213 16.6264978222302 13.2067531255958 11.1311416469745 13.3179797873804 14.9210496290159 14.4446297988232 14.6608415084582 13.392623298953 13.3943411550377 14.6720842383265 11.2168767914398 12.1526950918054 17.248330288789 16.6986062087312 13.1317811870729 12.9980251261906 13.1355742514975 15.3879459772718 13.4009158693657 16.6346233988646 12.8107579578435 12.7658948868575 11.0233437985847 10.8242679928249 10.0833545756742 9.5982439380498 10.0898701634807 8.63781549028342 8.64932354454177 8.6535104391623 8.65812835994309 8.62883507503208 8.62167318014001 8.62438952162062 8.62883002611506 8.6205103531822 8.61374740177985 8.61978190347141 8.59870958605767 8.59870958605767 8.5757697720815 8.56042056520447 8.54257438073637 8.52680974761493 8.52680974761493 8.48430316152792 8.4745648356883 8.47083948497768 8.47040117679242 8.46011630318521 8.46349624710181 8.45742616646348 8.45909129551923 8.45457633798561 8.4754292160503 8.45058184919383 8.4449839245586 8.44006769273217 8.43323193122702 8.41955739247604 8.41584053440043 8.41409550301159 8.40753035396744 8.39434871694186 8.39322045839266 8.37637713955052 8.36886196593554 8.3555931208202 8.33646736937804 8.31524510947392 8.30122687534045 8.27941273927437 8.25238077951205 8.20716436365774 8.20424000902286 8.15825706523812 8.16816281011982 8.15869697894903 8.16471063131685 8.15711299936173 8.12828208857224 8.12811235515276 8.10315897598327 8.10525790245843 8.0946444527739 8.1003979458208 8.03778497133632 7.9839638188516 7.93589725041446 7.89003012261662 7.88347639795431 7.9044605602468 7.90967410742489 7.92945357167732 7.91453852134796 7.80107170375955 7.91430480356471 7.95985746177859 8.04223491651935 8.05598785390649 8.11792726225122 8.12120150590562 8.19981305651424 8.1999868619229 8.20326567652021 8.20442867618029 8.15562077064977 8.14607884226474 8.13856431932155 8.13293230778025 8.12064397804143 8.06182064602432 8.04237305009467 8.0128981804579 7.95768483586669 7.86694709269789 7.93286341931562 8.04213803436754 8.05940394103731 8.09748730874089 8.0977446517874 8.1656076919238 8.22978446347455 8.23985214532252 8.31152568677976 8.3212039424119 8.36839017455838 8.37690047072715 8.41929036525523 8.40133975240399 8.48959824110867 9.4510933540061 9.98168173035161 10.0074803383139 10.3360329853587 10.5566079557074 10.7464182288176 10.9548049274935 11.0397779908021 11.074052332732 11.1642910661267 11.3087506023752 12.8883499955866 13.1826909743175 16.3330380065546 18.0255821358867 25.5840370145404 25.3888111770084 25.4270410506602 24.412055939951 24.8104236944834 20.3554416526299 20.2160484979208 18.8710115723002 20.0314588738146 24.3073940274837 18.4219657265437 17.6139585954459 17.1033629254284 18.699710444623 17.7561589208715 14.006358083648 21.1053351183788 23.14744723051 20.8524792797527 23.3521883297601 21.0227997027545 23.22071438274 15.6859075072631 16.5371687802558 15.422803421431 22.00849037734 23.5656085366452 20.0345142729229 15.3769361232809 16.8564887047054 13.3554238771505 14.9023695006771 23.2820457196797 21.5688911980157 11.5663763641705 10.7985211564023 18.0231597502766 17.9660342700956 15.4125956850972 12.6747780448592 11.7991747593982 11.8437270997285 11.5851582292512 11.6352389914231 11.6322695051728 12.8996607425887 16.4309361754402 25.7198985965978 26.7754199428836 27.277603025418 26.3072127669258 24.6770810022466 23.8711745508467 25.6308569431197 25.3620066983247 26.6978547656295 22.590892852278 24.8551637289151 23.9576155773639 18.0454181981553 20.0045868757815 24.4856694248469 22.7110550928912 18.9108671868664 22.0405935420333 22.5398646022422 24.631101164889 25.9782558468437 27.6567851874746 26.3359906719417 26.5119010595744 26.5362071678271 28.2920107617102 27.8659125881396 27.7813569465583 26.5915996123966 26.5662456689053 26.8497886036348 26.8723024475372 27.1005510320195 27.403038372398 27.436248260995 27.3082615984873 26.7225557845528 26.3776050015855 23.0091173298061 19.847990918539 19.4088478384646 17.3139099631707 15.2785538068876 13.7869024417373 11.1057025290077 11.2446433649805 11.4369696865249 11.1695766161669 10.2248247784843 10.2112867732482 10.3687931674595 10.5236336942998 -9999 -9999 -9999 -9999 -9999 -9999 -9999 -9999 -9999 -9999 -9999 -9999 -9999 -9999 -9999 -9999 -9999 -9999 -9999 -9999 -9999 -9999 -9999 -9999 -9999 -9999 -9999 -9999 -9999 -9999 -9999 -9999 -9999 -9999 -9999 -9999 -9999 -9999 -9999 -9999 -9999 -9999 -9999 -9999 -9999 -9999 -9999 -9999 -9999 -9999 -9999 -9999 -9999 -9999 -9999 -9999 -9999 -9999 -9999 -9999 -9999 -9999 -9999 -9999 -9999 -9999 -9999 -9999 -9999 -9999 -9999 -9999 -9999 -9999 -9999 -9999
-9999 -9999 -9999 -9999 -9999 -9999 -9999 -9999 -9999 -9999 -9999 -9999 -9999 -9999 -9999 -9999 -9999 -9999 -9999 -9999 -9999 -9999 -9999 -9999 -9999 -9999 -9999 -9999 -9999 -9999 -9999 -9999 -9999 -9999 -9999 -9999 -9999 -9999 -9999 -9999 -9999 -9999 -9999 -9999 -9999 -9999 -9999 -9999 -9999 -9999 -9999 -9999 -9999 -9999 -9999 -9999 -9999 -9999 -9999 -9999 -9999 -9999 -9999 -9999 -9999 -9999 -9999 -9999 -9999 -9999 14.4060785729788 19.2428194043878 23.4679210944739 24.4897696428397 24.5098710303902 29.5576812972204 20.5446974200765 16.6714025016807 16.2199450790982 16.3059308061984 16.5099540788367 20.5676078133707 23.2863974551763 23.1178599202105 21.9515006239191 19.8626038149929 17.0776142067757 15.7794658335595 13.9201754590959 12.2235797722756 12.2124604808058 11.9327600645729 11.7253495247618 11.7234585874219 11.4019150156865 11.8106171301075 12.1860593863418 12.3755976999353 12.9508898756499 14.2079096868294 14.3288859363829 14.4424185191073 14.8167226299788 15.111425217735 15.5406033919991 16.4368927607479 16.692768029346 16.2487648801329 17.8991717798571 19.8228221383037 19.950878591134 19.5232236451634 18.536822608323 17.0352222513389 15.5816326191983 16.4584852973269 15.1813069970106 15.2036120336355 15.2347729821406 15.2611786076752 15.2778307882971 15.861332070415 16.6101581528849 14.7381274258665 13.6364249745529 13.4553209740962 13.3221378299704 13.1877477506772 13.1746526865688 13.2831769000417 12.980800006248 14.7949442718452 12.982156241529 13.6875446850838 11.4271186711464 11.3802198984927 11.4377492217026 15.5929940168402 16.2466850553036 15.9596169643245 15.7542973750131 15.9861390333936 16.191679371894 16.2728375661651 13.38587689555 12.3939047764287 12.8720864479039 12.8951806619043 13.2069476648718 13.402097092963 13.505696298267 15.4470432371527 15.3665429129603 12.3855868398838 11.3908155089441 11.3316227455638 11.2869462955165 11.2385741109648 12.7436441352863 15.777820842309 15.7521964309941 15.7019609920419 15.6497442249575 15.6382052210793 15.4609369504028 15.0736576200188 15.0337127261051 14.6012037602958 14.9673608463164 15.3545758808784 15.5680710973053 15.7744338975649 15.7588138411754 15.8333920733353 15.7770240901166 15.6543175702665 15.8520973251782 15.8018856303313 15.6884166886036 15.5203546086025 13.6117022692909 15.6020205439683 15.8102853992661 15.2770551297952 15.607178809297 15.5838202441106 15.5826713958909 14.6773269723797 13.367220712593 12.8887425579916 14.9867133989939 16.0321385691311 16.1680727569024 16.3847418026172 16.3722546993785 16.3222817842241 16.2721432233012 18.1854977503889 21.8390154249988 22.5583590124319 23.576519946743 24.181406232297 24.384202512001 24.7452962215064 26.8551380652289 27.7864736919105 27.6693191323566 28.1088767809595 24.046771197901 22.3206656495063 21.8792574223295 20.3482435131714 20.8557244843948 18.4673957104823 13.1422474191062 12.8685197435535 13.050977438791 14.2018353210418 13.0767101604252 13.1741293269295 17.3935646505966 16.5070301125466 15.8896521033931 17.3399045237545 12.6579139786384 11.2488931942835 12.6506769159233 12.8799707788883 11.2996010382269 11.3003419841579 13.2442652975977 13.2174615802238 12.836836895702 12.7812659051678 12.7732420056652 11.1563281043899 11.1307408154501 10.9684453577017 10.6563175290091 10.4396830285514 10.1344968373859 10.4459390383534 10.1437212563855 9.6408787316437 9.6469121645533 8.66410446105178 8.63939843920721 8.65450341837415 8.62534914546129 8.62504764195894 8.62831707902198 8.60899479971075 8.59951645864819 8.58866723517803 8.58456688376603 8.56650191875632 8.55601158193608 8.54237142287522 8.53100119895974 8.52696586946746 8.49936373919549 8.48901883895739 8.49686560776312 8.48206706789619 8.48129365724766 8.4876094746076 8.48385164029114 8.48143320163725 8.46798697053624 8.46863271204821 8.45647590906298 8.45637885036816 8.44294355282679 8.44850892278116 8.43545491190445 8.42892224204882 8.42225436635763 8.40805384695478 8.41343310113649 8.38498044417354 8.3846262524022 8.36608272405504 8.35634631644582 8.31705614192563 8.30073236198961 8.25575226956046 8.27709866240324 8.23218751502831 8.15132428848312 8.12551854405897 8.1492686991532 8.14238463459887 8.16669302542613 8.1475324897835 8.13824242501326 8.11138445963529 8.11934231974397 8.11802040979241 8.13185095840686 8.12185619397498 8.08059858706714 8.04625500631781 8.06563054815168 8.01159872642438 8.11354368707018 8.095819490792 8.05358559262656 8.05843063303666 8.08230785190608 8.07411554700913 8.0981025371401 8.11304892207301 8.10098040454272 8.18331114773927 8.197176687622 8.26342162812202 8.26359766590539 8.26394413786791 8.27292032620364 8.27137783424716 8.20165530301809 8.19537163145717 8.21483305392785 8.15500026776657 8.14270957539186 8.07793885886469 7.99478354474151 7.96395611743325 7.95768483586669 7.97310046299733 8.03005952321613 7.98090257077956 8.05940394103731 8.09155890597323 8.07944235153914 8.1691321112186 8.1821009787177 8.2569691858804 8.30406131616384 8.32132668943228 8.37172737376527 8.47369220734941 8.47750261362209 9.49533145465632 9.47817521448254 9.48801646707536 10.3350245267423 10.5781117195239 10.7430711021726 10.7508056976627 10.8899096002383 11.0480182491049 11.1176619154235 11.1595063634132 11.2960174901683 12.9588989595717 15.0349099656378 18.3060158167186 18.4445347002102 19.3338763236457 24.6913925639225 24.402100421758 24.254684744179 23.1318898329742 22.9577836962994 24.2812857025331 25.0394253168802 20.2246560126287 20.0868562165076 21.4402765454396 20.4799921261417 19.3196760720761 20.0702365126622 22.0744397416774 20.5891676137295 13.0798602160722 16.0878936001605 21.3673087785165 19.265014748055 19.9608765903073 22.1899963410055 22.4829957510178 18.7288114811971 16.1255634880022 7.32060499505736 11.7859611505746 15.2889769121978 13.3126682186804 11.9720401815101 14.189669110732 12.6068402954435 11.4259790236171 23.031453001937 14.9683224093215 10.9461271803327 11.1395102020727 12.4127138149043 13.4840748083844 15.8282510967081 18.4977039142848 13.686697506583 13.2550750507659 15.565986742101 15.9405096634487 15.093783209565 16.3480079074679 25.5492443489622 26.8300053004143 24.381871964379 21.7719969555538 21.8064519163893 22.21092445316 21.7086051481424 22.4294876889385 22.9322788301952 25.4231082132562 26.7744383017788 26.6104587195118 24.9639052068199 26.471756119632 26.0275816507423 23.8761392596835 20.901041299679 21.4876610251621 23.6446457461167 25.061267315685 26.282423671288 26.8248036450386 27.6732167464115 28.0649055464795 27.9310654295629 27.2734049362413 26.5869771859821 27.3724085493874 27.0962676049925 28.0653593331648 28.2307399462216 28.1905479517078 28.0027184637307 27.4663739056695 27.4179229875317 27.5286565341897 27.0990991496759 25.6148967440358 22.9529380681014 21.2640814966045 19.646079040551 16.3925561007876 14.6908280329696 14.7442386309941 12.7359641408771 10.9893361285948 11.2257779988228 11.1675965101685 9.84852459796985 10.0765918082295 10.2144628047477 10.3607011377708 10.4494049513996 -9999 -9999 -9999 -9999 -9999 -9999 -9999 -9999 -9999 -9999 -9999 -9999 -9999 -9999 -9999 -9999 -9999 -9999 -9999 -9999 -9999 -9999 -9999 -9999 -9999 -9999 -9999 -9999 -9999 -9999 -9999 -9999 -9999 -9999 -9999 -9999 -9999 -9999 -9999 -9999 -9999 -9999 -9999 -9999 -9999 -9999 -9999 -9999 -9999 -9999 -9999 -9999 -9999 -9999 -9999 -9999 -9999 -9999 -9999 -9999 -9999 -9999 -9999 -9999 -9999 -9999 -9999 -9999 -9999 -9999 -9999 -9999 -9999 -9999 -9999 -9999
-9999 -9999 -9999 -9999 -9999 -9999 -9999 -9999 -9999 -9999 -9999 -9999 -9999 -9999 -9999 -9999 -9999 -9999 -9999 -9999 -9999 -9999 -9999 -9999 -9999 -9999 -9999 -9999 -9999 -9999 -9999 -9999 -9999 -9999 -9999 -9999 -9999 -9999 -9999 -9999 -9999 -9999 -9999 -9999 -9999 -9999 -9999 -9999 -9999 -9999 -9999 -9999 -9999 -9999 -9999 -9999 -9999 -9999 -9999 -9999 -9999 -9999 -9999 -9999 -9999 -9999 -9999 -9999 -9999 -9999 21.6163550594883 26.5970943694887 20.1741895548882 17.9735844143477 18.5779302958563 24.4834049452509 17.4745994903095 15.7918400302683 15.9887046449622 16.093763889785 17.3871860108745 21.9141410770252 23.3599037971756 23.0797572877611 22.1450784160567 20.2199197537962 18.4091335753691 16.6142352807352 14.6560314415094 13.4705127418429 12.6719507548183 12.2599799766955 11.9556044695882 11.6080217876618 12.2163812728971 12.1910785406965 12.3804674238888 13.6145150897922 13.75537095469 15.6509977046042 16.5759960919414 18.1077674472395 17.0595222998185 16.9426655555786 16.929247215856 18.4809074016139 19.0503441908461 19.3280737733506 19.6093834981748 20.0389571309411 20.8094365730525 20.3729720304226 19.8135019815774 17.5479759762524 16.4786893398027 17.2426552567985 15.7371811307542 15.7647378497851 16.0431377210065 16.0673387169827 15.9994894409191 15.9024416078841 18.8382325255593 16.0849005883911 13.7088154401834 13.612787235202 13.4347340190815 13.3171602975989 13.4234670549173 13.4147892962019 13.3171381077939 15.2756270655801 15.5664936868484 15.7347800954276 15.5346950928082 14.8915323638549 14.2434664411332 16.0448111446317 16.3461260575515 16.2352257210084 15.7525579511513 15.1361888977618 16.3815215689718 15.5390016847388 12.8753239067563 12.8728532205294 13.1910144251263 13.5436045210224 13.6396162726764 14.6598617500782 15.5271148155299 15.9804577287512 15.7845485218564 12.9106771461758 11.4723452660144 11.4081207650355 11.3423061224656 14.1384323545829 15.1645355595051 15.5709884593439 15.7977655214133 15.7893454420019 15.7255271055935 15.7093193394077 15.6557413001637 15.5450661769952 14.893627209252 14.4592763942311 15.1277621102448 15.3296107775275 15.6037004571763 15.7984905372721 15.8314112043741 15.9504727256064 15.9619300561468 15.9958460817855 16.1139803273448 16.1849294368098 16.0478501813183 15.2013166213799 13.6860283470232 15.8470074563487 15.3157089161634 13.7811589166117 13.7789196952529 15.6392177184684 14.6693413205448 13.7022402146946 13.1920273826245 13.2065521574818 15.1267668297469 16.0944756614951 16.2426964293534 16.3738055438148 16.4097331002601 17.2625933388791 17.7021465416902 20.4856343641925 22.0279542798736 22.6234510921895 24.2828648338256 24.3752224284551 24.5357881029093 26.5210485928307 28.4234444002973 27.8089227422054 27.0149689705616 27.9913389843012 27.8730876688336 26.6171948797077 22.3328030560825 21.5821715717267 21.927890572175 20.6703531458141 14.3017014540032 12.9341475336835 12.6897285240631 12.9533808609107 13.3630265844584 15.895016555948 13.3881368720726 12.9650128526632 12.9808101118977 11.4171083816033 11.2485729053527 11.2972028771122 11.3567142538612 11.3706413369227 11.4296423362865 11.3610346109597 11.3649589491843 11.3584563968754 11.3081837978722 12.8806142222822 12.1795845972854 11.256987069304 11.2048691902088 11.1371329857155 11.0223118930094 10.9321894041547 10.6805863670885 10.9849160522874 10.7920438762845 10.6634971831535 10.4649877965172 10.1477932540935 9.64963677910964 9.64430315515595 9.64387944054695 8.65729136753284 8.64177797159133 8.60493207264636 8.60881643554726 8.59530449956958 8.58976573620525 8.56988506653192 8.5687442204967 8.54761120079773 8.53220533198082 8.53661174833375 8.52359247331366 8.49669445538878 8.50898232276483 8.49657347410836 8.49054288471621 9.98358543739828 10.2639024217953 8.58440604851574 8.47046180835456 8.47614202715197 8.46467440204346 8.46276225027793 8.45704729940323 8.45704729940323 8.44864680198298 8.44864680198298 8.44864680198298 8.43472942299169 8.42305183659203 8.41333333207556 8.40564580922849 8.38453278891772 8.36262371533462 8.33970245339295 8.31760861841545 8.28093230607693 8.27279433144223 8.23101900712087 8.37683277740683 9.53353555253695 8.36248591746041 8.13390728555157 8.15262574456022 8.14055134618075 9.93854767319088 9.92726192230542 8.35538946252995 8.11467203765778 8.15091527951175 8.15079390252895 8.14333933800124 8.12526729382834 8.12766334056092 8.13620530464775 8.18169530418359 8.18695789084361 8.20981340370381 8.16821177391419 8.17750968708484 8.19475021575083 8.21620765391095 8.21187794096687 8.23716450845994 8.24561720056529 8.28560119078288 8.31721066940992 8.34484524466598 8.34864983835065 8.32572682403036 8.30456528378024 8.29859907658944 8.24301519259133 8.19568375626282 8.15515003227492 8.08373654036723 8.07808044115296 8.06754276334254 7.98255998655742 7.97296785704785 8.04213803436754 7.96894580860555 7.974712387724 8.0533394760831 8.06296420673198 8.0869057204896 8.16040416340854 8.22619147982301 8.25230405504484 8.29065554351351 8.34830278207692 8.42892874392082 9.44268118680044 9.48597624689418 10.0136208670085 10.0249722160259 10.3540551521525 10.3699205814206 10.7512922363514 10.8953914418789 11.0113541748429 11.0894367100236 11.2134364640607 12.1662217451066 12.2080814398901 12.6636847906122 13.1945857644069 18.178786551921 19.8548719165749 22.7962543568702 22.9630022593599 24.9545960143225 24.77093470447 24.5019199201185 23.5914379614365 22.7007927438137 20.5350983691864 20.7370258364467 23.5341909223833 21.6025170824493 19.9947528364298 21.2283103918298 23.4457114861412 23.7781265102875 23.2884001766932 18.9661176099372 12.9171116675157 14.3789881380901 16.1470462398896 20.6717615989448 17.1898343524079 16.3879580522988 20.3269098790024 17.3511703992976 21.1823904779713 17.0266611240772 12.7592785526746 11.12453478079 11.9371808320711 11.5808068713658 11.0284609401604 10.6148467547596 16.505581717128 19.8021219464608 10.7496666854681 9.31711073312382 10.7962412681747 10.9864596574838 14.36834156384 18.7551995442285 21.2056183620469 22.5700920698098 23.2564194675672 26.2716858582721 26.5541820294299 28.1705547397951 23.9092995526422 20.0018970966298 18.4668188237326 17.6286966040888 18.3603005287747 19.119710111889 20.7252369509696 22.1970574019218 23.0062574760273 22.7237188207709 24.0365203998821 25.1619034005346 26.0261834157213 26.5178292126497 26.5943436913343 26.3312566336076 25.7311806089109 25.026067599813 24.9978058671101 25.6349359523801 26.7664133117467 27.6529157001554 28.0650666212578 28.1767359555202 28.0143977705064 28.3536921152542 28.395844116311 28.4418708526869 28.6238299621682 28.5248400345722 28.6034778448908 28.5127142725252 28.4651554192095 28.2363056317838 28.0635309676929 27.5310546926172 27.4166540685368 27.1365583127291 25.2681517586808 23.1594830285032 21.6191725160779 19.2121889155749 14.0204717662677 12.7785701197638 12.9093944282241 12.128631475453 10.8354986055931 10.489675913919 9.8895212578291 9.94616419945338 10.1299161226904 10.2477074001673 10.3286287380345 -9999 -9999 -9999 -9999 -9999 -9999 -9999 -9999 -9999 -9999 -9999 -9999 -9999 -9999 -9999 -9999 -9999 -9999 -9999 -9999 -9999 -9999 -9999 -9999 -9999 -9999 -9999 -9999 -9999 -9999 -9999 -9999 -9999 -9999 -9999 -9999 -9999 -9999 -9999 -9999 -9999 -9999 -9999 -9999 -9999 -9999 -9999 -9999 -9999 -9999 -9999 -9999 -9999 -9999 -9999 -9999 -9999 -9999 -9999 -9999 -9999 -9999 -9999 -9999 -9999 -9999 -9999 -9999 -9999 -9999 -9999 -9999 -9999 -9999 -9999 -9999 -9999
-9999 -9999 -9999 -9999 -9999 -9999 -9999 -9999 -9999 -9999 -9999 -9999 -9999 -9999 -9999 -9999 -9999 -9999 -9999 -9999 -9999 -9999 -9999 -9999 -9999 -9999 -9999 -9999 -9999 -9999 -9999 -9999 -9999 -9999 -9999 -9999 -9999 -9999 -9999 -9999 -9999 -9999 -9999 -9999 -9999 -9999 -9999 -9999 -9999 -9999 -9999 -9999 -9999 -9999 -9999 -9999 -9999 -9999 -9999 -9999 -9999 -9999 -9999 -9999 -9999 -9999 -9999 -9999 -9999 19.2840409072664 20.5032984592816 22.3518721658014 20.2803038089561 15.1465826419069 13.4074938379214 15.1860830996442 16.0865171350063 16.0698715649018 15.5553496245331 16.1335630296752 20.018540775843 21.4856871526381 23.2283281739396 22.7524681479042 22.2927950852969 20.4804597023064 19.5545139056308 17.149326555889 16.4258483700791 14.659024613091 14.208687960868 12.6265232371982 12.050319995739 11.9039501790883 12.3068360880765 13.7250084530941 14.4221809756949 14.2644197442355 14.6064389092231 18.1701875956381 18.8202062401961 19.4322619067218 19.6604844599987 19.4105961078318 19.159671818421 20.0110484527813 20.3773594837458 20.4605999365797 20.2772823138867 20.1272771377327 20.5988646516037 20.7413943069092 20.4719833722642 19.3616277253754 17.9317975013366 17.7408731400876 16.3488823625851 16.0818200329623 16.2353670215027 16.1628005563555 15.9941430008311 16.361786912219 19.4507156511807 17.2895614494563 15.2543049911471 14.6998707304043 13.5666305436246 13.343739036061 15.471700133263 13.4544472959831 15.4319677486868 15.3684139334459 15.9506752194094 16.133326573595 15.9983390946378 16.1095302720146 16.0556043668691 16.1699155861024 16.3585538527129 16.4078827408183 15.9936199251569 15.5345428098945 16.007718872789 15.5507243722605 13.1705458146879 12.8737245894834 13.3807783050537 13.5479349510968 13.566164364632 13.4298719517441 15.5514018107553 16.1687387247925 15.9731192546731 15.3724714966164 11.5387544399233 11.5028366841892 14.8790941433641 15.5721162401353 15.9233508581498 15.9802789339775 15.8768936809827 15.8493461617486 15.8010989014944 15.8235362594607 15.8329154609292 15.6303604852271 15.2383880993535 15.0744609771543 15.2524883722753 15.3344121823338 15.6985363410115 15.8579800580794 15.9538996945106 16.0261546418632 16.084839072417 16.1264686391946 16.1923879075084 16.2529172496573 16.2207486484337 16.0391946341437 13.7154867887784 14.7738052279912 15.3206171531299 15.3523887207551 13.7856414957284 15.342905386269 14.7528279016189 13.6398180001885 13.5406059217508 13.5641151630037 13.4375707134543 15.4932695388674 16.4051660820739 16.5204755271493 16.4434812454409 17.7879730248101 19.5162904563484 22.4126485199011 22.6005152312559 22.6228584023753 23.7305482844339 22.7850392446158 22.7326490560898 21.9689801051166 22.7607838698833 27.7298497415329 25.7473771532455 26.7926267272682 27.3739444103796 27.7338114368472 22.4595522252137 13.5271192583205 13.5142250550683 13.5363650545578 13.5155055800655 12.7213742746095 11.341550020902 13.3985059773372 13.4019347686059 13.4006605911205 11.4170751095418 11.256751778573 11.2058403014953 11.3122017267055 11.3395487105568 11.3930100532514 11.3870705152348 11.3850265001634 11.4634809256886 11.4020123037641 11.4037105767743 11.4139095941164 11.464001779031 11.3604335435285 11.3708626866972 11.3292615754803 11.2880415359932 11.2257175313602 11.1826275524748 11.148202663154 11.1118082510053 10.9972784559045 11.0262429279162 11.0071524799334 11.0150985216873 10.9046339592523 10.6639714322771 10.662068984035 10.4532882385611 10.1411631220798 9.61895998012308 8.64363593086214 8.60836622600309 8.59660624657229 8.57392071804557 8.57344835577847 8.5633709554246 8.55371144306113 8.53645011034653 8.60005453515043 8.51124874081488 8.51502521004525 8.50647754792779 8.49744950612389 10.2922077829942 10.4866371668164 9.50741328869105 9.51505413875374 9.50992391753389 9.51338782107487 9.51569821329395 9.50155595307417 9.50821580607209 9.50983874193039 9.51000197325533 8.60440605478123 8.60786602954442 8.60321529853207 8.4404304943259 8.42571186250345 8.42296042939756 8.39502380853214 8.37285755405638 8.357453569581 8.32676413815474 8.49664924978811 8.2806550765029 8.25540169139924 8.44054296692877 9.64346186156336 9.62271462936355 9.60233217920813 10.0047973057682 10.1396298339667 11.8144014083428 10.1911237746884 10.0126467016725 9.85069713980322 9.1998033475736 8.16681509465828 8.16637751483358 8.1665535492469 8.18912075634172 8.18848383515313 8.41171691219931 8.19882462265888 8.21266016839021 8.23420013132427 8.21886173343558 8.23160244386006 8.25482489267107 8.27213438931187 8.31749199238593 8.33435275088816 8.34382295849777 8.38388870101773 8.38441924186706 8.38411737485643 8.39327571305222 8.3750804027102 8.29876065655795 8.29351563871294 8.21219706983605 8.15183607288048 8.08349952013642 8.06408107904519 8.01264281948511 7.97676098048458 8.04543156649928 7.98090257077956 7.974712387724 8.02199560728834 8.04858771103118 8.07041669038473 8.14578797430361 8.17122839955614 8.2336855490024 8.34729426392744 8.34512113804479 9.37742782462683 9.39120089842958 9.95245782815916 10.009703373649 10.3317625496529 10.3593547350668 10.3530614996727 10.7603698992112 10.904333209388 11.0167876788258 11.0990771353953 11.1696231951111 12.177515159495 12.6985490968046 12.7235030447759 13.0141386738684 13.3766977085246 15.5420938222941 18.3263453550886 24.7992639132336 25.1803232367056 23.6834746918489 23.2510281601872 24.1542639270655 23.7980637587329 22.6835204649157 22.131648610475 20.7480527623612 24.2792911995872 22.187864270118 21.0362314851201 23.7009418898162 23.7944253214267 23.8532345351011 23.6109727039509 20.5741155523036 13.7239962658565 14.8769926069161 14.8845896272131 20.9457759650048 22.640203140009 19.3534604451387 18.3799670993852 14.898236619251 14.178852205064 17.0372802387209 13.2326844462307 11.1416523494028 11.696119194261 10.6771028432716 10.543271797683 15.1806920672134 24.4003060154728 18.0931901737204 9.47011075497985 7.25019780261916 10.1702928970102 14.4117655455983 22.9469780076364 24.6980629313893 26.1391147654104 24.0812629098103 19.6591317835953 16.3242192157533 16.2439418087744 18.0400831821147 17.270016425181 17.9683242730639 18.0943507779574 20.1085009060754 19.6791447965079 19.969528694311 19.5673568532777 21.414163774051 23.4381059900341 24.1855278689239 24.8864819381205 25.0278858962413 25.8650851747964 26.6395363992413 27.0498745975059 27.1229486750377 27.0997098599203 27.2073502838689 27.2957009022949 27.1304975859284 27.1389853900576 27.8864176242234 28.0623343760001 27.4039672358428 25.3589148168703 25.3262042001068 25.7182116660645 26.0122879572594 27.7275018425274 28.0351723175528 27.6315073379911 27.8427067098061 27.8098880854934 27.2430168902219 27.5538440451408 27.8301945583924 27.4735345803552 27.1272886762895 26.7415343395584 25.2432753627469 22.8952870138373 19.4774463779492 15.6370511677445 12.2908601248783 11.3186775427613 9.46812291494124 10.3129513716817 9.59521807552508 9.81869789548665 10.0160432913902 10.1717132471808 10.2985746973579 10.3382637375834 10.1300111137231 -9999 -9999 -9999 -9999 -9999 -9999 -9999 -9999 -9999 -9999 -9999 -9999 -9999 -9999 -9999 -9999 -9999 -9999 -9999 -9999 -9999 -9999 -9999 -9999 -9999 -9999 -9999 -9999 -9999 -9999 -9999 -9999 -9999 -9999 -9999 -9999 -9999 -9999 -9999 -9999 -9999 -9999 -9999 -9999 -9999 -9999 -9999 -9999 -9999 -9999 -9999 -9999 -9999 -9999 -9999 -9999 -9999 -9999 -9999 -9999 -9999 -9999 -9999 -9999 -9999 -9999 -9999 -9999 -9999 -9999 -9999 -9999 -9999 -9999 -9999 -9999
-9999 -9999 -9999 -9999 -9999 -9999 -9999 -9999 -9999 -9999 -9999 -9999 -9999 -9999 -9999 -9999 -9999 -9999 -9999 -9999 -9999 -9999 -9999 -9999 -9999 -9999 -9999 -9999 -9999 -9999 -9999 -9999 -9999 -9999 -9999 -9999 -9999 -9999 -9999 -9999 -9999 -9999 -9999 -9999 -9999 -9999 -9999 -9999 -9999 -9999 -9999 -9999 -9999 -9999 -9999 -9999 -9999 -9999 -9999 -9999 -9999 -9999 -9999 -9999 -9999 -9999 -9999 -9999 -9999 -9999 -9999 -9999 19.4112572420132 17.2619826140353 17.5739032768675 18.5267922402995 18.3272876758653 18.6111173443207 17.5428369122733 19.8042713875821 20.8798405070654 21.2097387984161 23.4242164497865 25.2482806753591 23.8519541794585 21.8905447547993 23.500640673534 19.2941644503897 19.0235402055891 18.149704477687 15.8290630063928 14.2821140922439 12.420755220437 12.0679489554351 12.5651266978325 14.3595182896567 17.9608246410451 18.3785597655326 18.1871514335737 21.1024090557606 19.5631980668843 20.1356945616442 23.1948939120099 20.262161092437 20.3362487515549 20.4624772178599 20.626647383524 20.6588291558278 20.5753093845773 20.0763983272589 20.1727595720011 20.820629619121 20.4731686409618 20.2110018925207 20.0674365040513 18.7043333674416 16.4266171470662 17.2117227164517 16.2016732555751 16.1609443732602 16.1105800334453 18.3203103060977 19.2274556892145 16.2406330935112 15.9377657784988 15.2495765585471 14.6319151118038 13.440376451254 13.5360555642681 13.4661223641957 15.1252471004723 15.7102897740875 16.0903265872363 16.4901984621214 16.4924072695271 16.7971129146168 16.2744502469264 17.4283210219661 20.2966993651569 17.977923676139 16.3574084539531 16.1558271157631 15.5529308147391 14.5352800830726 13.1603567928338 12.8521072974782 12.8976167217337 13.206431733049 13.2322622568269 13.4413006324674 15.5842773565753 16.1936961493145 15.9442554584313 15.6032697507367 13.4201609578289 14.3986630214361 15.7958176675433 15.9671689865097 16.0727168494437 15.7281121958099 16.9542888245912 15.9168822473573 15.9389156946509 15.9511273912381 15.9395329439264 15.8420706997815 15.5478879846208 15.5395684961496 15.6952586938037 15.6200845874365 15.846009254527 15.9888051070199 16.065900538349 16.119020880819 16.1620650918359 16.2111898948922 16.2529654935778 16.2967330070064 16.3203113529889 15.8881696723243 15.2920726258759 13.6873123687833 13.7608354581822 14.7808181337604 13.8253233406923 14.8190632818696 15.9671649762226 13.7877003551659 13.7355066271673 13.6631456318045 13.56817468162 15.5817323580137 16.4062103676405 16.5627878957158 16.4798062329315 16.5320221785961 19.6936663291155 22.6481640051859 22.9282658793822 17.9261205059421 20.3748723879158 21.1585114099647 21.161508550095 21.4808307169344 22.8693029308923 26.6369053563088 26.1290728734778 26.1608110332484 28.0270089970858 24.1695118578534 22.5387427194511 15.4819903653252 13.2733774054717 13.3981563338535 13.496493192385 13.0411729582353 12.2908977772578 12.7961376554504 12.7927015120786 11.3215966941011 11.2795327551674 11.3196557470775 11.4502112522678 12.8063658506406 12.8248466355841 11.4931428577704 11.4344105588799 11.425215877595 11.4781430890584 11.4469687913867 11.4491169675465 11.4380494222659 12.3759835375439 12.7855924567684 11.4726708828839 11.3681707291249 11.398400637902 12.654061499357 12.1720033213568 11.1967113942129 11.1866509454162 11.1165220761778 11.186269327021 11.1919939255877 11.1654696289787 11.0772178740864 11.0193886162858 11.0191076047189 10.7916548981342 10.4393974798334 10.124163798676 10.1250971125753 9.60494703501049 8.63266046863317 8.62654304033994 8.61431628211731 8.60698534713102 8.54492236956922 8.60433518217889 10.5192830815727 10.3068124193619 8.58249374592555 8.50705899908729 8.49685743080934 8.57708565336511 10.0148996174192 10.0140230750927 10.3068321257845 10.2996994866983 10.30319951684 10.3025141727943 10.2936225482966 10.2939508935755 10.3020575628588 10.3010096418354 10.3086196107098 9.99567946618462 9.9867580410405 9.9720706783077 9.95639517573788 9.94778992591548 10.1996735755514 10.1711393946313 10.1416844630647 9.83905973650979 10.0838006173808 10.0281849798789 10.0274240986478 9.7381284782854 9.96553680621438 10.0859978023253 10.530504317533 12.0879488554723 14.494454436914 12.9440171937532 11.6680373954687 10.3272228337752 10.0847258841952 9.65199804096186 9.93831096801224 9.93831096801224 10.2370331420311 10.1477207994802 9.96615805466992 10.1517699557311 10.1854036594724 10.0166357421551 8.44886466777865 8.25909799239359 8.2786941988437 8.29811117587322 8.31329074331481 8.36479760366792 8.39508938849564 8.40391713138777 8.44348287245589 8.43975037391885 8.42319123496717 8.429989465564 8.41502294791577 8.3874122538501 8.27708814503478 8.25338674777504 8.19906215947517 8.13388541551836 8.07784107725093 8.03354057306655 7.96527567137624 8.04556844029761 8.03076431206703 8.03042521475973 8.09701084622844 8.09714886362407 8.12560414725405 8.22902334077215 8.2736882185073 9.26173516632223 9.31144041340434 9.83999279701313 9.88843236355012 10.2406509316811 10.2901557430957 10.5402379859526 10.5773922112147 10.583690328977 10.7522988011393 10.777652575741 10.9156632972344 11.1110394614077 11.2085138422881 12.6658363701766 12.9983024511774 13.0279479855207 13.242867793438 13.3730245265275 13.4802565674757 13.7187333183851 17.7189733192167 18.4634465926224 24.6684033497579 24.0042902573059 25.1407678380992 24.6478152521059 24.0087724125319 23.3175452359078 22.8570153023248 22.1223234995731 21.9962645251632 22.2468146475107 22.7088256209177 24.1003689343906 22.8199158523865 22.5328821567029 19.6129137644877 19.0758490821904 16.1781663886809 14.5521472678106 16.4204876869324 19.759208977146 21.2777608136279 17.859771454404 10.2720367131791 11.3128285748292 10.0795547566036 9.83383987415699 10.9290613816289 8.42009918158722 9.84538733929468 14.3259678040453 13.5097098388084 15.9969119197901 24.4648478570122 13.1624167241743 6.59987266748885 8.60514174576267 10.9950781007383 25.4949625180906 24.8878341421065 25.3669241624393 19.4965348529916 16.3088366266857 15.3936801959379 16.5900743624217 11.1597704048596 20.6250077468718 21.0015457370162 25.1715225749648 23.4277355373481 23.0679886849811 21.5419085348567 21.3234960596001 20.91203769943 20.7435706845559 22.3993667052273 23.8194081417006 25.2417501026021 26.1455958941399 26.4821836236175 26.8308718238175 27.1861951465485 27.0651385330123 26.7712218973951 26.6299869739964 26.7905361192295 27.5279505540633 27.5991062238301 27.6190826500854 28.0596815688845 27.3064167989506 25.5268670882472 25.6341127739296 27.1312903669686 25.760825416478 24.2468240056429 23.2739275542752 24.3551884028205 25.0366242378539 25.1524204461974 27.1613746868892 27.4641291400619 27.8140290984477 26.9264030198527 22.9457291063828 21.9314788480902 21.8571559275145 22.0492376777158 20.911874119014 16.9347218005366 12.4210325119454 11.1949669867135 9.29276489571599 9.47486647022449 9.6376835800817 9.85297956307908 10.0521902437903 10.1442034579165 10.2045906806984 10.2054405546 -9999 -9999 -9999 -9999 -9999 -9999 -9999 -9999 -9999 -9999 -9999 -9999 -9999 -9999 -9999 -9999 -9999 -9999 -9999 -9999 -9999 -9999 -9999 -9999 -9999 -9999 -9999 -9999 -9999 -9999 -9999 -9999 -9999 -9999 -9999 -9999 -9999 -9999 -9999 -9999 -9999 -9999 -9999 -9999 -9999 -9999 -9999 -9999 -9999 -9999 -9999 -9999 -9999 -9999 -9999 -9999 -9999 -9999 -9999 -9999 -9999 -9999 -9999 -9999 -9999 -9999 -9999 -9999 -9999 -9999 -9999 -9999 -9999 -9999 -9999 -9999 -9999
[truncated: 1,587,274 more chars]
