# Supplementary material for: Combining temperature-dependent life table data into Insect Life Cycle Model to forecast fall armyworm Spodoptera frugiperda (JE Smith) distribution in maize agro-ecological zones in Africa
Source: PLoS One. 2024 May 6;19(5):e0299154. doi: 10.1371/journal.pone.0299154 (PMC11073722; doi:10.1371/journal.pone.0299154)
Supplement: S1 File — (ZIP) [file pone.0299154.s001.zip › results_2.6/ERI_2050-ERI.asc]

NCOLS 535
NROWS 391
XLLCORNER -25.5
YLLCORNER -47
CELLSIZE 0.1666667
NODATA_VALUE -9999
-9999 -9999 -9999 -9999 -9999 -9999 -9999 -9999 -9999 -9999 -9999 -9999 -9999 -9999 -9999 -9999 -9999 -9999 -9999 -9999 -9999 -9999 -9999 -9999 -9999 -9999 -9999 -9999 -9999 -9999 -9999 -9999 -9999 -9999 -9999 -9999 -9999 -9999 -9999 -9999 -9999 -9999 -9999 -9999 -9999 -9999 -9999 -9999 -9999 -9999 -9999 -9999 -9999 -9999 -9999 -9999 0.595410661046363 0.56974806308916 0.531045264374773 0.495656459693047 0.470425577674332 0.441415527745888 0.421299141951681 0.405739452499522 0.393766112077335 0.383637136464487 0.373755600050868 0.361746528739286 0.354855910776671 0.348704632291266 0.345375095727804 0.346296499515494 0.342454919811912 0.342782594689905 0.343238873801567 0.34007576252737 0.340547597849069 0.336630324937702 0.338213014788801 0.348562161767822 0.372429084492683 0.385317390111075 0.387725640679636 0.393590988266516 0.386884332281517 0.385095111799998 0.365046677909673 0.352344177086598 0.347176464449857 0.34185964387247 0.338116046328541 0.338821679845679 0.337132845836297 0.334387402625407 0.327805917971258 0.325243076247932 0.320830068579878 0.316946635580782 0.313994430489491 0.311697353031345 0.307585453811582 0.30704950497077 0.301925781592186 0.297770216651663 0.30498170891006 0.315515423402992 0.316735100522681 0.315716444634673 0.314695414921095 0.316592484169729 0.316560130393367 0.320570760138621 0.323348634116849 0.326776040359663 0.335617419741603 0.341218197759463 0.349975326862283 0.352784318510582 0.350918595600717 0.347609862302949 0.345549726923307 0.344766224555381 0.344847066643346 0.340656541975895 0.341783432249133 0.338103277027298 0.337561636740363 0.336906519144993 0.337858338143048 0.337111310765052 0.336705144986174 0.33248235508327 0.335296968109751 0.334225961440386 0.333390652560349 0.338492998937844 0.338728478812162 0.33858421907246 0.342850600802293 0.342646538576059 0.349377584223237 0.356018550190718 0.353216492363196 0.359345501333996 0.361822352804574 0.362603381307446 0.369536641331007 0.369454945479727 0.371675651595611 0.37187636548211 0.368624373739152 0.3734832079958 0.373260716846738 0.370763418803018 0.37028349028542 0.366428949669678 0.359871192922944 0.355312791987954 0.359344876297988 0.360414404251706 0.359805329221224 0.361823476559722 0.359414266226449 0.357365919995019 0.357622724340288 0.356934986128097 0.358926745964147 0.35350405195342 0.356059331243782 0.351421450814281 0.353389971291079 0.350388115686132 0.348710531315386 0.348370918800202 0.348865410542566 0.347106113087094 0.346705764429606 0.345420168355082 0.344031730879728 0.343307909203193 0.342561241218886 0.340807372374565 0.342979092226738 0.341070815531309 0.341865640455303 0.342063039031342 0.342137607161199 0.338662376368899 0.340709656465523 0.343255661703537 0.340004561419322 0.341962786323624 0.343520783147033 0.342399852052613 0.342331201308552 0.343355759171657 0.348716365926324 0.347812490650937 0.352127093074183 0.356276970474761 0.365770724050451 0.370936499671364 0.379006447500477 0.400257918784697 0.421795423287441 0.582914615548522 0.56846465443904 0.442640680003286 0.405668376988674 0.397220637955842 0.382098061538362 0.37365080538988 0.366607661591505 0.366767482317982 0.3646987350303 0.361072423454744 0.359382924533334 0.35731817890987 0.354867121635817 0.355306740734565 0.357248804020432 0.354973209409048 0.355300638805141 0.358718182969451 0.356083268537403 0.359556802224197 0.357983863155974 0.361414000195792 0.364020721349357 0.363557033399003 0.365797042585144 0.36617525363073 0.362330521767777 0.3669487003353 0.367960330506649 0.367336564391155 0.368955718544151 0.367881219200118 0.366777390240254 0.363943188474943 0.363631530583504 0.361347427848562 0.357718970409619 0.354592873906845 0.350678054524211 0.347380994766725 0.345000245929509 0.344459239220126 0.342526056193715 0.34305492131043 0.345547800222926 0.344535876629629 0.345084020024569 0.346836828009134 0.345605740847663 0.345847434124912 0.346915292919177 0.349597781081945 0.349780734045484 0.352059446692986 0.34984804115309 0.347953368963445 0.339223688060417 0.332946769888727 0.333453147516886 0.34041216453287 0.345285617699483 0.35251126117983 0.35858191667255 0.357463257350314 0.363702036350609 0.370986967862352 0.372128627907163 0.373390356175284 0.381225695343062 0.387188474994411 0.392786899485724 0.402206618139992 0.410288839315359 0.418012171033407 0.425329868718097 0.432139048831274 0.442160378308827 0.448737898562412 0.449734552130829 0.450993588746359 0.452235652902583 0.453074294358344 0.452405210126985 0.451435477542107 0.450460574199258 0.446479866939713 0.448546626784364 0.452008828389708 0.455222784721396 0.470303694031236 0.475022112370217 0.470856803637655 0.458171061209453 0.448605286519629 0.440781731951331 0.434225538139707 0.432467638460866 0.430797030678282 0.426521875423146 0.429672980344393 0.422061011560678 0.42062178249344 0.41774381524106 0.41825467647681 0.415497624520841 0.413729931803986 0.412547444223189 0.416171669458389 0.418539625364635 0.422903022588069 0.429860793184145 0.418305081840565 0.403111965895031 0.401936890251825 0.401356377579621 0.394042682549327 0.391895734775991 0.39195010828432 0.390455930922991 0.387527839360895 0.385649972120429 0.386350582919768 0.386490149546726 0.386411778618104 0.379985211871624 0.381745177465887 0.383042851110832 0.385972775250691 0.381885280563039 0.389188072376995 0.391897534963375 0.391987827906115 0.401561195101184 0.403285900301659 0.40331410072186 0.410916029956483 0.403751778252603 0.403754525389138 0.402303432687074 0.400603291341295 0.40677950827443 0.40261503747705 0.402509949602193 0.401347590659496 0.398469571860176 0.405417899769776 0.406380041381964 0.400682612034568 0.397402562407472 0.394039373287103 0.383283723630157 0.378337831246506 0.390554161800107 0.394796550806293 0.403106410187912 0.412303026724248 0.419566424211091 0.42526415653397 0.434255889413219 0.438477912042351 0.44626916050043 0.453816833511381 0.465275628479707 0.462413516582263 0.457469811672062 0.456164035345584 0.451515506979991 0.456447247209557 0.529541640374239 0.504811602511473 0.435748434916214 0.409808828390005 0.354518928749488 0.398753912746549 0.374079479917708 0.388802961413884 0.345471242518564 0.326277108834437 0.323546599753803 -9999 -9999 -9999 -9999 -9999 -9999 -9999 -9999 -9999 -9999 -9999 -9999 -9999 -9999 -9999 -9999 -9999 0.314875479989368 0.320227960055464 0.336395399611355 0.357993924264101 0.46693742948275 0.620920922844047 0.671695719124065 0.482170358139093 0.478273827318636 0.446549318738402 0.430134226831811 0.517847709190432 0.538485304799497 0.537140694732187 0.583485208877889 0.543079702430117 0.496623106513009 0.480359032253625 0.478147434153674 0.474197243176903 0.474027010462017 0.478408415768995 0.482300261466772 0.485639366971074 0.484934179061088 0.488851111009487 0.49503549452225 0.496769809762695 0.499065581145522 0.504431262797776 0.501421079863124 0.4973313291409 0.497742483780294 0.499240035900722 0.501310594204366 0.504081996638827 0.508336533050005 0.510236704324198 0.509166152146799 0.506049876919614 0.504919942096755 0.50137987508833 0.494684822094754 0.493808127533738 0.489681533177165 0.48585246155025 0.486253794327972 0.482863948869214 0.477542677319472 0.477172243975216 0.47995244095543 0.481615382004755 0.489173610119814 0.494422528416523 0.511648667142332 0.531311182645903 0.511219240040935 0.500591399333588 0.511010164083023 0.508299647545297 0.51036386352711 0.505143487819345 0.509997081885265 0.51783891022323 0.505911396708842 0.502142061023866 0.493265254350471 0.481607805351905 0.466714043002242 0.45536020481908 0.448621020380982 0.444451468750793 0.435507255537801 0.431348730576817 0.42834250555788 0.433931130618856 0.442361980258947 0.451312921380921 0.464472729779168 0.475292068143592 0.484844317236779 0.498104853810641 0.52563675849389 0.537416946338068 0.541291678227866 0.546018589370473 0.547810794651789 0.552507535167727 0.548837280212171 0.55831392159185 0.539775250766004 -9999 -9999 -9999 -9999 -9999 -9999 -9999 -9999 -9999 -9999 -9999 -9999 -9999 -9999 -9999 -9999 -9999 -9999 -9999 -9999 -9999 -9999 -9999 -9999 -9999 -9999 -9999 -9999 -9999 -9999 -9999 -9999 -9999 -9999 -9999 -9999 -9999 -9999 -9999 -9999 -9999 -9999
-9999 -9999 -9999 -9999 -9999 -9999 -9999 -9999 -9999 -9999 -9999 -9999 -9999 -9999 -9999 -9999 -9999 -9999 -9999 -9999 -9999 -9999 -9999 -9999 -9999 -9999 -9999 -9999 -9999 -9999 -9999 -9999 -9999 -9999 -9999 -9999 -9999 -9999 -9999 -9999 -9999 -9999 -9999 -9999 -9999 -9999 -9999 -9999 -9999 -9999 -9999 -9999 -9999 -9999 -9999 -9999 0.57398600306925 0.55473417301056 0.524538009476091 0.497841565268898 0.46977733435663 0.439429520930601 0.425576479532677 0.408453449044243 0.393702539283971 0.380869066926803 0.370744073385536 0.367250469643274 0.359129024295625 0.351397917432 0.344638061075553 0.343193775155656 0.343620166117578 0.340167083436409 0.341961558876694 0.33888257976838 0.346136367703544 0.342643635750832 0.337561650277847 0.350399103586568 0.357097639193024 0.38428771324918 0.387441386728247 0.386955473656762 0.383033373038441 0.368228547862538 0.355556723206095 0.350033599549583 0.344959518973392 0.342303704562688 0.336693290574797 0.334461711924278 0.330385794916162 0.327325150636599 0.322463701332287 0.317347935435419 0.317774965575404 0.313802673240801 0.31086309275525 0.305180773147449 0.303753261833119 0.302455426734292 0.29830207415026 0.300354684701041 0.292740750619506 0.29726824147626 0.312333466635276 0.312450297413219 0.31262667281302 0.311727480364919 0.314960896624678 0.315402232206473 0.319160450043061 0.322623292140876 0.328924439784434 0.33401402157541 0.341283485082115 0.350440160770655 0.351241597267488 0.35223193848021 0.34965882479454 0.347965014631565 0.346375217509026 0.346403084469609 0.34273688562994 0.343158872261231 0.342493516765295 0.343172938168435 0.342272518709646 0.337256767217311 0.336855291230796 0.33669219109196 0.339386846170635 0.33756910214028 0.338870569236136 0.33942422375115 0.343322662112323 0.34594247894426 0.347224772728674 0.351047556593666 0.354056842078233 0.359490150066992 0.362710453525505 0.364945926011025 0.368269538347209 0.373250755191772 0.374057916401766 0.374800753749909 0.371919996837199 0.376525384019132 0.375428617013751 0.374197207346904 0.373024132925841 0.375284779885147 0.37314834775098 0.364968752116811 0.366761564936502 0.363260504067624 0.366487083613292 0.364496058156284 0.367373484488204 0.363559024192299 0.365317448661566 0.361533478566731 0.363364775070873 0.358745990987981 0.354960027530119 0.355967276968783 0.354934855008074 0.353853302266452 0.351884476433326 0.351392378042289 0.352323466689742 0.351291249385285 0.348948028786017 0.344712662594529 0.347027661428862 0.343391660047035 0.344553793686853 0.345265007381584 0.345062598722734 0.347884691141872 0.342482507249857 0.344949415825255 0.343849244690427 0.345853646882969 0.341856717922428 0.341524050731493 0.342508209523999 0.342912964165728 0.345865925963041 0.345502981106962 0.345058735574049 0.346678910797855 0.346186459055388 0.347934926117593 0.350571120424508 0.350000606341814 0.353603464316396 0.353884757079471 0.361662011319037 0.372596473358608 0.393891082440445 0.442814254757541 0.455393357288903 0.594212552759689 0.519509307740719 0.464177260062286 0.419566583872711 0.392797117339654 0.381554780032418 0.377262083206817 0.371466774010538 0.368458890344051 0.367259225466546 0.364116688706707 0.36158437615944 0.357608280682918 0.35765290015683 0.3569918514535 0.354232675992794 0.35665731582136 0.356317861231112 0.358144988067187 0.357365908159325 0.358951092584694 0.359586899237615 0.362136370105965 0.362661860870116 0.364894611301796 0.361221441221707 0.365443477836403 0.364613754803945 0.366204330692617 0.365522178775794 0.367547571371644 0.369128104340915 0.366747075757553 0.364581817046793 0.362861277379201 0.362567804124713 0.359590599122424 0.35649006748834 0.353653170532696 0.350492684042343 0.345360471723159 0.343207781503997 0.34039220977202 0.342679793643544 0.341053327911816 0.341512145647027 0.342257210961242 0.345039779932625 0.342399403477851 0.341343553411079 0.341905644285453 0.342755339772121 0.343447213592479 0.344703172861717 0.344983506994145 0.343870877101267 0.34213475080654 0.336818192749683 0.33317108945424 0.328903271471003 0.328956064753157 0.329376787344734 0.330330324360303 0.347391038182781 0.355100622403515 0.359177077052606 0.362121014088701 0.364964527595513 0.372582088799003 0.3752928338532 0.382308710177954 0.391819933241946 0.404700524014178 0.412839271451257 0.430441865606403 0.436877644862723 0.449840139874462 0.454368231628648 0.456719113127487 0.456269367457035 0.457011719057246 0.451701266959 0.454869747353543 0.454832901707869 0.456206851734751 0.458133846222324 0.458383539793622 0.470031597774738 0.478793725629974 0.48781419226823 0.491906669964467 0.477955630563232 0.470656095059694 0.457197020068606 0.453713759682295 0.444623706228941 0.441473747063704 0.438745133493674 0.43564293168103 0.436476017726211 0.429908802914321 0.42866518188479 0.424178348844501 0.426654928912093 0.423077178921737 0.422577086871364 0.42292677829673 0.420729948330408 0.421533215370385 0.41387478966817 0.418223880346497 0.414476925767685 0.41196379153026 0.406123679473091 0.404125389429959 0.400069903132309 0.403486895201911 0.39810703209284 0.396255164747493 0.393034279851838 0.397021191487177 0.394042743410499 0.392075738230659 0.393089559145946 0.392112329177478 0.38979006919444 0.390787737147884 0.388089760476587 0.388517729046149 0.397904696649091 0.397739033480618 0.398714015086333 0.401244632105207 0.407079593783405 0.41175522250725 0.41515710986052 0.413982753642498 0.40824379057905 0.403101331709355 0.400221325864244 0.399836225432608 0.4074287662631 0.396989746464384 0.398756229951909 0.404240406571919 0.406111269039455 0.410836494457248 0.41142357920126 0.403122081600582 0.399328610137138 0.389025488406702 0.37966347217533 0.381502423851427 0.390217424487026 0.401888105356819 0.40512398495094 0.414962620590634 0.417511653303301 0.426219332825414 0.432292906676101 0.438765339641695 0.444683358629631 0.454416038309088 0.465357517299777 0.469169544552407 0.475951111149822 0.470878831592358 0.462903376006022 0.457739577464019 0.476028842870109 0.438801078832357 0.410906883354356 0.370189316362727 0.365564302342547 0.449121770617839 0.46091749321095 0.489733984566645 0.387348692657066 0.339469204308042 0.333134819368762 -9999 -9999 -9999 -9999 -9999 -9999 -9999 -9999 -9999 -9999 -9999 -9999 -9999 -9999 -9999 -9999 -9999 0.29955046805659 0.311880973744537 0.313190681134659 0.315104322887215 0.342105319174716 0.438298159163423 0.56263278744974 0.617680561856207 0.610397098039035 0.68042180986509 0.455939808823809 0.448020427113009 0.473142175195131 0.534577866561982 0.589446067188738 0.522235703164821 0.489567319033165 0.481374191671503 0.479966218766915 0.483296983694816 0.478315213875583 0.486522204970686 0.487603839914624 0.494550635484276 0.492928273519651 0.496888642298605 0.500177220849901 0.506030909991697 0.509324326804827 0.511067883333361 0.510739645475143 0.508549516819587 0.516186416163046 0.514932424719416 0.516698953346445 0.527308168981665 0.5276039591216 0.53048558553132 0.526339887630035 0.525494446415144 0.521743189869463 0.51724893919871 0.512129101408018 0.508550924447789 0.500791246415325 0.499867292698501 0.500492709227281 0.496485717142116 0.495609731205412 0.500154449035677 0.49600353228961 0.503052564149508 0.518610285362256 0.525941055739135 0.552846765473031 0.577086555203339 0.540105149600984 0.534550674433904 0.545042661875791 0.542799350115977 0.548379124741658 0.542820979912991 0.552274321134331 0.552713791086229 0.548736358787006 0.541364265995447 0.520579621713707 0.499213000669159 0.487493980372868 0.476405547700248 0.47030164073077 0.459729311333042 0.450131723885889 0.441533490007737 0.438755758913265 0.440954872762953 0.454081334076202 0.470305454977536 0.487628391989893 0.503117133614369 0.517500226015422 0.531196391901318 0.561538356664598 0.554441115432195 0.524510021586344 0.531229260572031 0.553316213808219 0.55462221651444 0.533052456831148 0.564553230915507 -9999 -9999 -9999 -9999 -9999 -9999 -9999 -9999 -9999 -9999 -9999 -9999 -9999 -9999 -9999 -9999 -9999 -9999 -9999 -9999 -9999 -9999 -9999 -9999 -9999 -9999 -9999 -9999 -9999 -9999 -9999 -9999 -9999 -9999 -9999 -9999 -9999 -9999 -9999 -9999 -9999 -9999 -9999
-9999 -9999 -9999 -9999 -9999 -9999 -9999 -9999 -9999 -9999 -9999 -9999 -9999 -9999 -9999 -9999 -9999 -9999 -9999 -9999 -9999 -9999 -9999 -9999 -9999 -9999 -9999 -9999 -9999 -9999 -9999 -9999 -9999 -9999 -9999 -9999 -9999 -9999 -9999 -9999 -9999 -9999 -9999 -9999 -9999 -9999 -9999 -9999 -9999 -9999 -9999 -9999 -9999 -9999 -9999 -9999 0.559760696768981 0.542874141166034 0.517469997360803 0.491847351357403 0.465186216341076 0.444099264311435 0.420207156955521 0.405950682887027 0.38914991321686 0.377547140757165 0.368773787365512 0.365772172859307 0.359436054188831 0.353421398564618 0.34948123223913 0.346417861611413 0.343849203450931 0.339594820381988 0.341008255335391 0.338868651882458 0.34275814063378 0.339884979243404 0.33893999413305 0.362409975047006 0.371733197754288 0.385704891392845 0.389542382780666 0.390748132440193 0.392453795883027 0.373126850561071 0.353901702353365 0.346119406508172 0.340952246828019 0.337124045924791 0.33647687869065 0.332533258533185 0.327014481328186 0.322640587400857 0.317717295142853 0.315841723470668 0.313337312340875 0.312179319756848 0.306982492528493 0.306419396924403 0.302505820889801 0.302572460195846 0.301711793909866 0.300260205308065 0.295337469131342 0.287651157979597 0.291583596753013 0.290443509074936 0.305445991927289 0.308244105853377 0.309190327367564 0.311644309803189 0.315393599861814 0.319222350742178 0.321164634566414 0.33166900680075 0.336580539399652 0.343250989369897 0.353071448084144 0.353583370757662 0.354264263912978 0.353746995905765 0.348964916691732 0.346554307684031 0.349117029451606 0.348283890013286 0.346956314494587 0.346358603139606 0.347220184785435 0.343446721110825 0.3413492155318 0.342632651936039 0.344169535415598 0.343989487325392 0.342876404375805 0.343757442735975 0.345545978856365 0.347414450757606 0.355023643887193 0.356146399675886 0.358802893192424 0.366102819998234 0.367288873013947 0.374113294551962 0.376907649590487 0.37910274413864 0.377251383600719 0.380026871060198 0.384281428089655 0.383724957835121 0.381533595052067 0.379139890499193 0.378730997145708 0.379034414983349 0.3742880672835 0.372618503243129 0.369581323129944 0.372967840478513 0.372529233899292 0.371851899221428 0.370187643603275 0.369089770266407 0.363633978224948 0.3639777111603 0.363996892400082 0.359237815269365 0.35912839089192 0.356371127443686 0.355639726587766 0.356428105584833 0.356363090719484 0.354098365688073 0.350698492878067 0.350657794576981 0.348998016001836 0.349742956684382 0.346416598224911 0.351940685570795 0.348181283328505 0.350002605531605 0.350352243878295 0.345561409904572 0.347922228139956 0.343629938541205 0.346273977096577 0.345399271091792 0.346615632492539 0.346952872392615 0.344449038444294 0.34312474935113 0.347405021671373 0.348570967047632 0.346934243871538 0.345409231042995 0.345963512363294 0.346261577373236 0.349368574783622 0.349829311003441 0.34945207370883 0.35726827890209 0.362652007265926 0.372319705971006 0.390437477348284 0.469627839607449 0.600455174511675 0.628910149385468 0.484811132178945 0.44823429912062 0.437659831465302 0.416720622559604 0.401887922341321 0.380568410474362 0.373282215433786 0.370190746073382 0.36876042856385 0.365526655226069 0.362219939712143 0.358989987118358 0.358236781424379 0.357230586539688 0.357589680603794 0.356133369953725 0.356416054801512 0.358430272496486 0.359370327632422 0.360568061821353 0.360429529900251 0.360370493059397 0.362696987147803 0.363309044208586 0.363944618220334 0.364573202598416 0.366013789979891 0.367636787284259 0.367292479393922 0.367314925786593 0.36671662145293 0.363980643169364 0.363465110716441 0.361854940787492 0.360542147940849 0.357038399609627 0.354796774382488 0.3496082953111 0.348769568275073 0.34251063386891 0.341446762687684 0.34212930285243 0.340372396437817 0.338514385342087 0.336344667760622 0.337881571220525 0.337040692009131 0.336964023708671 0.338990659603716 0.332070109034332 0.33155826046435 0.338146397683221 0.341671462431455 0.340570603030026 0.336603995087574 0.335162716021055 0.332827815107863 0.332852313414223 0.328168079605781 0.324948534713559 0.321244054749427 0.326373636066565 0.340141957080887 0.346515896774505 0.351743496521707 0.356747001607854 0.361442994409065 0.367078960105138 0.37453309861857 0.382909625700572 0.391309657286778 0.399329608994048 0.41431516558723 0.44198465469 0.467674884049504 0.475917709373301 0.477477356265785 0.480926339598995 0.480083521259351 0.475122955356382 0.471907461915151 0.471668756232214 0.47243622781373 0.478663520645391 0.490461751452845 0.494209916925899 0.522324109804728 0.520569474856888 0.512594821268311 0.51119116374767 0.49459510680803 0.47912685807351 0.462287770845964 0.453727258923523 0.450949554259451 0.443069896506869 0.443621790787834 0.443102046143866 0.44231420653514 0.443564305045281 0.434465529254137 0.431635947139618 0.42754410831928 0.427370816187912 0.431388783858954 0.432798836545254 0.428407749937642 0.423260108621478 0.418055411065075 0.417981467938098 0.41398875568803 0.411005414561353 0.409228564650727 0.406752700796104 0.404401706194142 0.403134821094617 0.401156119879735 0.401734893903307 0.403036730878185 0.400602451725218 0.401974924472487 0.39633057042636 0.398327343666401 0.397192253132959 0.395913242239416 0.3970995308378 0.397616322130516 0.404418335511858 0.401935290557401 0.402575204433013 0.405298534737591 0.408835159136378 0.410002813509119 0.409586972837191 0.412969871457868 0.416978121865438 0.419685829015281 0.405724153712328 0.398263171443835 0.40569696435804 0.404040336821251 0.402650767066135 0.40746676891981 0.411657643002181 0.413200499165962 0.409012693776911 0.412582193373496 0.403242545151704 0.393770116220725 0.389329979801306 0.379776161477518 0.386586113965392 0.395660603920245 0.402086984442035 0.412954225310237 0.42009885414888 0.423646736063912 0.42982294346347 0.440956212907243 0.441696261970438 0.452536096152973 0.463478808340352 0.472356347669411 0.48165975400528 0.502004811374119 0.486542762065485 0.462319529864174 0.463287057518141 0.455265641682484 0.38822205329785 0.410840694876515 0.356088680891719 0.362019204698896 0.431335838830598 0.597506971048933 0.61029470468644 0.490439764697333 0.362337093915748 0.342929840594267 0.335803830733783 -9999 -9999 -9999 -9999 -9999 -9999 -9999 -9999 -9999 -9999 -9999 -9999 -9999 -9999 -9999 -9999 -9999 0.306279878778059 0.301575650500243 0.297939968708683 0.312540454263118 0.335891644426145 0.441400109013055 0.469011355355062 0.544267832366532 0.592655957359557 0.680476051693214 0.461393369833949 0.512184944004933 0.636403272064876 0.606516761149962 0.591594091734629 0.525685061898041 0.485195669145579 0.482806259233105 0.493320614411046 0.492318137299184 0.493389733660022 0.496331309016821 0.498299138566371 0.501664230091387 0.505351324035642 0.511635391712295 0.515118957932023 0.50979510913534 0.515090505198527 0.521466660310827 0.520317046153511 0.526461284682124 0.530654543848268 0.536137771356944 0.531958582288977 0.538408746708899 0.536215914012634 0.544821848956726 0.548154537032622 0.539103445447005 0.537031722324152 0.532365059442925 0.528169761732084 0.518502567931947 0.514381359661072 0.517530633336408 0.517738115409659 0.516710286701072 0.521818395419212 0.524092149614922 0.535679752664922 0.563306208841621 0.564118454937018 0.583813006735883 0.589024447117139 0.582797039269059 0.59329826725384 0.596529745987004 0.59454455700333 0.593571174822159 0.589960694504147 0.599736153443989 0.592510271457104 0.599364483179125 0.573356221097265 0.553682581941012 0.537453830436035 0.515200880841254 0.508419204836509 0.502747227164085 0.486560239429287 0.47373204228102 0.465280306707588 0.446030528242642 0.44800779669789 0.470798441114685 0.49320804252302 0.522016741539181 0.550810832613956 0.564769192392457 0.588801073916001 0.620707482150229 0.574054395405754 -9999 -9999 -9999 -9999 -9999 -9999 -9999 -9999 -9999 -9999 -9999 -9999 -9999 -9999 -9999 -9999 -9999 -9999 -9999 -9999 -9999 -9999 -9999 -9999 -9999 -9999 -9999 -9999 -9999 -9999 -9999 -9999 -9999 -9999 -9999 -9999 -9999 -9999 -9999 -9999 -9999 -9999 -9999 -9999 -9999 -9999 -9999 -9999 -9999
-9999 -9999 -9999 -9999 -9999 -9999 -9999 -9999 -9999 -9999 -9999 -9999 -9999 -9999 -9999 -9999 -9999 -9999 -9999 -9999 -9999 -9999 -9999 -9999 -9999 -9999 -9999 -9999 -9999 -9999 -9999 -9999 -9999 -9999 -9999 -9999 -9999 -9999 -9999 -9999 -9999 -9999 -9999 -9999 -9999 -9999 -9999 -9999 -9999 -9999 -9999 -9999 -9999 -9999 -9999 -9999 0.54990939368499 0.528742287019221 0.506286898935244 0.485293088181424 0.457170395455636 0.443397097146581 0.419761790449384 0.40184732919843 0.385639188311294 0.376140518450416 0.3716866275168 0.363271259301047 0.355397578395129 0.351246791232149 0.350929034563859 0.349483673806188 0.34839603289508 0.345668411951951 0.340337548919482 0.34026055880963 0.346445001695273 0.339515079135792 0.352865412628726 0.379338051637238 0.38321506817523 0.390333335823823 0.39171925688534 0.395399397416151 0.389226364998273 0.357736815149865 0.344690684174477 0.340846873012054 0.336494103224515 0.335218343467591 0.338605311669365 0.334247635354909 0.328298246313887 0.321604431752438 0.31852951163783 0.317654553537008 0.312221646484578 0.312837081896734 0.309329294030418 0.305777939981462 0.303147091075026 0.302907667640076 0.300392657277302 0.29799732063459 0.296740892584286 0.294228737895506 0.292308815476678 0.287601752310711 0.294598401997378 0.305093840818866 0.310345840976195 0.310506498026335 0.314335952954647 0.314453706200524 0.321531957230682 0.32574878740904 0.334805270532986 0.341553237393146 0.347858632611939 0.358190685458951 0.358593157094975 0.35886555710667 0.356523618148472 0.354110915689187 0.351445773601036 0.354114854765199 0.352595945223652 0.35078924290898 0.348557159457969 0.346053993987622 0.345352292344536 0.347126375799894 0.348471338855474 0.345476140762865 0.346763628710122 0.347572169955091 0.351778729124671 0.356987789096619 0.35779868711993 0.364381057285881 0.368374010019491 0.369446758061986 0.376318096659979 0.379384828686524 0.385525316035994 0.385500033057442 0.386573855266084 0.392042919642344 0.391202756635032 0.391586935621391 0.391358464541735 0.386375024325516 0.38846884412118 0.384146327820093 0.380727338935131 0.379557224744147 0.371825901292491 0.37230011883027 0.374366683605455 0.372548349857559 0.367702794418773 0.367321811533677 0.362908488555449 0.366999800628151 0.364437791866961 0.363675747139531 0.361729973706884 0.360265389399018 0.356303433477225 0.35813315296027 0.356579692589355 0.354859091781705 0.350943626981875 0.353859517593411 0.352835543912388 0.349861923664655 0.35012250890646 0.348072568123421 0.351789151132421 0.350450966905739 0.350037391585858 0.348706393718064 0.346872914947594 0.343932796028554 0.346779273377546 0.348479598280794 0.34653810858833 0.348268924690768 0.346423220440931 0.350073845299675 0.347625710841735 0.348988227379742 0.347476968122111 0.348148259074867 0.347352278976351 0.34803531326484 0.349904252749771 0.350312875874356 0.353528480714402 0.358819798818159 0.360270409414574 0.373165344230136 0.395475143900925 0.421851221172603 0.460422200625248 0.531107564610352 0.439433313851276 0.426566036551014 0.416809289408465 0.403656993235596 0.400387491961663 0.384406869681126 0.379751824434784 0.373879216539951 0.371152722550954 0.366227641400233 0.363308285538453 0.360925088556446 0.360795053842818 0.360005046647692 0.357683700924292 0.359419867904318 0.356969604808057 0.357988461819475 0.358301196505072 0.36027187011251 0.362216166297843 0.362211617012784 0.364304393357157 0.364244357666712 0.364576126658702 0.363890917014335 0.364135955192376 0.366479504431447 0.366172462041868 0.367797619488337 0.364729387722646 0.362560469932644 0.361426353953516 0.359520940250778 0.356133808798146 0.353110655818004 0.35083431099483 0.348475132876519 0.344480993155719 0.34392827143337 0.341447840143895 0.339205052686099 0.338058143902488 0.334495477844915 0.334841175237884 0.33293802619638 0.331177938370222 0.332371390668223 0.330010023854795 0.327582785240153 0.328277407691435 0.325052105228827 0.329394165937485 0.332800684942877 0.329751721415166 0.327461261417455 0.327588611460039 0.326258615535949 0.325802839946908 0.321387730876055 0.323456162775982 0.327983078645542 0.330769005436315 0.340646373052589 0.346417967880057 0.355262711456747 0.360061800682043 0.367005049085938 0.370699267144372 0.380765530573695 0.388272365083476 0.400432167943379 0.41326952275252 0.429635365002551 0.475899124164904 0.502033440891139 0.503879855314193 0.50188310808368 0.505867369533936 0.495684889885061 0.513465251537641 0.512453946503445 0.526664038162746 0.5144911437501 0.538691127121898 0.555723389311988 0.539165725718576 0.532719858972094 0.526809069288871 0.511613127234138 0.489324265945797 0.475207998917932 0.464120775708446 0.458014400498214 0.45225131671927 0.451067542380686 0.447311797390893 0.444971943287867 0.444726337083856 0.442990190011431 0.438960939465035 0.438698661080661 0.433783139227762 0.43547623080965 0.43079293623155 0.431127640347683 0.428031034126121 0.420179430745211 0.418631838343851 0.417153837702446 0.413830223680124 0.412853621370758 0.411759122058805 0.409067504282075 0.409822380255285 0.411092862669811 0.410325281879391 0.409353859182478 0.410730225350835 0.409715663368491 0.408136056330181 0.40651602768413 0.402631505833086 0.401141588900299 0.405288629929518 0.404346878128802 0.406745170641895 0.403215870304992 0.401910768812463 0.411410051486583 0.414384005203925 0.412293401185972 0.410899097719609 0.414862123434948 0.41668558579421 0.421284159169758 0.421071386217628 0.410593138913477 0.404568971593756 0.40226254079924 0.397637133921839 0.393063484995556 0.397715884668056 0.395108562291984 0.397216484115357 0.403222504860711 0.40656204829186 0.39756643099884 0.391749341146245 0.385952903389198 0.385758418425215 0.390089287888952 0.401309307753518 0.408316962350481 0.418603593874005 0.422907159395318 0.428044356144829 0.431361318183878 0.440560658092636 0.448390841771566 0.462734205099598 0.459699042120599 0.468848498558126 0.478356404699233 0.489990756328134 0.48742037477781 0.448688839069279 0.461500259384117 0.408916218793369 0.389346287349203 0.371173880577165 0.355709400479183 0.380528473492798 0.441447387430978 0.620297955527755 0.538807780792325 0.666002063283866 0.398121363570524 0.369102318134192 0.346197348561998 0.336966389878417 -9999 -9999 -9999 -9999 -9999 -9999 -9999 -9999 -9999 -9999 -9999 -9999 -9999 -9999 -9999 -9999 -9999 -9999 0.29747304762 0.298161470333543 0.309041741322018 0.33399032631319 0.436864960947233 0.642531294358686 0.613982057754071 0.686987088041855 0.524164398374643 0.489772520979746 0.574683287985635 0.619435343138475 0.595007682934021 0.523453699756847 0.496533433237635 0.496466682755437 0.500777783431898 0.499214628512047 0.50784520112236 0.513721118766992 0.516650583252621 0.517608129973941 0.516966830131816 0.514892719645464 0.518667429737073 0.522656400875977 0.523215655751844 0.529282872763498 0.534241383513006 0.535369568638113 0.535587872203834 0.536498101231252 0.539545645351856 0.539231248920169 0.543928279043177 0.55213647102309 0.551888119979435 0.559932430112326 0.561160282845131 0.558852590528656 0.561062686088861 0.55154524347573 0.546927227970986 0.554977247871243 0.55101567370493 0.55746986174533 0.553724405555473 0.560697693748896 0.573007892519748 0.594776695513154 0.59259306774465 0.59512591113483 0.598464194849807 0.603357302149363 0.607384180805834 0.610722494193032 0.617499132540086 0.619196344010169 0.618388064760342 0.624045373583252 0.624316010142513 0.634936143093208 0.615001070059732 0.61928902912877 0.591186433431449 0.561487504090006 0.550246992815819 0.543580618420113 0.527538837475864 0.508085726042258 0.499555541081021 0.48602147079385 0.486782704756942 0.514932554910972 0.550154592258106 0.592896484444605 0.623934486969699 0.667884867640453 0.678117661578742 0.632861070543885 0.547298271337819 -9999 -9999 0.539016736245262 0.563427092721994 -9999 0.545217376638117 -9999 -9999 -9999 -9999 -9999 -9999 -9999 -9999 -9999 -9999 -9999 -9999 -9999 -9999 -9999 -9999 -9999 -9999 -9999 -9999 -9999 -9999 -9999 -9999 -9999 -9999 -9999 -9999 -9999 -9999 -9999 -9999 -9999 -9999 -9999 -9999 -9999 -9999 -9999 -9999 -9999 -9999 -9999
-9999 -9999 -9999 -9999 -9999 -9999 -9999 -9999 -9999 -9999 -9999 -9999 -9999 -9999 -9999 -9999 -9999 -9999 -9999 -9999 -9999 -9999 -9999 -9999 -9999 -9999 -9999 -9999 -9999 -9999 -9999 -9999 -9999 -9999 -9999 -9999 -9999 -9999 -9999 -9999 -9999 -9999 -9999 -9999 -9999 -9999 -9999 -9999 -9999 -9999 -9999 -9999 -9999 -9999 -9999 -9999 0.549864520767305 0.522807076823151 0.498565238083745 0.478582584390829 0.458901260099894 0.438237462803193 0.420936017710367 0.401798449325871 0.386178145007565 0.379163609380344 0.372751610838786 0.364182457311869 0.361042517994442 0.355668645850776 0.355748536162278 0.351561348218212 0.354190952748975 0.347210769396631 0.348387747268276 0.347848273110388 0.351376257339318 0.344259670515447 0.350928493739173 0.384897546780926 0.391280896187797 0.392789318836987 0.39666265968847 0.390642328272999 0.360499844824619 0.348827817681968 0.340807174698595 0.336752889600237 0.333183739551709 0.328401632150097 0.332230338296184 0.335300081937514 0.330380065999843 0.324973689909077 0.31990147133494 0.315764638764067 0.315187800290846 0.310527262562378 0.307775966907216 0.305679804125687 0.303523670790138 0.300872681719545 0.299645692186439 0.2991376624249 0.298519319671303 0.294963648896594 0.293875554528069 0.289752584813183 0.290010063218168 0.298802666665764 0.30874231872883 0.309734496128826 0.309070796341015 0.314392886555231 0.31825460877224 0.32937446497419 0.332457927536526 0.339723722685362 0.344953625160107 0.360967203488458 0.364048162207057 0.361123343830872 0.358518195401186 0.360025088365318 0.361074466161564 0.362976418775555 0.359467785652137 0.356548954178773 0.356203954470174 0.353899012736927 0.354382035134533 0.351818730186803 0.352157525214194 0.348203567573139 0.350075345049829 0.352806463684699 0.358322350177211 0.359802884629799 0.362126801436179 0.37186475827199 0.373950747554214 0.38307168062923 0.390976305152849 0.391399814081853 0.390885632523242 0.39601484132066 0.399841484781013 0.396472997179464 0.395762102299704 0.399560525214708 0.394503913180958 0.392684873765321 0.393973251301611 0.389507581915355 0.386104647435099 0.386465597739641 0.375083706537668 0.376996321217143 0.379237824844712 0.376982946750162 0.375402465360315 0.374126795175129 0.369243102548676 0.372557383811586 0.366013220044937 0.363678574550796 0.364504264613111 0.360291479605424 0.356831837092639 0.35688921906912 0.356525999065622 0.357521524541735 0.36186148792733 0.357807988631281 0.35456299155256 0.352581232357441 0.350751573576612 0.349812733561043 0.349374105697878 0.352482522836764 0.350135669724865 0.349429134662424 0.350352354735435 0.349673878928474 0.353215278292131 0.348570166507958 0.350721004571312 0.353139260339216 0.35151760859042 0.353209279851867 0.354335118901825 0.349515956126648 0.350284608043203 0.349531091263343 0.351353599114945 0.353053538973152 0.349577991146509 0.352097259319812 0.352600496879177 0.355194035504184 0.362463102956998 0.377224179131187 0.3973883859804 0.409985824785057 0.415980202319644 0.409882775536723 0.415367850856708 0.412291811104802 0.406796786266974 0.397849703643896 0.393453814139873 0.388582631540155 0.383351211687765 0.378216938758994 0.373590373060819 0.368816069800352 0.366824383553915 0.366025321996249 0.361822339109886 0.360877158646131 0.360762201972604 0.359147281286192 0.359013732271363 0.359988717102688 0.361920248044364 0.362606689729061 0.362348623176208 0.363336296847826 0.364862308068894 0.365272126231916 0.367327366625003 0.365381588138508 0.367666573750371 0.369118391221138 0.367669674950229 0.366582437691962 0.364494778917776 0.361945163308627 0.359195502248435 0.357885175395659 0.354869910384091 0.350247823010543 0.346501369067206 0.345851329888068 0.339946796963799 0.338921075566886 0.336762945300114 0.337618343886534 0.334917300008406 0.333605950919756 0.332161630308175 0.329658391042784 0.330054312747182 0.329430918302958 0.327511808191655 0.324632628826817 0.323978302322544 0.32103475855123 0.321628391110316 0.322281325456194 0.32225167550375 0.325229457875864 0.321698546671659 0.321310245699406 0.320703085328879 0.322282751724747 0.322654973213523 0.324070503350858 0.326184468228786 0.336252223315806 0.343304974033678 0.351547894824785 0.35840467731916 0.364222129604835 0.372242418415724 0.384095449292479 0.389006451684167 0.400628609976061 0.421041068596442 0.436388173485092 0.45514656714948 0.484852495815974 0.506986295117149 0.50211932390902 0.53118317032595 0.550593605479343 0.540367860975773 0.566765696251302 0.571169876979751 0.555216269287604 0.569564242584379 0.562285724968475 0.555553434195667 0.549684716403997 0.534429524080941 0.509435240912837 0.493806534654659 0.478160291390671 0.466110152639494 0.461524052139904 0.457428120142583 0.455429314826256 0.454155872306809 0.451344373123835 0.451176209038367 0.44906779807145 0.440609508796101 0.440724505890345 0.436831589448313 0.435205226957946 0.431789862258999 0.432663193441734 0.429641010199117 0.423275369953865 0.421630039976032 0.420015804110532 0.417811357328544 0.418734230214442 0.417742506203202 0.417449556839271 0.417811501802031 0.41997834522911 0.416040940191686 0.417070903702833 0.419643330820051 0.417879241670634 0.413100206441141 0.414866811148373 0.413013606172064 0.411027681105705 0.413942311126071 0.412577779995869 0.412489129767718 0.40975770146007 0.415138845556838 0.421021454451131 0.416661869050384 0.415662870243297 0.413444210284723 0.410597692872652 0.41869698531777 0.425485280838445 0.417767786186713 0.412052081498963 0.419891303746497 0.41529000323154 0.402812878993969 0.403066523829359 0.413371781395938 0.400225632353737 0.394543371779666 0.405281057274958 0.3959373585872 0.388450475663209 0.389082862245576 0.391886542197254 0.402031611787989 0.400650241433087 0.408629035162493 0.417389050748571 0.422669942269322 0.432342842866961 0.435464230957954 0.44044578088522 0.447909610728888 0.458659746449005 0.462876283343436 0.468080985569668 0.473900441486712 0.479885317071111 0.506724929873231 0.485060379438462 0.447543297881049 0.435442708723794 0.425057259504324 0.399525745297913 0.385683309357554 0.364756444965983 0.423056769978022 0.469108822305894 0.615102221957699 0.612495353984835 0.728558524488321 0.470997482125222 0.403099043221477 0.365224443446271 0.339555654570999 -9999 -9999 -9999 -9999 -9999 -9999 -9999 -9999 -9999 -9999 -9999 -9999 -9999 -9999 -9999 -9999 -9999 -9999 -9999 0.299479570728522 0.30120829577284 0.312833045040971 0.342023478856477 0.475247291276222 0.634385485187828 0.692952589670512 0.482029823635443 0.534576115875496 0.579288140465337 0.62780870308344 0.61737896238407 0.586813853305335 0.525728503778163 0.508650188512248 0.513379603672226 0.513093266932612 0.516309738579684 0.516720421359538 0.51712530851614 0.524388951975658 0.531755683358913 0.528105487346843 0.52860688603433 0.535181347782254 0.537344627376786 0.538613260479908 0.538221193323484 0.540557265911648 0.544257360571641 0.541828767679219 0.545511019161251 0.548509747207543 0.551919979495245 0.557242479034402 0.559492626634254 0.559310458618356 0.567938683049099 0.569709660663574 0.568751455537284 0.574019762106068 0.580520871273004 0.583782294295647 0.585038463511776 0.585687150914857 0.591112195471333 0.598471110947229 0.596450814156497 0.601763759315252 0.60891822558055 0.611212434112413 0.614794140220752 0.623163369063208 0.630431254398628 0.636830508136686 0.638306675633538 0.632902012299863 0.636969015081874 0.646314586067181 0.644633954904609 0.650528668551104 0.655437157378448 0.65598301251402 0.645813442935658 0.625491373460301 0.623234680318235 0.607859578602957 0.592907511721685 0.579213204463776 0.575573838407922 0.579461644068743 0.583859946603959 0.605088859014201 0.644139542563831 0.71106714536164 0.716598895004417 0.706187269615005 0.677177744332985 0.686476403318748 -9999 0.521984082045658 -9999 0.542303941633458 0.54941250003267 -9999 0.539548606393869 -9999 -9999 -9999 -9999 -9999 -9999 -9999 -9999 -9999 -9999 -9999 -9999 -9999 -9999 -9999 -9999 -9999 -9999 -9999 -9999 -9999 -9999 -9999 -9999 -9999 -9999 -9999 -9999 -9999 -9999 -9999 -9999 -9999 -9999 -9999 -9999 -9999 -9999 -9999 -9999 -9999 -9999 -9999
-9999 0.813168295424366 0.906083866067698 -9999 -9999 -9999 -9999 -9999 -9999 -9999 -9999 -9999 -9999 -9999 -9999 -9999 -9999 -9999 -9999 -9999 -9999 -9999 -9999 -9999 -9999 -9999 -9999 -9999 -9999 -9999 -9999 -9999 -9999 -9999 -9999 -9999 -9999 -9999 -9999 -9999 -9999 -9999 -9999 -9999 -9999 -9999 -9999 -9999 -9999 -9999 -9999 -9999 -9999 -9999 -9999 0.560151380447315 0.545458889442272 0.521383721202773 0.493214002503976 0.471205319959806 0.459904760333405 0.437445349716179 0.420444343198559 0.407354417263246 0.392910640608571 0.381627951872405 0.376641600215974 0.370350599588996 0.361085303510792 0.358501544530881 0.356704737157767 0.353816615454986 0.355197599079972 0.353092570229792 0.351011178932409 0.353203032944378 0.352333743852968 0.348793201377084 0.345589293277099 0.358816467946824 0.387592513196442 0.389749984815612 0.383129018362122 0.366461970732896 0.355165726711443 0.343457855359425 0.33916022080928 0.337029503189159 0.33351099783659 0.337738286421727 0.344879501563762 0.336236688325488 0.332375480802345 0.327744549092508 0.321173744020725 0.315507310224162 0.31155585781551 0.312045213715956 0.309611723958272 0.307349209427535 0.303013470708999 0.303011760748048 0.300559882726437 0.301036514660054 0.30030553006253 0.296981012431144 0.293316624143845 0.292887083501001 0.289378344236083 0.290468855105585 0.300199696176888 0.308298733049348 0.309270565348327 0.312301430562752 0.321115060116535 0.326502848086922 0.334193987752769 0.338168791715361 0.345808998177449 0.359460376664198 0.366980587570812 0.36707943516438 0.36799156691132 0.365472936285601 0.368543361730775 0.36418606403597 0.364487690782607 0.362005979888151 0.36224085967856 0.362948689221466 0.359755965002482 0.360727015404227 0.357121614247847 0.353414508599733 0.357820620194112 0.362810163060477 0.363449236314389 0.367131378145423 0.372106379634968 0.376915575361457 0.386806626716486 0.388380350188444 0.39926021356529 0.399007246263617 0.40355447534456 0.406595599926907 0.406793154068556 0.402274165203929 0.404283081584752 0.402001529783866 0.404102179926504 0.395302543305563 0.401914850803163 0.393726502936737 0.391722101952148 0.386665210969754 0.384053563722303 0.380436433001134 0.378443702462909 0.379793393522006 0.380026197207238 0.382158148822589 0.381816353229608 0.375770983815832 0.372634134947851 0.368830244745487 0.363496981311202 0.362949472099099 0.361567278326135 0.363408020183327 0.362587438345309 0.358395065669571 0.357344560733238 0.354293222347268 0.355235244204191 0.354979299456824 0.352459298802793 0.350940073352015 0.354885409855358 0.350897372640826 0.355114234735834 0.357101289703766 0.355978474940451 0.357775111958201 0.358620965823486 0.357256037145822 0.357839940921455 0.359224800673858 0.359084019760386 0.361130801400283 0.361107943700723 0.360121535298677 0.356524442989215 0.356841951700909 0.35712662565931 0.357149764317296 0.357621429330832 0.355445002340837 0.356235961927791 0.363079267344645 0.36771770452086 0.383130280982765 0.387106319242858 0.408004744480093 0.425222725488052 0.396550046899632 0.397542588230162 0.398821162370496 0.397066487474197 0.390453801816616 0.388831957968622 0.387101955899134 0.388409485071706 0.380171371768963 0.375384642233303 0.373304523714985 0.370975965324251 0.36785305984542 0.367270473917608 0.363025430747725 0.363291401199956 0.363916175456762 0.362559664381201 0.363137143412849 0.36546271901083 0.365442763272836 0.365459216777126 0.366880830190184 0.366014108792758 0.369589048535635 0.368917241218383 0.370448193418489 0.369894928475003 0.370193131306911 0.365807876558774 0.366450675562174 0.364085220926282 0.35937855088714 0.359370057528743 0.355205443087034 0.350854293862286 0.348851020452792 0.346231629526571 0.342416867268297 0.338286178621307 0.339423731253888 0.335343363972365 0.331464928916835 0.3317806468353 0.330659866232008 0.329308971341057 0.332247484835219 0.33062020877786 0.327605924205164 0.323328064540345 0.325593884721714 0.323855263735274 0.322111944745618 0.321354819661904 0.32141670586918 0.319573665555789 0.320017597439578 0.322158748680674 0.320833846400956 0.319128303428987 0.321848682181256 0.320411593941391 0.324347760530511 0.328187981645323 0.336977260015727 0.34630912832849 0.351763622716437 0.360601760033628 0.367093397134009 0.37377331616383 0.384675349048229 0.396421416023566 0.409870611189716 0.419981521366467 0.431779529171225 0.443940917921818 0.458641895978299 0.468448743503929 0.485584168436692 0.520267684449328 0.563471976827238 0.57805147822259 0.575731471623608 0.581021394245263 0.584637800068586 0.571555099557324 0.581459375988085 0.57240047523007 0.553847937825478 0.529027897790296 0.508941224213945 0.490686243682178 0.478600071227967 0.470039317090568 0.470403039425284 0.465362413680389 0.462777419968968 0.460716252745582 0.458884487075763 0.458343305802426 0.452782228126547 0.449826524014523 0.450872118067962 0.44262460195302 0.438593678103871 0.437368436321018 0.437993918180807 0.432809687547963 0.434224349906635 0.431686626938173 0.429086573878854 0.430194651408342 0.426349957148579 0.428688840691924 0.427087812279822 0.4248072728754 0.428427327207283 0.424441543151728 0.425988484212897 0.42659110306934 0.422760194047746 0.419683831973192 0.4226473088595 0.421857614971227 0.419626441177048 0.419506748580692 0.418067768578988 0.417824473741521 0.416101552021055 0.41706113549356 0.427198538142223 0.424038764194065 0.409610552082612 0.416369779641913 0.412073702173452 0.426808450256622 0.425844618943066 0.410442764183249 0.419627435470275 0.426400057337723 0.421232707754471 0.409054141695049 0.412817418410516 0.414006344955454 0.405038087943581 0.405150150549509 0.408396915349756 0.401557195527877 0.389111918668322 0.387671242624877 0.401263179789618 0.411437262269205 0.413148305560923 0.417714071858434 0.424003977320939 0.430322771055999 0.44419971541389 0.445393181508378 0.447834090639209 0.459781450806048 0.461833800589525 0.463722756080606 0.469831053732467 0.475490172437642 0.48124420685667 0.488086568360878 0.483248653631444 0.439104794742754 0.445299804312058 0.440908200849097 0.43435786619803 0.40635295793755 0.378234122167649 0.393587088677674 0.441682768274563 0.720613289157291 0.737470839892786 0.76332547475183 0.588146560764199 0.471792761878091 0.38731011544054 0.353458858822002 -9999 -9999 -9999 -9999 -9999 -9999 -9999 -9999 -9999 -9999 -9999 -9999 -9999 -9999 -9999 -9999 -9999 -9999 -9999 0.301524092159389 0.301756423941798 0.30334709803692 0.316001946667193 0.344192251062374 0.468013813396088 0.62285700739081 0.478773637917193 0.592873569512922 0.637790280863176 0.634208866435294 0.632891056860054 0.614533248012169 0.599758788519765 0.549002554033477 0.536266641222988 0.534280729618633 0.534601178848875 0.527850579675131 0.534280102235121 0.530833308508049 0.536583438260525 0.534733480059766 0.53786513841557 0.538118399242312 0.539736877159991 0.545564570998105 0.544402744174222 0.545379680298349 0.551342218074106 0.552222608268276 0.553934231196083 0.563345885512293 0.567172632155353 0.568775785372241 0.570677347742325 0.569425314141827 0.574098208160727 0.579718293975707 0.58318929534712 0.581793188214103 0.584346774949534 0.592953763212841 0.597255008460194 0.601575009856882 0.606083470710341 0.608122603569557 0.613550305836988 0.620124413140623 0.620673507164882 0.630663307359917 0.641929559090841 0.650246514124345 0.662528493393177 0.663791988468354 0.658133450822358 0.661405025911221 0.663803261985012 0.669420069675114 0.66936704213623 0.671477291007384 0.670692238907893 0.67435171890935 0.67886187062055 0.6861177200383 0.689507647986843 0.693634064138068 0.693402931546948 0.691291478001761 0.680706835041889 0.688080645433223 0.710942430862063 0.719091156228949 0.718821520072653 0.665572399198917 0.571730105702355 0.572182177541553 0.710309391902936 0.64882651107227 -9999 -9999 -9999 -9999 -9999 -9999 -9999 -9999 -9999 -9999 -9999 -9999 -9999 -9999 -9999 -9999 -9999 -9999 -9999 -9999 -9999 -9999 -9999 -9999 -9999 -9999 -9999 -9999 -9999 -9999 -9999 -9999 -9999 -9999 -9999 -9999 -9999 -9999 -9999 -9999 -9999 -9999 -9999 -9999 -9999 -9999 -9999 -9999 -9999 -9999
0.815254559535758 0.603756443454151 0.68053145299506 0.789926799328926 -9999 -9999 -9999 -9999 -9999 -9999 -9999 -9999 -9999 -9999 -9999 -9999 -9999 -9999 -9999 -9999 -9999 -9999 -9999 -9999 -9999 -9999 -9999 -9999 -9999 -9999 -9999 -9999 -9999 -9999 -9999 -9999 -9999 -9999 -9999 -9999 -9999 -9999 -9999 -9999 -9999 -9999 -9999 -9999 -9999 -9999 -9999 -9999 -9999 -9999 -9999 0.563843242200491 0.537392432054762 0.518882320012853 0.495178615937794 0.472998101720447 0.45953086713936 0.439701018611253 0.421542019592664 0.406922067716132 0.403299513472485 0.394569001231891 0.386102138706715 0.373698181799793 0.366568703041462 0.362056660274406 0.361076037659406 0.357867548912961 0.361431615445907 0.358408378404555 0.355747055185912 0.358692196394244 0.355960865409536 0.357068436888366 0.353214457356658 0.374490233396418 0.36973024426416 0.382073012383575 0.376154639150095 0.366752347839411 0.356318860967012 0.348790775059114 0.344366050573908 0.34390819000625 0.348886134676242 0.349431976161675 0.358250490028484 0.346152319947088 0.338389195111054 0.33095604063292 0.321962985053097 0.317890676739438 0.311480980971778 0.310433839888824 0.307319943557553 0.309605483504456 0.306426494499494 0.309887768493225 0.304833910884908 0.304586171430929 0.303182245005352 0.301974829514524 0.295353084065645 0.282883469666073 0.277558756538391 0.297314156627923 0.309780842773771 0.310493687325665 0.312334239465366 0.317572485310745 0.32331579705252 0.329187620036608 0.335064686965709 0.338573724350889 0.349166837921214 0.357539451767448 0.368786974157722 0.372233584948021 0.373501509546121 0.372898266202867 0.375133918282375 0.376165533714203 0.371759529256325 0.367282004085787 0.372723971998794 0.370718407742666 0.368567332047253 0.367142861681242 0.364991882877832 0.364997535672667 0.363179481185341 0.3635063691896 0.367746888746641 0.375310764300085 0.378846937090279 0.38842427331298 0.395311789940178 0.403907055651046 0.405273874599346 0.406923649385232 0.412135128337905 0.408507027554344 0.404037571906931 0.408476051091652 0.40606418056551 0.407535513260016 0.403881148208934 0.401720097729578 0.404205051371612 0.398641703233534 0.392507111830818 0.392547833945424 0.390914936755433 0.387900179948909 0.386217412861991 0.385822997773753 0.386991626303582 0.384158527952893 0.383787943780431 0.379392158092696 0.376903009041325 0.368280591968999 0.361412636066368 0.360528889623051 0.364389756865597 0.368611448056576 0.36346565496442 0.362264536291904 0.359968826328635 0.359361507654745 0.356943702777349 0.357615865814065 0.360720134626685 0.36089095791448 0.360338083868543 0.358031369278572 0.362126199580471 0.361719938304646 0.358336334236694 0.359770556322738 0.361516140742285 0.361989276211418 0.363275840440734 0.36306979749444 0.362231713814795 0.366162834853921 0.363493072907773 0.362892820751822 0.365429033088275 0.365511257541591 0.364674100976396 0.366240507236989 0.363024247482072 0.362839407181471 0.362356784093508 0.363012133103657 0.368195051563553 0.371968409177361 0.377533148895562 0.38147447895808 0.384154452250353 0.390246606789935 0.39531989930667 0.391271958851085 0.393502796604971 0.391093400740606 0.3954550232554 0.397756215578903 0.395366882298387 0.384016207376047 0.379258802695597 0.377688792839609 0.375118337432284 0.374189879003098 0.369957003901892 0.372338779469964 0.370019231355873 0.368460996146271 0.368558612921854 0.365040093919782 0.36683302641173 0.364851872196923 0.366852981717131 0.369301951006365 0.369629642423594 0.369705689247818 0.371635587751892 0.37147074494133 0.37071394850201 0.369709744468733 0.367606711604663 0.365419770218599 0.363376583028422 0.357491685960729 0.356166333694748 0.351700545480002 0.350456053793677 0.346935744289193 0.344036487944041 0.338580376527742 0.337802449637 0.33677256232038 0.33333387993172 0.332319013252318 0.329354971930129 0.327206059440149 0.331642355216486 0.32801653924183 0.326683669733515 0.327242041841878 0.324944011921765 0.324408699490423 0.32257173277435 0.321752028868306 0.322800526581404 0.321328575701575 0.321095075956064 0.321876502963121 0.322185122014113 0.32265084716101 0.323686109650971 0.323007119112686 0.325267274685497 0.328233513569641 0.334076428948026 0.340286100142913 0.346668067343576 0.353680260114418 0.359727672791337 0.366778441805055 0.376889357920141 0.389404030605243 0.399437431737642 0.410348496510322 0.421159345265721 0.427417986542252 0.43472327147936 0.441403123261563 0.452985493554778 0.473380007100399 0.4976140716705 0.52783254056501 0.553379167492928 0.584492879080842 0.584303111558704 0.588471523771841 0.583428526250607 0.577416464725562 0.571590210260752 0.537423527197473 0.526501727488284 0.510981120330122 0.494225164325875 0.482856582774344 0.479107455049438 0.473078405557849 0.470024698158828 0.467587248408378 0.468907432148273 0.459779014983615 0.458447379982027 0.457019152724753 0.451209882221688 0.451104265271936 0.452993959949235 0.446289560037081 0.441546012345203 0.445007913328937 0.441222035818421 0.437820482116832 0.438569705982754 0.443444376815356 0.442638811366152 0.439042901273666 0.432653758891443 0.434330415246205 0.432967138772404 0.43041785772392 0.43287456439943 0.431250565345165 0.42918966474072 0.431062766090914 0.429485701143042 0.428942322443264 0.428010075913321 0.431431197216697 0.428084013329522 0.430697889688358 0.426286675784646 0.428449662234453 0.433734357114511 0.431517766411403 0.429878493594247 0.419052591817041 0.416505735674131 0.422158746920645 0.433540713021533 0.421961297981175 0.40566077601622 0.414963693474245 0.417243792942206 0.41868979969997 0.418952758513979 0.415530985468098 0.424692376808053 0.416155734116838 0.406741930483408 0.406135558452284 0.403334438024642 0.393693573528563 0.391802812101877 0.398301532522963 0.418073441990709 0.427273596521249 0.428671078055325 0.437187173209901 0.44309362508944 0.455956158365085 0.45638121371881 0.464307366890131 0.463494083859882 0.471273556373606 0.472969382454194 0.470829519809833 0.47864769691884 0.48069761772553 0.485620671374079 0.47330304941127 0.446242818526626 0.454366443949474 0.469045086059347 0.487803120580102 0.424948956272503 0.390730064200755 0.448227003208632 0.484366319528728 0.522834058764544 0.53354906264748 0.697091309224202 0.733545213993107 0.541971933956831 0.391260313644447 0.358809907406891 0.342307331894949 -9999 -9999 -9999 -9999 -9999 -9999 -9999 -9999 -9999 -9999 -9999 -9999 -9999 -9999 -9999 0.334524369845034 0.324693722630269 -9999 -9999 0.300026630056457 0.295747934835402 0.310050229413231 0.330677941112373 0.416383095126589 0.6402154308926 0.517960229061197 0.51877831582958 0.60288141252142 0.584124710595681 0.565348424186015 0.638112426286934 0.650732390924788 0.642884132410962 0.607296794349935 0.575625828763926 0.562574826941369 0.554375740647032 0.551551519539327 0.548928974701786 0.54864954324635 0.548073318762595 0.546856350828231 0.544529448393263 0.552306009468049 0.545028854288391 0.549207438547501 0.552794101893587 0.55509329824211 0.560764869383204 0.573905305117678 0.577729409111242 0.579801397870784 0.582552800067026 0.58650960367223 0.586795303421985 0.5895964310898 0.594648805791548 0.599672498551907 0.606920252764333 0.612120230910632 0.61821527793739 0.620561240147496 0.626291635522686 0.626416763747676 0.628909250422235 0.640215816696272 0.648292020728852 0.646825500951977 0.652338298097722 0.669374248061954 0.687863405091606 0.702047694809892 0.687648317481698 0.701156816486467 0.703217154935143 0.705585793566249 0.699907043452224 0.692547798159655 0.703530660828435 0.702799846662251 0.709847250067813 0.710413376751399 0.707688370011354 0.709025516461646 0.71082342616254 0.719665419385212 0.698187876915273 0.661427020932863 0.764285519977411 0.690129037022001 0.689349275717243 0.691854635550858 0.764782399970573 0.772747162443882 0.642321822341291 0.599474473958508 0.606946039677793 -9999 -9999 -9999 -9999 -9999 -9999 -9999 -9999 -9999 -9999 -9999 -9999 -9999 -9999 -9999 -9999 -9999 -9999 -9999 -9999 -9999 -9999 -9999 -9999 -9999 -9999 -9999 -9999 -9999 -9999 -9999 -9999 -9999 -9999 -9999 -9999 -9999 -9999 -9999 -9999 -9999 -9999 -9999 -9999 -9999 -9999 -9999 -9999 -9999 -9999
-9999 0.781492874412884 0.882213727890713 0.911603514005083 -9999 -9999 -9999 -9999 -9999 -9999 -9999 -9999 -9999 -9999 -9999 0.853929065247817 -9999 -9999 -9999 -9999 -9999 -9999 -9999 -9999 -9999 -9999 -9999 -9999 -9999 -9999 -9999 -9999 -9999 -9999 -9999 -9999 -9999 -9999 -9999 -9999 -9999 -9999 -9999 -9999 -9999 -9999 -9999 -9999 -9999 -9999 -9999 -9999 -9999 -9999 0.599373601268688 0.57062243782399 0.536867037207116 0.510675142323119 0.49393222865645 0.477809531596085 0.454370622486363 0.438165549156216 0.42949166283338 0.417540732023795 0.417259773013501 0.403333016912715 0.389098346550055 0.378266864110596 0.37209678978394 0.364395847418591 0.366181560292395 0.366222159458933 0.364358616048223 0.364805470986555 0.363595226030348 0.361017830979641 0.358111641730103 0.36085046998559 0.362981437513209 0.366552806376484 0.394766376888293 0.378803774854678 0.387265131357581 0.372292025667257 0.361588519251073 0.363277044470836 0.350786143362729 0.360703451616311 0.356649887447423 0.361864512371472 0.37750839951258 0.362780547034891 0.348645715235733 0.334268479615811 0.32378263900583 0.317732527150558 0.313213648739182 0.313138933333594 0.310973223834409 0.308336463328712 0.313436305143047 0.309673636102006 0.31109620899209 0.306851401866349 0.307989877128845 0.303772414138521 0.289460154932888 0.271266874322309 0.268979385947459 0.308944819265006 0.309422623403832 0.314662143840609 0.31876906890968 0.324357064296294 0.329473318913707 0.333943055235395 0.337495047120109 0.344330074475116 0.350696760822407 0.359043908841753 0.367548770607884 0.377865349176642 0.381873691249531 0.384454685473043 0.38052453597592 0.382304711122302 0.382843455748028 0.381475917372986 0.379356280585292 0.377483188009226 0.374019535455444 0.378164662043423 0.372603846853181 0.369224106163067 0.369216630021634 0.368767621361072 0.37597498056163 0.376977773775867 0.388104669028671 0.392799690562357 0.406111820393506 0.412689563793403 0.413841808794526 0.409050961031268 0.414594791680838 0.413370328873914 0.410134151709675 0.406939759708469 0.402958864316648 0.402760693514548 0.40173029814579 0.405232629622654 0.39848839143454 0.391285689644077 0.388585798350075 0.38973139779292 0.397790235411858 0.397300490338529 0.395867944519385 0.392316908804307 0.386504599981894 0.389921081084612 0.387289375923132 0.388265531722453 0.378794652532687 0.373381031784109 0.365896744062095 0.361635748232693 0.368598636596392 0.366565820229855 0.367465047603724 0.364484417221282 0.363327234901639 0.359326550732428 0.363868070755687 0.360056183571524 0.363611787012889 0.362893127638545 0.365148948893848 0.363141465575709 0.363372079005107 0.365750227175035 0.366051486269004 0.363822519375853 0.36224857530787 0.362038410227592 0.364856949724027 0.366484395443072 0.367642034368609 0.367559376130662 0.366464230523173 0.367150239489014 0.367156984051369 0.370955354696371 0.369180126671387 0.371347884812445 0.366864037398978 0.363603428707553 0.36856308982615 0.368317026528574 0.366248985313837 0.370721993262329 0.372465299591894 0.373549521301164 0.381206799304739 0.389053453351857 0.38988488973327 0.389304547383834 0.391530384863395 0.392618006006752 0.394606563303875 0.397956447287227 0.396862766823074 0.387091718922152 0.386747552542784 0.386159756157981 0.380916955284146 0.377948997523074 0.375409607638594 0.375086168891683 0.375217020415764 0.375103628842128 0.369707615673824 0.368682563756329 0.368652293514356 0.370488660537696 0.371843936830167 0.370922168409361 0.371968673879302 0.373908148738801 0.375280107933046 0.371377504610186 0.367649192667505 0.369694805805953 0.366567932545736 0.364079919724943 0.359634070702949 0.357140698206231 0.35342922926878 0.35236579187635 0.348739867324681 0.348623364989589 0.344807168121243 0.342485774778589 0.337400140171385 0.335024659011112 0.33396095555872 0.332052207161835 0.332163804134132 0.331829296821505 0.330496664618269 0.328429500018895 0.331296700925912 0.32719160746811 0.328845018235697 0.324377554931033 0.325399204356248 0.324398985657263 0.323310718975231 0.324942838802774 0.324371296752501 0.32458686716656 0.32553700764314 0.326779025828583 0.325073292347479 0.328339342993563 0.328327454562193 0.334412055515964 0.337490823430447 0.342711181026112 0.348163695342924 0.353551426611162 0.363549353688001 0.371923605394119 0.377926256184719 0.382999254201735 0.396767059325602 0.401909863335467 0.408566630754175 0.414720874900621 0.420878104702362 0.44358372356457 0.45339089744219 0.468065281600032 0.489775103146568 0.493037310091885 0.519963925870175 0.559271046906724 0.572617231456828 0.582475574139127 0.573309300738602 0.57513260346003 0.551966857168927 0.532624348331074 0.522928457008729 0.513889609933273 0.497874416358984 0.491025516845838 0.483546003849148 0.480703928374598 0.477735640590221 0.476094355493398 0.467110049205834 0.464665484580471 0.465761271499728 0.462504260282298 0.460543270955142 0.458570500282642 0.455343814803226 0.453983787770515 0.451739806944748 0.453296901869505 0.451078384387498 0.450993311835366 0.450576080491572 0.459946361368165 0.447899976757659 0.446596556828526 0.444161116172185 0.439837006644741 0.441657939757181 0.443527331311042 0.442227656166684 0.445294462268109 0.44263315659674 0.438649402202589 0.436356669974366 0.441420629874704 0.445186547823021 0.438589001373785 0.43762459288947 0.436424831942622 0.444859001609414 0.447027826623008 0.446163258112519 0.436879984136873 0.437812361345222 0.434141863904061 0.426997650794969 0.428573917188871 0.436578252886805 0.423879608678852 0.404664037982825 0.40415581054404 0.414858313430294 0.411312316576944 0.414078185183658 0.421606114920372 0.427834605050342 0.415793080408629 0.409619407742455 0.39220649446857 0.384868747347254 0.388160863392657 0.391747293783303 0.401680901227161 0.424251907528943 0.435044166997678 0.438216495780918 0.446896233020745 0.452555096964857 0.46655129605004 0.472934332370157 0.476960815537978 0.483686685459432 0.485553456586496 0.489582978552947 0.484587671343422 0.485746509743224 0.490822479301544 0.49763324266917 0.480940865709494 0.463492413603196 0.473014413302275 0.495419053074782 0.500027901957511 0.425689980466941 0.40898948460585 0.443706765247357 0.480413186058531 0.494361508693695 0.532559731009119 0.769887150493135 0.664126105788879 0.710940261319938 0.443249457944314 0.366597948739809 0.346822674546254 -9999 -9999 -9999 -9999 -9999 -9999 -9999 -9999 -9999 -9999 -9999 -9999 -9999 -9999 0.342755119197178 0.33839073456591 0.333214614269517 0.325058828243763 -9999 0.309990024775836 0.301324868460669 0.306930253652712 0.32320946382978 0.388458063870157 0.690271648778892 0.510324591155495 0.474045394732356 0.56451827137014 0.560435567417959 0.552951302344976 0.632786091553308 0.566801876533876 0.606845298123953 0.653312856351713 0.623129508696186 0.599798054719661 0.583116487942487 0.570405160303247 0.566291168796541 0.561380057555223 0.562528938781009 0.558302127851641 0.559887691181536 0.559284022308792 0.560892225647468 0.562389081378366 0.559944117528944 0.568307706858712 0.59035475662153 0.597092551583653 0.597229450290855 0.599482496157805 0.597456231223767 0.602779612770674 0.604558635330385 0.625688732503767 0.620827414856537 0.620449697505787 0.636214857281674 0.638260798472306 0.642793598296853 0.647679439671228 0.651250183607848 0.654309775071583 0.6679157002219 0.677147150311015 0.682894186782531 0.676045524107669 0.688145492166272 0.690623210096449 0.68884311459146 0.682653476530146 0.68664874389405 0.701467575187232 0.706070044687419 0.71063125101702 0.718934444399974 0.736324131249071 0.744736875685435 0.741480352136836 0.733613005955933 0.712755593041178 0.707024040233998 0.711077979070592 0.688477992446579 0.69606844288407 0.746709608170275 0.706772157558569 0.671353868633679 0.681381729542031 -9999 -9999 -9999 0.614189205566876 0.603763200437431 -9999 -9999 -9999 -9999 -9999 -9999 -9999 -9999 -9999 -9999 -9999 -9999 -9999 -9999 -9999 -9999 -9999 -9999 -9999 -9999 -9999 -9999 -9999 -9999 -9999 -9999 -9999 -9999 -9999 -9999 -9999 -9999 -9999 -9999 -9999 -9999 -9999 -9999 -9999 -9999 -9999 -9999 -9999 -9999 -9999 -9999 -9999 -9999 -9999 -9999 -9999 -9999
-9999 -9999 0.881327867952945 0.91467656362352 0.882900584840922 -9999 0.86140474103372 0.845712853023154 -9999 -9999 -9999 -9999 -9999 -9999 -9999 0.853971880525171 -9999 -9999 -9999 -9999 -9999 -9999 -9999 -9999 -9999 -9999 -9999 -9999 -9999 -9999 -9999 -9999 -9999 -9999 -9999 -9999 -9999 -9999 -9999 -9999 -9999 -9999 -9999 -9999 -9999 -9999 -9999 -9999 -9999 -9999 -9999 -9999 -9999 -9999 0.616669222727846 0.576381088211509 0.538891417807714 0.508696846274295 0.491214331683874 0.483128837231438 0.46594942771633 0.450543261719745 0.441485628902882 0.428878767308456 0.435626402873267 0.419448945766924 0.401210811522812 0.384830625598169 0.376618975658163 0.372953617759376 0.373064789538083 0.370530161552739 0.370682832399388 0.370044214215517 0.36480034903236 0.364107471293575 0.362672387719045 0.364068253779342 0.370461108319615 0.365010820266137 0.38903161699752 0.402984141806704 0.388464637689737 0.375444146289076 0.372336825335777 0.367452226296243 0.354304358811405 0.365011200287981 0.364771598409407 0.370402835114801 0.389802806966536 0.378732759170566 0.348783007617558 0.340164694182465 0.329192814534986 0.323042019252304 0.317486795952544 0.315723686736319 0.316653116948699 0.315893905460806 0.318526894290619 0.318014273421277 0.318605198379896 0.315270667093952 0.312030804552463 0.305203139488148 0.290305684287153 0.271944169539477 0.268008146540856 0.30971213694044 0.318335265771852 0.319267102977514 0.32351128598987 0.332756812921872 0.335590955519348 0.33829616386839 0.345246492790984 0.350258185394965 0.359374920758061 0.368057461681267 0.371868023635735 0.376167627154134 0.381278952480837 0.38740674948689 0.389417667038649 0.390281111409446 0.38886587187472 0.389693122629593 0.390134299496328 0.390640653560047 0.387440860550625 0.385077381153132 0.38055411507025 0.377819077276752 0.373148033589382 0.37220198333924 0.376256940372563 0.384227911375891 0.395573720560563 0.401348618112523 0.408011742310296 0.412275876856194 0.414315533698467 0.408807093003741 0.410072000729423 0.413884486935882 0.413674282551693 0.405310969963843 0.401840289782301 0.401274370404504 0.402362746992331 0.390693553093963 0.390356280865246 0.389927479938802 0.388687444984517 0.395092078005688 0.398441208521243 0.403908818575333 0.405333356965298 0.405931659716535 0.40281791656739 0.391294268080067 0.388599399624225 0.390699535513363 0.384316147879625 0.376648535259082 0.366378760739255 0.368136716238891 0.37239550031842 0.369641729900632 0.368346399049344 0.369608902590218 0.368254880772878 0.368195944787329 0.361695347516036 0.360386925754411 0.367581848342929 0.368096303925389 0.367522548099178 0.363227789482814 0.368797947691799 0.365333435399216 0.367411942250199 0.373720383804218 0.369990895762113 0.372831723368362 0.371132921939148 0.374423656247412 0.377147214222466 0.378808245898357 0.375527989437931 0.380810192922969 0.377570533652363 0.379577248201865 0.379472866327145 0.373298521235124 0.373825068873234 0.374202556083163 0.37525572505732 0.371576059905861 0.374251069773178 0.374818502483436 0.378241552260828 0.389465191491165 0.388472707159001 0.38644548507404 0.389670622083128 0.3932114516408 0.393313852827295 0.398687410926852 0.403290623082995 0.409009303767448 0.399973002621685 0.391236405975056 0.390171715121616 0.389308893754159 0.388054240184332 0.384150169453684 0.378189294570641 0.376795255874677 0.376117105116215 0.3783518023401 0.377657598916947 0.373265970037014 0.375934311521656 0.374294182028819 0.376200751527682 0.378344870808546 0.37650498300007 0.373788856147233 0.376440200325272 0.371676443925738 0.366537483946511 0.367693774549362 0.36516386990937 0.363200082901266 0.359498804883876 0.355966788771211 0.354235732658624 0.352224788078557 0.348267365977021 0.347398591826793 0.343413326040419 0.34183101744109 0.34048910142168 0.339928256362632 0.337791609691359 0.336088136777532 0.335591231248536 0.336193336614548 0.33536747166923 0.331386125732116 0.330345275423052 0.328819945843278 0.328167701071643 0.328192093040346 0.327017768895484 0.3250870968216 0.329081976505654 0.328302044167534 0.328782875360411 0.329661242198861 0.327910318818678 0.327751009005624 0.331631697594011 0.334945237907266 0.333913230620116 0.335073063294888 0.342362142543234 0.350789646647241 0.34999701619719 0.353809915914852 0.36014002884965 0.365883813127933 0.375443379287938 0.381629822229615 0.388215218498859 0.395166172964572 0.40595478180608 0.411191438379726 0.414647810072859 0.427496525399821 0.441797960926482 0.469543372864119 0.487411374810848 0.495385572755145 0.503420970082076 0.528195364267067 0.559401530063309 0.565535441313305 0.570016342102878 0.577838942432476 0.560465655813363 0.537698483173765 0.520233614735529 0.515098724650222 0.507334335552661 0.500428918787542 0.496959004106073 0.489560413674923 0.48590294306813 0.482844716071497 0.47832599525625 0.476398657769794 0.476098662556175 0.470149870108486 0.470114814237397 0.467448894772036 0.46596942395051 0.461210807862619 0.4656880655222 0.468742292885347 0.466455181962907 0.463539265779455 0.456614331267959 0.468655557863723 0.458413249273917 0.455698122918515 0.44912330712132 0.452582601883192 0.452457779835189 0.447487718917286 0.45279919495099 0.452116405970555 0.447940087548919 0.4486327926503 0.453103276695784 0.456117584349472 0.452206954134349 0.453554251600343 0.449802992782413 0.458457246767667 0.450749532141302 0.444444622344381 0.452264551881892 0.45046294239316 0.443793904367307 0.446607242261831 0.431002810748661 0.434387413809373 0.437740461162718 0.439582957006618 0.410740754606222 0.39820164619885 0.405496240232796 0.412061707139434 0.41284876588916 0.414778988807593 0.410936891310963 0.404812529168099 0.400548631712262 0.397196199499352 0.386068151022984 0.383911714159288 0.388656089007885 0.407329389443251 0.425343956028221 0.443102341063605 0.448031256763388 0.457914869366523 0.468838392021327 0.476051842770143 0.483640152305834 0.489212340881604 0.497586030497035 0.498008476923921 0.500759310458941 0.500919556888912 0.497683721527155 0.494752204364689 0.494408169584797 0.492305737430813 0.488509364578599 0.492879935621146 0.516061115675943 0.48950889457559 0.425704199948672 0.424390356761168 0.521132993732627 0.463924073257645 0.511268497144023 0.642799293143997 0.62485110885543 0.472589851882222 0.774733242121521 0.486433685250054 0.377314732214583 0.349598246299494 -9999 -9999 -9999 -9999 -9999 -9999 -9999 -9999 -9999 -9999 -9999 -9999 -9999 -9999 0.34963521922609 0.342919333753656 0.340574128568722 0.332213526841093 0.323968663983375 -9999 0.30600632116716 0.307490169606952 0.320919365020987 0.352303502920794 0.446472356939781 0.593862751016573 0.565435741342445 0.551298498088244 0.624250086354643 0.584999243552019 0.494872347712798 0.501403104477701 0.577650407825013 0.626892813802014 0.690187318288288 0.662004769948839 0.628994502948256 0.610543927383078 0.596473426512218 0.586352384807742 0.579879844196456 0.575319925340611 0.574876634520829 0.577895707002332 0.575604396723676 0.579578061968167 0.582948456593207 0.591470000609669 0.614730618228657 0.623584941872586 0.622300030370972 0.622195863727551 0.622255939339369 0.62230638966263 0.644940517113015 0.648911078967776 0.654134650615606 0.655559097626819 0.665235906186805 0.667629668320585 0.674262522344416 0.679868061697061 0.685764498031955 0.698881632005997 0.689809171668724 0.681878520060358 0.708327395653965 0.710746508992938 0.716760601362754 0.711349282815025 0.703155480250823 0.701649738339374 0.703402621610631 0.708174535250566 0.712385164519024 0.71520987901515 0.727043329543876 0.724357516896991 0.736277344166901 0.694399303884522 0.649271120915365 0.660441988116937 0.612763723931193 0.63369331492347 0.720077168367782 0.786968372149664 0.719253532474506 0.684241379659081 -9999 -9999 -9999 -9999 -9999 -9999 -9999 -9999 -9999 -9999 -9999 -9999 -9999 -9999 -9999 -9999 -9999 -9999 -9999 -9999 -9999 -9999 -9999 -9999 -9999 -9999 -9999 -9999 -9999 -9999 -9999 -9999 -9999 -9999 -9999 -9999 -9999 -9999 -9999 -9999 -9999 -9999 -9999 -9999 -9999 -9999 -9999 -9999 -9999 -9999 -9999 -9999 -9999 -9999 -9999 -9999 -9999 -9999 -9999
-9999 -9999 -9999 -9999 0.871842924951577 0.86094279977863 0.857987418959027 0.871784088197885 0.892643885463062 -9999 -9999 -9999 -9999 -9999 -9999 0.831705635073861 -9999 -9999 -9999 -9999 -9999 -9999 -9999 -9999 -9999 -9999 -9999 -9999 -9999 -9999 -9999 -9999 -9999 -9999 -9999 -9999 -9999 -9999 -9999 -9999 -9999 -9999 -9999 -9999 -9999 -9999 -9999 -9999 -9999 -9999 -9999 -9999 -9999 -9999 0.64580918996831 0.593878461277655 0.54373735505742 0.510129520596227 0.498754544145247 0.506265151179782 0.498466710895333 0.482015185490862 0.462129810456711 0.45753685321086 0.474818287554805 0.448722659763786 0.413163860957366 0.389361821805004 0.385198716017661 0.381654874212613 0.3760960652436 0.376387745145775 0.37967836454954 0.380591346862646 0.375923296033614 0.372566963163789 0.369834612241804 0.375909646644701 0.372585536641118 0.37173300094304 0.3847241091407 0.412403821348759 0.403381748021558 0.386254087944676 0.378192971999504 0.368168366609297 0.36288581079463 0.366260512195447 0.362693259794145 0.3628320278035 0.359302092273194 0.374167694664267 0.34646639928524 0.337531856590328 0.330298686766104 0.326941139536755 0.326529322012601 0.325225127079015 0.326045099080491 0.32565461250809 0.327931022302215 0.323350253168673 0.32288060577139 0.32138375795685 0.31765684597429 0.313779686269331 0.29963220525872 0.283648737426072 0.274061733457682 0.295916216466523 0.326446763571151 0.333759821984171 0.335871527947929 0.340099465689821 0.34284273988514 0.345449702181831 0.352822030401709 0.363324884419065 0.368074583807429 0.374189720892463 0.373552882891559 0.377885551003197 0.386671911291047 0.389022844621305 0.392806700471368 0.395383327380502 0.401225576885258 0.401871680485806 0.39795938984945 0.400345721846528 0.398843564005186 0.391177232882572 0.389752460188502 0.383318972481761 0.382415242843452 0.381536501995816 0.387325598231972 0.392542363931579 0.400921278332696 0.406339825314639 0.410362888352035 0.411609091422679 0.414447402165924 0.411835608694526 0.405693871522543 0.409409115427439 0.409982200564103 0.41094786937719 0.407340053670585 0.397223496122282 0.392907506614207 0.384318355929168 0.376202914776649 0.382391210924878 0.391125568570459 0.398335562466082 0.409126121559159 0.415127566654073 0.416982398338193 0.415300186785613 0.412962081815633 0.407079903417215 0.401284696081419 0.398287375181527 0.388416660065726 0.377792072271942 0.368420987423209 0.368902097006374 0.375633286363805 0.377374405746899 0.377430587609299 0.369896932309298 0.368671484799604 0.366611097834696 0.366193521556249 0.36858001431874 0.372017678692321 0.372044537571611 0.372201527043905 0.370873178323249 0.373478593648866 0.378386864633387 0.377335659204462 0.372893840828748 0.37726365195967 0.376716996171011 0.380450177579299 0.384290754806431 0.384767118984558 0.380975732241339 0.384556084391392 0.38354886825329 0.385449811440696 0.39045153082003 0.388299018344806 0.38746139189926 0.383347159383713 0.384450395199473 0.381009570729353 0.38015101552937 0.384822115846353 0.385933718230679 0.384974575111094 0.386314077882311 0.391036727426234 0.392068095961228 0.392059760721751 0.395967946255364 0.404743296357273 0.410068588014247 0.405720131995421 0.410804719987109 0.400698041969461 0.394494408559783 0.390733877488735 0.390515035521741 0.39113209733843 0.386240376061921 0.384528412342172 0.38078587406402 0.381492903679509 0.382235767391021 0.382504213239579 0.380464254059839 0.37946333222991 0.383211029488291 0.382298749854298 0.380383452404443 0.379976088219406 0.376527202371933 0.375329034800802 0.372600484916527 0.370960613834869 0.368028776679048 0.363054252665429 0.363980556250374 0.358398093206062 0.356135152003058 0.354847728176938 0.355105568490316 0.351744120142705 0.351046870694316 0.34885763557659 0.346534910400034 0.344550594739716 0.343714180869742 0.341013584085716 0.339194452347379 0.337838981530652 0.336770162284696 0.336632732940883 0.333221433963899 0.333351910851025 0.331967392243271 0.333626590693315 0.33102095984438 0.330092458582591 0.330347728635716 0.334754385354379 0.336390791955101 0.33257285350584 0.334413913182225 0.332857418659373 0.334782541900452 0.336495559104056 0.333496135509917 0.338188472109756 0.343555589513909 0.345041668600442 0.347306725577408 0.351054743600657 0.356610235496872 0.358030042840043 0.370154752820886 0.373360314341594 0.381626237371031 0.386342998982489 0.398791450283623 0.405000809088074 0.411221066501187 0.420294245677307 0.427478226770798 0.450406556443235 0.47446496581209 0.490473983870153 0.496113730665461 0.510868774422237 0.535401513972092 0.566623727244685 0.580888326643675 0.562150250520646 0.563867115662825 0.546126519689488 0.535631965659053 0.525273245308005 0.520760686664968 0.513376467646761 0.513290201190454 0.511927051253605 0.506184608901431 0.497140757451831 0.495159715645594 0.487267878184244 0.486993622959275 0.48007393306108 0.480148146016322 0.486216018460661 0.480796872718644 0.478711688155095 0.475700316988498 0.480906545690626 0.48178616449902 0.474787127329818 0.471587283934493 0.468137821814699 0.477976631943077 0.469171246885605 0.467127092945114 0.461091521521853 0.460602093881506 0.455532753325173 0.458196033068506 0.456019586440096 0.462008198187617 0.4588043725223 0.469090271065379 0.467211205911374 0.463253798346155 0.459270846255499 0.464160385539581 0.461884342529346 0.469434105477731 0.464397675667571 0.451525016151982 0.45254590004833 0.458220469339119 0.447910168528325 0.44609197142057 0.440622729647151 0.441157323480933 0.445116470292906 0.44044381751147 0.417007792602789 0.405145058801734 0.402275834876305 0.407043817137775 0.415769524636648 0.40910831651852 0.410589015992539 0.404423242625257 0.394719733094885 0.394177368656544 0.391530984302041 0.395292870643709 0.403465748627373 0.432629636151379 0.437330118326222 0.450007820777951 0.464534914804992 0.47436635092906 0.481217831927629 0.500063284348345 0.503299673369274 0.511285974459588 0.516812755905912 0.519216383396588 0.519681058969361 0.515815355480018 0.510728620791196 0.506613491781546 0.506541554083563 0.506248109861016 0.508494434108092 0.520521075350193 0.513006302183576 0.470323543652955 0.436965458249063 0.434788261381175 0.535784500658143 0.545850582629573 0.539578583133672 0.620030718409981 0.779491709849343 0.483391148994501 0.646424319346169 0.492360442951156 0.397693657313641 0.357329417514227 0.349558413003144 -9999 -9999 -9999 -9999 0.369196359005195 0.373456453107557 -9999 -9999 -9999 -9999 -9999 -9999 -9999 -9999 -9999 0.34208975636339 0.333215523250464 0.330999106950501 -9999 -9999 0.31277939988007 0.32441713415766 0.346737103433082 0.42861536530458 0.667692532268327 0.71798815082254 0.666981147276678 0.599364672779294 0.643739039503501 0.648494214311882 0.557601903456306 0.514228604360435 0.593154601375984 0.609293467685361 0.660708309202185 0.694784026053979 0.649947528553756 0.629343250898629 0.61767495397399 0.600103955020607 0.601438999823324 0.607871046885598 0.60030510214349 0.603476765495925 0.601923351084431 0.606779992242624 0.624686172347139 0.645164891579271 0.654012676542877 0.645687241928581 0.667929024747061 0.662264056645237 0.670726232310663 0.673855272317843 0.675906081898529 0.682405769768886 0.689249878082483 0.684669474434421 0.690747521365219 0.698742490586608 0.697536850912986 0.682964377928273 0.701779756800905 0.71815577953837 0.711368659609966 0.705656201276725 0.717554846025799 0.705704115330393 0.711968267737907 0.716253186325287 0.720790499832558 0.718519235109956 0.723108007577211 0.731378841687339 0.684089901996838 0.645724022837435 0.596191222718455 0.608248021604775 0.599344771241054 0.700543340362522 0.760275249648783 0.7725440170509 0.727531430614203 -9999 -9999 -9999 -9999 -9999 -9999 -9999 -9999 -9999 -9999 -9999 -9999 -9999 -9999 -9999 -9999 -9999 -9999 -9999 -9999 -9999 -9999 -9999 -9999 -9999 -9999 -9999 -9999 -9999 -9999 -9999 -9999 -9999 -9999 -9999 -9999 -9999 -9999 -9999 -9999 -9999 -9999 -9999 -9999 -9999 -9999 -9999 -9999 -9999 -9999 -9999 -9999 -9999 -9999 -9999 -9999 -9999 -9999 -9999 -9999 -9999 -9999 -9999
-9999 -9999 -9999 -9999 -9999 -9999 0.839471236830527 0.846306699276826 -9999 -9999 -9999 -9999 -9999 -9999 -9999 -9999 -9999 -9999 -9999 -9999 -9999 -9999 -9999 -9999 -9999 -9999 -9999 -9999 -9999 -9999 -9999 -9999 -9999 -9999 -9999 -9999 -9999 -9999 -9999 -9999 -9999 -9999 -9999 -9999 -9999 -9999 -9999 -9999 -9999 -9999 -9999 -9999 -9999 -9999 0.691658656783286 0.621557149461184 0.569732109814278 0.531192235579657 0.51412788634107 0.523190997150784 0.526680030474734 0.517444428095107 0.505119653172724 0.502606070822618 0.494498797002217 0.468874453099873 0.435202061753497 0.408918528387827 0.394678547313116 0.390533553145677 0.381541859713729 0.384123080081315 0.383265611220041 0.387932231021341 0.385454907768687 0.379158974499212 0.380183908642961 0.383910831520737 0.384529040397785 0.383310402053132 0.378549356537338 0.410493631203036 0.409639962181005 0.387794554312639 0.3804764146041 0.37601792996295 0.372177819119817 0.376774862226709 0.393806742356235 0.38284514974071 0.366352934678661 0.357445980791462 0.350840074677365 0.344242023528068 0.338917328295715 0.337939330431089 0.334335084867788 0.338194675558356 0.34315259570747 0.339786774746769 0.340763938289062 0.343780707181817 0.338200356576351 0.336723128904906 0.33330732428139 0.329302376657219 0.322372131184142 0.308063803415636 0.302314894601487 0.305440257767464 0.332735943157062 0.342816024463841 0.34757132545921 0.35149633765733 0.353971909948148 0.360337344578492 0.365454141308929 0.372213320809206 0.380359953649614 0.379945743213197 0.385488290016069 0.391512353328782 0.392523574205999 0.398918212474144 0.404696760212549 0.409341115478915 0.411623451986355 0.403710196138357 0.412332379361423 0.416234529853008 0.412705862957687 0.407998329989759 0.402250539858356 0.392732174171761 0.388345338676865 0.392962576735861 0.398174573015822 0.398889560315464 0.396493970791087 0.403938984724692 0.411192934232258 0.414283628685822 0.409551948003239 0.409855951105703 0.4051067394959 0.403923595891808 0.407186847348932 0.408420912833411 0.409584973003803 0.40127055998574 0.389765817486621 0.380095136068702 0.370119232133648 0.377366801206355 0.39336241904181 0.407518768741325 0.419093619295522 0.424948286791098 0.424211368730834 0.424896563858906 0.420377454604944 0.414366526173697 0.411588015444226 0.40689020629695 0.402552232459218 0.389645232597548 0.381918781045048 0.382612297750112 0.382286183346298 0.379510220730962 0.377944918524897 0.377180686470412 0.372037607811607 0.370703017498097 0.371812184781515 0.374199621686971 0.377957486628496 0.376900719135533 0.376709912266617 0.378985512281017 0.381361239334201 0.381735270070652 0.381448222940913 0.382360001025871 0.384513369532194 0.384134059976936 0.389890233077993 0.39004665837816 0.394559995826961 0.396831034492579 0.394096343754792 0.393203482553061 0.3931465983658 0.394211671496889 0.392832043271911 0.398004136769935 0.391848237967651 0.394653943137686 0.389945753458097 0.394912419019934 0.393710790819415 0.394297973708738 0.39617533344206 0.400516924626319 0.40532320973071 0.404665891558418 0.40746970050454 0.41721913297217 0.420604254686086 0.417793020060653 0.418484807141884 0.412232331347462 0.408011786942281 0.404616986633874 0.39935773001136 0.397786855517742 0.397222389303236 0.392046285833393 0.386757982031164 0.390657503135 0.387789303736233 0.397418898361078 0.395971053768172 0.389994203361049 0.388320841273252 0.386171431390641 0.384940008040178 0.384230116191887 0.379911219532351 0.377864616262553 0.375779721901023 0.37232221838321 0.37033888973881 0.368684765662479 0.364221391937605 0.365565359322931 0.363464510840235 0.359589697422859 0.35936074845063 0.356958662470148 0.357521609852564 0.356259494791589 0.351437852618968 0.350988969302271 0.349986392143967 0.348338135581063 0.34365933089407 0.345102269061651 0.342581046513978 0.340972724698461 0.340090470456348 0.335357186126645 0.33625642913902 0.334945557412748 0.335477477935716 0.332870065233278 0.333303332517813 0.338921476563061 0.337858052742232 0.339799493041529 0.340809545193314 0.3355619712469 0.338571864336062 0.339378301771031 0.340448257026637 0.339233022924959 0.342476155389725 0.347476279258892 0.345747463355256 0.346177778637164 0.344887541200767 0.352469571065786 0.359804677543512 0.372113751871863 0.376025904592821 0.378193519751319 0.388548215897343 0.397622871509028 0.406402346588752 0.420512116358599 0.431118309364818 0.442079349791878 0.463115231525646 0.483293583913645 0.505403665551259 0.512551129843169 0.527752655086066 0.544600479579323 0.549824738631449 0.588558199244861 0.578038838433876 0.56066920172217 0.551483593735788 0.551031952642221 0.540180708786162 0.534249893876707 0.527073984647636 0.52457172679862 0.521424382262218 0.517251123376115 0.510501127503145 0.50532353413612 0.503504404399778 0.500902339787316 0.495997883801157 0.496079342313993 0.504755543184964 0.492391709110225 0.493519183337144 0.491941858525507 0.490957273557907 0.494427327407952 0.488557187547453 0.479946948692109 0.478208718763177 0.493682442911747 0.481712552762961 0.472059521410103 0.469511006209361 0.471340660257378 0.467266896563482 0.468818378015638 0.471325881409633 0.476643368863429 0.477917051860815 0.479031137583939 0.48421633557707 0.481856864686538 0.48196631707258 0.476273122079129 0.477857577626001 0.474634950636692 0.469568442499946 0.463708581488219 0.462185031385045 0.463639192806699 0.454390105922342 0.448826372560596 0.448959812977205 0.45443140841739 0.45262154019864 0.444255171451421 0.422413422016224 0.405020193632676 0.40504599946359 0.408244450042412 0.419260083110984 0.415922950381652 0.4026293165654 0.400450846879499 0.404787892535271 0.404713229334169 0.414377210753419 0.432215526709234 0.434114998881148 0.446873320946645 0.459454100504714 0.47060797473673 0.484602750222864 0.490267601612627 0.502993991539554 0.513347322637499 0.518391464190175 0.532437784386598 0.533473739235651 0.529012170481191 0.530689745264889 0.539692418731686 0.536257181915704 0.526584376127153 0.524987368080112 0.513807057420014 0.526483687733593 0.54107499393347 0.575045821995474 0.494119102099619 0.457251249361418 0.445518660805598 0.559614711584559 0.629775961055615 0.58554676603729 0.763396524104986 0.755731485556338 0.527705078858715 0.743940636887739 0.509768492090919 0.419295735557381 0.372200405864306 0.354323631975896 -9999 0.361748366574118 -9999 0.369506873175086 0.371728338152617 0.37486558481801 -9999 -9999 -9999 -9999 -9999 -9999 -9999 -9999 -9999 0.340698803268523 -9999 0.330305523291328 -9999 -9999 0.322498149815507 0.326762512620689 0.354554002864969 0.412279860367928 0.572180739952218 0.749731312658821 0.706606542068882 0.536523926783364 0.63465152747863 0.632556767462596 0.673933935199118 0.600477683236982 0.595336880275637 0.599832826433135 0.619337191775038 0.675316270377312 0.699887621654609 0.667281615748464 0.645739391172025 0.634557153003316 0.626926482754729 0.621944835672016 0.623477681826257 0.622268512611976 0.622073138875258 0.628673460352988 0.643139878480392 0.651217641565232 0.653799885095057 0.669775870456583 0.646632518339635 0.659659018441298 0.6666133255899 0.66460844767525 0.667372700586194 0.678454289567806 0.67548680645559 0.693814579770528 0.706740554930654 0.712180640841303 0.702782210279871 0.700080931827842 0.701437218761204 0.699459821243633 0.717924324231999 0.735653536157256 0.715963667499897 0.713154706455729 0.719324727058933 0.702551375566799 0.667563718087332 0.653250672210824 0.694007175846118 0.653728963927807 0.620105939859493 0.596615801066721 0.553443696891192 0.524307900622719 0.522621195700918 0.526410617893371 -9999 -9999 -9999 -9999 -9999 -9999 -9999 -9999 -9999 -9999 -9999 -9999 -9999 -9999 -9999 -9999 -9999 -9999 -9999 -9999 -9999 -9999 -9999 -9999 -9999 -9999 -9999 -9999 -9999 -9999 -9999 -9999 -9999 -9999 -9999 -9999 -9999 -9999 -9999 -9999 -9999 -9999 -9999 -9999 -9999 -9999 -9999 -9999 -9999 -9999 -9999 -9999 -9999 -9999 -9999 -9999 -9999 -9999 -9999 -9999 -9999 -9999 -9999 -9999 -9999 -9999
-9999 -9999 -9999 -9999 -9999 -9999 -9999 -9999 -9999 -9999 -9999 -9999 -9999 -9999 -9999 0.831376856714281 0.855092700286095 -9999 -9999 -9999 -9999 -9999 -9999 -9999 -9999 -9999 -9999 -9999 -9999 -9999 -9999 -9999 -9999 -9999 -9999 -9999 -9999 -9999 -9999 -9999 -9999 -9999 -9999 -9999 -9999 -9999 -9999 -9999 -9999 -9999 -9999 -9999 -9999 0.654379155378963 0.673633023124141 0.671423771191692 0.604567306977134 0.570200272755691 0.553361802528895 0.552669904411546 0.547762352449383 0.532871435789242 0.527803302619896 0.518224454805867 0.510498956374089 0.483422243739627 0.455506870616551 0.432315196144218 0.415037777902816 0.401409175707696 0.393121723207906 0.393242492336347 0.39000172717975 0.393160949153228 0.388543731335943 0.394623747026467 0.394037826054137 0.397129590833197 0.392053305602284 0.392423083697268 0.392807665689211 0.436555208419724 0.43495973295303 0.394668221305701 0.390357075140345 0.390078959824338 0.389049066189793 0.384833621732733 0.403660586892479 0.396070050850908 0.381775334131199 0.367534705893562 0.359415606740212 0.360606854440872 0.356051119655172 0.350492559563301 0.351726194209005 0.350038556697505 0.349942932992752 0.351648611208549 0.355753120035059 0.355553462850682 0.354953755017308 0.356036220394836 0.354737518193606 0.347606382297992 0.344279388532247 0.343262159033855 0.340213964528826 0.339048870153234 0.350386506326622 0.353254068953124 0.364804644445165 0.365197591814843 0.368384588511412 0.373010887053854 0.381028263362458 0.388453854014978 0.388271019740399 0.393274722067676 0.397660279877823 0.399399673221057 0.40295586632996 0.41761914366087 0.413854229486526 0.41669381906999 0.413387888882109 0.417030963533557 0.425232409566397 0.419785253838558 0.421556621311555 0.408389064950651 0.399519822813503 0.397040279535359 0.398221867893582 0.398593234761145 0.399478810339358 0.397063553976618 0.396102570831374 0.401815520562618 0.408802536190146 0.408465118082179 0.408868569960199 0.411310354131434 0.408640713424143 0.399265111128705 0.402284183730517 0.405636927023765 0.403581356974332 0.398517854259357 0.391294464845216 0.377719233174647 0.366979757816354 0.382963347814997 0.408780158260478 0.426245197398924 0.430456840416066 0.43943660030542 0.439859930003132 0.436542676977952 0.438257037351758 0.423400715842862 0.421527152085832 0.415089160672681 0.404650829434143 0.392075645609619 0.380469855106221 0.385177721449565 0.387860928358847 0.38146144642767 0.383118848491507 0.383027312135672 0.372429953814141 0.373927670961798 0.37785982033531 0.383373275665394 0.379689748375411 0.382316357249025 0.380366098415182 0.382837179319815 0.387305088328913 0.386527684156667 0.386954337639229 0.39436615650093 0.399005275317339 0.399585548897079 0.401871281133473 0.404433076864194 0.404710010976254 0.405470477379281 0.408001527528831 0.40747355162685 0.410851136115987 0.408454334222289 0.40877777361061 0.408893732349242 0.411519457372541 0.409064732748 0.411146304680247 0.410230329887191 0.411010525469853 0.415234687674354 0.416613518917023 0.419532035944813 0.418137462168658 0.422360543324595 0.431959006519975 0.433598653293496 0.433443780941459 0.433097026108675 0.42707859750996 0.419915323196587 0.416827440054597 0.416261050218651 0.409949496226135 0.408587343078043 0.404784938193116 0.399967763696721 0.399232210675615 0.397321743999131 0.392839955011485 0.404883838276482 0.399746480313357 0.395338782353818 0.39266543685592 0.390347384679034 0.388725414930934 0.384734785152823 0.381089706704017 0.379363294178135 0.37501024183802 0.376114422040404 0.373221838518495 0.372767190243337 0.370931800038163 0.369992826045176 0.365342796023832 0.363812671143614 0.362154354373301 0.361968081127588 0.359785838896404 0.358867838259493 0.35792030811229 0.356587749829767 0.353104090201774 0.348303964804026 0.349931710261921 0.345469919643851 0.346465407821056 0.347792909287188 0.346172747791501 0.344433649082034 0.341753343784072 0.341405875012376 0.340436062324875 0.34032677722874 0.344498739332908 0.342701472416956 0.348355833648539 0.343762348040624 0.34549940672315 0.346142930771167 0.337916098952721 0.33962481894878 0.346951003426592 0.346165597657422 0.344499825620394 0.350707225100904 0.347813078717027 0.349840465888461 0.351220889093695 0.360470958355742 0.367427528291128 0.370638922149307 0.379994723301548 0.383588296446158 0.398241184407862 0.401577141986547 0.415974842399026 0.425348531172736 0.439496731030786 0.467632436444424 0.487692191205526 0.505276720256286 0.516780729719072 0.526155845185327 0.539951668684589 0.542346312482847 0.561934810570155 0.595014006255474 0.587735026493319 0.578117233539558 0.574528217853332 0.560123405271516 0.552469984715518 0.552897804559481 0.543379817671373 0.53846902659832 0.534876547273714 0.528208164800418 0.525795193687409 0.517194712349647 0.51176574603841 0.510365793012163 0.514067378950034 0.510813018477812 0.502693892167152 0.499856196542686 0.50167363615236 0.512185806831766 0.51562962733556 0.508571373813834 0.496734852654547 0.490536130358624 0.486508743357675 0.499607590609512 0.49666180718866 0.490602947355621 0.479942473630476 0.480603423193462 0.480351483717261 0.483223326587975 0.486086885893786 0.490221123870618 0.489382031663134 0.494206305635994 0.48927087503375 0.493435399640057 0.493255579119851 0.488918805610032 0.487861872094958 0.483511321459484 0.478583323734342 0.474618981477727 0.472536813582185 0.4677057239303 0.461839411105677 0.460886523709951 0.462433309105994 0.452466601458788 0.457075977023021 0.450020486795143 0.424548376634567 0.408880287633279 0.408739391629878 0.416997939625143 0.427754678315086 0.417095879498749 0.40879545356306 0.41454196054395 0.421868545055727 0.429099445623725 0.433552281723819 0.456948605406834 0.47631595159816 0.476337593831798 0.482131707666326 0.489337639122764 0.507341204031793 0.513281491554136 0.516093523577419 0.521746027648718 0.536656728427949 0.539486797818243 0.539560849074681 0.543109210310627 0.550539161811205 0.553664031861101 0.55576757012321 0.554561418619149 0.540337540405113 0.536933507107826 0.541112511556922 0.555679647149271 0.567176958791818 0.523089960472255 0.474523472464493 0.473422219226664 0.559486845922763 0.616802662393549 0.681573915825741 0.691650794261175 0.706815516667273 0.648182279674458 0.753635483174366 0.607281882505648 0.438602049383463 0.386308657223532 0.358159796421882 -9999 -9999 0.372378856467199 0.368755128844343 0.376152703883334 0.373640399112757 -9999 -9999 -9999 -9999 -9999 -9999 -9999 -9999 -9999 0.346507365047648 -9999 0.341124647777918 0.336623421338311 0.338380377579817 0.321054163521589 0.333095424782778 0.353798268414893 0.421235419705435 0.671242037596166 0.774779108677004 0.697341821408913 0.623467325108608 0.586967389752159 0.645911729505865 0.750878389897782 0.741018817600156 0.723831104880665 0.659720547018219 0.607349436954123 0.698956086899449 0.698798045575509 0.70389233159169 0.676284250810451 0.649887975068751 0.642661381155884 0.623584297898441 0.630297367152991 0.625283583083285 0.633160333569405 0.641292931674547 0.656393760187402 0.672042023234921 0.65479314047779 0.636176180652156 0.628553621323753 0.642151806596423 0.661319469642408 0.674360874508992 0.671941533615398 0.679081271576783 0.695751309818417 0.707748802864295 0.709288044439771 0.69709872479515 0.70192820826168 0.706865180299429 0.702685318473294 0.711194513968643 0.721144306530927 0.733256841105612 0.741399024174907 0.737777545740201 0.735139386917532 0.71920548195654 0.670345419069748 0.63947603909407 0.608068296719382 0.582705127806856 0.562315039137772 0.546974795012065 0.529592962082733 0.524270183398453 0.515631052375524 -9999 -9999 -9999 -9999 -9999 -9999 -9999 -9999 -9999 -9999 -9999 -9999 -9999 -9999 -9999 -9999 -9999 -9999 -9999 -9999 -9999 -9999 -9999 -9999 -9999 -9999 -9999 -9999 -9999 -9999 -9999 -9999 -9999 -9999 -9999 -9999 -9999 -9999 -9999 -9999 -9999 -9999 -9999 -9999 -9999 -9999 -9999 -9999 -9999 -9999 -9999 -9999 -9999 -9999 -9999 -9999 -9999 -9999 -9999 -9999 -9999 -9999 -9999 -9999 -9999 -9999 -9999
-9999 -9999 -9999 -9999 -9999 -9999 -9999 -9999 -9999 -9999 -9999 -9999 -9999 -9999 -9999 0.839916219207553 0.851190792150592 -9999 -9999 -9999 -9999 -9999 -9999 -9999 -9999 -9999 -9999 -9999 -9999 -9999 -9999 -9999 -9999 -9999 -9999 -9999 -9999 -9999 -9999 -9999 -9999 -9999 -9999 -9999 -9999 -9999 -9999 -9999 -9999 -9999 -9999 -9999 -9999 0.632174221423645 0.638256005849195 0.721468244489467 0.646091804031422 0.610782432064895 0.590633792007133 0.583452383992518 0.57825286137627 0.562986500891202 0.556367390778483 0.537717062707823 0.519181322434013 0.498468561521154 0.475106805609077 0.457325311023747 0.433836980979907 0.420353211451076 0.40634676205292 0.408169623740535 0.405695357812574 0.408979992767659 0.412007323666421 0.408463996497694 0.408844645898516 0.408579126049267 0.412828101154122 0.407901724068137 0.405857747665905 0.438385748713885 0.445876592505489 0.403062679900486 0.398675177835017 0.400007538695765 0.396787667764599 0.397146311818724 0.41908934068539 0.414850824400044 0.39349601324032 0.385964890557512 0.378606004535009 0.371322834505785 0.363567104533261 0.361064904642895 0.367651072526248 0.363223263853109 0.370974073897668 0.37111369834544 0.376022699050489 0.377110547655638 0.377182377074904 0.375932083723228 0.373448438310413 0.377872944864983 0.372736241061001 0.366529099642418 0.367022450457565 0.371015130101511 0.372620021698823 0.378881871892114 0.386169324608069 0.391402934024204 0.394249643328223 0.403467707895935 0.404214576597025 0.403053654499648 0.408914125425437 0.416920458963745 0.40959587594419 0.417613826130273 0.414304093111613 0.417614345929639 0.425192669342654 0.413158540092051 0.411048128684325 0.42305263128155 0.437451946367316 0.433101458250541 0.423854257758659 0.414252728604307 0.406373612569597 0.403895147054049 0.400817176362902 0.399585219037894 0.397358893773646 0.398145761851736 0.395214740967207 0.39986488697987 0.412527408975084 0.403558745209798 0.409931931355682 0.406589875204549 0.400115205325754 0.389046514842769 0.394335717103084 0.394970756420006 0.399562428966433 0.399852253838866 0.392696097309531 0.385124352592484 0.390804589321084 0.400361895917885 0.423412514575618 0.4377077771926 0.454044035523142 0.462904707612479 0.46711416393259 0.45923242656973 0.451211471297761 0.437017735508342 0.430496222116703 0.417833371315885 0.413381495011057 0.395030670016116 0.385186817982969 0.386544456208854 0.38589734460881 0.385842921181647 0.385193146474402 0.385346084233097 0.377198850441978 0.380124904984938 0.381720333398431 0.38508574736942 0.386914066424955 0.380161972380191 0.382805442315508 0.388348355935504 0.388960743655157 0.395206102551749 0.400514362706479 0.401672041254881 0.401935084004675 0.403806174385226 0.409220955392754 0.414336435448386 0.414569799862235 0.415147781990528 0.414845420607158 0.41601756419257 0.421364154871737 0.422629214176502 0.426809696777978 0.428385781230313 0.423764624586561 0.422725767803686 0.421464824655254 0.428927394037463 0.428827082779963 0.432652393353852 0.433677250845134 0.43481422843181 0.435163800613196 0.43740453807695 0.440761776073154 0.441517912266747 0.440265425526544 0.437347172274354 0.438289183563909 0.428974643041284 0.428626865347295 0.423460092988854 0.41987569030579 0.418908803084105 0.411908763256558 0.410358850520479 0.407667459676427 0.405806806045823 0.401406452748922 0.414562551977152 0.406646011411908 0.397536590370648 0.394386248349568 0.391701269585779 0.387159180974567 0.38593060979795 0.383454848386416 0.37911108538755 0.379977269351158 0.378594744247366 0.377394886865455 0.374756234383663 0.371923725712399 0.371858438450511 0.368902288139269 0.368916500066629 0.366495020945103 0.36456429130741 0.360706333738108 0.36302107767356 0.361009169699599 0.361018533490914 0.355928533289474 0.355914898722065 0.35323940875171 0.353385835497025 0.351966892542373 0.353294575797036 0.349075639582309 0.348596563949285 0.348354567000877 0.348244238209177 0.351590327875779 0.354863284613682 0.351316410690028 0.355663911154526 0.354968844962381 0.352966232096827 0.353346665474512 0.351616355684962 0.355804229639232 0.350256275794561 0.342193221558793 0.350986867675098 0.356490127972244 0.359556411850697 0.359070854088827 0.359360233154811 0.361658572586927 0.364616859987137 0.372571473848416 0.377676732762641 0.384804859548778 0.388185339156667 0.401752096762035 0.409864436348449 0.421358790072146 0.441404956844148 0.461135382138079 0.480398368540864 0.503309431182484 0.525255266959316 0.528985067734171 0.54408485063689 0.5459288585198 0.565902055321517 0.577517279862213 0.593766847872046 0.600898400820352 0.596277029318518 0.579920570443818 0.580426921101283 0.572514026919015 0.569667746926077 0.57005727158484 0.559350585709766 0.552328871319714 0.540338872982752 0.533217871425533 0.528297837072562 0.525147086635591 0.522005098699323 0.525121934627533 0.522281058575175 0.518531677470754 0.513023814670062 0.52286364304066 0.518722559052264 0.522725724728879 0.51171415581307 0.498392971817323 0.502989591500039 0.492325179273619 0.509123490971806 0.507952700328677 0.499679602827973 0.496431363216692 0.496135471879221 0.495125547059761 0.500450275473944 0.505235492301699 0.499280806617323 0.500511522108438 0.512803810600027 0.509079188013755 0.500440292131737 0.503592484924932 0.505580694447095 0.503526667667845 0.501785824421479 0.498470051457324 0.482303306321368 0.485835463942407 0.475344553657715 0.472783841596674 0.473782548741637 0.464192586710337 0.457131646870185 0.460369370298038 0.445496379721738 0.423115231161401 0.406551605281019 0.413425266080826 0.418419213645873 0.424714623740975 0.415066174800393 0.40864623853248 0.424821592429842 0.448045653820604 0.458449754395418 0.454721668476485 0.486228792691563 0.506242414994757 0.517965027927593 0.512810805253992 0.522822262772369 0.538343012320767 0.531189825456826 0.530707610036382 0.541590109913721 0.552505693068601 0.556464489908267 0.561172807835946 0.563818422498196 0.567335651122365 0.578476693230242 0.575729634229977 0.575188571867409 0.561430572265284 0.549891604912125 0.5715949200727 0.580086525235712 0.567427588528724 0.529149597710064 0.498575782242299 0.475705620373987 0.491992891554047 0.620102718314287 0.663970621543367 0.649298905990443 0.646915658364101 0.641742573643157 0.75374745727062 0.7004959649283 0.485892325200463 0.404203840487613 0.372543536197961 0.35988664872889 -9999 -9999 0.379743097625778 0.377844275425281 0.382043146652829 -9999 -9999 -9999 -9999 -9999 -9999 -9999 -9999 -9999 -9999 -9999 -9999 0.338713401692434 -9999 0.329941994817466 0.337402496880921 0.362873737990879 0.4385948881149 0.733111501760591 0.763523539881606 0.713684352756544 0.524974011871328 0.50171917638156 0.572239217866682 0.633998541296726 0.665562548244433 0.76541275070235 0.738605485428205 0.750928275968128 0.732644210986853 0.717701924876442 0.712056631329178 0.698060517837812 0.680897377774076 0.65898529794176 0.639098809988489 0.633472564676867 0.63230307624773 0.635862357794373 0.64647691434395 0.662538708947256 0.668351686851657 0.664052121965704 0.668963265210687 0.622185358876405 0.628762673454522 0.67464716715468 0.711122386605945 0.712311377087941 0.71011493631722 0.72554807792331 0.707237688894368 0.699107563706672 0.701618384470242 0.701781563811565 0.711410396505261 0.717202918658649 0.726085558770845 0.732521987319466 0.733860629815872 0.752986396801174 0.76017855490587 0.763954783523695 0.761488537013583 0.768441579818638 0.766378437764908 0.688277111646333 0.621657495619232 0.591908108239846 0.557513923474948 0.537422620214657 0.532341860347524 -9999 -9999 -9999 -9999 -9999 -9999 -9999 -9999 -9999 -9999 -9999 -9999 -9999 -9999 -9999 -9999 -9999 -9999 -9999 -9999 -9999 -9999 -9999 -9999 -9999 -9999 -9999 -9999 -9999 -9999 -9999 -9999 -9999 -9999 -9999 -9999 -9999 -9999 -9999 -9999 -9999 -9999 -9999 -9999 -9999 -9999 -9999 -9999 -9999 -9999 -9999 -9999 -9999 -9999 -9999 -9999 -9999 -9999 -9999 -9999 -9999 -9999 -9999 -9999 -9999 -9999 -9999 -9999
-9999 -9999 -9999 -9999 -9999 -9999 -9999 -9999 -9999 -9999 -9999 -9999 -9999 -9999 -9999 0.830126397571693 0.832330161464852 -9999 -9999 -9999 -9999 -9999 -9999 -9999 -9999 -9999 -9999 -9999 -9999 -9999 -9999 -9999 -9999 -9999 -9999 -9999 -9999 -9999 -9999 -9999 -9999 -9999 -9999 -9999 -9999 -9999 -9999 -9999 -9999 -9999 -9999 -9999 -9999 0.640103582705122 0.639385659577297 0.712401096968132 0.68640168646926 0.643525165089261 0.626291614236976 0.613573775437516 0.604221604312921 0.589632430558518 0.570205546700272 0.553312223158896 0.538388554860258 0.514760449942905 0.497977402303611 0.480086254865599 0.461926490809678 0.447846072468211 0.441931598414205 0.436979598140741 0.430157089801879 0.428855686329457 0.436017874170262 0.433808536367625 0.4312630018297 0.42676804015838 0.425025196269451 0.424367811069917 0.425488624281715 0.446873846963595 0.422840557212745 0.407383943989289 0.408904350549006 0.41618940570721 0.42709186793262 0.440517551641688 0.451535397104506 0.429575711762636 0.411894602267199 0.39905613421395 0.3898559663168 0.388354453320956 0.383141381105948 0.380666806053671 0.381854548853905 0.38471876130214 0.390178715233776 0.396183101662367 0.398508584237978 0.401621065720966 0.401167068820226 0.402889432234482 0.403533847873132 0.404091641021692 0.408434673293942 0.408993861442688 0.403267061713117 0.407725308924952 0.404265491022366 0.409881983618212 0.412401348036093 0.416715023733781 0.432515224084768 0.430846783360802 0.426433720169593 0.41945275305405 0.435781135287099 0.431847288463646 0.435867900099581 0.442027661361006 0.437772524471032 0.420049904780742 0.410982822065941 0.416179104034411 0.419650802165042 0.428186718034495 0.42937376921511 0.430116502626079 0.433038031358691 0.425909984685511 0.420359179981872 0.413314405259437 0.4077759164628 0.405119954549501 0.400926145566657 0.405251583939279 0.406749349873068 0.409070865802518 0.409697162335905 0.406348250072444 0.408868606767757 0.399965842784426 0.391552148212504 0.390376606104139 0.395074980736619 0.410612190854903 0.412710314312477 0.409970163259208 0.402118908150281 0.410556427202032 0.414442512548182 0.430587268917767 0.448795297163326 0.475888857472824 0.488164941569873 0.492005711049539 0.4862729906283 0.477937683632957 0.461714024767593 0.445767264532022 0.4344481870413 0.425086034933941 0.414862044057201 0.408140353854786 0.395701290431209 0.387339191992317 0.389873330913356 0.393163443552598 0.385101300461958 0.392913192395315 0.386946984146192 0.380562880892434 0.38723480030146 0.385234214207766 0.385456697804496 0.388701045660844 0.392289283568339 0.390307960544572 0.396769051009634 0.404481255043757 0.407047254167447 0.410666354329742 0.409049430252229 0.41899125929844 0.420296431597915 0.426387657837025 0.423153282141519 0.426760356663694 0.430047486428845 0.427258089065768 0.434010072753753 0.432385255483593 0.439608482704944 0.431607442788816 0.435856014726882 0.441968782152478 0.435255518188475 0.439571672392298 0.441983952675387 0.441038219565149 0.446763393126717 0.447537245147312 0.447400448659087 0.453603012086197 0.451302697040385 0.450718601277794 0.45009554287862 0.440828969183543 0.440243588060704 0.436527460141965 0.436101258470515 0.433189070936041 0.432052056733969 0.426356231041404 0.423509759786379 0.422221683255354 0.414050154371902 0.411890130256127 0.406601936394948 0.417393434990591 0.409185794416251 0.401444820712767 0.396926553081701 0.39348010107677 0.392464954948092 0.390985732531858 0.388340006666044 0.386057150564668 0.384240681350373 0.381618156982249 0.376943587513457 0.375822630634016 0.376956172250213 0.371392044027624 0.371809518762347 0.373220220031387 0.368472056179888 0.36711577246207 0.365322131471094 0.363515672128886 0.362726222157269 0.364462955188266 0.361914602522381 0.361696766353833 0.357860136717291 0.358909009246531 0.36185017338829 0.359540425839688 0.360003853918249 0.359826280038242 0.362041415854244 0.36156078528368 0.364844602284952 0.362485646971158 0.365233704663657 0.360641905692086 0.362642665478529 0.367062530838801 0.364549191318658 0.36161575335324 0.359257703466026 0.356559339824461 0.357823242403014 0.362375695960459 0.368937706882269 0.363939616091141 0.362380982557896 0.364872857572815 0.365512326854555 0.369719452661462 0.377904984531452 0.380437006753408 0.391235019988203 0.398136252145217 0.406235976655874 0.420870609621038 0.433419635488679 0.451604042155325 0.471151755422862 0.497504864548241 0.524368959277345 0.535344896648536 0.547226840247857 0.557560312114121 0.576949595393123 0.590640272115585 0.591368925950679 0.595327010545069 0.599553443107039 0.599293482455161 0.599555862714742 0.592349698524713 0.587463531036037 0.587637640641218 0.585003498787851 0.579397581510184 0.563944175597804 0.552571105158741 0.552915293170532 0.548944392710392 0.535472202850729 0.541227407659146 0.540790320220741 0.540441744055236 0.528296709613588 0.527942775195169 0.554532205313408 0.54242725449949 0.521792155199665 0.509521368118546 0.516229624513016 0.518272532687184 0.508105193352279 0.513819111370462 0.512360402830898 0.514032440926197 0.512992895509638 0.511121760770471 0.514809892504528 0.51158053531874 0.511779339597429 0.519598823738684 0.524316077701125 0.523816235441352 0.518251681570059 0.519116726444055 0.517806624653884 0.514246820905819 0.514965714503173 0.509778384395446 0.50733971712282 0.50218753984769 0.492991382284507 0.482753510964258 0.480905809792046 0.471944202979132 0.475721333386071 0.46769755497942 0.470837326386219 0.453777418164833 0.427617682561781 0.409165602118267 0.410015120530557 0.419658765852498 0.427593906419989 0.417433052096163 0.415052168245393 0.43007115866822 0.449675348485547 0.472007145821156 0.48174079227497 0.519559650502885 0.551807244574346 0.547262649607421 0.549107610277452 0.548543244364578 0.559595815487006 0.555277531155394 0.561777070011324 0.564887973352237 0.571705719539171 0.569040126770144 0.57618334068293 0.578827991565308 0.588757695641464 0.599225726834688 0.604851129155347 0.603151223568789 0.584703813043323 0.568212811331537 0.596949999268198 0.625027233096697 0.607995746825565 0.583347879012212 0.538719788550378 0.501761312941996 0.522302999027738 0.558057081752109 0.680235845125892 0.632189952004236 0.62946619254619 0.621020056270295 0.618883036903112 0.611290416847339 0.599878639038638 0.413989463497708 0.37913114996152 0.369452766940291 0.377912939609269 -9999 0.378257001941695 0.379651881222262 0.379879734841147 0.379736637683248 0.379956386989842 -9999 -9999 -9999 -9999 -9999 -9999 -9999 -9999 -9999 -9999 -9999 -9999 0.339537483123352 0.341421945343145 0.367820687354263 0.426575903796388 0.741183436111287 0.693801736822177 0.715168948352162 0.479841235342962 0.482083157057795 0.497439631339148 0.553091513564212 0.539777703518594 0.67609818866209 0.735028513785389 0.753373895527899 0.745189277859618 0.717332408807484 0.711014374521269 0.696899741779524 0.684197295189432 0.671826172716519 0.665365740318945 0.648191659153269 0.649346905832005 0.646801388963304 0.653756734752529 0.656400871531858 0.663892339684418 0.659929519859676 0.665213043955513 0.689243935526195 0.706990794760028 0.705966345169007 0.724401387871742 0.708636403841695 0.706918679882675 0.713548334635593 0.726805068675703 0.732057211727784 0.748623104858447 0.740594298390877 0.729457545631096 0.7361235780122 0.724701092806668 0.72115968183639 0.743888736692478 0.754899950586982 0.753480508146025 0.729460446347303 0.74103018865364 0.781907574173806 0.792293300716136 0.797845128040331 0.778136427451741 0.793036992074226 0.658688421635468 0.575627698720162 0.557867036700648 -9999 -9999 -9999 -9999 -9999 -9999 -9999 -9999 -9999 -9999 -9999 -9999 -9999 -9999 -9999 -9999 -9999 -9999 -9999 -9999 -9999 -9999 -9999 -9999 -9999 -9999 -9999 -9999 -9999 -9999 -9999 -9999 -9999 -9999 -9999 -9999 -9999 -9999 -9999 -9999 -9999 -9999 -9999 -9999 -9999 -9999 -9999 -9999 -9999 -9999 -9999 -9999 -9999 -9999 -9999 -9999 -9999 -9999 -9999 -9999 -9999 -9999 -9999 -9999 -9999 -9999 -9999 -9999
-9999 -9999 -9999 -9999 -9999 -9999 -9999 -9999 -9999 -9999 -9999 -9999 -9999 -9999 -9999 -9999 -9999 -9999 -9999 -9999 -9999 -9999 -9999 -9999 -9999 -9999 -9999 -9999 -9999 -9999 -9999 -9999 -9999 -9999 -9999 -9999 -9999 -9999 -9999 -9999 -9999 -9999 -9999 -9999 -9999 -9999 -9999 -9999 -9999 -9999 -9999 -9999 -9999 0.666827286390506 0.68506152879555 0.756640927413166 0.708520992041688 0.667699834748697 0.659796301839425 0.637140955027132 0.630841379309026 0.622227988324878 0.59430292004267 0.573705820546095 0.548626773028267 0.530905927515514 0.5127853825152 0.49709295601686 0.489679645239505 0.473908878478764 0.467765365271018 0.467722965798573 0.45180144875907 0.44784487928886 0.453732090522848 0.452719148988942 0.454507146770655 0.445914467361698 0.440957881817149 0.436812788773644 0.440264420023157 0.482503391513264 0.444214544357111 0.423741581507419 0.425179752048669 0.441830285468138 0.469558574300403 0.46846703674804 0.45808848192201 0.443422057371886 0.425573526726892 0.427327557004876 0.414731739193623 0.406338333561629 0.405087809772664 0.40322245774877 0.412097393531677 0.411625526572386 0.410747670590059 0.417095266298752 0.426475062379463 0.42923009994713 0.428694119525043 0.430406454766125 0.439370346284214 0.448293710250195 0.456662951808091 0.462733115461362 0.457706058823084 0.45617670147014 0.454222353214763 0.452160042003169 0.452084121155444 0.458474557191341 0.459283451650392 0.467735707576497 0.46127958902424 0.452916881046531 0.446154076368854 0.45800499369254 0.458533392404796 0.453355709905192 0.434646905254752 0.415812534525383 0.411444425904707 0.408974327632154 0.411041808433332 0.421728091940955 0.42907244339656 0.435796985580001 0.445361800063499 0.437212264112201 0.426627723758416 0.42135450353159 0.416117717054776 0.414705836533237 0.408329591543374 0.412150000394408 0.412700992249774 0.411440135340534 0.41242879655742 0.404955651673288 0.393133807619141 0.390393928664673 0.385137254923632 0.383758792831599 0.394736292433152 0.417043885103741 0.412858128002351 0.413033911535221 0.421023074340522 0.426827481385544 0.447016973571833 0.466973948484643 0.488248511778988 0.524528044779646 0.536744768044769 0.52891069983537 0.505298693365307 0.491945178860966 0.472179684993307 0.457031023181552 0.444673522653975 0.42969930228894 0.420812290877979 0.410851203451198 0.403016193788217 0.394068686635524 0.392173753992361 0.394307113982908 0.391296155963142 0.390015658221334 0.395437110488595 0.391175636562907 0.38952174128959 0.389277121564695 0.390121744792215 0.396514667943796 0.403720457724523 0.399385815734979 0.404382415019316 0.412799407201529 0.413856033641728 0.413535389763063 0.426089609962602 0.427946394373702 0.439324541795109 0.439392038409853 0.446063385567425 0.449488818721385 0.445893398363913 0.44335252500942 0.446618855969169 0.451310843486753 0.452604894246769 0.451937902680323 0.455518416432852 0.452911717008732 0.451830799432045 0.452248393197088 0.461739833845613 0.46495002009134 0.465090792847735 0.465240781837096 0.46802210040362 0.468579164340835 0.468314411177595 0.46617456017241 0.463850812064392 0.455847110955213 0.460054704264173 0.451473154536789 0.442684005814256 0.441951467610739 0.437666892808942 0.438003785833324 0.437371188287139 0.427494036682417 0.426230940586558 0.421097569664559 0.418270425960594 0.413901477970452 0.414800176591578 0.408274211446395 0.40517107866629 0.401342412646439 0.394976541535607 0.394006425259955 0.390375179798689 0.389588784468951 0.388251912699762 0.38536804144062 0.38243840761055 0.382243447003513 0.377421648768529 0.377506303425502 0.375144118526137 0.373562628119967 0.372854230696859 0.374959227648654 0.374358857107501 0.372676622358423 0.376726178678972 0.374368464261703 0.374673693667265 0.372530816963705 0.373717963088117 0.371301476961956 0.370625331746882 0.370848928190512 0.366717686948909 0.366918976926647 0.370943970901918 0.372898628778158 0.370523932640364 0.367676213601246 0.374018383445422 0.372817025310117 0.375963540369223 0.377661137462159 0.373599831806998 0.3731138052195 0.366490020586332 0.366908641657134 0.366808471301016 0.376683043603309 0.374538804747586 0.374154786462956 0.374904953629756 0.375952778637654 0.375667809826141 0.385147554338376 0.383083869282122 0.390560886175401 0.397839065812516 0.406567212738897 0.417031855391062 0.426856765927495 0.44749454572952 0.469792475363166 0.489937290765825 0.518796935880091 0.540417236817369 0.552739326117815 0.569650583796273 0.594209392930306 0.610891618919103 0.614087626706645 0.623905248674633 0.61582693096409 0.620386952033158 0.61138896121863 0.612778526221815 0.605167389655174 0.601723932776914 0.603401589406657 0.595393745809148 0.584096614180226 0.575898379293114 0.565474190944872 0.562744231737461 0.565652197304454 0.558328028490179 0.545752575598216 0.546063688183211 0.563151498809692 0.568658867869621 0.580516515487993 0.569993499593906 0.537113887698793 0.526337031227171 0.520765355461198 0.53032039274232 0.533362351632919 0.52838887367226 0.520125531024484 0.524049724653282 0.523648375926921 0.527418176285856 0.529972213570546 0.53002767178436 0.52536258047471 0.534639746494554 0.534494214979487 0.535941561027456 0.529453065125496 0.534070909757113 0.539146160178728 0.534731515573877 0.524541249380578 0.520868406237933 0.523347860602282 0.522202468435856 0.509930478524009 0.508105940272049 0.48910822129098 0.483254096344751 0.488984893246456 0.478063397848663 0.480022199432675 0.462825085338241 0.445141385532658 0.427870302239456 0.418029415473497 0.413851024827205 0.42706520701675 0.423975076625647 0.421615424485833 0.413007693070751 0.425649996609059 0.448065948064356 0.472482455960733 0.501249864138982 0.531556060252514 0.559735863778142 0.577300502766494 0.572025939917085 0.569810657241182 0.586640415407582 0.585842065995261 0.585038895153807 0.593557026332743 0.594458443653768 0.605592626378075 0.602638711070556 0.602693655935639 0.606066192997356 0.610351254538426 0.617026542325533 0.618112361599402 0.594772092810788 0.578812694682488 0.633586500865507 0.635338683466726 0.645153022204667 0.645095146652871 0.62071792918867 0.555875818406126 0.548611359813817 0.614053210684054 0.621396102934865 0.618397755234621 0.627647853341397 0.594104636421627 0.604207631396661 0.574644727346001 0.724095841344578 0.426080745742808 0.399030572227386 0.376521154813894 -9999 -9999 0.385619545038125 0.384231053269811 0.386703909895806 0.382390606244106 0.378602112592261 0.382153255199459 -9999 -9999 -9999 -9999 -9999 -9999 -9999 -9999 0.354048020093267 0.353996944530077 0.351789301225217 0.339723319206563 0.345432947439742 0.36792799191955 0.44425125513239 0.532091870087079 0.79572709987928 0.53645207875886 0.478421353821648 0.471594221573629 0.474530807006491 0.50961792781012 0.501438707891398 0.612037996123797 0.673724461698509 0.70907716670083 0.74619658480855 0.749862603553846 0.727544733673708 0.712156941739528 0.698533160921064 0.685811148639059 0.681684891552719 0.669326755917884 0.665320619404768 0.663585028287453 0.666866564033517 0.673687372638933 0.671728782602746 0.671307284754766 0.671625412310641 0.674047994597897 0.685352851836214 0.69271615774655 0.706524238688473 0.73461696110788 0.728950948619023 0.727916051192052 0.749197035531871 0.748345061242969 0.741125960753762 0.758450763751858 0.764904622114317 0.759514915243677 0.754292044862215 0.764084241672859 0.763242897261217 0.766081178453886 0.783236028280666 0.793492527424407 0.743602120494402 0.806583732427177 0.79587204051706 0.747389480399716 0.69501035345382 0.736657674123244 0.709926950859015 0.650376607916166 0.682690840528423 -9999 -9999 -9999 -9999 -9999 -9999 -9999 -9999 -9999 -9999 -9999 -9999 -9999 -9999 -9999 -9999 -9999 -9999 -9999 -9999 -9999 -9999 -9999 -9999 -9999 -9999 -9999 -9999 -9999 -9999 -9999 -9999 -9999 -9999 -9999 -9999 -9999 -9999 -9999 -9999 -9999 -9999 -9999 -9999 -9999 -9999 -9999 -9999 -9999 -9999 -9999 -9999 -9999 -9999 -9999 -9999 -9999 -9999 -9999 -9999 -9999 -9999 -9999 -9999 -9999 -9999 -9999 -9999
-9999 -9999 -9999 -9999 -9999 -9999 -9999 -9999 -9999 -9999 -9999 -9999 -9999 -9999 -9999 -9999 -9999 -9999 -9999 -9999 -9999 -9999 -9999 -9999 -9999 -9999 -9999 -9999 -9999 -9999 -9999 -9999 -9999 -9999 -9999 -9999 -9999 -9999 -9999 -9999 -9999 -9999 -9999 -9999 -9999 -9999 -9999 -9999 -9999 -9999 -9999 -9999 0.706401388792751 0.714306594174114 0.756095630114003 0.767048354209438 0.71909449654234 0.6858947309464 0.676543757420882 0.67294787854731 0.650488226074555 0.630750363626056 0.598118440937819 0.57295120058119 0.565992802843053 0.549846834995299 0.54001370622275 0.517913457603509 0.513677741387451 0.500263163818149 0.496259923588787 0.497649555656389 0.486821882616144 0.475726137215709 0.476012876027292 0.478992572241953 0.473830308336605 0.469607648819459 0.462201335585194 0.472827107155395 0.462103546496335 0.471062075908361 0.447412531446392 0.437972017811003 0.451696083117117 0.466947458770033 0.495625643522443 0.486065645545923 0.471617453901169 0.469545235012052 0.463132688259142 0.457149343025248 0.445582066007667 0.432950456398669 0.432470390970967 0.425787877621582 0.430872157093636 0.448007756387789 0.44745700856656 0.455786812257201 0.460474614515022 0.462579060213625 0.472704879816207 0.474914501703721 0.490768542554072 0.500310765122712 0.506542429086345 0.516847308450552 0.518661512495974 0.514014137429935 0.5164288714452 0.511606520496127 0.501247688555242 0.505911253205524 0.502253576159685 0.504626427440437 0.493803620762244 0.4791372090926 0.46638746855468 0.461151642980492 0.457351795761067 0.44479490744085 0.430974564719193 0.417820479450605 0.409168311093281 0.409889247490567 0.407540702465289 0.415033871356627 0.426779470025715 0.439858612691051 0.450052212992887 0.445003321763939 0.440600131883468 0.437238719915971 0.433630148616207 0.424798284438352 0.422137809243807 0.42070233465995 0.427804270726675 0.421076175856725 0.408701567992252 0.390368073633005 0.375700239721751 0.369126525252985 0.376051978411706 0.39341678715885 0.397967563697646 0.399501827469349 0.416310039037689 0.419913176984721 0.427257051441764 0.438974889789372 0.460359440360898 0.484615612372906 0.518994091275626 0.558289618053743 0.565727382151832 0.540785207404878 0.517839582213223 0.504687271293869 0.489154991206174 0.463730370206076 0.455451178526536 0.445046485594306 0.427047636186789 0.424182069072362 0.410673835014636 0.40312433629305 0.400788256490477 0.403979147315493 0.401552772405526 0.399557284149711 0.40158244392904 0.392410339298404 0.394701607719377 0.393691894956746 0.401311748809803 0.402577278477764 0.404975251867744 0.405023538894715 0.406388936112354 0.410356969928287 0.417331200157434 0.431978830044506 0.450349085965737 0.460672092957986 0.462716344629158 0.463846868175969 0.460310111087146 0.461335308143247 0.463523975371886 0.462422560800864 0.464175108146329 0.470902371611841 0.468648037803579 0.467364358142292 0.471630735531982 0.469455689107917 0.467787422812901 0.470585239954415 0.473556631868478 0.477267946511151 0.476105720107979 0.478290302501935 0.482981502236921 0.484769505697146 0.481338709175152 0.480818864169695 0.476938708544902 0.477525908565657 0.472354087053842 0.473794775880963 0.465652910811025 0.461132405289837 0.456383585155215 0.456712294356829 0.444989806736688 0.443202658285847 0.439424651955886 0.43461604108204 0.42651437964655 0.420780910155524 0.418466816752189 0.416333311992508 0.410300655519127 0.404814102792568 0.400355579220499 0.399454222933626 0.394840307041166 0.391972896637742 0.390903504269333 0.388640564378083 0.388199557146246 0.385352002683162 0.381939776195058 0.382311972817762 0.382620529844129 0.384862741147966 0.385227663161566 0.382401027680666 0.381931306152263 0.379336018239553 0.382386703160155 0.381553200169324 0.381065169218683 0.378965155982885 0.383910454883469 0.380988919783013 0.378563415074192 0.379144202648661 0.378769303167007 0.383993623936163 0.383388067041022 0.381310849009443 0.380989377110711 0.385914213011719 0.384171778164995 0.388426935632849 0.388127270826211 0.388468197150626 0.387897888114602 0.384287441601521 0.375220858700555 0.377886068270399 0.379856128519196 0.387786401224542 0.388497425286236 0.381530316639344 0.38258818627403 0.386561332501754 0.38767150403721 0.391713792915852 0.39587429065843 0.400497518397753 0.408819807577671 0.420318364350326 0.432572223920933 0.443946543534068 0.466850831063169 0.489203986125638 0.508574415965253 0.542998905139082 0.567839155889848 0.581963439773044 0.600380391959004 0.624227078485247 0.612227647523781 0.605382610789441 0.621698901718043 0.640513224787118 0.636483726702305 0.637633487389471 0.637820196168798 0.631585470451031 0.622802955151422 0.622990226086103 0.619298668507116 0.608214636076802 0.59789619494309 0.589574432126557 0.580707244130515 0.568745146029878 0.572070915193319 0.55944207306987 0.554417674005104 0.58207773052134 0.615416495875395 0.60239159268386 0.556743881489002 0.537962413639469 0.538798269317942 0.527463285935475 0.535982887271028 0.549773093674725 0.541622336435863 0.537833014955137 0.529869318232011 0.535395842172639 0.548587311515855 0.543075063018765 0.544675303065837 0.548377237535841 0.55070322134408 0.554523305686091 0.554017231957939 0.551808114029689 0.548620381715168 0.559837956749711 0.55683910377024 0.547245861525857 0.54052137427107 0.53159883934797 0.530564117157986 0.512196855093004 0.511485751589862 0.499150908610771 0.501901592917828 0.491255725101537 0.489776924561643 0.489814104422396 0.462917017164989 0.438921408948128 0.431334599438962 0.42626475069814 0.422961508099599 0.421286992647661 0.411417994901471 0.398647342731305 0.392329305147398 0.425297025180237 0.455799112438098 0.491384537074277 0.522499774156457 0.554407576440861 0.569691317038624 0.593409891528023 0.601039479947991 0.597133061050715 0.623213224370502 0.616559441836506 0.625579780611563 0.627470935306642 0.626920878216113 0.626974484315361 0.623958264895382 0.629497483560026 0.632671854845278 0.632130624578403 0.631029483480524 0.620940475879543 0.580033736324837 0.56385732387372 0.642943803075325 0.566239437205909 0.567953814704522 0.559175530280876 0.574158236024845 0.636245282814583 0.598347888749202 0.592813711541108 0.608654040896888 0.667244115850711 0.66780992329078 0.629034737506715 0.587041921626335 0.582659279104275 0.601573120606916 0.523024309119888 0.447896480969852 0.391738790020439 0.384169439351848 -9999 0.382305359116316 0.384847911092551 0.386158372510002 0.387034406119399 0.389063502846852 0.384292693297635 0.386530210281519 0.387934497842886 -9999 -9999 -9999 0.396451440030623 0.381783886930008 -9999 0.351813278547439 0.353382502257926 0.347324292653255 0.346440275758367 0.35147847022133 0.369233790783797 0.419357957792477 0.532791425095736 0.7554123371211 0.485383715060537 0.469160973596818 0.473418895282809 0.504928278713311 0.495311253168002 0.497545510601716 0.573101501958242 0.614695336093103 0.626071705588423 0.669752539904505 0.740023662217033 0.74611944813062 0.738028850820155 0.725299141146129 0.709023515492048 0.701079631849821 0.691238845519797 0.686256352388611 0.686393772453309 0.686900343578979 0.692701978334888 0.692090713652089 0.701137860967778 0.719851555576694 0.716973539818557 0.718398533213788 0.705168763554367 0.725613637568641 0.717456322396415 0.706302273845254 0.728940235223685 0.74412771168298 0.731039088421055 0.746133532709886 0.741306527988669 0.707659655864424 0.752723614242373 0.757122304154893 0.795360621798171 0.785163633351984 0.779671665194679 0.785193427321378 0.802279907596686 0.792596535984134 0.776054526639286 0.706091356906349 0.809046257811379 0.635851509343088 0.610621178355848 0.598074684406884 0.572138174438384 0.66885420251012 -9999 -9999 -9999 -9999 -9999 -9999 -9999 -9999 -9999 -9999 -9999 -9999 -9999 -9999 -9999 -9999 -9999 -9999 -9999 -9999 -9999 -9999 -9999 -9999 -9999 -9999 -9999 -9999 -9999 -9999 -9999 -9999 -9999 -9999 -9999 -9999 -9999 -9999 -9999 -9999 -9999 -9999 -9999 -9999 -9999 -9999 -9999 -9999 -9999 -9999 -9999 -9999 -9999 -9999 -9999 -9999 -9999 -9999 -9999 -9999 -9999 -9999 -9999 -9999 -9999 -9999 -9999 -9999
-9999 -9999 -9999 -9999 -9999 -9999 -9999 -9999 -9999 -9999 -9999 -9999 -9999 -9999 -9999 -9999 -9999 -9999 -9999 -9999 -9999 -9999 -9999 -9999 -9999 -9999 -9999 -9999 -9999 -9999 -9999 -9999 -9999 -9999 -9999 -9999 -9999 -9999 -9999 -9999 -9999 -9999 -9999 -9999 -9999 -9999 -9999 -9999 -9999 -9999 -9999 -9999 0.728143368733499 0.770856735476393 0.798234929675098 0.766199274883395 0.736879276633192 0.708609451205034 0.697476411028935 0.68813196099088 0.664284811184048 0.624558207846263 0.591288067419727 0.583087476672499 0.577467986209995 0.577654355368199 0.564960961416923 0.554611280703409 0.540531133587618 0.539032119372853 0.530679754941014 0.533267474344517 0.530467311395269 0.522683124594219 0.508052170988871 0.509444004013419 0.512496448762318 0.516849761243185 0.509709186652981 0.492646490339252 0.478835479535809 0.473598438118523 0.457531969533573 0.452455144383102 0.469199615337543 0.496656421791364 0.517897736897955 0.525062636372215 0.516531004334012 0.512835038223604 0.498636141173702 0.50142955185775 0.495859925478662 0.473602500243556 0.453061345173838 0.45782263975092 0.46530718025092 0.482332076794747 0.490498928740102 0.494712159369641 0.506348501998276 0.519481115263012 0.523628561303073 0.532457105080025 0.549848795585686 0.550572575778076 0.558084606064646 0.558610431614764 0.566842383438511 0.570405708297184 0.562668335368118 0.56223451111336 0.556278849086248 0.54922013881655 0.548080821173742 0.543547532306084 0.533674753953194 0.519131081950083 0.505529837756106 0.481681039377033 0.467527574212058 0.445988772832264 0.438115557480624 0.420592467555865 0.413718635835027 0.409333985724846 0.406738676585287 0.413178789896547 0.431585402833401 0.44478331421782 0.453218597322679 0.455335648408865 0.453424967200278 0.449954729264747 0.448114476108875 0.449455452420177 0.436635998448063 0.433466851299069 0.430090186629492 0.424261360228591 0.40426129282365 0.379928780161326 0.370557113199532 0.364750205655265 0.370913424681915 0.384834327411095 0.395357033715461 0.407055678651328 0.423444827793421 0.434074230480136 0.440748325763067 0.449453802080625 0.467163935531547 0.488937625262801 0.521511074032111 0.550792773022301 0.555399835405852 0.540382906187667 0.529713500750677 0.516680124148107 0.495146646950479 0.469048418561816 0.468875025551229 0.45098876506249 0.434447788376458 0.427179966231045 0.422348947826716 0.415499159636109 0.41050117082442 0.412036777905733 0.412352383494034 0.405596061517025 0.409849773504703 0.401991939262873 0.405742867404442 0.411330377259859 0.403195714834891 0.406617067309247 0.406602555000609 0.41290572440172 0.411579376326726 0.419090701769763 0.418524840275047 0.436017230007542 0.451903008820301 0.46031387815474 0.484100215457485 0.479589895849763 0.478372267834189 0.474301784894016 0.477998671686808 0.476128989651786 0.483875892082459 0.483834660277658 0.483458100719696 0.48145934074026 0.480831853315464 0.484445913437163 0.487018048932025 0.488471356142687 0.495147086303456 0.492640413705788 0.490237813293505 0.50003958451648 0.502847764744999 0.499803793590931 0.503469914689682 0.499233071731659 0.495836450853617 0.492941403218874 0.492490574583467 0.482920253600394 0.477595083921213 0.475698603832441 0.470053392601612 0.467412746748933 0.464348457507706 0.455931551393581 0.453471728993377 0.443758020630734 0.440956957051809 0.430478189972278 0.427463877831781 0.41894105686304 0.419059526640408 0.412175746991583 0.403112017977711 0.400714830230977 0.402164811656131 0.400247745662131 0.397486755498923 0.391927265092083 0.388906208449339 0.391535066530663 0.391501044496345 0.393072907914742 0.391732721053352 0.391191522125792 0.390439014020932 0.388358886588448 0.387103070201561 0.383955899750205 0.388322667414395 0.388482041874527 0.38640864113351 0.39367063966075 0.391263514810744 0.388480146507965 0.392331603824053 0.391717478220304 0.394080393991434 0.394258413200622 0.394362128149919 0.395057832455223 0.393860995715133 0.405790055437532 0.400642403696576 0.401153361656357 0.404276150553286 0.392950817148434 0.391695470272229 0.391158398471897 0.387367980890677 0.396755209042917 0.395393603187304 0.393220706564279 0.396327747661033 0.399466623020991 0.40038267685117 0.39955213752847 0.401801567425924 0.407610886485232 0.413726020080549 0.417284771789153 0.42444318724571 0.437820024234256 0.452984910780035 0.465535238752089 0.485583634748229 0.507285681198342 0.537426239485823 0.566169406298338 0.593189039953655 0.616591730638129 0.63510188107744 0.591237091667634 0.56850028475586 0.579675351260789 0.5947502725728 0.604936967786993 0.610709803150279 0.607329033258163 0.587674695959577 0.614962406071783 0.612021712060892 0.60234764433189 0.5969532701084 0.627637323197243 0.61481409754256 0.603127753401381 0.592231906651229 0.596549190652284 0.585337499934557 0.591238317734605 0.572354018751357 0.606467276540088 0.592144469503347 0.57740223441433 0.549032202516429 0.548187621841969 0.551858304185653 0.594994582411924 0.593195796305858 0.588789521974674 0.559922621787765 0.548164510674458 0.548485653449881 0.55578150022378 0.560765808231279 0.557696963948477 0.55998014032242 0.558187233291695 0.568006458885938 0.575177110646473 0.575668420746471 0.57312407666495 0.575510899271974 0.574634341766698 0.570506713792647 0.570228879028509 0.563704828005741 0.556652615038769 0.536558157317159 0.525983449268342 0.516191855838374 0.516784408923922 0.513115056268633 0.507540253235832 0.507740971095812 0.504384143613837 0.482977716811408 0.454597984399971 0.436843842362026 0.427142805796165 0.427185885130892 0.432708147413007 0.425356231715291 0.410456052814331 0.408722408373397 0.435318861426859 0.473660571761321 0.515093570988124 0.552382643295539 0.578891368728778 0.588989250422497 0.607310823697062 0.622502139240269 0.633471362165732 0.642901004474926 0.645695532537261 0.653674357935249 0.673353579439277 0.670405057281544 0.664322687495059 0.661223708386683 0.654214664340085 0.653258655595537 0.647044774754869 0.64819186601749 0.631680901393268 0.590227223825517 0.5831883214406 0.620541825054863 0.532727321108869 0.523618781660738 0.516543752060668 0.514440145623218 0.546354423504022 0.555317846828135 0.574203990794629 0.558752560973617 0.605522658435814 0.624481858446255 0.633976618715958 0.58253136090676 0.658079971811248 0.659413595219265 0.706638046457626 0.687143784054904 0.511391394094555 0.467110535936421 0.3870328305135 0.391261338439425 0.391644033052591 -9999 0.389354080239241 0.393349083177668 0.390337527568111 0.384477667921593 0.38259602451237 -9999 -9999 -9999 -9999 -9999 -9999 -9999 0.353063888032024 0.356001635831132 0.345209452637807 0.347791739030359 0.369407051250383 0.452914313096652 0.785664407619099 0.701414591160822 0.547091267505782 0.494090581444631 0.482299786563709 0.495014149398843 0.476575227011387 0.486119624267794 0.526270734790952 0.579237747445113 0.605861527248033 0.647404923124003 0.709629618423481 0.723463523421053 0.744507757044883 0.747906614883447 0.730797092343826 0.717359084686659 0.707167246357032 0.704035920338072 0.694167145882885 0.69842311240445 0.72527156233098 0.688921508883963 0.621417008001048 0.638314321392833 0.647513363007352 0.618446545292112 0.655800131831992 0.650703844902411 0.694540322469786 0.681883494207868 0.700880255491479 0.723353305769971 0.714065542118591 0.730426903433467 0.721551773890025 0.652522859599185 0.616419064901518 0.613878760948779 0.630413882599813 0.67521843865233 0.743980293374016 0.812583048286522 0.815921423042542 0.808224184008038 0.815475258508385 0.756137617628596 0.693704419740573 0.613598033125388 0.568276094456577 0.568019401439114 -9999 -9999 -9999 -9999 -9999 -9999 -9999 -9999 -9999 -9999 -9999 -9999 -9999 -9999 -9999 -9999 -9999 -9999 -9999 -9999 -9999 -9999 -9999 -9999 -9999 -9999 -9999 -9999 -9999 -9999 -9999 -9999 -9999 -9999 -9999 -9999 -9999 -9999 -9999 -9999 -9999 -9999 -9999 -9999 -9999 -9999 -9999 -9999 -9999 -9999 -9999 -9999 -9999 -9999 -9999 -9999 -9999 -9999 -9999 -9999 -9999 -9999 -9999 -9999 -9999 -9999 -9999 -9999 -9999 -9999
-9999 -9999 -9999 -9999 -9999 -9999 -9999 -9999 -9999 -9999 0.897420739703635 0.905068672600872 -9999 0.807964049412764 0.830126411983207 -9999 -9999 -9999 -9999 -9999 -9999 -9999 -9999 -9999 -9999 -9999 -9999 -9999 -9999 -9999 -9999 -9999 -9999 -9999 -9999 -9999 -9999 -9999 -9999 -9999 -9999 -9999 -9999 -9999 -9999 -9999 -9999 -9999 -9999 -9999 -9999 0.768326456261609 0.795274695854185 0.820777465031561 0.784092818055753 0.758678009383483 0.740996319466444 0.727634218887139 0.710553866961479 0.699647562500248 0.683838862570741 0.658299515484684 0.623826895788498 0.604371761894843 0.596202948160417 0.589473952834129 0.587826978400742 0.581265133354886 0.574413718476443 0.564095818253531 0.559526000280095 0.571422488820015 0.567623265473521 0.567549496757797 0.565162812656785 0.549854965420154 0.551761761870222 0.554289161452505 0.542925688569531 0.520539097029005 0.500687542289336 0.4832028432929 0.461327752357319 0.468669367170783 0.491187371153043 0.500786005038618 0.529490831332154 0.541386607054131 0.553976186787603 0.556615250633004 0.534743399467739 0.541836385517298 0.538601560252529 0.551781460671022 0.517656920334327 0.503256577569565 0.527414016146218 0.539816551128329 0.540530007828845 0.553279278704637 0.551033185315484 0.564031661948665 0.575794255701669 0.570979597403972 0.582630327416167 0.587822969360067 0.578195128671164 0.562812723110402 0.538183667951963 0.535842741000552 0.558059300660666 0.56584748425514 0.580749179097917 0.580771004027169 0.576602958269903 0.581672191753592 0.570263705066841 0.552903044631465 0.525488682710079 0.508237626999845 0.485839486124493 0.469752082221132 0.448033994411524 0.432608076637326 0.421355016412555 0.409288222811101 0.400362295156542 0.415634024974604 0.43014041052529 0.452542920545857 0.473666712508643 0.484412388104758 0.464882848950923 0.463358034206932 0.461895151627686 0.466342701641874 0.488604951330683 0.474844310111262 0.467373828940448 0.432172138567333 0.406689875611805 0.382022574304051 0.369518544289679 0.367267701640802 0.38431151995963 0.392098543768996 0.405692452862167 0.409520422036739 0.427330655520313 0.439265649210073 0.446880687158989 0.459190369955932 0.46983109329552 0.490838590064757 0.514766134603922 0.537749083767271 0.541538768788009 0.534275408666604 0.533207285474685 0.513530251582583 0.498261520058587 0.471535395308877 0.474326602519266 0.459235695917182 0.447448608609997 0.435539349673342 0.43208499992594 0.435357095341465 0.421492773642661 0.420185655405857 0.425480646495934 0.424535584152197 0.420388244316893 0.41237712946498 0.415354695920724 0.411861287227112 0.40829864712547 0.409690773349159 0.414620228419294 0.418353255068252 0.421657907555207 0.42024754071127 0.42179364554509 0.4346357214082 0.453249828904752 0.459480681222526 0.477416324893941 0.47840589028789 0.481132451271371 0.485639594418912 0.497389142345398 0.50149034427315 0.502246861672578 0.500407188158848 0.501028485011654 0.495866926626267 0.499615049609596 0.500455173198625 0.49962570474589 0.506787904711246 0.50788308846454 0.509226366238933 0.511196788851187 0.511782468701155 0.514924969626335 0.520417587702941 0.517714548037505 0.516453815296129 0.511061670791163 0.504937751735623 0.502239458342344 0.49664423109546 0.497699853142001 0.48969195449414 0.491617290966118 0.483477590065105 0.479263056400439 0.470914577399733 0.462484434238326 0.459531283552561 0.450179710889701 0.440088240227654 0.433097085550621 0.431120279386301 0.422880462927832 0.419449956462675 0.416386271539444 0.410869805682085 0.406521355970941 0.402944282408501 0.403197426216675 0.402144011481312 0.404252267096967 0.3980926317549 0.400036636801124 0.398409945798887 0.39706662692521 0.393290016690566 0.392357442491531 0.395144693053802 0.392223538607196 0.395172030912896 0.3968817273993 0.395821569250054 0.396762090758315 0.400091555415093 0.400725457766747 0.401662682070159 0.401954869801719 0.408305758973894 0.409809320536976 0.41227012435443 0.41221585664093 0.421557023714955 0.421350616734952 0.41621322446835 0.416324600402983 0.413388019322346 0.407519336207274 0.405798231162143 0.404483727988502 0.406011507498558 0.407709809003351 0.406476895176854 0.40936972840389 0.409261480610384 0.410058206475573 0.407360724816849 0.409665265818665 0.410122740661789 0.41613422215193 0.420180639839144 0.426912732153974 0.435464090350331 0.442736860433778 0.454974442471599 0.474659400211841 0.491380764982166 0.507312282040646 0.53658760552272 0.56400493749337 0.602941582933386 0.616612071561483 0.621474886292769 0.556047302879837 0.540500230142192 0.544174283016149 0.55422464894419 0.563200491880231 0.554331283747479 0.570372368947976 0.573744232830265 0.562033901699704 0.553194885575258 0.56007410334714 0.541200689684326 0.544777065553084 0.574806745851927 0.584059672253692 0.611556177958487 0.610005912619009 0.607453738535268 0.609109650396408 0.606600771801688 0.571593933810536 0.590312304799472 0.577026026201801 0.562633595215897 0.551961433649757 0.551547271408889 0.57208516498229 0.57276729930666 0.510785725360344 0.586383810156279 0.564640486056074 0.561535924446499 0.560975126661888 0.577308910275494 0.572480438027114 0.575272983839966 0.576574044910246 0.586838696254315 0.589012440983525 0.58674441859511 0.594395409832625 0.601980478018407 0.596615345322508 0.603045254370197 0.595874293959575 0.590732574291462 0.573487004004493 0.560094182536973 0.548008267478351 0.537108407066807 0.532660335301915 0.530229738107283 0.524396097318459 0.516751602708715 0.511706863849909 0.498469816904671 0.476848120608473 0.459749216583928 0.43990838381781 0.432596909544608 0.434759489666645 0.440088082146565 0.441416187434416 0.433562139195954 0.441527208885508 0.466991117644389 0.501727618834219 0.544504753041107 0.576930813113202 0.60838444184955 0.620025338020121 0.628620684704892 0.634500493216583 0.654289460474009 0.657966279427837 0.668637987573715 0.688388763686252 0.705231643968843 0.698247759808483 0.69218021642615 0.694128141273499 0.676484355817007 0.675560994434366 0.67019481259694 0.675269399028452 0.656812085689703 0.637534604790885 0.642322141662794 0.58375573703672 0.523754360734685 0.516158719704598 0.504172899945804 0.49545861098521 0.498934203311106 0.499820575401222 0.499857351254757 0.525723049130399 0.530055024894312 0.556137852666723 0.555217910614649 0.568127179539575 0.737328760496169 0.700654904800505 0.56115360120546 0.610060454377062 0.698450914085845 0.441440616208197 0.398444437093997 0.401021696952851 0.396648689503188 0.393033514185358 -9999 -9999 -9999 -9999 -9999 0.378033096117419 -9999 -9999 -9999 -9999 0.36054907956511 -9999 -9999 0.357733502969789 0.349685071221927 0.351887612717077 0.374330543924094 0.420589978363893 0.618744167063867 0.711285125522689 0.734491018626914 0.515959728027492 0.471295710868377 0.500223914940902 0.487437591551589 0.500753959617621 0.513911256162784 0.591484219281386 0.614170596966408 0.64939647359805 0.648927442375895 0.685921009830082 0.720851886528764 0.741164304468607 0.747208851868256 0.738650842091243 0.725371698794901 0.717936648329107 0.71300141909497 0.716764160421052 0.703381969390181 0.612028698981463 0.583010171008746 0.587616573162398 0.595252023376272 0.617313935064819 0.615562296357185 0.630318752022988 0.636068032403411 0.639459505152025 0.663035755551407 0.685296544399585 0.674247116451283 0.647166886221634 0.613458424031243 0.56681105158886 0.534773318263035 0.528968202261269 0.63986532548935 0.688122785228607 0.662424470915528 0.776881236865409 0.805047880346938 0.707219589571436 0.631245473766885 0.688247097782156 0.600900276527654 0.561082615879055 -9999 -9999 -9999 -9999 -9999 -9999 -9999 -9999 -9999 -9999 -9999 -9999 -9999 -9999 -9999 -9999 -9999 -9999 -9999 -9999 -9999 -9999 -9999 -9999 -9999 -9999 -9999 -9999 -9999 -9999 -9999 -9999 -9999 -9999 -9999 -9999 -9999 -9999 -9999 -9999 -9999 -9999 -9999 -9999 -9999 -9999 -9999 -9999 -9999 -9999 -9999 -9999 -9999 -9999 -9999 -9999 -9999 -9999 -9999 -9999 -9999 -9999 -9999 -9999 -9999 -9999 -9999 -9999 -9999 -9999 -9999 -9999
-9999 -9999 -9999 -9999 -9999 -9999 0.813327915932778 0.790616613846342 -9999 -9999 0.896509949612503 0.895876138227927 0.821263171504594 0.79955408819799 0.819736233721308 -9999 -9999 -9999 -9999 -9999 -9999 -9999 -9999 -9999 -9999 -9999 -9999 -9999 -9999 -9999 -9999 -9999 -9999 -9999 -9999 -9999 -9999 -9999 -9999 -9999 -9999 -9999 -9999 -9999 -9999 -9999 -9999 -9999 -9999 -9999 0.773264216117242 0.819035863168516 0.831720461999098 0.794752767307061 0.767702578562195 0.745351783026298 0.729122356820459 0.709596893815605 0.70333574505954 0.699258764826394 0.704071584094179 0.692919540869845 0.669504972748246 0.650985715158214 0.637337835899387 0.621308782942176 0.629615691454808 0.620446828895408 0.610723109892089 0.61556657947885 0.608074193729451 0.610247969280647 0.610453943728416 0.621784774660251 0.629712077585951 0.628399013070393 0.604944905892148 0.605312085843001 0.589642821367137 0.558328184661186 0.518210487619401 0.483272454992071 0.466771957514605 0.476644736238528 0.51029660793456 0.522623654159715 0.537744364071846 0.549253348462001 0.578126402259989 0.539302764687749 0.5134290573629 0.512899119038202 0.514033773792493 0.523501076031649 0.528341278790687 0.544747360234467 0.579524817703012 0.570287990837562 0.562699758222161 0.548556042056208 0.564723756823259 0.554457954935671 0.553317915000611 0.557581975361663 0.551009517862014 0.545781433617822 0.542396258957031 0.515670184083901 0.505789148285251 0.505345524078771 0.520605478110674 0.532885999808929 0.545804792520055 0.543040754915278 0.56037455437119 0.563160417592225 0.573507476769495 0.58520139989634 0.552140699622148 0.53263647074319 0.508407799793217 0.492205321734999 0.467778901932015 0.446527618014437 0.432164144154364 0.415672537715681 0.412834314429371 0.425316645764603 0.445577025196742 0.458515667854315 0.487527205526687 0.488777866957387 0.492641914849562 0.515079674848224 0.500818752392689 0.52466725135599 0.527527916066976 0.483035941991537 0.461974231743342 0.45532405811617 0.431664532667343 0.402935400436675 0.392056024562218 0.389008625672654 0.400005118324305 0.398966980909943 0.415128745009651 0.426083411766002 0.437783484179798 0.447231162450036 0.449460492268102 0.459821716644325 0.468792763742185 0.486578566724666 0.500979368578472 0.52835045788625 0.534549674167544 0.535941413015906 0.531752235770918 0.512287417306172 0.483667104062251 0.483947632848543 0.473279413343729 0.460165349374694 0.44962995573061 0.447984544809194 0.451445193049928 0.452829500873814 0.445493067698681 0.437956014692851 0.445256050681951 0.436480049147607 0.433141883872337 0.423456443933296 0.415781219085391 0.418665307566524 0.415655913825846 0.415414314075588 0.420188085196639 0.420289349720215 0.424705148875545 0.429489959630768 0.427676396956607 0.440642591310808 0.452352904221295 0.469866762156768 0.472605854248548 0.489650598558706 0.50197830636465 0.515308506496023 0.533613535062683 0.528791917434202 0.525933853425623 0.514313932268902 0.517415384245059 0.51725592062132 0.511374619115744 0.512426509981301 0.512987291032847 0.518917009779762 0.522941786454085 0.521168976042941 0.523268303512051 0.528420901668668 0.539642763728439 0.539615502709837 0.542770552324734 0.537299482794114 0.526704947776343 0.52197482023288 0.515923122173857 0.512349767257174 0.511561090483785 0.506207147399635 0.503093492817622 0.50257352819291 0.493339969116168 0.488473412641576 0.477559019599979 0.465060326831793 0.462258752223972 0.449576950040962 0.44376796037739 0.438300299615936 0.430014603792969 0.424527057704261 0.421444088273977 0.414908778667132 0.411378338013776 0.412951420010789 0.413779181971242 0.410166701405488 0.406228969233622 0.403867902847025 0.405510361512291 0.401261780578467 0.403081466081989 0.398082298764469 0.401991935487107 0.403610336062659 0.406155784703238 0.401809250039499 0.404690933161788 0.407346570619061 0.413921152532557 0.416983640418515 0.422478397129302 0.427337515622769 0.428668697486209 0.426957380132583 0.434113060514732 0.435350204322655 0.436842995024125 0.437983337624342 0.440062988178918 0.429681966138389 0.428328402909114 0.431329020984544 0.424560918133692 0.424934710597668 0.418437486248969 0.420275769262164 0.418637674209168 0.417439704521499 0.425558227472045 0.428646050277607 0.424807786413531 0.425837527188999 0.426983330432027 0.42781607892655 0.432070172014239 0.430130635677568 0.437546666079378 0.451201380370718 0.466036179184747 0.475575081162563 0.487732345481679 0.514334582345362 0.533924222088862 0.562388881014435 0.589860623124807 0.635313282341899 0.645773980484568 0.560420228881279 0.523450274433884 0.520808488531388 0.519092723202148 0.51577673200291 0.516281452691412 0.514277684943117 0.522692641157804 0.52098591203695 0.527239380530194 0.518315884463725 0.519843168344436 0.516884256135853 0.505067829344484 0.514182959504578 0.534479356477605 0.582949335877901 0.548385150592706 0.589599472790397 0.605650207157345 0.603701538212982 0.570596767924868 0.604102581050497 0.572648108406285 0.576689494028637 0.574756041140378 0.564328423417154 0.573550260135711 0.578166951194774 0.573780666114396 0.571633135759582 0.556884968811563 0.563371763137941 0.578469364486072 0.585558771666951 0.585046046007023 0.592355488323508 0.593595724011419 0.60757266597719 0.604293522783504 0.615742072719884 0.616823461556268 0.6174673415472 0.627999019596006 0.62412776165594 0.617971955937793 0.608000933626453 0.586356826668409 0.586030243526372 0.562879642361974 0.542794873526291 0.546772409438591 0.553886727715811 0.533817157318361 0.516420710927346 0.507029941368621 0.492230690839548 0.483154849347878 0.460461711004792 0.460488347363988 0.443821106329664 0.453504419580132 0.453860504871936 0.456216413935863 0.456886408412205 0.476034823491596 0.501580414271078 0.545102912595767 0.587095455837026 0.617396228447331 0.629218042624451 0.645734185128824 0.656809065916814 0.666312529768542 0.670415144475268 0.685699828529292 0.689777999938927 0.700997857732681 0.709682454792563 0.68320832619929 0.693563514883885 0.693430598724258 0.703600363654159 0.699095274464619 0.686750965088919 0.662937263583782 0.660137888979422 0.656022993892753 0.627151664459345 0.595971226921464 0.538463956206935 0.50189378424259 0.499390059904954 0.494471233512204 0.490421408580208 0.496682635673059 0.490332494089711 0.482235783361604 0.485116592096171 0.49186210260451 0.502576710290249 0.565053834943094 0.76102113163354 0.675605134810143 0.626451825853191 0.652588321427221 0.600169208674027 0.733637139980885 0.497239600086913 0.455488027962401 0.423916774741884 0.412525899089851 0.401799441962829 0.404932439726906 -9999 -9999 -9999 -9999 -9999 -9999 -9999 -9999 0.369862925578409 0.376874587927873 -9999 -9999 -9999 0.353483864017834 0.375673357272976 0.397236782666312 0.491561946394759 0.664466845525105 0.639703556496924 0.638367754939717 0.566427283160187 0.509357143329284 0.500716656715892 0.511952250736323 0.518410225733551 0.521210792201563 0.559132425745244 0.56882278000653 0.622346941094822 0.664366409319126 0.704580535170139 0.730366345025779 0.74221085029828 0.754548327287517 0.7434318320061 0.740062066300959 0.732366849015958 0.719647296003862 0.608144181403399 0.551459970445862 0.580052641172121 0.563306958434884 0.575058106772324 0.579525250771064 0.572493115546575 0.610829821940469 0.611857503098854 0.595860714197517 0.592433321943793 0.620502255280026 0.650593816063142 0.644195099547204 0.661977555709542 0.673277603758624 0.813162809591827 0.804888440639708 0.796627865862478 0.723933282319544 0.648550900692405 0.586052046319495 0.561741393718585 0.561891136822658 0.551522991793925 -9999 -9999 -9999 -9999 -9999 -9999 -9999 -9999 -9999 -9999 -9999 -9999 -9999 -9999 -9999 -9999 -9999 -9999 -9999 -9999 -9999 -9999 -9999 -9999 -9999 -9999 -9999 -9999 -9999 -9999 -9999 -9999 -9999 -9999 -9999 -9999 -9999 -9999 -9999 -9999 -9999 -9999 -9999 -9999 -9999 -9999 -9999 -9999 -9999 -9999 -9999 -9999 -9999 -9999 -9999 -9999 -9999 -9999 -9999 -9999 -9999 -9999 -9999 -9999 -9999 -9999 -9999 -9999 -9999 -9999 -9999 -9999 -9999 -9999 -9999
-9999 -9999 -9999 -9999 0.900482612339263 0.775566627757683 0.598721181587558 0.600863571450403 -9999 -9999 0.861641852157391 0.879830071535571 0.815569032534898 -9999 -9999 -9999 -9999 -9999 -9999 -9999 -9999 -9999 -9999 -9999 -9999 -9999 -9999 -9999 -9999 -9999 -9999 -9999 -9999 -9999 -9999 -9999 -9999 -9999 -9999 -9999 -9999 -9999 -9999 -9999 -9999 -9999 -9999 -9999 -9999 0.721106802109814 0.773304716184177 0.803217251077556 0.770488589954422 0.755426887450004 0.728133848028437 0.730414526582171 0.720135034860588 0.691914906043023 0.685153908556462 0.685488113074395 0.694706418460037 0.712246368060188 0.71582865423577 0.696763398404118 0.684729872720313 0.671807602636026 0.659610723699347 0.655957849758607 0.654852404685133 0.652040312488849 0.659511428032574 0.65605640466602 0.646784198787601 0.593861300252501 0.574186564299005 0.571205338167125 0.552592737881372 0.557917846667297 0.557534358721211 0.582066843955782 0.528202850484333 0.481991690621776 0.46074874136778 0.469750478678369 0.506154364074756 0.546762718841565 0.551910953899476 0.589844228863693 0.550023665506687 0.495192216318798 0.485885610351824 0.495378591109396 0.495879920045143 0.498645010196112 0.497451111863779 0.505263314648669 0.513970219023796 0.516605696252281 0.516785165046099 0.513356291293948 0.519834905595491 0.51545531708217 0.515014109090904 0.517964968035165 0.512554914561677 0.51006670268174 0.50520610945824 0.495376064894458 0.486901935539874 0.488985309809379 0.494855040052796 0.503602284099911 0.511139528109634 0.520650601414466 0.520418870426952 0.533108775636945 0.540567423567745 0.550323816682833 0.575570654748552 0.555024243901976 0.533119726604219 0.513278959618706 0.489356899140983 0.464834643702212 0.448171867972045 0.437404461994203 0.439698898169676 0.447843574829154 0.470810273931164 0.479348140831147 0.497693050434843 0.506783913172654 0.570362728941316 0.554915715685407 0.559937168602897 0.529092974323198 0.493105040780417 0.484678953828765 0.466849136529933 0.456630736795384 0.433270931237294 0.42052730070419 0.415277061810351 0.416805921306133 0.418301079027328 0.423654597478245 0.431181657758062 0.443114950299186 0.458750972324768 0.458685539023763 0.459835997481908 0.458686685010371 0.460653429105907 0.470742606954834 0.490132673984455 0.516772934426829 0.520442474879127 0.51987058725797 0.520567911385451 0.501364093936657 0.492233262173256 0.478413370831902 0.476576829450938 0.464446127711175 0.465820799000763 0.463561958776175 0.463225758195233 0.472373492226845 0.465412201023252 0.457432410005553 0.466914654814241 0.46657409058444 0.449125988597328 0.431941610553793 0.427581025434575 0.424451939234006 0.424085767694081 0.425961836272281 0.422682826833466 0.427368242801439 0.433567409679995 0.441267669142404 0.451427068026946 0.444401648950856 0.459968376403352 0.484400109272989 0.498506025115734 0.522772303957308 0.542232550326084 0.55115590189394 0.553403698244702 0.546261480939029 0.528006089625783 0.520818580304261 0.517101171482812 0.522172578313888 0.524947627236662 0.528253154755866 0.527418501193721 0.527391025729713 0.527218106388466 0.530896956048586 0.537305640044237 0.537146777695594 0.554506318318434 0.543666932763647 0.542669983423745 0.55490070533447 0.551143020958264 0.536688591104508 0.529875836054721 0.533329692948645 0.525128495470937 0.525190156652932 0.517368363312205 0.515248569238638 0.503877375206983 0.500603502878413 0.488354411256864 0.480056497713486 0.468466505828083 0.462715980879171 0.44988749037623 0.447923892622921 0.438788575984309 0.435746305199136 0.427127389839079 0.429721658147581 0.42175165021386 0.422822535592208 0.419093617080739 0.412192710828368 0.409786225612811 0.407310991895266 0.409207236691089 0.409689415189712 0.40865701337168 0.408160620598936 0.407047957050388 0.410995187403042 0.414330984853928 0.416526582557326 0.423207664036873 0.424503409419812 0.425003235934656 0.43188604636628 0.433716383223556 0.440560932441601 0.444884443880709 0.442929135195492 0.449580883155411 0.453675140732471 0.456142908929767 0.455135871881242 0.449201271256056 0.447255268194788 0.441983871610204 0.442909991597315 0.44225379919777 0.442153755938758 0.43650728734987 0.433745825339579 0.441183815737854 0.436291587859231 0.437536763359281 0.44301527215825 0.443658216835451 0.443515488572257 0.446143506367196 0.444131146441079 0.444163270223059 0.456415905516673 0.464595878383371 0.472206769678904 0.485910490400935 0.497918776134179 0.512558366276991 0.533535752145507 0.553448985139976 0.587676294243509 0.633323739226844 0.60919468694421 0.581841257753651 0.525937855882314 0.496849867402348 0.49264542114104 0.489770125425228 0.481496048687243 0.486251113166896 0.485423933369845 0.48360602490214 0.480926732114545 0.483553188631209 0.486028464422822 0.484747178151751 0.484880207504085 0.48694367566148 0.492956542968139 0.509147416137047 0.524173381250824 0.525317729363024 0.548732415486259 0.568290003246169 0.545586841113555 0.542863043526325 0.603393794050831 0.590300884303729 0.593742541428457 0.587551082430806 0.583052167913215 0.582558385614703 0.576463657448849 0.569197936206163 0.566677299510769 0.572867157234043 0.577274836782048 0.583276993697942 0.600271114021594 0.601154636960662 0.60747161871906 0.614977423970377 0.613240461705467 0.622945103051887 0.63726076395527 0.639102884999314 0.648329565183673 0.650667961873824 0.639092386947336 0.639169964229996 0.619598308353302 0.606060210324848 0.596273743094104 0.58585650059022 0.565336090059764 0.551518197855684 0.532717403750017 0.51255359722404 0.510810155805439 0.492248830110291 0.481972128911579 0.471453559421147 0.468617538937882 0.463158966791338 0.454603031821126 0.457955820288686 0.460852555264461 0.471622047937752 0.48241775263026 0.500650682340592 0.532850168594703 0.573442971984791 0.615106896451646 0.634638086561081 0.657097628754602 0.672755912405663 0.684524802765861 0.688313178301455 0.693590550276936 0.701476880918113 0.706223895777897 0.690968956599357 0.667974893679167 0.646169085521778 0.638185956871338 0.651668301924994 0.657043945328557 0.660866303433989 0.642001462304033 0.623979340703728 0.63664924042444 0.621203856733339 0.613886834649534 0.585669726158026 0.534701083896351 0.488080224305992 0.48218538760046 0.491830047315366 0.484620488697916 0.485422954838028 0.478593079864689 0.475903339884745 0.470184069515362 0.477613297686729 0.507737031650329 0.668250446679999 0.708148341765477 0.617040607967064 0.595937570027889 0.671088882416054 0.698561622193159 0.605312123559808 0.749741121562439 0.503822969661494 0.460915515609964 0.434119030793112 0.413234165353144 0.409176829190264 0.409039090541884 -9999 -9999 -9999 -9999 -9999 -9999 -9999 -9999 -9999 -9999 -9999 -9999 0.358562139947618 0.372161203011639 0.383276089332756 0.516465736952575 0.570071894466298 0.772310348082447 0.738730338852302 0.679003265889277 0.504921479044481 0.505843984377825 0.514071090026881 0.532742048652803 0.579448624273254 0.550819683652528 0.541554748450156 0.62669348173915 0.621885895210023 0.646979856837801 0.677392132180834 0.687065659144928 0.694973724904075 0.738027120164065 0.734370525670166 0.734448413705751 0.692024671888048 0.613279946872838 0.561846013319847 0.610933041770177 0.610304833124547 0.589495921540863 0.563525492476988 0.528560651038716 0.52693691173422 0.529972500688503 0.503250827249515 0.487689687983282 0.653336320863519 0.688756279018295 0.794669653609915 0.741638588482425 0.625107344750547 0.609450261265467 0.606579442665706 0.580811422693835 0.557688793738053 0.549017386630325 -9999 -9999 -9999 -9999 -9999 -9999 -9999 -9999 -9999 -9999 -9999 -9999 -9999 -9999 -9999 -9999 -9999 -9999 -9999 -9999 -9999 -9999 -9999 -9999 -9999 -9999 -9999 -9999 -9999 -9999 -9999 -9999 -9999 -9999 -9999 -9999 -9999 -9999 -9999 -9999 -9999 -9999 -9999 -9999 -9999 -9999 -9999 -9999 -9999 -9999 -9999 -9999 -9999 -9999 -9999 -9999 -9999 -9999 -9999 -9999 -9999 -9999 -9999 -9999 -9999 -9999 -9999 -9999 -9999 -9999 -9999 -9999 -9999 -9999 -9999 -9999 -9999 -9999 -9999
-9999 -9999 -9999 -9999 0.897363269857895 -9999 0.857742904194911 -9999 -9999 -9999 -9999 -9999 -9999 -9999 -9999 -9999 -9999 -9999 -9999 -9999 -9999 -9999 -9999 -9999 -9999 -9999 -9999 -9999 -9999 -9999 -9999 -9999 -9999 -9999 -9999 -9999 -9999 -9999 -9999 -9999 -9999 -9999 -9999 -9999 -9999 -9999 -9999 0.67437188120729 0.667429809649912 0.706639829388297 0.78441791025063 0.762659557656982 0.773719381213157 0.720891699975518 0.701683699451097 0.759754404445502 0.742479782326677 0.688423676945365 0.682770550689218 0.670735652588766 0.675237757386225 0.665490979758095 0.671740468030429 0.685535039897621 0.675981881937913 0.678445184034186 0.654584236946391 0.649797633530611 0.650530761913961 0.637441968247575 0.608221915801199 0.585363095785048 0.571219810328638 0.564328778897959 0.552434160253937 0.54138304903648 0.531242362157133 0.534018963294175 0.533480405299486 0.605710584635834 0.525351060660485 0.467133217318199 0.44636299076021 0.479845666726849 0.524174195283224 0.574280998519541 0.580647819615574 0.570274660100738 0.486658781468854 0.47677566475025 0.471594899848181 0.47121975399215 0.47364769325683 0.478341325328343 0.477249627476278 0.489532997349545 0.483188328586008 0.487198252825385 0.483238899304378 0.491454714454283 0.489238579278041 0.491899559583775 0.490947632313428 0.499814942866987 0.490815787269725 0.484641188352874 0.483856846802479 0.473951676283804 0.477815679886026 0.473763390600031 0.476822811356013 0.488127396335987 0.494861303635971 0.503399496513747 0.503252469727877 0.514665396428788 0.513067744825599 0.534520074718683 0.548093684894242 0.572332719868809 0.565903887892618 0.542593315858285 0.505654411949692 0.491571299447895 0.471099915819702 0.469768366788367 0.473346952091258 0.484376563971774 0.492514578638065 0.506437385992732 0.58162928053639 0.559663881996083 0.546659200677981 0.541027846700539 0.547084618952611 0.540454987162348 0.513284621374636 0.497923232137567 0.487561204431162 0.484990416506615 0.461797829015395 0.449754021844758 0.438410782218318 0.443530572787358 0.442670957843603 0.448019598116882 0.460515566626832 0.484742369535483 0.490253457070234 0.489773183571517 0.473728050915845 0.467026103918814 0.456887724989595 0.463496685638882 0.481040573323698 0.504135056561455 0.508973085568648 0.516437863706561 0.507097257644535 0.493935764821718 0.48059988132173 0.473682367205712 0.484705468451125 0.48208146797363 0.467117833993666 0.469980761579297 0.475065959037958 0.492569340027044 0.485033663421337 0.482415799716293 0.492748868651693 0.491765483219051 0.465765924031262 0.44580812175837 0.428876783516789 0.426444016637217 0.430500282336397 0.433952275320135 0.436494593717156 0.43650997136802 0.439697882602451 0.447182730363123 0.45531647775281 0.459267338298355 0.470611465385383 0.489419759896341 0.498469646059745 0.528876712481018 0.537029038048777 0.538507347596857 0.552651463905667 0.543925862443645 0.538199491271213 0.539726941661107 0.544424240911961 0.529355615722247 0.533163981095054 0.538154704060348 0.531559869902794 0.539359848787031 0.539651005358356 0.544405821933677 0.540681041133679 0.552025883336861 0.543418054052892 0.532060862829225 0.539694305314401 0.540360565 0.543967234019052 0.553131383180364 0.549014333728097 0.550744690238758 0.549092702447712 0.544545649298177 0.540777782083732 0.531460530411472 0.524745614722645 0.515215761060367 0.506459464803324 0.495850574635073 0.479474128072774 0.474830425235071 0.459766211645407 0.450930592557818 0.450207885393136 0.444809813085745 0.438870015835093 0.435267233461828 0.433303064921491 0.42730716817889 0.420378848034756 0.416924942753096 0.414522569977416 0.413738515254286 0.415507912020192 0.413686180317391 0.412599216933797 0.417282200788706 0.418563371437114 0.419481870359626 0.422927240332747 0.426531534808984 0.437923279046936 0.439540876738982 0.450534798486788 0.450992660575234 0.453835160160283 0.455172201264124 0.463401926566225 0.470184558218726 0.468564385666944 0.470594775531573 0.479168024078587 0.473825676824745 0.46269905856574 0.458496049815387 0.457846757592669 0.4554637613349 0.454736164474976 0.454528528113692 0.450565935381195 0.45846391742924 0.45930017969596 0.463597396640528 0.462994298972017 0.460050603731859 0.460725928954681 0.462122770829345 0.463201324119511 0.464457301964447 0.472661322967898 0.475101658111093 0.48086776972059 0.484681747932854 0.503187532212747 0.516807342884751 0.534780102024499 0.555416538508923 0.585055635104546 0.610768261461523 0.57296795701961 0.572117121088525 0.532533088998856 0.49517356012694 0.480396183310481 0.464855711017251 0.455580325176059 0.454793801414071 0.45654509620789 0.460921381930739 0.462440145434148 0.453651237163526 0.453801311723466 0.457988365791583 0.462288120361717 0.464004588176584 0.468890916625127 0.478562704524226 0.476368837553318 0.483926021680819 0.502502841074993 0.503466234043071 0.532392350233634 0.515774508985065 0.557262572918977 0.600898152733329 0.595923187346886 0.602706402569608 0.584854784799693 0.597437644071101 0.580031430757462 0.580542888672416 0.576100291521909 0.578256281227627 0.587600088231742 0.594478638813049 0.591787302721873 0.603048673955625 0.605966233189007 0.618628032635676 0.625405760455502 0.638338606773708 0.64916964977543 0.650086855096114 0.665511119870207 0.674818890562055 0.679374850979488 0.678514245496501 0.657171408587668 0.642224800000795 0.629387360504913 0.610590460262637 0.594148338238442 0.586528298417775 0.555117409976203 0.541650919711303 0.525191647263632 0.513660341972725 0.49419887992835 0.482930711854651 0.474890490705473 0.463813141581545 0.467527298980572 0.453846172194521 0.463701881829306 0.465918244892808 0.480915338666618 0.496552903032557 0.515683337872721 0.544428226097898 0.589836870961223 0.630620844598307 0.652697591024897 0.680658771279994 0.711765336479644 0.700872105750816 0.708716059405414 0.699973238841979 0.679568157004414 0.680169787472012 0.654987117938258 0.631419015517859 0.619492792863281 0.616575283980066 0.610263969088867 0.619888852512796 0.616353394250389 0.613030572313285 0.606042303339823 0.612588761959364 0.620753824546796 0.616986126902968 0.586569780056787 0.536891730102863 0.492814237093664 0.486087788036434 0.478179888409345 0.475220365062456 0.46905719938694 0.466974704506725 0.457403418107334 0.455736346740051 0.457882487984067 0.474790239540139 0.536644946625786 0.632385100783429 0.600369497421687 0.535444435299607 0.591683146942298 0.758282411587395 0.682585332040163 0.689069623993507 0.520314045038164 0.44623239920285 0.438158694489002 0.447656365696105 0.418790169056357 0.407740010954208 0.398803490129923 -9999 -9999 -9999 -9999 -9999 -9999 -9999 -9999 -9999 -9999 -9999 0.361084256755513 0.369871779840213 0.377536590249785 0.40802331169169 0.723575296153425 0.751542418285434 0.664872123863109 0.541546549817827 0.52058974955292 0.511101528267217 0.502201601560387 0.522695989916216 0.542614939014375 0.564683594234965 0.523352251961243 0.501986423920297 0.557542493734439 0.63633947904771 0.625537722206943 0.593102591172315 0.637729790689176 0.706007062991202 0.718415772946874 0.703073124745673 0.631771653663095 0.618419650860352 0.561207121336721 0.606353987259787 0.636328204559314 0.653370018186824 0.651197800225653 0.627330942561696 0.515877730523694 0.524485182663195 0.502430942734947 0.475024558341111 0.663963475443681 0.735510242249914 0.589050331033417 0.560807111166983 0.551211092105194 0.552184164364336 0.544325731935007 0.556148203700035 -9999 -9999 -9999 -9999 -9999 -9999 -9999 -9999 -9999 -9999 -9999 -9999 -9999 -9999 -9999 -9999 -9999 -9999 -9999 -9999 -9999 -9999 -9999 -9999 -9999 -9999 -9999 -9999 -9999 -9999 -9999 -9999 -9999 -9999 -9999 -9999 -9999 -9999 -9999 -9999 -9999 -9999 -9999 -9999 -9999 -9999 -9999 -9999 -9999 -9999 -9999 -9999 -9999 -9999 -9999 -9999 -9999 -9999 -9999 -9999 -9999 -9999 -9999 -9999 -9999 -9999 -9999 -9999 -9999 -9999 -9999 -9999 -9999 -9999 -9999 -9999 -9999 -9999 -9999 -9999 -9999
-9999 -9999 -9999 -9999 -9999 -9999 -9999 -9999 -9999 -9999 -9999 -9999 -9999 -9999 -9999 -9999 -9999 -9999 -9999 -9999 -9999 -9999 -9999 -9999 -9999 -9999 -9999 -9999 -9999 -9999 -9999 -9999 -9999 -9999 -9999 -9999 -9999 -9999 -9999 -9999 -9999 -9999 -9999 -9999 -9999 -9999 -9999 -9999 0.668586362800068 0.726603015214138 0.763993482178575 0.799684307699661 0.776305294408005 0.730439265621591 0.735496329623746 0.757910679567601 0.758334285336846 0.704486238201992 0.673711468191064 0.659640901941984 0.64241913623702 0.636884466657791 0.633046251675387 0.625110402192751 0.624934453883137 0.60813389212937 0.604239449361341 0.58531383288202 0.583780971203341 0.581434935623123 0.567939526674558 0.56449341224183 0.55815727663814 0.547328583379803 0.538369519977868 0.534537572523922 0.521389901743553 0.509938508145968 0.510545278757578 0.549608532654526 0.556630333187923 0.471816874225145 0.447601282684538 0.499103273041615 0.560685367442273 0.57735144713726 0.575304999462645 0.546746368576084 0.494894362303718 0.476002416429883 0.468703110031692 0.467078485097309 0.465291191898827 0.470446029710176 0.465363099934862 0.457512353772462 0.464714604667085 0.46211502544437 0.465157950171984 0.464010236956739 0.47120450705888 0.470403342123139 0.471194336102373 0.470661429842424 0.470053498344464 0.468567963319112 0.464257558602917 0.458577158957101 0.45593602819359 0.461887927641219 0.467544804338113 0.47659333671202 0.48187794832195 0.484602994792636 0.498892303077514 0.504577856142216 0.500673982375052 0.508577906066818 0.531890890882108 0.548217461090243 0.556907622551165 0.573363505122576 0.53745474797269 0.513758277674306 0.501471966845517 0.502486958561476 0.498104733443191 0.50885604765261 0.510574698762407 0.529229997414788 0.579681672001079 0.546172173721343 0.540639803634688 0.535429976786606 0.552559470378834 0.540767292586325 0.520988403429635 0.512496566961935 0.508758942756371 0.500441715942425 0.490066407077176 0.484624308484438 0.47625865711089 0.488751115624469 0.485447310580496 0.499386743253689 0.514268914864137 0.524185877986755 0.523034811931225 0.518060952229832 0.495634641776186 0.478657618082155 0.467589930270281 0.466017084977722 0.477166214488852 0.508024564136127 0.518531797972533 0.521958180060625 0.513532995719443 0.491609368219291 0.479414290257702 0.483236504006855 0.481401522782608 0.484891587445945 0.465821255853055 0.487513613641787 0.490467349667651 0.504373806885811 0.512306173761987 0.496536164327829 0.521343615707517 0.517321319934404 0.505220253643863 0.44551274670731 0.431242076473732 0.427960028014507 0.44135103561019 0.442931807184092 0.450552987134502 0.451483730172189 0.453006425228659 0.459999440817236 0.468856499419541 0.474886845490422 0.476273875487958 0.502381870598198 0.537538520109972 0.530525960404354 0.507466492393922 0.515439929983195 0.526406611912042 0.545855265170581 0.549393693267706 0.543841184673973 0.548835912531849 0.553797108812932 0.558226536963159 0.549284646898371 0.555707768037593 0.555369013818673 0.546655836727315 0.539457690647446 0.542847165996495 0.532258543794132 0.536317637439947 0.534395063773149 0.533264418753951 0.536916365154319 0.530461987005136 0.533821775831645 0.539364732586387 0.541412494558498 0.54529210899808 0.546468729545968 0.546313546484645 0.560284465496367 0.547012379037956 0.531912074180028 0.524211032793329 0.509270399165966 0.495150873750841 0.486971180768152 0.4797687583539 0.469464257321934 0.461962688811911 0.456181962337123 0.448382418654153 0.444665707924061 0.439789163092369 0.4342196395148 0.428059439590211 0.422677336374295 0.418654546537964 0.41465966700666 0.415827026870157 0.419386534247209 0.42016312276111 0.422040269697957 0.425558439730434 0.429887249714528 0.437197119049949 0.439824729224794 0.449536818691512 0.460967356896438 0.463522797993245 0.471046254671325 0.479195699008129 0.480302042713638 0.488283594111087 0.487789237643442 0.494104046306209 0.488261416915369 0.487564486311353 0.487376305025958 0.48657345805846 0.483351205385205 0.476670962344941 0.475212293991584 0.475634082562705 0.479599417647141 0.483546438017337 0.483678609868699 0.47946058714546 0.479047135805357 0.482349986002819 0.479064280447095 0.477956141454219 0.480005829213559 0.479349833303934 0.482671203318813 0.487975227874459 0.496474590283242 0.497184584256185 0.5058071579021 0.516153004043535 0.531209377360029 0.553209324492764 0.579809343383407 0.594700628207897 0.568252118798859 0.538161375486633 0.508726256463458 0.484253353138865 0.473915400590297 0.461907289181938 0.449675460148291 0.442215375088813 0.438362386896108 0.440240425615435 0.444344418598059 0.435120827448721 0.433481257941663 0.432782466710493 0.435238003254202 0.438094074502415 0.443057363976496 0.450979890333601 0.452274474911908 0.455541602197535 0.453284566411067 0.458827331520804 0.464080087748111 0.471649701234098 0.506128726180789 0.549842426832011 0.586175946849726 0.55557067811844 0.563467486103093 0.602932697621915 0.591332976437795 0.585081389511799 0.592616036640867 0.597592503902578 0.591836555883238 0.600646552733025 0.599608729555464 0.61330416981638 0.618121569553184 0.626251572196877 0.634008794181842 0.645479401397725 0.65626545895074 0.667136580633532 0.674372892480133 0.679029309556102 0.691290320550818 0.645308942311863 0.674352777976486 0.687941453517542 0.661620356835325 0.645813353316842 0.624184004432797 0.603408555780948 0.582578945582534 0.564419626692935 0.54853932771073 0.519241830813456 0.501828782024759 0.488149931570252 0.480565964527049 0.470280040397758 0.468428670733182 0.466151779310099 0.46016261030168 0.46289265407062 0.467898205936243 0.482731176258216 0.494003082866354 0.522819053920324 0.549328846921105 0.588616611787173 0.637650745415626 0.669118314948215 0.701293873055935 0.690342940623306 0.665463363963941 0.671900276701465 0.670084039493204 0.658447776574263 0.641739694569306 0.631482485032885 0.619755086447922 0.594883962605425 0.581884374776066 0.578954418048825 0.593648092495091 0.588888409593586 0.579910702590964 0.582760779412067 0.592558927845847 0.603496142560697 0.613877507734352 0.586733185350679 0.554818925725697 0.498293396129216 0.476716743444231 0.47615835941785 0.462420233045843 0.454705919919248 0.449025395601718 0.443969219284138 0.439860979191566 0.442704802182187 0.457165321137444 0.524889206041098 0.512448978329862 0.539018459902228 0.527278739599367 0.590051781758575 0.767236891001571 0.704190874691277 0.626432143817567 0.581518505180896 0.467730992274979 0.433816496214149 0.434358992764594 0.43609521711567 0.436211147698017 0.425373827183274 0.405859207354582 0.387401791408659 -9999 -9999 -9999 -9999 -9999 -9999 -9999 -9999 -9999 0.354133652279336 0.364570655036783 0.371346356239131 0.393523057211489 0.757642361223998 0.731366320050429 0.747503781303613 0.579713737249312 0.524868251930631 0.508237585033786 0.489093779273797 0.492323152606496 0.517971065452813 0.535226888295791 0.487090667822874 0.468172147317109 0.527642706445075 0.554887393492858 0.638414396039894 0.647283179281794 0.670018758966267 0.674763980643993 0.682894603262188 0.667196044474688 0.619395940934236 0.621988380173839 0.629389421311579 0.622434899674834 0.672412872989124 0.713012057560242 0.737467714886587 0.762521544618593 0.77681618666099 0.7575552253001 0.596484467826353 0.654039282893778 0.810710918507181 0.654036342321495 0.532221505667894 0.535768508479859 -9999 -9999 -9999 -9999 -9999 -9999 -9999 -9999 -9999 -9999 -9999 -9999 -9999 -9999 -9999 -9999 -9999 -9999 -9999 -9999 -9999 -9999 -9999 -9999 -9999 -9999 -9999 -9999 -9999 -9999 -9999 -9999 -9999 -9999 -9999 -9999 -9999 -9999 -9999 -9999 -9999 -9999 -9999 -9999 -9999 -9999 -9999 -9999 -9999 -9999 -9999 -9999 -9999 -9999 -9999 -9999 -9999 -9999 -9999 -9999 -9999 -9999 -9999 -9999 -9999 -9999 -9999 -9999 -9999 -9999 -9999 -9999 -9999 -9999 -9999 -9999 -9999 -9999 -9999 -9999 -9999 -9999 -9999 -9999 -9999
-9999 -9999 -9999 -9999 -9999 -9999 -9999 -9999 -9999 -9999 -9999 -9999 -9999 -9999 -9999 -9999 -9999 -9999 -9999 -9999 -9999 -9999 -9999 -9999 -9999 -9999 -9999 -9999 -9999 -9999 -9999 -9999 -9999 -9999 -9999 -9999 -9999 -9999 -9999 -9999 -9999 -9999 -9999 -9999 -9999 -9999 -9999 -9999 -9999 -9999 0.750255002061657 0.755269387661272 0.776573687131339 0.745888615721096 0.718024046645974 0.753313566816257 0.736455139915531 0.689748573921563 0.665248365629663 0.647228164521614 0.619612553728236 0.615997103895563 0.601865328227685 0.603106317832372 0.596665742307342 0.580294752232315 0.578958959493846 0.574578131005437 0.558847382077841 0.555710339700618 0.541815294050164 0.547040929989242 0.541898826542114 0.527009496038595 0.528603934216615 0.517631618052997 0.509799309233832 0.501119551052934 0.506039499519513 0.516793373515581 0.5937657944055 0.542724691132833 0.534533351266427 0.55708524146518 0.538207422284395 0.545970271703555 0.543392944163341 0.491211289121262 0.472714517985298 0.470942827547867 0.462832081890508 0.467955880070513 0.466090141086409 0.462581783297577 0.454409656027355 0.448743593498345 0.449684490392206 0.456347061992468 0.45189262187685 0.456012962948482 0.452878368099777 0.453963367819226 0.454889145603133 0.444201211266927 0.448120667260255 0.455952746284673 0.44704490933357 0.443978642449538 0.4493015034544 0.449620885110232 0.454530314280149 0.465528245143575 0.462218860952084 0.475212887806762 0.487871010636557 0.491522474164818 0.496459969772813 0.501968352818079 0.519392818114589 0.53422730586341 0.539311056093974 0.547860028591686 0.558943572298672 0.533607742571747 0.525456771984639 0.519039018656276 0.518472852363911 0.521733046377522 0.525450177771784 0.56841858594965 0.549798272469264 0.53674128602777 0.526551162149838 0.552094740154252 0.549249633736421 0.538307512694329 0.529977827261197 0.521207749121824 0.522782456008616 0.528687119604943 0.521577718269856 0.523783992420546 0.534655977081493 0.52812878697416 0.525658897080553 0.525885448354572 0.519779341127283 0.530453047110061 0.542807059123166 0.531231384864287 0.508224913030439 0.494188659477111 0.479417598630218 0.485240063529845 0.494002799416592 0.52237822432231 0.540718741057924 0.539609467144889 0.528875648320261 0.500544197376312 0.481149110564614 0.480284225611543 0.472364675546934 0.488800323092799 0.488049571653391 0.497685220897955 0.506321170308621 0.51957013216993 0.523985872306359 0.519070851416056 0.51975414839627 0.509676007949385 0.522648566603671 0.441183789086722 0.436193653156767 0.445152816193503 0.455403191462301 0.467190637111335 0.465587014819684 0.470500719018437 0.474934175914877 0.475194484260507 0.47720099070447 0.491711715747111 0.497838613440988 0.524285968666753 0.534550664643646 0.511780841289903 0.499442876137598 0.489004157962815 0.498386170655309 0.500295273839444 0.511801946173234 0.51560589184122 0.524534241314351 0.535743421177399 0.528653143043807 0.53242845563164 0.524795069636338 0.530978509023409 0.530746841633506 0.528908795929366 0.532612112700225 0.534328744615399 0.53673445256352 0.540570362973052 0.531864737985448 0.533970665967466 0.529533090675012 0.526367890621655 0.518962642292797 0.524187822294506 0.513443658597685 0.513970841988063 0.521213519764141 0.541380414453801 0.550210565957979 0.553097817047323 0.53808932738988 0.528030064059682 0.510051314140471 0.503801917468502 0.491021942097953 0.480562534850269 0.470055477841242 0.462600044438281 0.456852113572213 0.450902065624332 0.446018292771413 0.444104168609434 0.441366433429979 0.431800221893318 0.421658390332654 0.423710642604658 0.425671460674766 0.430581886641251 0.433540037154944 0.434015555890221 0.434762881328603 0.439174294247833 0.445386907242489 0.45658532286143 0.467140897770583 0.476220672819596 0.493811790360441 0.500413546259503 0.498446784225588 0.504078648670919 0.511632338936848 0.508636756635307 0.506418125730054 0.499139888058552 0.502423405577225 0.498592559636892 0.493234695766356 0.499953178426287 0.503370692877204 0.510077209172886 0.508215808865542 0.50319118271541 0.501140447142633 0.496019059381588 0.49903804807364 0.498373119617328 0.501162306256245 0.497733387669001 0.497889409834008 0.495072833978216 0.497495217251554 0.497195767027347 0.500476718022441 0.506233242168661 0.51232319197481 0.521358979146798 0.530663066620624 0.553779363361785 0.570402626615825 0.567733230212113 0.544399186188988 0.508611156273451 0.472414300278951 0.457201484526957 0.456442373282394 0.449350781291929 0.44008863775701 0.429369307841744 0.428220051138272 0.427294209558904 0.423097975010855 0.419156338640912 0.416602891154996 0.41654922048432 0.416344983540503 0.4214782765909 0.417321049232563 0.416658537884377 0.423191049849501 0.427855396464499 0.424732608284949 0.418229019532345 0.431842372272212 0.437852747723632 0.453724697257857 0.505007348153484 0.536056980999953 0.549569900606121 0.550752365078921 0.583861348705347 0.609507390402339 0.601271414642871 0.595657358471108 0.603736903050527 0.59787776366417 0.602328722722673 0.61124994295096 0.61732049409457 0.624869354498784 0.640005088653073 0.63228466429184 0.653159787408184 0.659487021315662 0.669542055087608 0.684102210302986 0.695488470442496 0.683581230935548 0.664293440436129 0.644799291946377 0.644326410761056 0.655299935600871 0.668065983021837 0.65746739790458 0.631844309960632 0.594343632150866 0.572869864847455 0.564043237886658 0.54697162221797 0.52831460862023 0.502498128195323 0.493933709674829 0.483110878591621 0.475982743421945 0.479644446772862 0.478933350820656 0.462844945426076 0.464610009494254 0.465566252419211 0.472713797415034 0.493127832607643 0.520157810676442 0.55290927847988 0.594080860412424 0.640731159918441 0.683991421365383 0.70799850472624 0.656368689284114 0.650263731597391 0.645090737648184 0.644043854101227 0.629520099908324 0.628531268767341 0.606807431963968 0.588578917989748 0.575770128586898 0.56024183325569 0.54886598279759 0.551300605640571 0.556927530162816 0.557359847417244 0.566449579976348 0.571616937801977 0.586147800381923 0.594425630797084 0.597371894600064 0.567344965394119 0.508411286325429 0.493926305373522 0.4922190160973 0.464561680049028 0.452485254906177 0.445341284748986 0.434131946516917 0.444401040406629 0.491289262289032 0.452605575484056 0.457398248627771 0.460185264138463 0.536356747105115 0.600278468870565 0.663159882357317 0.731967691261534 0.75350050246782 0.611649545492775 0.606763771102998 0.525872129320359 0.412496308234127 0.417146700373045 0.43376192304933 0.480535182455049 0.486614481872555 0.450738652513467 0.408727543256106 0.379845403821186 -9999 -9999 -9999 -9999 -9999 -9999 -9999 -9999 0.346732942694504 0.35605373848921 0.367435298108859 0.392762178399033 0.534867249830106 0.736501022169733 0.687939043349468 0.744466757899111 0.536826861572425 0.502486879586692 0.483720337974946 0.496149117621912 0.501843752209478 0.517072842600254 0.492123670649499 0.470810308291775 0.533266947490622 0.472351883765297 0.521411480421046 0.594209587687055 0.609734438030786 0.648200543746689 0.642906397488587 0.633003217301285 0.604957166777945 0.658580007891592 0.724225155073785 0.752981163615046 0.727870445964169 0.739020100365547 0.725685821049792 0.753396226967061 0.767949795238575 0.73215833332436 0.729406685010211 0.790353949843941 0.627040579543117 0.542700732435181 -9999 -9999 -9999 -9999 -9999 -9999 -9999 -9999 -9999 -9999 -9999 -9999 -9999 -9999 -9999 -9999 -9999 -9999 -9999 -9999 -9999 -9999 -9999 -9999 -9999 -9999 -9999 -9999 -9999 -9999 -9999 -9999 -9999 -9999 -9999 -9999 -9999 -9999 -9999 -9999 -9999 -9999 -9999 -9999 -9999 -9999 -9999 -9999 -9999 -9999 -9999 -9999 -9999 -9999 -9999 -9999 -9999 -9999 -9999 -9999 -9999 -9999 -9999 -9999 -9999 -9999 -9999 -9999 -9999 -9999 -9999 -9999 -9999 -9999 -9999 -9999 -9999 -9999 -9999 -9999 -9999 -9999 -9999 -9999 -9999 -9999 -9999
-9999 -9999 -9999 -9999 -9999 -9999 -9999 -9999 -9999 -9999 -9999 -9999 -9999 -9999 -9999 -9999 -9999 -9999 -9999 -9999 -9999 -9999 -9999 -9999 -9999 -9999 -9999 -9999 -9999 -9999 -9999 -9999 -9999 -9999 -9999 -9999 -9999 -9999 -9999 -9999 -9999 -9999 -9999 -9999 -9999 -9999 -9999 -9999 -9999 -9999 -9999 0.764400956023124 0.776951199331254 0.769077358470032 0.735746664853431 0.728374133949389 0.72962676513841 0.713779171143359 0.664287620220645 0.635113019543635 0.612121513645923 0.597209912992544 0.585957373685243 0.574969746526507 0.565258111893793 0.561307440492185 0.550366860824776 0.544985198677779 0.539168870330599 0.529281156740207 0.529463112142346 0.526379546935645 0.532527683879653 0.523451577533089 0.525232855511494 0.508869169969334 0.506977528746245 0.501625740318575 0.498960977836275 0.503301751272802 0.546942198544603 0.56182012674009 0.517662094064861 0.474996190929106 0.468730605614518 0.518147218263278 0.52085934361934 0.479491992952543 0.476584166837463 0.470432580825066 0.466914395957613 0.46331072798414 0.4625972632575 0.461193451136007 0.450672112826163 0.445750782697108 0.441358884336848 0.44731254750187 0.447407758983851 0.445612890683135 0.448491283905521 0.44727915490018 0.433014687064451 0.439489517342376 0.431604496951565 0.426656857271326 0.434303143536709 0.431481319819721 0.439375643317665 0.441288351713059 0.449193171511496 0.453205854474115 0.458454014548101 0.471329854474009 0.483656020361463 0.482883573025795 0.492750648737599 0.501706394084318 0.508888774606689 0.505052651330594 0.517280605094336 0.529471390345239 0.54617914549799 0.552781718346279 0.546825123220664 0.542049386092585 0.535739571764893 0.538992837756469 0.549671008072796 0.539972256476144 0.524866275964244 0.519609671227397 0.535740817853191 0.556554328797194 0.547812865582553 0.5431041297838 0.541335558912377 0.54488815585429 0.548698401010303 0.538586898941708 0.536495303406274 0.528456975056879 0.510936205049511 0.515444793583053 0.509914387191951 0.502688403604856 0.501170276808091 0.494811468170384 0.506014877126261 0.538455880401889 0.530778687357718 0.511815650998297 0.496294575186386 0.502881533545286 0.521500566103072 0.549603996164837 0.542351157718596 0.521874149061264 0.555309884471656 0.5268495994997 0.485027682823183 0.464058779967044 0.470220264505321 0.500057194701266 0.501651163360585 0.507274309673579 0.512232523824948 0.53359444427404 0.528455386017349 0.504744538682597 0.493148842591912 0.495989991228442 0.503387397382515 0.493682085690995 0.479464874669849 0.480086881184399 0.48302285030798 0.484018706381 0.483993923459427 0.484324437461538 0.487982240709496 0.491592089003345 0.49729545726875 0.509073531835661 0.512412790570034 0.539862448734111 0.515737083822665 0.489472571811856 0.48408948012018 0.482537324754169 0.479341225298921 0.485306628895796 0.493214863980048 0.50570208054098 0.513198919063467 0.528169399352263 0.527933145730648 0.519768083777024 0.512157539804021 0.516295536037983 0.514567136819867 0.512659984779957 0.520920630264459 0.532211718092798 0.537774495128406 0.536754536470783 0.53861326454616 0.529452703729304 0.523558567936209 0.518658429636781 0.51104064580649 0.510784524109899 0.50460704759501 0.509190644417748 0.501410856094313 0.523037160378126 0.535822654106962 0.548713014852405 0.557234920183343 0.538609922143072 0.53023959057932 0.512659476466282 0.500011779087854 0.493019165706104 0.483491733949306 0.475665498053319 0.469409362847315 0.467043843469218 0.463374454446213 0.456650258484514 0.45899072528734 0.442095922483071 0.430017268154846 0.433586498819602 0.436017723738365 0.439245282003636 0.440330865160146 0.449126125984181 0.455053775442915 0.45658650272164 0.46428011854477 0.470857728379188 0.479634041504377 0.501559287661064 0.508538229269522 0.518985617545504 0.525625114272756 0.520439723317949 0.519522749507661 0.513519754421592 0.516467549188808 0.518105879509146 0.516474249678077 0.51824026913671 0.523946816955324 0.521846775672165 0.527809039560076 0.527241585335701 0.521448884498724 0.528868421002894 0.522238054137905 0.52460138947802 0.52872889370447 0.530624584142893 0.52538835759922 0.520782873265094 0.513547955366095 0.515394241177521 0.51184882316776 0.508025570149022 0.511674914981826 0.511852515928282 0.520873971534286 0.53101219348395 0.539078911557565 0.561323012088727 0.542379940732075 0.527682612828343 0.499795702134613 0.468100672755744 0.454452082409745 0.445105646053271 0.442383133483249 0.434019568403882 0.425922257615688 0.420371355100957 0.413913294539878 0.40937033327731 0.404798119914866 0.404384454603686 0.405681161087986 0.407775529938114 0.40081839018297 0.399757762142771 0.399406375089798 0.399699255407167 0.407420993216363 0.409674551910917 0.401260080960715 0.411486974106492 0.419908847420467 0.437111178260373 0.472832233082258 0.474534967805882 0.507452662705566 0.534769949124941 0.564114010853427 0.592976374669125 0.604367901834201 0.603797918430448 0.613574689115182 0.60837485047876 0.61129310780556 0.617764757564183 0.623773950992046 0.631816309170101 0.636758177409508 0.646365488193338 0.648614504218441 0.63788345979097 0.663681054574076 0.688343637171243 0.684891125144577 0.668318956616271 0.6686948143116 0.647747947741424 0.635699197493153 0.624054405797187 0.630001704104184 0.642115221463206 0.663964392838158 0.626700623411539 0.606434656253013 0.576601931752291 0.575288884151419 0.551222534768383 0.528026769934249 0.508051860242103 0.492709587801708 0.492216080528229 0.473753297380068 0.473068078653842 0.475948639341764 0.469056931952801 0.466846035736365 0.466287281758311 0.470917001217252 0.489644861376672 0.513578881774365 0.544391816185141 0.59221856033449 0.644701789852024 0.681450678808168 0.699557369750435 0.655776947544372 0.640301976623511 0.63928486136226 0.62097539452553 0.623428631519004 0.612379527681411 0.590861270602746 0.569679609355655 0.551963332101228 0.537429511079267 0.525423290240811 0.517719538028207 0.51634546982744 0.526808168784791 0.535310446824826 0.550171402249203 0.573184892763936 0.584204664638954 0.593505323831579 0.574010858966885 0.531725358359809 0.511333966813361 0.467898996678948 0.464238396608259 0.451359028439525 0.436772238902981 0.427330481405824 0.440117592440505 0.58801582509669 0.574523914986812 0.563303087314429 0.550067171676253 0.661471397046474 0.717974842666288 0.732468894979883 0.637909169668848 0.660472718086476 0.716060128342248 0.738981750245918 0.602438787683661 0.424603561588353 0.397811554488567 0.410268528123246 0.451719084321024 0.528092620276836 0.516060393124775 0.450863123842535 0.389628550976205 0.371021228653624 -9999 -9999 -9999 -9999 -9999 -9999 -9999 -9999 0.347580378343588 0.358680162471765 0.38197367372261 0.554796634802994 0.62890689912343 0.743081081516739 0.738714261664928 0.52834827185238 0.484205456494412 0.491784797075723 0.468368532610866 0.520377557967123 0.529118948699364 0.492485920448818 0.466691574083356 0.505322207516988 0.441606339056995 0.47387593500379 0.492620417332641 0.459219025927485 0.497492813969689 0.489965084723779 0.544548468733808 0.619511789825813 0.676423359870649 0.711107614343789 0.753875517570554 0.677237031949096 0.646499767834969 0.741455638599969 0.725753907511151 0.73092905499045 0.75405631013343 0.658509938879926 0.637742722325168 0.579449310801766 0.54627126062058 -9999 -9999 -9999 -9999 -9999 -9999 -9999 -9999 -9999 -9999 -9999 -9999 -9999 -9999 -9999 -9999 -9999 -9999 -9999 -9999 -9999 -9999 -9999 -9999 -9999 -9999 -9999 -9999 -9999 -9999 -9999 -9999 -9999 -9999 -9999 -9999 -9999 -9999 -9999 -9999 -9999 -9999 -9999 -9999 -9999 -9999 -9999 -9999 -9999 -9999 -9999 -9999 -9999 -9999 -9999 -9999 -9999 -9999 -9999 -9999 -9999 -9999 -9999 -9999 -9999 -9999 -9999 -9999 -9999 -9999 -9999 -9999 -9999 -9999 -9999 -9999 -9999 -9999 -9999 -9999 -9999 -9999 -9999 -9999 -9999 -9999 -9999
-9999 -9999 -9999 -9999 -9999 -9999 -9999 -9999 -9999 -9999 -9999 -9999 -9999 -9999 -9999 -9999 -9999 -9999 -9999 -9999 -9999 -9999 -9999 -9999 -9999 -9999 -9999 -9999 -9999 -9999 -9999 -9999 -9999 -9999 -9999 -9999 -9999 -9999 -9999 -9999 -9999 -9999 -9999 -9999 -9999 -9999 -9999 -9999 -9999 -9999 -9999 0.77096753665458 0.785733845273593 0.799930425275784 0.766632518533896 0.741888871870914 0.700821064197713 0.706500220043746 0.661711593381838 0.624202152994275 0.602604658640599 0.585769610673651 0.563408609688228 0.554569767536426 0.551383745746841 0.542183736004462 0.541694095901896 0.535521604592455 0.527694763371675 0.526049015517941 0.518125129121897 0.514736355551772 0.51026327088814 0.518562499712495 0.515819974729257 0.505374008890532 0.507552049968448 0.50045931295491 0.490633070619389 0.492194975685156 0.507126086897891 0.509644549574343 0.489228123505086 0.474582460225703 0.46899444207941 0.500896787446358 0.488546481989665 0.48136874338386 0.480757272974773 0.471357195563158 0.472684583095932 0.462728307054782 0.470243485094245 0.461346496954791 0.453798424521354 0.450783381215986 0.443614874238861 0.436986682641899 0.445071598520976 0.44177213055633 0.438999079833234 0.44018614799162 0.430409679929966 0.426259580121581 0.423453967835933 0.419845007466356 0.422999362835091 0.426665675496961 0.430097156163338 0.436143133201262 0.437257101392586 0.446141040916936 0.456349043427502 0.466644414511822 0.470707695500687 0.473169597227073 0.481881908739429 0.486540459924651 0.487640414065982 0.495062686052182 0.499789769820661 0.513696811317883 0.533904340975402 0.548823575582661 0.545525093332055 0.53513606874543 0.544574427364291 0.542366292904728 0.537766270364662 0.525257295880494 0.518823126109947 0.535743146993398 0.542850750555814 0.544284546207113 0.549393241156852 0.551632968015306 0.54702694877789 0.537551217800355 0.53775556495331 0.526416737591621 0.516575704256813 0.506451867271982 0.495448685080415 0.483214717241445 0.483774144372862 0.486959379074467 0.483820703451962 0.477119675274596 0.496061827423443 0.518755264231934 0.529894441210293 0.530474069557984 0.521660522488849 0.525794275909625 0.55199418100728 0.537203415421566 0.497774898906627 0.499618524591132 0.495370859910957 0.523138471793617 0.532326477908177 0.485974459281976 0.489124762983092 0.520151790287475 0.521419293920861 0.534593966873299 0.531701220067029 0.527832410649668 0.507036457198318 0.489305015171371 0.472885263502084 0.476492937135963 0.486595621016768 0.514865874841475 0.522473636684343 0.527451586812307 0.507708315807227 0.51164498644853 0.512154750529035 0.513775121431394 0.510839741070929 0.517545306407894 0.528121297935289 0.534695787882963 0.537884657029253 0.545354567607388 0.520143698168776 0.492099213547667 0.482926207839864 0.465629555804429 0.467482139364809 0.47657700175676 0.482759441110637 0.497356611567311 0.506278081965009 0.511787034498373 0.512635904858337 0.5052414771118 0.501951133607409 0.508599127294709 0.507564805074712 0.506451016175596 0.511177609434078 0.528451670490628 0.540938606882012 0.536208511784535 0.525066000554082 0.529509594513189 0.510701984451386 0.506433977653216 0.49788428984661 0.493778423275396 0.492831453234837 0.493431505697681 0.487808089654698 0.503673562800999 0.514439478411377 0.53060801942017 0.545268606315808 0.555313692152053 0.545995143787504 0.528128414692202 0.515592871716825 0.499998031766903 0.487430391434447 0.483228763069188 0.477486777551258 0.470748923811283 0.469318652269899 0.469918035557399 0.459285286108764 0.455358084143549 0.445719705712167 0.448510754602954 0.442740340850579 0.452389575139926 0.452716223225975 0.455670117041196 0.456318594895118 0.468385209744976 0.475305613494155 0.491579175732044 0.50082794556792 0.512884043068232 0.528064212717142 0.520888711321014 0.544213988765302 0.541569882339008 0.530157609688124 0.529518874496123 0.532418326477617 0.534282682009269 0.537697805985955 0.540340974510622 0.53986505367883 0.546077781075562 0.542973202367225 0.544607571408944 0.542181454981384 0.54156066005026 0.542383578814881 0.539822993752407 0.546706149103917 0.538771568758513 0.538433810617214 0.535444329484914 0.539722569116441 0.528290748577989 0.52621064200708 0.51982915653026 0.52126475032255 0.526716472286426 0.533925045066283 0.549154718523766 0.552908547318613 0.520555829884617 0.506492985355234 0.489110529723948 0.46639999740573 0.452701753077773 0.444910500015502 0.439804000067236 0.433186080696424 0.425792172669767 0.418082106325291 0.412358304738151 0.40819142732364 0.400118832384729 0.394432583042663 0.395116970380394 0.395571199384112 0.390901890208299 0.389780117244038 0.385339477402369 0.383104841733097 0.387521596354833 0.392004470892025 0.394771395671663 0.395007879463613 0.403306528072207 0.40762384466571 0.438808268274266 0.481985604863706 0.486014191964663 0.521273906219896 0.546122016649642 0.599905146608299 0.613115884570058 0.610296859487647 0.614947003181508 0.614364285105277 0.619084303855777 0.619741910865028 0.632055583673489 0.636253182607324 0.640423070636043 0.645175408986724 0.659480061054561 0.65365818235108 0.629690917369805 0.64254418717596 0.673436124783902 0.671104655593546 0.641770555942313 0.632710904711846 0.622684368157641 0.622179621370333 0.625353014380184 0.633397921858124 0.642804210568857 0.668837963119925 0.628388131704272 0.611924113521997 0.586296797454165 0.583054422764756 0.563574400204745 0.525585450532384 0.509988404152961 0.502803450543476 0.493976688465456 0.490475130148777 0.486814256380121 0.485816561021943 0.47177666818594 0.476809347438803 0.469686892897139 0.470053542559016 0.485520497871053 0.511481164888504 0.551332760038788 0.589385657898354 0.648185762513221 0.689714695791997 0.670222590139903 0.640180958091156 0.641158166848429 0.621058379509799 0.620773676423583 0.599128445188855 0.585677712610864 0.579511976117281 0.556058070615411 0.543785786980144 0.522578316140137 0.507537016761857 0.494121865924288 0.497461743599654 0.507232855172165 0.513680502337009 0.531126711707207 0.543277265466203 0.542809296559396 0.554890124493292 0.548878945135973 0.512725443350231 0.484360824605108 0.468961664870394 0.459886919151439 0.459016845698501 0.43829047634749 0.422640860108843 0.437031741568359 0.644676387601281 0.761258047959705 0.750495727440315 0.750135935536525 0.605430067723262 0.677192377181724 0.669451016174386 0.768352051198082 0.670479593408375 0.75434021761002 0.673488345544027 0.60269509986724 0.438983262708461 0.394729522993033 0.383351287481521 0.413185917090566 0.485609739721509 0.5812041119063 0.493610286402116 0.406661836528039 0.366426596383691 -9999 -9999 -9999 -9999 -9999 -9999 0.375520600161363 -9999 0.345673154743462 0.350826225881339 0.386697585128676 0.493326072263998 0.544425611395031 0.69455048734745 0.647259142997702 0.528715187188815 0.497263807406646 0.503187949232738 0.519559041554252 0.53353065169895 0.606951412567699 0.523970506964147 0.458987586211635 0.443541291791214 0.411749504565961 0.42027979336686 0.421864137385811 0.486314769897036 0.545248733450358 0.686829577086184 0.738578908289175 0.736983822122959 0.705035923961806 0.719034939019158 0.713545443238806 0.716132081563774 0.569373249834058 0.571729323399097 0.568576180663475 0.584880485366018 0.583775319021443 0.589336894864135 0.554205159719225 0.539076057294182 -9999 -9999 -9999 -9999 -9999 -9999 -9999 -9999 -9999 -9999 -9999 -9999 -9999 -9999 -9999 -9999 -9999 -9999 -9999 -9999 -9999 -9999 -9999 -9999 -9999 -9999 -9999 -9999 -9999 -9999 -9999 -9999 -9999 -9999 -9999 -9999 -9999 -9999 -9999 -9999 -9999 -9999 -9999 -9999 -9999 -9999 -9999 -9999 -9999 -9999 -9999 -9999 -9999 -9999 -9999 -9999 -9999 -9999 -9999 -9999 -9999 -9999 -9999 -9999 -9999 -9999 -9999 -9999 -9999 -9999 -9999 -9999 -9999 -9999 -9999 -9999 -9999 -9999 -9999 -9999 -9999 -9999 -9999 -9999 -9999 -9999 -9999 -9999
-9999 -9999 -9999 -9999 -9999 -9999 -9999 -9999 -9999 -9999 -9999 -9999 -9999 -9999 -9999 -9999 -9999 -9999 -9999 -9999 -9999 -9999 -9999 -9999 -9999 -9999 -9999 -9999 -9999 -9999 -9999 -9999 -9999 -9999 -9999 -9999 -9999 -9999 -9999 -9999 -9999 -9999 -9999 -9999 -9999 -9999 -9999 -9999 -9999 -9999 -9999 -9999 0.807129777844404 0.793170285702724 0.754072847645295 0.734886548388161 0.717440435195562 0.655393050855774 0.625716567689192 0.61220734962389 0.592992393532466 0.583542019787976 0.561234677575485 0.554859454864521 0.53652556404711 0.52907724658969 0.518810307908489 0.514678993161709 0.514192329942023 0.513871702333392 0.497858377605988 0.497582883759958 0.502654488592034 0.510336618392646 0.510093520858267 0.506775303161733 0.5069894363234 0.501400913595234 0.485485483453792 0.489595570553739 0.499826852934285 0.498857852215312 0.48427165424988 0.472186006667195 0.473552828489757 0.483211581854482 0.484036685148455 0.515076588288903 0.491726606301154 0.479722385899773 0.475467233798279 0.464032215504105 0.473896758594818 0.460387031277202 0.457708430433402 0.445019390416321 0.44761460151552 0.435014994687139 0.431224444582751 0.429624394759163 0.42735697615208 0.428083787250943 0.423764642668093 0.412925391388406 0.414071117254679 0.413153697390835 0.416782271932073 0.427688436309376 0.432781886141449 0.432788685413169 0.432642131797488 0.444640178176199 0.449975200720162 0.456231184177467 0.463778184509439 0.470690252341613 0.472790534359591 0.470309480204 0.465351850763872 0.475183711177418 0.489865247402702 0.485708721764668 0.507674437482657 0.524329066247995 0.526910862111579 0.519362062787961 0.524121723888755 0.522506059098591 0.519473027495295 0.520908263852478 0.52208546973343 0.538478890803329 0.534569664633941 0.534274133405023 0.541435400872199 0.529455601476312 0.533162206762023 0.524449640386428 0.514799110216879 0.515592140343811 0.504671090622013 0.499385470073395 0.484102084030116 0.481406096145808 0.475683983868284 0.476607053927543 0.468479085118393 0.475905643094763 0.476007924191209 0.488313246361092 0.511841656534978 0.525820983402235 0.541772877846112 0.540909685564191 0.517325078071986 0.499224247895698 0.484142646772645 0.472942098547531 0.478467837474999 0.489043665760071 0.535724037291657 0.527834713172562 0.520412362712017 0.514771514960449 0.508378275296214 0.499572011194628 0.497537721587626 0.469783224561751 0.494035415848663 0.477062053844378 0.480124716738134 0.488144640603284 0.475893733533802 0.487310042762274 0.487724088035176 0.4920425383299 0.508102893013948 0.516916954147734 0.512114202688462 0.511660116635441 0.534648411321467 0.534411819052991 0.540401813944144 0.539232580852017 0.54761072666965 0.531985079517838 0.498766225573574 0.476652570641292 0.476837737019462 0.463450094072901 0.462308922276635 0.481309659547198 0.490619671938592 0.504826229785646 0.512020573633807 0.513658995722836 0.514023444305321 0.504552789665699 0.494438998151492 0.491749338972304 0.482972412754257 0.491620709362401 0.504670357683319 0.526641377710535 0.543989108141526 0.521420134297011 0.504516410845721 0.522374691665265 0.511429043154568 0.50651328503443 0.49810441746187 0.495259109351411 0.492270248955027 0.480990253880944 0.474361996510165 0.485056337193959 0.494596293806593 0.507033516478008 0.523144519367118 0.548737306597517 0.55545577362362 0.53791138599105 0.519419802932627 0.515600194743548 0.5038149583596 0.494112075316429 0.488726896723005 0.485571717858682 0.483309316641756 0.478929321922532 0.471450153944952 0.469588998896708 0.465038038475742 0.459563850885034 0.465316204664833 0.470323475951468 0.47264581893094 0.474488081900734 0.478448598244963 0.476468241769021 0.492730491979887 0.507554186267029 0.513216510454799 0.537134413681936 0.526505737792847 0.524174257855152 0.539922424837668 0.549329621066612 0.538129438749824 0.542521339502325 0.545568150466531 0.548859485576247 0.55386732854458 0.554522166328864 0.559590152159691 0.562886186077003 0.562609363574867 0.557297211371378 0.556766532619094 0.552900351232576 0.553312032111676 0.556408090168082 0.557125581300904 0.552835106759829 0.551948161978877 0.552866421058839 0.55098480227233 0.542945318260583 0.535224987962241 0.537922457774844 0.538327574152689 0.544098403033996 0.554552004286653 0.537806966851593 0.522465851720351 0.497421499350589 0.476396013530109 0.463783066850581 0.446674019902422 0.442118677121358 0.436072469725049 0.431340513654198 0.422766854637235 0.419718840888055 0.409010398178008 0.404884163130179 0.39895581254068 0.392177790795326 0.386110705880529 0.385284022700635 0.380753843850666 0.376547007729971 0.372424862302279 0.371729667971699 0.369581741544617 0.371120499944342 0.376955824835915 0.381554669147838 0.395657732830568 0.399985473740867 0.41529899006169 0.461001810693202 0.492388770912751 0.504864998531971 0.544953070970833 0.59826635441261 0.594755733299865 0.622517711867064 0.615428266439643 0.615296912704427 0.623418843463397 0.623638064891383 0.622143650343336 0.639264246732953 0.626968243276987 0.611368559298271 0.649204186068715 0.665820419610853 0.635222097845906 0.62047540790414 0.647411950421993 0.64197162767551 0.631833178446893 0.620834602423875 0.594428649677365 0.610154277212681 0.613674966609427 0.604442083688064 0.613281365053634 0.622719224764647 0.657623495233809 0.638228966677634 0.617019039110139 0.595023699841926 0.58310758475978 0.555085051797912 0.532575388546066 0.518456223830734 0.511133222391538 0.501119054448959 0.491437135107482 0.492064917663828 0.491675255976568 0.48569135090105 0.485551325303969 0.471962383003981 0.474743123600461 0.490290380740733 0.522980118384641 0.558939700996798 0.598745506807963 0.655126777769491 0.664886542525831 0.659738956711271 0.635253600347843 0.620707012654817 0.607195057118267 0.59485807478265 0.59515874542183 0.588209526587775 0.567733541849356 0.555324474603798 0.535409054645806 0.519386191880685 0.489918456417038 0.47588935329768 0.475580161107979 0.489438960616858 0.500468849132664 0.516477130770784 0.531737288985907 0.531324695116831 0.533023849696254 0.514313922181798 0.497793019216887 0.510275029989788 0.503722555180769 0.460512095680145 0.466026803714356 0.446354772839812 0.422555410522918 0.453725619460237 0.493101308422612 0.551410137887563 0.609476057551605 0.573137847954862 0.516939363812892 0.531487307603183 0.572977238666706 0.744516837686816 0.752739872549819 0.665354247470694 0.654935821883663 0.600188436735697 0.443532558903641 0.400757272474554 0.381561718053291 0.385905425268286 0.434499733694949 0.588342124078331 0.526308548484305 0.414380109506764 0.379332015223065 0.358368552736907 0.352293933392833 -9999 -9999 -9999 -9999 0.345033723247109 -9999 0.3404747519242 0.343312179579268 0.376039524314236 0.434293846213953 0.560393407378329 0.84114571813536 0.582159304647375 0.563815225483296 0.715962532138379 0.75409802120241 0.590185579792926 0.582211299737318 0.689828609825179 0.48510269607827 0.473183143706694 0.491683009853654 0.454147720431649 0.703736876700336 0.710919667752906 0.731242909578253 0.698067038727703 0.636671839866434 0.641163949612579 0.711307256201013 0.711184690247363 0.649757899810893 0.60907063147061 0.559849078175221 0.535397529313131 0.535323498399395 -9999 0.551302048937146 0.529055647076826 -9999 -9999 -9999 -9999 -9999 -9999 -9999 -9999 -9999 -9999 -9999 -9999 -9999 -9999 -9999 -9999 -9999 -9999 -9999 -9999 -9999 -9999 -9999 -9999 -9999 -9999 -9999 -9999 -9999 -9999 -9999 -9999 -9999 -9999 -9999 -9999 -9999 -9999 -9999 -9999 -9999 -9999 -9999 -9999 -9999 -9999 -9999 -9999 -9999 -9999 -9999 -9999 -9999 -9999 -9999 -9999 -9999 -9999 -9999 -9999 -9999 -9999 -9999 -9999 -9999 -9999 -9999 -9999 -9999 -9999 -9999 -9999 -9999 -9999 -9999 -9999 -9999 -9999 -9999 -9999 -9999 -9999 -9999 -9999 -9999 -9999 -9999 -9999 -9999 -9999 -9999
-9999 -9999 -9999 -9999 -9999 -9999 -9999 -9999 -9999 -9999 -9999 -9999 -9999 -9999 -9999 -9999 -9999 -9999 -9999 -9999 -9999 -9999 -9999 -9999 -9999 -9999 -9999 -9999 -9999 -9999 -9999 -9999 -9999 -9999 -9999 -9999 -9999 -9999 -9999 -9999 -9999 -9999 -9999 -9999 -9999 -9999 -9999 -9999 -9999 -9999 -9999 -9999 0.809744044020225 0.801578943404647 0.756236536910774 0.727613096221513 0.680167434530894 0.623799331340071 0.621612149392504 0.609512056039817 0.602644426767564 0.579336581009086 0.559339627371261 0.540261713945354 0.524396924087469 0.51260953432493 0.516813401418274 0.512913984299598 0.510287804871109 0.50242504007962 0.496254764714345 0.498625740211854 0.498857713253349 0.507482069100804 0.50701589497765 0.500019465586291 0.501338081093542 0.495423651075888 0.486347969205291 0.489659425620698 0.493685248054162 0.470731160341706 0.47399725972765 0.471623203222122 0.47627970670332 0.476668395133443 0.478558141068491 0.502607402112353 0.500907413477608 0.48670079706982 0.477022848544347 0.471546705371449 0.473932216083203 0.463484228394561 0.458632861098385 0.451316374865443 0.443011488731909 0.439678808473477 0.426283181175251 0.42620863696701 0.424937276894784 0.415706108965946 0.418221669479328 0.412054187565746 0.408234718560212 0.412317461266035 0.418248243607501 0.423589423467584 0.421502341788332 0.424882754564195 0.430087108074698 0.439252152162494 0.448536344929468 0.453253263486657 0.462675731052417 0.464290998027359 0.473562001321821 0.461878521122182 0.462841648482207 0.462733265596296 0.469637082827182 0.476683118810741 0.48572921209347 0.494121073337753 0.500891981631461 0.508195582300076 0.510261033107954 0.513212598074653 0.51273737940185 0.508059989490362 0.510471348383415 0.526774608862922 0.523423622216773 0.526549172673105 0.520641456571003 0.523950863507505 0.517552984800156 0.515169392323161 0.51467922834738 0.503455385646655 0.489914281396067 0.486416309601781 0.479589566098218 0.469458577907429 0.467194300146112 0.466145460730485 0.46460892156186 0.470739121517343 0.470604404979436 0.474020672459742 0.490539342201811 0.499693575955534 0.494685614158513 0.502033652159672 0.488029475419052 0.470212883059407 0.46158321946208 0.464499547430825 0.463784099828105 0.467404652125913 0.485523508085161 0.506723250401455 0.519587565960057 0.49249461241419 0.450868752345496 0.459465082998716 0.475577714932403 0.45947799095186 0.46056831471947 0.45937116247299 0.476032639585239 0.469165112213768 0.468163540824401 0.477580291022643 0.480020405307041 0.486263548476204 0.485991655708755 0.479710062735822 0.488401494938852 0.499767238274746 0.499910338799158 0.508269991164654 0.529232063563935 0.528697169872089 0.538489430113925 0.508788463014308 0.489991136079047 0.482361330863764 0.472455002327871 0.472497618004114 0.473211238222282 0.471976457669557 0.48660010151045 0.500425977658293 0.513291070433757 0.508173809868631 0.501674462228382 0.489789563982919 0.485994679794256 0.472761543010387 0.481140723349922 0.485807688931616 0.501345225464979 0.525778332677406 0.546062909435689 0.523625405306662 0.499017617874459 0.523867872032612 0.498858826964329 0.493851134114492 0.490653491946482 0.487850778164677 0.482851540534462 0.474035451314258 0.468908756361467 0.47408490915324 0.482426843771197 0.498626828322315 0.512640268882279 0.524324008678687 0.545815796754931 0.558285225736291 0.538095688215221 0.521440017679815 0.515284717851979 0.497714538783444 0.502566607624577 0.493110630351979 0.491989973193016 0.494701029619373 0.486798670975994 0.487422396669849 0.488240051003778 0.484840737354619 0.481754908793519 0.483309036296909 0.487834255536038 0.491766093817578 0.493727114668733 0.502942047614851 0.506681630436779 0.514159460241634 0.526437215226542 0.539974491140946 0.524600810044224 0.531818096197182 0.56411928615291 0.548411584359985 0.548532882621968 0.549693566696105 0.563597186639386 0.567343172777973 0.567351293063605 0.57396964119522 0.571774244774837 0.579784944659358 0.575821716473528 0.574890611064236 0.570353873115198 0.565078131488036 0.567706728815525 0.563971657123783 0.572160378272786 0.562710291985149 0.562302785678014 0.561198104626703 0.562652492725935 0.554106612778989 0.550897287275172 0.55228334458243 0.553239841979325 0.550341780568697 0.530163927406645 0.496622674896581 0.474356526085849 0.463816234095685 0.452369486577508 0.444872759505831 0.440419170386034 0.430620251372713 0.424763792038573 0.421075771922409 0.421051824904074 0.411721269468168 0.400977902266335 0.395670687206434 0.389187303608341 0.383672806985149 0.378455017172652 0.376918449931989 0.368472327674503 0.366545673722856 0.363768719243306 0.358287017795745 0.360231981903645 0.36231375451435 0.368474789921355 0.375064677511903 0.391398459298909 0.399113951735253 0.404942452996937 0.438809703624534 0.503823105196164 0.565059649837237 0.618414544975795 0.629405532499809 0.594897025064059 0.624719056156582 0.629306063176646 0.632428352975543 0.634131923528416 0.644909860082307 0.645614230931278 0.626989538178226 0.60495766158194 0.602634877989065 0.641052780945794 0.638338875414086 0.630235315133513 0.610806490674144 0.623375120017304 0.633352549784278 0.618200022053399 0.612498941510794 0.596256550227699 0.600599603984256 0.620024148257286 0.599789976992816 0.602591650356101 0.614291884716077 0.629274624606463 0.650554486372345 0.612109246554578 0.586684660478576 0.56882796720281 0.548122548100551 0.530063169646078 0.524779693811074 0.513429549703069 0.508339718176155 0.504818039442894 0.504113951369659 0.50111159633499 0.507926523310208 0.498734720447537 0.488957906784282 0.497231397012175 0.506057288251944 0.535863741603595 0.561798526005625 0.613258653870651 0.664147798557342 0.639893863837294 0.622298872564086 0.616784606548726 0.615001269311794 0.5930281375176 0.584959417991037 0.577372670988815 0.570523323777303 0.560558530406507 0.552143127475958 0.518541392116516 0.500806812150304 0.485435416591329 0.475017869213883 0.472908682647751 0.475170782264597 0.489600538151233 0.501351239037131 0.521152373430378 0.539537931316781 0.537199322942187 0.540396924803111 0.519376689160749 0.485522306926066 0.61478641190578 0.565738242100565 0.459361703463132 0.44383734132683 0.430070572883587 0.425345505377311 0.431831965513065 0.459890230331442 0.487734560700621 0.493774099145709 0.538520968391558 0.571255018318674 0.76934537381176 0.739278291656838 0.731154545255845 0.727482579888945 0.712214389607554 0.608263514177632 0.456995828464493 0.409242294662008 0.435670937962562 0.38135621872009 0.381845052433105 0.446574028002135 0.522632091901274 0.454378310276074 0.449204472247255 0.40319081017309 0.372826385612197 0.354035179862446 -9999 -9999 -9999 0.343166057319951 -9999 -9999 0.337679311272884 0.35855251454813 0.484310019226788 0.589939978496245 0.724805572857569 0.816627981330887 0.794176351276748 0.776548343105628 0.763580833364684 0.714773398990415 0.672680407430647 0.711819342379122 0.574724770402389 0.687639330866307 0.697300198989643 0.722788812268844 0.721287471902857 0.725470423518149 0.715195230890536 0.658165781123825 0.591748955833614 0.60475617551136 0.626457555752654 0.610145633947567 0.572538231728085 0.55015883576287 0.529986513898025 -9999 -9999 -9999 -9999 -9999 -9999 -9999 -9999 -9999 -9999 -9999 -9999 -9999 -9999 -9999 -9999 -9999 -9999 -9999 -9999 -9999 -9999 -9999 -9999 -9999 -9999 -9999 -9999 -9999 -9999 -9999 -9999 -9999 -9999 -9999 -9999 -9999 -9999 -9999 -9999 -9999 -9999 -9999 -9999 -9999 -9999 -9999 -9999 -9999 -9999 -9999 -9999 -9999 -9999 -9999 -9999 -9999 -9999 -9999 -9999 -9999 -9999 -9999 -9999 -9999 -9999 -9999 -9999 -9999 -9999 -9999 -9999 -9999 -9999 -9999 -9999 -9999 -9999 -9999 -9999 -9999 -9999 -9999 -9999 -9999 -9999 -9999 -9999 -9999 -9999 -9999 -9999 -9999 -9999 -9999 -9999
-9999 -9999 -9999 -9999 -9999 -9999 -9999 -9999 -9999 -9999 -9999 -9999 -9999 -9999 -9999 -9999 -9999 -9999 -9999 -9999 -9999 -9999 -9999 -9999 -9999 -9999 -9999 -9999 -9999 -9999 -9999 -9999 -9999 -9999 -9999 -9999 -9999 -9999 -9999 -9999 -9999 -9999 -9999 -9999 -9999 -9999 -9999 -9999 -9999 -9999 -9999 -9999 0.82177964296665 0.803567878244105 0.770099697048847 0.70931818694241 0.66951630907144 0.645185562222154 0.656835027191594 0.671224875296435 0.647991895573184 0.607428063401755 0.55965344303204 0.537142354625626 0.510277720930234 0.510818072029645 0.506625072634103 0.504600473656881 0.503416147887682 0.502979870456488 0.506207524994283 0.508849935647342 0.507245988811523 0.512566840224275 0.513616987294359 0.504687355914122 0.499941618425661 0.494446151862914 0.490291780324271 0.484445932711112 0.471033139043614 0.473798523311757 0.467501818156141 0.468874772936126 0.476671001758901 0.48234452606569 0.488436148873669 0.4796951337813 0.488128223761309 0.478290029197714 0.480568307773782 0.471416581312788 0.474669519473627 0.473668098140828 0.460953540854224 0.448653823772374 0.444161029882011 0.437140916683794 0.428633748305743 0.421965646639552 0.416937270355708 0.414691616640625 0.414296034918956 0.407721602953002 0.4049057775226 0.412026572581046 0.415967551772898 0.418179781810549 0.417662530954762 0.423056659598908 0.433423418573982 0.443127293384365 0.446075109967921 0.451935204349554 0.454964734452439 0.464615623483854 0.471657138945394 0.462129057341259 0.456339294213327 0.451513529360221 0.46014804739182 0.470901413995043 0.471548732442879 0.481006443545536 0.488775922356591 0.493666746716495 0.501883629431216 0.492338410088548 0.500409050860593 0.493356253297734 0.518285937443335 0.509881547188359 0.504274574919336 0.506933259034033 0.50141185473216 0.501699025647141 0.502563088844702 0.503650546185002 0.514846898879597 0.493791922092436 0.491450728762714 0.484300281518573 0.476220620517382 0.468103134209371 0.461903738097136 0.462680688427585 0.455008092303834 0.453999059837643 0.451896381658692 0.455817133336406 0.465589348985196 0.478519044360615 0.475311674032743 0.478625351983674 0.471287979283622 0.462114358895648 0.459501346074177 0.456749398562687 0.451686954181288 0.450545763077508 0.451909769075292 0.48290326546261 0.458424939224626 0.45727073068882 0.443236045097612 0.454627376227316 0.467052847370681 0.464405241699672 0.465751771523067 0.459514767656401 0.465722611129452 0.456412264348626 0.463600588970867 0.462692462655795 0.467972119141273 0.468759647356177 0.471068570722154 0.474629931063911 0.475359039278914 0.485644684037682 0.491431902199763 0.493634118862061 0.50123562852631 0.496468750828997 0.500302212676402 0.48958074031237 0.475326036178496 0.469054800349214 0.468112799693861 0.458982583759969 0.468320551941698 0.475378965775171 0.482210081849415 0.49193350966235 0.515115200223798 0.51773256070228 0.502201200225703 0.47820634215194 0.472122067119739 0.463276927415665 0.469454981579464 0.474042292360759 0.490379647939746 0.518226167970828 0.546546814323853 0.516092020900809 0.512871354573017 0.53541302512714 0.520043195511045 0.502680442164596 0.495953565135269 0.480127382912349 0.478827258308446 0.468364201125911 0.468787391882562 0.468504582058635 0.477619288110666 0.486777229061015 0.489852880792327 0.504144040406986 0.523844046455347 0.535726446245026 0.551865549068365 0.540532243504881 0.52615874530725 0.514092508274477 0.509265274938194 0.510591115848717 0.509124833486378 0.505601282995201 0.501730163547956 0.505662449249252 0.507056698502716 0.507653815486917 0.502544888943982 0.501358891716206 0.506902394464981 0.506413737891376 0.510929220401862 0.519471765606751 0.520145789358811 0.521413430767667 0.54387231789776 0.558101339497131 0.552055114828759 0.559792805755284 0.564683008031617 0.563651973898729 0.557390249128239 0.553156251637629 0.55715436170415 0.559728032321922 0.545237128565059 0.561049310265371 0.559719159221656 0.561120576022909 0.57725604538026 0.576894891326964 0.585268710772589 0.583691808737135 0.581908242868888 0.580330684636399 0.571465625595341 0.570942383244158 0.575177335280467 0.576384357891314 0.550684529064151 0.545815041632765 0.54156765972784 0.536485872698626 0.532274261453756 0.508322398059667 0.493874816322256 0.465618884916811 0.457157087480862 0.457462163484968 0.451291422160178 0.445105650775202 0.431866755955154 0.427354873738485 0.421492042505769 0.414643620812328 0.411259545017444 0.400436154418039 0.391315135271674 0.38871476245776 0.383975119311691 0.379454928725213 0.375356657853417 0.368380972402772 0.359933511390287 0.351208770324885 0.352601306242988 0.351975300071797 0.349888963563152 0.354564522876756 0.36304681796485 0.371847133535172 0.394404515583633 0.400899667717673 0.397381381258488 0.432377059101819 0.488831782854391 0.542796192785062 0.622584632416076 0.645363125950313 0.610078432485456 0.644271870357625 0.644153666604832 0.624604007668821 0.625291601451072 0.625888106478957 0.63680954718571 0.637570627659705 0.632219885990193 0.615471091776103 0.621357705684563 0.629350620707112 0.601523386448492 0.612101909346415 0.602036411645583 0.605349253480383 0.604245367987693 0.599688075242416 0.589795807214184 0.588326862451002 0.594508272759688 0.592610681075642 0.597600313022902 0.606309186987248 0.624969397707965 0.652377751091905 0.629054309147416 0.591936403765155 0.564256395898818 0.54317146092808 0.536101667864712 0.536764565969857 0.524228560083025 0.518230645172459 0.517620330330518 0.518428711573296 0.523670009229535 0.530050312981091 0.510958417478013 0.514407807877473 0.51583403977712 0.532563426941792 0.554794711294109 0.580148757663376 0.624437258310974 0.643954928889584 0.610970159484925 0.611990617962675 0.600723426019834 0.588099987399212 0.583209801729359 0.567117632685249 0.570715059577122 0.559869397111983 0.551803003664089 0.536279781178623 0.52167714295877 0.494875095942596 0.486992399841389 0.478647301248452 0.463061720483448 0.46661117605804 0.48386370801962 0.505795285424432 0.529744339148308 0.539138706524395 0.547481998420522 0.536940735295974 0.523830075412888 0.495809023165356 0.539927108503304 0.691349205053701 0.479853859036864 0.446532351174551 0.446117726321585 0.443155357671986 0.490276447174948 0.759424901187572 0.471874390740498 0.469756592485702 0.504083733921993 0.774458816603652 0.770213474928473 0.689716751422746 0.762061497365817 0.693743747187487 0.663228164080233 0.634123103574326 0.475430328573636 0.403071162833649 0.447827452566557 0.424199694690105 0.349885730891805 0.375082514512081 0.411250608861291 0.481626130740732 0.547419030604126 0.528154257883895 0.410503496319713 0.356560794867442 0.337331738045764 -9999 -9999 0.331908939564161 -9999 -9999 0.332498957126885 0.351714991807461 0.454668559326901 0.540540915277968 0.663490653225039 0.828694781280043 0.680209260735322 0.71383374050898 0.680488091815674 0.724698519645622 0.650456812909845 0.62842128323957 0.717958492857591 0.713709362606118 0.688576101231062 0.717646766006835 0.691630332622558 0.698949777176088 0.708547861884393 0.59433372392434 0.553431666192553 0.540739668578255 0.54738670026434 0.541575328978777 0.533707990222833 0.526986642692874 -9999 -9999 -9999 -9999 -9999 -9999 -9999 -9999 -9999 -9999 -9999 -9999 -9999 -9999 -9999 -9999 -9999 -9999 -9999 -9999 -9999 -9999 -9999 -9999 -9999 -9999 -9999 -9999 -9999 -9999 -9999 -9999 -9999 -9999 -9999 -9999 -9999 -9999 -9999 -9999 -9999 -9999 -9999 -9999 -9999 -9999 -9999 -9999 -9999 -9999 -9999 -9999 -9999 -9999 -9999 -9999 -9999 -9999 -9999 -9999 -9999 -9999 -9999 -9999 -9999 -9999 -9999 -9999 -9999 -9999 -9999 -9999 -9999 -9999 -9999 -9999 -9999 -9999 -9999 -9999 -9999 -9999 -9999 -9999 -9999 -9999 -9999 -9999 -9999 -9999 -9999 -9999 -9999 -9999 -9999 -9999 -9999
-9999 -9999 -9999 -9999 -9999 -9999 -9999 -9999 -9999 -9999 -9999 -9999 -9999 -9999 -9999 -9999 -9999 -9999 -9999 -9999 -9999 -9999 -9999 -9999 -9999 -9999 -9999 -9999 -9999 -9999 -9999 -9999 -9999 -9999 -9999 -9999 -9999 -9999 -9999 -9999 -9999 -9999 -9999 -9999 -9999 -9999 -9999 -9999 -9999 -9999 -9999 -9999 0.731839244737873 0.775412769638695 0.771144425213837 0.701310238189397 0.6486118292518 0.653688993179042 0.657843597208125 0.666060091016849 0.640517589343862 0.596667570702712 0.543217100191765 0.526536918915059 0.513923405400488 0.508968960580909 0.496866566568223 0.502173185817829 0.505402488120352 0.500150130113252 0.506049086292902 0.515653154647124 0.524335875179501 0.541809640171522 0.528707426684167 0.513900062579061 0.504458401376611 0.495769663058022 0.488386155824589 0.479424106541022 0.475464578777896 0.476406275634609 0.4659385952691 0.466719108378731 0.470836606820673 0.477174928999694 0.477295010276928 0.476927242059389 0.481383488975511 0.475780842366966 0.475684765745784 0.470878467903099 0.474082169506493 0.469576752500676 0.462913841830855 0.450660632489787 0.440616062728919 0.433356074349015 0.4279980530609 0.420051330261124 0.419081440197701 0.414817071452414 0.40839119441518 0.409135613220105 0.406691591008707 0.410682379270053 0.414040951489948 0.417552617630123 0.423127741955104 0.424518164236226 0.433912721471037 0.44225179510457 0.45150106356618 0.450651884943416 0.451208451849592 0.465427482170282 0.47784261737135 0.465546107309653 0.454879460039511 0.452911959306413 0.45585398601567 0.465560629173265 0.471065608405982 0.469441399278997 0.475233539569933 0.478057346834438 0.488941083815066 0.48402634573978 0.488739325640702 0.493930027897813 0.500892149813267 0.500306420903807 0.490170494542091 0.484845364643113 0.482881992861192 0.48117063814507 0.487244131518077 0.487674013826745 0.490515708040852 0.486595880334284 0.478033807070307 0.474404432694274 0.469864374833673 0.46002905164372 0.460854784489353 0.459410085806511 0.461000411661482 0.450281665787414 0.458562166274489 0.451867771068377 0.460024070266575 0.460685563170687 0.464997146383508 0.459721191394731 0.456233810084748 0.452798376313777 0.445506650619311 0.453394680553207 0.442757699144549 0.445619725995755 0.452033293454287 0.440178156496468 0.443301684549066 0.433787118513984 0.426392909594747 0.429821070429273 0.502146772364446 0.450796104020466 0.450590875841761 0.460010407400365 0.476125933325023 0.471156009970222 0.466243241969924 0.459952293563558 0.46493738604947 0.459813921243706 0.459793896859864 0.46852632541099 0.473691533644815 0.467201217510727 0.46559541634988 0.474292683911812 0.479082631068548 0.475181304718817 0.47770491264074 0.470553268030872 0.465548457745957 0.456271795835784 0.458109600963491 0.456748443096264 0.463444289655838 0.471464330127652 0.471817067070123 0.482863027172012 0.497646998997286 0.512160980561093 0.484260149836506 0.461676303402109 0.454821851915218 0.444753456499842 0.453626503517499 0.466404661257594 0.478034115732624 0.505248746462724 0.560379840942442 0.52097315398195 0.504327894152576 0.516017509018693 0.539820739345226 0.524209206684018 0.508304096187712 0.493579885271973 0.480397949304147 0.471265836991669 0.460873431571222 0.460407074524693 0.461853598167779 0.466349149436758 0.472683490850997 0.48480913499191 0.499549553520127 0.524184966723024 0.532924235718941 0.554259542888832 0.530321418140642 0.534103955786727 0.527925453709305 0.52615520114565 0.52831218767819 0.526340936193945 0.527064199524719 0.524186674555708 0.532892290173428 0.529302952599046 0.523060912034811 0.520217152520107 0.529709683110142 0.523368008681815 0.526963518212794 0.536476002966539 0.536117327511909 0.543024513927598 0.552232830981892 0.558522455204262 0.562162364256074 0.568799194698384 0.570785689573582 0.561985345037085 0.562271368894741 0.56034575864543 0.546994380887198 0.522864494813336 0.547483793657444 0.547362988497378 0.53624423561589 0.547982635240244 0.562505490038001 0.562333154954222 0.560756889997181 0.552340353470404 0.55095085585491 0.53357300643918 0.533295045659995 0.536168828922868 0.534850899210129 0.514633613991615 0.51414569447941 0.510220103369752 0.502801197013872 0.498887928843704 0.493824947716928 0.472504257021236 0.460421277578443 0.447329228909598 0.438933530401166 0.44201610865915 0.431992549913763 0.423220636956311 0.422107168824154 0.418578110438865 0.416060339297527 0.41293664949197 0.400786398564848 0.395879679772142 0.38563206664297 0.381397459613892 0.373840968716738 0.374200928282105 0.364661875307666 0.356428334153491 0.35380537204077 0.348122698919473 0.341852666587209 0.342241059686455 0.34762984869797 0.352223793962414 0.363289986094168 0.378985510983041 0.406969577399269 0.4519351312328 0.399881219512652 0.413178589887717 0.46120396416266 0.498222691425628 0.570649883363391 0.622998355127571 0.64044374183408 0.64467286868162 0.639774869312635 0.618621365208565 0.616566812572506 0.606965306733781 0.602442163170725 0.62128803284292 0.614529534267398 0.621826496739751 0.625604770516385 0.612200697296789 0.604328301726029 0.597330518051565 0.574934616335958 0.601708390278513 0.601174922036728 0.5890010906042 0.581908559865448 0.581070455181087 0.576307247365387 0.581265969481104 0.58394339794962 0.587868859750466 0.622393514172797 0.64119718867017 0.630616463326202 0.59193884529158 0.564730871463847 0.552371313475336 0.550872965614123 0.537631138860322 0.538888034726599 0.538285050426586 0.534846036691984 0.536895788554702 0.547655552849962 0.543385823922097 0.537637633996572 0.53629308444841 0.548001378793545 0.551111542189859 0.572067254917069 0.600605563213458 0.636206914271903 0.61894641843142 0.591771905420968 0.575890463964466 0.571389073975434 0.56466876552137 0.557915736951072 0.551005225815732 0.553009907552957 0.547011800904263 0.538378010383141 0.532336531624442 0.520421921548987 0.499523565920354 0.488497311964395 0.480517761154456 0.475513271821644 0.476133925359281 0.496438867613874 0.528233748287937 0.540122963728491 0.545339687347047 0.550412458776223 0.52530790133794 0.520489475159551 0.503585835598393 0.724243619906043 0.703376203719397 0.517653428641653 0.471089557412534 0.485558395613241 0.566315195457636 0.606180970092557 0.679164244532228 0.587835915208495 0.453316397334723 0.476429412039436 0.54216082016963 0.676205626274467 0.732649655974603 0.7381628421576 0.642847919039955 0.656066729945513 0.652133112143953 0.539155449418017 0.420591599924095 0.4049825957558 0.386660619729739 0.348405857233723 0.377107555814188 0.372035545090834 0.422014815328609 0.601598104635982 0.658885376108812 0.41994306384262 0.373665557826142 0.334293391744432 0.323368324328746 -9999 -9999 -9999 -9999 0.332585171166374 0.353597717282064 0.413080348273366 0.515703067937285 0.70556694319375 0.800814074525023 0.6842076380448 0.590423512551511 0.549590859842957 0.541679312579832 0.600566464928785 0.641096201847744 0.573132890777972 0.56804670758213 0.556767995986747 0.577568962635401 0.626499929459473 0.544362484195511 0.53280031310057 0.528736497387655 0.523039125260207 0.521891118725611 0.519888760609451 -9999 -9999 -9999 -9999 -9999 -9999 -9999 -9999 -9999 -9999 -9999 -9999 -9999 -9999 -9999 -9999 -9999 -9999 -9999 -9999 -9999 -9999 -9999 -9999 -9999 -9999 -9999 -9999 -9999 -9999 -9999 -9999 -9999 -9999 -9999 -9999 -9999 -9999 -9999 -9999 -9999 -9999 -9999 -9999 -9999 -9999 -9999 -9999 -9999 -9999 -9999 -9999 -9999 -9999 -9999 -9999 -9999 -9999 -9999 -9999 -9999 -9999 -9999 -9999 -9999 -9999 -9999 -9999 -9999 -9999 -9999 -9999 -9999 -9999 -9999 -9999 -9999 -9999 -9999 -9999 -9999 -9999 -9999 -9999 -9999 -9999 -9999 -9999 -9999 -9999 -9999 -9999 -9999 -9999 -9999 -9999 -9999 -9999 -9999 -9999
-9999 -9999 -9999 -9999 -9999 -9999 -9999 -9999 -9999 -9999 -9999 -9999 -9999 -9999 -9999 -9999 -9999 -9999 -9999 -9999 -9999 -9999 -9999 -9999 -9999 -9999 -9999 -9999 -9999 -9999 -9999 -9999 -9999 -9999 -9999 -9999 -9999 -9999 -9999 -9999 -9999 -9999 -9999 -9999 -9999 -9999 -9999 -9999 -9999 -9999 -9999 -9999 0.718178681462557 0.698243999640362 0.708223356708984 0.660792037384013 0.636866088592748 0.601814636194725 0.623029418955389 0.633328369726815 0.600604717463041 0.571310289598774 0.548346085715672 0.535229144109908 0.532041315795241 0.517720030270802 0.495543018519134 0.503084966014615 0.503925204183578 0.50574291895164 0.501345305221132 0.516150552097884 0.525212769196943 0.543954903719647 0.51873722733433 0.510287466179584 0.497848156940569 0.498110049786856 0.484894459715222 0.477692008856107 0.483907984919911 0.474999861248303 0.468119464389178 0.45831646670087 0.468490610816637 0.469486919426343 0.475459194935772 0.470260814676764 0.46942129698144 0.476806999848104 0.472231147631503 0.46806885538734 0.470650202883282 0.46306067022791 0.455996915834497 0.449744739799471 0.43985455169996 0.436254530109581 0.429939498642456 0.424745245455505 0.418712912370954 0.417010413358384 0.408380552063042 0.407683437362923 0.412594947720674 0.413885212172097 0.41326702526951 0.416938568002912 0.425455208953977 0.435224546992929 0.438214744888569 0.449381792472951 0.448920465119454 0.44899415593971 0.458762493177437 0.463224067968859 0.472937249653674 0.464657386082006 0.462057190562231 0.449874363033761 0.459049462492338 0.45923473535905 0.464995597633681 0.473716850849583 0.472737881109149 0.483085062116316 0.486184158760276 0.486048505897277 0.486699243524081 0.492327749492673 0.496593747249154 0.489046751412747 0.477171776678051 0.465774984214962 0.462388904393855 0.46504666683675 0.468017406276337 0.477902629703463 0.479416912645864 0.480368586611195 0.478853097351768 0.469026990332972 0.472110539787526 0.46826616661795 0.458211566193904 0.454809858623469 0.45289913864416 0.446497587013046 0.450099385802828 0.444102913288951 0.441770443863941 0.448722970985915 0.448087173200319 0.445937193658582 0.442806157569324 0.440889329965749 0.438025807475501 0.442008007939089 0.440018203272399 0.446021663123739 0.439670109707604 0.433780589211001 0.429825592725476 0.427696036907463 0.425398138445416 0.430402889568522 0.437102931715308 0.435157106537819 0.441247164916276 0.444817484105679 0.476234385411522 0.46291094928268 0.460824468618058 0.462134551467857 0.467592982460768 0.465523854796504 0.46311523195098 0.464158638313085 0.467262193836886 0.465894231600461 0.465092393142051 0.46531049625309 0.460006846089296 0.451820258695047 0.446209528715468 0.445680815116613 0.448485250872734 0.45119383335899 0.447735727927929 0.448889813035292 0.44744935419599 0.453123202578103 0.46071966785235 0.466734196172014 0.463804103655878 0.473284243817233 0.462089008118292 0.444964710924384 0.438949171060029 0.432182484505733 0.437775192459584 0.448215853467404 0.468551643748571 0.50336706185872 0.549321126918321 0.517476518857301 0.488890871828798 0.499132317625353 0.513713934534975 0.543252648570318 0.514078170070733 0.490051631855633 0.478619413483502 0.460001320589365 0.455257467774058 0.449925655715576 0.453092077704728 0.462085562332396 0.469633523911768 0.475793260456046 0.487933468623423 0.503201671957416 0.516306042379562 0.540917240136052 0.55397052591572 0.544821155310755 0.546166984730332 0.545259283217187 0.548263669608758 0.5431670078321 0.549457646454974 0.553554113303239 0.556880512524431 0.551812168046056 0.545362872107589 0.552042148504219 0.556173307331353 0.548121755265358 0.552527628311979 0.556123296049233 0.552203925998887 0.543254409483877 0.548691912667793 0.545738215207703 0.543821407839975 0.549613577485513 0.572882948852082 0.564287859765097 0.566561040469473 0.553709772075413 0.531878272209412 0.519840392247844 0.53494422695455 0.518150736395604 0.518648311774264 0.51014751047238 0.525655545190619 0.523505769857537 0.523409207762674 0.526526691051873 0.518701390205044 0.498225758566077 0.498807833500769 0.50177937465106 0.497381029967309 0.482487934427441 0.477342359121545 0.472972727523602 0.470065113656567 0.466721656235247 0.460940797380814 0.443132797914443 0.432509876327941 0.433373814565747 0.429698118621284 0.438057610765707 0.430418249916873 0.431567875161789 0.417855610055894 0.421672083520281 0.420307524999036 0.416134162646037 0.398295879056807 0.392241644299929 0.385411975468021 0.378402022604729 0.371527218741894 0.362594191550849 0.353359324184876 0.348851441116838 0.348982841861824 0.343479594155965 0.336317096397901 0.336935138904553 0.345615551602707 0.355105046584707 0.370666895453594 0.388594385978639 0.430711835572045 0.483004823191517 0.422142377571321 0.407213100086091 0.433143997485585 0.489301181761175 0.5389239403777 0.579596937131808 0.618958591289084 0.614100944864833 0.613026011372165 0.612572114369183 0.606827676662015 0.598714021168541 0.591635185673852 0.598115402937817 0.601316609903895 0.610710570913006 0.60612799562091 0.602871246864408 0.596033684941616 0.594138827811997 0.572504679220675 0.591616174798172 0.598076840510517 0.577760909806876 0.580032862356894 0.574389312378377 0.560725653465896 0.568951893710868 0.564617738877709 0.576302897691563 0.596509715843548 0.61197786040597 0.636111097597171 0.602779065025796 0.574966344253801 0.57183689081604 0.558989666248613 0.547842718135192 0.552861702993379 0.554365356584877 0.548853545254605 0.562116450918753 0.563352865584363 0.565003016929839 0.560253097113031 0.57708128761375 0.58025136738889 0.590494848895198 0.593145346552869 0.618761429705026 0.610144058161098 0.589753577115875 0.581988315739466 0.561422170504784 0.546085461873982 0.538243339641675 0.539808009746659 0.530063295838026 0.531387646202633 0.534056142238247 0.532471250306482 0.521926491420227 0.519638384615867 0.508430566915321 0.507637969782522 0.508750312614676 0.507074802805294 0.508821180606777 0.527281607157554 0.553291589333104 0.543586466968069 0.557488611036041 0.556818833123352 0.543720398116156 0.529644319114268 0.510384171085794 0.494402221850677 0.690103533633421 0.568670946761351 0.63956214932926 0.743337829543035 0.478832339372591 0.261788560797585 0.257631301487707 0.719662143838445 0.465241860449758 0.503902847501514 0.551074029964916 0.714443013896103 0.72105862166888 0.66309099519305 0.612546563104604 0.689737166276047 0.658481704730623 0.560735200295477 0.440549979753347 0.402260956036611 0.366989921483821 0.352304410900783 0.425874628586748 0.357506598008107 0.397208929941156 0.629538143376013 0.590660448057141 0.418641649457965 0.387107414727581 0.342075454644192 0.327428715600237 0.317276328345539 -9999 -9999 -9999 0.332083578456485 0.356132807320766 0.401771347297655 0.508472907518127 0.632301326430041 0.784734141355561 0.758692944077902 0.667424672526983 0.517965211403162 0.498537159752788 0.506700970689492 0.506649038409899 0.508737463042194 0.527685402843387 0.520219774174634 -9999 -9999 -9999 -9999 -9999 -9999 -9999 -9999 -9999 -9999 -9999 -9999 -9999 -9999 -9999 -9999 -9999 -9999 -9999 -9999 -9999 -9999 -9999 -9999 -9999 -9999 -9999 -9999 -9999 -9999 -9999 -9999 -9999 -9999 -9999 -9999 -9999 -9999 -9999 -9999 -9999 -9999 -9999 -9999 -9999 -9999 -9999 -9999 -9999 -9999 -9999 -9999 -9999 -9999 -9999 -9999 -9999 -9999 -9999 -9999 -9999 -9999 -9999 -9999 -9999 -9999 -9999 -9999 -9999 -9999 -9999 -9999 -9999 -9999 -9999 -9999 -9999 -9999 -9999 -9999 -9999 -9999 -9999 -9999 -9999 -9999 -9999 -9999 -9999 -9999 -9999 -9999 -9999 -9999 -9999 -9999 -9999 -9999 -9999 -9999 -9999 -9999 -9999 -9999 -9999 -9999 -9999 -9999
-9999 -9999 -9999 -9999 -9999 -9999 -9999 -9999 -9999 -9999 -9999 -9999 -9999 -9999 -9999 -9999 -9999 -9999 -9999 -9999 -9999 -9999 -9999 -9999 -9999 -9999 -9999 -9999 -9999 -9999 -9999 -9999 -9999 -9999 -9999 -9999 -9999 -9999 -9999 -9999 -9999 -9999 -9999 -9999 -9999 -9999 -9999 -9999 -9999 -9999 -9999 -9999 0.703663546307259 0.689045381770138 0.651219442422893 0.619933029309428 0.597749303484117 0.590366270555603 0.587489190625226 0.590196349312963 0.575846669046887 0.560472526722234 0.5345860077144 0.535179024220505 0.538986826031655 0.520931875113118 0.508048467216532 0.504426666147694 0.509146358779724 0.511154789506724 0.513325638504176 0.515963902840524 0.520569768517383 0.519511956158873 0.517453558854154 0.507840100916677 0.502655549740224 0.491412282121033 0.482615371099181 0.483047058946511 0.482478826467367 0.47559163575202 0.459723854204529 0.464015182086322 0.460951758321932 0.467949226302172 0.482218182993192 0.471347787953169 0.476236792703 0.476145290946159 0.464132503736658 0.468640976750263 0.463223519310548 0.46185414088505 0.453970939713633 0.445089879533434 0.443277747941671 0.438384870228345 0.433965364140669 0.425318361206113 0.419497150639165 0.419734908482165 0.414969745533078 0.414131666230596 0.414263619428267 0.414613504098786 0.417468706441443 0.42430976466286 0.428410117158236 0.433071961681589 0.440709739619019 0.444387291385201 0.449256762405204 0.447887684326279 0.453080194447137 0.458511489766197 0.464906138042254 0.463469092499537 0.459541934814685 0.459321759198218 0.455746313875988 0.459399117239364 0.458505715614148 0.464938994513736 0.468052563088241 0.475821303745557 0.483832575465687 0.481764708922757 0.482243796743444 0.49447513370135 0.482112904843159 0.469085962058476 0.460956643430481 0.446133944219682 0.437988499917366 0.436986844191705 0.45224815432837 0.458665918515719 0.465860003249142 0.466258627516377 0.463489923611811 0.464543794356575 0.457799451001934 0.456971506080925 0.456311082565971 0.452404059537804 0.452191522937959 0.44355081953226 0.442810726689489 0.443821444995585 0.448201855750647 0.448978116562865 0.448450047837254 0.447489716104267 0.441905832947731 0.443069087821829 0.439418423100097 0.439417326839898 0.433946032504013 0.434092726398731 0.431616474306578 0.434051252165021 0.427400441631256 0.431144135445481 0.429886317032902 0.428022159042707 0.429009320273376 0.438003140243048 0.440071906982428 0.446478103964065 0.449217561394427 0.452002637995411 0.457827612689528 0.453401830045282 0.458101805824049 0.451429047170105 0.45245271797105 0.451694292783297 0.457254160841771 0.447948388301434 0.449199775552021 0.449658914651357 0.443601434879283 0.437838404025957 0.425615332392501 0.432838733433526 0.438434924861758 0.436531914073924 0.441859163012536 0.448073181319644 0.442988695634326 0.451540186417317 0.451966886637227 0.451825236106148 0.45287067134047 0.453496056435571 0.447144068634553 0.435780288694766 0.42445037139032 0.421317986306405 0.429720698922324 0.44127636318609 0.457645866819645 0.487655878300127 0.54383592527735 0.511985885370424 0.470374284972829 0.475457898748123 0.504742650315179 0.536830357150347 0.526608233032378 0.496554305053832 0.475272933211854 0.458033724457393 0.450922024901223 0.444751032834898 0.444905497016009 0.446781513727126 0.45406234401089 0.458639566956303 0.469445260647483 0.47076668482374 0.491646580278002 0.502923951698397 0.517464690687589 0.532058598775263 0.528780336381609 0.521610826079509 0.529780707235396 0.53028771990337 0.532356629525495 0.53170844817497 0.534345533465104 0.546353133285508 0.534690452526968 0.544345753523727 0.538871319691187 0.535290902608029 0.539150060929863 0.531272307789733 0.517369235278314 0.51280976055127 0.511121718007905 0.539574013598463 0.531293290384218 0.546433213453789 0.571108088226898 0.561617037892529 0.569455439234148 0.550769469033585 0.528192908746225 0.515919452277463 0.519705511010159 0.506219819891721 0.497623837239072 0.498606120497242 0.498621979609299 0.499205158280494 0.51306690742751 0.500834788845458 0.494145919371396 0.47610703020614 0.466391792017398 0.466946675970589 0.465572047501106 0.438311724395785 0.436638474217394 0.426509315744555 0.433582116819064 0.425284785286952 0.421369821853972 0.42816737062747 0.428246452642863 0.42572828605024 0.430114933852674 0.42984473153846 0.427615575056886 0.422720506585445 0.413714470514951 0.415020075470017 0.420100332709786 0.415864122202557 0.404717854657309 0.386846925240884 0.383341373581685 0.374131206055897 0.363066178455234 0.353206171860033 0.34480602572641 0.346198011902545 0.345560482698438 0.337168975054766 0.330294279541079 0.33373546819228 0.337235618865519 0.349000370546454 0.365301323085354 0.400211040126415 0.50592809088157 0.54009792470437 0.433650711748125 0.405750568995157 0.43222475355475 0.473882228494272 0.522860020123395 0.562058648437985 0.585869601272614 0.595533669311635 0.590878716677532 0.587712834058329 0.588569304932597 0.583454579829466 0.586291680358857 0.586868262123328 0.606108793662412 0.597341542192324 0.58798435453969 0.596741977083713 0.588289664909179 0.59821706842457 0.591182036631 0.589488041904261 0.584073429461764 0.577349969897967 0.575665028135743 0.555228985080619 0.546552280702208 0.558167339346046 0.568056902369642 0.571087870245397 0.572451279180625 0.599184845314092 0.626099659838229 0.615695330839907 0.59871682367337 0.603237674626347 0.582654740332072 0.575951976158058 0.56577090371066 0.565635253873678 0.570721986856866 0.580986511082376 0.588114381054051 0.586271233774824 0.597576377329684 0.602196531888004 0.601282800989453 0.614802343966145 0.606464782558565 0.600050901891728 0.59228102043835 0.579023535856297 0.559588405735929 0.550638375558085 0.528389020852945 0.516309660478318 0.515342234975434 0.511818770738566 0.520195267375761 0.520884524448625 0.519756586671373 0.524160394627231 0.525845691501016 0.515765883074118 0.508655049781208 0.522870795732736 0.525843202581462 0.547752481317332 0.56048321411298 0.555843929410256 0.551453047809432 0.553712120910681 0.541149525929776 0.54484636861812 0.519875671870325 0.513503509442134 0.513670318828735 0.495007592059725 0.577174014129504 0.725713451535638 0.528795522130656 0.52398786842901 0.441202602453046 0.572634330163417 0.518585501852472 0.487700140966942 0.496383380835885 0.519515025564004 0.602960415026232 0.694697649942278 0.661301087103482 0.62383887362024 0.664495367626051 0.670798129462298 0.621424884980003 0.491365655556002 0.473073198194722 0.410321650936894 0.406425204874567 0.377401987995803 0.351448656229242 0.352717702535987 0.468702732871289 0.410361666103172 0.4106972643757 0.457315499468637 0.398678642308296 0.387563892793353 0.343457671885741 0.304549457046847 0.294598548361988 -9999 0.323435735515204 0.349470222517499 0.392867119345091 0.494828177080619 0.534388013841603 0.592621273573547 0.542617541444761 0.492822906869227 0.47748981341247 0.439385656213775 0.434099898196455 0.446039548518007 0.488346821444152 0.515614411282998 -9999 -9999 -9999 -9999 -9999 -9999 -9999 -9999 -9999 -9999 -9999 -9999 -9999 -9999 -9999 -9999 -9999 -9999 -9999 -9999 -9999 -9999 -9999 -9999 -9999 -9999 -9999 -9999 -9999 -9999 -9999 -9999 -9999 -9999 -9999 -9999 -9999 -9999 -9999 -9999 -9999 -9999 -9999 -9999 -9999 -9999 -9999 -9999 -9999 -9999 -9999 -9999 -9999 -9999 -9999 -9999 -9999 -9999 -9999 -9999 -9999 -9999 -9999 -9999 -9999 -9999 -9999 -9999 -9999 -9999 -9999 -9999 -9999 -9999 -9999 -9999 -9999 -9999 -9999 -9999 -9999 -9999 -9999 -9999 -9999 -9999 -9999 -9999 -9999 -9999 -9999 -9999 -9999 -9999 -9999 -9999 -9999 -9999 -9999 -9999 -9999 -9999 -9999 -9999 -9999 -9999 -9999 -9999 -9999
-9999 -9999 -9999 -9999 -9999 -9999 -9999 -9999 -9999 -9999 -9999 -9999 -9999 -9999 -9999 -9999 -9999 -9999 -9999 -9999 -9999 -9999 -9999 -9999 -9999 -9999 -9999 -9999 -9999 -9999 -9999 -9999 -9999 -9999 -9999 -9999 -9999 -9999 -9999 -9999 -9999 -9999 -9999 -9999 -9999 -9999 -9999 -9999 -9999 -9999 -9999 -9999 0.690616390368979 0.656733060864527 0.623370780337754 0.603406979427021 0.588427638021435 0.58854626361014 0.586022623236546 0.575368965221623 0.557660122709776 0.546452868758575 0.5294343154487 0.525101597410184 0.52462345115051 0.514661185622721 0.509387818825667 0.507771705731485 0.507906467465875 0.50503451410723 0.510856752828391 0.5158576959525 0.517672980549528 0.510845421125948 0.513541424488882 0.508597765218607 0.493878745169952 0.492399561866133 0.485799590202348 0.483207392557254 0.474344262750736 0.467313041460623 0.468772871039743 0.466213819515555 0.460559761057556 0.46870197621999 0.48299520923732 0.472927201988509 0.46824388782492 0.471431777728498 0.467414833734263 0.462518108676949 0.46066926429991 0.453211526928567 0.448231290482802 0.444120626209137 0.439953696363422 0.438029458164199 0.433669554172409 0.432138090181322 0.424717438521768 0.427602158415589 0.419941815043758 0.417514615337046 0.4152794344292 0.419730630706457 0.425861908893591 0.434586655123718 0.437356426211119 0.439228260912942 0.437178119386188 0.446273070362329 0.450224563279022 0.447134334096982 0.451452780000647 0.458441960392097 0.461164690663981 0.459005119251741 0.46210908022325 0.455763257202756 0.454862922404629 0.457333849391351 0.462594634197804 0.462900047944461 0.4688592833637 0.468967039136618 0.473086034230024 0.475305181019782 0.483115975500246 0.472635733400702 0.464752655009737 0.459922820194549 0.444994768258009 0.432575955802783 0.431343041454424 0.435549689202191 0.44805540164928 0.456089858032456 0.458090808973805 0.46172798856589 0.466197731195674 0.467138780852279 0.465443109443304 0.456128284064111 0.458421426348937 0.451332605492657 0.4488690837959 0.44620906807879 0.44563461564368 0.443896809320884 0.442531213494708 0.440798274601911 0.442536317457982 0.440185174193927 0.445085215909453 0.436019935250384 0.437597716126332 0.432976806465883 0.434399448744451 0.439935052650369 0.432694658385818 0.424245165243901 0.423508705093401 0.423436365492854 0.429297482246948 0.426837759452252 0.433378859902068 0.430692196679747 0.435020156534065 0.445561809609028 0.475495868286713 0.469177415643121 0.463292483403769 0.458890296292311 0.455558215903873 0.459877607883654 0.455478556303807 0.452243422551106 0.454850317075363 0.452225331971468 0.451139215523822 0.438384326963964 0.432840890824116 0.4316035340689 0.4217005236937 0.423294843531198 0.428835166484819 0.434733946464424 0.438838483464163 0.439994028802065 0.438377071376517 0.442520717266329 0.440444810672515 0.440404899530877 0.440995444406986 0.437398459264089 0.435287036174225 0.426208777892872 0.421810724442535 0.421317363745236 0.429993386616897 0.437129253661935 0.452447818038974 0.482296899249695 0.522995965507596 0.514136970686059 0.470843550196285 0.47339016249891 0.500598839219117 0.541264375412381 0.509617887738607 0.496019626822618 0.471409061584374 0.452723846763117 0.444761715438404 0.436713429007085 0.428485159992082 0.436384218904543 0.445464806518295 0.450178331456491 0.453239205891914 0.4647745966074 0.468952186361045 0.479940030561753 0.485404201636204 0.484057197805621 0.490014159389626 0.493345149468847 0.490022642500188 0.494961821884915 0.496539093897449 0.498512480463918 0.505643998502004 0.506010890394729 0.505334387479814 0.513248908318318 0.507519989814791 0.512671209883662 0.502695243128057 0.501250990160161 0.50067558327426 0.482393030334364 0.482256541959879 0.483346850151883 0.507807595149825 0.520697421733825 0.550284059453649 0.565360698845532 0.539222957767576 0.52853416403343 0.520244028034676 0.508574947436183 0.488080741962665 0.491097346144187 0.476908880545569 0.476396132209288 0.491503391715667 0.489956952227178 0.477104481894045 0.468236005906777 0.461742617691556 0.448058395329454 0.43042673006862 0.418867769014223 0.418026399706372 0.414158601614964 0.41258136680411 0.413732534373872 0.415541846779846 0.413518165386204 0.417344888401905 0.414295311435695 0.423744535588485 0.416190696785295 0.421373970342927 0.423115572260618 0.421563070676584 0.425161010478603 0.419754557005137 0.417580573743368 0.41835448486381 0.411971731511971 0.404799405852693 0.386214532930342 0.378822306352201 0.366560377844597 0.356039923668968 0.348695606344537 0.346146369362995 0.344380331401813 0.344015289867396 0.334695495928941 0.327835111009984 0.330573323236339 0.336894613251185 0.348574298115824 0.367034463230484 0.414795217899244 0.553148372497127 0.535601465979696 0.417647602147322 0.408746495376865 0.439428970833561 0.467745596765673 0.503770821921826 0.538569025209431 0.562549297064459 0.578504053899873 0.576461478331089 0.580311241134826 0.574009775371051 0.578525675324246 0.571469404598286 0.577272512953282 0.591207690445739 0.572951671528099 0.576756110809786 0.578419564441784 0.574813989845018 0.579059485291112 0.572813595962121 0.57950890593503 0.569431065339839 0.56660424030866 0.560660572810475 0.551278120526269 0.548670293120068 0.558151584832634 0.564084205834246 0.560665110209856 0.563844135183301 0.574239454711225 0.603670332318549 0.636126844574658 0.614001875373019 0.607733819008636 0.612483637412718 0.598529366538205 0.600403305069596 0.588029290412328 0.591147932987815 0.596475160927819 0.597601044218011 0.606229393956081 0.618226275254375 0.604056090322798 0.619320656035099 0.606022508696288 0.595157996811862 0.582439894431841 0.576134032368527 0.553160261976813 0.535049131720327 0.5248832259123 0.513744494781363 0.508840887169177 0.494902307733811 0.488569689240426 0.50418867183416 0.513567455552986 0.51208821686219 0.515848402299148 0.526645040042438 0.516799075994765 0.530566339478529 0.53064363773423 0.555011688916779 0.566548315418134 0.566814350513926 0.550890210770788 0.563993680631941 0.56706801911347 0.546547477402892 0.548867730746125 0.542996608313468 0.555020933016641 0.560649707070761 0.538625792919754 0.757829750226492 0.581132688612275 0.732356816430081 0.799360167601223 0.724635916164626 0.669870555237301 0.518739340768598 0.5533948637508 0.558072046297716 0.552238743410082 0.60007702367599 0.706023147617991 0.688822385218167 0.635051379943524 0.705544353208693 0.681311621454437 0.553458206395226 0.528540789686732 0.582418097362569 0.44546546431913 0.381704087889964 0.344879348851737 0.341531678826421 0.342429229141733 0.372573952427482 0.355624022463773 0.406456827847399 0.455644400583918 0.425434336473426 0.42241562342135 0.356683010582458 0.292915643793986 0.2986469853468 0.302508567954114 -9999 0.333316215750634 0.36446811636013 0.414641720923416 0.435540548453316 0.429376756569297 0.415833441227956 0.42035546637218 0.410065528682654 0.392525618086982 0.392232221214893 0.39892637431728 -9999 -9999 -9999 -9999 -9999 -9999 -9999 -9999 -9999 -9999 -9999 -9999 -9999 -9999 -9999 -9999 -9999 -9999 -9999 -9999 -9999 -9999 -9999 -9999 -9999 -9999 -9999 -9999 -9999 -9999 -9999 -9999 -9999 -9999 -9999 -9999 -9999 -9999 -9999 -9999 -9999 -9999 -9999 -9999 -9999 -9999 -9999 -9999 -9999 -9999 -9999 -9999 -9999 -9999 -9999 -9999 -9999 -9999 -9999 -9999 -9999 -9999 -9999 -9999 -9999 -9999 -9999 -9999 -9999 -9999 -9999 -9999 -9999 -9999 -9999 -9999 -9999 -9999 -9999 -9999 -9999 -9999 -9999 -9999 -9999 -9999 -9999 -9999 -9999 -9999 -9999 -9999 -9999 -9999 -9999 -9999 -9999 -9999 -9999 -9999 -9999 -9999 -9999 -9999 -9999 -9999 -9999 -9999 -9999 -9999 -9999
-9999 -9999 -9999 -9999 -9999 -9999 -9999 -9999 -9999 -9999 -9999 -9999 -9999 -9999 -9999 -9999 -9999 -9999 -9999 -9999 -9999 -9999 -9999 -9999 -9999 -9999 -9999 -9999 -9999 -9999 -9999 -9999 -9999 -9999 -9999 -9999 -9999 -9999 -9999 -9999 -9999 -9999 -9999 -9999 -9999 -9999 -9999 -9999 -9999 -9999 -9999 -9999 0.665577314258569 0.630066198293309 0.608808743596595 0.59003850327962 0.584644270188943 0.588867279459724 0.578016426608297 0.573056319018982 0.559055982886738 0.547563665294538 0.523065320572616 0.521803466348904 0.517999703438714 0.519480500039112 0.513744365204987 0.517284103932633 0.509119909054607 0.510791958338281 0.507850002374879 0.511445784592176 0.518880918999364 0.511882516805119 0.506680167165051 0.504729410359137 0.498086498821841 0.496093653610971 0.486849145964394 0.473760722861439 0.471425869201487 0.46819349827773 0.472214118760442 0.470022943949113 0.471135082405201 0.471624171351623 0.487115006776093 0.477727483847477 0.473269439782105 0.46903718381892 0.465790515341815 0.461052583963081 0.458800512003207 0.452238225029491 0.447275259261634 0.444491851534878 0.440017934460255 0.433697981109631 0.434929957149519 0.430793989262339 0.42722455392813 0.423220463270738 0.424357863335254 0.423579140669838 0.421937477505159 0.4329214049709 0.444501424435223 0.446063851151615 0.443540035578527 0.441080501672272 0.444728317556157 0.448663623531948 0.451249064783643 0.451396763074663 0.454552417438562 0.460132595422941 0.457049194521374 0.45974440773792 0.459524073424684 0.459163789250082 0.452963405194031 0.454325728765258 0.462980441214237 0.459544650807292 0.47290532356554 0.473742138084776 0.474198493128031 0.473013374434102 0.475281900844355 0.468012077139496 0.453589251464631 0.446195327283907 0.434583870944385 0.435484563351821 0.434544414014955 0.439867116752084 0.451790709996124 0.453937064042928 0.460478111089607 0.464024362659369 0.458760910076011 0.463275199813939 0.462689605196039 0.461987356734266 0.455893658387884 0.452270662587548 0.444643791350775 0.446575214534663 0.44346021496159 0.443933242461298 0.437617671621816 0.44225505065852 0.438212782124369 0.439769464769294 0.440663988436348 0.437701426323474 0.431927760583943 0.432113590047652 0.433892914338471 0.432164858881412 0.428469649852071 0.42576822106829 0.42781600900214 0.424488386386555 0.425295415429512 0.426598119904433 0.42651737436342 0.434896924875435 0.433631711889958 0.444119840732107 0.455646499121472 0.449767479354711 0.458561235331617 0.459368930215398 0.452974997167815 0.458594035177286 0.451053536223765 0.449940536877568 0.454286980797101 0.448391993716341 0.440174481396895 0.441689516144341 0.432293562846081 0.42946097189945 0.424959861659505 0.424870883615258 0.425006795011647 0.429814306455849 0.4309970486447 0.430169629478146 0.428929437068108 0.429077962569281 0.430440041638081 0.434126520963069 0.436340802707656 0.435500144213334 0.428181330240053 0.428651334935206 0.430254768337112 0.430059357800154 0.431168931690852 0.442796021317498 0.450879790479771 0.475937584737227 0.508804820579884 0.546331524735466 0.510283922553185 0.508633349220157 0.527211157003742 0.539444252497909 0.51114073187363 0.482138371417634 0.458466515040939 0.4418135496996 0.432690806827188 0.428291297929118 0.430821441436259 0.426981598365296 0.431994562494972 0.438328598846683 0.438872096198148 0.441095199924864 0.452081931156911 0.455333599869715 0.461759970819272 0.46694574159032 0.469727865663422 0.470123706732988 0.476034338410488 0.471977622608281 0.471064553760918 0.471430635864789 0.479870427786302 0.475773735717076 0.478369812173593 0.486826730319315 0.481379949776853 0.480366338072181 0.481894398746635 0.482755936485245 0.480024987899542 0.462314480035409 0.460680238447086 0.459256118025971 0.475211997070223 0.506873540295002 0.515362142171386 0.522323996806315 0.52943071834992 0.516701918827363 0.501650197573654 0.480773090861039 0.469615608116948 0.456316923783561 0.455758160311396 0.472400575710213 0.456780954912124 0.447247551318743 0.461577170016982 0.439872078694329 0.425438679682053 0.416235932887076 0.410150932114718 0.410296784650402 0.402763539271468 0.401889919077791 0.399463628528003 0.397085379225477 0.400245296416954 0.408931172407092 0.406832082701946 0.410860407436409 0.404703398173932 0.415904848395487 0.412708805090313 0.4152480433107 0.419990441667273 0.421525639524754 0.419127139815499 0.416685866758495 0.410064672243544 0.402984772669535 0.394660117648067 0.380764390091494 0.377499444011044 0.370532321360861 0.356312604378094 0.349431836655669 0.346625926329152 0.344966675360844 0.336663417537786 0.329587046148764 0.329068607576935 0.332085349706329 0.342530864303464 0.356941898704404 0.377153193898669 0.402003882344308 0.419976750344111 0.432656890722198 0.410642167185527 0.413043248231049 0.43113447021554 0.460228319280978 0.487693774272254 0.517080833573256 0.537771181072247 0.559456423688163 0.571089117717267 0.567645605675228 0.562333928691418 0.569631743527845 0.561645008454238 0.565490561325836 0.568525363370477 0.573241947421533 0.564699003157534 0.569838390552285 0.559430453792804 0.563875111079621 0.563185561691735 0.564638585847724 0.571225460355822 0.5497665500124 0.551940156123964 0.548236149699302 0.544913818414373 0.550498100228072 0.565533499352717 0.562001924831671 0.56076894937431 0.57374657602777 0.596709497457058 0.625043721117367 0.642845399320605 0.635248747997628 0.626079696460219 0.629208684420939 0.608597785288572 0.613717690752717 0.608427686141537 0.604284174065568 0.623510474640096 0.625289540285245 0.607652069347763 0.598826743501161 0.60580287603647 0.593791031230182 0.585446283931794 0.576360423119582 0.546929828905455 0.538882396178408 0.522273738425374 0.502759361215089 0.491219944541149 0.484657851157412 0.479561032675139 0.479034931374566 0.484350985379155 0.49901544040987 0.508500112338678 0.514807949039346 0.527931163638799 0.517316366466871 0.537009721949092 0.538701274154815 0.561282138383919 0.578534889628201 0.575443596609294 0.565360823849178 0.566272138178245 0.570880892331082 0.5573808290987 0.548614742581991 0.553482956259045 0.68799190893832 0.662684129063752 0.793500712829132 0.579619531035435 0.575195548910386 0.794754416723986 0.626037240674675 0.58374141802765 0.554340231352038 0.558945916908237 0.56595953859263 0.637006431467095 0.612879461504449 0.608305509101401 0.678655594499554 0.585175777753148 0.668939493779609 0.696687013510649 0.660049583934885 0.535588927275991 0.541642927010271 0.548142905979107 0.475281086432151 0.409406856081633 0.374022855175089 0.38300926310179 0.384284500289163 0.38409297419004 0.350156305302401 0.423339307364962 0.453513727620964 0.446015917067396 0.41709764346709 0.377144836614493 0.335511469611482 0.314428393295278 0.305609066459838 -9999 0.326650650274648 0.337451202281292 0.369284865196494 0.373460154290963 0.393130378587389 0.377210938909196 0.365887271023418 0.362185207833907 0.366166169724713 0.37797533517921 0.402031195806901 -9999 -9999 -9999 -9999 -9999 -9999 -9999 -9999 -9999 -9999 -9999 -9999 -9999 -9999 -9999 -9999 -9999 -9999 -9999 -9999 -9999 -9999 -9999 -9999 -9999 -9999 -9999 -9999 -9999 -9999 -9999 -9999 -9999 -9999 -9999 -9999 -9999 -9999 -9999 -9999 -9999 -9999 -9999 -9999 -9999 -9999 -9999 -9999 -9999 0.584016266479771 0.684538633256536 0.576029628173766 -9999 0.586962136445746 0.572398461379374 -9999 -9999 -9999 -9999 -9999 -9999 -9999 -9999 -9999 -9999 -9999 -9999 -9999 -9999 -9999 -9999 -9999 -9999 -9999 -9999 -9999 -9999 -9999 -9999 -9999 -9999 -9999 -9999 -9999 -9999 -9999 -9999 -9999 -9999 -9999 -9999 -9999 -9999 -9999 -9999 -9999 -9999 -9999 -9999 -9999 -9999 -9999 -9999 -9999 -9999 -9999 -9999 -9999 -9999 -9999 -9999
-9999 -9999 -9999 -9999 -9999 -9999 -9999 -9999 -9999 -9999 -9999 -9999 -9999 -9999 -9999 -9999 -9999 -9999 -9999 -9999 -9999 -9999 -9999 -9999 -9999 -9999 -9999 -9999 -9999 -9999 -9999 -9999 -9999 -9999 -9999 -9999 -9999 -9999 -9999 -9999 -9999 -9999 -9999 -9999 -9999 -9999 -9999 -9999 -9999 -9999 -9999 -9999 0.647832307627428 0.611120982582826 0.603987643785536 0.594697224079507 0.579013469576442 0.583944140948343 0.584920771702901 0.570874992929857 0.573075903358036 0.557742617701487 0.538392810179876 0.529725933319938 0.523450469973383 0.520367807312752 0.525399409677339 0.522625523869193 0.513307724515834 0.514039451175202 0.512237961203184 0.514791100084767 0.510563958122427 0.51078552100417 0.507729357284186 0.503578837430827 0.50190086185858 0.492748851550272 0.481599263722993 0.46809433414655 0.468262935289667 0.470501657743954 0.470840727327469 0.473175614827708 0.467603529296084 0.469042254745917 0.473454532457151 0.472581096709832 0.473483914260988 0.476499572300201 0.46833298160996 0.456737529306605 0.458398960302009 0.45111990829741 0.454008400144908 0.44747801979126 0.44470672716096 0.440073926775499 0.436287824330574 0.439642671226544 0.435439778515572 0.433380165280049 0.436264227104862 0.437635139196368 0.436712101350481 0.462717337160871 0.459639393329101 0.459231961987909 0.445281752548782 0.449404684880838 0.45282000330065 0.451821416058112 0.456190700204759 0.456965119524498 0.457139251049071 0.46149577620244 0.463709517507817 0.470144724129599 0.463907193449085 0.457306085971346 0.459075392137128 0.466669317561947 0.466831362594432 0.461567623682456 0.465027756094371 0.469107551769219 0.467651732107446 0.467801410336409 0.463051694255244 0.45889665320655 0.451612345027955 0.441735286570178 0.435240835482592 0.436332096879127 0.437751750008804 0.440432404332 0.452067617786179 0.453132611132629 0.462622213998293 0.460285216561293 0.45784279869395 0.453766402731918 0.454836475135125 0.451914552498662 0.452887142806287 0.445185454676608 0.440396000606416 0.441790144416467 0.435319064731315 0.434222314070798 0.436789152944806 0.439116753198869 0.441239392264818 0.439422680033588 0.441404135006876 0.435823801092 0.434083088088869 0.430845863154036 0.431309859158572 0.433705780618463 0.42885746152245 0.428259451843724 0.429666166520706 0.427819292518768 0.4316810077054 0.426477780091584 0.427863222526124 0.43387158688346 0.435912345032521 0.434036238574041 0.437069074672495 0.444771712014424 0.449043819107907 0.443557277358352 0.45192193984711 0.452176079198801 0.451161168137065 0.454198639990635 0.444915120269907 0.436804724767496 0.43643748986944 0.431049811860857 0.430259873546314 0.420279926702645 0.420742645698393 0.423584033038441 0.417336469293827 0.421215085085164 0.4202714575479 0.428601328839578 0.426927996660592 0.432343171555171 0.432985301821651 0.434607675246255 0.430151413434126 0.430953389553412 0.430465026768649 0.435583793242456 0.434106836602276 0.433569736408514 0.431880347758356 0.43638919267803 0.445717235902062 0.464004683244896 0.490688740200503 0.51674992562111 0.541788373487831 0.54037815845573 0.529116437570311 0.510827012598409 0.487300901480674 0.469094201134533 0.453056118258205 0.434234976134948 0.428022040882589 0.423073933315236 0.417761709629698 0.420382087199 0.420759955004372 0.424005495098467 0.426358262239736 0.428272279645501 0.434910032198997 0.438274256075541 0.442546418740571 0.447833685699894 0.450859260325278 0.449992524823745 0.447783378681575 0.44985281128874 0.448705166504495 0.447049927773246 0.453860497479153 0.457214401542277 0.460490663661827 0.463268812473826 0.465032231694087 0.459778917436333 0.455268054739577 0.454602456798405 0.450262226932113 0.442879258862738 0.444557079429823 0.442575390467271 0.442218772457072 0.459718742720033 0.471912379633832 0.480774946081312 0.486325982103343 0.493980440344473 0.469587292567361 0.466005416082013 0.455863816302855 0.445148512431126 0.44376694378945 0.446609123073184 0.438279067824637 0.430334995883523 0.431343175429555 0.42202671410764 0.420933805710295 0.406992335029175 0.402977985106797 0.390286038818395 0.393170106541805 0.386023906784065 0.385825925079275 0.387445235513375 0.398618345105848 0.394412619259608 0.401561460641102 0.399794067856941 0.403425466894174 0.402270645212214 0.408326387163148 0.416208829515583 0.415563981068481 0.418971577321343 0.418069230060665 0.416284003817744 0.40226122919718 0.396904158876321 0.393205491454012 0.387270783885695 0.376335161632465 0.375620878243925 0.368447199615057 0.359803150920934 0.357539573859326 0.348781686746995 0.336911070911705 0.33488027822863 0.335373382713476 0.341378826016834 0.358315863908198 0.384978381253611 0.398363889243616 0.391800786693093 0.392596879161651 0.398574957284192 0.407135483421869 0.4138547851896 0.436687999206942 0.471246589737536 0.496040409388427 0.527601668821991 0.538081395655087 0.54363639963443 0.553166829139621 0.551995721016629 0.536613895048414 0.555575813024963 0.553043649073405 0.55224053651246 0.556241337706077 0.561470594062003 0.550869747576624 0.554200637974454 0.563455395074977 0.558243789140219 0.554115163909552 0.561856833696476 0.554975224637213 0.543929853811129 0.547706136215561 0.534853503917602 0.533253798239089 0.53481309119743 0.554019287446116 0.553565751991948 0.556765947564604 0.560984291292806 0.588105912449671 0.604276469033291 0.628911044076429 0.658674977114294 0.649298523960332 0.659204688299891 0.649517798151474 0.643005144220744 0.635818254325683 0.634243603006436 0.622732811141654 0.611650932691593 0.602755772447525 0.595877974116981 0.592511969578744 0.582944936970882 0.570949573708627 0.55947983831467 0.545455613657857 0.516881174981639 0.503990065546469 0.489794367205945 0.481647437859022 0.470328821908107 0.466332065980492 0.464890628294915 0.472494257907147 0.483940815506405 0.499003725471572 0.515110490222775 0.528386964802918 0.528324842234893 0.539019445918878 0.551729075871867 0.5647194719593 0.584649219279956 0.57548837505192 0.58401193392567 0.588508303682996 0.568592208557893 0.554663651531315 0.557456052774002 0.631424734861185 0.811118551529894 0.780103149731167 0.737064959398619 0.6979781883751 0.765464322699378 0.736647352596339 0.677934424589171 0.650125664861464 0.572087818951379 0.633082957889646 0.67413348257131 0.689263573583638 0.641966967980601 0.610764140696542 0.652477971463534 0.615016585888051 0.697890935141295 0.720959541239144 0.640296850415401 0.54511643922253 0.583497958675144 0.540879906157691 0.516973410726777 0.510432766047698 0.443169662558439 0.458628085826682 0.442639886564422 0.417578179317622 0.373726877758237 0.425432527777761 0.470521186979768 0.477629859005017 0.510968048880467 0.450527365260716 0.404490220371675 0.370745158093644 0.331917760270513 0.324247365130132 0.338166068119984 -9999 -9999 0.342216187761518 0.347344049488504 0.353800648475001 0.346894167086584 -9999 -9999 -9999 -9999 -9999 -9999 -9999 -9999 -9999 -9999 -9999 -9999 -9999 -9999 -9999 -9999 -9999 -9999 -9999 -9999 -9999 -9999 -9999 -9999 -9999 -9999 -9999 -9999 -9999 -9999 -9999 -9999 -9999 -9999 -9999 -9999 -9999 -9999 -9999 -9999 -9999 -9999 -9999 -9999 -9999 -9999 -9999 -9999 -9999 -9999 -9999 -9999 0.644378119764245 0.726223502570301 0.7320169214899 0.634408075396607 0.735997095634897 0.766046171639574 0.683759388741963 0.744085853238033 0.58760249250707 -9999 -9999 -9999 -9999 -9999 -9999 -9999 -9999 -9999 -9999 -9999 -9999 -9999 -9999 -9999 -9999 -9999 -9999 -9999 -9999 -9999 -9999 -9999 -9999 -9999 -9999 -9999 -9999 -9999 -9999 -9999 -9999 -9999 -9999 -9999 -9999 -9999 -9999 -9999 -9999 -9999 -9999 -9999 -9999 -9999 -9999 -9999 -9999 -9999 -9999 -9999 -9999 -9999 -9999
-9999 -9999 -9999 -9999 -9999 -9999 -9999 -9999 -9999 -9999 -9999 -9999 -9999 -9999 -9999 -9999 -9999 -9999 -9999 -9999 -9999 -9999 -9999 -9999 -9999 -9999 -9999 -9999 -9999 -9999 -9999 -9999 -9999 -9999 -9999 -9999 -9999 -9999 -9999 -9999 -9999 -9999 -9999 -9999 -9999 -9999 -9999 -9999 -9999 -9999 -9999 -9999 0.641640172686005 0.619552693217352 0.602470882650688 0.594459254797086 0.587371229650225 0.587805526085829 0.585362292926179 0.580951248338399 0.576384733492909 0.567618686772122 0.553213040670572 0.544615935601342 0.53361729157377 0.526798905785521 0.528105507969584 0.524321495424676 0.520993336514637 0.518759986786232 0.515481523898714 0.519576433349207 0.509596648466681 0.515058985046135 0.513934871340809 0.506656348129543 0.496825786274132 0.489101994943001 0.486173436203915 0.483269458892205 0.487757254259119 0.486325314013647 0.477738838020673 0.479741619542314 0.472051970228586 0.477898813571843 0.475413056965141 0.470058016258714 0.483002901417389 0.481948050965268 0.467064815008826 0.466784108272518 0.465003091866914 0.461432876593273 0.462655974633225 0.449764434289674 0.443595135751615 0.445963812526394 0.441993988722065 0.449070998425791 0.445770318679377 0.441910506373965 0.438369932512954 0.446806601546834 0.457024428585493 0.464630302380658 0.461779298153263 0.458956906976649 0.45081390851404 0.452774962071982 0.451620635478615 0.453728029547585 0.450366047345111 0.45927768187901 0.456967868581202 0.462588121815265 0.473631821136906 0.473917807380963 0.464320551770007 0.455319730570737 0.461306297011937 0.469637993863113 0.472957675967662 0.471763859310218 0.472240294661118 0.471203522168216 0.469982902125929 0.469295346329736 0.465333303994996 0.462995379498045 0.451045397518813 0.444535822208909 0.438191053536993 0.435716100819381 0.442391488099996 0.442239118085687 0.452636185206964 0.458155728402093 0.465693074149554 0.461830773943784 0.452980996765516 0.448440488307491 0.447980822974318 0.448546149835439 0.451881676874748 0.447344312992934 0.440346443322971 0.4366365156815 0.436783088966965 0.431684698178731 0.431075880102476 0.436002958394697 0.440223727258685 0.437371185389002 0.438617564322899 0.437520228836551 0.435155856509089 0.436794465006534 0.438736605984056 0.432629257849514 0.428063454422088 0.429938652541922 0.430567558185024 0.430512539476225 0.428533570194923 0.434770907701825 0.433266859359933 0.438083289397837 0.433654275172295 0.443269204355574 0.446847726297139 0.441812984517011 0.451448457972669 0.446340250146785 0.450659576855376 0.447993961308981 0.44826886298988 0.448477645538598 0.43749367602208 0.438494815690219 0.426780173338475 0.424730386324181 0.421876026488481 0.418311101415484 0.418287341676138 0.419066821441461 0.425689530220053 0.422395814899478 0.425312985316839 0.426724424849515 0.428404703573639 0.428964459742155 0.430836535311352 0.43003432544771 0.429469853442244 0.432501951943012 0.42932680775775 0.434336273376079 0.435689371126748 0.435087277112465 0.440750966011661 0.441200436800434 0.444565171479568 0.44757359286805 0.468206884064073 0.485044277755686 0.505649335447902 0.511822302993669 0.509531043999215 0.489316065352909 0.47308159608347 0.458724318170529 0.443248684045066 0.428799956525267 0.41919330970951 0.41813596696746 0.415522220901611 0.415051570961011 0.419767124864839 0.421947625595418 0.423304951907763 0.428643597041014 0.431022175073224 0.431587487546726 0.434721267379616 0.433522519589933 0.432140708279966 0.432477238671775 0.430019588659343 0.431823352855335 0.431706495095731 0.431234197297185 0.433752467492535 0.436004063832994 0.438462500354373 0.446330494008598 0.445305060302773 0.444440609997091 0.442151002458659 0.439949299197556 0.432785501985871 0.428100149980008 0.421871409815096 0.423611161512654 0.42313686288912 0.420965628176643 0.432278208643288 0.451884118631138 0.443666161054509 0.449104210333769 0.45584984657549 0.442292547192518 0.433047938045032 0.434346515681439 0.433890568506827 0.433326305388496 0.435458935653083 0.42990746950222 0.424032914961528 0.417700206586507 0.404193285265091 0.397598461520012 0.386752986541134 0.386425369854104 0.3804991717112 0.37441276113395 0.376705559640887 0.378065138795837 0.381640503438291 0.389624464662008 0.386898802971782 0.39448402358369 0.399836157275675 0.402595404709962 0.403479639827024 0.406031598106444 0.409427308747394 0.412622656166942 0.40644100754299 0.407808653831133 0.407403938077084 0.399372642147924 0.394449338727675 0.390814454665923 0.379924833859044 0.373115744688535 0.366767355340083 0.375711563220268 0.365838372985934 0.359089988481246 0.350478639368608 0.348743729907209 0.347783675915279 0.351903658085625 0.380780638485508 0.393605485738164 0.38491436802342 0.385693439502422 0.394825486377769 0.404843699654826 0.418484347147173 0.430470414404989 0.450492563610686 0.477606253136583 0.503419457801133 0.519727106042438 0.532096358958165 0.551404498609141 0.553204731107032 0.551229461734548 0.556077723952242 0.5548491383518 0.544417943818656 0.554092308736723 0.545029633804366 0.542552716371943 0.552510725946259 0.557630861381298 0.544611546910796 0.54078768600132 0.560030106892679 0.562539193039247 0.54820956253319 0.545180437650561 0.545359847137338 0.540069336739782 0.534667378326558 0.536687994465021 0.538979540536554 0.55306199806121 0.54400338188235 0.555806130700294 0.574308677626211 0.593489255369071 0.603415750834229 0.623160229841374 0.632669582350745 0.628679365655261 0.639942962314115 0.625254969025567 0.615990446279376 0.625188847847499 0.609441702897189 0.597053494746054 0.58949936714957 0.587783696897719 0.586130256593036 0.566968027014313 0.56202661825886 0.550838765123261 0.536668370571089 0.517844993550243 0.495935563436661 0.487606140001844 0.483118118148611 0.471819077226099 0.460949474683496 0.468898112265388 0.474340761046583 0.484314376898387 0.499586980141446 0.507001710754437 0.515130149006071 0.529209530067819 0.543150983513697 0.546902856873382 0.565980359311515 0.58116010640021 0.583735403607275 0.567676036768533 0.558885765660772 0.578217220217894 0.554794507603542 0.559717305585411 0.648857409552274 0.79876606787473 0.771127794719542 0.788373393218086 0.758236777602825 0.791182959835691 0.755141559717351 0.783210690953427 0.672711276193706 0.624290015295748 0.72098276387226 0.746860401779465 0.759139026216352 0.751185564976163 0.605340248021059 0.6100686764965 0.682663479197657 0.719292447356315 0.661469222772183 0.635390851611785 0.601308114979051 0.579654106698246 0.540882287253032 0.552579807777942 0.560586789164727 0.543423493906608 0.500884287115015 0.458279185645143 0.480676825374627 0.500191190247121 0.471741944631899 0.449321912731105 0.494954020059934 0.540616054987263 0.492080940208163 0.45499763447886 0.46189333147021 0.400745191677538 0.347898796889778 0.320656177282267 -9999 -9999 -9999 -9999 -9999 -9999 -9999 -9999 -9999 -9999 -9999 -9999 -9999 -9999 -9999 -9999 -9999 -9999 -9999 -9999 -9999 -9999 -9999 -9999 -9999 -9999 -9999 -9999 -9999 -9999 -9999 -9999 -9999 -9999 -9999 -9999 -9999 -9999 -9999 -9999 -9999 -9999 -9999 -9999 -9999 -9999 -9999 -9999 -9999 -9999 -9999 -9999 -9999 -9999 -9999 -9999 -9999 -9999 -9999 0.715895439780089 0.71521683370752 0.681979624875005 0.761883654021853 0.675485585014303 0.676912843760602 0.723387633453657 -9999 -9999 -9999 -9999 -9999 -9999 -9999 -9999 -9999 -9999 -9999 -9999 -9999 -9999 -9999 -9999 -9999 -9999 -9999 -9999 -9999 -9999 -9999 -9999 -9999 -9999 -9999 -9999 -9999 -9999 -9999 -9999 -9999 -9999 -9999 -9999 -9999 -9999 -9999 -9999 -9999 -9999 -9999 -9999 -9999 -9999 -9999 -9999 -9999 -9999 -9999 -9999 -9999 -9999 -9999
-9999 -9999 -9999 -9999 -9999 -9999 -9999 -9999 -9999 -9999 -9999 -9999 -9999 -9999 -9999 -9999 -9999 -9999 -9999 -9999 -9999 -9999 -9999 -9999 -9999 -9999 -9999 -9999 -9999 -9999 -9999 -9999 -9999 -9999 -9999 -9999 -9999 -9999 -9999 -9999 -9999 -9999 -9999 -9999 -9999 -9999 -9999 -9999 -9999 -9999 -9999 -9999 -9999 0.617626051882765 0.610571943622161 0.599063019032294 0.598243524985833 0.602106235690276 0.596857153177948 0.598899580619759 0.589600976629291 0.583164787641311 0.563601985004934 0.552836741165612 0.538758839911762 0.529953604024142 0.538004461142627 0.538846513264509 0.533237518470022 0.52120563606545 0.5212039262656 0.514492260670123 0.51545244094523 0.517521578136933 0.509792086764402 0.502422187418796 0.504053970883115 0.513449848640003 0.544719362597136 0.510697808377527 0.489144641660517 0.50445133074112 0.491820870012773 0.491716765869662 0.491417421737576 0.480169949496686 0.472519649581123 0.470849560139071 0.485527545777694 0.489136448617042 0.4648024812363 0.46582467090756 0.468649068115089 0.463623173029448 0.460630956560154 0.458947982763846 0.448941289271534 0.448281780844179 0.448034192288117 0.44533340000101 0.453439237466972 0.442936026718971 0.449922476553579 0.450213266709921 0.456068186598338 0.459967503799748 0.460620109370635 0.45835586360444 0.45389928791701 0.455046636753668 0.451037245319823 0.456515657353451 0.456414291060567 0.456357248141121 0.453967226026832 0.459875066167068 0.462097970306828 0.47291085258385 0.466495899323559 0.458772158970479 0.467923296527439 0.470765622894843 0.473186785194539 0.472813683847386 0.471665125503272 0.470151956943671 0.471591917934207 0.470138636737499 0.470022228356759 0.456229872550664 0.456685417442684 0.443058565640758 0.440411053486406 0.439312336742587 0.443509469774334 0.444072201962124 0.454743222587471 0.459863526458997 0.46125409306064 0.45479239462556 0.446067030954237 0.447355006676134 0.442619185289333 0.447846647875932 0.44932603825361 0.443634044672946 0.447206744728488 0.440570271332705 0.440362324940023 0.44073790284359 0.434626643466527 0.440938636596318 0.438544184478178 0.435206242954836 0.441195416136644 0.437643012987808 0.437271478128839 0.438205450278487 0.431898250842923 0.432074447397961 0.429041081285002 0.431103996671615 0.432215230480427 0.428529424927589 0.433677269253013 0.433957212467985 0.435112454746997 0.439909547102119 0.437177518729955 0.448249382635702 0.44978330124675 0.448979764345834 0.44881647400491 0.455698316844357 0.448305987693889 0.449043412860416 0.446161300818294 0.446960312978923 0.441102273843453 0.432781310537088 0.429045736949821 0.424620905062781 0.425416670066614 0.423207074461906 0.422821348146336 0.420448214991716 0.422225843219486 0.425764160561655 0.426888009638247 0.428841884014077 0.429167683564168 0.427276359724704 0.430938222836582 0.432553387659967 0.432303781555305 0.433272146351952 0.438818875672072 0.442126542551817 0.440755723073111 0.445434345933737 0.446181789105058 0.444733249169873 0.444747054459457 0.44524315355134 0.452549014816406 0.456702649438154 0.470128165393929 0.480019977743954 0.473796469917617 0.474433389957637 0.467367988714757 0.451858485349837 0.440566294204805 0.429341866727504 0.422078006595583 0.413705558040564 0.413359184855836 0.415870329989307 0.420507503686883 0.419631910159338 0.418488101638552 0.426092799665992 0.426948389399876 0.429415709417576 0.432348797609267 0.427614641036888 0.425454137223171 0.426059715388513 0.423819292646452 0.420415431827622 0.422566698099514 0.416047651166693 0.419367932121312 0.425147063411222 0.429528347435626 0.43078889023933 0.436776739577844 0.433702091988472 0.43105468224406 0.427998177764299 0.424761394990404 0.420467134200827 0.415191895870378 0.412088400511438 0.414061001201193 0.415548571849443 0.423098654764641 0.426874307243441 0.426201248435473 0.430955746950452 0.427100644276855 0.424633993527182 0.425137122257338 0.424327107583036 0.432277879412834 0.433937855919859 0.425585384991395 0.419090524335341 0.41444487142008 0.405397586209782 0.39398298305354 0.388241531013714 0.387573372431563 0.374378184458279 0.371647270610561 0.366366274789279 0.374142737716337 0.380055771626356 0.378372045201957 0.381418284688894 0.386897770520719 0.391919371207443 0.400657366190004 0.400343921774475 0.395370547614364 0.402249416461799 0.405744200802283 0.401169416176526 0.401802185859448 0.406397307359649 0.402288187149669 0.399433362906469 0.397673004426744 0.395161689295313 0.386996739450063 0.383869501470023 0.377637589174847 0.377041705663933 0.372661763917713 0.369684985011413 0.36793459061299 0.364484595846852 0.357285506230619 0.3680671663652 0.378022543359671 0.379800909631289 0.380236013545753 0.387841850609465 0.396809530762572 0.413346266017476 0.431858462858886 0.449530286782508 0.467153725252794 0.486948066991431 0.513117010039138 0.525423557462913 0.529674110591203 0.536251468745646 0.540164141337281 0.540307634749601 0.539181126408944 0.534088183267429 0.54075368760353 0.540250977832105 0.542856902030551 0.544564206003086 0.546305234061887 0.534467198300896 0.539768859383256 0.558451329617141 0.54921124263522 0.54839063491806 0.541735557759527 0.548577770921434 0.528889417264401 0.534911747258421 0.532050143034421 0.536102513128489 0.532839144278345 0.535482947023544 0.537286342386197 0.54989218449847 0.560753829692586 0.580054247734362 0.586389385261159 0.598382732997862 0.620848297424801 0.624710443937168 0.615360434730996 0.60926664246017 0.59890928276526 0.610524006921336 0.60561645032014 0.586298177722516 0.572446412703573 0.574040935849146 0.583656041047717 0.568546141736559 0.552200876703165 0.533986643406733 0.528769643500347 0.508128998046986 0.500477234174869 0.48439154980412 0.482292219883691 0.472330833713484 0.472177419128204 0.471557038020513 0.488734273122963 0.490331941807189 0.497698236446362 0.509187830177602 0.517199581939211 0.520166604266864 0.535257226909632 0.548878797918029 0.559091276703975 0.568606200374066 0.566944517317291 0.55825235626144 0.655996804870703 0.562378200951548 0.563691967045309 0.601069751372335 0.70342015326459 0.738061714338866 0.694057059396931 0.705771662391409 0.792395619346557 0.726378096121053 0.745273823318239 0.818867840515492 0.773324979966115 0.662391151415817 0.696589019595818 0.743601827901635 0.692776774887476 0.74291778470481 0.660936528260677 0.596635332628065 0.69010646818592 0.710945782162861 0.668346521306156 0.630814921729644 0.609711162677511 0.589984686719593 0.565878760269869 0.545461333441725 0.547133730333162 0.535122242328758 0.520862797982903 0.505618107663437 0.451900458351867 0.47776740678041 0.399343422772925 0.436422174978488 0.450502166383665 0.432826986009084 0.511239335154859 0.532985436679559 0.5412567832714 0.476219557119588 0.368345063086641 0.327653088984799 -9999 -9999 -9999 -9999 -9999 -9999 -9999 -9999 -9999 -9999 -9999 -9999 -9999 -9999 -9999 -9999 -9999 -9999 -9999 -9999 -9999 -9999 -9999 -9999 -9999 -9999 -9999 -9999 -9999 -9999 -9999 -9999 -9999 -9999 -9999 -9999 -9999 -9999 -9999 -9999 -9999 -9999 -9999 -9999 -9999 -9999 -9999 -9999 -9999 -9999 -9999 0.647793017332379 0.654816419121306 0.651779528559544 -9999 -9999 -9999 0.615076134867729 -9999 -9999 0.579814574026218 0.57893521929308 0.579625457525538 0.569988286420726 -9999 -9999 -9999 -9999 -9999 -9999 -9999 -9999 -9999 -9999 -9999 -9999 -9999 -9999 -9999 -9999 -9999 -9999 -9999 -9999 -9999 -9999 -9999 -9999 -9999 -9999 -9999 -9999 -9999 -9999 -9999 -9999 -9999 -9999 -9999 -9999 -9999 -9999 -9999 -9999 -9999 -9999 -9999 -9999 -9999 -9999 -9999 -9999 -9999 -9999 -9999 -9999 -9999 -9999 -9999 -9999 -9999
-9999 -9999 -9999 -9999 -9999 -9999 -9999 -9999 -9999 -9999 -9999 -9999 -9999 -9999 -9999 -9999 -9999 -9999 -9999 -9999 -9999 -9999 -9999 -9999 -9999 -9999 -9999 -9999 -9999 -9999 -9999 -9999 -9999 -9999 -9999 -9999 -9999 -9999 -9999 -9999 -9999 -9999 -9999 -9999 -9999 -9999 -9999 -9999 -9999 -9999 -9999 -9999 -9999 -9999 0.613956909450352 0.609477185307061 0.603099780242444 0.614026453876676 0.620644803491738 0.617303417815664 0.611965535679635 0.608765622042245 0.58694009139417 0.570731125928345 0.552839175363603 0.540907232352086 0.543803776316285 0.535611378905611 0.530024594088915 0.529913061947588 0.522240907919721 0.518688552130109 0.510759550941222 0.513345725096892 0.5098348272124 0.513588933019301 0.519208358753144 0.58374004020951 0.62222797989626 0.714619443067914 0.516595438274568 0.508392399036351 0.519727993316409 0.522500296061291 0.503814419275517 0.502913857246316 0.475729761559792 0.467098454344551 0.494434784966441 0.463638244236663 0.464049371480011 0.473629915583462 0.468849690078163 0.468209447320639 0.469258968956693 0.467934833847832 0.455065401807867 0.45073378190511 0.447694429398955 0.449781457891787 0.448361546544855 0.448244850779928 0.450623419861427 0.456431402284606 0.452680431108224 0.457505810239057 0.456688511035826 0.457385216108283 0.455430157649433 0.451807052490941 0.456450355571084 0.451975249050961 0.456949928832711 0.45587673844169 0.456293266807968 0.463022895457095 0.464738453143553 0.472190159596591 0.472159129923707 0.470940418020216 0.473662970518408 0.470822974824635 0.471942201429231 0.476308390102426 0.477216642099163 0.47265373928272 0.468572750785518 0.467768709933929 0.467784505980096 0.458344258400833 0.452649733701708 0.44486022550312 0.447644743703575 0.443855910905204 0.451892066949239 0.453932560598646 0.452177692298946 0.459180908148937 0.461726837947757 0.456621766580704 0.447854646060645 0.438842842246996 0.434843977986096 0.439640379772614 0.441503606678065 0.442340226849601 0.44706363942712 0.440759815120129 0.440345771594772 0.438352277869202 0.44316598676669 0.442512220298955 0.439585272918016 0.445751188873493 0.443379448625819 0.440871164764575 0.435808952093212 0.43645794924952 0.433313538706631 0.434807291157859 0.433203875661529 0.428009542750864 0.427666933447352 0.431218375693581 0.431978722158989 0.431035796011287 0.436291765746817 0.432391386031794 0.440220605958803 0.439510836935035 0.448070773972173 0.448939416642847 0.445801096338403 0.453817462334853 0.448845104545409 0.452351979098241 0.453722525877673 0.443246072920564 0.444788357600502 0.436774474589791 0.433408057211646 0.427666118938129 0.424623750318602 0.422644266631996 0.424418438893433 0.422208907815062 0.422494209497233 0.424991536165276 0.427491940798887 0.427539190162223 0.434071496432243 0.43496224078143 0.439236820130426 0.439062262965059 0.443372941166313 0.442742275488855 0.445724004242496 0.450406365826228 0.44878018662392 0.454675700581228 0.449815219348647 0.445278657508483 0.444873971730346 0.43858362599582 0.442772463197478 0.44885682497607 0.460421897345035 0.462439740302725 0.462834649085358 0.452923402686103 0.452646593061205 0.439619954884743 0.433028036359039 0.422490795684746 0.413693918717354 0.412351916680511 0.41460779153888 0.41074574376221 0.414424390934507 0.416900314736586 0.422481329893249 0.422973248643906 0.426388740685861 0.428326428044892 0.426417541314771 0.42773384694034 0.425565790385553 0.423423785427235 0.419949616990678 0.419374948388481 0.415054090736334 0.413262319471076 0.417321685370886 0.415481243326506 0.417899324270378 0.420467893635385 0.425390978239959 0.424457034448965 0.423665971378823 0.42007605131665 0.41688374189369 0.415206894446563 0.404378803889763 0.402646266811009 0.408285964184948 0.412839401048432 0.418160925113547 0.414918718479411 0.416161294730769 0.420288554917792 0.424069737536843 0.424255610926923 0.419303602790723 0.428516281210162 0.426970486782481 0.42548739370807 0.418999748852806 0.414094214784485 0.407646322267404 0.397932463519034 0.395269815763374 0.389682931608572 0.381681169222506 0.377902876095481 0.376169930795264 0.376563464260112 0.387974302540021 0.37934798764651 0.385209968404694 0.388929974990727 0.394431111373573 0.393832023298348 0.399477957280601 0.400245462463599 0.39583303270497 0.400584535608333 0.399588241008983 0.40516168890623 0.405099167840901 0.406755152508478 0.403490900675126 0.404956489507427 0.400854296461217 0.402540209488902 0.390474071536129 0.387180766471398 0.383096217116177 0.382161641788843 0.381372248371179 0.375762408828273 0.371707277005588 0.372567748728908 0.369780195994837 0.373768974363588 0.379137603933996 0.383361666960971 0.391904669251996 0.40128018398705 0.414356790771411 0.426800185418807 0.446769966211396 0.458917552705146 0.491761921487929 0.500235811609927 0.518059043693113 0.52151625522261 0.52755136408935 0.539046586282435 0.532357823967637 0.530824986345983 0.531696714214005 0.527790203660418 0.537618646452923 0.526861680382712 0.532681769033201 0.534004073124636 0.532240312803492 0.528285149030188 0.543319446238948 0.54519844726267 0.539470725553813 0.539406576509091 0.529715273728105 0.52979070113449 0.522222840658439 0.527504978973399 0.522825882847197 0.52827770059995 0.520591312776449 0.52367504601865 0.533580726704026 0.543597817738104 0.546694604792472 0.561596046407762 0.570298801908207 0.588143589201602 0.599677992940011 0.611696787421479 0.60070305581417 0.616221494937409 0.596195241613007 0.594523223343875 0.582501722148057 0.570279979831422 0.574811612186997 0.578813996346706 0.569613830848542 0.556672044966812 0.541728010420496 0.529480929298883 0.522356135072287 0.501578072941817 0.50210853888487 0.493655723500326 0.483455009634263 0.479177194192518 0.475241721639962 0.482835143454967 0.488042036884644 0.491349315387808 0.503324553338314 0.511791782999715 0.516529949647782 0.529419269751556 0.534307596102446 0.54613487422227 0.556206936240743 0.564562926963442 0.56067811548803 0.556766214686386 0.573060963429501 0.560418668255473 0.620937941251373 0.787811641620089 0.787656741650371 0.744570773902483 0.706295828096471 0.716115059756944 0.754347753111292 0.826762788314314 0.837840020872275 0.748948280216719 0.768410857530287 0.727449684836127 0.683093146399103 0.704753650409041 0.6920044736435 0.650113578932564 0.442169594120078 0.659913048171313 0.653776447044166 0.72260042293102 0.669650023620991 0.632932324216627 0.617152502697362 0.594890058565676 0.568448299199234 0.530383430906769 0.502584553189867 0.484432439920816 0.504042926093046 0.493626593113689 0.50215417039349 0.479395978077202 0.444637731828279 0.470616759158769 0.375689016838412 0.411525915039578 0.557189728604168 0.614256905777933 0.548021365191643 0.435979544144023 0.339055341847642 0.322749741643054 -9999 -9999 -9999 -9999 -9999 -9999 -9999 -9999 -9999 -9999 -9999 -9999 -9999 -9999 -9999 -9999 -9999 -9999 -9999 -9999 -9999 -9999 -9999 -9999 -9999 -9999 -9999 -9999 -9999 -9999 -9999 -9999 -9999 -9999 -9999 -9999 -9999 -9999 -9999 -9999 -9999 -9999 -9999 -9999 -9999 -9999 -9999 -9999 -9999 -9999 -9999 -9999 0.699798660327451 0.794826570195231 -9999 -9999 0.597518423882616 0.727341369683715 0.643187648201189 -9999 -9999 -9999 -9999 -9999 -9999 -9999 -9999 -9999 -9999 -9999 -9999 -9999 -9999 -9999 -9999 -9999 -9999 -9999 -9999 -9999 -9999 -9999 -9999 -9999 -9999 -9999 -9999 -9999 -9999 -9999 -9999 -9999 -9999 -9999 -9999 -9999 -9999 -9999 -9999 -9999 -9999 -9999 -9999 -9999 -9999 -9999 -9999 -9999 -9999 -9999 -9999 -9999 -9999 -9999 -9999 -9999 -9999 -9999 -9999 -9999 -9999
-9999 -9999 -9999 -9999 -9999 -9999 -9999 -9999 -9999 -9999 -9999 -9999 -9999 -9999 -9999 -9999 -9999 -9999 -9999 -9999 -9999 -9999 -9999 -9999 -9999 -9999 -9999 -9999 -9999 -9999 -9999 -9999 -9999 -9999 -9999 -9999 -9999 -9999 -9999 -9999 -9999 -9999 -9999 -9999 -9999 -9999 -9999 -9999 -9999 -9999 -9999 -9999 -9999 -9999 -9999 0.623001980369429 0.618250624295307 0.628533863934763 0.637867273811511 0.633573227720164 0.624861270646326 0.624534805140552 0.619143769798434 0.601836820752616 0.580105976887957 0.566382753627612 0.555245118655008 0.543627347612752 0.537341250160653 0.52885923517698 0.524487322178141 0.525638017617273 0.520175088707295 0.519930868812704 0.512851037496994 0.521896560162264 0.52470813659768 0.569360285436008 0.656463796821602 0.658772541877941 0.543245890749875 0.542809221260218 0.514376773603078 0.543276743802514 0.520967346820013 0.498734262220584 0.517307544562841 0.496298401251482 0.496539779892651 0.470431065759063 0.472124588851991 0.484689228330708 0.481962997022817 0.478522366549701 0.486981930175451 0.471574967499646 0.462917565745705 0.465324881187963 0.462736688141014 0.459125147701423 0.455944978850104 0.451985245704971 0.456394969555561 0.450193739999905 0.451186214901038 0.456100549371423 0.453441092932897 0.458367271435307 0.455448864634114 0.458278055853239 0.452247655433238 0.453124694498427 0.45649784958177 0.453032017985578 0.456012793395617 0.460287266410982 0.462554129741007 0.467359893486341 0.46502888095105 0.469988709326477 0.467018201301394 0.477762730435802 0.472202327383808 0.468637455716323 0.466801498451135 0.463178959839844 0.461685403406398 0.461326816954885 0.46322911184586 0.463096067721957 0.450823209649985 0.450502505134046 0.446803943035564 0.452188747806801 0.45284000330753 0.461986168601829 0.462416306385233 0.454705364236327 0.456893951027421 0.451789677119179 0.44235743961957 0.43719407722051 0.439795909962975 0.438023564219677 0.444328394681304 0.440993073967508 0.438229573339331 0.437524216837829 0.44107152472252 0.432284050223206 0.436806676591229 0.441528624349971 0.444278283454685 0.444265848378207 0.446083486663014 0.443366176757397 0.443979197478829 0.437486503438405 0.437023548565276 0.436658243636525 0.431764846346143 0.431660275231127 0.432918476894681 0.426697153808341 0.428150515974713 0.431246956627313 0.431689548047207 0.437359772650266 0.437858533129712 0.437457022197236 0.444142096906998 0.448429282280169 0.444208599131739 0.452754783741962 0.453378815294431 0.449466701469709 0.44973295007421 0.443138265002174 0.438079632881374 0.436128128309846 0.429177283363676 0.429060239080638 0.427547502188991 0.427102192517149 0.42359761481545 0.42428205101512 0.42525251797274 0.429123222903164 0.434549963899442 0.437462440316909 0.436359746144274 0.440721078756849 0.444414351518206 0.449537478656372 0.45449718594163 0.454036479790076 0.454254663641143 0.460024466801418 0.459789078458245 0.461000076730879 0.454701032973512 0.449835443596197 0.443641221621856 0.440586708351957 0.437269169467458 0.445727172387851 0.452453147052762 0.454378021341063 0.455988527561051 0.452248811609127 0.451455730478595 0.438065536887285 0.437556828079181 0.421430985949119 0.420431841473444 0.42034100670379 0.417012189832364 0.419362778211541 0.42414022298329 0.425780794850617 0.427827373083639 0.430537279727839 0.430228804106177 0.429248747781599 0.432178351802542 0.4269150678232 0.425422543121658 0.421800717009614 0.418208325036138 0.415764780721686 0.416016279236163 0.411060478907657 0.413050865678679 0.41833850421502 0.419219542315479 0.421646276005168 0.41541251764397 0.417737070751043 0.420346908440817 0.416455778791427 0.409168975112094 0.407612029239458 0.406391560699854 0.398337955582491 0.40457115069676 0.40715986357979 0.412060926663365 0.413250538706677 0.417818077424893 0.416214759065927 0.419879474756437 0.422122031507219 0.423472525222929 0.422030887286318 0.418959196304952 0.41821406628492 0.406739619669302 0.41411764396189 0.408404013569695 0.405693307156295 0.394278818702615 0.390272402218116 0.382018906911474 0.380834728509057 0.378076245550723 0.378977021178141 0.381325251701702 0.38438464812002 0.383214301412991 0.390706449452369 0.396616695371053 0.392266629654488 0.403351064876095 0.400433023939675 0.400864986577991 0.404036435515667 0.407218117842569 0.401979761206458 0.402681387126751 0.404446331181859 0.405185086048083 0.405843339046151 0.406494503526562 0.404278672533638 0.399395837785913 0.392811391403429 0.386243844817029 0.379171223755431 0.378397778869691 0.380625198071826 0.378849268401328 0.379571035337046 0.386578135141802 0.384412307870831 0.388277201169483 0.394226548050685 0.398679447158207 0.414435172675987 0.422863117681646 0.435989153115484 0.456793647278213 0.481118988655842 0.505901824857095 0.51232224099093 0.524437592347085 0.521224267345268 0.516941196160022 0.520311655591353 0.524580379971078 0.524542749347895 0.514961909780741 0.511254567794618 0.521518729034185 0.5208079913261 0.516188159811067 0.521003530924454 0.526662750169796 0.529555463570249 0.532359965421981 0.52186112060878 0.527809898684951 0.532262487834827 0.526325965177495 0.525516429096902 0.517459447311062 0.524717276469997 0.519886088634757 0.519704262361942 0.520182642512593 0.522281672034593 0.522820879140077 0.533107259761192 0.54196656610173 0.551945269920424 0.561440890536017 0.576328545322596 0.582883433903018 0.591197517736779 0.599937766577261 0.609255068477714 0.601675891394791 0.594747151905485 0.573256548141851 0.565707138855479 0.5664646042687 0.568459117007379 0.558805267264028 0.543129585231017 0.534804089304029 0.522280971554434 0.508709003892594 0.507398852954498 0.499776053749517 0.500146151706579 0.495639835976348 0.485339780455694 0.485495044474688 0.490498490201307 0.498182095874161 0.498427508699516 0.501027342788776 0.505304840155294 0.512994958085893 0.527202379383673 0.532909198573871 0.541194524946167 0.55192997743122 0.560146707734657 0.560521492144966 0.551519092291152 0.554273930814683 0.558796907994411 0.587245191935634 0.806168671688289 0.765576118248242 0.797705947801954 0.773767821928563 0.770826584820293 0.778137784919625 0.817189354964728 0.773741190498834 0.716903527880766 0.721783886156443 0.79675916185865 0.776432648839477 0.749628234192999 0.698374981261749 0.737083957171861 0.586196720298269 0.573257373229587 0.62998093033804 0.714142583511341 0.68342935277792 0.630539588583898 0.616093296179989 0.599389450792134 0.578092157172164 0.555389447343294 0.508520444616836 0.477692689375613 0.461145437639599 0.465346253282749 0.466592544144918 0.424549337258847 0.473937765352169 0.511865002474172 0.473674497123211 0.466953302810277 0.630884650535907 0.610972752772019 0.573593076359643 0.433523109095057 0.325684069900392 0.324861467588978 -9999 -9999 -9999 -9999 -9999 -9999 -9999 -9999 -9999 -9999 -9999 -9999 -9999 -9999 -9999 -9999 -9999 -9999 -9999 -9999 -9999 -9999 -9999 -9999 -9999 -9999 -9999 -9999 -9999 -9999 -9999 -9999 -9999 -9999 -9999 -9999 -9999 -9999 -9999 -9999 -9999 -9999 0.520907411158543 0.564763434930256 0.637025659314403 0.706330659338409 0.703012051112604 -9999 -9999 -9999 -9999 -9999 -9999 -9999 -9999 -9999 -9999 -9999 -9999 -9999 -9999 -9999 -9999 -9999 -9999 -9999 -9999 -9999 -9999 -9999 -9999 -9999 -9999 -9999 -9999 -9999 -9999 -9999 -9999 -9999 -9999 -9999 -9999 -9999 -9999 -9999 -9999 -9999 -9999 -9999 -9999 -9999 -9999 -9999 -9999 -9999 -9999 -9999 -9999 -9999 -9999 -9999 -9999 -9999 -9999 -9999 -9999 -9999 -9999 -9999 -9999 -9999 -9999 -9999 -9999 -9999 -9999 -9999 -9999 -9999 -9999
-9999 -9999 -9999 -9999 -9999 -9999 -9999 -9999 -9999 -9999 -9999 -9999 -9999 -9999 -9999 -9999 -9999 -9999 -9999 -9999 -9999 -9999 -9999 -9999 -9999 -9999 -9999 -9999 -9999 -9999 -9999 -9999 -9999 -9999 -9999 -9999 -9999 -9999 -9999 -9999 -9999 -9999 -9999 -9999 -9999 -9999 -9999 -9999 -9999 -9999 -9999 -9999 -9999 -9999 -9999 -9999 0.632966651357399 0.644824279130692 0.640655782340285 0.630900820359636 0.644051588850274 0.652762406497224 0.654970305460539 0.64393852001279 0.613440907440083 0.584942941497482 0.562291796317843 0.549788100016967 0.539130311549427 0.528249397950153 0.529186711841592 0.529040950388277 0.522798317114838 0.516376436009214 0.521991269196844 0.525580515500023 0.522403260411719 0.571024704579511 0.605240414423045 0.644980455961509 0.65544390492234 0.582474131085367 0.552484815384204 0.523824303228954 0.520952136003032 0.525808785645922 0.519932110917684 0.517300877367538 0.478272169241476 0.5003173465537 0.482052970721398 0.477341070931859 0.480614273799531 0.488987391416682 0.474181422934961 0.472414261945019 0.47047166066811 0.467952340766958 0.464458587549014 0.465085177760444 0.460694956265584 0.459628345844273 0.459917094255438 0.451930987784229 0.455806465092456 0.451488284091142 0.458151864611515 0.457005196279143 0.455803262714726 0.456195403157297 0.457990568983111 0.451627455689125 0.456999946609086 0.454091238670028 0.461452577686569 0.457080793360133 0.457792686581657 0.459577747931699 0.469022653541601 0.477678400268239 0.478167730792474 0.4797944355937 0.47962665231694 0.470018748555661 0.467053003635394 0.462384356550969 0.463984843995194 0.466073050530926 0.462902238976219 0.464909120167562 0.463234487060721 0.457982825748406 0.459805321912062 0.458906491646094 0.464346594069866 0.460520042422432 0.462700005631772 0.46161360057071 0.45262900997269 0.453909539929176 0.445370694661562 0.442376387034446 0.443240968175912 0.439703398149218 0.440668418290889 0.440620551202012 0.440161316707545 0.440180452974877 0.430688673799173 0.432654092156503 0.430832640955205 0.430647089800757 0.435581345314061 0.442023206797275 0.440967492980756 0.443851839060377 0.443263168593224 0.445425137212773 0.440922667544608 0.435578328498842 0.436179462832665 0.437592127133576 0.435943850835044 0.432814066702503 0.435188691853668 0.432584410026435 0.428522790716225 0.434871623148408 0.434988881130015 0.439143656752887 0.440066835431694 0.448891077495654 0.444672222904789 0.453257165728319 0.4486965059774 0.445948236159171 0.448111687954458 0.44164456323756 0.437515689277841 0.435619533737362 0.430049108333091 0.42836659291693 0.423894493254771 0.430374316607358 0.431845079241203 0.435394699973915 0.436267670041484 0.436008615577868 0.438082373397914 0.436673468944264 0.443166669928338 0.451241725291835 0.452462536529644 0.460978707192976 0.4617475190279 0.466612851188546 0.467934440962087 0.465057655999959 0.469716686079668 0.464511498670791 0.45795153134617 0.454726911620335 0.4492628253043 0.443567241015828 0.444027979152725 0.441623235507147 0.443790607523749 0.446837108731777 0.445776476548011 0.444319409401528 0.443133191052861 0.440218722900855 0.433124696018088 0.426964793792384 0.419170696216817 0.422929423600673 0.421670222973189 0.422170552118097 0.424477576569078 0.430589838741928 0.431865818830782 0.435256998463063 0.433320876349926 0.436046504913096 0.430904822404582 0.431143588344753 0.433091909599184 0.429196971688089 0.421573476371611 0.419056789916589 0.419007287775068 0.417172793900568 0.415566395228309 0.417162896136433 0.420775103904648 0.425437822354479 0.423471599554944 0.419097217550601 0.42272939767197 0.414508166082205 0.41056419764144 0.40962403013323 0.408704291851407 0.404939718831102 0.407688866611154 0.413079220847645 0.410758458672338 0.412435485731487 0.41539540731266 0.418914739630541 0.417227794720677 0.419714037230542 0.417303831233011 0.417127183023525 0.405524820688288 0.412456611078983 0.415148542364115 0.405087684225769 0.400138394738217 0.398599219435169 0.394440246927019 0.389400270990247 0.388403666435709 0.384904382396603 0.383284777810351 0.384034600372486 0.384066932233957 0.384443918211355 0.386974854572532 0.391693682582245 0.3961470677229 0.392483997866552 0.403144842348105 0.401400385405862 0.398214385795266 0.4031384518243 0.409976228597166 0.414095688314706 0.41224201093008 0.413535079059345 0.406953227243922 0.410012384452781 0.405835912320354 0.400150875796871 0.397464506648646 0.391192760632331 0.384432176520323 0.383863994309984 0.383709628703556 0.38586538894018 0.384892547927182 0.391439146535008 0.390036704718497 0.392811266323883 0.394896805576291 0.404029331094281 0.411585873938575 0.421225955747677 0.43516928395953 0.448556051016876 0.459675108031755 0.474285089219379 0.493723384103619 0.508070208475898 0.520122520215281 0.523248477906955 0.518012343607461 0.51102933928782 0.502866996413156 0.508078491266518 0.509955196665242 0.499677453214623 0.502040785407694 0.506568619547666 0.509389344308941 0.511798987264217 0.516463522353419 0.515857145565522 0.520585783031759 0.521434174261658 0.521982710567604 0.526018024046206 0.516597469293089 0.517602132648242 0.515468021870755 0.518245194409094 0.518812518161784 0.51069781942714 0.511796860896685 0.513873222930666 0.522629869626235 0.525088168916236 0.536988962231782 0.543466348300596 0.556914578778147 0.569111843151077 0.571983557006147 0.581215307691027 0.586431970070377 0.581447934140079 0.579173902868772 0.579046122620384 0.565942012781264 0.568041904318264 0.553467014011278 0.558793119461086 0.550440175074228 0.542050293634778 0.536344710671153 0.525818082529289 0.51209039006228 0.500472107686637 0.501002203270874 0.50432828211583 0.492713931712012 0.493123644681926 0.489662205503351 0.496669324244756 0.492413878519598 0.492258625823705 0.502925290278521 0.509963993593199 0.51465359463987 0.524208109484731 0.538850312739494 0.545123076215844 0.550532288127345 0.551422252915932 0.554975111253266 0.556257722291667 0.570223648807593 0.562724518022776 0.611742366954603 0.719135725295511 0.790388454752053 0.768787015911262 0.764860599118778 0.77294563999998 0.781881509733819 0.783551018603614 0.759699398072042 0.618532118926153 0.428084179329319 0.567605084696385 0.739066414484334 0.722951009321508 0.763471561281533 0.49653538313341 0.482490980890601 0.495627534363392 0.636560677271791 0.694109633479137 0.701688690532853 0.630200292392065 0.608198422148308 0.609371180299907 0.581549941841824 0.56418889473522 0.518043766127515 0.47691463879174 0.460961238753431 0.452294815510382 0.504112606965583 0.505327688523699 0.42151524678545 0.481160255377314 0.450738667830316 0.37161241985546 0.653851940636421 0.452257420170552 0.342095201912143 0.387847016000236 0.316892355927224 -9999 -9999 -9999 -9999 -9999 -9999 -9999 -9999 -9999 -9999 -9999 -9999 -9999 -9999 -9999 -9999 -9999 -9999 -9999 -9999 -9999 -9999 -9999 -9999 -9999 -9999 -9999 -9999 -9999 -9999 -9999 -9999 -9999 -9999 -9999 -9999 -9999 -9999 -9999 -9999 -9999 -9999 0.503568725432681 0.533966168919182 0.579897884208185 0.626374507711028 0.745220830931336 0.728071415665058 -9999 -9999 -9999 -9999 -9999 -9999 -9999 -9999 -9999 -9999 -9999 -9999 -9999 -9999 -9999 -9999 -9999 -9999 -9999 -9999 -9999 -9999 -9999 -9999 -9999 -9999 -9999 -9999 -9999 -9999 -9999 -9999 -9999 -9999 -9999 -9999 -9999 -9999 -9999 -9999 -9999 -9999 -9999 -9999 -9999 -9999 -9999 -9999 -9999 -9999 -9999 -9999 -9999 -9999 -9999 -9999 -9999 -9999 -9999 -9999 -9999 -9999 -9999 -9999 -9999 -9999 -9999 -9999 -9999 -9999 -9999 -9999 -9999 -9999
-9999 -9999 -9999 -9999 -9999 -9999 -9999 -9999 -9999 -9999 -9999 -9999 -9999 -9999 -9999 -9999 -9999 -9999 -9999 -9999 -9999 -9999 -9999 -9999 -9999 -9999 -9999 -9999 -9999 -9999 -9999 -9999 -9999 -9999 -9999 -9999 -9999 -9999 -9999 -9999 -9999 -9999 -9999 -9999 -9999 -9999 -9999 -9999 -9999 -9999 -9999 -9999 -9999 -9999 0.667313830621524 0.664820846357435 0.66021825167026 0.662971549101895 0.639889632833713 0.63657744345248 0.629900803465546 0.656438973624115 0.690942573545167 0.687024873164481 0.633785726406877 0.593753002024044 0.569060498978816 0.544575234710398 0.532602664442637 0.525048891792746 0.531362208917774 0.529317968629182 0.532896704497589 0.516078948405828 0.523749037858923 0.58917093119389 0.575102680679804 0.633278444722337 0.670659289925751 0.647247593003281 0.63653406279832 0.604692097947269 0.571013681963287 0.567693913467988 0.575636085397376 0.543903266696882 0.495370169531614 0.480705167616058 0.485475966997886 0.483895402177976 0.47587271553228 0.479231612909874 0.474718028135505 0.476329859850145 0.47612382379683 0.47408622566026 0.476966362278446 0.476953997535371 0.471147399432488 0.471973268306737 0.469969623376472 0.465241789445649 0.460539586755142 0.457794672699769 0.453360211712202 0.459207067737957 0.455252455730682 0.45637330413783 0.460751350595668 0.459981070644683 0.455250288104891 0.453951142382424 0.456503446738349 0.455648947203416 0.457480342150827 0.46005921586929 0.465453782883523 0.474930093580278 0.475306539950079 0.48037561123793 0.482864766495603 0.481951492426563 0.476581489530077 0.477560161721796 0.473238243375748 0.477311747360409 0.472680749036572 0.474081219515767 0.466563518907104 0.471119163594302 0.466146791433676 0.460440291004249 0.459815760607165 0.459957503329312 0.45868654300439 0.460488425172296 0.458370614560158 0.457640575984013 0.453293550651843 0.456933592851815 0.450608031233421 0.449935748168712 0.448893895100236 0.446557294237881 0.442569882847554 0.444323340047781 0.44435214509956 0.439218046435122 0.434287544706766 0.432758158017479 0.432991891296623 0.430169561876818 0.43458355269812 0.439829602459595 0.441207199558543 0.442774076199239 0.442255310087184 0.444854291701511 0.447387783752288 0.44701458723654 0.442186706182043 0.435422906728344 0.43562562714527 0.432409345491521 0.436057088449259 0.436340786495334 0.436010130437484 0.43338633673496 0.437201497207029 0.438173176746968 0.44283986782162 0.445052411521293 0.450499992104051 0.450643942841478 0.450027429798059 0.444794894761591 0.44921746389146 0.441034774962 0.437794743617401 0.434934077662937 0.432333536303365 0.437995553047478 0.436732683219363 0.437479035959724 0.44537085297595 0.441087899527022 0.438932190268058 0.441285405621042 0.442036035422185 0.446310375118109 0.445874938980292 0.45797420206832 0.464005635095042 0.477681354141329 0.480718947731533 0.480046998343309 0.484448072939012 0.484589751841135 0.480261268457275 0.478924974787743 0.473214002059669 0.471655730414157 0.464712109380474 0.452453285820112 0.450030518014213 0.445184581970946 0.44758966294937 0.441271372300347 0.446800194658937 0.44176453250885 0.439417485459506 0.437808022583434 0.433135846673033 0.425306882695554 0.428080780242433 0.424954666199181 0.424025843403477 0.430137213352623 0.432949585146758 0.438679449905135 0.442775679000188 0.444165607389298 0.436909852403603 0.434431469815863 0.437357428510233 0.437069699357866 0.433136002666773 0.433670350820987 0.43009610685191 0.426535959442091 0.424795084052649 0.421920077651307 0.422658458552288 0.42528085351556 0.425216637298982 0.429136080290557 0.429056715771082 0.424535244851228 0.420041351873705 0.416165780757832 0.414918567613726 0.412176539954223 0.409405322639536 0.410589249939088 0.416979949993686 0.415382558560455 0.414285779027521 0.416911849846859 0.420084683187154 0.422789274070018 0.415359596839648 0.418701365162545 0.415094594973054 0.411000719873824 0.414993569187106 0.413777628134538 0.412476840459316 0.405039892472194 0.408674546595585 0.400510201066583 0.39914459747154 0.389940810228566 0.392162874048835 0.386663464778499 0.384873156046277 0.387482950047936 0.385262219434087 0.386589968136777 0.389924553262488 0.392676013678205 0.396041667726235 0.396467441045444 0.402674274164452 0.398519546193328 0.398213111047893 0.405824877085213 0.406034862869889 0.406587467862148 0.410261392286394 0.412551190961817 0.411837100656349 0.409703757612569 0.408111121876511 0.401685489115877 0.40451219974116 0.402559325659655 0.39609729410595 0.390704681159904 0.386648055581069 0.388861815472489 0.390593636568287 0.398535841601753 0.39601174346586 0.397525795484655 0.40277489525639 0.409835028885519 0.417328312096187 0.42773428646864 0.43807135124611 0.451062413799457 0.466509072639529 0.479110040705828 0.495443679647402 0.50876311395178 0.517786383265959 0.517346109415197 0.518299114473662 0.51583612401436 0.50853510461953 0.50278656110505 0.495032020264351 0.48939630724644 0.49102893749431 0.494171960468384 0.505248830910314 0.516213339772457 0.520491227383125 0.521175732684724 0.522836891209126 0.526662640499671 0.523287021731812 0.515102904332506 0.513766657282063 0.520429195879551 0.512678252061233 0.515617348226928 0.513557855282331 0.511791419499608 0.508513661012279 0.506282132433344 0.508940142068738 0.514777458637735 0.524892793548065 0.541949711567155 0.552697597916126 0.57191388609967 0.564737466161993 0.565619744075751 0.575414525771341 0.565890110347717 0.565536177198806 0.559865444985981 0.563269997105795 0.56385254616274 0.547506018630277 0.54741666455339 0.553724501518714 0.545358416503197 0.540407031246247 0.526358661873786 0.523125936842378 0.506933505668082 0.50850551615957 0.501866929226418 0.501516782071939 0.501296909236081 0.498856203403936 0.500465743309113 0.500114533879161 0.502512708943018 0.508543225091883 0.506898521338971 0.515976836250947 0.528730000201934 0.530827860844451 0.54514607661676 0.54175274770683 0.549710523399056 0.549232234681718 0.565202966177221 0.588670623683213 0.571884543065592 0.613572509312356 0.789617059790449 0.761380030776603 0.75760234118529 0.738731381172962 0.755500612407946 0.749662751483611 0.708811850881969 0.689669106524697 0.679850765148188 0.578900825700729 0.759039385220695 0.817214925976196 0.751583615063099 0.728928423708885 0.700765903543871 0.725554499683348 0.675193041498732 0.673491176427798 0.706407177387037 0.69769388812336 0.629945462637584 0.608372071331688 0.589421944788042 0.578831894179578 0.558196305227199 0.522321422208897 0.509979594273934 0.473247154041225 0.445141354072135 0.431065074810103 0.55611081739613 0.383502821613001 0.468938307251011 0.383449469179566 0.319354655124896 0.3901323976497 0.400039682648735 0.435742984692296 0.349890360427604 0.328201455038283 0.328556651194124 -9999 -9999 -9999 -9999 -9999 -9999 -9999 -9999 -9999 -9999 -9999 -9999 -9999 -9999 -9999 -9999 -9999 -9999 -9999 -9999 -9999 -9999 -9999 -9999 -9999 -9999 -9999 -9999 -9999 -9999 -9999 -9999 -9999 -9999 -9999 -9999 -9999 -9999 0.42941911861215 0.518215425949723 0.614631486877178 0.686125885692498 0.787553371647088 0.777932516798898 0.747636764573421 0.742494145890893 0.740936418577506 -9999 -9999 -9999 -9999 -9999 -9999 -9999 -9999 -9999 -9999 -9999 -9999 -9999 -9999 -9999 -9999 -9999 -9999 -9999 -9999 -9999 -9999 -9999 -9999 -9999 -9999 -9999 -9999 -9999 -9999 -9999 -9999 -9999 -9999 -9999 -9999 -9999 -9999 -9999 -9999 -9999 -9999 -9999 -9999 -9999 -9999 -9999 -9999 -9999 -9999 -9999 -9999 -9999 -9999 -9999 -9999 -9999 -9999 -9999 -9999 -9999 -9999 -9999 -9999 -9999 -9999 -9999 -9999 -9999 -9999 -9999 -9999 -9999 -9999
-9999 -9999 -9999 -9999 -9999 -9999 -9999 -9999 -9999 -9999 -9999 -9999 -9999 -9999 -9999 -9999 -9999 -9999 -9999 -9999 -9999 -9999 -9999 -9999 -9999 -9999 -9999 -9999 -9999 -9999 -9999 -9999 -9999 -9999 -9999 -9999 -9999 -9999 -9999 -9999 -9999 -9999 -9999 -9999 -9999 -9999 -9999 -9999 -9999 -9999 -9999 -9999 -9999 -9999 -9999 0.672638440859596 0.675415641746116 0.680172292138254 0.656974441728817 0.638030902447273 0.626868252439288 0.641735854017541 0.69097439447181 0.676500565075534 0.628466101251242 0.58348362098068 0.559984614186453 0.545928172284731 0.539319214790557 0.525232465131597 0.526035865135629 0.535493965620903 0.551152378496051 0.528796376337456 0.538689223333493 0.650949457712987 0.651740559826555 0.659731640704514 0.718669695795934 0.698799230202318 0.650788173698844 0.632844447347198 0.615117812608172 0.596092379665199 0.575541914749012 0.532113315984432 0.510899110791652 0.505024285310051 0.501098267185891 0.48004266080763 0.476525303384697 0.479230307845304 0.481507216691334 0.482565865054525 0.485054107047524 0.481929932278578 0.487818667687497 0.484554671506599 0.479018451579182 0.47769137824372 0.468719083602086 0.464923591081738 0.461427922458441 0.454172754513875 0.454296699977025 0.456382784053781 0.456986728296317 0.460363009148335 0.456331482869771 0.458070246526692 0.458634002501738 0.457641542128313 0.46026252271446 0.463639982485839 0.458880495031465 0.465206487185588 0.472723927860138 0.478638817512535 0.47980763283923 0.478703188111062 0.481888376575828 0.485365556319001 0.483079624404596 0.478084984077356 0.480110658787272 0.477469725045818 0.474513204729578 0.47662941371989 0.472540186208235 0.469309497574615 0.465593101694306 0.461337256010246 0.46621095128802 0.466160557565333 0.466216190630441 0.464589457398127 0.458789309771417 0.459755720186069 0.456870807468991 0.454937400339808 0.449611316323633 0.45056899694922 0.451704179678052 0.448782947322613 0.451535960536277 0.446256710295894 0.443793134967634 0.443836818082974 0.436596186550731 0.43333419187808 0.435048030700049 0.434920432156397 0.432277645125165 0.438028860411547 0.434709237862628 0.43678612756045 0.441033237771768 0.440607326765811 0.43953925907223 0.439960951336609 0.441599652443254 0.441453808221935 0.438795961133225 0.436953776786751 0.437417020631419 0.437518935174277 0.434259675481867 0.43711713632363 0.438688567661825 0.438958361569593 0.442427715694282 0.44414402301733 0.445018700226445 0.448844102037659 0.445777614726722 0.447746198762815 0.446263901210313 0.441180072000062 0.443881290070478 0.442451140551747 0.438489368603495 0.435682503170538 0.435426044095901 0.439382106315062 0.444039519271766 0.444594836615977 0.445306866689371 0.450217250866308 0.451293807596629 0.452233097463692 0.454538300858428 0.464358039025035 0.471306343702005 0.47954533185487 0.483186991799112 0.492632920077406 0.494123499120876 0.495855217617939 0.497773247582938 0.498192643675016 0.493612630979458 0.488038820516807 0.478335318781473 0.464560664092128 0.466264842728411 0.46073062557805 0.456392660817789 0.448072291546269 0.444410445448714 0.442700688608156 0.439688143042214 0.43644937652043 0.432913324579488 0.433608474915693 0.428360741289262 0.427853754571459 0.431606759314553 0.434281653731026 0.44219331889526 0.446024658442405 0.449266322832399 0.443229893987224 0.436387151914422 0.443137507743924 0.448300434443657 0.444845350098127 0.444551035939278 0.440375508112266 0.435307734943432 0.43366635538866 0.431047758161072 0.433631702908886 0.433320289768297 0.437421668416049 0.434001367308494 0.435892360988303 0.43016547812 0.42853224604369 0.422509585204189 0.417225003783845 0.414053549310196 0.41185706598949 0.413893548425335 0.412326870153718 0.41199440048441 0.412763301794545 0.415511787200344 0.412408244557694 0.415170083397334 0.415570816165525 0.417909020001593 0.414331474936852 0.418945964249513 0.417170041670992 0.412700860941072 0.409178739772623 0.403943127066728 0.404209254550496 0.40116433261835 0.399335486783508 0.394495761116629 0.393217884360488 0.389303652606468 0.391668979538626 0.392409755887242 0.39042230154311 0.388478622773627 0.391698982358452 0.395745732650235 0.399133397959204 0.401680815472669 0.396659928772025 0.401906960309114 0.403597442835279 0.402218315779652 0.403864591865623 0.406885864545612 0.406295416349918 0.408209482367258 0.410496469527052 0.410418938803319 0.408997429204512 0.406426354793569 0.406595879612263 0.408980772068346 0.405109240199249 0.402541182384886 0.397163937841672 0.395713679688491 0.39637048082241 0.399589692299438 0.403021098144706 0.404530403789647 0.408772215830929 0.411948732404886 0.417819783397477 0.425302622938791 0.436561608461788 0.44422146253308 0.457954578123254 0.464133364153029 0.472715891585794 0.491289156269551 0.504773023856443 0.514392752523738 0.510972492888935 0.512587450099506 0.499782659189121 0.505424598804008 0.497510957907373 0.488228028763013 0.495053234414669 0.487642811768695 0.498198187671325 0.509224882978661 0.510690364775878 0.512512170048995 0.526661999083178 0.525395571578896 0.52097265480357 0.513010673706275 0.509550150245884 0.50596284377552 0.494912894726452 0.508749469238504 0.511665968187118 0.516607387937441 0.512711385926836 0.509366063093171 0.511273546047066 0.510838461194239 0.513163199954669 0.51801525943432 0.532437551120217 0.54543472047936 0.560934938232486 0.565335668582708 0.562893511013554 0.56686687872108 0.566395189053977 0.553969219316072 0.551385040399398 0.553597946913498 0.551340734176983 0.54676534977767 0.546012509437547 0.552434165470615 0.546827083176764 0.530748546623262 0.530351471212927 0.525273668784391 0.52002923573188 0.514429763583713 0.513124923346574 0.511624247632296 0.510169882406105 0.511347184955815 0.509476201355839 0.507435885090595 0.506698419020806 0.511024629569474 0.519092062661395 0.525221405704457 0.530257687512308 0.533299136259665 0.534221262950411 0.53881482063876 0.54450242146244 0.615440809889162 0.654586893361681 0.782628958986008 0.578651261907063 0.614627514674439 0.793057505309592 0.77158524215332 0.755233062665154 0.731910240244842 0.725543422807879 0.774386919211829 0.757267333380641 0.69805447752721 0.735061390563556 0.696347363653832 0.787393745640043 0.736960950807687 0.738075587140847 0.773681710072818 0.728254455820839 0.704675755459197 0.690593901365206 0.693000960574474 0.72258769343332 0.763242380797663 0.652108671467877 0.613700691312764 0.583031170829533 0.560733434989189 0.547604552343048 0.521095961613802 0.535196467922935 0.532939245747899 0.450016937450676 0.418388838142329 0.47851056660898 0.478768166723388 0.348178397689262 0.360947180562075 0.421356680433297 0.490717492530918 0.49103754509873 0.487091190955846 0.405674374712199 0.345276245148029 0.331516408165512 -9999 -9999 -9999 -9999 -9999 -9999 -9999 -9999 -9999 -9999 -9999 -9999 -9999 -9999 -9999 -9999 -9999 -9999 -9999 -9999 -9999 -9999 -9999 -9999 -9999 -9999 -9999 -9999 -9999 -9999 -9999 -9999 -9999 -9999 -9999 0.43271422209233 0.629672128385614 0.678122239915023 0.50755994859201 0.497092183049053 0.534423449103174 0.581064988515844 0.749740586617237 0.821912372890773 0.824927504507471 0.604134115175683 -9999 -9999 -9999 -9999 -9999 -9999 -9999 -9999 -9999 -9999 -9999 -9999 -9999 -9999 -9999 -9999 -9999 -9999 -9999 -9999 -9999 -9999 -9999 -9999 -9999 -9999 -9999 -9999 -9999 -9999 -9999 -9999 -9999 -9999 -9999 -9999 -9999 -9999 -9999 -9999 -9999 -9999 -9999 -9999 -9999 -9999 -9999 -9999 -9999 -9999 -9999 -9999 -9999 -9999 -9999 -9999 -9999 -9999 -9999 -9999 -9999 -9999 -9999 -9999 -9999 -9999 -9999 -9999 -9999 -9999 -9999 -9999 -9999 -9999 -9999
-9999 -9999 -9999 -9999 -9999 -9999 -9999 -9999 -9999 -9999 -9999 -9999 -9999 -9999 -9999 -9999 -9999 -9999 -9999 -9999 -9999 -9999 -9999 -9999 -9999 -9999 -9999 -9999 -9999 -9999 -9999 -9999 -9999 -9999 -9999 -9999 -9999 -9999 -9999 -9999 -9999 -9999 -9999 -9999 -9999 -9999 -9999 -9999 -9999 -9999 -9999 -9999 -9999 -9999 0.679155569124816 0.677351136323564 0.675202072406574 0.682257781051745 0.669481453486244 0.661158483340981 0.600666364836781 0.607888640400296 0.653557424101626 0.631560444643993 0.588733667752502 0.566420737195863 0.552693726376802 0.531184724193805 0.527649165352345 0.523021607941776 0.519444849134659 0.53378083746168 0.552161700854975 0.52921453560246 0.552740798561243 0.624781121353547 0.633635342418128 0.687594199403705 0.719848232973178 0.718206168641091 0.639871992999175 0.612750138479079 0.597346691769006 0.580657142138438 0.537188837681645 0.511778990731137 0.500651340672537 0.496797384242602 0.47651011704589 0.473781806653943 0.47982361754364 0.48339756141634 0.490677361727399 0.487753298922836 0.48963896387267 0.492028194365778 0.492235031470034 0.490056396793674 0.483206820614694 0.483011038287034 0.482055151031928 0.471995606439413 0.471071791506048 0.462009775902648 0.462609708053086 0.465617783743993 0.464418797559637 0.46675004727496 0.469657726744764 0.466652922536774 0.467974722655558 0.461927566754295 0.466877832284968 0.472817019245095 0.466788150668334 0.468574892281248 0.476085944912916 0.484874148448697 0.487744210345682 0.488789202397864 0.490408934451969 0.495845578996459 0.486043673999627 0.489878544783347 0.484716150100396 0.481400582048234 0.483372802648808 0.478085006559822 0.476115888146981 0.466840088101483 0.469675350067953 0.466454576604774 0.463060117666677 0.461209630705859 0.459727076700995 0.463143984834064 0.461428935551992 0.463584568974818 0.462223878346942 0.459571066226407 0.456396199953335 0.451947759725993 0.453145061812127 0.453927496800668 0.451514083268422 0.453432339844813 0.451884287670815 0.447943720456897 0.443128572630003 0.435579438581083 0.435751761164933 0.436766226674293 0.435564354989227 0.440334707378067 0.435902660367604 0.437263152339977 0.43615044633253 0.441709032182212 0.438881083686514 0.440065389818053 0.44044001481919 0.440429882591498 0.440182652069172 0.441484845704826 0.443399283416517 0.44108728011017 0.440135640309463 0.438345441984164 0.435562572557381 0.437645966093768 0.432683807886155 0.440317236885428 0.442279732330108 0.448470019972503 0.441610903442958 0.442866750117477 0.446489483277163 0.440446133070805 0.439982207136849 0.437765490215662 0.435694438885627 0.439516580720771 0.436531896668241 0.442324415749715 0.448135004500502 0.447772988536569 0.450236535052113 0.454211268811071 0.461020809632286 0.465063521457745 0.464719875591449 0.466415129621287 0.466012099395315 0.478768985888783 0.4917555802769 0.50106518450373 0.501521125386215 0.499002798418108 0.50562974384424 0.51027822192573 0.508062103680999 0.500934468868116 0.488944803791773 0.482769628634682 0.473380882397727 0.473111191028819 0.463301402279605 0.454680251273535 0.454348767029495 0.452007987866144 0.448555042457455 0.445841440215871 0.445128089842581 0.441849497448239 0.441569506845259 0.439909395852419 0.441042364432734 0.442231015949857 0.439986032608523 0.450730562760288 0.443866368072667 0.442227398305425 0.439345753404744 0.446689481709135 0.452466130572056 0.453980881763431 0.457651124643698 0.450169666933873 0.446581288374565 0.446694853547724 0.443884989025778 0.439173606879457 0.440158922038003 0.440386893519135 0.44364195683122 0.443995954278569 0.436159267935211 0.432103503307202 0.424019330628043 0.422482721208022 0.419645211517621 0.417794768126014 0.412699886379776 0.415062631074944 0.41059045436707 0.413526710461997 0.416699582499931 0.412651012547079 0.415275780117331 0.420264459588965 0.419940109692323 0.414527623493795 0.411591937637465 0.409037005325962 0.401707464821004 0.406507609292355 0.404147710964202 0.403437785382609 0.403439513505787 0.39695556481543 0.399118311610786 0.401194787047802 0.401184502588207 0.401481837158221 0.398181152116747 0.399267671233645 0.397576142301853 0.401588869693268 0.399831168998175 0.402358845704689 0.407690602844475 0.399619029445327 0.404747956297403 0.403509256383739 0.406360992464814 0.407058650372984 0.406694289609898 0.408401138667362 0.408555053939902 0.408543373702592 0.408368831001817 0.407624986986691 0.413889297013319 0.417705467245935 0.412448374009166 0.411435210705546 0.405873812423172 0.405785272850082 0.407792899061296 0.410926027379713 0.411111098138649 0.413764689806848 0.414388500214375 0.413966884928368 0.420200229506456 0.421383692074823 0.430992000523036 0.437055196508445 0.444171199072464 0.461531216911093 0.464761227230165 0.481245346595414 0.487367033640204 0.503065020059744 0.503755442711013 0.510149035220971 0.501749129666185 0.496886819203984 0.497912014188995 0.489985682869445 0.492213790917731 0.493202614354163 0.500716975325676 0.503144076175184 0.502056823453496 0.515405381182192 0.518035970975287 0.516699115049204 0.517182174245762 0.514729105693405 0.513387343946204 0.512380797871828 0.499037449529912 0.494907342564238 0.508838791669643 0.501338085626061 0.506515634997804 0.508429083608524 0.511705881161001 0.508718773738733 0.510498933286583 0.512383208675755 0.514029911771257 0.517851169332783 0.539899572642849 0.564618824868207 0.56494731249814 0.558527999164887 0.556135890625694 0.554194711020803 0.545389608796045 0.55009900926298 0.550217641128218 0.538057893018774 0.541533857423997 0.541122418186487 0.542192485026947 0.533503499664792 0.539619505833428 0.528513548635298 0.527693927746855 0.521266053225431 0.51684381682222 0.519743984270422 0.515705370198938 0.508197722521463 0.510950226336574 0.518027386760634 0.511527437017643 0.511648289696702 0.51229073878681 0.521053493698179 0.528108879854176 0.527953790352615 0.541846981340539 0.533218040304432 0.540895317474667 0.547074163296009 0.575626775692531 0.576902281829362 0.58879995106463 0.5853116468086 0.722494762904659 0.772158564379379 0.78526845478339 0.761223742882162 0.719715091867343 0.711746327275362 0.715654892694414 0.786336644603419 0.796127139307969 0.806725345677339 0.76948918021695 0.79599344903989 0.709985991069158 0.782547295200461 0.755437101300531 0.718926865269347 0.739834989946366 0.706934628934692 0.679191101032016 0.67389218528143 0.766786984617154 0.68061010400632 0.617560367586096 0.575924152972459 0.565074600934643 0.545459576435526 0.521468346221722 0.527073344152085 0.497759269827791 0.447084668960492 0.458986452634698 0.398245919287198 0.431991460902847 0.409838626832644 0.370345535134824 0.447223170165478 0.464192979244066 0.495089144740264 0.471369062694346 0.41996655638847 0.362678776154427 0.332261542625241 0.325596884415148 -9999 -9999 -9999 -9999 -9999 -9999 -9999 -9999 -9999 -9999 -9999 -9999 -9999 -9999 -9999 -9999 -9999 -9999 -9999 -9999 -9999 -9999 0.448572412789626 0.447156643830663 -9999 -9999 -9999 0.420500614360172 0.429917144075442 0.41373877970799 0.423223100592852 0.400528032092728 0.398281529076125 0.407972044583126 0.499332523988723 0.69379598164449 0.594402349577895 0.723201907632507 0.586725704994726 0.603369386893879 0.576707214440983 0.604005495559089 0.684870402428686 0.692912689627748 0.521749040116343 -9999 -9999 -9999 -9999 -9999 -9999 -9999 -9999 -9999 -9999 -9999 -9999 -9999 -9999 -9999 -9999 -9999 -9999 -9999 -9999 -9999 -9999 -9999 -9999 -9999 -9999 -9999 -9999 -9999 -9999 -9999 -9999 -9999 -9999 -9999 -9999 -9999 -9999 -9999 -9999 -9999 -9999 -9999 -9999 -9999 -9999 -9999 -9999 -9999 -9999 -9999 -9999 -9999 -9999 -9999 -9999 -9999 -9999 -9999 -9999 -9999 -9999 -9999 -9999 -9999 -9999 -9999 -9999 -9999 -9999 -9999 -9999 -9999 -9999 -9999
-9999 -9999 -9999 -9999 -9999 -9999 -9999 -9999 -9999 -9999 -9999 -9999 -9999 -9999 -9999 -9999 -9999 -9999 -9999 -9999 -9999 -9999 -9999 -9999 -9999 -9999 -9999 -9999 -9999 -9999 -9999 -9999 -9999 -9999 -9999 -9999 -9999 -9999 -9999 -9999 -9999 -9999 -9999 -9999 -9999 -9999 -9999 -9999 -9999 -9999 -9999 -9999 -9999 -9999 -9999 0.670398234820353 0.675145997562162 0.676244940210326 0.642743822713878 0.63248685868542 0.594945460042665 0.583095139390891 0.570424714244714 0.557882414358131 0.544167690371325 0.54436985229012 0.541938734539856 0.528266664663081 0.516375208731351 0.51506121051335 0.516147118033002 0.541275760489798 0.564728099179721 0.536655650039994 0.55690342357396 0.64557260565131 0.619804613443775 0.735005931469338 0.717938145603043 0.721173098631555 0.634641115765135 0.618142466301913 0.605009225964489 0.54991480442464 0.548790264586019 0.534362547685715 0.500396341793564 0.47927554078496 0.471409278794544 0.480817819328659 0.482317536718831 0.486308266663768 0.499273331613012 0.501431026671112 0.503600635634922 0.503818152174671 0.50342043172914 0.505987297181764 0.501373944127256 0.495326049448344 0.488338998063022 0.483097693164937 0.480547101684222 0.470421185570461 0.471077336117391 0.47157756722694 0.468848781871912 0.47327890350016 0.474691147297032 0.476161610409332 0.476908466249427 0.471830264029158 0.471610277478794 0.474282411567871 0.474579609962581 0.478156585833451 0.478991831789207 0.49088124931155 0.502042535374575 0.502491454628887 0.506519735698695 0.508763132954851 0.506012513707646 0.504332539234502 0.49893510591402 0.49848365226748 0.493460721713262 0.478626795054677 0.476116252509635 0.472729993859656 0.468563186360277 0.469562910809432 0.466136689509583 0.462078055322299 0.462784576088526 0.468525519547115 0.46846610700786 0.466210266364631 0.464126887494176 0.462731874338304 0.461354592187284 0.45960855456729 0.460962806974185 0.456197896858694 0.461493892959147 0.461357824672025 0.456061845734786 0.451622608751264 0.441892038927067 0.442438974506087 0.444348880477097 0.444601437239857 0.446834608854569 0.442936915679156 0.435091561997854 0.429417444172015 0.434924295866062 0.439404298752145 0.440238433559876 0.44249594108514 0.443314618755787 0.439458981341348 0.439439083840262 0.443594417640794 0.446393545318586 0.440553231940854 0.442132126042509 0.438165192705226 0.435364798763806 0.437461654617877 0.435341017325156 0.436147733094327 0.443648327736349 0.445107201193251 0.444839371583384 0.445263398498703 0.443743266905831 0.449182923914241 0.443035410061758 0.44351624277104 0.436820119145341 0.438929061601089 0.443736548105793 0.445917601014216 0.452350726287402 0.448994064635472 0.450879578221858 0.461594950671746 0.4683997090789 0.470577087381516 0.471557941638531 0.466503285143769 0.471263221251784 0.483356598947404 0.498510865971248 0.507831086898982 0.503009933078683 0.505196094192972 0.518896088779176 0.521646860393653 0.518757463626649 0.51595413792326 0.507186914748705 0.503074272217614 0.482049608604111 0.481098259287525 0.486627280357677 0.485169216655194 0.473791584017489 0.467509176970894 0.452834620376322 0.450813700716096 0.451612878933589 0.449862194854386 0.446187338973746 0.445503876745229 0.446107430560193 0.443035748339675 0.446475653440391 0.448918739626425 0.444269135455616 0.441907505379069 0.444884912974836 0.449753445655578 0.461791976518843 0.467760959411492 0.467542936541726 0.462341376937707 0.46151314667386 0.458368060996361 0.455509920478741 0.455513348067919 0.454534269683709 0.452682591592044 0.45116803473196 0.470909717903202 0.442359419582679 0.434639829681313 0.424535960254144 0.419994756013874 0.416568635533091 0.415778461498244 0.413822171357484 0.417992424533895 0.416170120692877 0.421763265937259 0.419630777534392 0.423958448465379 0.424042268766227 0.420869807324061 0.414404833265057 0.41297648736852 0.4088439733866 0.411120012905733 0.40714387922566 0.404653453586218 0.398508211396594 0.402356191523262 0.403218292010893 0.405422259289809 0.405702900191701 0.402644527617329 0.400194829552705 0.403389307316503 0.400878074411557 0.403073482587862 0.401119032882474 0.405853700226819 0.409399684812853 0.409389753421457 0.415001702880223 0.410809889452312 0.406241108805251 0.407806407383284 0.408771138684899 0.408659130322813 0.408445624785844 0.408386782938205 0.406813457404257 0.406673971474377 0.413815433315294 0.413563771752914 0.414019409198923 0.414526921634383 0.41449940594756 0.4105669748953 0.413393713576309 0.419150674418462 0.416347107916621 0.411980628048472 0.416516455175439 0.418753758830416 0.417835992363837 0.416937127911128 0.422510641353472 0.431463755476556 0.438901471300645 0.443440871098037 0.446079880684408 0.456643697694318 0.467556427112918 0.471179210084134 0.487777154927092 0.493886082612989 0.496847623081725 0.498524658709195 0.497337462448563 0.49716062326263 0.492535840132822 0.493007809803747 0.494904864254663 0.482585729874344 0.486890090921078 0.505440192891623 0.504119854905584 0.504961572818012 0.506211617744301 0.506705160660608 0.51798098616312 0.508022416471161 0.5119766655976 0.502713913127375 0.50912089308304 0.504262828943823 0.503727749158058 0.503745648131573 0.500847990409287 0.505901096473507 0.512222768566669 0.511159832730947 0.510419570480203 0.502712430786698 0.51410645505024 0.513713290849292 0.529326994040873 0.552575896852738 0.556209385880762 0.545474372048192 0.546931341571015 0.550758788874767 0.543200331266708 0.542378874795186 0.539718566634865 0.538598095721717 0.546815333189521 0.531756763538711 0.532542384076335 0.54435602542258 0.533566262237957 0.535415556939868 0.526848827268848 0.519095556725059 0.525027109942528 0.518813196245328 0.509045531229971 0.515892602595514 0.509943809709972 0.503084687651032 0.504069000715355 0.498115382939778 0.504170320973813 0.509842001671283 0.521130090350932 0.528079458477468 0.537706894076956 0.534753949901606 0.545364265220189 0.551147969583844 0.555889927658174 0.562450855922335 0.580235445487985 0.657290314307081 0.750047884882354 0.754332627610974 0.666656745633058 0.713561711247845 0.652648119006324 0.551351385359352 0.698108460087111 0.755548187927017 0.727915836292059 0.806437529987039 0.81625447645411 0.746036084833402 0.802537262790225 0.781885806486016 0.710751608710874 0.426013862579972 0.553918265421757 0.627582915862017 0.692189574430448 0.705189854384523 0.785480143440822 0.711728575199868 0.619427785487681 0.578354451523111 0.564286252622329 0.551092333453939 0.536479710279825 0.540738612386598 0.524571585137143 0.495866871045866 0.442913749253043 0.391352925221056 0.387696023604161 0.396386652876154 0.379334507052366 0.453203825066552 0.514433314159429 0.524142112950689 0.473605306768986 0.413764835172606 0.363742496381728 0.347117052432862 0.332006769998801 -9999 -9999 -9999 -9999 -9999 -9999 -9999 -9999 -9999 -9999 -9999 -9999 -9999 -9999 -9999 -9999 -9999 -9999 -9999 -9999 0.456500052616865 0.478023911130972 0.513750860892744 0.505900603882553 0.488517957651991 0.497801459529659 0.530203382254676 0.571192422504211 0.657302921535872 0.462100127682268 0.447585030863442 0.463646989451007 0.447236915372164 0.475761995813019 0.606294241841044 0.738666777658595 0.634678824265785 0.659094500389755 0.747416263625087 0.687019132722673 0.612220352453035 0.560729987755534 0.555489742234082 0.553958111640216 0.496729075682409 0.526456791548793 -9999 -9999 -9999 -9999 -9999 -9999 -9999 -9999 -9999 -9999 -9999 -9999 -9999 -9999 -9999 -9999 -9999 -9999 -9999 -9999 -9999 -9999 -9999 -9999 -9999 -9999 -9999 -9999 -9999 -9999 -9999 -9999 -9999 -9999 -9999 -9999 -9999 -9999 -9999 -9999 -9999 -9999 -9999 -9999 -9999 -9999 -9999 -9999 -9999 -9999 -9999 -9999 -9999 -9999 -9999 -9999 -9999 -9999 -9999 -9999 -9999 -9999 -9999 -9999 -9999 -9999 -9999 -9999 -9999 -9999 -9999 -9999 -9999 -9999
-9999 -9999 -9999 -9999 -9999 -9999 -9999 -9999 -9999 -9999 -9999 -9999 -9999 -9999 -9999 -9999 -9999 -9999 -9999 -9999 -9999 -9999 -9999 -9999 -9999 -9999 -9999 -9999 -9999 -9999 -9999 -9999 -9999 -9999 -9999 -9999 -9999 -9999 -9999 -9999 -9999 -9999 -9999 -9999 -9999 -9999 -9999 -9999 -9999 -9999 -9999 -9999 -9999 -9999 -9999 -9999 -9999 -9999 -9999 0.6232455631747 -9999 0.542694230185106 0.52145151477425 0.510613794976153 0.492962398344386 0.506835823931745 0.54355344022813 0.519485665898281 0.511636673416857 0.509850237739385 0.525464106414724 0.541606712657678 0.539318766446561 0.539761104344578 0.56705678108367 0.551570877862683 0.579761895146775 0.638142682689101 0.704119212110259 0.653297510993899 0.620926474891426 0.64052151365156 0.61722001656462 0.566008675712454 0.58488798502911 0.564974904529797 0.493596551859877 0.493171101294903 0.476869038142855 0.479866897480731 0.485326553584398 0.497730592561486 0.510012238562293 0.512529275379824 0.511298355571421 0.517195863866773 0.511948667048175 0.509032858165506 0.503119369657374 0.50343094690155 0.498614787593966 0.48479238587763 0.486839716247879 0.48038643171385 0.475051075641248 0.475469074026287 0.479078851752473 0.47572991774105 0.476883609606233 0.482912229175089 0.479908494165143 0.480888834547394 0.47958022354907 0.478568666665858 0.478817098415194 0.481293587374484 0.484627885429956 0.487408106920902 0.497471657949445 0.501541865179594 0.511747718124485 0.525223893299724 0.522295519111377 0.522072862551811 0.510987435381201 0.513590113499635 0.496002923155122 0.487863068576011 0.487230057381157 0.479372472133328 0.475795919181939 0.471171904119218 0.467999195468588 0.463669499709764 0.465322709252193 0.469477899882838 0.46745224589083 0.469499649897906 0.468628982951748 0.471349283744701 0.467389971348336 0.462521530859957 0.464017737192992 0.467170059956577 0.460223568094595 0.460072567520486 0.452535920252113 0.452294295568572 0.44948435838506 0.449813490826031 0.450703454531127 0.449373508591759 0.447769605065355 0.451953505876204 0.432987276741801 0.42756833411932 0.432818475118876 0.436536434874063 0.432658425883676 0.435575457309279 0.438213592755473 0.440700086521843 0.453294572481179 0.459607160061513 0.456749608373155 0.447951260744283 0.443852959965482 0.444617336006488 0.449204317873757 0.446189392688649 0.447390806077675 0.448565219039348 0.442921437002482 0.452673070339289 0.453482092391725 0.44991971295403 0.45411841160313 0.450877505009942 0.447276620089499 0.443502053134392 0.445184806261114 0.441172564371764 0.444502251165666 0.447530660167747 0.454368166442287 0.454343391664989 0.461398772564764 0.469431085591883 0.468907644193742 0.469247476861603 0.468307976131871 0.474915178216469 0.482779636858202 0.496889579518919 0.503445781843906 0.508025083597695 0.505099918555439 0.507248783147825 0.520592594877269 0.521004032938348 0.52293413328305 0.521238736629288 0.51291214385376 0.516334222322447 0.504384085391232 0.492511471632356 0.491167536590999 0.498299087052448 0.480148886922835 0.467717414889166 0.459556483118 0.460725820301524 0.461516520138668 0.454746573404682 0.455240806365154 0.456882668159797 0.450664680850251 0.451326405666443 0.459522899202105 0.46620316733844 0.463749281683404 0.451153152772511 0.449746255441286 0.453561759847424 0.477586842978974 0.487719253347533 0.475123056599747 0.472101607380896 0.470077271427026 0.46846811117673 0.469596612900251 0.46742715368873 0.463898127598442 0.46724630980519 0.472530078150874 0.546320364770325 0.46705935890701 0.475273362624006 0.424343870725134 0.418707231312243 0.419943106467237 0.413219895377297 0.414468788505271 0.416590820728244 0.423568017811806 0.422849503961931 0.425896327195545 0.417045284259099 0.421466841291207 0.417049040750413 0.410858715782041 0.410763202795125 0.413177539555284 0.406780908274299 0.402010515637027 0.406090959159366 0.402575143710489 0.406556901647681 0.405515242553119 0.404171886825499 0.403029822433377 0.407858385384643 0.406892337314405 0.401991540797677 0.405449259920727 0.405511682857314 0.407878105263735 0.406221090898323 0.408625613605131 0.409185291589681 0.415817039415261 0.411437914763119 0.419872601640438 0.414623989996307 0.41568147605324 0.410497159006736 0.411060808915303 0.415851886861836 0.415728114955851 0.415364577669059 0.41323891404513 0.412422833020638 0.417916095034273 0.424087769198296 0.419487114158851 0.420183275278476 0.427115260385283 0.422055446486512 0.42321132798617 0.419656251273427 0.419664625495187 0.418254312042887 0.41909418943061 0.421748560830541 0.424513750485964 0.435881875747968 0.441927474427394 0.439349960827639 0.450635129191378 0.455176662771988 0.465610701326515 0.46866252719768 0.476185987503823 0.486769936186212 0.487160052003326 0.491444172842703 0.494738975335438 0.491636200320566 0.490762631306761 0.487930118099188 0.487921996336895 0.494896964495114 0.488602264358453 0.491484789164196 0.495193232865469 0.498349873360655 0.511622788274238 0.511643030469882 0.509443427797764 0.509699169582185 0.505141946678277 0.505461383366448 0.505398491434022 0.50731087446989 0.509736213348519 0.505697793573148 0.501890043079082 0.5048290954728 0.510529651787148 0.516679167336549 0.50056248619485 0.507534742658863 0.513800146776332 0.517923836771007 0.532830240938148 0.538158716256472 0.535935607470468 0.532707930035087 0.538084647839552 0.544445054480109 0.536921198813166 0.531455857065397 0.533091058335079 0.539309832244458 0.546303427811661 0.527877051747637 0.527370126970803 0.536136839108132 0.532445073679493 0.532777975975072 0.524382886197058 0.518149443521179 0.510762442817737 0.51038094923533 0.514255675516395 0.505271909516843 0.490156411136122 0.487999518422125 0.486689093552294 0.489314211538956 0.500761131253626 0.510833173538327 0.528169439958665 0.533250749409723 0.536760267547211 0.53789920366524 0.547992980669762 0.57159045141795 0.564941094915754 0.578943251246665 0.613505507744789 0.73617092401846 0.735925286555275 0.708108923922336 0.631708027980988 0.614279580611674 0.661102630411891 0.713448263050711 0.609483868531967 0.672682919362458 0.652299215949429 0.65562492594749 0.579845141810794 0.79939018997793 0.797621183404577 0.544920849121974 0.394852532778881 0.278168476662921 0.352084121098812 0.393987364559352 0.611967760782065 0.709645475791103 0.765317737251145 0.678437847573945 0.62293018240304 0.581115548667692 0.582459758828658 0.562712289898851 0.54687861659873 0.544097535835786 0.520075061542348 0.532898693979469 0.493382018882528 0.48881476534603 0.424084654596448 0.409591654632976 0.419583447897746 0.45994496546247 0.502035263229345 0.502917314182102 0.472287094913218 0.417150323009398 0.382573027576482 0.360109323157348 0.343618687905486 0.333345198142434 -9999 -9999 -9999 -9999 -9999 -9999 -9999 -9999 -9999 -9999 -9999 0.449866921185087 0.444895070053796 -9999 -9999 -9999 -9999 -9999 0.496195787307999 0.529333759651717 0.577870749011791 0.757536551727748 0.717978277668159 0.633923328037624 0.580487229851839 0.570031429680187 0.571853520683367 0.568458777825836 0.566777967856546 0.645060779892296 0.734618669195896 0.57518099352861 0.529660289467748 0.694981666580004 0.743967651613965 0.65958186352483 0.635143853598022 0.763622699633724 0.735545585225388 0.578757008572321 0.536980649180453 0.516010245041189 0.489921832732857 0.48826247150918 -9999 -9999 -9999 -9999 -9999 -9999 -9999 -9999 -9999 -9999 -9999 -9999 -9999 -9999 -9999 -9999 -9999 -9999 -9999 -9999 -9999 -9999 -9999 -9999 -9999 -9999 -9999 -9999 -9999 -9999 -9999 -9999 -9999 -9999 -9999 -9999 -9999 -9999 -9999 -9999 -9999 -9999 -9999 -9999 -9999 -9999 -9999 -9999 -9999 -9999 -9999 -9999 -9999 -9999 -9999 -9999 -9999 -9999 -9999 -9999 -9999 -9999 -9999 -9999 -9999 -9999 -9999 -9999 -9999 -9999 -9999 -9999 -9999 -9999 -9999
-9999 -9999 -9999 -9999 -9999 -9999 -9999 -9999 -9999 -9999 -9999 -9999 -9999 -9999 -9999 -9999 -9999 -9999 -9999 -9999 -9999 -9999 -9999 -9999 -9999 -9999 -9999 -9999 -9999 -9999 -9999 -9999 -9999 -9999 -9999 -9999 -9999 -9999 -9999 -9999 -9999 -9999 -9999 -9999 -9999 -9999 -9999 -9999 -9999 -9999 -9999 -9999 -9999 -9999 -9999 -9999 -9999 -9999 -9999 -9999 -9999 -9999 0.520135908770036 0.508719553657703 0.488805618302253 0.480093925010724 0.511945769149075 0.513401991811921 0.512063541679497 0.508915542593709 0.509646772302813 0.522766483063874 0.545291677461899 0.559131670768545 0.578983750272189 0.544231308198171 0.54716243653807 0.581041030183408 0.64910225808785 0.768897490791415 0.667483998564559 0.653229443675405 0.598661007222436 0.578921816188605 0.561235221350022 0.533186669498645 0.497838801581229 0.494164869623457 0.491491755562609 0.485749658850918 0.489373482935982 0.502094404772264 0.511778751360095 0.524145357640116 0.524392256285965 0.517903521110612 0.52469841827664 0.522112136632095 0.514328948979089 0.510819460245505 0.501272758882115 0.499348852653877 0.493302674358549 0.486894350744507 0.480449634215266 0.480746410853976 0.478447743913241 0.487420722362432 0.486153502070049 0.481562444203471 0.48246833068293 0.48842854404709 0.480089148875927 0.486294735891397 0.487660920319714 0.488538436823302 0.49267100518034 0.496962569359005 0.503969995227135 0.516708741374068 0.533023510084038 0.526090167571052 0.522436644826637 0.517311225887799 0.503338311997917 0.500292322731121 0.495767140900491 0.492343979367939 0.484525222701764 0.482470553940253 0.480243126100277 0.474782964169334 0.472012758526861 0.471007314588851 0.475911677784091 0.477684769728094 0.476714932953063 0.475267357833781 0.47202989792326 0.468626669731369 0.473461189309098 0.478357415875385 0.475725027256115 0.473035368199704 0.463842901396412 0.46343975284604 0.458000314498882 0.452398795157271 0.448868194943954 0.447119284379872 0.456638597342041 0.460413375133506 0.465794674691695 0.465275776618151 0.454021926992309 0.441779431057423 0.437457955730066 0.436528889776853 0.439001400733713 0.441136607826048 0.443043584012532 0.458239647074583 0.461725524191434 0.476870012610757 0.462779576234749 0.459559902865009 0.458518694956145 0.451138668187805 0.450799873119276 0.458658672549051 0.453716883191031 0.450134053318265 0.450542557257715 0.455905098823757 0.4619713121495 0.45840997001541 0.462529970430376 0.453276256934248 0.453241081182449 0.451989332907778 0.451870590065381 0.451555177454163 0.454698995121854 0.452909840864995 0.455904813781196 0.460290662987282 0.471750532918643 0.471997864590235 0.476419902832736 0.472307013476246 0.477075476312517 0.475043047047561 0.481783944374108 0.495968106859753 0.511719760322113 0.5127797377988 0.511299634868921 0.516109913616086 0.520056915942958 0.523780956951644 0.523530956226278 0.525089736699262 0.525656290399267 0.522840093823541 0.521443266368985 0.523374697432279 0.516339690597328 0.511827079210636 0.486010449206126 0.473144099885748 0.466802967520406 0.467634166517497 0.463886383211514 0.465291659808464 0.464682075741456 0.458926476059867 0.455904871784988 0.465327440230055 0.474699346074481 0.47779637346827 0.477815964925514 0.458438054479864 0.458852574429901 0.462629308482342 0.48027944994638 0.505534021763921 0.491709044237994 0.477982197681678 0.475648851532262 0.475066615121572 0.481700389142382 0.477077896685676 0.479085607835215 0.481100964783081 0.546957367522027 0.579816125862346 0.520020709299754 0.476866468418971 0.428428455551839 0.413516923587847 0.417489479759162 0.419533666882423 0.424163825652152 0.4297242034998 0.422525600209358 0.425088506820173 0.430213120324783 0.421027761046924 0.424556395507042 0.423815640460977 0.416855422977996 0.415142406167713 0.410812938474914 0.407539681736261 0.404691030337977 0.400940102169876 0.404165973994741 0.408090184305786 0.407916191508312 0.406491733598671 0.402988728356545 0.412411441196857 0.409257137041461 0.409976162376621 0.406516749705647 0.410188518985596 0.412233350948001 0.412050652037155 0.413250337623251 0.418155736631004 0.41816676804448 0.420554785163106 0.41571608871856 0.42271065657206 0.417343970204891 0.418553557319687 0.423895262179621 0.423224525711401 0.423677434628626 0.420750328545831 0.42014402128754 0.424107671403464 0.43015386350844 0.429579044617245 0.428198974980207 0.432088337481598 0.425511993212705 0.422535597499731 0.426686915030717 0.423924765979056 0.422820532678703 0.426675325403548 0.42740146863136 0.43208916797939 0.431900537550831 0.438901822542939 0.446195004905956 0.444710778735825 0.449163997189497 0.459989512555411 0.463348204145985 0.468789978685607 0.476001556670342 0.482815542502665 0.485614776658883 0.489057605054255 0.492143560183921 0.489421145756092 0.495595834669424 0.492892294328809 0.489049705946295 0.488229171168243 0.491902922781752 0.497673266958277 0.498675810258194 0.500069853237531 0.501800017022387 0.502080163981201 0.503529116152236 0.503170657002677 0.505840265826714 0.507297194626494 0.507840317668686 0.510250668495869 0.510416669263398 0.508042061476357 0.503455943064445 0.50217233256055 0.504561682944089 0.507195311692484 0.519938740998725 0.510338743932676 0.511055918357656 0.515207842379886 0.522156101443686 0.529967437795797 0.531707943477346 0.528444468746051 0.535017391162002 0.534234170031791 0.534662000549659 0.524697009823883 0.525599554348082 0.532663790009803 0.528960145393529 0.538460758091531 0.535678792479705 0.529460787046162 0.522064219857914 0.532377783579903 0.523856803875345 0.512300848754069 0.520499354965665 0.517223967429154 0.505586545147391 0.492514113728901 0.48199398043774 0.468964905182455 0.476218614876229 0.505526539847511 0.517798475728555 0.519713816163144 0.535089894102982 0.534433816503776 0.537808214845382 0.545844673662228 0.75111214282079 0.691213281808749 0.591245041572982 0.626563986880588 0.68565771884584 0.728390867544767 0.726678320208743 0.728192757802132 0.729516238547629 0.711241121966517 0.713468015958821 0.725487443285881 0.624702830533317 0.41571109172007 0.27734178870161 0.566960913346975 0.73251824357411 0.816155825373706 0.805981662453563 0.688777321622994 0.689579482041375 0.691460842869081 0.562810695150265 0.638153442566091 0.664819242794112 0.722895364363198 0.739074810409706 0.721936035429424 0.646289219401647 0.59092019077136 0.593805353046646 0.589030695542369 0.583195092355927 0.524563349091465 0.523601750047624 0.525018554485938 0.52373465640838 0.501913078106219 0.510696241391521 0.504414101629474 0.492265761454722 0.489139702427018 0.496460747406169 0.486980097370305 0.472705033383688 0.426864007888738 0.405239278458449 0.376066628185151 0.35424168424709 0.339322472557175 0.337068167766461 -9999 -9999 -9999 -9999 -9999 -9999 -9999 -9999 0.422834973659274 0.444892923817572 0.495176467932545 0.477999225089182 0.452492953609367 0.459473569560027 0.452393032920484 0.459128129778623 0.499308891765927 0.623855694628933 0.76147496034896 0.564616025355031 0.56008132815671 0.570489762716498 0.58276271138101 0.578962737451136 0.600400623410548 0.689227878081253 0.758682591533455 0.759973654563164 0.747071935282861 0.673690773819303 0.578686394233205 0.537470353620347 0.519483085386636 0.548995764787886 0.704495980662351 0.744123267357279 0.742426019565181 0.643386677725388 0.512810002640738 0.492345437388948 0.489001644378519 0.495833580137083 0.467138975579915 -9999 -9999 -9999 -9999 -9999 -9999 -9999 -9999 -9999 -9999 -9999 -9999 -9999 -9999 -9999 -9999 -9999 -9999 -9999 -9999 -9999 -9999 -9999 -9999 -9999 -9999 -9999 -9999 -9999 -9999 -9999 -9999 -9999 -9999 -9999 -9999 -9999 -9999 -9999 -9999 -9999 -9999 -9999 -9999 -9999 -9999 -9999 -9999 -9999 -9999 -9999 -9999 -9999 -9999 -9999 -9999 -9999 -9999 -9999 -9999 -9999 -9999 -9999 -9999 -9999 -9999 -9999 -9999 -9999 -9999 -9999 -9999 -9999 -9999 -9999
-9999 -9999 -9999 -9999 -9999 -9999 -9999 -9999 -9999 -9999 -9999 -9999 -9999 -9999 -9999 -9999 -9999 -9999 -9999 -9999 -9999 -9999 -9999 -9999 -9999 -9999 -9999 -9999 -9999 -9999 -9999 -9999 -9999 -9999 -9999 -9999 -9999 -9999 -9999 -9999 -9999 -9999 -9999 -9999 -9999 -9999 -9999 -9999 -9999 -9999 -9999 -9999 -9999 -9999 -9999 -9999 -9999 -9999 -9999 -9999 -9999 -9999 -9999 -9999 0.509743817803327 0.509476662324346 0.487075792254514 0.495407100094548 0.495745830336119 0.49843904012867 0.496098453891475 0.502572192880454 0.522396234836216 0.556945096696282 0.573330635367076 0.526647437793142 0.540744965053261 0.573762309724682 0.603659103736737 0.720119587548052 0.645663949918003 0.639417928148546 0.609140980969458 0.620427376780516 0.607758654795629 0.552669657774148 0.521580821079829 0.490211696499538 0.48585153000829 0.487884037370925 0.486591304452135 0.499631082935809 0.513018560969709 0.524567312220676 0.5270594881911 0.520361097914247 0.523076687564167 0.518576294208672 0.516901753001076 0.514296803431419 0.507821712520066 0.503437486290803 0.500662362962154 0.495731009040634 0.491671682537937 0.489469058690758 0.49023422440514 0.490429416321953 0.494712421847127 0.492737004855081 0.490035423906448 0.493658563362979 0.487095205873405 0.486809168952708 0.489877171456154 0.492770183627919 0.498230882569057 0.510578531612771 0.510344477532968 0.516337032360901 0.513480363948963 0.520983778035991 0.516640669243885 0.50883831806057 0.510305654638682 0.500943123362428 0.493853046833743 0.492358544956919 0.490343247068915 0.487487979802074 0.479841487006168 0.482954136570778 0.477966570999316 0.474378673366866 0.480624715221196 0.478398712717625 0.481735347742 0.485061617364016 0.487228156803255 0.479125208228343 0.481570827790275 0.484627552731648 0.479089141757654 0.474209693155668 0.467796054780725 0.463008787194641 0.459310167634779 0.456590496661266 0.45561334335373 0.458646384683379 0.474026841230591 0.478995734770479 0.486224342938418 0.46933854281298 0.457246697978799 0.44960271642983 0.443078218885003 0.438371259808307 0.444459870733451 0.449260908361685 0.46085978262193 0.469345918343465 0.479700060928413 0.482565710372116 0.47086407983676 0.471613656023632 0.466351833318413 0.461285152475629 0.46390678436113 0.46555459668369 0.458402311997438 0.456937064528322 0.461623268705105 0.463649657702883 0.462984500200521 0.471199511166961 0.468074408633437 0.465394016934488 0.459367028827199 0.454296963305038 0.451080502430211 0.454987995901313 0.461910317493027 0.466579623118568 0.46920520733063 0.465569822895643 0.473520934578017 0.481302413569179 0.473739541115442 0.472921623476086 0.476268383324083 0.477497954028865 0.493408003401149 0.498097245278178 0.513222092484121 0.518568003240633 0.513191265051523 0.517671824072999 0.523439829038658 0.523256721799774 0.531816357394354 0.52643847192138 0.52593123946286 0.54304673266584 0.5336245540242 0.539939171204738 0.540181596094028 0.525386075043879 0.495926241084448 0.484855587342855 0.479368215149943 0.476200853419691 0.480136073876738 0.476701852257482 0.470825184411808 0.459431674448821 0.469205222103763 0.472776024272946 0.478993910444636 0.477370376402822 0.477392902219718 0.468060474993652 0.466751918711671 0.474172656205143 0.485728890530102 0.512156427544945 0.523776789786475 0.492235682831442 0.483969613427916 0.482690337512485 0.48685374769477 0.493551710133737 0.485926752245871 0.540065089280588 0.592014824424238 0.536345094444166 0.489021677004792 0.444189398844783 0.410884479755722 0.406521666310216 0.413886209429356 0.419216267855062 0.42226591110638 0.42703469400876 0.43202316957407 0.435042235423006 0.435990669203659 0.43243301864889 0.437310810633935 0.433203054630821 0.423661790566591 0.417198875131869 0.416902313506124 0.409000493523185 0.409220169424303 0.411228641951161 0.410356408111028 0.413206142828024 0.410411283463162 0.410728840486448 0.406957016232992 0.415375315313275 0.412808876780178 0.411622779415957 0.40863235278434 0.416097363056338 0.415632333094687 0.416933752443067 0.418038935816403 0.420179250644663 0.420325431854849 0.420603643729001 0.421862838897508 0.425169194703502 0.426938094736939 0.422928581086449 0.424652837051845 0.431169367068353 0.430628609181304 0.427286520330301 0.427851976047016 0.425116457540625 0.430229648767763 0.436883243711544 0.434214480856322 0.432761162563224 0.433993277341217 0.427261628918386 0.427047964979099 0.429283957375589 0.429996109658822 0.432776755270825 0.43119468094481 0.438576647494618 0.438193107852946 0.442563498420668 0.449275156984187 0.454251487992821 0.45972446668159 0.456284530264402 0.461293813818411 0.467049039331487 0.473711773077494 0.482378882618395 0.482792633872334 0.486582114881807 0.49122581084394 0.485035695733133 0.490755320355446 0.486012516979695 0.483724080329711 0.492209918049302 0.492505831698782 0.489133046891613 0.501302324356582 0.506256160073449 0.509202235403909 0.507974639484142 0.509242783922436 0.509083843830838 0.50800181943696 0.508674238302041 0.508380179794869 0.508182874184645 0.50974075753548 0.507660505551541 0.514279642431409 0.51185427622192 0.516551664791666 0.51229377955247 0.522330139546373 0.519111420422664 0.514521319907029 0.517363065973219 0.52169842944097 0.525739046087913 0.532563114661368 0.528791785234526 0.529649627434287 0.522837421971781 0.532698906737264 0.524627293074952 0.522271414359618 0.524678325944682 0.529480668545658 0.535814359158404 0.524289133793198 0.527757433536616 0.520034214329018 0.522918469831657 0.522408546652452 0.51668178061664 0.512817914786035 0.508657909476661 0.495724658960967 0.478948923830695 0.469093736530958 0.459339588379788 0.459016398626161 0.527119847820559 0.595572664676483 0.533823959232597 0.538458754152158 0.535379073645688 0.546052121866193 0.575072865745434 0.756037421574997 0.757594404561053 0.709185271393569 0.736068920252337 0.674800804975443 0.664417124790546 0.722902228204618 0.743111555910407 0.72779316019177 0.732019411625417 0.741559123459271 0.716496755889679 0.679400307000659 0.47778608756016 0.392019850317054 0.581910142023597 0.707560094484363 0.803268752932364 0.816120901216271 0.771236363583013 0.768896874907567 0.712883802179611 0.721620681770893 0.683461569662007 0.646901342568294 0.647035586009046 0.711002742163414 0.750183172650143 0.635850215860482 0.595095958790046 0.596224851692207 0.607395274094634 0.573904477819151 0.559857188359967 0.551164457313346 0.543145731726408 0.522373574078757 0.510616558876305 0.511900529276871 0.508401219881326 0.509173644250148 0.5095326923107 0.515652027865127 0.532964642220912 0.507189198860865 0.48431921780815 0.452582194256474 0.4128278982642 0.380335224606563 0.358485248328691 0.352161346181276 0.346111135787955 0.346961550354863 -9999 -9999 -9999 -9999 0.38181632671588 0.42487478401829 0.424282790798226 0.472722123638613 0.509340787461715 0.549761171226954 0.573905176477358 0.558725962137996 0.555165625817147 0.511379613826712 0.53419564197855 0.763595747022052 0.580716784583599 0.573407100304122 0.579239320619922 0.584685131137832 0.61724050556433 0.616259899648848 0.614509396860635 0.686911638674839 0.775528878424315 0.76228507049124 0.722064390800954 0.644725731427084 0.589976836754787 0.538911261798258 0.50810876608759 0.486956876103794 0.476572091620875 0.471814270698893 0.513882500466481 0.494409435470616 0.465376258419564 0.447167939097566 0.464028832682658 0.47548485659478 0.44273435346408 0.456874054342655 -9999 -9999 -9999 -9999 -9999 -9999 -9999 -9999 -9999 -9999 -9999 -9999 -9999 -9999 -9999 -9999 -9999 -9999 -9999 -9999 -9999 -9999 -9999 -9999 -9999 -9999 -9999 -9999 -9999 -9999 -9999 -9999 -9999 -9999 -9999 -9999 -9999 -9999 -9999 -9999 -9999 -9999 -9999 -9999 -9999 -9999 -9999 -9999 -9999 -9999 -9999 -9999 -9999 -9999 -9999 -9999 -9999 -9999 -9999 -9999 -9999 -9999 -9999 -9999 -9999 -9999 -9999 -9999 -9999 -9999 -9999 -9999 -9999 -9999
-9999 -9999 -9999 -9999 -9999 -9999 -9999 -9999 -9999 -9999 -9999 -9999 -9999 -9999 -9999 -9999 -9999 -9999 -9999 -9999 -9999 -9999 -9999 -9999 -9999 -9999 -9999 -9999 -9999 -9999 -9999 -9999 -9999 -9999 -9999 -9999 -9999 -9999 -9999 -9999 -9999 -9999 -9999 -9999 -9999 -9999 -9999 -9999 -9999 -9999 -9999 -9999 -9999 -9999 -9999 -9999 -9999 -9999 -9999 -9999 -9999 -9999 -9999 -9999 -9999 0.4943381444538 0.494992290444786 0.480600868516883 0.48274998921759 0.47445978956394 0.477791575510455 0.494984968538949 0.513810884129097 0.528930570760244 0.535820054737662 0.531369144093089 0.558189000088273 0.597919449334904 0.588493173616883 0.647520947605645 0.671014571356174 0.670327977972011 0.582919349359419 0.603723704548532 0.607119141145946 0.575844366813287 0.515609970223161 0.499889367250258 0.493820090913701 0.493344149687277 0.497719172996658 0.501523384640056 0.509946104015774 0.523334972603562 0.524824373508806 0.522944952070119 0.53059989312584 0.527053683391994 0.526304322533003 0.520829725762754 0.522555047007556 0.515613710228299 0.51100558221855 0.50678798821112 0.511154405439417 0.505716806909929 0.502351206672301 0.497479589760029 0.499617754135037 0.499211540692279 0.500233593678949 0.503280225878351 0.495389564319002 0.49883257476595 0.506220265362091 0.508144957518841 0.514168558295089 0.516217029568824 0.521529747519884 0.517359057889583 0.517591823065891 0.521076881992426 0.520762483944084 0.516138696981246 0.508731982887247 0.50352104437992 0.503884409129982 0.499162511731899 0.493612174040702 0.495684356121533 0.489814645875792 0.486431328334919 0.476544141576277 0.474517417960289 0.475049679033478 0.479840753592313 0.48367571234544 0.492925233523966 0.492284233573355 0.487554078746232 0.482789125187902 0.486646307613592 0.485500939832697 0.480981551529635 0.474255125295224 0.470420911675407 0.461761321455956 0.464718289639181 0.467917811887192 0.472146741399732 0.474274890278952 0.471430799181994 0.469832068233181 0.462350719957168 0.452509208563959 0.443528641412334 0.445128549277148 0.441094169004619 0.443242221169547 0.449797972807876 0.478719731073366 0.485441877058111 0.507712489138217 0.483067884866338 0.481413156686426 0.477050665216804 0.473806685874868 0.475312625298037 0.476690810598835 0.474328521386862 0.470262343338234 0.464000535891575 0.470324068582582 0.478549572345335 0.471432950136812 0.469085370591871 0.468765141815758 0.467330288292549 0.45765418599214 0.459617855439713 0.454799819589974 0.462889219310933 0.468028307827674 0.471947899859588 0.470899671060309 0.471695737398019 0.476698456773562 0.474937247644921 0.464460697050744 0.469955842745405 0.476154585969654 0.486310089715464 0.49092551163128 0.484087732664297 0.505336905446421 0.516204016117326 0.52254794359847 0.523538795171339 0.531163512459982 0.536076519647679 0.535348344216936 0.54518404465787 0.543802124454744 0.553031623681646 0.548974201899928 0.551547635458626 0.593823203219358 0.561638486669673 0.515941256790465 0.497556784650038 0.489491607096627 0.491802221978014 0.482232606547516 0.483649082843475 0.47713191980071 0.469416976757236 0.477077730645895 0.473881592842073 0.483618178783512 0.49452879063348 0.482252512377169 0.473065835145391 0.477213525147763 0.477530204849161 0.479683894384179 0.501612674756658 0.493322928680954 0.48488525524026 0.488110320486312 0.493115866524265 0.496254662787832 0.498198821400194 0.503672330912151 0.542198295750194 0.593257267421385 0.53353956549709 0.474118794273511 0.439360461522466 0.409361486392592 0.404080805917972 0.418975657206863 0.420002668371905 0.428087692840321 0.434236247907388 0.441532896072352 0.442874784208799 0.440169105236514 0.43621319084093 0.433127231010271 0.428697380620985 0.432525486422494 0.431548134369338 0.427896255360143 0.418034267988886 0.410741589959596 0.412006728693021 0.415374475684644 0.414707708485625 0.420050124983288 0.414095513026966 0.415016260622802 0.415949111537127 0.417735356674459 0.419014439427269 0.414072313608428 0.419039833256972 0.421802709268514 0.418974085932924 0.425845578264632 0.420442908291116 0.429078270760007 0.422374608665265 0.432193939805488 0.427564116854032 0.427313374095975 0.432706846942716 0.434803036627284 0.433574627950556 0.43248307858458 0.436292651674107 0.434855264188154 0.435578536425314 0.432323886326119 0.436386904989684 0.440364934705323 0.436483868808121 0.439325414944139 0.438036046088621 0.437546718051373 0.434126908389698 0.438258392335139 0.437906699349818 0.442808090295481 0.441828141397903 0.448962303127039 0.455468593174705 0.453753622328636 0.45117325709088 0.46019613889627 0.463729035483406 0.465859960996815 0.462553286423663 0.470001751556714 0.480917536053637 0.482455517633127 0.485228645881244 0.481970963334793 0.484947542152801 0.487814700923991 0.483611651089383 0.490244205053876 0.493791887412913 0.497124078737915 0.493396271968806 0.495837772555171 0.500210004138854 0.499019690778792 0.499124933218622 0.50086294177553 0.502708054373158 0.500439280347187 0.501745015167414 0.514125144183264 0.514785812032538 0.511804370521965 0.521066327214579 0.517631032228933 0.513365796416079 0.525346957085001 0.524088895422344 0.518367794510563 0.520990576499335 0.524508637561166 0.522574306261293 0.52243236574194 0.524316467401984 0.531522863544826 0.525786693231465 0.522435212968458 0.517636773642499 0.527409010698113 0.527227810068232 0.525289246804457 0.520796235478206 0.538818448651983 0.526728348097136 0.52391233150135 0.527822806643969 0.532544302861276 0.523516014189112 0.515003259493472 0.515766049797796 0.504977489988653 0.503704460172701 0.492301932525512 0.481878027591361 0.469965689552677 0.467950952855002 0.46431060895094 0.544514693242923 0.653422171299918 0.593749758963471 0.558483297785111 0.553948558081193 0.559140444605172 0.570934852307459 0.623437428123138 0.747152478657197 0.67284614455403 0.734918377501144 0.672693212608075 0.57708345373125 0.590955881687436 0.635020751232233 0.745181109911248 0.752546523557171 0.731735982642263 0.702134593370429 0.671405737416736 0.610923690009681 0.588829605702102 0.629499365803573 0.683580659326516 0.785788051030531 0.834097859022712 0.801991367563909 0.788081802191532 0.820649481773792 0.640835135191023 0.68159357215156 0.59567279157354 0.430383052298167 0.727605589430558 0.726802756618026 0.646938358677808 0.615205724034232 0.612652356987612 0.625246800536336 0.578909025418266 0.570261500144495 0.56757138785657 0.563433573092333 0.534890070220916 0.523141161642508 0.51528197164349 0.508585680100155 0.520306291610407 0.558808086067112 0.577591875298448 0.603440617185744 0.706590879031979 0.628332693597015 0.553477145087257 0.517580405079099 0.477464749940029 0.41200334822191 0.387908445523397 0.367159172312011 0.362227226215732 0.355167992553262 0.361148632118004 0.374800403079255 0.384758112878971 0.409249189657946 0.469304966180231 0.463748067818203 0.507422559883173 0.559504770034267 0.596648017621701 0.73545107471764 0.711688529688537 0.652742057535932 0.605137941668113 0.622250812250375 0.770771515499391 0.58753902583142 0.592106443502386 0.59009876835238 0.605144037892994 0.635747522092241 0.653864519276848 0.647688667216904 0.660057938748899 0.75683473029588 0.799869924260802 0.766104497772117 0.691411699347556 0.611964917460171 0.566488128479069 0.518514133449097 0.486675257721105 0.466389961409927 0.45240109372988 0.441858303941913 0.441604298104618 0.443080023514171 0.432636865486283 0.439435817000135 0.42709447439122 0.42792488855202 0.472868383553837 0.497187311109792 -9999 -9999 -9999 -9999 -9999 -9999 -9999 -9999 -9999 -9999 -9999 -9999 -9999 -9999 -9999 -9999 -9999 -9999 -9999 -9999 -9999 -9999 -9999 -9999 -9999 -9999 -9999 -9999 -9999 -9999 -9999 -9999 -9999 -9999 -9999 -9999 -9999 -9999 -9999 -9999 -9999 -9999 -9999 -9999 -9999 -9999 -9999 -9999 -9999 -9999 -9999 -9999 -9999 -9999 -9999 -9999 -9999 -9999 -9999 -9999 -9999 -9999 -9999 -9999 -9999 -9999 -9999 -9999 -9999 -9999 -9999 -9999 -9999
-9999 -9999 -9999 -9999 -9999 -9999 -9999 -9999 -9999 -9999 -9999 -9999 -9999 -9999 -9999 -9999 -9999 -9999 -9999 -9999 -9999 -9999 -9999 -9999 -9999 -9999 -9999 -9999 -9999 -9999 -9999 -9999 -9999 -9999 -9999 -9999 -9999 -9999 -9999 -9999 -9999 -9999 -9999 -9999 -9999 -9999 -9999 -9999 -9999 -9999 -9999 -9999 -9999 -9999 -9999 -9999 -9999 -9999 -9999 -9999 -9999 -9999 -9999 -9999 -9999 -9999 0.457845290248687 0.448639671059046 0.442106945064666 0.456744262902575 0.451879680260612 0.467522613144887 0.481022826826042 0.571825887650778 0.612606271282331 0.589655136406775 0.514378818319983 0.582264552120841 0.564211630296345 0.608585370290512 0.667772142838617 0.610262056971573 0.553116479139493 0.555167771473571 0.547886700248448 0.562843859260518 0.521100839830656 0.505671680195728 0.500984506589069 0.498841270935341 0.499324621092147 0.506861069865593 0.509411678395403 0.519108360880062 0.522061633344495 0.526860026575179 0.529218761888271 0.528227786678987 0.529622191411508 0.528692188268154 0.526148984892943 0.522985878428553 0.520688368165388 0.52166977988927 0.521491944035631 0.519725585537987 0.519332718066973 0.513605969398364 0.516049203207565 0.512455786183448 0.511129125821298 0.507756422607945 0.510360175960237 0.512516206213709 0.514991484946881 0.51081166166066 0.516741284192159 0.518788735988978 0.521117908060627 0.52461018779318 0.524335308506003 0.527421356638883 0.526981763113817 0.529412036169858 0.51813392836841 0.507500761921109 0.501925853440161 0.503771793991732 0.506118973311021 0.503725934047182 0.493061414548575 0.49151237534014 0.479157111454494 0.472460649727087 0.478183892540244 0.479281769087798 0.482939051651417 0.499801135911436 0.501726440961727 0.494403992884714 0.490143416599196 0.490172293867991 0.490543660566754 0.481976388443229 0.474001149903483 0.465444237756012 0.464844961562697 0.468391598122761 0.470323226945051 0.466503668081587 0.47295412033865 0.465420034904562 0.470611266111096 0.469631044266284 0.45798845068927 0.444292918668596 0.445483739367357 0.444420175584744 0.44352413579203 0.44753142945779 0.482807349088483 0.48804736246336 0.510479126439808 0.490165920568273 0.490100594466188 0.482614860627919 0.485613539577492 0.488631708566211 0.489142476860481 0.483666213179292 0.482031973637015 0.47713026880872 0.485582482428819 0.483942096409792 0.477443077693189 0.477695734772391 0.473116496203332 0.471126904475274 0.467202989675735 0.463391854802385 0.461080145844545 0.466848906397315 0.472546194494979 0.474304199170376 0.478320513621128 0.476682180407272 0.468876799569604 0.467329639034046 0.463355805356821 0.466721263566051 0.473401640420479 0.485712739540498 0.478590070297454 0.490809814104901 0.508454075499064 0.522162443118288 0.531135544719047 0.539532966780868 0.540439848913468 0.55417680641804 0.560471209846845 0.556864050257542 0.570860045455466 0.579990262804352 0.566225596502261 0.573216566128596 0.595078527944648 0.552342909317416 0.5434342562518 0.517061067465519 0.511993768821323 0.504406883373597 0.492613124691263 0.488884881785697 0.486871384626817 0.481107239251756 0.478028309947978 0.476957152204737 0.499432607939656 0.504329524841381 0.486010258684898 0.479093170002182 0.478678347584083 0.481670688258941 0.481476129794226 0.482666173239999 0.495198213603146 0.495532328685344 0.498918490366369 0.502937449838953 0.511616758506232 0.51156911688155 0.52559954086557 0.564868921391614 0.54817330926522 0.515535862678005 0.474644849073555 0.445797127546662 0.434105635442675 0.428103201300355 0.424416620208506 0.424291316667137 0.433325661738677 0.441957684628229 0.446649846875015 0.447101454872586 0.445163494170045 0.438827445741047 0.443038449299675 0.436036786089628 0.436265988532012 0.431106854378152 0.422655332132524 0.416059867190423 0.418956088287202 0.414885346625297 0.420560024736952 0.414948984922106 0.416964054182734 0.420456697692019 0.414087292632031 0.418210169517117 0.418427938206793 0.422685568154443 0.423575698686492 0.42183072787077 0.428380424133325 0.425528386813808 0.426231932012081 0.429412991659179 0.432548533939994 0.432120331637798 0.436422089217288 0.435976021632759 0.436617435531196 0.434793857895525 0.44155157274132 0.441722049647809 0.43982278608871 0.439110566142053 0.439265858765032 0.444229507469385 0.439938987412628 0.44520048101906 0.440725477037741 0.445561770207138 0.438908466212345 0.440264995593943 0.43949724508652 0.439320793760881 0.441347918609858 0.441095273699475 0.446118295727539 0.44601962500364 0.450368003814507 0.450764243478706 0.458392959625055 0.459628045748812 0.459159351581706 0.467979602386369 0.472319462875495 0.468250480903244 0.472203022932823 0.474805937188401 0.478635983219906 0.48222058784648 0.487765980811615 0.47874617115151 0.482345409749265 0.488632242075817 0.492288123579269 0.487506290565663 0.492748299415363 0.496288389586595 0.490456667846193 0.503563094241821 0.503386957878019 0.504863448389019 0.50302476439334 0.506297431592235 0.508068422704733 0.510045140659727 0.517707728714071 0.51434804712986 0.51628287092416 0.523578149608192 0.518682571364919 0.518435136655839 0.529528819715188 0.519063205258337 0.523614552415272 0.526075899465573 0.532054021442967 0.529029286135178 0.529025601052307 0.535387076334775 0.532676214148857 0.531183537585883 0.524795435656421 0.522899031623194 0.531536456550481 0.531669722514781 0.526991257106094 0.522480307265666 0.530775407024716 0.525818269174823 0.527306840910743 0.518477162839221 0.522341120477839 0.505121779906844 0.510296599419431 0.50558647196215 0.511060708130347 0.502380641107962 0.491592122754197 0.486971279358048 0.486004722109872 0.478632790470068 0.503215885571157 0.595825712756488 0.767670865100366 0.681159319947413 0.612816808099636 0.600004752964181 0.57525842824567 0.569770158259787 0.586186983545273 0.668602247760448 0.653524875579012 0.746748915594792 0.694839645258054 0.733158996476782 0.738219013067987 0.704008521653126 0.70497897047157 0.685331453897287 0.755303427703059 0.711749739863843 0.699901786396512 0.67098880977211 0.635972507013647 0.665643302595106 0.73546122488312 0.809475813959804 0.732466858639064 0.776957553501934 0.781443572442446 0.772025200427965 0.723247969324194 0.629741417359323 0.517554608909401 0.426363674777129 0.71422764664248 0.689845115759572 0.675471429183867 0.628913132884536 0.620646701159121 0.632287959620077 0.587299504708315 0.590934935735744 0.58521738250796 0.573724649864875 0.542960561801589 0.533977783493197 0.524282791625193 0.52569683296739 0.530190014112867 0.557231118612333 0.654619425928931 0.75919143691349 0.734675801493725 0.725397911683922 0.723531371408042 0.627708326028373 0.531678807773818 0.488836621788594 0.46720173226378 0.425691443042074 0.402400116717128 0.396627193148776 0.416174378254064 0.441274099788815 0.486637316049911 0.515041328518931 0.51145574736872 0.523618646779782 0.546941876599664 0.551335914667696 0.602335030187488 0.705412352688254 0.697484515579631 0.655674286217415 0.688027510366451 0.646738112519574 0.689698061033519 0.600778308301606 0.599989142329385 0.604074741852398 0.622767399783206 0.653957111384758 0.677217485434632 0.693755179762604 0.686975260915841 0.689826348711609 0.719514231229608 0.794936740183121 0.756231293122843 0.70079121566818 0.645687589738353 0.565291912593291 0.505908466098647 0.47609017699809 0.460543340947435 0.443199696493994 0.434777259513515 0.433881670799501 0.450158054225389 0.468161584092496 0.448884669218951 -9999 -9999 -9999 -9999 -9999 -9999 -9999 -9999 -9999 -9999 -9999 -9999 -9999 -9999 -9999 -9999 -9999 -9999 -9999 -9999 -9999 -9999 -9999 -9999 -9999 -9999 -9999 -9999 -9999 -9999 -9999 -9999 -9999 -9999 -9999 -9999 -9999 -9999 -9999 -9999 -9999 -9999 -9999 -9999 -9999 -9999 -9999 -9999 -9999 -9999 -9999 -9999 -9999 -9999 -9999 -9999 -9999 -9999 -9999 -9999 -9999 -9999 -9999 -9999 -9999 -9999 -9999 -9999 -9999 -9999 -9999 -9999 -9999 -9999 -9999 -9999
-9999 -9999 -9999 -9999 -9999 -9999 -9999 -9999 -9999 -9999 -9999 -9999 -9999 -9999 -9999 -9999 -9999 -9999 -9999 -9999 -9999 -9999 -9999 -9999 -9999 -9999 -9999 -9999 -9999 -9999 -9999 -9999 -9999 -9999 -9999 -9999 -9999 -9999 -9999 -9999 -9999 -9999 -9999 -9999 -9999 -9999 -9999 -9999 -9999 -9999 -9999 -9999 -9999 -9999 -9999 -9999 -9999 -9999 -9999 -9999 -9999 -9999 -9999 -9999 -9999 -9999 -9999 0.426312727109443 0.420123449147522 0.438722489969185 0.476166484148063 0.467726585651581 0.513288397771558 0.51462348055309 0.60835997826015 0.633353898048753 0.527723834467183 0.515360077661404 0.503207194324192 0.589294249946542 0.590778565038848 0.560481795629772 0.566891320199363 0.566468066852688 0.559524263097953 0.54675024763443 0.528613010983332 0.514229119549689 0.50488659275284 0.50045214918832 0.497766038987194 0.505717872825774 0.506388313689464 0.517468544023152 0.521550448086058 0.526365206876438 0.53224769280888 0.530520841870396 0.530300764111957 0.529043189917535 0.53960361217565 0.532399643896961 0.529001706685246 0.52784851089908 0.528973825091976 0.527860076927076 0.527067417409319 0.527923561663496 0.528308127760979 0.531278150217616 0.52967900550693 0.525189138783642 0.527957543944543 0.520678275644826 0.521354357047458 0.520189855888762 0.530050860405439 0.528343073398672 0.530585882855043 0.539530409788853 0.535804227135602 0.532069883127328 0.531760818167052 0.533314147570329 0.529392038865249 0.510418989150395 0.506342516637738 0.503918815026993 0.501714278609699 0.50367011866344 0.504237058560972 0.50389433988784 0.492547002904963 0.484238598750901 0.477311193279359 0.476765428151349 0.486004460433319 0.498963166791838 0.514990894126365 0.50444109871725 0.50100342759288 0.490954033442435 0.487038783477652 0.492109095664697 0.490568095137646 0.480680537752256 0.471985414279204 0.474121528519967 0.473857702176943 0.478879999438761 0.476426726749754 0.478462445269842 0.479700140232364 0.473839555251738 0.469067906901696 0.458557970062337 0.454352637367751 0.451994501324044 0.448885495664832 0.453450630916519 0.467614715414447 0.470345940640276 0.488444818953653 0.498233077135419 0.494058214693425 0.492427532053048 0.495022185295331 0.488716837806063 0.492813980276827 0.493855757413827 0.490656492767482 0.490424129832279 0.490437563552989 0.488741082254945 0.480778939756153 0.477740381170135 0.479727849502533 0.48049886632726 0.475841821729403 0.468784531248033 0.467815636317784 0.469764645732167 0.480365528056127 0.478409122019017 0.476869907854269 0.481779557950452 0.468252406789223 0.463447047688954 0.467482625057414 0.464979751526037 0.470981903638545 0.479914420717844 0.479168658605976 0.490868095181421 0.50709119324953 0.511397771856068 0.526782745265323 0.534505694678138 0.548421175984868 0.562470105966395 0.582944037411752 0.582392868828863 0.570670725716755 0.573899008546011 0.579591612785875 0.632489829945411 0.611604599574565 0.587785453725945 0.565954284342171 0.533181613484716 0.511874513387079 0.50922005050069 0.501157989649484 0.50123883967264 0.494190274193556 0.488604819125603 0.484644364845497 0.488363045913714 0.501565351088937 0.507261294989741 0.495180421546658 0.487716258506918 0.486244101511556 0.486185684971904 0.485239902528119 0.493403424084682 0.526017715277161 0.52845793485213 0.514377430010161 0.510484482100648 0.507015357228951 0.511355713376947 0.569634956059215 0.579453197259636 0.539726975439974 0.507932147620012 0.473097760983849 0.457168582973219 0.445563139021001 0.440668638880282 0.441189887827596 0.441518854033554 0.442334301926223 0.447035337925907 0.443507710156192 0.444126783204328 0.45020603727022 0.446277223487043 0.442531487111735 0.44000483918392 0.441128638377743 0.43599844927913 0.432319942799176 0.425200324340029 0.41990035088364 0.4213878524453 0.421784864683056 0.418363928852637 0.422516469545798 0.424759247528409 0.42275800667212 0.418429739723241 0.425459162357214 0.426644245957997 0.421286614382262 0.42781977833539 0.43115536544108 0.434937529982395 0.431783413974972 0.437640664529963 0.441384517181198 0.439957077100348 0.443109515453136 0.44210400653057 0.442682085195609 0.444351203293418 0.444321301594298 0.443783180187427 0.449454890239563 0.449428086906991 0.449310487165696 0.446169517992825 0.450399838594445 0.447704132197423 0.449729745717479 0.446073525051981 0.44728605264556 0.445921922925343 0.445081800012651 0.44480443024058 0.447136139091601 0.453220691444014 0.456760551465381 0.451379479219266 0.452229474026462 0.453193428884298 0.454616229838722 0.456095592764791 0.459952903644371 0.464353527185163 0.472715756439836 0.469011916741115 0.470354236394916 0.469765215353442 0.477961695099522 0.478914160484633 0.478935044358799 0.481847698796467 0.48026553312173 0.482765466809141 0.485741229951911 0.493820869124888 0.500030577600509 0.502397633358455 0.497294821623298 0.499116055213455 0.496807115292486 0.499956693903822 0.500841061479576 0.512266835777774 0.510835275916606 0.520417589221744 0.521603239999747 0.520982279341746 0.532597859356096 0.530291177205951 0.523991794616 0.523814372876625 0.524170922514518 0.52579447823225 0.528263758093944 0.529200297941404 0.535704736010646 0.540617892351414 0.531029221411125 0.5348306361762 0.533642798849362 0.526802699892399 0.52715342025056 0.520722260301122 0.532961919657217 0.528264739370803 0.536712727166432 0.537252793510549 0.523060049301868 0.521705078632838 0.520147078328486 0.514625103332557 0.51603550524353 0.51054927439483 0.515897468109761 0.512324663633023 0.511015588403756 0.502782805390702 0.500429072535675 0.490500061146903 0.494129594385917 0.497180017241439 0.523730552709138 0.583813725491854 0.771749073915931 0.696078677257634 0.653526169940773 0.673907717595568 0.616550584833881 0.573588100161519 0.582863472156055 0.599881388491756 0.614105575830263 0.624787386412786 0.757208655180753 0.752853373109154 0.748968856354244 0.746758665665032 0.736429732639988 0.737461704491975 0.639414162924508 0.656050205801091 0.696704878746162 0.692106566761563 0.740713321658303 0.827730839809318 0.839663104176194 0.835258907088231 0.84449006942574 0.784440854079516 0.798643252747409 0.816870231654517 0.772141615988377 0.697756572652536 0.563860657669983 0.60727203263928 0.648331990701418 0.683184753113513 0.680565930600648 0.644338632865391 0.642740677649522 0.710811200343827 0.638872277185837 0.604293655611794 0.596292703586142 0.578082191158645 0.557759796817062 0.545964341627629 0.547284786270166 0.544752830255958 0.558223591878925 0.581388211670274 0.649526075025611 0.762240447369468 0.698557094981974 0.686277720445019 0.742897971244601 0.751644900276222 0.731395525246699 0.724324022400805 0.615064917134789 0.595289237068966 0.533914894969769 0.515219946169148 0.54206851939682 0.564435983845294 0.610484802431568 0.65122816378674 0.587957218551461 0.692308679416824 0.703639061584889 0.580881949604156 0.617013494852551 0.771825308107457 0.738681710699594 0.731834444441189 0.75394161997578 0.800608777488876 0.817295565523258 0.642353158707912 0.617589734459867 0.626722649758068 0.641907850372528 0.678203151070829 0.702131995484042 0.71439111021683 0.713798127692066 0.700752961639706 0.695585562610314 0.7070385152335 0.769102024663202 0.787492191384804 0.719484653334397 0.647778091533351 0.59985834012139 0.540142761050494 0.521110421458235 0.477888930309252 0.451006555969031 0.447037032004808 0.44735294317727 0.456468380450392 0.449092391333128 -9999 -9999 -9999 -9999 -9999 -9999 -9999 -9999 -9999 -9999 -9999 -9999 -9999 -9999 -9999 -9999 -9999 -9999 -9999 -9999 -9999 -9999 -9999 -9999 -9999 -9999 -9999 -9999 -9999 -9999 -9999 -9999 -9999 -9999 -9999 -9999 -9999 -9999 -9999 -9999 -9999 -9999 -9999 -9999 -9999 -9999 -9999 -9999 -9999 -9999 -9999 -9999 -9999 -9999 -9999 -9999 -9999 -9999 -9999 -9999 -9999 -9999 -9999 -9999 -9999 -9999 -9999 -9999 -9999 -9999 -9999 -9999 -9999 -9999 -9999 -9999
-9999 -9999 -9999 -9999 -9999 -9999 -9999 -9999 -9999 -9999 -9999 -9999 -9999 -9999 -9999 -9999 -9999 -9999 -9999 -9999 -9999 -9999 -9999 -9999 -9999 -9999 -9999 -9999 -9999 -9999 -9999 -9999 -9999 -9999 -9999 -9999 -9999 -9999 -9999 -9999 -9999 -9999 -9999 -9999 -9999 -9999 -9999 -9999 -9999 -9999 -9999 -9999 -9999 -9999 -9999 -9999 -9999 -9999 -9999 -9999 -9999 -9999 -9999 -9999 -9999 -9999 -9999 -9999 0.430342146068715 0.449909558150122 0.463111252358768 0.482366108961447 0.508592838284263 0.496692317956809 0.564452516980047 0.613603199226639 0.508468200376866 0.486242999116732 0.487074425498767 0.557756151688035 0.518450440696718 0.554080883981687 0.578678087849595 0.573728864444063 0.566314375656649 0.556754877899927 0.535034214257321 0.51783058352965 0.512559862395389 0.505089799167894 0.502414455034592 0.506944585617453 0.510672086787245 0.510430591408605 0.520413985615841 0.524382266431701 0.528166119826899 0.533868231710311 0.535684426243168 0.540427123445302 0.545582814563756 0.548302958353938 0.546736906148308 0.545476117764586 0.540219009540711 0.54396885173165 0.539625106941489 0.539255560086158 0.535399263043002 0.539077479480175 0.542952069985942 0.542132364825502 0.544166817298013 0.537101672219094 0.532628856808078 0.532492433675696 0.528703505584018 0.533865270405542 0.532466495324507 0.537148286480275 0.539994140115684 0.547062031425841 0.541334664266577 0.537909606426725 0.530357005707521 0.51708898514383 0.516118111777357 0.511802879412125 0.507708169178013 0.507389929676881 0.508775979476058 0.508491926235048 0.497415493277587 0.485395796992305 0.484093900496183 0.483081480498373 0.486551624039134 0.49672880450846 0.51670837687056 0.517247681548382 0.515016978560658 0.494063644082057 0.496176893045165 0.528930043373946 0.500255806254914 0.488971263872142 0.475242184714324 0.477421601655324 0.481384072269482 0.48205743393251 0.487845339055967 0.494189738929336 0.488150671583859 0.479400779972187 0.47297508143747 0.462400889934409 0.459719835478517 0.456020389190248 0.462476644273145 0.479193988883055 0.489607795046593 0.491165004007592 0.501096659725372 0.497463697415997 0.492220703619007 0.489509086752161 0.498521484713418 0.492803275211043 0.496606277817676 0.500253781726667 0.503877671804617 0.498950042306889 0.504860615494884 0.49948610428843 0.490276238524948 0.486011146904492 0.485007680716854 0.482494626242445 0.48270277182441 0.475394509095197 0.470344671291262 0.474894412139063 0.477136486438945 0.47873858558694 0.47928817012598 0.482079789689879 0.478226180211361 0.469472960965595 0.457801152169135 0.461151151764686 0.464852051725521 0.471010614729464 0.485316162957598 0.496658958610986 0.515940223631955 0.527727400508628 0.545583245180424 0.547394943492764 0.562612736543889 0.578255461407885 0.594202402702717 0.593062117486564 0.593327235720977 0.585344437344791 0.609306652954988 0.701265699134772 0.710446172523838 0.691742818128823 0.599176265155533 0.544079950546491 0.519538387833728 0.508631428666092 0.512012671989661 0.515190388012131 0.510949666956907 0.494761006245328 0.48860759397797 0.492881281563724 0.508465292637308 0.505437642433803 0.504474195843153 0.499490034808038 0.499347362630288 0.509937746618573 0.495481872648746 0.498747360403998 0.525903156248718 0.522627642004524 0.508425542027988 0.506067434388152 0.506716228031394 0.518809874660982 0.517518329000848 0.525344877047115 0.502391270564919 0.504198582515033 0.484277394320776 0.468635806960256 0.457527197290465 0.44892346488992 0.450824812233467 0.449355814865808 0.4503810242399 0.451641846909645 0.451394291348814 0.450329351498109 0.454203294611355 0.453935744379383 0.450279539772486 0.447375054789182 0.439475284721288 0.437212010893042 0.435703996601546 0.431181598599156 0.426063657330645 0.429941067050716 0.426727054513294 0.425797774713357 0.426828789781475 0.422991509533882 0.424461689507173 0.427138338181584 0.430186110560413 0.43217028690693 0.429717872949288 0.434007446813435 0.439577013679448 0.438673562061285 0.442316352309475 0.43888649675079 0.447304207649652 0.448530516608278 0.444903184703673 0.44345380842709 0.447902604934426 0.453884248207196 0.454435759787004 0.452208740104457 0.451935109263453 0.451325289351358 0.455795989797112 0.454192378159235 0.457991815867078 0.456944264604611 0.454181543061558 0.453849151782368 0.457830986689527 0.454460364191856 0.457420742569768 0.453082792582761 0.456963438590801 0.461170044669718 0.457141579226456 0.457994058485266 0.45733947418445 0.459671419810855 0.458175314555546 0.457822645694689 0.46401088779807 0.466124637312869 0.469037881833808 0.470361029650273 0.473171767220041 0.4732596013219 0.473390667228203 0.474971920925668 0.475663078625887 0.476573797438433 0.484757335588903 0.490103741211271 0.49480692155567 0.488741970547451 0.49616744166359 0.489681674201582 0.502639423791201 0.504521852228499 0.508994194366908 0.509379713331811 0.510372960988351 0.499628431457435 0.498580909294296 0.507059198430052 0.515996480069289 0.513836878739387 0.522508945047098 0.522090173876667 0.528080536048189 0.527559903259133 0.52912162025854 0.528945285992526 0.5400165997334 0.539787254769062 0.542856928003181 0.533752619238287 0.535076155821859 0.52905270864987 0.53113548573109 0.531274775425838 0.523396128780855 0.524499862615815 0.518813332861136 0.538540312966895 0.532744284400128 0.54120351370054 0.527410400399693 0.540485817189577 0.51492073164136 0.521824043371842 0.526592046745071 0.51699047164351 0.504978066725345 0.499972239413864 0.507411758300872 0.501676343733366 0.504236173399197 0.504049627803858 0.507433609307878 0.519344991392147 0.533681272058068 0.600556160881311 0.796567571774177 0.771070310959647 0.775096057723659 0.777651632531181 0.777273250607325 0.621093919256952 0.614689108907805 0.592605095833216 0.607138548253806 0.722633233871056 0.763706310091033 0.766392793100537 0.757148563014026 0.754242793650363 0.733635923961161 0.713101613260018 0.769783537309038 0.679526844869152 0.654029183065597 0.725459562581888 0.626992983190662 0.794153505383005 0.681383276055796 0.701606654289603 0.68099261419074 0.826424238336184 0.744994903717563 0.805553196964734 0.66998403637064 0.71452184490421 0.604971884142328 0.676234328898564 0.648269167478227 0.668627648129108 0.681843726734739 0.665238716883612 0.672217602648058 0.657610973138414 0.630381477570085 0.626035734434137 0.614029608557757 0.598750660422245 0.582146384743893 0.584013527936345 0.576805379169867 0.57490374358028 0.62235083450184 0.723131759474392 0.781035429026223 0.791239698913319 0.763440562327906 0.692384128266967 0.674657755602766 0.755408493662681 0.747826589901652 0.760329926522568 0.711114152380347 0.774817655679618 0.730613703306529 0.669975253038096 0.700022616642154 0.74250560477797 0.651916059163749 0.597169259052528 0.620294264098141 0.622309934670959 0.670436941248013 0.715568639340282 0.815404594748291 0.71219316091571 0.723093313775802 0.721336799532313 0.844603459043498 0.786547413812611 0.774794297809809 0.690296032957616 0.683421561313794 0.691740506534587 0.687966307780831 0.696670411593742 0.71171149486398 0.720252120485926 0.731614947886916 0.718842874931276 0.698610854940246 0.707103025238324 0.734722536064539 0.757283114887426 0.713068634362906 0.663638883740181 0.619827504853911 0.577391861837399 0.548111503407407 0.514878395451606 0.479027903429902 0.455270735443706 0.4535610182338 0.450831234039 0.44149916820648 -9999 -9999 -9999 -9999 -9999 -9999 -9999 -9999 -9999 -9999 -9999 -9999 -9999 -9999 -9999 -9999 -9999 -9999 -9999 -9999 -9999 -9999 -9999 -9999 -9999 -9999 -9999 -9999 -9999 -9999 -9999 -9999 -9999 -9999 -9999 -9999 -9999 -9999 -9999 -9999 -9999 -9999 -9999 -9999 -9999 -9999 -9999 -9999 -9999 -9999 -9999 -9999 -9999 -9999 -9999 -9999 -9999 -9999 -9999 -9999 -9999 -9999 -9999 -9999 -9999 -9999 -9999 -9999 -9999 -9999 -9999 -9999 -9999 -9999 -9999 -9999
[truncated: 1,667,449 more chars]
