# Supplementary material for: Combining temperature-dependent life table data into Insect Life Cycle Model to forecast fall armyworm Spodoptera frugiperda (JE Smith) distribution in maize agro-ecological zones in Africa
Source: PLoS One. 2024 May 6;19(5):e0299154. doi: 10.1371/journal.pone.0299154 (PMC11073722; doi:10.1371/journal.pone.0299154)
Supplement: S1 File — (ZIP) [file pone.0299154.s001.zip › results_2.6/ERI_2050-GI.asc]

NCOLS 535
NROWS 391
XLLCORNER -25.5
YLLCORNER -47
CELLSIZE 0.1666667
NODATA_VALUE -9999
-9999 -9999 -9999 -9999 -9999 -9999 -9999 -9999 -9999 -9999 -9999 -9999 -9999 -9999 -9999 -9999 -9999 -9999 -9999 -9999 -9999 -9999 -9999 -9999 -9999 -9999 -9999 -9999 -9999 -9999 -9999 -9999 -9999 -9999 -9999 -9999 -9999 -9999 -9999 -9999 -9999 -9999 -9999 -9999 -9999 -9999 -9999 -9999 -9999 -9999 -9999 -9999 -9999 -9999 -9999 -9999 7.83775205298733 6.59952653495385 6.00934998105551 3.71151446474474 3.06707465601455 3.08962356455334 3.1218065202972 3.14002175398809 3.15614395312884 3.17588268009243 3.18736263453513 3.19122150427021 3.18493267112466 3.16506425943157 3.14533466814003 3.13562289443722 3.12690774271256 3.13297560188546 3.12768038652643 3.12245698777587 3.11965572544239 3.09530154371581 3.11443593158314 3.09273062103006 3.02834683088349 3.6723933832563 3.94107476046165 4.43066565256562 3.910852310689 3.87251207225171 3.10815805345643 3.02287670214956 3.02836097142763 3.04725295409674 3.04361960251532 3.04011989993092 3.03842734568623 3.05031320748659 3.0609064317243 3.06969593790157 3.07767787177156 3.09529028151113 3.09439304876083 3.10633704760523 3.10552451393527 3.10619849629738 3.11682377159481 3.10720917745108 3.10231170439086 3.08089250964986 3.08524851015597 3.08758526804973 3.07796204689211 3.07978236117579 3.06976025450472 3.05916514705016 3.04604389330219 3.02196860779828 3.015018592071 2.98192693575777 2.97497268860271 2.94741202475202 3.04627670405182 3.03014983245695 3.01488660435673 2.99873588550057 3.37341544286609 3.34823158209982 3.534656819465 3.51394675043587 3.49929104713075 3.49552204460326 3.28560776562535 3.2851571332841 3.27986985628484 2.91024039405867 2.92067048796072 2.79827760950775 2.81014972595441 2.81924893254662 2.82965903377526 2.83711541734229 2.85488846871416 2.84651437183534 2.87172109551834 2.87083523473491 2.84916658918458 2.81836188166584 2.83299678990279 2.65408279926691 2.66633346447429 2.67276964813531 2.80138197820324 2.80284920827188 2.80128037064975 2.70626693848274 2.71286539331228 2.81279980544906 2.71155651637441 2.53146671424872 2.53531474192836 2.52897072289035 2.83236865762598 2.89333640445765 2.97101894611052 3.52209903184772 3.73410301398253 3.7270997530491 3.84840455819335 3.84699104048671 3.85334240281834 3.52917418510287 3.72395251420933 3.13017370156823 3.01781263157953 3.02148194901003 3.0203013456272 3.00636023657528 3.02166700606161 3.033907112061 3.033907112061 3.03138440368702 3.01847987423975 3.01840696773611 3.02152746907473 3.02518249368306 3.01415653780295 3.00893535569745 3.00880783999005 3.01125330862105 3.00845258206329 2.99529281198499 2.9980047593383 3.11855387279582 3.11211378899584 3.48022699306358 3.67537282373423 3.78957297797544 3.85452730018577 3.90083791576606 3.96569852913761 3.97551330455849 3.96243135435697 3.94378831887851 3.86459954875882 3.83609399529536 3.76277254509612 4.26744302140563 4.46724852381541 4.12039802634799 4.0388369542126 4.41631669542852 4.31493813369121 4.05932244933331 3.67387147433142 3.7246390179755 3.75365345717718 3.75514083531965 3.75868839420488 3.76799123778354 3.76804255628474 3.75250269888222 3.7479323272899 3.73663363476198 3.72290769751528 3.71362966735092 3.70496502585757 3.66305298296018 3.64421523972204 3.62420160170695 3.60443648365021 3.58838130298965 3.56395038689311 3.54968346246196 3.53486473068065 3.53044149473239 3.52713713549224 3.64706134867769 3.65537539979961 3.65562596422887 3.6587624331628 3.67098052059749 3.69166279295242 3.58448045226639 3.59552698364339 3.61888125265532 3.64021428406889 3.68539795754923 3.72229606687338 3.76322581424771 3.78207406216456 3.80518312721809 3.82520321849385 3.83419064680156 3.83103312931867 3.84672796251882 3.83926931999972 3.85092970925764 3.86469253837022 3.88091116066737 3.88998987729608 3.8827556073599 3.87956347131345 3.86897022934205 3.86590924329761 3.88725142263157 3.94261222555478 4.00211631301953 4.00832872293319 3.9858535786424 3.96233234191923 3.91862197285622 3.94984583275812 3.98475082003382 3.97281788377466 3.97625145013897 4.0160398743388 4.04256127664864 4.0572866033015 4.07176508729258 4.08148320382135 4.06949903042688 4.07293494655313 4.09764287960654 4.10344756683623 4.10747029185904 4.11027281053197 4.09307064249592 4.09661275279198 4.08411753288756 4.07211228040236 4.04522561208571 4.02084012192109 3.98662027326203 3.95157135418686 3.93456575329899 3.89864420423731 3.83785178590889 4.23490832079259 4.56166052451377 4.53560481553126 4.52088450359651 4.49512444876281 4.33694186266238 3.86065688799373 3.74841881310267 3.76185504822661 3.75222882256609 3.75218652061475 3.75165146544726 3.74749776576984 3.7397510316029 3.74009734130245 3.85224322527286 3.85685739850773 3.85219320233203 3.75449562325265 4.15549622274566 4.45177617758079 4.49338674324503 4.52102006486252 4.50416975486147 4.17767232072933 3.75517505365835 3.76835978528974 3.77644402966384 3.78851721388112 3.79235373854882 3.79622910022402 3.73863873739717 3.68133707797192 3.67931131803295 3.51753596583085 3.51453493025437 2.87035502115686 2.90018533819737 2.91583662226044 2.92602651591088 2.95236186470501 2.98761092631765 3.00459693017997 3.02278295537254 3.04691277376923 3.05775558557393 3.06690389506528 3.08352217613464 3.10761981271216 3.1113964974342 3.117105458652 3.108969112832 3.09414457309483 3.09330789576928 3.08604728240572 3.05238852004916 3.03056208345996 3.0459149181695 3.08940373005545 3.12922808693985 3.1524178002304 3.18142493106818 3.20760984286296 3.22218344049573 3.22173308436195 3.23220868510665 3.23578610517857 3.2454172493838 3.24808027723956 3.25270909163517 3.25802751376916 3.26227141790669 3.26994400547226 3.28548890775757 3.28918945460383 3.30857559918015 3.31312851185217 3.32611858110547 5.15139444404513 5.17905508747141 6.25147493620608 5.94685542454504 5.45074971842922 5.53999654246364 4.71981305206613 5.56574398570504 5.05726837874266 5.62900445681247 4.70954905297007 4.84699180143932 4.85732585639975 -9999 -9999 -9999 -9999 -9999 -9999 -9999 -9999 -9999 -9999 -9999 -9999 -9999 -9999 -9999 -9999 -9999 3.76630510948285 3.76378993335392 3.70711004130043 4.33882822255111 5.3835272903117 9.11034322514304 10.6176547772912 8.74426222521101 8.64741786182576 8.27353674697166 8.18636773855451 9.25703024674637 9.47305392687726 9.43417463762549 7.32444407451436 5.63191189884858 5.94039201612186 5.89504321922367 5.18350553622573 5.24512816912982 5.23659993104817 5.25735696539934 5.27669825855405 5.28195903532937 5.24432674318588 5.29284907798869 5.34629600241252 5.36678699063687 5.38340021138066 5.40576263484617 5.4291882465569 5.47728760726335 5.48181016860063 5.48392803991758 5.49376500557998 5.49977525387594 5.50021696142185 5.51013878753587 5.52890399687144 5.5505327043957 5.56817738487662 5.6071923543253 5.63164824689631 5.66157948031268 5.69442173745887 5.70403772489834 5.71771078569672 5.72294816431024 5.72888317061053 5.7277854308507 5.75683510691037 5.74894546592033 5.73853709030907 5.70908232550983 6.18083885058614 6.45050285887678 6.16276698384438 5.70637398624101 5.74010606307328 5.66469760991583 5.65971949637934 5.66015019093677 5.62641471245621 5.62768526454336 5.62137752299517 5.5971163537094 5.54964025270515 5.40647093731858 4.80880095944561 4.85345611629982 4.85894713003442 4.87161320818743 4.85073449316124 4.83028119626555 4.76847782625429 4.80501927190698 4.87916336849409 4.9101779747304 4.96476342468731 4.97648376615398 5.00308086716764 6.27832470890132 7.13972287659104 7.29704476176952 8.6438273688 9.50371285308738 9.77723165270826 10.0192024202472 10.1834294129566 10.2509870484499 10.3234621331963 -9999 -9999 -9999 -9999 -9999 -9999 -9999 -9999 -9999 -9999 -9999 -9999 -9999 -9999 -9999 -9999 -9999 -9999 -9999 -9999 -9999 -9999 -9999 -9999 -9999 -9999 -9999 -9999 -9999 -9999 -9999 -9999 -9999 -9999 -9999 -9999 -9999 -9999 -9999 -9999 -9999 -9999
-9999 -9999 -9999 -9999 -9999 -9999 -9999 -9999 -9999 -9999 -9999 -9999 -9999 -9999 -9999 -9999 -9999 -9999 -9999 -9999 -9999 -9999 -9999 -9999 -9999 -9999 -9999 -9999 -9999 -9999 -9999 -9999 -9999 -9999 -9999 -9999 -9999 -9999 -9999 -9999 -9999 -9999 -9999 -9999 -9999 -9999 -9999 -9999 -9999 -9999 -9999 -9999 -9999 -9999 -9999 -9999 6.72887244112241 6.55367167041694 5.55379176149313 3.17237862012008 3.07312840559197 3.09572113903334 3.10959823557592 3.13256804641076 3.15606710493061 3.17833555118836 3.18802460280584 3.1827554434761 3.16836951810148 3.1451800182784 3.12868548836399 3.12319785311696 3.11501521747124 3.06954900273853 3.09422021820433 3.05877398977529 3.09335997332143 3.0934865988924 3.06848793658847 3.10111678095006 3.0779008796856 2.99277027801079 3.84560791585345 3.89060132661189 3.48410405363797 3.00443794357886 3.03950944518333 3.05162106000572 3.05581752992002 3.05929668041872 3.06105636197797 3.06608760913665 3.07703992410984 3.08251932315826 3.09139723867757 3.09612932520478 3.10545894033174 3.11054476574744 3.12076148096567 3.11792934359351 3.12350623565339 3.12201213525302 3.11966532874804 3.12383957950408 3.09581458961644 3.0900264905555 3.1084831558783 3.1106811231516 3.10555698996983 3.09112324905399 3.09946223527033 3.07988579267361 3.06393028291097 3.05102056290732 3.0179246896141 2.99371763604523 2.98170279441933 2.96406811924746 2.95138807471676 2.9321231899412 2.91773667348091 2.89468086243452 2.99747197390175 2.98766532664318 3.35013565132406 3.33943044822136 3.32780190288343 3.32109839544485 2.94212193704496 2.93802177073462 2.9320446971054 2.80458956361841 2.81278677368156 2.81119514311672 2.81519349947526 2.83156841412308 2.84306682373955 2.85045533838265 2.83019954189433 2.84961201013647 2.83346537513402 2.80268998554201 2.74442018872789 2.65200126123886 2.48378945649884 2.14424642123765 2.50215131076473 2.16494262171281 2.16374547106119 2.17255925243269 2.17932613263257 2.1792973601961 2.04958254264622 2.52760525378069 2.05228916585944 2.06180833063008 2.05555241715838 2.53524594691478 2.53147351992905 2.82785935142554 2.94996498510809 2.99899737363901 3.13625957814021 3.14593500749943 3.1547125969499 3.15515137906548 3.15077627363104 3.15982361314111 3.0503644480573 3.0503644480573 3.05789126689229 3.04692422079362 3.05314634153385 3.04238472421928 3.05050827376388 3.05526965680849 3.05056428794011 3.04773393445236 3.04419357411059 3.03663948411119 3.03663948411119 3.0380002491023 3.04108242611221 3.03694031938362 3.03052075839841 3.01955651095937 3.01264850377331 3.01022640303178 3.00660721545567 3.00408295344001 3.12290235425167 3.11642346495165 3.11698501245977 3.48293955718064 3.67568360480106 3.86420333429735 3.9498930722952 3.96827653820457 3.99403750696699 3.96252396255917 3.9203417246682 3.84789968259902 3.6711238658239 4.44995161152021 4.40154360984477 4.77121375249476 4.19789815751192 4.36992083261249 4.42572194323355 3.65380503085098 3.7098879639479 3.74691387404896 3.76160364714903 3.77010899871182 3.77619168185451 3.78788816926505 3.78566754362806 3.7707772379699 3.7727422378431 3.76525756722664 3.75920938517684 3.74574504787637 3.72585647423039 3.70823519563429 3.68526848265368 3.66560744244383 3.64133186472592 3.61723027443452 3.60235356418748 3.59018819750191 3.58145693940767 3.57197682870049 3.56783355747198 3.57014002912802 3.55835590921457 3.56268024194693 3.57739076618697 3.58973218050323 3.60247377773504 3.6278641754216 3.63913830628654 3.66383428495884 3.69448404374291 3.72763082970273 3.75170139800466 3.79860571944096 3.81963961925432 3.84378177987831 3.85732274570241 3.86636217395562 3.88212464692424 3.88762004270479 3.89226029874576 3.89311828140141 3.91024184004809 3.93100845140494 3.94111906202048 3.93597191743427 3.93291686393546 3.92356300312492 3.92532624698242 3.9518818121465 3.96998844120113 3.99780331996424 4.01153582542925 4.02876942584624 4.03077195296468 4.05850069151293 4.02419136598089 4.02592706280927 4.05148600367283 4.08087559482105 4.09850132859795 4.10851359873852 4.12896828159604 4.13807466282694 4.15605827901327 4.12888405336494 4.1088584237858 4.07973401719656 4.09842617123062 4.13315521975541 4.13934940013711 4.15972009147209 4.14931167118009 4.14633172097144 4.12527476956466 4.10409036798642 4.0659937591549 4.02865252718669 3.99074946024889 3.92395378318642 3.95137944427239 4.4877940744111 4.54141363453488 4.5249937654926 4.54246212887718 4.48255201268533 4.1718351674461 3.87703220374086 3.77109934468736 3.77974811474334 3.78544724526003 3.77896969984912 3.78106673337392 3.7734653932325 3.76973067734171 3.76586172471656 3.77827691288639 3.76011279563158 3.75227639151439 3.85975821083041 3.86284404850311 4.16550311790049 3.86449359805028 4.34296374451413 4.16774346465514 3.77031371693811 3.78881428646946 3.80623661414225 3.80802341683366 3.82025919038276 3.78979686100161 3.77599236247077 3.77797498848306 3.76690321997455 3.75545905283161 3.69552309199082 3.53136381593189 3.35432627203351 2.88052640357047 2.90822538474016 2.93199740235526 2.97085382258662 2.9973648024714 3.00473724853556 3.01432127810233 3.03244318466734 3.05794186498682 3.06927468383299 3.08326894693699 3.09151650001451 3.10208463069712 3.11489406657684 3.11318934102046 3.11862353641249 3.11378045414333 3.06744350233614 3.0532423461294 3.05477915973773 3.06771092933696 3.08804196519863 3.0962571029836 3.12670022827927 3.16163785110749 3.18769972149185 3.21137863716831 3.2104892257611 3.21574241798816 3.21003553923839 3.1995035974704 3.2012880689083 3.20611171843662 3.19853631261652 3.17276677564307 3.14550834212377 3.14077506351313 3.14065145921038 3.217267528104 3.26028176533798 3.29567761995308 3.25842624005251 4.0699305743663 5.27303813024048 5.05596858529146 5.41377775685369 5.2944862153653 4.55177114791453 4.64305687937978 5.35375986873503 6.16310178224187 6.69175475654248 5.59896218644716 4.77975909575541 4.84598322050015 -9999 -9999 -9999 -9999 -9999 -9999 -9999 -9999 -9999 -9999 -9999 -9999 -9999 -9999 -9999 -9999 -9999 3.773592637112 3.78443539467645 3.7613994019912 3.74633199311415 4.37158649752561 5.60232244554549 6.98172308601017 8.82198942756641 7.98784843932089 10.6831217030144 8.50513161818239 8.4148294828019 8.83767140600504 9.44013546587728 7.40578584821189 5.89970512875411 5.99501250398083 5.59680865020993 5.13219635799855 5.23446060211843 5.2644735003398 5.28633940925443 5.31296778954508 5.33274078932607 5.3444426098182 5.36225527059598 5.36970391549045 5.38794825921594 5.40610016494864 5.43123537507803 5.4582445226883 5.46834564101922 5.46889553329847 5.47993579438673 5.47440786935973 5.5656793412232 5.96599450359386 6.20551224258836 6.23029896310206 6.25712433951622 6.2856247512694 6.09337780988983 6.121983471243 6.15232910105545 5.77157462903183 5.79739603545671 5.80720898806292 5.82441801521407 5.82793080851082 5.83492714028122 5.83414787430251 6.25631086403427 6.4084564868709 6.61099328127011 6.64379302832523 6.58280957466578 6.6237453152077 6.57851086711185 6.55152558794497 6.4701975572933 6.55510756827667 6.4742107065578 6.43973585377303 6.29791540124326 6.07761244339593 5.573644375884 5.61490544781295 5.61132753983084 5.53013562300137 4.8911320995605 4.79089508044932 4.83059159371093 4.83313406633447 4.78888465999148 4.75516697292229 4.76014676272357 4.8367752813849 4.87803412594418 4.8930026781447 5.54880836807219 6.85791841136938 7.19023966075315 8.48987220834654 9.0499312816687 8.51325670274511 9.61447093967526 9.97929199378463 10.1351438620906 10.2896957651575 10.2456530637406 -9999 -9999 -9999 -9999 -9999 -9999 -9999 -9999 -9999 -9999 -9999 -9999 -9999 -9999 -9999 -9999 -9999 -9999 -9999 -9999 -9999 -9999 -9999 -9999 -9999 -9999 -9999 -9999 -9999 -9999 -9999 -9999 -9999 -9999 -9999 -9999 -9999 -9999 -9999 -9999 -9999 -9999 -9999
-9999 -9999 -9999 -9999 -9999 -9999 -9999 -9999 -9999 -9999 -9999 -9999 -9999 -9999 -9999 -9999 -9999 -9999 -9999 -9999 -9999 -9999 -9999 -9999 -9999 -9999 -9999 -9999 -9999 -9999 -9999 -9999 -9999 -9999 -9999 -9999 -9999 -9999 -9999 -9999 -9999 -9999 -9999 -9999 -9999 -9999 -9999 -9999 -9999 -9999 -9999 -9999 -9999 -9999 -9999 -9999 6.52233398037739 6.2884479811743 4.4517438796278 3.05508128194685 3.07643409082408 3.09702042405944 3.11611360772828 3.14118985983136 3.16399130232003 3.18535139358161 3.18202544854574 3.18573107100329 3.15239251126526 3.13565457686525 3.09948074701918 3.03258945059908 3.03258945059908 3.0219727555191 2.9430679490056 3.00177506556858 3.03969773953025 3.04987827348102 3.04057439041538 3.08549586868016 3.06450606501667 2.98577272606178 3.77168260041992 3.8987505356928 3.90425235764475 3.00841617332762 3.05743560668206 3.06485107598823 3.07560759782327 3.0725952425824 3.08375653142283 3.08069999705842 3.08846972773286 3.09171757995009 3.1001334869906 3.11007324626114 3.11822879542833 3.12865996761639 3.12311753071424 3.13716115148453 3.1280559792113 3.11824510845505 3.13246955704084 3.12086168016983 3.0783598014487 2.63873817938964 2.84120151097607 2.63784565858345 3.12062298528862 3.10130840099316 3.09561276177806 3.08735298729546 3.07384650193196 3.0302930695751 3.0105298887281 3.01177973813561 2.98805707606903 2.98241555401232 2.95595566935514 2.94877894197763 2.92183076199975 2.91119964502023 2.88621858894533 2.87877389677238 2.98972982320826 2.98215217449828 2.96963457441082 2.96428333513947 2.83320343544539 2.83253117478398 2.83003778968554 2.83011182524604 2.83020987250145 2.82785346456225 2.82857648145062 2.83138852022496 2.82932658534652 2.81814506560166 2.81230407764602 2.78195118583929 2.72719862189223 2.63589855480276 2.47063435606943 2.01315453672304 2.02611537168515 2.03284290512329 2.04243396030657 2.05258177475255 2.0647584486924 2.06715572361278 2.06720307947237 2.06608344795871 2.07793939010816 2.06530738891243 2.07771173075026 2.07771173075026 2.07317007367682 2.05928022427068 2.53999827056174 2.72404284478126 2.83441490007213 2.90190509667916 2.94353559286628 3.00739573838464 3.00672055872343 3.02401713090368 3.02665807394897 3.03411053535944 3.0374103712224 3.05862938962956 3.05532972605393 3.05793737740883 3.06013817741776 3.07100761835743 3.06011785628882 3.05752663831256 3.04981123672197 3.05934269298317 3.04824668047488 3.05491792806254 3.04888342278352 3.04004568041498 3.02848483577795 3.01674626267053 3.00614819878978 3.01087053805323 3.00610922931672 3.00865581038868 3.00301205249491 2.99057060873409 2.99235700706546 3.00439433172738 3.12241919083228 3.11606103725398 3.68043187818403 3.79598563860798 3.92324361003913 3.9850722683052 4.00305878415274 3.98113841105564 3.95350216091339 3.87756055287278 3.73339374303369 4.38904862873102 4.69421888097564 8.68174532564359 4.34023164581601 4.43706554560469 4.44882752360729 4.33871176784668 3.65923114419642 3.76029672020523 3.78549543632505 3.80101668941628 3.80784631917208 3.80923618673559 3.80929711202545 3.80702287695956 3.80702287695956 3.79809680328009 3.78684046739901 3.77194451296967 3.75819883893086 3.74001981229488 3.71729583416654 3.69481250009185 3.67885094181551 3.66294039720698 3.64294201109362 3.63451134360402 3.62233894813926 3.62064881242362 3.60686775018235 3.60286075615175 3.60094618197333 3.60564417118554 3.61615619189601 3.63273366200125 3.64748969906208 3.67196266023401 3.69110672401027 3.70713501713921 3.74979374804073 3.77189831873923 3.80037173163741 3.83636036444503 3.85694671364951 3.88535312047812 3.8863723329859 3.90471464419095 3.90460122209875 3.92945087636271 3.9200879111135 3.93815345065084 3.94257142017723 3.89295170063073 3.90673955761408 3.96012068615133 3.95961326665644 3.96282854374008 3.96238921007432 3.97760192935767 3.97968501661774 3.97626475477435 3.97527264225426 3.90366857158444 3.70085947664856 3.96025393925125 4.07870842440119 4.0998991987456 4.12018756361217 4.14461200881392 4.15966796789359 4.16323380254467 4.18149225860319 4.18811470511139 4.19470904453769 4.20765299609963 4.19055948680688 4.11508540773728 4.02477964348375 4.0626387010578 4.08587830740904 4.1051389682723 4.11131937696335 4.11682208784117 4.07698643779928 4.07149376866672 4.01977230213368 3.93347695056568 4.43871262234171 4.49288778412437 4.55283952412094 4.52809732603861 4.53975299099794 4.51989154251438 4.5178354471215 4.41999326960371 3.87149271068169 3.79845908468491 3.80994063148843 3.81007391561704 3.80537455264442 3.79783104951097 3.80919507132932 3.79971502405915 3.78532152774265 3.78544624174638 3.79135476740861 3.78617525436345 3.75632634643644 3.85792414639486 3.74184163317907 3.78778896274822 3.80486218867974 3.81510574198272 3.81102489152616 3.82314961763821 3.83823165554853 3.82337206365748 3.83085534036946 3.79314387928601 3.71762723347483 3.7344426993304 3.66330215264404 3.54797146073968 3.36695723176303 2.89653832837847 2.91017634483429 2.93199740235526 2.94681399407017 2.96017074721219 2.98081288727102 2.99502508899252 3.0069210125807 3.00417029373016 3.03002587503417 3.05544050345786 3.06256819259137 3.07212715728708 3.08390287639508 3.0987629581057 3.1050867472432 3.11236815529272 3.12530895756707 3.12099522016135 3.12842462628977 3.1242685202089 3.11661994113952 3.1089902564753 3.08980772783851 3.12135549663547 3.12900440431736 3.15159197030885 3.17985101678634 3.19207323471799 3.20530836175588 3.19441034886181 3.19126540055093 3.155624077294 3.11650364115414 3.10138752437294 3.09816921578798 3.04584219434873 2.92735192555868 2.81764390065916 2.81979559606459 2.8805504391255 2.97054063694257 3.10004411693727 3.26339428691907 3.2830365641592 3.32179246167245 3.22786970743362 4.54663252552595 3.47916780844111 4.35412283230513 3.56360493810354 4.56365389326507 5.47778973004278 6.19698209232393 6.95265371775466 6.57203503388616 4.67331454659401 4.7915272830175 4.84805979207239 -9999 -9999 -9999 -9999 -9999 -9999 -9999 -9999 -9999 -9999 -9999 -9999 -9999 -9999 -9999 -9999 -9999 3.79913820143033 3.78390248659635 3.78719298780392 3.75272850438625 4.38404022837012 5.62381224438657 5.36087754713176 6.8979011794665 7.2355550204076 10.2404543187597 8.5221835790581 9.17900105584773 9.97144121044206 7.38085541091399 6.10113944972149 5.85951009965393 5.2437323183212 5.20802756094199 5.24639075303851 5.28212373631505 5.30806860204313 5.32518439488716 5.34415954343121 5.35835396532501 5.38555622615426 5.39543960767768 5.40854616267085 5.41689100347853 5.4357967014922 5.44765245371754 5.44082086311739 5.56910084508774 5.56227039243014 6.15337733059328 6.33454898007511 6.40019142522082 6.41539605039566 6.45285402333366 6.4957503782726 6.47165258149973 6.50299101995776 6.52091447394577 6.56165971640521 6.525260828976 6.56446049290713 6.64791166505387 6.65209470476331 6.58369678642227 6.66270175680992 6.65708869538386 6.68017659286713 6.66823919430501 6.67679581788451 6.56607966325265 6.58784488191263 6.62036388341298 6.57412791347755 6.55615575689318 6.60002192120702 6.5962400501403 6.60201147215733 6.55489712249402 6.55053855589124 6.54013133688045 6.49136141877495 6.09444441157338 5.63112641080937 5.6843296312248 5.65400915619396 5.58420003768327 5.23257020733686 4.78123859879734 4.77327709132233 4.71238820599347 4.70783366297154 4.76099355405751 4.7973254499715 6.41483029992302 7.01525450847319 7.19779338501155 9.07280151874326 10.2048027994338 9.68125074868155 -9999 -9999 -9999 -9999 -9999 -9999 -9999 -9999 -9999 -9999 -9999 -9999 -9999 -9999 -9999 -9999 -9999 -9999 -9999 -9999 -9999 -9999 -9999 -9999 -9999 -9999 -9999 -9999 -9999 -9999 -9999 -9999 -9999 -9999 -9999 -9999 -9999 -9999 -9999 -9999 -9999 -9999 -9999 -9999 -9999 -9999 -9999 -9999 -9999
-9999 -9999 -9999 -9999 -9999 -9999 -9999 -9999 -9999 -9999 -9999 -9999 -9999 -9999 -9999 -9999 -9999 -9999 -9999 -9999 -9999 -9999 -9999 -9999 -9999 -9999 -9999 -9999 -9999 -9999 -9999 -9999 -9999 -9999 -9999 -9999 -9999 -9999 -9999 -9999 -9999 -9999 -9999 -9999 -9999 -9999 -9999 -9999 -9999 -9999 -9999 -9999 -9999 -9999 -9999 -9999 6.35434684644733 5.84927483822634 3.04514914894487 3.07405792036503 3.08813070023062 3.10830167545155 3.12393699641143 3.13763079481642 3.16499908888784 3.18194836665773 3.18560213493009 3.15378605502066 3.13437543990851 3.04196761821374 2.96150003435693 2.95599961885003 2.95697224735208 2.84036669283251 2.64379011172683 2.81484364834466 2.99832208277218 2.80415211720094 3.06802619160779 3.05205635680777 3.02182140603872 3.0785824008236 3.82800072988993 3.92152436142331 3.66868136244441 3.05035009029896 3.07560687936852 3.0834814463234 3.07827075862845 3.08185074428545 3.07073612532055 3.078761838177 3.08818374016076 3.10173743263953 3.11520086376342 3.12755258271116 3.12873893226327 3.14114474324479 3.13448622141044 3.12933953379194 3.12355854794024 3.10097271307046 3.07272210039396 3.03067004533488 3.03583378472369 2.95674102568793 2.84193183556528 2.15840063634017 2.84183603171913 3.12050832743524 3.10633274343016 3.0621812725038 3.051249413816 2.9904529288275 3.01045013026224 2.99075361078709 2.96365015260051 2.96710686412678 2.94541528378412 2.92609307603129 2.9284809076927 2.91006588893277 2.90095664594714 2.89429236755866 2.87228599927708 2.86503930660465 2.87066477645857 2.84673508906012 2.85251233321007 2.84985434242382 2.84089354832792 2.8273772145761 2.83133952448047 2.83718617741362 2.8340368588454 2.82563052790901 2.82419274709867 2.80875544858576 2.77765171002584 2.73315909525256 2.45854621447169 1.9996843781971 2.02120901138763 2.03776272859743 2.04640154068158 2.05477932471962 2.06606901930895 2.07696606018813 2.08195139043561 2.07956674767612 2.08195139043561 2.08599784956665 2.08978049628805 2.08982865920632 2.08990238348917 2.08425105079572 2.0868352664939 2.08035568819589 2.06953742140644 2.18149560282775 2.52979929827089 2.71584848901534 2.82550729818838 2.91160757494043 2.91396545240633 2.91623902057806 2.92116230722409 2.97506353662586 2.97737625857077 3.01053708150623 3.01046197565453 3.0297705407618 3.04216328688064 3.04911371706309 3.03206534487627 3.02033458781276 3.03228979973907 3.0203113248957 3.02998288396233 3.02990940834274 3.00193244794687 2.99930512969503 2.98479679759663 2.97325075050706 3.01091643313571 3.00600525815393 2.99590988534914 2.97619811332715 2.9783788873393 2.98905446819992 2.99123524976014 2.99123524976014 2.97881134789682 2.97011980875794 3.11038781878388 3.68347987576354 3.87789956840535 3.95743703625973 4.00058616553635 4.01208334211825 3.98529963028817 3.89131787212967 3.72950923222402 4.35708636399143 4.4408598927938 4.23507745303681 4.45032081986242 4.34162733120908 4.26705382320117 3.67751231980843 3.70898654978233 3.7780757411054 3.82095216818137 3.83523796501232 3.83936165859914 3.83796691587763 3.83601175051841 3.84176326018556 3.83342007579599 3.83104032085472 3.81181076584751 3.7979122359274 3.78436888127637 3.7676204638282 3.74949387345967 3.73757235618825 3.71766664200482 3.70088905412146 3.68602649755091 3.66792587989408 3.66246084898633 3.66430191592433 3.65458548723774 3.64114145544464 3.64185737825182 3.6524522858546 3.66284640512927 3.68277647651683 3.70094283322516 3.7184907443626 3.742802067607 3.76180190768626 3.80582453321779 3.82568367377638 3.86533656109673 3.8791373761946 3.89924956700697 3.90054810148487 3.90222099560585 3.88819537185022 3.90400474398738 3.87661464377196 3.83757271744127 3.78326773641604 3.79295045423025 3.68075534317202 3.49144012500438 3.49090424382972 3.68724627956035 3.9124359746352 3.8657250315065 3.79532052176054 3.69444428898444 3.69680410427789 3.70545238363104 3.50739126707033 3.49972081956951 3.84843145390155 3.96443148055569 4.10057278420532 4.13995513044953 4.17080283879677 4.18593603917354 4.19387434478179 4.20132863773204 4.20216611944907 4.19667665979243 4.21702090918769 4.21161118568954 4.23453086587489 4.05551486238215 3.95685097510711 4.00261588517134 3.99500291602302 3.94273397652273 3.98678017450969 4.60697944148861 4.58790598965466 5.16768128912025 4.59075349287741 5.44276734203825 6.00274406712501 5.28034223898958 4.59799811775581 4.52320792394905 4.54425117950626 4.44683960998854 3.77845588911181 3.81708648520101 3.84346213787376 3.84319896525924 3.8325030072894 3.83244667963803 3.82855274126662 3.8226108129877 3.81450701421176 3.80950062939767 3.80401179050543 3.79797080701579 3.80670899514065 3.78138607243484 3.76301492373734 3.80538160585639 3.84061393905354 3.84776905484166 3.8568697136596 3.8603243909133 3.82697616024246 3.80462103074022 3.81455663169069 3.78169996066379 3.74046242643272 3.67764300324525 3.37882993430156 3.39353552614725 3.03495983352324 3.03704833223499 2.92196893519625 2.94759535109536 2.9653494682562 2.97405763574355 2.96442543541902 2.97448044478789 2.96889510297445 2.98748988546529 3.03462285660325 3.05780015850569 3.06242684689919 3.06113890016689 3.07441157764229 3.08472039904074 3.10131837072973 3.10995194987297 3.11255669429762 3.12187633335632 3.13059114949587 3.1382411623366 3.14791796760591 3.14867986789355 3.15374865462551 3.15131037948971 3.15149334039876 3.15394623222992 3.16917820541133 3.17640717211941 3.18371871701928 3.18034368498229 3.15721529611679 3.12396519033934 3.07140567742493 2.98668157077758 2.91211779218282 2.85604656577413 2.57073552614337 2.15224221220426 1.60547287408372 2.28311930252931 1.16550557233959 0.61900354683806 1.36021552884261 3.01995623108603 3.24451830846944 3.28804621151907 3.32457716242885 3.41596917796289 3.46637475927934 3.5325904474134 3.5642499430522 4.49778703717903 5.45642500040213 7.15898153237988 9.70337336504802 10.0324318216526 5.56100043379965 4.65683082660672 4.79519559800107 4.85966038302994 -9999 -9999 -9999 -9999 -9999 -9999 -9999 -9999 -9999 -9999 -9999 -9999 -9999 -9999 -9999 -9999 -9999 -9999 3.79883197689273 3.79725504646285 3.75180356944729 4.56837475918404 5.62573822715751 10.6707505858261 8.00495655371714 10.2673471598541 9.22757352347016 8.90773131702 9.69416945367159 9.38167760021984 7.42939805642891 5.95723563390854 5.80527812966565 5.19925994695432 5.25040348331757 5.27589800619344 5.32340731434675 5.34509838593042 5.36020458017034 5.38199706844204 5.38694610669815 5.38644469043708 5.39551240450755 5.41507662049034 5.53874078545608 5.92777728178409 5.93034311300133 6.13868995499559 6.26729977926101 6.3954909764148 6.39588224166301 6.42832437713248 6.44294435345012 6.4945885495496 6.51916417050632 6.56676302943998 6.58757420829349 6.60809221272202 6.61879263357505 6.65991097774396 6.69710675856201 6.69568870084605 6.72933317636243 6.73057759190824 6.73010842926898 6.72534646253611 6.68178541881641 7.12013777425184 7.33708240945535 7.53885968932351 7.52704165313306 7.52175523010757 7.5061145528136 8.25111616069271 7.94096526390742 8.16121127549223 8.17926485916039 8.4831974032758 8.33847899655176 8.15387323467446 7.62546834977744 7.58950893754689 7.42275249079597 6.21945136269396 6.14626912867249 5.65367623602999 5.6767529993182 5.60770695646349 5.33050174775176 4.6598198979233 4.6598198979233 5.31918575601452 6.76475133826169 6.91249953622612 9.58544645415078 10.2608957580995 10.4029095784552 10.583962302626 9.81186533645332 -9999 -9999 10.5304321608544 10.443672302108 -9999 10.6341261843614 -9999 -9999 -9999 -9999 -9999 -9999 -9999 -9999 -9999 -9999 -9999 -9999 -9999 -9999 -9999 -9999 -9999 -9999 -9999 -9999 -9999 -9999 -9999 -9999 -9999 -9999 -9999 -9999 -9999 -9999 -9999 -9999 -9999 -9999 -9999 -9999 -9999 -9999 -9999 -9999 -9999 -9999 -9999
-9999 -9999 -9999 -9999 -9999 -9999 -9999 -9999 -9999 -9999 -9999 -9999 -9999 -9999 -9999 -9999 -9999 -9999 -9999 -9999 -9999 -9999 -9999 -9999 -9999 -9999 -9999 -9999 -9999 -9999 -9999 -9999 -9999 -9999 -9999 -9999 -9999 -9999 -9999 -9999 -9999 -9999 -9999 -9999 -9999 -9999 -9999 -9999 -9999 -9999 -9999 -9999 -9999 -9999 -9999 -9999 6.10501392370178 4.1215170229138 3.05732513195741 3.07648216401092 3.0936138981686 3.11285616938435 3.12936742132987 3.14134910942168 3.16749931295246 3.17843881849572 3.15138435574296 3.09243281396001 3.04036169956269 2.95977084421667 2.96195692745944 2.84230804039789 2.63428859159379 2.2829815258966 2.27141890015514 2.61477236996819 2.79286129410153 2.61227541512189 2.90051100251406 3.0284467914882 2.97252301439822 3.62720048745515 3.87407890837 3.74120856092083 3.05136133208119 3.02600731455782 3.03902766669386 3.03619501671664 3.04675956763707 3.07534882884815 3.07620926854107 3.08619611510381 3.09509058920714 3.10839569317002 3.12203182253364 3.1295010461221 3.13747802677576 3.12394920363581 3.11521102703822 3.0983480669006 3.07264362011174 3.02766984721108 2.95410164275928 2.95675431498205 2.84692875831206 2.6450010600029 2.6564557293734 2.16833762066241 2.17133905563101 2.84738280216921 3.07227745823451 3.06151337277166 2.98094334203976 2.96284260830861 2.93585942976441 2.97264916768629 2.94843383587097 2.96280055271624 2.89894680667831 2.92309450317946 2.90030568094907 2.90634043095299 2.88786718938496 2.89320318315387 2.89316153595919 2.88415140936308 2.87652012603344 2.86737126254218 2.86061949991207 2.855825585914 2.83351270976391 2.83082443051267 2.83888583637054 2.84256654926619 2.8320626094744 2.82412234386255 2.80868471953773 2.77758067564906 2.61443288039414 2.45566810365146 2.00573004271987 2.02666863506422 2.04492469238522 2.06178447089929 2.06917428473097 2.07913628191482 2.08988973960399 2.09052803314848 2.09307071489433 2.0950536482786 2.10084035397861 2.10040308247328 2.10361239286772 2.09852348446037 2.10119137607763 2.09801498234285 2.10008866972661 2.09504568494547 2.08930017918026 2.07408357683512 2.06440816291735 2.1790523508498 2.52990803195656 2.54247599275918 2.53967382971545 2.19303431276795 2.54593891833107 2.55206460196126 2.74279079015739 2.86279819633205 2.93341134057075 2.97722641297584 3.0118889035328 3.01217453686197 2.97746921694209 2.92569587054025 2.92809823226021 2.97469778423487 2.92799131729081 2.93205963398545 2.91562061031829 2.9132213364157 2.95457655333515 2.94027254547334 2.94443018554664 2.93280773005206 2.95450977837826 2.96370739965873 2.96330474664855 2.95744898136409 2.9575289140187 2.95081523662756 2.96987313141398 2.9785334170819 3.08926327655634 3.47639603130594 3.6601428563266 3.8827261104858 3.96222961633925 4.01492082008229 3.9846541381027 3.90664122027764 3.74625024362895 3.67690586013835 3.76873130388313 3.67351991453756 3.66030025888543 3.69035680625786 3.71435266149397 3.77133484584171 3.79110906515519 3.8176887870224 3.82011553663339 3.85269396102805 3.86797669975866 3.86898590996329 3.86508260281168 3.86255141090543 3.85366993271202 3.84733519360427 3.83487388198662 3.82370526643647 3.80478098325279 3.79377790748192 3.78254007063405 3.77416641095099 3.75719237725308 3.73781141697864 3.72349703334654 3.70323669009394 3.7004149993941 3.6959635841016 3.68672846193053 3.68259524811575 3.68956079896122 3.6990517323907 3.71434659190648 3.72464538332514 3.74781135327925 3.77399953953764 3.80427969238747 3.8265856265937 3.84726695690376 3.87253503075877 3.88366221017864 3.88636715758236 3.84174622468627 3.86204400024613 3.74558540791872 3.76238427658292 3.65156213088772 3.45979443886449 3.47518624939511 3.10528214035828 2.99448283473704 3.00070144419055 3.00624436719189 3.01329238657855 3.01833417611559 3.00741621902544 3.01585395152692 3.02425937508533 3.02989750803147 3.03478096623694 3.03982823242677 3.03769808090686 3.04006146855676 3.05466849125907 3.06457260135385 3.58546195261743 4.01218896578824 4.07735166236327 4.13609700722502 4.14221430114947 4.14912751114273 4.12474498405168 4.12715834006688 4.07841344741312 4.09411120707115 4.21530138404517 4.23289323614152 4.1372523092188 4.03803491059004 4.08386934675856 5.62825774740152 5.78461693457081 5.75047958170515 6.92504114527038 7.00825029073326 5.71082055680132 6.30493572857657 6.08822787115589 5.66799080449348 5.47632659151024 5.03722473713075 4.52639034831532 3.88083723510612 3.82008780004049 3.86451846329324 3.87471800857895 3.86868963605413 3.85876446926712 3.85083199016699 3.84144065830227 3.83747180665374 3.83030846643564 3.82437601793059 3.81971196183052 3.82909665132812 3.81897918955225 3.81489768012725 3.82117543420372 3.84327321668415 3.84872625970365 3.8603937202566 3.8589017838765 3.84402221574349 3.84199939327311 3.79604111667952 3.79816540467291 3.75683647430315 3.68161281708697 3.39446709847152 3.04804223880146 2.92542764117938 2.9445454999906 2.95533924068757 2.96869438576499 2.97631209934017 2.96652534088672 2.97448044478789 2.97229594482436 2.96211275288171 2.95518558791714 3.0055936471746 3.05998485197893 3.05394590627066 3.04855296273112 3.05558191055095 3.0651231716669 3.09187223029354 3.11003297136893 3.12055159459483 3.12563720658748 3.12037112824868 3.11855565580919 3.13457315398529 3.14568696841845 3.14341864972499 3.155850923539 3.16585156896215 3.1614264340808 3.16364664992047 3.16257090444597 3.15155394751149 3.15454309103474 3.15101622146698 3.12148797178376 3.02491662957644 2.92523950513978 2.64651740403534 2.34263320600078 1.84697570076181 1.46142457009778 0.614787985902279 0.614967595295822 0.258310714107741 0 0 0.258679300481585 2.78263933837814 3.0807829419743 2.86231802418652 3.29365161800188 3.37950928222555 3.43036005569928 3.48109823004174 3.52052172773007 4.41786185688121 5.36172453895052 6.49899813413282 10.2090023743851 10.3728389883935 6.10383019187805 5.60926757942373 4.69267378708879 4.84457669336727 -9999 -9999 -9999 -9999 -9999 -9999 -9999 -9999 -9999 -9999 -9999 -9999 -9999 -9999 -9999 -9999 -9999 -9999 -9999 3.81485062393774 4.25083661586394 4.47452990456622 5.58399010725805 5.34834204795504 10.1524821035233 10.8002917745511 8.59232469174575 9.34815848754677 9.79251745481145 9.56709709662645 7.52814339034401 5.64775880550284 6.01426788325713 5.82247514411591 5.89427984487889 5.72600908258297 5.40943845347372 5.4411830923164 5.32507523387935 5.35035047616455 5.4954983551828 5.88721693468045 5.90673679120904 5.90972908614329 6.2353061757488 6.3038749567107 6.35591264291782 6.37222657750713 6.42331511471163 6.3754173299084 6.37119967257066 6.37484223383113 6.41217685652627 6.47197050015407 6.5243381790927 6.52602579368993 6.51568678374955 6.50075648144543 6.49332939392565 6.60423314024039 6.56886589714047 6.58286282219586 6.61721506422579 7.33352971091023 7.37812939050011 7.38021529893691 7.61425520414136 7.64254007191573 7.64199113119215 7.60078614752626 8.46066234531697 8.57271138623247 9.33622407167993 9.49328788848903 9.24862402688344 9.28453365375857 9.54553588624096 9.65980265113096 9.68963244995848 9.35758494843567 8.82496391413309 9.60655257109319 8.81005168301531 8.40736440640817 7.91463089336889 7.76134037047668 7.33682042418948 6.79964835570214 6.6863162185662 6.63485010857268 6.72492035547349 6.92183032101534 9.62821244663921 10.095481886292 9.96208257762908 9.64549687306652 9.62820045277373 10.6433229936256 -9999 10.3810852069614 -9999 10.4842956477672 10.5259542404039 -9999 10.6644593806132 -9999 -9999 -9999 -9999 -9999 -9999 -9999 -9999 -9999 -9999 -9999 -9999 -9999 -9999 -9999 -9999 -9999 -9999 -9999 -9999 -9999 -9999 -9999 -9999 -9999 -9999 -9999 -9999 -9999 -9999 -9999 -9999 -9999 -9999 -9999 -9999 -9999 -9999 -9999 -9999 -9999 -9999 -9999
-9999 12.7240186741044 11.0223714467061 -9999 -9999 -9999 -9999 -9999 -9999 -9999 -9999 -9999 -9999 -9999 -9999 -9999 -9999 -9999 -9999 -9999 -9999 -9999 -9999 -9999 -9999 -9999 -9999 -9999 -9999 -9999 -9999 -9999 -9999 -9999 -9999 -9999 -9999 -9999 -9999 -9999 -9999 -9999 -9999 -9999 -9999 -9999 -9999 -9999 -9999 -9999 -9999 -9999 -9999 -9999 -9999 6.2884972846318 5.40819764434499 3.06774707681489 3.07665487551201 3.08834527833561 3.10900088921756 3.11979382014601 3.12752276999111 3.13203591983144 3.13697190622256 3.13362124857689 3.11380176135765 3.08561464875673 2.95368597597093 2.83869089851047 2.28314387158041 2.28306863271388 2.15607745733968 2.15051134737981 2.14010309438462 2.25882060055949 2.12111503131225 2.12664718304135 2.13103021601909 2.87641317921628 3.01859000847544 2.95401387464136 3.01538569113994 3.00549987828598 2.99698208715072 2.92125446428607 2.93106610833862 2.93445096979847 3.0266962147146 3.0466554545768 3.08125678502684 3.08830475515409 3.1016692765502 3.11359653234343 3.12114001152519 3.1266239636956 3.10978200723936 3.12197142074947 3.09964134458387 3.0725840950775 2.9485082799506 2.83225012516662 2.83965136117277 2.64040927094206 2.25789016373425 2.27226985354564 2.16249897866265 2.171395871538 2.17728925894159 2.17715908620127 2.26581878977017 2.81986913330732 2.79902229994957 2.77907098800418 2.88311721252921 2.85546662460609 2.91058195231699 2.88930107757447 2.86598960572609 2.84871051127776 2.87867596520681 2.8976726182671 2.88175651857879 2.89426271756624 2.88656656259603 2.8689468145255 2.88071309257568 2.87551300666795 2.86671581665226 2.84730245177533 2.83835745099356 2.83983874385439 2.84139764095057 2.81067352617091 2.82696972655864 2.80729407114963 2.77628045013812 2.60911963213314 2.4532307620471 2.00330486713392 2.0324544858428 2.04801382078095 2.07009056128702 2.08202786644633 2.09084437345417 2.09889844170545 2.10101242362109 2.10713761354848 2.10446006768373 2.10624110501279 2.106255298697 2.11153807323037 2.10353957082613 2.10872513568324 2.10441847291702 2.10887096027986 2.10887096027986 2.10894409962147 2.10513864995888 2.09764929769673 2.08688687258827 2.07776784162597 2.06804817668135 2.07315680023735 2.07927496769988 2.07932356249644 2.08450154505382 2.07832622564404 2.07591047805335 2.55889702857665 2.86845781454634 2.93063088981322 2.91877855839715 2.84804190083323 2.73660042118959 2.73660042118959 2.73873477895935 2.55308843820412 2.5570779104574 2.54125047654022 2.72932604373465 2.72694292658461 2.83540152469079 2.82635458507215 2.8211042389887 2.88835158436329 2.88348557380485 2.87793878600087 2.87793878600087 2.93182773373483 2.8746787523062 2.87691105393014 2.94513025452013 3.08972004015598 3.07069683851956 3.06761880044971 3.46571016085685 3.78649379624632 3.92552313744742 4.01998175385658 3.98387130910688 3.9059973935771 3.86758414852065 3.72726335030264 3.65079377542804 3.81186171756584 3.81344953668195 3.8183853682298 3.83305593197736 3.86417838749648 3.86663312695376 3.87418812982155 3.8631801373773 3.88473143842379 3.8897479874005 3.8979295090681 3.8914192262682 3.88212796447602 3.87533396056796 3.86427642592357 3.85359916918939 3.84174145415757 3.82960417859343 3.82976056853122 3.81499043803505 3.80190820155691 3.784362898305 3.77181269982292 3.75900468132287 3.74149764722667 3.73205608174319 3.73164889041768 3.72169362753933 3.72767738447752 3.73720944034683 3.75638150625809 3.76870512552903 3.78062696881497 3.80579627661611 3.82721137859901 3.85694459057586 3.8673328619102 3.88788271351663 3.88943523364823 3.84426280542894 3.81423865629694 3.63177306826373 3.4464497164479 3.08675797511809 2.96573282644051 2.97679871355998 2.99106146084684 3.00220261457768 3.01154723670693 3.01661335020011 3.0170314667655 3.00857839409016 3.01705970922572 3.00827163863614 3.03202310621931 3.01567041544962 3.01819441452039 3.04637216411245 3.04983682876171 3.04956517622825 3.05379301781781 3.06258663650093 3.06413653559469 3.07989345480759 3.07251490119605 3.59490395238327 3.81605961485181 3.82729555840962 3.8344980977711 3.83081401250399 3.86225719023389 3.64326726025293 3.65181649965759 3.64974213039288 3.88849482172021 4.01276146206584 4.01702180429455 4.08438690063046 4.15512480664648 4.42588332174923 6.45512721840104 7.42553706047724 7.18057698697476 7.14176999748232 7.11286781945023 6.26301629181032 6.41518808311573 6.10873451405268 5.56712001613183 4.52073631075483 4.35604800967602 3.81302773127026 3.88460218826881 3.89864348984794 3.89651481698538 3.888198305927 3.88414861953607 3.8781367410268 3.86953679356024 3.85896860219483 3.84766600768173 3.84569598658099 3.85382534947775 3.85761813762833 3.86348109622435 3.86001030285491 3.87111854072392 3.87357254370745 3.87109329336544 3.87091602103266 3.85947842291516 3.85386390673687 3.84148782096932 3.82048583275065 3.76052579997904 3.75239509227483 3.69731481884035 3.05921574111755 2.9400655872585 2.94013368996143 2.950003360533 2.96894500533257 2.98415190077545 2.97745269191732 2.96549385699582 2.97983565640163 2.95329572053076 2.93762690108969 2.95774318458884 3.03364990178966 3.07369367928113 3.05623608203032 3.00927952562539 3.03823809842767 3.04802367063136 3.10063526996546 3.12121133846246 3.12531216887728 3.13474838940543 3.11837260559538 3.1089723523965 3.13406280194793 3.1410149706317 3.13701910842471 3.14931817787525 3.16320749287885 3.15272037568499 3.15827613254975 3.1499949348043 3.10405901372639 3.09429586143095 3.11946032441488 3.03598594697781 2.83860211411276 2.64154201755513 1.95836658697648 1.59140040297188 1.26945614329471 0.611317790544508 0.128791475690297 0 0 0 0 0 0.619328637690885 2.25574300198059 0.833661686396569 3.05585333428564 3.35035302923649 3.39880146501576 3.44371788472706 3.48992567320879 3.58820919781857 5.12366360053837 10.6738119897329 10.6074026834979 10.9767255188249 6.6420998252468 6.12561532537622 5.48624647297832 4.79429551625089 -9999 -9999 -9999 -9999 -9999 -9999 -9999 -9999 -9999 -9999 -9999 -9999 -9999 -9999 -9999 -9999 -9999 -9999 -9999 4.56294893961609 4.73429613584402 4.52398562817338 4.63421416307846 5.77932787833568 5.39915419600872 7.59449969323545 8.44872680012994 9.87703036932799 10.1237580029421 10.0565855843806 9.98781881920831 8.48166156592966 6.16150583161158 6.01431559554644 6.11591111530253 6.12667080322278 6.10124172353449 6.06343869718048 6.11284505946499 6.02433268652565 6.06732612987344 6.21784342682901 6.22314582766136 6.29589614714937 6.3351725546542 6.3782396227497 6.40050505490609 6.44429368502729 6.42072646838652 6.27412635992781 6.27135660714691 6.31692932695739 6.37207645496675 6.40506217754445 6.45417175608811 6.88992901602259 7.14785449184678 7.41317035317252 7.44838533492323 7.48302988077858 7.49429340886318 7.56933931425099 7.60049438674954 7.60761935747435 7.6403107342102 7.68370512160925 8.04029774587758 8.29055216451478 8.49503433689018 9.10515017773278 10.3894574418725 10.5554103207225 10.6147157316618 10.5295567384755 10.2834248425202 9.81034943823228 9.8309869152827 9.91484716388042 9.96520845036921 9.97334954985567 10.066850497714 10.0432257491294 10.1386419832813 10.1636697488502 10.1616035640831 10.1434427388376 10.0751095209952 10.0145656660266 9.9148942861032 9.93654678216511 10.1861832648487 10.0853618097871 9.77109405067855 9.43113495306692 10.5405388771639 10.4110201721437 11.2315274451264 10.9807512688195 -9999 -9999 -9999 -9999 -9999 -9999 -9999 -9999 -9999 -9999 -9999 -9999 -9999 -9999 -9999 -9999 -9999 -9999 -9999 -9999 -9999 -9999 -9999 -9999 -9999 -9999 -9999 -9999 -9999 -9999 -9999 -9999 -9999 -9999 -9999 -9999 -9999 -9999 -9999 -9999 -9999 -9999 -9999 -9999 -9999 -9999 -9999 -9999 -9999 -9999
12.7065743963496 8.4217257007002 8.87498261949564 9.77791375606256 -9999 -9999 -9999 -9999 -9999 -9999 -9999 -9999 -9999 -9999 -9999 -9999 -9999 -9999 -9999 -9999 -9999 -9999 -9999 -9999 -9999 -9999 -9999 -9999 -9999 -9999 -9999 -9999 -9999 -9999 -9999 -9999 -9999 -9999 -9999 -9999 -9999 -9999 -9999 -9999 -9999 -9999 -9999 -9999 -9999 -9999 -9999 -9999 -9999 -9999 -9999 6.25408352197903 3.66011784613352 3.08852527011841 3.09164049867198 3.09797821727318 3.10950618561064 3.10529845676888 3.09442643319612 3.07532795603146 3.10296009572461 3.11468977353338 3.05764482185002 2.9319459949588 2.64152971190282 2.1538640525473 2.1539130502853 2.16107366768399 2.15478585081278 2.15221788822966 2.14580386762806 2.14665362000008 2.14125032174545 2.14165942297714 2.13307777838859 2.85538893256034 2.91649407081276 2.97893253941055 2.97682013179732 2.9050233756062 2.84340589641952 2.7308607713021 2.74536202334751 2.85854045921079 3.01107632338788 3.03370664652661 3.05941786899019 3.06828960602887 3.08705695724757 3.09789631778948 3.11166038347575 3.11784254350285 3.09709484794209 3.06446313931512 3.01829514541216 2.9506247151064 2.62486914374573 2.63437270160819 2.2531086219303 2.14521581844532 2.15371928176298 2.17220386095097 2.18136636431118 2.19963488596165 2.21509769875215 2.17404701836356 2.63649234767711 2.63167097730054 2.61075775736002 2.58889862620246 2.57078275845507 2.75291091279849 2.72396644833865 2.70395180165204 2.80841891742627 2.78142484386239 2.85034614081908 2.83048906506115 2.86481612665317 2.85064003465484 2.88074124465656 2.87154322022488 2.85797641282326 2.85032958689366 2.84796728563845 2.80434541435888 2.80390719714665 2.83736278470172 2.83072662838019 2.83442006584584 2.80544900640372 2.76439706632646 2.71620544778099 2.44801904533713 2.0010292273734 2.03315646527674 2.05636389588252 2.07292892189332 2.08748757395971 2.09572147638806 2.10413397724012 2.1080823312003 2.11123640690823 2.10579151915292 2.11052147062105 2.1129969595212 2.10957055967409 2.11323226668776 2.1114743243925 2.11154654424931 2.10881152159789 2.1116153165062 2.11430262445574 2.1117984321117 2.11518336004397 2.10940328975522 2.10255973412411 2.09750201145289 2.08673961156952 2.08284364046999 2.08592075603741 2.09696871051045 2.10229956784104 2.10229956784104 2.08059405294313 2.7389009294701 2.84353050834996 2.72972534492329 2.54754848499078 2.55131498086464 2.19452447764089 2.07303202562777 2.07691411629551 2.08162360057786 2.07168831763191 2.06126040545673 2.18662329545446 2.53807499446689 2.52676835638231 2.71581282990854 2.71078747680889 2.70003097596599 2.81404079174383 2.81082866193828 2.80834926474345 2.88419024514346 2.87672902218861 2.87443052539295 2.91955988372636 2.94426478141055 3.07522576229891 3.04219513913487 3.04448149191123 3.5954062584798 3.81261384781011 3.96627012972218 4.00899345241975 4.00801626659984 3.98484939627656 3.9583481909563 3.9400929157201 3.92022650857343 3.90015743128994 3.90330794175128 3.90504138715228 3.89973360021867 3.87906562301092 3.85518035274303 3.86296743246555 3.91583307069033 3.91304955738398 3.9167811542936 3.91053468225376 3.90244487555631 3.89302546492683 3.88174381110517 3.86802568168914 3.86802568168914 3.85387680680099 3.84307010043284 3.84379135379613 3.83051550715588 3.81471629703487 3.80150283309093 3.78440536060547 3.77374989362787 3.7673003664729 3.7673003664729 3.7685802093018 3.77784964047163 3.78686886111221 3.7985098887653 3.81803495278195 3.83329925689753 3.85154387987121 3.86536368741929 3.87771153528903 3.86636038929422 3.86587745661775 3.79663548234523 3.6264392590158 3.44740313768582 2.96676898387756 2.98290747746109 2.98824462332293 2.98726375903159 3.00531976396188 3.00227215543569 3.01316804575789 3.0114480175087 2.97894786283853 2.98951750669836 2.9551705129029 2.96502887766586 2.92241463726188 2.9275007266028 2.93744161104194 2.94269227928765 2.95029706537261 2.94987175934195 2.95753687014327 2.95773620723544 3.00553977852742 3.0321997934013 3.06718277212722 3.05569799960036 3.07320867273095 3.08809611379297 3.08143086109805 3.06451448613821 3.08608475170174 3.10217048941087 3.06835980681464 3.07874919130695 3.09051220907848 3.09409776767378 3.10062316136051 3.13207163277649 3.16923757578407 4.13674654245717 4.12541956571994 4.66605513003623 5.73237671757454 7.13123521035347 6.98356927606057 6.96986100250153 6.93222196649597 5.9484828240506 5.70848260864792 5.25952463558204 4.36586023168266 3.90963647489975 3.87848205228537 3.92640555403932 3.92241710570558 3.91830956831511 3.91357781566707 3.90743108953083 3.89656299237984 3.88579568849229 3.88181836810842 3.87155178561429 3.87627103094151 3.87710817798369 3.8797946571676 3.8620956781553 3.86707064371356 3.87286745738172 3.86263359299361 3.87432556858781 3.86678113168508 3.83699387256909 3.8638457041353 3.85771625430454 3.82004892974921 3.77860854042939 3.76050420520095 3.60518947680461 3.07049839243704 2.95998499886165 2.96213174334517 2.96516499926905 2.98401457482495 2.99884354529771 2.97427122185337 2.97561535299455 2.95322726349989 2.94547768404716 2.9564728579849 3.03229139043464 3.07601956084691 3.08316053055023 3.07895389150556 2.99619929496758 3.00311511523829 3.04462631961007 3.10796509067065 3.13291359511899 3.12369297566895 3.13507976836464 3.13785703917301 3.12632136074461 3.14089208493038 3.13885880810824 3.12880235659796 3.14397708103521 3.15917219754897 3.16274882180953 3.15087142039397 3.12892927169329 3.00631331582681 2.99372076230741 3.08293708325714 2.95325184672761 2.68021169776844 1.9513130178788 1.52838325425219 0.917604919002624 0.800520177413097 0.1284497313842 0 0 0 0 0 0 0 0 0 2.77568543321605 3.32238163810235 3.2615816855234 3.40385460223385 3.42641772966687 4.31335794268464 5.37996371510684 5.64603969951483 6.86484306057651 10.6649871986748 10.6909731028623 7.03448143785012 5.48828575668668 4.78157799625928 4.85266347086774 -9999 -9999 -9999 -9999 -9999 -9999 -9999 -9999 -9999 -9999 -9999 -9999 -9999 -9999 -9999 5.0801453935967 5.09166044342152 -9999 -9999 4.86159338354209 4.71422232065929 4.66968065261346 5.65889068518145 5.80032717713253 8.52953232513768 9.08447381192014 9.10496921324883 9.94661650089233 9.79722683833986 9.66171199441041 9.9652583125932 7.61911851736742 7.47164128170437 6.27803071153892 6.01369697822335 6.13971982311878 6.19504240360432 6.24213929673564 6.26187460321915 6.29207912161842 6.33074887879532 6.34446859990016 6.36256355022489 6.37799352281664 6.34602398166772 6.37858634757272 6.40702062260255 6.36071569213628 6.9358587462334 7.08110784029027 7.1122585282689 7.14838557493994 7.29579803928805 7.34774629289385 7.4105337160604 7.41128945911988 7.45221973046657 7.52673127065603 8.16866992539401 8.29873660693959 8.40494612627097 8.3564855607474 9.94166436497484 8.80575703442662 9.79151730298184 10.5851714932086 10.7200509665246 10.597171101107 10.6694077907837 10.8002457251147 10.6543223394901 11.065548391046 10.6872893995981 10.7545589477588 10.6541136956985 10.6317482377713 10.5889801486954 10.3204482737511 10.2525764594089 9.89338934495485 9.82314924307539 9.85581929602239 9.94880650862286 9.98613867149747 9.80164594419493 9.65825375524113 9.95368953648258 10.784399371812 10.0845780533507 11.4365223273511 11.3200666717473 10.9661948014584 10.1840806790905 10.5163590141797 11.230154618269 10.5327844286351 10.3967248280742 -9999 -9999 -9999 -9999 -9999 -9999 -9999 -9999 -9999 -9999 -9999 -9999 -9999 -9999 -9999 -9999 -9999 -9999 -9999 -9999 -9999 -9999 -9999 -9999 -9999 -9999 -9999 -9999 -9999 -9999 -9999 -9999 -9999 -9999 -9999 -9999 -9999 -9999 -9999 -9999 -9999 -9999 -9999 -9999 -9999 -9999 -9999 -9999 -9999 -9999
-9999 9.79210098153763 12.1687016580264 11.3381094891099 -9999 -9999 -9999 -9999 -9999 -9999 -9999 -9999 -9999 -9999 -9999 12.2091324536767 -9999 -9999 -9999 -9999 -9999 -9999 -9999 -9999 -9999 -9999 -9999 -9999 -9999 -9999 -9999 -9999 -9999 -9999 -9999 -9999 -9999 -9999 -9999 -9999 -9999 -9999 -9999 -9999 -9999 -9999 -9999 -9999 -9999 -9999 -9999 -9999 -9999 -9999 8.42381715441051 6.20070713853689 3.10382035794383 3.11110086449224 3.11218221420963 3.09720383511248 3.07644835237439 2.98464758191334 2.79881163923961 2.90928547901958 3.03310988246727 3.08140475543676 2.9926857180919 2.81562934087978 2.27639146660538 2.15858574151121 2.16178149827897 2.16147848938841 2.16443550190156 2.16145452709662 2.16146656650755 2.16311132304012 2.16023432072091 2.14512472040674 2.13682376896139 2.11713862298111 2.98297039692316 2.83473425118696 2.9491187355166 2.7199166821404 2.1955125956904 2.54875327838242 2.20560004812375 2.91361923119183 3.00521586644572 3.03203361650795 3.03427384367945 3.05522858454614 3.07898861446042 3.0941013505378 3.10698844793089 3.09827377179788 3.07001889178831 2.93930610651745 2.82764549193856 2.62755968359471 2.25006530816781 2.13484652196243 2.14326302876226 2.15609802820508 2.16704576182541 2.18498780527472 2.20864229346737 2.23979293856313 2.24596896611423 2.15759536777024 2.25296365240029 2.24392176042689 2.23860274277652 2.22707516371456 2.20773535446735 2.56389893040385 2.17639675597438 2.51950879196865 2.50977539104773 2.68157082568758 2.78326439130452 2.76518103194754 2.8344442529131 2.82112263935713 2.80761242284864 2.85701195875285 2.85000756526303 2.78698967253461 2.78815879478494 2.70647139661236 2.77410657117537 2.81419049298557 2.80754825351458 2.81493000955226 2.82046711284916 2.78280002938239 2.62550278332392 1.98929909533377 2.02264297842989 2.04955691570006 2.07570614345506 2.09096329654619 2.10082138814166 2.11140826659578 2.10686281358021 2.10778018304131 2.11297353096179 2.10696603666398 2.11356599402126 2.10245444983431 2.09065104252476 2.08963195799793 2.11385137530638 2.11392348170487 2.11071537342244 2.11242872060169 2.1112057663106 2.10790580244242 2.1112057663106 2.1144268147691 2.12055860284199 2.11141955342897 2.10629049657636 2.08905383948249 2.10260839217246 2.10843060487429 2.11399784654568 2.11329436612972 2.07674131759114 2.05754740886277 2.18794209806252 2.07146321543821 2.07146321543821 2.08012478454472 2.08674371638318 2.09692570039461 2.09931614925195 2.08772065986497 2.06781997503975 2.06642469271098 2.0637272184084 2.0613411533653 2.17910599811364 2.17281983240375 2.1702281670549 2.51917207606523 2.51308591495342 2.50669306127488 2.50662251283442 2.50662251283442 2.67808929656378 2.79191802164029 2.78120345589021 3.06062356701916 3.03000707134025 3.34924211607587 2.9849692013188 3.27585482649735 3.71292076631442 3.88424057853068 3.95623777017402 3.99558528289309 4.00730826474165 4.00347812096488 3.99390161688884 3.97466768547403 3.9719704027625 3.96981602976545 3.96665225205818 3.94336696303588 3.93608645233034 3.91455417934785 3.91045688921978 3.93282015954563 3.93230171445312 3.91888670054064 3.92492869443298 3.91273420448979 3.91273420448979 3.9055702210933 3.89668196686272 3.89182072287991 3.87670123567041 3.87024139995128 3.86783387683618 3.85569545119436 3.84155647147666 3.82559709726219 3.81180805651814 3.81246848630676 3.80947558388643 3.80541277998366 3.82030343819074 3.80999818840686 3.83254102927822 3.84796135025881 3.85969472578353 3.86447931680991 3.873221669351 3.88931481821764 3.85595715490088 3.83782390679986 3.80702340513764 3.62953528915842 3.07305090970006 2.96844826980392 2.97956634192915 2.98766225572006 2.98942531804185 2.98274420309431 2.99015885962165 2.97433461760507 2.94433590239723 2.95426839940017 2.91163670765882 2.84515670675678 2.74060075724825 2.74850721970599 2.56220535721945 2.57148342033697 2.57790939258539 2.58050325700296 2.58588668482774 2.59247104252052 2.58596285972439 2.89243464149213 2.96478379006843 2.96883721679402 2.96879649821942 3.01806320625606 3.02549652631915 2.98445227081467 2.99577264277293 3.00932396366176 3.02769486259455 2.95660714126094 2.96394394569056 2.85580622087277 2.86388847646336 2.67561667153499 2.68378095191422 3.04557033409598 3.1349290463431 3.1560637267068 4.14640975086205 4.14383914776468 4.01343947597244 5.68844221869967 5.91693145527057 6.31325760970379 5.74549604408432 5.73756476192735 5.50491953117467 3.8691079083808 3.85295606694562 3.8839773227021 3.92831510445177 3.94996090998994 3.94580043784838 3.94099053000841 3.93021370366267 3.92600825968145 3.91370217651637 3.90131709792871 3.89071748376008 3.89071748376008 3.89078025083411 3.87192736691836 3.86573546637943 3.87407266739588 3.86012082541445 3.84564221043176 3.86219259649626 3.87120417895927 3.86797981683442 3.79908434193568 3.85293109937974 3.87893456780853 3.82156398061185 3.79375534950682 3.60918183834888 3.42906908658548 2.95195888837416 2.97515573748371 2.9848418794637 2.98399290241203 2.99875322541011 3.00866838128219 2.97646365718686 2.96063653955546 2.94965181877683 3.02480692719291 3.07159093451281 3.07844011638804 3.08576161995727 3.09037398090315 3.09535453539801 3.05806195685963 2.96955390322548 3.05163420923995 3.11527102090357 3.13799313346854 3.11899815908117 3.13900762972644 3.14690499868905 3.14442978530478 3.15050505344246 3.14656095949894 3.13946950207914 3.15386080612522 3.16405456435484 3.12661101305116 3.06462474683145 2.92899650508129 2.79954248848309 2.78065920620247 2.96733603194762 2.84957722771094 2.03060021395242 1.57877453223809 1.25809749576939 0.66807042385559 0.128185592431882 0 0 0 0 0 0 0 0 0 0 2.53402857911657 3.29134245906958 3.28421492626615 3.31245879746622 3.36153209129065 3.48990762789832 5.20171804854645 5.40258653640708 6.07971043600908 10.8340869480539 10.5399815742696 10.5297770629415 5.58529475699176 4.75350877238214 4.84517955856659 -9999 -9999 -9999 -9999 -9999 -9999 -9999 -9999 -9999 -9999 -9999 -9999 -9999 -9999 5.54875533585941 5.08263057189004 5.09425812057756 5.09840674873547 -9999 5.06498601657886 4.92905310058587 4.80524157419991 5.71535577421486 5.93184593686014 10.9305555467192 8.85893963137376 8.29265505628328 9.68314443686666 9.60598271337384 9.57819850637376 10.1763962368232 9.6827651474982 10.0260023446813 8.96873337184948 6.71724956069506 6.01064376252927 6.15609965161838 6.23707559662238 6.27376905972537 6.31488874316944 6.35476829562241 6.36541304713963 6.35029180868119 6.38056014544752 6.31403155859236 6.33415658320919 6.31741223450697 6.99816956039031 7.23034159465258 7.20668889977847 7.3405140959905 7.39359201120021 7.3650934332321 7.44899652511731 7.4775925301522 9.03719376866946 9.06948024322943 8.89044938885982 10.3844635931246 10.5376415019624 10.650353910184 10.7318957953546 10.7749486264308 10.8582581948955 10.8429477976134 10.7715405903061 10.8079490349153 10.8488817497176 10.8340925643241 10.8124217499032 10.8918208624596 10.8914759705537 10.8576759696629 10.8621582584444 10.8384612382076 10.7769500901403 11.1520213064368 11.3233668143304 11.3712096414451 11.3280602458043 11.3465053554558 11.3005232970012 11.3067952375938 11.3268006202242 11.3121544534492 11.3543109479518 11.1597524331227 10.9406008526388 12.3906678217378 12.9092728643605 -9999 -9999 -9999 11.1371260522004 10.6422528884675 -9999 -9999 -9999 -9999 -9999 -9999 -9999 -9999 -9999 -9999 -9999 -9999 -9999 -9999 -9999 -9999 -9999 -9999 -9999 -9999 -9999 -9999 -9999 -9999 -9999 -9999 -9999 -9999 -9999 -9999 -9999 -9999 -9999 -9999 -9999 -9999 -9999 -9999 -9999 -9999 -9999 -9999 -9999 -9999 -9999 -9999 -9999 -9999 -9999 -9999 -9999 -9999
-9999 -9999 12.1736984839365 11.2081576946996 11.9005702932796 -9999 12.1222255054654 12.4282493106074 -9999 -9999 -9999 -9999 -9999 -9999 -9999 12.2469164467465 -9999 -9999 -9999 -9999 -9999 -9999 -9999 -9999 -9999 -9999 -9999 -9999 -9999 -9999 -9999 -9999 -9999 -9999 -9999 -9999 -9999 -9999 -9999 -9999 -9999 -9999 -9999 -9999 -9999 -9999 -9999 -9999 -9999 -9999 -9999 -9999 -9999 -9999 9.54825085208559 6.00315070759108 3.14045302674585 3.13611895041411 3.10054160030742 3.05203103441834 2.9776826853129 2.60802731111283 2.13509971103875 2.25905904707065 3.01760893993111 3.01918892207808 2.79145349715373 2.2642482494173 2.14780502700892 2.16093829596824 2.16400183702768 2.17358817780072 2.17066943064535 2.16661835000911 2.17369837896939 2.16778501776898 2.15965331202623 2.15427794888378 2.14200147650229 2.13885855131077 2.20125967564785 2.98078012831591 2.71509384325925 2.06918823437034 2.06918823437034 2.07437913603315 2.08837675911573 2.7295298221072 2.91997869700501 2.9918190471642 3.02855239196261 3.04395470692227 3.04928587827156 3.07718322023623 3.09229227978649 3.08189187809788 2.94054214993142 2.62110630596056 2.23907620299975 2.12759486402814 2.13321908611126 2.14523459804886 2.15408288619435 2.16542512368522 2.17992572690598 2.20231795755679 2.23544502100183 2.25834813277454 2.26596103262213 2.18382498191446 2.2592085431431 2.13375802322813 2.12633885331608 2.10790320772584 2.09072493702034 2.07623638654813 2.05901328686991 2.17343160939288 2.15930857628809 2.50185763551908 2.67782621423159 2.66708575429573 2.7699700786977 2.76079347451429 2.74832281811319 2.743506369699 2.82255483756022 2.62411530264947 2.43763577997328 2.44102909238489 2.61413493171001 2.71623621530859 2.72187289712121 2.71863303337122 2.71349689275543 2.61407962191205 2.11182854152053 2.01422157040108 2.04645739697757 2.06957250622081 2.0899790094239 2.10589499493317 2.11357048618234 2.12011316105225 2.11996841391904 2.11730554103285 2.11302173871969 2.12015856718613 2.12027038960578 2.11497302480511 2.08974913354437 2.09255350658804 2.11344768109041 2.10129767886479 2.08991914094117 2.08980188158919 2.10248500156779 2.10236755923861 2.10353354950143 2.1009659532907 2.11038129134256 2.12186171090588 2.11949094912329 2.10815107495029 2.11142403923684 2.11506761839374 2.12071715634007 2.11390073451449 2.09064934577655 2.07405591131295 2.08398997827329 2.09931614925195 2.09274009346572 2.09928777830943 2.11296197147662 2.10805173300341 2.09436000096773 2.08545362394859 2.08279225797011 2.07595213957517 2.08232046095559 2.07333425502375 2.06472261479135 2.05597860282667 2.04955495376153 2.04282224338805 2.04512956467932 2.0270107650947 2.5080312291392 2.15933771015257 2.49643711535327 2.79019218723459 3.02840068147954 3.64006670968846 3.63226490026631 3.33931732629764 3.27735719868939 2.79477566262075 3.46966390856922 3.64529953919009 3.76973807201686 3.85482873854103 3.91350830057675 4.0018480547779 3.99329581018858 3.98382737076142 3.97714433148814 3.97543841817114 3.97044187673572 3.9593712851531 3.95942404430323 3.92297036921628 3.93987561657972 3.93817180123099 3.94295922274811 3.93881795584471 3.93597464902896 3.91969168499441 3.91556772316932 3.91085139271937 3.91417926206799 3.90159114261601 3.90474055576833 3.89176592962861 3.88550204230934 3.87589753359602 3.86417596860841 3.85370401754976 3.84543097439956 3.83249852681561 3.83252549184603 3.84071999264272 3.85404458682119 3.85404458682119 3.86070881362558 3.86383409497916 3.85919284457465 3.85978650850273 3.85271602574839 3.83873142148297 3.71751920882324 3.61225795489521 3.43284213378104 3.07897909875026 2.95517300427495 2.96501839335298 2.97869003615549 2.98012237043736 2.97058714286015 2.94559022194966 2.89624975797664 2.91056116704122 2.84565988717773 2.73297747182962 2.54652196343535 2.56096861971672 2.21747608565741 2.08997521136384 2.09951641417087 2.10481333372919 2.11026963970124 2.11290395899125 2.11829416082151 2.11571052552129 2.59713736070295 2.59534422830239 2.60052674819174 2.607194640906 2.79218497802444 2.79399472029205 2.80593536609392 2.82367291026046 2.83625545846816 2.64450558191903 2.65985860931538 2.66893288275018 2.3169838431469 2.32519664904788 2.32872709056893 2.20001070503935 2.19770253339903 2.1873880434922 2.31612125482209 2.65544709311164 3.07383401967222 3.25056245544689 4.06338466292625 4.06128525941654 5.10418893058907 5.41211176662814 5.65435840167458 5.72130327795318 5.30936041990508 3.90628762321428 3.97264004284659 3.9806881797334 3.97794451329334 3.96886878725279 3.95160828881021 3.93808543802533 3.93136255955522 3.92917356768429 3.92777416710688 3.92133246312901 3.91736856071368 3.9068720075001 3.89188564881484 3.86893696922038 3.87343449101889 3.87662939487009 3.85999245403507 3.8354586263919 3.85084973796959 3.87582787580799 3.87114031116075 3.79905425171608 3.8617354370316 3.87208712176501 3.82124216158651 3.71821344225083 3.61608508218922 3.08700672564675 2.97502106850696 2.98969896861311 3.00290717230541 3.00396899868786 3.01540179878595 3.01364484719773 3.06918214782573 2.95310820778093 3.05511128222936 3.07896848489918 3.07630465431452 3.06298344296343 3.08573795008681 3.10840959538925 3.10694583735027 3.10829403206048 3.01923653976961 3.04665361688387 3.12354706371721 3.13253958744627 3.14311061118419 3.11110403073332 3.14708302325429 3.16782441018501 3.16653658006781 3.16300006972359 3.15888369135017 3.15758773005311 3.15728734208004 3.12393426891221 2.93683358958744 2.61324574571459 2.24258204588903 2.56090694656525 2.1643035074931 1.89369645614663 1.69283862777188 1.25498645048564 0.476362780084532 0.127638089488784 0 0 0 0 0 0 0 0 0 0 0 2.51791804501328 3.26841909565671 3.31103519976273 2.79720453844064 3.30069448369876 5.17982881481056 4.28401868001313 5.38678018153285 9.49269800138378 10.4326979630403 8.87912791465188 10.8863275022286 5.93745213214722 4.70744581661267 4.82088197745279 -9999 -9999 -9999 -9999 -9999 -9999 -9999 -9999 -9999 -9999 -9999 -9999 -9999 -9999 5.82029676339198 5.8396962187823 5.56301943041219 5.57628900007067 5.58004299922879 -9999 5.46594423058712 5.38863298797717 5.75918189573892 5.98736013709848 5.7387044448047 9.9221212262377 9.66403182786233 9.5636341740195 10.1874952862011 9.83834549192751 8.82580063581428 8.93318195075503 9.77789670010732 9.71037937530497 7.96001071349626 7.79733783060098 6.95589950499168 6.63650761966072 6.20987801230081 6.25288411198747 6.3055929210348 6.32855477481513 6.31467626455726 6.29952742113837 6.98377704245196 7.00921802860409 7.19994014781346 7.26406782589609 8.01491280817494 8.65527887478777 8.25410347995264 8.23926410531791 8.22333884180778 8.79589953453545 10.2350396884751 10.4272332408089 10.5879119499419 10.6382813731365 10.6706053182078 10.7084601525533 10.7323097718171 10.8433743984611 10.901030266622 11.3459242268337 11.3390492432868 11.2417571959603 11.4381607423986 11.5186355432096 11.5268942388567 11.4694505927035 11.059159830283 11.0705878470459 10.7527494044658 10.2783585941491 10.9770363392846 10.8871100247822 10.9043602947239 10.2110936930854 11.4849874021201 11.2398156886553 10.9714371340109 11.1139383101722 10.7134607825682 10.9387719379443 11.6324119970465 11.8214014815443 11.6887840246286 11.2962332817246 -9999 -9999 -9999 -9999 -9999 -9999 -9999 -9999 -9999 -9999 -9999 -9999 -9999 -9999 -9999 -9999 -9999 -9999 -9999 -9999 -9999 -9999 -9999 -9999 -9999 -9999 -9999 -9999 -9999 -9999 -9999 -9999 -9999 -9999 -9999 -9999 -9999 -9999 -9999 -9999 -9999 -9999 -9999 -9999 -9999 -9999 -9999 -9999 -9999 -9999 -9999 -9999 -9999 -9999 -9999 -9999 -9999 -9999 -9999
-9999 -9999 -9999 -9999 12.2298457113621 12.377481231779 10.7439525371257 10.9600427830182 11.3336606551232 -9999 -9999 -9999 -9999 -9999 -9999 12.7528111921262 -9999 -9999 -9999 -9999 -9999 -9999 -9999 -9999 -9999 -9999 -9999 -9999 -9999 -9999 -9999 -9999 -9999 -9999 -9999 -9999 -9999 -9999 -9999 -9999 -9999 -9999 -9999 -9999 -9999 -9999 -9999 -9999 -9999 -9999 -9999 -9999 -9999 -9999 10.9339911619856 5.91245280386009 3.1663902633336 3.08412042384728 2.60519137227676 2.90863616620782 2.9042025774163 2.25331602225614 2.12298546317441 2.57855103907285 3.08932887346134 3.05764207369775 2.78042809954323 2.136420788573 2.14974413440114 2.15867330318355 2.1724166426304 2.17770624333681 2.17590426459659 2.16763760450696 2.16495078325032 2.15558909009803 2.14504907183124 2.14178145620618 2.14112626112591 2.14058519109112 2.11570778510982 2.81340401958942 2.51661327006971 2.07926591263601 2.08201884192565 2.09065542883447 2.09831291573482 2.08548936114245 2.07094012243693 2.55042936245733 2.74751147754627 3.02599802571898 2.75998496785783 2.77578859271911 2.78995468831405 2.91692050015498 2.60914344574468 2.23188356006224 2.11387706748522 2.12314117035503 2.13709385071809 2.14385536121526 2.16050052957692 2.17397942123907 2.19367539726625 2.21401249721733 2.23381980727097 2.24676698682545 2.26528523543906 2.23109456055667 2.14691036130247 2.13234436467246 2.12504863494949 2.11372436119829 2.09939140102927 2.08247792472621 2.0693504777188 2.05225254016188 2.03924548079064 2.15422825821407 2.14146568115741 2.48549392551739 2.6677207320686 2.66187663037083 2.76616086134288 2.76605404296984 2.64610290919146 2.45505491954604 2.11416580345765 2.10718698360535 2.44528670465964 2.44447286987158 2.11119626942684 2.10779571245815 2.11067652004159 1.99105119599361 2.0139629501808 2.04078246033276 2.06160086300895 2.08585099728905 2.10386191246895 2.11873894575409 2.12092121842894 2.11999508053667 2.12143037710363 2.11744152070042 2.11610874464505 2.12097660414116 2.11848385317056 2.11502120234351 2.11330378619175 2.09262433865167 2.110755092817 2.1053855233925 2.0750365725381 2.0753046657952 2.07512054326369 2.0955255114708 2.09289455794677 2.09282481085751 2.08678665498778 2.11207377426465 2.12171842376385 2.11755355145171 2.11930391160629 2.12208034308828 2.1274623943222 2.12233252985332 2.1058778306435 2.11000535672324 2.09120864938886 2.11281582850669 2.11419489296563 2.11684310309744 2.12024806528496 2.11080230599896 2.09998199581113 2.09990950823649 2.09990950823649 2.09710937270397 2.09463346218198 2.08709974481535 2.0756538815166 2.06841185068156 2.06335192080622 2.05338643157844 2.04896078192006 2.04417215431899 2.03312406785271 2.03536130560629 2.02168817288738 2.14512656585799 2.66982917198694 3.39811231361225 3.34005757073524 3.58480378565246 2.91552780346782 2.62002930424441 2.61323506867234 3.16147883262669 3.4695429213396 3.65714831716264 3.76501865848761 3.76499567652794 3.90126484489617 3.91607104417062 3.92294852926004 3.95111975771672 3.9798934925205 3.97325906535798 3.96606049510561 3.95448944974587 3.94090258678272 3.93474436459567 3.91191132783329 3.90108205929598 3.92588342338027 3.92170321300919 3.92312429379538 3.91418806308579 3.9299108729617 3.91411752418622 3.90362239257475 3.89842930198029 3.90465121142361 3.89607963389331 3.88094612302152 3.88029211503385 3.87078205170885 3.86389078042828 3.86792930117515 3.87118465204629 3.87581266350037 3.88932651232789 3.87483007800825 3.8817834226522 3.84596845143601 3.82458613856664 3.79064976983353 3.61175810666526 3.42706155332492 3.08112590365657 2.96003973405979 2.95864711186364 2.9699433259802 2.95756508050303 2.95340635700919 2.92601002335676 2.8925559806755 2.83059893667496 2.73059322294542 2.54552972400035 2.20328368796257 2.21150324886033 2.08811404044087 2.09571610915705 2.10398096511963 2.106574686601 2.11594893695079 2.12247411178247 2.12395053480403 2.13051056959547 2.12641643882225 2.12263726421208 2.12490232366663 2.1302427161213 2.13724771405894 2.13209867952656 2.26317063109081 2.14571381629723 2.28779813759907 2.16401529085043 2.17087591418269 2.18415241254766 2.1897795633601 2.19271518385228 2.19973791912661 2.20159193242851 2.19974358038746 2.19599056190002 2.18697717496824 2.17753121197368 2.16943709276818 2.64787753413492 2.94207932877862 3.08546202377455 3.11532773796385 4.07919535579101 5.04427568944646 5.61832336294357 4.96284805414902 4.90836233467634 3.99961042298478 3.99903074490804 3.99154794005815 3.98075559132698 3.97219617455101 3.95962895114911 3.96335295384167 3.96122030838091 3.94974882728299 3.92582528099497 3.9274624987853 3.92811753008529 3.92085017514931 3.90242883068943 3.86942248717536 3.85499620032801 3.89561044922341 3.8762623636795 3.83567838458753 3.81780788949608 3.84002561647555 3.85999245403507 3.89202179027259 3.82080837459292 3.86037212776044 3.88259578041586 3.83250132824846 3.73283364536825 3.44438685937266 2.96737003210895 2.98027364019849 3.00115894646971 3.01330673497875 3.02771474466628 3.03002159355029 3.02994491348013 2.96043428114396 3.05705034034767 3.07085275792162 3.08146819349312 3.08290993838555 3.01829111280833 3.06313788059194 3.11079948055467 3.09379757474752 3.09630934120027 3.02039916985019 3.05370572964374 3.12889211059926 3.15088695987216 3.14435727582203 3.11680915888381 3.14807341674616 3.17129699462134 3.16747557992341 3.17105023281874 3.16747366814597 3.14686558501999 3.06313573412636 3.00808379421814 2.79503621302217 2.60391675879364 2.20403804523564 2.16177407335427 1.93409753434777 1.76629336431179 1.25186055102765 0.475192934219173 0 0 0 0 0 0 0 0 0 0 0 0 0 2.42132495992035 2.99657825218152 2.37013646693476 1.76666716031866 2.86019496661328 4.05695129470679 5.25791875186052 5.3635954821065 8.54225923617881 11.5768099319336 8.85128757539448 8.69640246887732 5.51496982505732 5.37124664005086 4.79694230637546 4.84376287954935 -9999 -9999 -9999 -9999 5.92710757501421 5.86193038270217 -9999 -9999 -9999 -9999 -9999 -9999 -9999 -9999 -9999 5.86266240026729 5.87013907440097 5.87529894267417 -9999 -9999 5.72397534540031 5.93404576960833 6.0041896214117 5.81141334974684 7.93456311046862 11.1209723233655 10.7780717697716 10.0540703977135 10.628987811063 10.1568378365115 9.6983326565417 9.14195918064058 10.1108422079106 10.3003307246438 9.9334800943983 8.70063186073684 7.61004494940302 7.1457573834877 7.16239962346152 6.99253614284259 7.18582134244858 7.22640660284349 7.22473375607898 7.34279844620836 7.27960990001148 7.38683579124245 8.18296465938678 9.66428475518597 10.1325480991527 9.76884079027866 10.3681307250044 10.411499508588 10.5103003107372 10.5448254786802 10.5374619769837 10.7220203948215 10.7428419486291 11.1984570689334 11.2424132772451 11.40835094949 11.4325237788877 11.3351921538284 11.445830682441 11.5089695655593 11.4928897242698 11.4442480883237 11.6852105335217 11.0968395485139 11.1998585314161 11.1964960815897 11.0776932446845 10.482001414904 10.8207688556648 10.4056581775086 10.7337765700582 10.9682245118337 11.2304499815052 11.246009405012 11.3263508997344 10.7713941041622 10.4468523187903 11.8806460383612 10.7051240192351 -9999 -9999 -9999 -9999 -9999 -9999 -9999 -9999 -9999 -9999 -9999 -9999 -9999 -9999 -9999 -9999 -9999 -9999 -9999 -9999 -9999 -9999 -9999 -9999 -9999 -9999 -9999 -9999 -9999 -9999 -9999 -9999 -9999 -9999 -9999 -9999 -9999 -9999 -9999 -9999 -9999 -9999 -9999 -9999 -9999 -9999 -9999 -9999 -9999 -9999 -9999 -9999 -9999 -9999 -9999 -9999 -9999 -9999 -9999 -9999 -9999 -9999 -9999
-9999 -9999 -9999 -9999 -9999 -9999 12.6988699667 12.4755932114674 -9999 -9999 -9999 -9999 -9999 -9999 -9999 -9999 -9999 -9999 -9999 -9999 -9999 -9999 -9999 -9999 -9999 -9999 -9999 -9999 -9999 -9999 -9999 -9999 -9999 -9999 -9999 -9999 -9999 -9999 -9999 -9999 -9999 -9999 -9999 -9999 -9999 -9999 -9999 -9999 -9999 -9999 -9999 -9999 -9999 -9999 12.6082515968952 8.08100487804497 3.17968995457289 3.00027648946754 2.26369459935808 2.78770099017294 2.89783614928148 2.77143630619471 2.75993598289362 3.01938918439137 3.06907594852803 3.05294970931283 2.5845008602267 2.12807317641735 2.14788199509852 2.15854661925695 2.16942286671777 2.17471724583511 2.17464711661476 2.16349285240649 2.13566518835451 2.1142020736473 2.10608501428912 2.12548213221407 2.11150373899807 2.11792975730612 2.13121699216228 2.07482591670823 2.07246134566291 2.10288768286029 2.10300721153586 2.1082759518733 2.111035805226 2.08371529651412 2.52811327600166 2.53457515838199 2.07034766952281 2.09276179043286 2.09162609088767 2.09958411115816 2.11040856634787 2.10385414363403 2.11206248351636 2.11580748969457 2.11787294959089 2.12171763624457 2.13403956722195 2.14692441576353 2.15601022572577 2.17013279345889 2.18356796087524 2.19872383834997 2.21322005942017 2.23024004305358 2.24230522439052 2.23940492013784 2.19660886347732 2.13919902758473 2.12092186657047 2.11914970746279 2.11202544269542 2.09415229767467 2.07901330702709 2.06616122583179 2.04173296878218 2.03183465361571 2.15203050874584 2.49842143344478 2.48241978813448 2.66252064450739 2.76924371260779 2.7707950836345 2.46011057573734 1.99887812138634 2.12689969187951 2.11940234507036 1.99574865723387 2.00663755217057 2.00698877958204 2.00573713044946 2.00442605898015 2.02072157976774 2.04338324316173 2.06479205683492 2.08705778819171 2.10651135635011 2.11640668752794 2.12408947410955 2.12638761353417 2.12542843989286 2.11392335279346 2.10152928553907 2.12416351321657 2.12551192258452 2.12367267786993 2.11584490781093 2.11605998039839 2.11363960818035 2.11087363584536 2.09622542370191 2.08055685344993 2.05417931416305 2.01378200988918 2.01130721655438 2.01130721655438 2.00627225581526 2.07452028186745 2.09314357645767 2.10218027431447 2.10678443688839 2.111355604157 2.10535827945111 2.11069363657651 2.11421022895191 2.11670916845163 2.11757568586525 2.10716861280674 2.11659176503676 2.12042714851422 2.1222408994118 2.11731353819523 2.10988882202833 2.11315844950453 2.11120208554635 2.10799625649875 2.10787363246323 2.10262365235163 2.09522764927744 2.08695654077345 2.0756323028987 2.06941627180499 2.05939858019149 2.06033580049415 2.05000857004051 2.04784884676629 2.03676064107221 2.03907452892257 2.01871030612208 2.14196740809665 2.48391083724757 2.66626785884356 2.91222073238408 3.27252564446502 2.79830829671148 3.15785659695539 3.65698450578194 3.64023399646176 3.64023399646176 3.33392559317996 3.80777530358142 3.84211767313879 3.84430494125852 3.89426582533009 3.95767353544746 3.96879921251681 3.95802098219234 3.96680308077015 3.93081004908638 3.92428550342449 3.92571524277175 3.88000835506468 3.88906738858866 3.91867363275831 3.91738371273801 3.90697942344503 3.91204359617805 3.92773237599883 3.92125088071898 3.92470853390491 3.91539062018838 3.91532967680828 3.89681899900963 3.90106176288651 3.89654355673022 3.89229954591362 3.89019697926219 3.89025732031614 3.88935466944552 3.89786794929213 3.89696736607814 3.85784652276079 3.87490437074782 3.84359437629667 3.71866856607718 3.62353177431552 3.07472712300902 2.95351129363554 2.96623999532353 2.96949556125773 2.97257343987709 2.95983778102907 2.95023991014577 2.87336602746161 2.88889857450828 2.82880923662024 2.72046163935687 2.19976882105347 2.07198226556279 2.08541251440526 2.09069190081837 2.09519054774749 2.10303290943541 2.11205219407153 2.12137534400876 2.12400025618008 2.13036135734104 2.13588742198138 2.1346751325307 2.13747687305756 2.13857823939657 2.14147236133491 2.14697597786336 2.15191916397829 2.14819107806572 2.15747486342283 2.17350494634986 2.1788947188648 2.18234928858117 2.19255342537649 2.19826339592685 2.20034419525129 2.2024995522068 2.20118023080703 2.19898361743815 2.19027059564784 2.18331001033923 2.17818705031023 2.15843946685366 2.14255849636889 2.14391875610874 2.62015694927412 3.03254316511068 3.9205639821732 4.08429460497853 4.55557515376293 5.03389640166335 5.02486113016548 4.84082503095549 4.46707425131814 3.97834340186784 3.97147145049082 3.96855359777639 3.94157551432039 3.94465710094072 3.9334860732123 3.94502679141629 3.94533405511653 3.93656476649218 3.93289997682563 3.93085376108902 3.91551691160303 3.87544728151776 3.83136493454137 3.87160362818474 3.86661516048786 3.83832927376583 3.83627912709424 3.80761748829909 3.83298053781319 3.86649769010583 3.90146383219467 3.81581866843182 3.86481394190086 3.86226453025618 3.83003651264346 3.61533848686302 3.09222021603175 2.97477518370105 3.00104372383085 3.02065776202908 3.03587136315154 3.04228625601813 3.04938613517849 3.05592115747152 3.05975218955604 3.0636623996924 3.07982797647365 3.08625206167273 3.09589535085859 3.07193642105725 3.08159371983028 3.11588131936908 3.10633161664813 3.09443842498239 3.07530999337115 3.08332868627597 3.13640851353622 3.1503293910159 3.15801452256989 3.15334474338266 3.15595142045539 3.17659778717932 3.17814284878415 3.17355246726978 3.1651886436486 3.09865368761555 3.05175283354683 2.91462199301526 2.77894775095938 2.9735243305179 2.73426093320963 2.09396147590649 1.76406747768155 1.43370784189565 0.474014450802926 0 0 0 0 0 0 0 0 0 0 0 0 0 0 0.939434420600551 3.15216799810327 1.32315669192025 0.631092828732911 1.82926442491106 3.28589669339742 7.34773394754959 6.19791793539464 10.3500338236287 10.3780532101061 9.23319873893233 11.092106106465 5.40130376912089 5.54756716610699 4.74907852209851 4.833950949904 -9999 4.79714958949826 -9999 5.70411269447481 5.91218116740742 5.93556834209289 -9999 -9999 -9999 -9999 -9999 -9999 -9999 -9999 -9999 6.14401242589178 -9999 6.15605708715171 -9999 -9999 5.92493742073404 6.04771368224675 6.06732925583265 5.91125001735097 7.21852479735836 10.8658346692338 11.121121785038 9.33577004782345 10.419888679585 10.6287549704805 10.3093050944347 10.112212275451 10.0642719292114 10.4253133741788 10.3594015771976 10.1376442085712 9.12053856994298 8.09228094777195 7.37838866973709 7.26470308297292 7.35605808662498 7.77208501428742 8.0920862267203 7.99118796375851 8.03800241807047 8.18807580549941 9.22884192947497 10.3063961118737 10.3532247809031 10.4085602536997 10.9419993722912 10.9523478913703 10.8616536955381 11.0852980501179 11.2184038336112 11.2794885267939 11.2802735365034 11.4212287939801 11.5100358580658 11.600996906511 11.6575039872826 11.4956593692941 11.1481722134492 11.2085530415864 11.8188762241641 11.7401407248562 11.6746813565239 11.3737988902738 11.3322449675097 10.6009492088097 10.7675149837472 10.8763651805069 10.7194388350851 10.9677279404266 11.1503408910631 11.3378031925986 11.5315733882695 11.3815797600314 11.0531493178261 11.1484346248468 -9999 -9999 -9999 -9999 -9999 -9999 -9999 -9999 -9999 -9999 -9999 -9999 -9999 -9999 -9999 -9999 -9999 -9999 -9999 -9999 -9999 -9999 -9999 -9999 -9999 -9999 -9999 -9999 -9999 -9999 -9999 -9999 -9999 -9999 -9999 -9999 -9999 -9999 -9999 -9999 -9999 -9999 -9999 -9999 -9999 -9999 -9999 -9999 -9999 -9999 -9999 -9999 -9999 -9999 -9999 -9999 -9999 -9999 -9999 -9999 -9999 -9999 -9999 -9999 -9999 -9999
-9999 -9999 -9999 -9999 -9999 -9999 -9999 -9999 -9999 -9999 -9999 -9999 -9999 -9999 -9999 12.6344534295462 12.3734700387188 -9999 -9999 -9999 -9999 -9999 -9999 -9999 -9999 -9999 -9999 -9999 -9999 -9999 -9999 -9999 -9999 -9999 -9999 -9999 -9999 -9999 -9999 -9999 -9999 -9999 -9999 -9999 -9999 -9999 -9999 -9999 -9999 -9999 -9999 -9999 -9999 13.2307565413874 12.8551325995554 11.3182861532437 3.93179617228678 3.08761935009661 2.91157092376438 2.78212806395793 2.77660111699472 2.58098756678744 2.57125655056263 2.85523030602282 2.97951144210853 2.86140641898178 2.10443230451714 2.11478934084858 2.1138948343109 2.12135815011005 2.13779086942046 2.16238719938912 2.12990167577789 2.09764648254898 2.01322158603596 1.94808223696183 2.04303690264455 2.03534962377279 2.06585486862198 2.08481837850252 2.09711021111548 2.06272543938474 2.16765020269455 2.11185473668149 2.11454834507776 2.11202145589435 2.11316755658662 2.11352559401661 2.06755911206164 2.0614116769216 2.08043113563721 2.10570692849188 2.11548637575682 2.11229859426217 2.11160127068035 2.11700888897894 2.1184616701725 2.12188089756365 2.12182843294093 2.12563103215891 2.13126219734507 2.13959907722604 2.14709308469997 2.15607053690595 2.16427125720629 2.177592104851 2.18896980121057 2.19794034106096 2.20630279090172 2.20606787308011 2.18688651344358 2.16511161429185 2.12409349618706 2.11578854053151 2.10778818533412 2.09313227554033 2.08075570230163 2.06822553747744 2.04968215801288 2.039476992079 2.025069589574 2.1420893145421 2.67174199194974 2.76076341123618 2.76564185707923 2.65473271124988 2.47722502258029 2.13630600592445 2.00853432940654 2.01666082289879 2.01218358819964 2.02528137299973 2.03033212432341 2.02419442029468 2.03213935108028 2.0505089408457 2.06653606245469 2.08746934621968 2.10646274012218 2.12403450732896 2.12944749792187 2.13171952146711 2.13077647192012 2.12681411108673 2.10406933422708 2.0882985409663 2.10647865324203 2.11570201076217 2.11303120787985 2.11305385396024 2.11059030219821 2.11803931882723 2.1084047546649 2.07814057752875 2.01155229299182 1.95668513700309 1.8768776023422 1.75259846374291 1.87055324026242 1.95232021967798 2.00904647201982 2.04757154820875 2.09045854858236 2.08504118009477 2.10943100724486 2.08534418820385 2.09076956391328 2.11588041518159 2.11112876762617 2.1218569577471 2.11740986131894 2.11939666064886 2.12660183048047 2.12660183048047 2.1136176554482 2.11677643545782 2.11677643545782 2.11916130113237 2.11423188834722 2.11147513420418 2.10894755963358 2.10260267749729 2.09256489259286 2.08525081705411 2.07719705995686 2.06786646917632 2.06376489946729 2.05936082747648 2.04038409411117 2.03420178138966 2.03789440105765 2.0289258173302 2.14720979184328 2.48773203889838 2.90762494022336 2.9040955730178 3.34567507238096 3.5310759919045 3.53507150270282 3.53507150270282 3.4464024094031 3.62688529952544 3.7572175446401 3.68088616777347 3.6785849869132 3.78753482498407 3.90414185090235 3.96076507558676 3.94567082890852 3.94567082890852 3.92801235149938 3.89566643411591 3.89094750805158 3.88191966284204 3.84327837905832 3.85378179010177 3.86072575362682 3.89004904918606 3.89451830313333 3.89440233129479 3.91510572851671 3.92948620495734 3.92257404421595 3.92003784409737 3.90790995495786 3.91777463284388 3.91529254504778 3.91211373266868 3.90202327879234 3.90970708838882 3.89591676043029 3.90884042607643 3.89166221530857 3.87356415247827 3.84314634081325 3.79866170501783 3.73371824777306 3.62580689359105 3.07880844332108 2.95578822506877 2.96573165832555 2.96655515012383 2.96847179111618 2.95752255294225 2.91555638239455 2.80238820356559 2.70422192161342 2.52345150828578 2.53373283268109 2.19553582522325 2.0763048488484 2.0795761787256 2.08724501768001 2.09580887486355 2.09842646402731 2.10588715425563 2.11519559517208 2.12064116052297 2.127108925188 2.12150591136941 2.1324068297367 2.13783001833951 2.14331481636356 2.15231702013263 2.15220071039113 2.15583418639995 2.16515906241326 2.16551369479194 2.17420273543306 2.18197050541551 2.18780591899463 2.19885695248984 2.20105496025281 2.19942709139052 2.20072199724192 2.19336862788117 2.19323098041862 2.18398062382761 2.16473262753869 2.17022656989751 2.14722316632066 2.14522401753089 2.12783090111326 2.13101668059544 2.61243724898431 3.02242687581052 3.78261972147313 3.77730340306029 4.54892125266077 5.08985261355323 5.08994551625877 4.94769627931559 4.93850903347905 4.47068535009464 3.96474273887396 3.96362826803567 3.94556847067266 3.93533791576157 3.93331855168027 3.91850287243849 3.92918497340736 3.93649409713187 3.93875791159774 3.90200220048658 3.87501796562643 3.84270461883942 3.85442960129213 3.88239712481966 3.86492091553589 3.78929430953947 4.16050061487494 3.77552490465886 3.84960675741897 3.88882286191335 3.87471502797941 3.82780895823591 3.86149295917319 3.87306206677063 3.82996629471673 3.61958082763708 3.10097182529832 2.99299351637942 3.01585343328094 3.03085483440942 3.04624811428486 3.04641407065584 3.04917967095835 3.06193262772261 3.06295840255009 3.06837256001638 3.07939899830197 3.09443344880563 3.099012724958 3.08901968477571 3.10275619232504 3.09358908014436 3.09430003777726 3.08891366948939 3.05977582893256 3.09323895943219 3.140852798433 3.15528017280039 3.17634176228798 3.12984411174725 3.16110561418617 3.17652837208475 3.17814284878415 3.18174175421165 3.15301109771175 3.12164588421352 3.11629227987261 3.0802180273789 2.88538465955009 3.00579282673271 2.91462824757261 2.02178615778481 1.62383381255192 1.12825620382252 0.127307053243436 0 0 0 0 0 0 0 0 0 0 0 0 0 0 0 2.04694839908517 0.495226500677829 0 1.34236192762446 3.33526486961555 5.70353781926054 10.492662009645 10.9381379360766 11.6087825588542 11.2848579928157 11.6450272349822 7.62460343169586 5.56304175476525 4.7246275231184 4.8227657964856 -9999 -9999 5.70164358079721 5.70472368344574 5.81911093123981 5.91395737254184 -9999 -9999 -9999 -9999 -9999 -9999 -9999 -9999 -9999 6.22009040682789 -9999 6.22554617876909 6.28096085591489 6.22267424760174 6.0597768849393 6.13722391768347 6.10660506449461 5.90515332468241 8.16668668594212 11.2695883857785 11.2362883305373 10.2565984956426 9.98779455239199 10.9111836417403 10.0130550038005 9.11286817841534 10.2068830993724 10.3189117886766 10.6841957674401 10.2454100470657 10.210918758685 9.70012240576859 8.89930883051377 7.83933126411461 7.48269675051491 7.51341633089688 7.90923319769857 8.14059075523477 8.25467858033221 9.09520224457671 9.90203429114371 10.4374831827597 10.9131048999341 10.9212538324153 10.8738261907512 11.0017008854505 11.1390606559398 11.207917428341 11.199180034001 11.2709085715372 11.3831309555749 11.5444494465384 11.7436023749558 11.7294408498898 11.6462941839903 11.6483533955533 11.304667649436 11.4549703279125 11.7877798490427 11.8994721325312 11.996000216912 11.5222957469593 11.4120312669005 11.1334779740698 10.8803422181807 11.0564573422056 11.2522958647485 11.4095326489548 11.5097003159576 11.6305704903409 11.5880211411911 11.4023064859367 11.1109569889687 -9999 -9999 -9999 -9999 -9999 -9999 -9999 -9999 -9999 -9999 -9999 -9999 -9999 -9999 -9999 -9999 -9999 -9999 -9999 -9999 -9999 -9999 -9999 -9999 -9999 -9999 -9999 -9999 -9999 -9999 -9999 -9999 -9999 -9999 -9999 -9999 -9999 -9999 -9999 -9999 -9999 -9999 -9999 -9999 -9999 -9999 -9999 -9999 -9999 -9999 -9999 -9999 -9999 -9999 -9999 -9999 -9999 -9999 -9999 -9999 -9999 -9999 -9999 -9999 -9999 -9999 -9999
-9999 -9999 -9999 -9999 -9999 -9999 -9999 -9999 -9999 -9999 -9999 -9999 -9999 -9999 -9999 12.5712445388717 12.3604442490793 -9999 -9999 -9999 -9999 -9999 -9999 -9999 -9999 -9999 -9999 -9999 -9999 -9999 -9999 -9999 -9999 -9999 -9999 -9999 -9999 -9999 -9999 -9999 -9999 -9999 -9999 -9999 -9999 -9999 -9999 -9999 -9999 -9999 -9999 -9999 -9999 13.7524222918698 13.659522769444 12.1994912367822 6.84920520941045 3.89713138694526 3.03703210601976 2.78064625237051 2.24002678149882 2.10093155205653 2.09151215384576 2.08688934982266 2.08465566254262 2.08990273038698 2.09521587694508 2.09254249260824 2.09653111780559 2.06260126613525 2.04411301282627 1.95987230147486 1.86941641176575 1.85526582937057 1.92652431976444 1.69365654005805 1.82465066718548 1.91193971696446 2.01876095458149 2.05080878887551 2.07359806309138 2.09469286758601 2.07333496199062 2.11634122891121 2.11634122891121 2.12053228278086 2.12199859263302 2.12172566149255 2.07720013243857 2.07731891755364 2.10919110130013 2.11835231912081 2.11854611352861 2.11897562159481 2.11870178496278 2.11615957897972 2.11097420273185 2.11910131353667 2.11589771415232 2.12125730636511 2.12016993363715 2.12609171523687 2.13074215774225 2.13606689619295 2.14619730517715 2.14703003695568 2.15801487181857 2.16812386531044 2.17082653542369 2.16578842980971 2.15880194741679 2.14984131015777 2.12285919284123 2.11185918887395 2.09794809276862 2.0862193860923 2.07703099213478 2.06791558484455 2.05805738268986 2.03016716307709 2.02099543643874 2.13538277873282 2.47149409326079 2.86460045118131 3.28538182785809 2.48191137236805 2.14086166308687 2.14481510501685 2.16306490451508 2.03316950732938 2.04647148592719 2.04655887509019 2.04646780281173 2.0508789388146 2.06486576872161 2.07415210621778 2.09325312849963 2.10752674959808 2.12539985253305 2.13790293521562 2.13563589875735 2.14023924053842 2.13220461126413 2.13589341835169 2.11498334851855 2.06523449716267 2.06247670132251 2.08858214717537 2.10422953780718 2.10149260989989 2.11407610921791 2.10170097518713 2.10158450929534 2.01739163336034 1.87906228762804 1.55836948137891 1.17692869144573 1.1768134001034 1.74838888644956 1.87238440655779 1.8719687823512 1.95196090954987 2.0043061901933 2.04263171041836 2.06464061875528 2.08825195029844 2.07250233026038 2.08548973684448 2.10248693851508 2.11489944249905 2.12911964678837 2.12371302056855 2.12170756472312 2.1131429261733 2.13042326486558 2.12711991294325 2.12011457836211 2.12532064948627 2.12524979576329 2.12006331019271 2.1191929361908 2.10838039259701 2.0933238788213 2.08817258672534 2.0881022332561 2.07733626639187 2.07187564072267 2.06847500710517 2.06104178126854 2.0508177289951 2.04866320996297 2.04007710934102 2.02350975352891 2.01437732853727 2.48585765556155 2.79736251143382 2.79785655449234 2.79785655449234 3.15175787100257 3.45658948186118 3.44255390581258 3.64112726652771 3.62442684547306 3.44609174885127 3.50970741242702 3.67230593392223 3.85321420899273 3.82231683967916 3.84685395150646 3.7663735309014 3.77288796977939 3.65499581425244 3.77430677235756 3.7679025627684 3.76538363859591 3.78699415996448 3.78060694124657 3.79308296413018 3.86036872336282 3.85177120163338 3.88379065132642 3.91641567815504 3.91729478120271 3.90913553581048 3.91524747123749 3.91729123624235 3.90854614070575 3.91170218293367 3.91832448314661 3.8953596140378 3.90868275353072 3.87920685842754 3.85190509971381 3.85611126173789 3.81127940683799 3.73836657571522 3.62633770058685 3.08322124324947 2.95133029030098 2.96126622119459 2.95171946341602 2.94680281500497 2.93979839167525 2.91698104423099 2.80089710734949 2.51882873211852 2.18254725292519 2.06088754268718 2.0648762636219 2.07622267557447 2.07697582045855 2.08484472735263 2.08737090060541 2.09257113423133 2.09894983230814 2.11066345468141 2.10514533243383 2.11675890885156 2.11462830283951 2.11734719337012 2.1227137249945 2.12544478554665 2.13145144660871 2.1454751252011 2.13698908037149 2.15104212920072 2.1643086065335 2.16461328399025 2.17557689525351 2.18354791140419 2.17740511788109 2.18455139965922 2.18539805386144 2.17431251497072 2.17395662576237 2.15456453505645 2.14897890873666 2.12026921264312 2.11486232588164 2.12366672469415 2.10685165734779 2.09582106825123 2.10583007424253 2.11653670099883 2.6003960319138 2.88336963461722 2.99268251825289 3.19767342581587 5.02663130131919 5.15572885536723 5.14173559357299 5.11977408956185 4.86414227844478 4.71881888523115 4.69401477350076 4.43851486329313 4.4214637638044 3.94835223856051 3.92271693289449 3.92816063831622 3.91212159381735 3.9207390221243 3.91913222675587 3.89186603597658 3.83058753705013 3.83316372848129 3.8536008362422 3.83661373011918 3.764122549665 3.74810596428697 4.17103722647377 3.82496606970679 3.87378580691277 3.87831635983487 3.88176582878969 3.81101247040767 3.84320111802714 3.87731363916028 3.85688699806805 3.62850672854243 3.10844869293489 2.99776926883464 3.02596519432754 3.03983754377483 3.04759815492041 3.04999443074574 3.05173693507693 3.06269156244505 3.06749033105768 3.08052335010729 3.08902136862445 3.09902177772821 3.10946042973408 3.11535076649366 3.11641825854495 3.10082279662599 3.0727500030426 3.04670335022782 3.03786229039683 3.1054997152724 3.15055134371573 3.177905637543 3.17422146789733 3.14239100925308 3.16131569774822 3.18411380891833 3.18599552755241 3.18168944290196 3.13232259329133 3.14501579780284 3.13848274920512 3.11367615623893 2.93856926164236 2.97663790058674 2.89315304454116 2.34725202797723 1.30770208932159 0.255383254116752 0.126684859637826 0 0 0 0 0 0 0 0 0 0 0 0 0 0 0 0 0 0 0 0.959201656407338 4.19679141562495 9.59325656284988 11.5769366572253 11.2027593579676 11.557402384636 10.3866375548293 10.5627595110649 5.54131356792912 4.72228184351469 4.77885432860018 4.79615951380183 -9999 -9999 5.8045236877798 5.89372987588841 5.90457116668353 -9999 -9999 -9999 -9999 -9999 -9999 -9999 -9999 -9999 -9999 -9999 -9999 6.34246382740949 -9999 6.19428157420433 6.2039909117742 6.13525478198513 5.85919963582149 10.7415246468635 10.965189628018 11.4133478492704 9.08007372318668 8.35331690151339 9.88246163519791 10.9775390633296 10.5465361290595 9.85605809327495 8.9521885039061 9.90092347711828 9.21449794878691 9.29499660969712 9.35337670307069 9.24609759484553 9.13846069084278 8.00519206593477 7.59481548552004 7.61500836305695 8.04969889042397 8.36686515546031 9.19594860385759 10.0402299271703 10.3315922801787 10.5483941280551 10.6978270917353 10.7982090583611 10.8914042362703 11.2372641925737 11.4414782052817 11.5353909177061 11.504010070746 11.6898516344415 11.8144279685191 11.4201181636396 11.4821758657919 11.5057991401661 11.5446057875098 11.5379267022825 11.5688489153297 11.6659331861244 11.6752470076523 12.1686710628312 12.0214393631924 12.101277517919 12.208954215823 12.1897851698819 11.9965925760063 10.921502001534 11.3397620236896 11.5647067681948 11.7834528123094 11.8240248800507 11.704551105765 -9999 -9999 -9999 -9999 -9999 -9999 -9999 -9999 -9999 -9999 -9999 -9999 -9999 -9999 -9999 -9999 -9999 -9999 -9999 -9999 -9999 -9999 -9999 -9999 -9999 -9999 -9999 -9999 -9999 -9999 -9999 -9999 -9999 -9999 -9999 -9999 -9999 -9999 -9999 -9999 -9999 -9999 -9999 -9999 -9999 -9999 -9999 -9999 -9999 -9999 -9999 -9999 -9999 -9999 -9999 -9999 -9999 -9999 -9999 -9999 -9999 -9999 -9999 -9999 -9999 -9999 -9999 -9999
-9999 -9999 -9999 -9999 -9999 -9999 -9999 -9999 -9999 -9999 -9999 -9999 -9999 -9999 -9999 12.6703711229667 12.7514242541371 -9999 -9999 -9999 -9999 -9999 -9999 -9999 -9999 -9999 -9999 -9999 -9999 -9999 -9999 -9999 -9999 -9999 -9999 -9999 -9999 -9999 -9999 -9999 -9999 -9999 -9999 -9999 -9999 -9999 -9999 -9999 -9999 -9999 -9999 -9999 -9999 13.6235176654308 13.7796537500534 12.6036410638783 8.64289399599011 5.36031775010449 4.5878238565722 3.75472862553223 2.10773175026924 2.09988218799865 2.08660858814122 2.07387100965381 2.05789435698681 2.0599831576686 2.06759219140759 2.05560737326886 2.04157098445144 2.01284830940661 1.98421379176943 1.71430515264293 0.969192135903918 1.12056073123812 1.49323638620071 1.46621846844204 1.67691378973471 1.79536365273693 1.9584911238917 2.00541510207285 2.03426653868702 2.10646011410609 2.10838554711826 2.07938850780355 2.07938850780355 2.11123153909343 2.11784659919622 2.10128336923794 2.08416637939005 2.1113246091228 2.1179756168378 2.12090685589723 2.11867481365438 2.11517373297241 2.11070749036743 2.10545972305681 2.10047489509326 2.10452811568281 2.10253311074691 2.10254602306382 2.10496914009592 2.10427537113043 2.1096328162273 2.11227652577421 2.11652834552259 2.12171111102187 2.11829813110166 2.1295115605976 2.13399015855688 2.13249800343486 2.13079698350685 2.12583853540489 2.12018099422738 2.09945648464426 2.08535620482634 2.07423271821829 2.08275763190182 2.07328425211943 2.04034632727512 2.03162869530479 2.01348817457842 2.47090490786146 3.27570304513533 2.76555681535767 2.58178759887296 3.1940955159223 2.60461163071113 2.74391264289522 2.7818635624332 2.55005506841262 2.07038400016351 2.05662322905827 2.06268127792985 2.07444357016294 2.08418431685192 2.09880122881406 2.11129885763997 2.11529778269673 2.13564491253487 2.14590511412233 2.14697851155758 2.14047699833585 2.13276286216928 2.12038587337748 2.07051087065124 2.0308683114162 2.0651204485333 2.05854385500497 2.10402156160151 2.08280964143502 2.08429231324892 2.05318105520837 2.05355787891619 1.87899768788836 1.03438602215783 0.983631748008257 0.943776360102598 0.983536976332677 1.03405599709 1.17446614218291 1.74515260335595 1.74923093832269 1.86656425753775 2.00704152590388 2.040247449443 2.0618380346015 2.03796689297676 2.04322403418248 2.0723904280465 2.09353732861025 2.11424844412454 2.12140138333375 2.1165331463227 2.11665286451981 2.12551972624908 2.12918007713505 2.12918007713505 2.12386406637685 2.12172489737669 2.12118055309336 2.11584556070192 2.10867299432636 2.10380369713443 2.10343880947251 2.09858099337808 2.09379850276463 2.08603527211542 2.08106533287419 2.06586828405523 2.05598926827195 2.05167576565139 2.04603243812846 2.03001130974552 2.02101284064796 2.01558877979897 2.00941128374358 2.12712520077055 2.60650135533354 2.59896430869928 2.60286540684488 2.24999832170932 2.60286540684488 3.14497589578031 2.77760059318203 3.25089928528044 3.50957725588937 3.50722994060977 3.50893541256641 3.50897613591745 3.23647064496505 3.22848283081571 3.22722370888096 3.30453032505108 3.49588618715293 3.54364043386235 3.5727834087 3.68059215557432 3.70453579240435 3.71526126340539 3.70459909428724 3.80214661335107 3.92140782995709 3.92856776410208 3.90766659264862 3.87811895686276 3.87773714297173 3.88991375739355 3.89244583130746 3.89250805524069 3.8964386264627 3.85885568967343 3.80590682021688 3.8080559816721 3.73445813400255 3.61899642021878 3.43517993431988 3.07343852438875 2.95729310687408 2.95624661145215 2.95598719440212 2.95211079891112 2.89903461587894 2.85629737875887 2.80002600249619 2.50777298251051 2.18013026969099 2.05694047171295 2.06414062806716 2.07059225361725 2.07635269916791 2.07686599173251 2.07955018677471 2.07423332087003 2.0793738512485 2.09331088176293 2.09851939381907 2.09049010750366 2.09838143583784 2.0886852412459 2.09683719463265 2.10212340578378 2.10486888501026 2.08916773914761 2.10150844216522 2.10411820299279 2.13058951097831 2.14616544936956 2.13344210046417 2.14328764671544 2.14982428495072 2.12917836420636 2.13177177303822 2.13053101742926 2.09988214560903 2.09472473869121 2.04876499485712 2.03766501103812 2.02382877923729 2.01844282617828 1.99855841495137 2.02931131116416 2.05598197801525 2.10862687595371 2.09530311646532 2.09254373120404 2.22168982167605 2.84848975622292 3.0290625429593 5.01107561980049 4.93156136415877 5.01296751416593 5.02823925103874 4.94030756195453 4.6844269056545 4.83119166683611 4.9105344509258 4.80412269834853 4.41484687414056 3.91662055291597 3.90187293815453 3.88874659578328 3.8735087126898 3.89659996629285 3.86563951065345 3.82137455783615 3.8091256529833 3.82019638777448 3.78569420718649 5.30281005194155 4.89850391128493 3.79721643232019 3.87295033409158 3.8597993182595 3.84339066456059 3.88292882062922 3.87547196409219 3.87287689311193 3.88076347693636 3.84236956681692 3.6400196739903 3.46004761412485 3.00845656330185 3.03513099858999 3.03751526678857 3.0499187093714 3.04521610853222 3.05407182751384 3.0633353065712 3.06995091880414 3.08654153733142 3.09942376965541 3.10393982209415 3.10885501500031 3.11940940926819 3.12394359825366 3.11842197052145 3.10397463526564 3.06921177043472 3.06691170769337 3.13564852160546 3.16292138257204 3.18568259847678 3.16362599806801 3.11026314637334 3.14768159632066 3.18071496761989 3.19216734037586 3.19084346837242 3.13247985821142 3.08776935939318 3.09822314773148 3.07513657921563 2.9769215381264 2.94106044023973 2.90475731951107 2.2946225339871 0.597295193194653 0 0 0 0 0 0 0 0 0 0 0 0 0 0 0 0 0 0 0 0 0 0 1.51498076721964 4.54395439867602 9.93110152218797 11.0853734026387 10.4269632224223 11.1761596611773 10.9258800396741 6.85326675889383 4.72912139043232 4.74542234675946 4.78145894145651 5.26440988087424 -9999 5.71698228247996 5.83202916246585 5.93422687193548 5.90520920637647 5.94236519055341 -9999 -9999 -9999 -9999 -9999 -9999 -9999 -9999 -9999 -9999 -9999 -9999 6.26999948037287 6.23992161042508 6.15344814358942 5.92791549872796 11.0259427678254 8.61220843683258 11.4594546350174 7.69390650601178 7.65716407823923 8.07296197527289 9.62672443342337 9.38389470013617 10.6805848092631 10.4321340394382 9.27124258230062 9.00626698287156 8.7847977828396 9.09454368356253 9.070423309158 8.95808925814802 8.9385378983792 8.7547505843512 8.08880344061771 8.12423491959739 8.51072890512694 9.26765406890637 9.61579217548663 9.68355954699804 9.64203584205703 9.81098311918051 10.9541451754483 11.479030834827 11.4857250550393 11.5843049967221 11.2513703220821 11.2345242883084 11.8688107404679 11.9298592767181 11.967383088044 11.7801130776187 12.0454584341724 12.157078451237 12.0789118170985 11.7827500949719 11.8073744888776 11.7935648700619 12.3095261813991 11.495363500929 11.2659072968512 11.2806934719333 11.6334902707913 11.9211802558924 11.6705406250767 11.5428187578215 12.3217722908785 11.2889489124679 11.9022089783996 12.0488377498593 -9999 -9999 -9999 -9999 -9999 -9999 -9999 -9999 -9999 -9999 -9999 -9999 -9999 -9999 -9999 -9999 -9999 -9999 -9999 -9999 -9999 -9999 -9999 -9999 -9999 -9999 -9999 -9999 -9999 -9999 -9999 -9999 -9999 -9999 -9999 -9999 -9999 -9999 -9999 -9999 -9999 -9999 -9999 -9999 -9999 -9999 -9999 -9999 -9999 -9999 -9999 -9999 -9999 -9999 -9999 -9999 -9999 -9999 -9999 -9999 -9999 -9999 -9999 -9999 -9999 -9999 -9999 -9999
-9999 -9999 -9999 -9999 -9999 -9999 -9999 -9999 -9999 -9999 -9999 -9999 -9999 -9999 -9999 -9999 -9999 -9999 -9999 -9999 -9999 -9999 -9999 -9999 -9999 -9999 -9999 -9999 -9999 -9999 -9999 -9999 -9999 -9999 -9999 -9999 -9999 -9999 -9999 -9999 -9999 -9999 -9999 -9999 -9999 -9999 -9999 -9999 -9999 -9999 -9999 -9999 -9999 13.7590408161255 13.738383364221 12.3827604325422 9.21729196099123 6.41426962340031 5.36857633797304 3.94724229334002 3.61921522472043 2.08531126618242 2.04095201269331 1.98204623375908 1.97982165223117 1.94178471701896 1.93607899850091 1.94099371078065 1.89010598151514 1.88576571172592 1.81116788942987 1.4884983895033 0.859859514846251 0.662948501639592 0.857690217298435 0.911378605650626 1.04007261095043 1.38979010131569 1.61688976732599 1.76537009046246 1.98715925379216 2.09763928501568 2.09812713085298 1.98978274296765 2.01799225572145 2.09756733612457 2.10973063474975 2.1095091287625 2.11196912383537 2.09771104151555 2.09347394165271 2.0988869201558 2.10194530336283 2.09742614581124 2.09275996762406 2.08960408587869 2.08327003667069 2.0840641139647 2.0878072349057 2.08843136134256 2.08403847566923 2.08817494033029 2.08855406322049 2.09097802966364 2.08583046786206 2.0927903146052 2.09274180850066 2.09013912227344 2.09651678593729 2.10156975250363 2.10454491898803 2.10762662084797 2.10423290437525 2.10193497800429 2.08433129757459 2.07075884434566 2.0618103776627 2.0578477583357 2.05857005586219 2.02154518264284 2.14936175598702 3.06761409429268 2.60329410360063 2.5821189876257 2.59757966527633 3.51476533119167 3.7699269835637 3.14300599154833 3.03772049906692 3.05351495393458 3.06101412818927 2.96564487028348 2.56774449954591 2.08836532452291 2.09802917000034 2.10912235836216 2.12490628515776 2.14119090722715 2.14534710014854 2.15409337830662 2.14980581702161 2.13828767608163 2.10992896018294 2.08012885654827 1.98088604652594 1.97905911821684 1.97069219920009 2.08970783676439 2.05858886046407 2.01672299722476 2.01152908169342 2.01144470102264 1.95225563144598 1.53207702942566 0.941377324719933 0.490965023858079 0.957569389293724 0.685194497109624 0.941293715987295 0.98104484845423 1.17744302063617 1.17492139532863 1.73276967190427 1.94168380764826 1.99699252594992 2.0664536575105 2.03852316705122 2.04379247215125 2.0070044527045 2.07659794907377 2.07919986791441 2.11692752309577 2.09885814548782 2.10147408824535 2.12776462141639 2.12685503883644 2.12154828542182 2.12279479795945 2.11740162192183 2.12013427465552 2.1121820566684 2.11178464174834 2.11178464174834 2.11102518558852 2.09077234253053 2.09113972524611 2.09375519548722 2.08627450229176 2.08082921630866 2.07197288140743 2.06492003302905 2.06490095166324 2.04691339985063 2.03354103218509 2.03105866156407 2.02211099292216 2.00744947003753 2.01899310204377 2.01899310204377 2.01660186524013 2.0169727455472 2.00524697090518 2.12943879725732 2.4715990614511 2.46571930483329 2.46678898027464 2.46685936484721 2.58488003157642 2.4667944645105 2.46065263158555 2.77323540919477 2.76756633349103 2.6263617823878 2.87572097370576 3.22781614685696 3.54575652017116 3.53518499468893 3.57018870588243 3.56801492886623 3.70669104063746 3.70453579240435 3.79978658150281 3.85407229955831 3.85412532360901 3.85808259252533 3.86823714100735 3.86406971484674 3.866244899071 3.8108212935514 3.81300812419704 3.81300812419704 3.73941947239115 3.62305152866646 3.62533563470277 3.42720628290269 3.06849668263529 2.94217191632261 2.94230494833672 2.93887248993099 2.93174912090468 2.90940743577024 2.86836908700783 2.80802394731676 2.51550902996169 2.17639342864318 2.05641006893343 2.06374487686872 2.06091426063349 2.06140705474001 2.05872221676042 2.03354067365671 2.01104350310611 2.01884743970941 2.01895944293724 2.02149036049056 2.02924937015448 2.03175070885946 2.0369548400959 2.04176720900988 2.00761130004398 2.01271941966551 2.01932952497302 1.97484694666455 1.97958273349354 1.97991997666122 2.07247964361789 2.08112389084393 2.04440666968656 2.04863131600752 2.05222797512299 1.99515678178404 1.99228226355732 1.91070729433334 1.90210623877203 1.89570196059933 1.75857918389679 1.73788945581876 1.73340870653565 1.82359816208454 1.78468437969337 1.85467139438971 1.92752462473703 2.02073875289471 2.08208738087274 2.08585206093311 2.84790123047167 3.90775271030678 5.1516577977372 5.19703927212334 4.98354359523196 4.78068195888672 4.55433045738731 4.54359854946654 4.64554633435046 4.32725963214162 3.90372779166904 3.89066645676589 3.93933322379607 3.88618058237197 3.89667119416088 3.89718943865737 4.35652275502347 3.90336102205264 3.87924146521869 3.86001337439174 5.09239066493598 5.50151042901893 5.60261052353078 5.5281806511313 3.76294514710624 3.84492639356465 3.86688838910016 3.81440363509212 3.82870837963194 3.85259942154365 3.88559244334893 3.8865306563191 3.88701225312037 3.87833723892943 3.81820633175874 3.47348775081468 3.02578847030929 3.03707360045701 3.04511392059328 3.02523245460595 3.03443838630913 3.0540019333602 3.06440560955158 3.06838120686553 3.0877461533928 3.09871720319086 3.0962210065549 3.11091154012139 3.1180663299905 3.13369916124147 3.12741593906557 3.11533739054237 3.09195231761052 3.10778966372444 3.15831936581978 3.18403337295831 3.18936313002063 3.14546841770412 3.12002893451026 3.12199666262046 3.16824859990879 3.18742193063868 3.16374610945158 3.10148703647207 2.97379216508208 2.85577408802684 2.81694156942156 2.61857242040543 2.57009538830291 2.31393389273232 1.59341908396064 0 0 0 0 0 0 0 0 0 0 0 0 0 0 0 0 0 0.876832952773198 0.736138899013118 0.735064312109034 0 0 0 0.697167846574429 4.23788413011599 6.63083957543617 8.03410214632243 10.0077549891484 11.2023124021745 9.66792020995059 10.5977463116217 4.66766017753395 4.72911153216317 4.75361857770381 -9999 -9999 5.56892609604832 5.73442702361077 5.64137847106854 5.90344718690121 5.85415784803456 6.05103221345049 -9999 -9999 -9999 -9999 -9999 -9999 -9999 -9999 6.38291576359066 6.37627353663114 6.37630997990924 6.29992045251116 6.25783769143374 6.16552002550049 5.86527734142088 7.09669898512473 11.1252144673205 9.18831901372341 7.4414297991672 7.20602950576172 7.19719299651716 8.17858375584108 7.86161952589827 10.937093827229 10.7056437316159 10.6407850474135 10.2940935768148 9.96801515018355 9.49394986913175 9.44186481175299 9.34049519410402 9.4288804664388 9.44831961075528 9.37522065084611 9.26469906278216 9.49157702831513 9.63147011379423 10.5318801918804 10.5555278052196 10.6464767954696 10.6905698440656 11.0412614015109 11.1880212778884 11.2810435350632 11.2197166850982 11.8234293248685 11.7091250058658 11.5902850556094 11.8734615023736 11.6735908086637 11.6138859376072 12.028899445862 11.9434950057028 12.1677212584933 12.3631514619068 12.4397162370065 12.4404341740186 12.4482776869588 12.0282419011314 11.6787748577566 11.2345989498744 11.7388297596222 12.1019239436899 12.4472541840584 11.0559165899591 12.5005414104477 11.6037312080861 11.4677445165959 11.2220914287947 -9999 -9999 -9999 -9999 -9999 -9999 -9999 -9999 -9999 -9999 -9999 -9999 -9999 -9999 -9999 -9999 -9999 -9999 -9999 -9999 -9999 -9999 -9999 -9999 -9999 -9999 -9999 -9999 -9999 -9999 -9999 -9999 -9999 -9999 -9999 -9999 -9999 -9999 -9999 -9999 -9999 -9999 -9999 -9999 -9999 -9999 -9999 -9999 -9999 -9999 -9999 -9999 -9999 -9999 -9999 -9999 -9999 -9999 -9999 -9999 -9999 -9999 -9999 -9999 -9999 -9999 -9999 -9999
-9999 -9999 -9999 -9999 -9999 -9999 -9999 -9999 -9999 -9999 -9999 -9999 -9999 -9999 -9999 -9999 -9999 -9999 -9999 -9999 -9999 -9999 -9999 -9999 -9999 -9999 -9999 -9999 -9999 -9999 -9999 -9999 -9999 -9999 -9999 -9999 -9999 -9999 -9999 -9999 -9999 -9999 -9999 -9999 -9999 -9999 -9999 -9999 -9999 -9999 -9999 -9999 13.8503505177406 13.8289290383085 13.6702301431027 11.4035987900287 7.64379918393425 6.61191229981025 5.41128394312141 4.38848502099024 4.01547183048659 2.00821929013463 1.87360512073892 1.6627755269456 1.4726667991167 1.65802251243877 1.65644981649212 1.77740676813216 1.66482187331263 1.6415572841094 1.45675226867184 0.949902085820875 0.776663598874064 0 0.126642954666939 0.659624624121074 0.661319431968217 0.661319431968217 0.905451871330117 1.61101775208809 1.83519472045694 2.03641787121792 1.83532335928687 1.73233844545353 1.93240100835002 2.04162110287729 3.11762315828652 2.81012884957535 2.50778917351587 2.46523579400575 2.48356559827838 2.52446774416908 2.0704826407286 2.07394144357425 2.06690899456918 2.06752056037208 2.06596349421097 2.05979119490355 2.06196314043649 2.06109543897267 2.06588099427107 2.06910393030318 2.06116225949015 2.06378772178629 2.05847528030341 2.06375920669788 2.06023318119059 2.06110893856609 2.0610412686149 2.06340778722415 2.06832432521369 2.07918084783726 2.08818052261008 2.10285452888558 2.57106219255862 2.80610678422797 2.56116796860011 2.55398698729287 2.54717356178282 2.53556623954338 2.77023342798472 2.76448402691465 2.75666142001626 3.40961843756196 4.32836117586688 4.58004932949682 4.5155141307253 4.10236434688187 3.37908800208464 3.17190162782055 3.17983973952751 3.1472282768605 3.08834403872773 2.84716829152306 2.85472740719112 2.11986384758772 2.13806417716156 2.1463211847206 2.15072443344809 2.15375670734673 2.14688155848149 2.08549622613162 1.99443506059875 1.91462359936413 1.90966624187751 1.8952339045861 1.89038431974459 1.88822917964496 1.96074086106567 1.95799875304763 1.86312913589842 1.86293653502264 1.53015718320933 0.978613127884398 0.883710904563467 0.913032097168688 1.02153993977075 1.2383843631692 0.806565005348346 0.980949053012687 0.978565616589904 1.01018988886525 1.72109795191179 1.85624441334759 1.85643742686515 1.94362096342527 1.9998367734743 2.00498752950273 1.94737355406575 2.04830135080044 2.07978623239269 2.08442176499174 2.084354298246 2.10802695149632 2.12184020539052 2.11651804294901 2.11150002850051 2.11970103646292 2.11613606726286 2.1188779783443 2.11882705377802 2.11616433679673 2.1149585712039 2.10368727459925 2.08360011402842 2.07557131947636 2.08082921630866 2.07817249652304 2.07428591296764 2.07810446697824 2.06931640704081 2.08220792103226 2.0659164299523 2.05886093800547 2.04283584339883 2.04258226648341 2.04018015592076 2.04011368244058 2.04246793058883 2.02899907419894 2.02595343536037 2.05435245310194 2.51150300411561 2.74422065390072 2.87567964747237 2.74780440583848 2.50573702717699 2.50573702717699 2.04507456543125 2.03686141747462 2.12564639143404 2.47047415436087 2.46088746040796 2.45113190846132 2.76359915968558 3.23456140532488 3.29774720366076 3.54563865670058 3.57025723367124 3.68623956979265 3.5616279220707 3.59456241911091 3.72325731112774 3.72498367493479 3.73244595277478 3.72831178686306 3.72612109676495 3.74214281895505 3.73805075647659 3.73805075647659 3.73753980614017 3.61753268263581 3.62535052604906 3.43501328615672 3.06262728724173 2.92863142895012 2.94073840576963 2.91097079896071 2.88967316482105 2.85026677619909 2.86811676971218 2.68796147331084 2.51556190079581 2.17726037957571 2.05202831453047 2.05526702983009 2.05130661797539 2.04839415956456 2.01828099326325 1.99830112043513 1.96546722602449 1.922115375698 1.93131483975906 1.85474203619168 1.85737813727368 1.86149390582623 1.86348272104899 1.86713861352999 1.87186097984797 1.76118628790926 1.76286892034757 1.57557466570597 1.5821862231001 1.58171060007466 1.77686763710535 1.89602210205181 1.89565769380728 1.78373215600142 1.78359313346534 1.7800471948422 1.58206448008639 1.57472081774906 1.56294545659154 1.18783584163881 1.16316783291983 1.13113328828524 1.08803014453047 1.08616530102982 1.02544948549226 1.37108444788528 1.6109455957311 1.71500445765499 1.90279219708935 2.01791819871442 2.06156051502766 4.88861966939976 5.23127848202263 5.21324179672123 5.08515352023606 4.66135525937477 4.24861774635092 4.59535645400137 4.88034657755117 4.67374062242964 4.85009068120079 4.82866185175236 4.93600905508203 4.77467493082202 4.38885999677548 4.76828140737168 3.93039313360618 3.92186740645581 4.71215232410893 3.89927485181077 3.88269325943902 5.41380788341909 5.62092557873993 5.63346280238652 4.48152072258389 3.80846853121637 3.8518765777538 3.86303108027764 3.80777585675611 4.27118424385914 3.81832703185335 3.87680017179228 3.88553615832506 3.89310750901457 3.90375723899865 3.87314458077542 3.00134246394161 3.03117737255522 3.03700498644082 3.02311684007805 3.00723277018814 3.0166932619947 3.05049380565721 3.07644580544032 3.06139742417609 3.08171864094375 3.09858444420081 3.08322454647002 3.11116162620419 3.11297174232193 3.13412326071831 3.13435704756731 3.13335446766012 3.12535864623319 3.10777128233538 3.16960432210466 3.18651374338409 3.14580006367233 3.07034486291794 3.07551391539499 3.15662838407368 3.07827371468065 3.01873534333192 2.7997909545147 2.06883080340794 2.02660849380389 2.11428603243474 2.43819633232858 1.96152560872311 1.72724685789413 1.21701316635783 0.5828861610126 0 0 0 0 0 0 0 0 0 0 0 0 0 0 0 0 0 1.1680472364142 1.1680472364142 1.66718226537849 1.16135311957841 0 0 0 0 1.85887882021998 4.23838278171079 8.41547104943714 11.5864077178383 9.20657060107905 10.6537653652863 5.5470863655181 5.17687433999947 4.72861353507188 4.77320363710957 -9999 5.34987411539982 5.61634594133184 5.64719146473751 5.67134628988754 5.87413203379399 5.98943155140552 6.02216955929248 6.02636059461971 -9999 -9999 -9999 7.27660735088638 7.05556441712665 -9999 6.36656181203065 7.1541677124573 6.38028392780231 6.33788065172388 6.25882148097867 6.18047038990115 5.97512124548276 6.86314333499844 11.7419648153592 7.42699991359155 7.03425737951515 7.20089432407401 8.19094281332581 7.71147036310165 7.74202710175918 9.92002283023468 10.9553417237507 11.0982544848238 10.6588828579182 10.6852755639751 10.5029584954045 10.4897587415005 10.4049033537325 10.3911437157753 10.1322860946372 10.1253924766802 10.1465364357987 10.5323481568508 10.7154826428838 10.8891011529368 10.9849196272869 11.0625533939942 11.5062203773035 11.6559018484148 11.5858171077233 11.4417855849357 11.6737554294878 11.5107548609016 11.3869377709648 11.5339125674096 11.6475246272852 11.4552231560479 11.5348869821978 11.4338751772518 11.0707603027963 11.3942209674706 11.3849609036903 11.8168482585626 12.3556385089927 12.6321793986879 12.5558313941666 11.9245733540812 12.5421819731302 11.4223714585328 10.8012948769088 12.3265564309627 11.5335183334093 11.7574602746924 11.895825786284 12.0831419038348 11.409128532905 -9999 -9999 -9999 -9999 -9999 -9999 -9999 -9999 -9999 -9999 -9999 -9999 -9999 -9999 -9999 -9999 -9999 -9999 -9999 -9999 -9999 -9999 -9999 -9999 -9999 -9999 -9999 -9999 -9999 -9999 -9999 -9999 -9999 -9999 -9999 -9999 -9999 -9999 -9999 -9999 -9999 -9999 -9999 -9999 -9999 -9999 -9999 -9999 -9999 -9999 -9999 -9999 -9999 -9999 -9999 -9999 -9999 -9999 -9999 -9999 -9999 -9999 -9999 -9999 -9999 -9999 -9999 -9999
-9999 -9999 -9999 -9999 -9999 -9999 -9999 -9999 -9999 -9999 -9999 -9999 -9999 -9999 -9999 -9999 -9999 -9999 -9999 -9999 -9999 -9999 -9999 -9999 -9999 -9999 -9999 -9999 -9999 -9999 -9999 -9999 -9999 -9999 -9999 -9999 -9999 -9999 -9999 -9999 -9999 -9999 -9999 -9999 -9999 -9999 -9999 -9999 -9999 -9999 -9999 -9999 13.8654083647123 13.7116958309633 12.2865135867074 8.42536372404274 6.94829990100393 6.41028070151815 5.04075694638382 4.46771540883793 3.96248673236406 1.75624794385312 0.859403843344051 0.910919177456827 0.947202956356233 0.947202956356233 0.947251660884219 1.07630641212407 1.07635718610588 0.94734854193921 0.906619206304049 0.853184618941035 0.774621235045766 0.470519157135408 0 0 0.127738634697982 0.471881505207723 0.659627832276079 0.903535548630938 1.51675155715406 1.80238919166019 1.25094679182283 1.25204466314981 1.68739611424695 3.0090805481478 3.21905182452129 3.10550672153114 2.77767590862381 2.69917333109809 2.90617616104383 3.16362241647939 3.22228909482793 3.14688475726103 2.79008818410884 2.50615434639605 2.0391607988002 2.04041031036933 2.03954884141661 2.04189285520147 2.03119163395362 2.51320849189391 2.52742680073334 2.79035026700951 2.78217052948059 2.77070796133452 2.76640553536423 2.91286079107774 3.00493456693416 3.01286829905927 3.02410257322999 2.94212484383803 2.95163239665038 3.05280520232479 3.11642319843486 3.16200688971504 3.15818882324253 3.10502379100516 3.15407833864097 3.10202611915071 3.03059377138182 3.01900815435858 3.07639237258342 3.76823153494353 4.53573343623879 4.94808177483528 4.8680027772973 4.74260520004942 3.9157425675378 3.24781532197456 3.25808921651032 3.26650316792222 3.22016180681103 3.23249229665271 3.18442857863623 3.12366572380077 2.62622094034329 2.1557193772835 2.16113977478011 2.14949412261832 2.1143038379418 2.05492198597226 1.91771451552142 1.79734413592642 1.58951271276856 1.57618695530263 1.56135221556276 1.55387202420018 1.86858713128692 1.86943115764232 1.85830655984472 1.51077115015287 1.13546310367968 0.938947983514697 0.683482082362633 1.70307877472543 1.22320599082271 0.913032097168688 0.961336600285807 0.883710904563467 0.883778958626274 0.983584502613143 1.51321861868992 1.71950159430557 1.71969845838295 1.73395796467983 1.85919397580596 1.94163893094784 1.86662546891703 2.00641127061745 2.05350945573381 2.05416267055381 2.05598829361297 2.05420919610441 2.08500362193936 2.10108784696948 2.11915950909159 2.11148196480036 2.11704335627496 2.11692365074682 2.11440326536333 2.10087729455787 2.10683561215 2.10841229753257 2.10314592427336 2.10042793301498 2.97717214838207 2.5760390947713 2.08851066493417 2.09532389015988 2.09007817558148 2.09231450924029 2.08365594510213 2.08358029253656 2.56117870356506 2.56366749157794 2.55487474217203 2.55004848556982 2.78583436304844 2.92252229409981 2.92638120607846 2.92133310540865 3.00654360479666 3.07735972847284 3.07463581404926 3.07700523008949 3.11175225988208 3.10244885704831 3.05413608133172 2.98927577336538 2.89512685288439 2.7415265452527 2.86538370000453 2.9635875484166 2.48654924539902 2.76565617280941 3.23446824648982 3.30058879289255 3.3521472918912 3.34593955602855 3.34029890764194 3.37944135203264 3.37731156522394 3.40155368637793 3.59615965107385 3.60920794408792 3.60505899998492 3.60505899998492 3.61920060956802 3.61675607781231 3.61423899307733 3.61146392787532 3.61916885015096 3.43379615100143 3.06101640872763 2.93908206660869 2.9360527909405 2.92047843490275 2.84082164528675 2.77785628746064 2.67763379155922 2.69539415128134 2.17726037957571 2.04862242142845 2.04808661809756 2.05193732153472 2.0288054276558 1.98834957590627 1.96049766990587 1.91237214580544 1.84276978676199 1.73033440683456 1.55045029969432 1.20853263965997 1.21122306395284 1.2123727030649 1.21509559160647 1.215610144934 1.08359657780237 1.08903673992355 1.08714657886773 1.08356648815443 1.08628850342342 1.0779557817578 1.21739973132278 1.22014956983957 1.21422829622298 1.20567804401182 1.06615186762367 1.05288828264063 1.03108291406984 1.00148596336607 0.960966274579438 0.960925433869588 0.902109766357631 0.819010988797325 0.695462507097975 0.693752053916902 0.690323799469544 0.688600223267193 0.933347318778561 1.35061708811407 1.88829982500448 3.1345488918284 3.69935705524348 5.11943570796818 5.19728663125977 5.085871267881 4.68252251332691 4.27839384690597 4.27932784775715 4.62178699240399 5.01633672144886 4.9726650383328 5.01257463246217 5.07586529229691 5.0724923388543 4.95189097463641 4.91659864204522 4.9518162128519 4.84531040062001 4.90971863200896 4.85698796883096 4.86861631728135 4.8062712064574 5.57220364673589 5.51916428722799 4.77581426919345 3.86254480777469 3.84900627707768 4.29034661696046 5.65005184403056 6.08079358119468 5.62116676269127 4.66570756666297 3.86786575705287 3.89196243129177 3.94407564128909 3.91400928142978 3.82882874150338 3.01065373482385 3.03976551647429 3.03029102840196 3.00397611828838 3.00876415355099 3.01966368545362 3.070435282788 3.07868277982327 3.05419698726605 3.06884306209104 3.0980982171311 3.08368481641179 3.08011865393901 3.1178325331279 3.13356988150103 3.1478897480839 3.14265221467458 3.11840306703154 3.136365837318 3.16777897617072 3.18712045203721 3.16909626853683 3.07538491048224 3.02247970361064 3.08095711354935 3.06990715848367 2.92070432531521 2.00256780410543 1.93764063860389 1.87613841289591 1.79850052258962 1.7404826546717 1.4816071190116 1.2138419416853 0.126755505867426 0 0 0 0 0 0 0 0 0 0 0 0 0 0 0 0 0 0 1.25258901366341 2.22932688278949 4.1372016853031 4.36737867145879 1.17295206070811 1.12171383409626 0.867323539765722 1.15156241007607 1.12484900770664 2.83661547562596 6.34959448990433 11.589118867581 8.77551312322954 8.35569782902935 12.1822034229888 7.95431639955852 5.68103432409321 5.66721191640204 4.82532022768638 4.83505941615554 4.84895959352757 -9999 5.42716586482113 5.70748115910916 5.89000615395896 5.89912066321525 6.03713610459591 -9999 -9999 -9999 -9999 -9999 -9999 -9999 7.15407558821109 7.18025012295965 6.33796210965079 6.26977394762295 6.19893195923478 5.85023436896032 11.3406899530207 11.0824732883461 9.27317728393903 7.48042384917319 7.21617762967373 7.88327361892783 6.85931259214378 7.27506336829433 8.87762278192199 10.0522032172138 10.5178643308874 10.6870555167719 10.790553162471 10.7438133527658 10.7572342608048 10.7853636148437 10.7565972170934 10.7314820424603 10.7552991992365 10.7213500004139 10.7247310357901 10.8871159918378 10.9202310040135 11.3619287343594 10.5951572419889 10.8013368262409 10.9289039596759 10.5276314985794 10.9004680012863 10.8033338123591 11.2273273172953 11.0684977858621 11.2530309653987 11.3429159178563 11.2157738396024 11.2636951307061 11.178493619768 10.3068899064499 9.87890961683769 9.81436993418031 9.98123033761584 10.3718994579329 11.1913771088295 11.8132733809576 11.8286451005215 12.207568283702 11.8664029054044 11.1419327866702 11.9284292447022 11.7640119830012 12.1043497022562 12.113039111928 -9999 -9999 -9999 -9999 -9999 -9999 -9999 -9999 -9999 -9999 -9999 -9999 -9999 -9999 -9999 -9999 -9999 -9999 -9999 -9999 -9999 -9999 -9999 -9999 -9999 -9999 -9999 -9999 -9999 -9999 -9999 -9999 -9999 -9999 -9999 -9999 -9999 -9999 -9999 -9999 -9999 -9999 -9999 -9999 -9999 -9999 -9999 -9999 -9999 -9999 -9999 -9999 -9999 -9999 -9999 -9999 -9999 -9999 -9999 -9999 -9999 -9999 -9999 -9999 -9999 -9999 -9999 -9999 -9999 -9999
-9999 -9999 -9999 -9999 -9999 -9999 -9999 -9999 -9999 -9999 11.4016274284143 11.5561472359908 -9999 13.1984643943538 12.900017937337 -9999 -9999 -9999 -9999 -9999 -9999 -9999 -9999 -9999 -9999 -9999 -9999 -9999 -9999 -9999 -9999 -9999 -9999 -9999 -9999 -9999 -9999 -9999 -9999 -9999 -9999 -9999 -9999 -9999 -9999 -9999 -9999 -9999 -9999 -9999 -9999 13.8408125093435 13.6397199636804 12.2915690850951 7.1935701535969 6.94218656873492 6.68587053982618 5.89089397870571 4.55711192156354 4.42270404636527 4.05701299506971 1.41972104711746 0.857189569621319 0.77839047635933 0.776433330320498 0.853008938488745 0.774482984818014 0.774482984818014 0.774507824922745 0.657930704800205 0.657935905998462 0.772564314163467 0.656250904486827 0.656245714022039 0.47066498811262 0 0.468828631189632 0.747561713983557 0.747564889224474 0.875591469629576 1.59876860335985 0.78689406222512 0.600579418663504 1.43794173959123 2.601279131384 2.53987609500853 2.9775118820382 2.16210999133548 1.21145818266529 1.23484065631206 3.93114849895231 4.06513180974916 3.83309231347539 3.30993782198362 3.2573843275457 3.20525168664732 3.09895663779407 3.20357130496914 3.15038854524883 3.14969167939193 3.1362700080733 3.14161634908745 3.13993326864033 3.12363297644572 3.11858653568179 3.10794221389269 3.07714960850969 3.10377070623431 3.15249659840389 3.15994495969284 3.16329321779342 3.18013202609169 3.19856641696073 3.21775647485648 3.24382619555851 3.76783117266163 3.76013870006535 3.76808645433462 3.27127829113518 3.23861414361613 3.19113707069636 3.20337551158839 3.79106637038246 4.85376327541208 5.63908804783105 5.91752765207006 5.91998661600579 5.72619959355603 4.32386031613993 4.22546482349037 4.32463032944698 4.31822188592536 3.29910746144454 3.3234191095898 3.28059872913853 3.24891888782767 3.29166846166384 3.25386100215889 3.14905856376923 2.14641847702582 2.08616438429114 1.91736683385564 1.80014312661102 1.08962328431963 1.06940372711012 1.06660981942511 1.18770637170218 1.18540278280479 1.16223049134959 1.52932831274608 1.71529868955634 1.69677687590442 1.10203326083081 0.934164493244185 0.800446665883555 1.40075891025545 1.50783060345332 0.912004472582899 1.23755413603762 0.68519620660645 0.804563192373489 0.943776360102598 1.51474485966054 1.51486914001232 1.51495051789233 1.51606100805087 1.72240512056765 1.85343791099115 1.72938251956073 1.86097836889174 1.94919881452084 1.86033360891425 2.05680010957239 2.00922865161051 2.05351789728571 2.07973153046703 2.10263790801883 2.10258810412302 2.0957385029957 2.09313737125698 2.10573662447999 2.10209225214922 2.0815965983267 2.11212296651532 2.11164919871043 2.10650762702133 2.85039685752701 2.5920765897064 2.84906366343802 2.84527394614582 3.08679444576047 3.07629125168361 3.07624194821656 2.9795643402745 3.07020641335382 2.97348119404691 3.05875869363281 3.0587214343117 3.10763068149327 3.10790714059234 3.14919440232304 3.148637509399 3.18560166475886 3.18734305314295 3.20961590880994 3.21054543324917 3.22131386360576 3.21227619478893 3.19671170418331 3.15064853471536 3.11692270177146 3.1029739751714 3.09335561509964 3.1736318282567 3.09525969899176 3.34311904313547 3.38061122549811 3.24573501652047 2.74122757272752 2.94471370794657 2.94250529406204 2.94029795777554 2.98864555851226 3.38837018619707 3.3843405291456 3.40520641309639 3.59852132461475 3.61782355679569 3.60902635874015 3.73907941387543 3.740748433432 3.74291972125921 3.63226548470491 3.42111720582742 3.06733525151833 2.92796303150825 2.91808353149511 2.88775199382065 2.7713660553521 2.67336767814535 2.50056218334715 2.16756113423641 2.04603823648656 2.04320470433006 2.03823774411798 2.00862937123592 1.94826020921964 1.82720048654991 1.72026649881836 1.54026570855797 1.20057973464245 1.07384699134539 1.07533394968167 1.07279237934088 1.07354770519385 1.07624622854987 1.07265925624265 1.07272236948175 1.06971502099504 1.06151327106373 1.06157326933992 1.05000444041279 1.03416656136168 1.03677995641012 1.05524638067528 1.0579199382992 1.04205192225659 1.02305746506127 0.993729622578305 0.953526398175435 0.897491069971507 0.816973021262895 0.695459613632887 0.49741877257467 0.496397897795689 0.129588105227812 0 0 0.130845605050591 0.131213138130893 0.487806290009319 1.26352312487621 1.68462434170115 3.26293516976135 5.09425506603587 5.67768214442486 5.0659477488233 4.64707825834278 4.26671176583548 4.25290892496342 4.26118369411596 4.2623393489232 4.81024676007023 4.98718947447765 5.02283335465539 5.09299230349822 5.0686787951058 5.06312374039089 5.04609242490295 5.00240161191613 4.99155952255292 4.95174748447528 4.92105062796487 4.90225359879182 5.59666426622793 5.50131983245333 4.79351855042369 4.32663653767377 3.83400685490996 3.88648988689098 4.80279643973208 6.38706778991902 8.36653668313407 6.2376487178232 4.69159203871122 3.93844611619224 3.95484444913658 4.77224864984552 3.95322173209085 3.76685220505667 3.01866562722768 3.02892205287158 3.0302275454149 3.00998484986184 2.98746118405129 3.01511514530108 3.06416476867942 3.07778014940606 3.07219138975567 3.0730935297141 3.09583974725389 3.09062645617895 3.08201065390692 3.10950690615544 3.12808657966046 3.13748950363354 3.13343214099105 3.14114101052836 3.17014290757738 3.18177981323642 3.18932089689535 3.1502279491026 3.02008448091991 2.93082763147579 2.91985283602518 2.91230326074757 2.76990733078418 1.93987736268916 1.78787374909863 1.76961295376348 1.67052637571657 1.48372511352901 0.638125713237439 0.125654464495739 0 0 0 0 0 0 0 0 0 0 0 0 0 0 0 0 0 0 0.739146397511079 1.33801311023407 1.34058627783791 3.19961208376505 3.75480074105351 3.3817143838134 3.33816931138252 3.71952213936128 2.76638472931862 3.40772792683714 4.51838473950287 6.47187594062118 11.2732493804968 8.63251714444476 8.24555059886915 10.2354603803984 11.3913975053197 9.58885448661147 4.54462119868235 4.63233533406722 4.71622119978237 4.78262133371945 4.76155093291937 -9999 -9999 -9999 -9999 -9999 6.07033374964239 -9999 -9999 -9999 -9999 6.32286589305005 -9999 -9999 6.84554186107644 6.33017741792748 6.26286769678239 6.16696832030327 5.97598182649963 8.29895657095479 8.92724332636672 11.5763019920628 8.14289712710318 6.6937286802566 7.66768202228692 7.41046120625773 7.90967253073649 8.6243147601671 10.1959500316536 10.8946270252444 10.990754803798 10.9928955510986 10.710436719695 10.7896513858011 10.8193039282695 10.8288024434556 10.8486469499088 10.8972361963182 10.9557996383087 10.9861543452877 11.0168168663988 11.4405785355883 10.383448878091 9.74482624232327 9.77353338277379 9.98074279148867 10.3851542826966 10.1463864129559 10.3617951795056 10.4196902319121 10.4606811537196 10.7049441880384 10.9071136677499 10.7347374652683 10.2161333775014 9.77539163514523 9.29518499888502 8.90441060143358 8.74443615091453 9.99454407346274 10.4483310135238 10.1849728297802 11.3157003898132 12.4091447865011 12.7132789865439 11.6186007626697 12.2332823568203 11.8824368693053 12.118701209411 -9999 -9999 -9999 -9999 -9999 -9999 -9999 -9999 -9999 -9999 -9999 -9999 -9999 -9999 -9999 -9999 -9999 -9999 -9999 -9999 -9999 -9999 -9999 -9999 -9999 -9999 -9999 -9999 -9999 -9999 -9999 -9999 -9999 -9999 -9999 -9999 -9999 -9999 -9999 -9999 -9999 -9999 -9999 -9999 -9999 -9999 -9999 -9999 -9999 -9999 -9999 -9999 -9999 -9999 -9999 -9999 -9999 -9999 -9999 -9999 -9999 -9999 -9999 -9999 -9999 -9999 -9999 -9999 -9999 -9999 -9999 -9999
-9999 -9999 -9999 -9999 -9999 -9999 10.3210783540951 10.0451140250881 -9999 -9999 11.1091986740522 11.0133098266043 13.0940386880743 13.3202382707969 13.1770791104988 -9999 -9999 -9999 -9999 -9999 -9999 -9999 -9999 -9999 -9999 -9999 -9999 -9999 -9999 -9999 -9999 -9999 -9999 -9999 -9999 -9999 -9999 -9999 -9999 -9999 -9999 -9999 -9999 -9999 -9999 -9999 -9999 -9999 -9999 -9999 13.9737420963301 13.6105538621779 12.3182882994543 7.10472085484089 6.86357489909417 6.40182846646586 5.55506273010522 4.54450311256396 4.49300329059537 4.40517877288919 4.05968062146769 2.54918391689078 0.852785038542018 0.774377518786795 0.657899205051544 0.470776598353341 0.657908594215985 1.13235858935165 1.13232240320596 1.40559365392018 1.56871712322601 1.38152771778822 1.67204183051033 2.5130400821447 2.79142951924932 2.07517118833034 1.64619278630329 1.64621305455171 1.18298294862579 1.0922972980063 0.913948706507043 0 0 0.127081682576609 2.66476989245165 1.79074859844206 1.21775266641646 1.18984811154532 1.23815993021337 1.78623625305016 3.5030625993301 3.99802540066123 4.16535638051138 4.21980322200905 3.29584071486173 3.28890268193788 3.26443370738267 3.25722067492906 3.24274394236323 3.24625345376236 3.20544424322572 3.180064067317 3.17664659692882 3.15168256579302 3.1400930496506 3.12645370789153 3.11488858787948 3.13140740583543 3.21751835339476 3.21525468649606 3.16304702635589 3.26499297740685 3.28354744774951 3.30831584577161 4.02394555312661 4.2725688979287 4.28394525303211 4.29971877839917 4.1979606874781 4.19050026528686 4.16672244660717 4.26130846116503 4.78520711509759 5.23398311707271 5.8242684130948 6.21079180903656 6.31477863508388 5.63820359616547 4.43263375021952 4.43742165920712 4.51589029934146 4.43403265902486 4.35850258461168 4.39921878001187 3.3474878039977 4.22001036631443 4.78193070984042 3.33324072453443 3.24029268696688 2.89972231626602 2.11141483301414 1.90416014748094 1.58362201703845 1.07210104060148 1.05056318171 1.05050974476272 1.02080206742569 1.0155700416187 1.01039428322369 0.976333717639766 1.10229434101761 1.47750417148517 1.44616194083848 1.05814523833932 0.7963970613914 1.5460607229687 1.2352865789456 1.04157958185759 1.39846088360143 1.15939215601924 0.686905678554769 0.886031021377617 0.983536976332677 0.983631748008257 1.14329434618996 1.11161932797754 1.49241533615163 1.4934589259425 1.49451173256532 1.49967543473825 1.92647555029211 1.85131978793569 2.0034326376589 1.94929856291893 2.05417377262654 2.08496807276255 2.08223323795326 2.08225105857375 2.09990507605959 2.09519449817434 2.08997607964876 2.0847233636878 2.06081441201132 2.05301996380238 2.58615492870809 2.84499677581747 3.01018513395535 3.10651703113424 3.17124348860555 3.243797661196 3.27355961982764 3.27438335882103 3.25992181580293 3.20613471597288 3.20362882169785 3.19887917506139 3.19368149328453 3.22246762473349 3.20709985997922 3.21192992480733 3.24203705492674 3.23665828739372 3.26091908673549 3.26595992579012 3.27141054809403 3.26345830261371 3.24873249488773 3.24303662069297 3.24036863398739 3.23407167502272 3.21557557826962 3.20155878834032 3.18016836322425 3.15251835903354 3.1230905351275 3.2191092715419 3.51150012626247 3.44024813221205 3.38624724231214 2.65846294742198 2.62876031005158 2.74490174119128 2.74293761317912 2.94235921945608 2.99214682395362 3.38551774791348 3.38558145598025 3.40606229584039 3.59152578898936 3.73363364695821 3.7358437637119 3.6265446176138 3.61628733048508 3.04062876334306 2.92219688650066 2.91028060377394 2.88663083541695 2.84307197916066 2.66849366654251 2.4921116701753 2.1632370273912 2.03934593024561 2.03579790651374 2.01326926722016 1.97876442926985 1.81818225017076 1.52927938676814 1.19265407881041 1.06591305102221 1.06997776687756 1.06749173789918 1.06561639577657 1.06208215228137 1.05643293871283 1.04827562546672 1.05091550048313 1.03947594465268 1.02121225873815 1.02375149818279 1.00250370582134 1.00506914775498 0.976146759107196 0.978613127884398 0.98104484845423 0.941335710103168 0.941335710103168 0.888325314875516 0.808679485911098 0.688620364625355 0.494182625556001 0.129501797363594 0.12929466813015 0 0 0 0 0 0 0 0 0 2.18525424209651 2.42542932245791 3.2802780148493 4.59587708348869 4.81406829413828 4.60786605704156 4.59818724747613 4.58669892219244 4.2304397980688 4.21939557560771 4.57209340635766 4.77436093510259 4.97009091899769 5.05107157634562 5.06692175489245 5.03541952693912 5.01338918322404 5.02597045552041 5.02347863005291 4.96792696872726 4.98215241464878 4.9492406624574 4.92541515876802 5.41026649864462 4.87404010282082 4.77904210987209 4.76372937298159 4.8049591116107 4.54998646015094 4.75222506798516 4.84189365604982 4.82194704752825 4.85193871666322 3.86563149936624 3.84891673838064 4.62553481912219 4.64194335403918 4.66704095258556 3.81193430075124 3.49567370902538 3.02250928089937 3.0325460571244 3.00555837225699 2.98657304527501 3.02220538006706 3.02463053221302 3.07952005177659 3.13301941809581 3.09428466887275 3.10317949431877 3.06686552192718 3.04955950390571 3.09226063757808 3.11719816010623 3.10718855523576 3.15793406441771 3.16830266326056 3.17557346387983 3.17757578360491 3.18691660152558 3.12653999730522 3.08040043033907 3.01713545143996 2.90898058701462 2.77695875216619 2.00213680682863 1.66439022384488 1.56881261218221 1.4349716919431 1.22779803018479 0.873496212931586 0 0 0 0 0 0 0 0 0 0 0 0 0 0 0 0 0 0 0 0 0.882321629151154 1.17798674572022 2.23021492382811 3.19430707499387 3.32649758431798 3.46518325357302 4.27123951315559 4.27938515322305 3.86306403964707 5.15463396933621 6.60621790152085 8.57284036750663 11.1446889334371 9.31214575372383 9.4604647712481 9.6485040852245 9.39366179154014 10.8575190514368 10.4390695262333 4.25438492020865 4.55954968618358 4.40116777066092 4.59039498652333 4.47965918808498 4.4991848849077 -9999 -9999 -9999 -9999 -9999 -9999 -9999 -9999 6.29794674474515 6.30717050692755 -9999 -9999 -9999 6.2129723891318 6.14836059798545 6.00377888258235 5.72473081879136 8.29052131263939 10.6854910420953 10.7143558931735 9.79983246629096 7.98344170120216 7.48743864581409 8.55546235445436 8.98869379179274 9.18115659703194 9.76957118048232 9.92404957869963 10.8379399114177 10.9923301673997 10.731404191987 10.8023660464837 10.8317459229976 10.89273154001 10.9373827451471 10.9580803494779 10.9791783692002 11.5959215044042 10.2357733119785 9.50416725560299 9.74753124907295 9.56617188361981 9.63295286949344 9.63785342338511 9.60795125040297 9.87068895786287 9.87726748754228 9.71697284611268 9.64975332935037 9.87498257513 10.2974316149896 10.043938663558 10.2815952530704 10.3931901544279 11.7217009756735 11.6758901294284 12.7504139660785 13.0813908671831 12.5055612092641 11.8703042936753 11.9765118602992 12.0129080968332 12.0655424633208 -9999 -9999 -9999 -9999 -9999 -9999 -9999 -9999 -9999 -9999 -9999 -9999 -9999 -9999 -9999 -9999 -9999 -9999 -9999 -9999 -9999 -9999 -9999 -9999 -9999 -9999 -9999 -9999 -9999 -9999 -9999 -9999 -9999 -9999 -9999 -9999 -9999 -9999 -9999 -9999 -9999 -9999 -9999 -9999 -9999 -9999 -9999 -9999 -9999 -9999 -9999 -9999 -9999 -9999 -9999 -9999 -9999 -9999 -9999 -9999 -9999 -9999 -9999 -9999 -9999 -9999 -9999 -9999 -9999 -9999 -9999 -9999 -9999 -9999 -9999
-9999 -9999 -9999 -9999 11.176576068433 13.6114465183421 8.27894555984971 8.26318446456552 -9999 -9999 12.6108869225069 12.3822836049266 13.2385149642061 -9999 -9999 -9999 -9999 -9999 -9999 -9999 -9999 -9999 -9999 -9999 -9999 -9999 -9999 -9999 -9999 -9999 -9999 -9999 -9999 -9999 -9999 -9999 -9999 -9999 -9999 -9999 -9999 -9999 -9999 -9999 -9999 -9999 -9999 -9999 -9999 14.1766220812083 13.9508229226447 12.6937045349872 7.91042958826425 6.80615094338138 5.17235048035873 4.38693540612072 4.35718225622262 4.42052114729919 4.3959676401604 4.24660028053778 3.89962567151897 3.08171329771379 2.5928925958983 2.33284975638496 1.88120253360023 1.37785461893392 1.3796395947416 1.48536424477685 2.06044543634254 2.32811487384694 2.53645268879356 2.57584485173891 2.89778313532823 3.0515702947981 3.35397553298938 3.13056127329222 2.58013979702508 2.44981993662823 2.35657706289955 1.2163521624005 1.02323124435103 0 0 0.450918830649125 1.62632841063412 1.2598930656198 1.2208650113769 1.25983679946478 1.78655379196166 3.40385167250837 4.93166754042508 4.13829368925971 4.69627141958494 4.25091656802791 4.11710489592218 3.99858114607091 3.73523796592388 3.97859356799232 3.97859356799232 3.94483638291088 3.13588214076526 3.07697461208697 3.61402936618131 3.05548553179564 3.05288674875413 3.05006502946163 3.04565065883935 3.55998282649461 3.84373018033332 3.86551338676392 3.90704074349709 3.93633937840584 4.11155758429679 4.14233290295572 4.32512820737848 4.39510037904652 4.40823158979781 4.42404728593409 4.43207879585556 4.42818975967608 4.42239209433132 4.52613538000187 5.29065305077642 5.42814766704484 5.54252400609832 5.49477885353428 5.42694813559245 4.65068744260485 4.59888377212764 4.56975781269905 4.56885255401651 4.53291667289468 6.11697081774824 7.43790461130602 5.33833218945187 4.34966412480241 3.37690326515284 3.32070672180947 3.22941369886173 3.01077617393617 2.45602802732725 1.77259007894668 1.19475165278321 1.05045601609684 1.02604084246372 1.02336420781263 1.01810347618904 1.01289919076658 0.976287483913888 1.10239714120327 1.47644109624624 1.44164258121253 1.43920832887551 1.05381161447205 0.870390635948983 1.34932232584353 1.23298464103475 0.878091722487921 1.23640393487553 1.43287622858831 1.28077302441334 0.888325314875516 0.986042020985699 0.943817577648144 0.88609685434169 0.88609685434169 1.07193392427364 1.68319658124705 1.4642762498192 1.07371672092111 2.28564229834049 2.30977111975734 1.85123859365843 1.94319281328515 2.05404503512431 2.08765455365944 2.08490185335738 2.08164761288593 2.09991583350373 2.09463860194856 2.03586969730015 2.03312462264755 2.53945321820989 2.02186428259009 2.50642416447596 3.1725163505648 3.22413085549927 3.31142078146719 3.32076972941926 3.29873031022162 3.28790606211971 3.30959445538813 3.29116789586068 3.24119482511958 3.24232346863843 3.23976472254326 3.26219218996116 3.26141748385961 3.27829954688078 3.27824181622445 3.29292300673589 3.2968485514243 3.30048855471487 3.29723732761152 3.29108037149934 3.27284615320958 3.25827436836194 3.26297289683038 3.26387840087336 3.25793898967305 3.24776942334327 3.23226247182444 3.2275593783708 3.21283714833075 3.1919636052167 3.17402101741513 3.15208339701888 3.25482822331912 3.16508358115134 3.00443412491305 2.95339071191512 2.45268014303248 2.63906198019044 2.74686664736791 2.81993684799402 2.99608979768489 2.98601194159243 3.38695414464586 3.3794772810133 3.40635838234495 3.42456057446135 3.42391235718502 3.04029973171278 2.8904273385281 2.90031168437352 2.87591794108994 2.84218376502306 2.65945264134725 2.48467021675417 2.15827369186318 2.03471609265023 2.03872550868969 2.02891240795686 1.97389742907873 1.81610501685652 1.5255625608071 1.06363634006998 1.06482052109223 1.06225718609445 1.06292049254722 1.05112198620017 1.04304264446385 1.03165317379691 1.01606662850787 0.994941841698686 0.966266157608145 0.966314133199305 0.927137067911452 0.927137067911452 0.872655598121961 0.874861867940022 0.877077376095659 0.796460713444591 0.798482538727059 0.800489971372447 0.488642167281529 0.130276013562384 0 0 0 0 0 0 0 0 0 0 0 0 0 0.491077723355348 2.24227685258942 3.03459505910907 3.25258213053881 6.00452971171251 6.139557819338 5.31139193776025 4.62766850153709 4.16742873168724 4.15246289269243 4.52274495305788 4.73664906587759 4.8486091544917 4.98167334685365 5.03597727486205 5.03775395844876 5.03695444958535 5.00468270901421 5.0202826306463 5.01804619116414 4.94859794502148 4.97131469567621 4.95714398223712 4.87403303086667 4.9280546166959 4.89102763646218 4.86364834779033 4.87706267648332 4.87083761630725 4.85927582315722 4.89586718514527 4.85503910626464 4.36712628286423 3.77556982850491 3.71874782514433 3.79702672157629 4.60132519986568 4.86808425356644 4.56259365380073 4.16749390559414 3.99672622805818 3.07112388335095 3.04605711791754 3.00549657256479 2.94017301539454 2.98410602555832 3.02450717514994 3.03855077327339 3.12587012906655 3.140109571797 3.09448555142855 3.07175611745158 3.08429599147477 3.06399725102855 3.0737396706699 3.11489362451559 3.14739288242855 3.15425690050859 3.14126586459057 3.15050865281391 3.12645539950664 3.02211077322697 2.92469821092002 2.92445737959833 2.77012401040156 2.00990053097887 1.75205187390095 1.34995405329373 0.955129619648193 0.596294118380642 0.127676142367526 0 0 0 0 0 0 0 0 0 0 0 0 0 0 0 0 0 0 0 0 0.0492600370290578 1.03750028381507 1.19356447318148 3.62433752275245 5.05698935387356 3.4170251438192 3.44208369618673 3.40504630063922 3.41521369449399 3.41321409030037 4.08518641571262 6.57473578426366 8.69390276652225 10.5250475815653 9.85454172669203 10.4000443872136 10.4363841456644 9.58813464564568 9.33090362826652 10.9440827709698 10.5170004591017 3.55460263141485 3.62649216831355 3.6717509198454 3.71880684001769 3.76706925679652 3.77810661925637 -9999 -9999 -9999 -9999 -9999 -9999 -9999 -9999 -9999 -9999 -9999 -9999 6.15624105586796 6.10612590859037 5.92358304502286 5.59910390127643 6.00395266750376 11.0689687228186 11.1070663677495 11.1366844505274 7.72345201505655 7.91418174758174 8.80917839558011 9.38022175341965 10.0599276979717 9.74024521428927 9.61476666148884 10.7278287256913 10.4690192280124 11.0671779766769 11.2279787527636 11.29423459281 11.3437254618913 11.3979752568977 11.4455139921112 11.5670222522318 11.3203769475952 10.2455607435177 9.57062724562963 10.057678843769 10.0411273857533 9.76865975829006 9.50421778873945 9.14702852332677 9.09812028311315 9.09889237781517 8.73253925296333 8.45241000385976 10.3569050728831 10.7284616094975 11.6693128374099 13.0907343904554 12.7798276179231 12.7770309325871 12.5629714342349 11.9264419829854 11.9205124279057 11.9185500956824 -9999 -9999 -9999 -9999 -9999 -9999 -9999 -9999 -9999 -9999 -9999 -9999 -9999 -9999 -9999 -9999 -9999 -9999 -9999 -9999 -9999 -9999 -9999 -9999 -9999 -9999 -9999 -9999 -9999 -9999 -9999 -9999 -9999 -9999 -9999 -9999 -9999 -9999 -9999 -9999 -9999 -9999 -9999 -9999 -9999 -9999 -9999 -9999 -9999 -9999 -9999 -9999 -9999 -9999 -9999 -9999 -9999 -9999 -9999 -9999 -9999 -9999 -9999 -9999 -9999 -9999 -9999 -9999 -9999 -9999 -9999 -9999 -9999 -9999 -9999 -9999 -9999 -9999 -9999
-9999 -9999 -9999 -9999 11.1881868993011 -9999 12.7746206539226 -9999 -9999 -9999 -9999 -9999 -9999 -9999 -9999 -9999 -9999 -9999 -9999 -9999 -9999 -9999 -9999 -9999 -9999 -9999 -9999 -9999 -9999 -9999 -9999 -9999 -9999 -9999 -9999 -9999 -9999 -9999 -9999 -9999 -9999 -9999 -9999 -9999 -9999 -9999 -9999 13.3568856646415 13.7760231067432 14.1542889675094 13.8145680213751 10.6187224736403 6.98119152657073 5.75588083208846 4.00705403312589 2.67361602680521 3.12995979442116 4.11604988271018 4.14091746578548 3.96176868580325 3.27171851591522 3.05979080042615 2.84956383049759 2.67085315312838 2.67083804270807 2.33400518769318 2.25934741281756 2.25981349445475 2.36489766718938 2.46144847534044 2.47665708969557 2.88142213869815 3.6420589850787 4.05836077752067 4.3643312113811 4.36664863154559 3.78768381475763 3.58027551495942 2.95788749295604 1.73974507318231 1.02667941676332 0 0 0.917339771651919 1.22711894688096 1.28330330873301 1.27769601165317 2.06119728403688 3.62941202062689 3.77893241935377 5.09374410212482 5.30055163014211 5.48062007120723 5.25338464795883 4.82215868427856 4.30018599449496 4.37980018337388 4.2986283463382 4.25356567746902 4.13165657923374 3.75112570979033 3.97152084413746 3.73181743041223 3.72372319663535 3.36144615381664 3.70185188620957 3.9173648389537 3.9812220782524 4.10454114806805 4.18217874651293 4.1924856741681 4.22160717383829 4.24596214615863 4.32726098099426 4.41721642234274 4.39870278955134 4.45138181044704 4.48305310660839 4.50307062879097 4.49307985203969 4.51321803015393 5.24858148777199 5.47812305448176 5.5534902378984 5.59386034671074 5.57445622108184 5.14775657376884 4.66767285843112 4.67975838354564 4.6608329682449 5.17959436885776 7.12192871070113 7.50493831406219 7.53918837653845 6.64321312601476 4.38941039017706 3.38898765521756 3.37009157900009 3.30073658354495 3.19699539777204 2.97778998021058 2.50446934245824 1.67202000560237 1.5001184477252 1.02326300643515 1.02065076881366 1.49452490503843 1.46011829787341 1.61274463800845 1.47166300630387 1.65293550061484 1.64880691248121 1.7585656132425 1.75851346774196 0.995001875747852 0.790345879216323 0.960797897130273 0.878020280311639 0.87781200646672 0.965027197633908 1.15826568919093 1.36477222823677 1.36502981710597 1.36502981710597 0.808717631820145 0.888357944485641 0.806648310949159 2.3688394596025 1.76391720442246 1.55629776610965 2.44022286624871 2.9466316941374 2.60693775072995 2.41729246131973 2.08784092288706 2.11121917345524 2.08163111737063 2.57672349407107 2.54591258799279 2.53705871852621 2.50303810304524 2.45923869971178 2.76364087771213 2.92174576026323 2.87674329320573 3.16972879668101 3.22753427300401 3.31215510741912 3.33175851364289 3.33846973460933 3.32900475019149 3.31992290693042 3.30666498321373 3.30731237336315 3.30360426102366 3.29099879667243 3.28619865568282 3.30031176949452 3.30002822866271 3.31607011137622 3.31747702894632 3.32674485098858 3.32171977834866 3.31915933304756 3.31024661198255 3.29033424705024 3.28959787333167 3.28959787333167 3.28155990325497 3.28630683867849 3.27073464965221 3.26304435164443 3.2520307080853 3.23520067205052 3.22739474895985 3.21720130694351 3.21093056466821 3.19501400936533 3.15764685064154 3.04856621602889 3.01289177407279 2.61855337053588 2.11621623816768 2.45706198526931 2.64124305616733 2.74693043719621 2.81643618666628 2.86255598456434 3.02722984820477 3.02511797392061 3.41447558476422 3.41048784465941 3.05286083781166 2.86808209605446 2.87555971922389 2.83410430425122 2.77001186153869 2.48560542609081 2.15351913967674 2.03090239973725 2.04406306657069 2.02954524864699 1.99419533669956 1.88415222343296 1.52274998740633 1.06332410010331 1.06279916605772 1.06030472428996 1.04858221839562 1.02651297526473 1.01092285792973 0.989881375985133 0.920040129029343 0.865954621751289 0.868168202481527 0.790368670022555 0.790368670022555 0.790390686408333 0.673222906418149 0.673222906418149 0.674930368297275 0.482814351206821 0.129931612645365 0 0 0 0 0 0 0 0 0 0 0 0 0 0 0 0 0.897896994206889 1.30770920714187 1.17634010291977 3.04958874914686 3.22610803087116 5.21754312231896 6.48943540701549 6.72229362505664 5.91568292208073 4.06044417716208 3.86333665713566 3.92001684083397 4.12554626352494 4.68019350772838 4.80583728716012 4.93745755081899 4.9951336646152 5.00042850596423 5.01940620295935 4.98767197095114 4.96873163950821 4.95128458951823 4.87865932118279 4.91093456634849 4.8976801628549 4.89203609819197 4.91689916280496 4.90007781863812 4.88041736288331 4.95018284292203 4.92072602577423 4.81036558037687 4.87152035308079 4.74099304338432 4.35344105638713 3.42935761200144 3.66872760304989 4.47044990930003 4.14753104452368 4.7272921945497 3.74137343452123 3.06827500117752 3.03567695482979 3.00171742099017 2.93523111811976 2.87278979781497 3.72877945322918 4.15881177761302 4.01235073124987 3.4743727859446 3.7930418905728 3.58339534058474 3.04602948534795 3.01767166864891 3.06377694824231 3.07668069142621 3.11484232901176 3.1472758654517 3.13389360151058 3.07391014994109 3.07817634381715 3.02442991799112 2.93480182416741 2.78881393089869 2.59001239862027 2.17498813027224 1.87342534261449 1.47798766858336 0.965446022625915 0.258177577094601 0 0 0 0 0 0 0 0 0 0 0 0 0 0 0 0 0 0 0 0 0 0 0.502395642749808 1.07718529735407 1.28169329488352 3.94221131770018 5.11459881586306 3.57794429250476 3.45489772990995 3.40476662510345 3.36681113242445 3.37160307262021 4.01825539718727 5.77534998684977 7.92810442022447 9.85246286330367 10.6160269334435 10.658496138522 11.341959663912 10.5835962949026 9.00080034259204 9.60621102678957 12.3925595791309 3.46033762386719 3.4293600164489 3.59068773976462 3.67655655712426 3.74078472677537 3.76971996121666 3.78592407646794 -9999 -9999 -9999 -9999 -9999 -9999 -9999 -9999 -9999 -9999 -9999 6.11468897380819 6.01978822408721 5.47273499337224 5.16700409122579 9.55719085167014 11.6973784582964 11.0212087115905 9.28533112900557 8.71920102371541 8.29177347516327 8.13327185792082 8.9334249317198 9.6290096250965 9.89614917761339 9.26988114134295 9.03147139546095 9.69877057718647 10.7085428138221 10.5664660282759 9.95027219306835 10.6855256857686 11.4224484115166 11.4785545223234 11.3382688940364 10.4487017789049 10.0415210893247 9.54937466481957 9.91253453940627 10.5076918519397 10.7060143063535 10.6170543537011 10.1087841562901 8.94576137704234 8.94144714617954 8.65324575825517 8.13778229015676 10.4280163644454 13.1132921171087 12.7597445282156 11.9406549703163 11.8584602627384 11.8059058941203 11.7774951661385 11.8779891544879 -9999 -9999 -9999 -9999 -9999 -9999 -9999 -9999 -9999 -9999 -9999 -9999 -9999 -9999 -9999 -9999 -9999 -9999 -9999 -9999 -9999 -9999 -9999 -9999 -9999 -9999 -9999 -9999 -9999 -9999 -9999 -9999 -9999 -9999 -9999 -9999 -9999 -9999 -9999 -9999 -9999 -9999 -9999 -9999 -9999 -9999 -9999 -9999 -9999 -9999 -9999 -9999 -9999 -9999 -9999 -9999 -9999 -9999 -9999 -9999 -9999 -9999 -9999 -9999 -9999 -9999 -9999 -9999 -9999 -9999 -9999 -9999 -9999 -9999 -9999 -9999 -9999 -9999 -9999 -9999 -9999
-9999 -9999 -9999 -9999 -9999 -9999 -9999 -9999 -9999 -9999 -9999 -9999 -9999 -9999 -9999 -9999 -9999 -9999 -9999 -9999 -9999 -9999 -9999 -9999 -9999 -9999 -9999 -9999 -9999 -9999 -9999 -9999 -9999 -9999 -9999 -9999 -9999 -9999 -9999 -9999 -9999 -9999 -9999 -9999 -9999 -9999 -9999 -9999 13.9622060292143 14.0776481931529 13.5141397271179 8.78488901466553 6.87568681097031 4.89959235132494 3.34540849821014 1.21523649404858 2.32418056892462 2.98745658571739 3.13571809455886 3.17073711265123 3.06107051558418 3.06280583014842 2.8928831961664 2.51476924170365 2.55488444256244 2.57189776479077 2.57289769106953 2.45619423096123 2.45970265662981 2.95516276107431 3.2639022435398 3.69189065174905 4.12703409345287 4.42133800586566 4.69687066255421 4.27008289788158 3.79695448826901 3.79972103998677 3.72412194626209 2.38826928692599 1.22701537470601 0.437444012524673 0 1.16237957106597 1.27775388005445 1.78663031066988 2.06500193849635 2.81299651991103 3.65367573848227 3.82707842602921 4.07772621901537 5.35531238740887 5.63435212070812 5.04979756122704 5.13537415997984 5.50403012978187 5.25025356206302 4.6097711400171 3.9937437430644 3.76411989612739 3.29689287377389 3.3411157979648 3.08595252792265 3.15113011226198 3.36185684581838 3.30211116737789 3.90726008742243 4.06334363123544 4.20946085791137 4.3122437949833 4.28752697360732 4.29012453014676 4.33340563273783 4.33479464651874 4.37173691828067 4.41171267209817 4.45462181775188 4.49692260219149 4.52324780453643 4.54352281396029 4.54019282459939 5.50312224271043 5.62817455185469 5.67794296880396 5.66736955509538 5.50771344810751 4.66507511962812 4.70734409212812 4.70803085190787 4.69843562842405 4.60266302788762 6.85310992100915 7.47049081203336 6.9368025740469 4.56597650799141 4.32352284068584 3.40200467988815 3.36731890674264 3.28296932868928 3.18360267811963 3.03806885738284 2.86952686561705 2.32119009749521 2.29984293240973 2.17251922976778 2.16705092576848 2.05656845588321 2.04897848496718 2.60038543342663 2.68055262567565 2.1244644750226 1.60810353132204 1.74541666106658 1.82255056391049 1.32918940432509 1.26355807494539 1.57857800327722 1.49625574746583 1.50163863971095 0.877473934148349 0.965955550476845 1.71845809452751 1.55643458947626 1.71844154984541 1.15997249961407 1.59363137806702 1.59361577853231 1.88956726661831 1.94175637571138 1.7732934852574 2.78313668240322 2.51853415596048 2.58436274777661 2.96089228965444 2.8741937905374 3.03543945364833 3.01340529258645 2.98671306281599 2.94697238362211 2.93728410138063 2.92511613409632 2.88126293647642 2.80960287201563 2.89138673080634 2.89138673080634 3.17503869604443 3.28395454973505 3.34172142779282 3.83904282981179 3.33764081197908 3.31799840611429 3.31079792296118 3.31477098021583 3.3292851536127 3.3293533871449 3.32981072432575 3.32271610231883 3.3220608089522 3.32128106261039 3.33040674116133 3.33508288307329 3.33736392184243 3.32931545631025 3.31925139948117 3.31997700061448 3.32505319917196 3.31923978391604 3.31459486152931 3.30404669833792 3.29294593375657 3.27999420011874 3.27496731653974 3.25574856100341 3.22822485035437 3.37555444884627 3.21249304031157 3.22377224512873 3.22507181170873 3.20795871132062 3.14787145007708 3.055671169925 2.89314889828302 2.49510668594342 2.13883412027023 2.46233076715618 2.64451229376196 2.75084151301136 2.81818243144893 2.86659617059996 3.02945530184203 3.42080106845827 3.41460410884089 2.90569962292104 2.82423158165326 2.83709737098497 2.7727916276886 2.47778047310302 2.14881337307686 2.02587882642711 2.03977656577901 2.04291825552459 2.02693676855974 1.936354957532 1.52161110504935 1.0582608902693 1.05966431881204 1.04599670642497 1.02645503173688 0.987397512306222 0.958902609368868 0.863749934927995 0.786310948178294 0.668101785074845 0.479306139525505 0.129540228226463 0.129412929814774 0.129649551935236 0.129517039662868 0 0 0 0 0 0 0 0 0 0 0 0 0 0 0 0 0 0 0 0 0.745829507960166 1.06447969536291 1.20902871423254 2.53200744496773 3.10932627510955 3.35923206671287 4.7900141299073 6.69162579793561 6.50366213839956 5.32363206828472 5.03305735178387 4.5614826979938 4.8373807921615 5.29394835801155 6.084120744349 5.37024672295198 4.913254386841 4.8911963445152 4.95628321329459 4.97831969661135 4.94326302760891 4.95284255625798 4.83734703664062 5.38161895953484 5.14695380806149 4.89963760834397 4.91596877519889 4.93967577513548 4.87094171925648 4.86060031815814 4.93953959285672 4.90786740393072 4.59108207294052 4.88649129900188 4.72446911221994 4.4405834806078 2.95795935281388 2.96743164624471 4.77359817361404 3.72760543891685 4.69080653064519 4.56668882694462 4.00841901092006 3.51025393268602 2.96417062832577 2.90038006545227 3.37190093277754 4.03158573125709 4.23936370388518 4.12549428014037 3.95434839859557 3.9634902449947 3.9194886499322 3.03802994556243 2.95946606854292 3.03031969152898 3.07982102977842 3.11827506017244 3.10326275074024 3.07122739690969 3.02091116405593 2.94100114172251 2.81463578247699 2.81386278811549 2.79871052450331 2.21992385209777 1.9943016044293 1.82363620710503 1.48169590067599 0.966473600501365 0 0 0 0 0 0 0 0 0 0 0 0 0 0 0 0.0648133432886496 0.0648133432886496 0 0 0 0 0.0614430097058199 0.50280711430551 0.733809477801591 1.10681106847111 1.17585605584979 4.26194892172879 4.28744085618974 3.47177615612519 3.39528805495405 3.36969697901259 3.39904567749268 3.30785129224404 4.35492492281001 4.45978165523244 6.45101452517305 9.24712511657548 9.99250681922538 11.0135111076582 11.1518823087674 10.7129896924806 8.83795005928388 9.49530262002915 11.9688623636655 4.11195220929986 2.81659389468405 2.80255541654122 3.5538071309451 3.69635398670251 3.75308434759668 3.77072074283532 3.77596652783129 3.80789425336216 -9999 -9999 -9999 -9999 -9999 -9999 -9999 -9999 -9999 5.73326630658735 5.36789708181704 4.15664486251797 4.09694244331232 10.8424041184739 11.3875550305865 11.6512193981809 10.0828407815335 8.76798098390647 8.04643284144904 7.36940412662974 7.81245190120333 8.99849380782524 9.48234790135617 8.57873782944029 8.31640151464262 9.36471991314326 9.643172569304 10.7396972054439 10.7993462294302 11.0201550891015 11.0358723194636 11.163939088956 10.9510218806389 10.0262703354776 10.062942463907 10.2323082735206 10.0590210116428 10.9274866910831 11.3455256125285 11.6917691415464 12.3662331103207 12.2574770789984 11.6347812982525 9.62082151258408 10.2429300878162 11.9184195281281 12.7026412476775 11.6920399557682 11.7382557879596 -9999 -9999 -9999 -9999 -9999 -9999 -9999 -9999 -9999 -9999 -9999 -9999 -9999 -9999 -9999 -9999 -9999 -9999 -9999 -9999 -9999 -9999 -9999 -9999 -9999 -9999 -9999 -9999 -9999 -9999 -9999 -9999 -9999 -9999 -9999 -9999 -9999 -9999 -9999 -9999 -9999 -9999 -9999 -9999 -9999 -9999 -9999 -9999 -9999 -9999 -9999 -9999 -9999 -9999 -9999 -9999 -9999 -9999 -9999 -9999 -9999 -9999 -9999 -9999 -9999 -9999 -9999 -9999 -9999 -9999 -9999 -9999 -9999 -9999 -9999 -9999 -9999 -9999 -9999 -9999 -9999 -9999 -9999 -9999 -9999
-9999 -9999 -9999 -9999 -9999 -9999 -9999 -9999 -9999 -9999 -9999 -9999 -9999 -9999 -9999 -9999 -9999 -9999 -9999 -9999 -9999 -9999 -9999 -9999 -9999 -9999 -9999 -9999 -9999 -9999 -9999 -9999 -9999 -9999 -9999 -9999 -9999 -9999 -9999 -9999 -9999 -9999 -9999 -9999 -9999 -9999 -9999 -9999 -9999 -9999 12.4829785541888 7.68595426336641 6.90097622272146 5.27039841149972 3.84147898743556 2.81783679416485 1.84962161548002 2.15939673606491 2.34819529923353 2.90705913339825 2.94722616183993 2.61792318457049 3.13213715412568 3.41530513768271 3.40154147225497 3.4256790517333 3.58728693148029 3.55822391559176 3.64024206402958 3.65467888905277 3.71526063258909 3.76351673572926 3.80337827087849 3.95572703628643 3.97647712258318 3.84303404371886 3.82037047090055 3.83783882160906 3.80442601281124 3.42941788266141 2.0561693406766 1.23020658147434 1.25453904929827 2.54139515091869 2.88584647689183 2.8863296204818 3.24908095093826 3.79020466469447 3.85851909446681 3.85653817189945 3.83876283568414 4.9622075766732 5.42134578115151 4.86353094246629 5.52219163682718 5.49621124585528 5.54385632676042 5.13733269580833 4.15771081084989 3.12604412877283 3.11545208351505 3.23439572515379 3.34176820579976 3.3995763355302 3.30897931938598 3.05978647764889 3.38229465065375 3.96270830504486 4.1801712979712 4.24946351262851 4.32264450605606 4.28424503448926 4.31633577480872 4.29271000073825 4.32205951318124 4.36740867103657 4.4151690050542 4.46647880051158 4.52720169532036 4.54285276076255 5.06292900680611 5.61092201889919 5.71558305671689 5.73139018511106 5.71490836476835 5.50797174663184 4.67326172657025 4.71857789302525 4.71741268260772 4.68141092540641 4.57809116180101 6.38495980508633 7.07275786254749 4.620568819273 4.55448298567967 4.33203075748311 3.38721977950215 3.35183815782153 3.2782179335473 3.16232142990864 3.07952842510592 2.97495069718849 2.95894823234509 2.77586497585311 2.36942563260749 2.36376875083839 2.19918958324846 2.35170362112547 2.67805232338798 2.56099920267746 1.791767752924 0.983813043030135 1.31816018479421 0.902742830903413 0.661321318495094 1.6880606485694 1.86691464586734 1.80367176307808 1.76066202830645 1.03841153026149 0.877082531402553 1.71847572104657 1.43627440448481 1.70296682937758 1.40046387475196 1.14584118479392 1.21774439643753 1.88752006483007 1.69336304625459 1.35585923223275 2.06454553404611 2.07644281172738 2.83536061525882 3.20400681927213 3.2323590172731 3.21343765948529 3.24186192602625 3.24900562664485 3.23781971201182 3.10386965857974 3.02888654748483 2.9759779838996 2.76835489173786 2.86298806041077 2.84055428371391 3.06696966760969 3.27682496409917 3.33549066828455 3.33792942664763 3.31634360876767 3.26571137766726 3.3038472258374 3.3230325130346 3.32258387009192 3.32037177281941 3.32126052462453 3.32633585249192 3.32549819422249 3.32423265502084 3.32814800826051 3.33578041901983 3.34056640122746 3.33685893096585 3.34481237287583 3.33937752328134 3.33676201638692 3.33725156614523 3.32743450733106 3.3088071154701 3.33001978093807 3.31843024331952 3.30688342882996 4.20684551330325 4.38897521323178 4.11798192467828 3.24621985399485 3.23465367921838 3.24718685850176 3.24384000141666 3.20614879820442 3.15407786574185 3.1181712963783 2.99826593882961 2.74377884974415 2.13065999691397 2.11903916054664 2.64803164514537 2.75097020221921 2.82050521867028 2.90526039325935 3.39426152431739 3.42103603759498 2.87091793954943 2.76082096065108 2.65581077293403 2.4779762862669 2.14205874370544 2.02249091357097 2.03565104362742 2.04069531346622 2.53339864939706 2.50623582973992 2.29972106984119 1.80460106069319 1.79901987234267 1.5202024746799 1.00845573169918 0.956537864561241 0.861554177761666 0.66809652462964 0.478119121645465 0.129662516577172 0 0 0 0 0 0 0 0 0 0 0 0 0 0 0 0 0 0 0 0 0 0 0 0 0 0.745829507960166 1.11269141928911 1.22532067851539 2.74348535454975 3.31154678906898 4.64775995432768 5.22347190996551 5.64689682825988 6.92317555646241 7.10867377799401 6.04697891991074 5.11121552248326 4.90316243029648 4.60268583476123 5.37786873908647 5.19737803757321 5.70486497394971 5.17383975111311 6.08879685698575 5.54106749094923 5.56944133059939 6.72971739236713 8.01258862442351 7.06950111082876 7.34425618468078 6.30586377632981 4.86207139981089 4.91768317146015 4.91879843061927 4.88815190876754 4.92848482501404 4.95010199835525 4.92600324649513 4.81105377417639 4.79928623974608 4.43779543154359 3.12292540799572 3.96462153562395 3.46942202417811 3.72194787399167 3.87515600594998 4.07962614726862 4.26009887584168 4.14556627287364 3.87350694561653 3.41218178804597 3.80372849612395 3.97738309456435 4.06077996996218 4.11405905321886 4.06640336581692 4.06405617888987 4.11048314309399 3.97564220003901 3.44548592909067 2.87933033804471 2.97410391642009 3.08184347095108 3.08959355781344 3.10330940896556 3.07396639098761 2.93973085511566 2.82022314380324 2.8110824130813 2.81555833949094 2.81145431721557 2.22528971039378 1.99955402035083 1.828402779689 1.60538968189127 0.96986273975909 0 0 0 0 0 0 0 0 0 0 0 0 0 0 0.0572573894426663 0.733913368797499 0.872988239592268 0.733897614256552 0.733881198572083 0.733864150225131 0.502792538028267 0.732688364194487 0.870852174398895 0.961328071994455 1.06825133110951 1.15748899565914 3.36947315560693 3.43578142273758 3.35886562452225 3.46193979808962 3.41257269195148 3.41620876513738 3.35685076564666 5.27254389294962 7.25894161311705 6.19778897552036 7.46319812533523 8.32405167305406 10.9003704954356 10.4413574487699 9.88149826264441 8.39897330243667 8.6068209776676 11.6551962036878 4.0430207956985 3.39019989141486 0 2.74306462554991 3.62998620659553 5.55874687414327 5.79117749646542 5.86532492459005 5.39781998539937 3.81100181708002 -9999 -9999 -9999 -9999 -9999 -9999 -9999 -9999 3.73969670723915 3.69253098701167 3.59267811867371 3.50144390649265 4.9516704965498 9.39346238804406 11.1662069746332 11.5458838184945 9.19878050681929 7.73048304494165 7.40401686096659 8.1438563483231 8.54459240915409 9.09597428766057 8.63733358835383 8.45704268288908 9.3695393192341 8.63813192766699 9.31447105038768 9.93367113478361 10.0514602612365 10.5525319954172 10.4522364566581 10.1810916078889 9.87777418489749 10.6900037709304 11.6776370932389 12.074853617629 11.6906346006354 11.7567903305622 11.447519532792 11.7981051276448 12.4638376310386 12.5247968793231 11.2641689533465 12.4027445433842 12.6403099366578 9.72968586602373 -9999 -9999 -9999 -9999 -9999 -9999 -9999 -9999 -9999 -9999 -9999 -9999 -9999 -9999 -9999 -9999 -9999 -9999 -9999 -9999 -9999 -9999 -9999 -9999 -9999 -9999 -9999 -9999 -9999 -9999 -9999 -9999 -9999 -9999 -9999 -9999 -9999 -9999 -9999 -9999 -9999 -9999 -9999 -9999 -9999 -9999 -9999 -9999 -9999 -9999 -9999 -9999 -9999 -9999 -9999 -9999 -9999 -9999 -9999 -9999 -9999 -9999 -9999 -9999 -9999 -9999 -9999 -9999 -9999 -9999 -9999 -9999 -9999 -9999 -9999 -9999 -9999 -9999 -9999 -9999 -9999 -9999 -9999 -9999 -9999 -9999 -9999
-9999 -9999 -9999 -9999 -9999 -9999 -9999 -9999 -9999 -9999 -9999 -9999 -9999 -9999 -9999 -9999 -9999 -9999 -9999 -9999 -9999 -9999 -9999 -9999 -9999 -9999 -9999 -9999 -9999 -9999 -9999 -9999 -9999 -9999 -9999 -9999 -9999 -9999 -9999 -9999 -9999 -9999 -9999 -9999 -9999 -9999 -9999 -9999 -9999 -9999 -9999 7.22417384306573 6.87952074957604 5.42206160278538 3.57623204977487 2.43749281259398 1.94218150016941 2.11664161953086 2.35441007652879 2.48511761287089 3.28504728675564 3.44984836710344 3.57295665016526 3.66032618764167 3.84648562438751 3.84701382357544 3.89234340339941 3.79889214364878 3.80593969747275 3.80122660984045 3.8357781271985 3.83222454627423 3.85881415224504 3.85530659846829 3.87205926367951 3.86394815185254 3.84980499958489 3.86751122979097 3.83973118479439 3.65512419179462 3.23255181520869 2.80428170731101 3.59332230763856 4.30740155959223 3.88474870927341 3.68724959842803 3.80029913450146 3.89487604272323 3.84783527130984 3.8490401038444 3.82943861882356 5.06374675611521 3.95983869378407 4.56427629018985 5.43714166765539 5.43465449657083 5.52848069631922 4.96551820551395 3.90733688650676 3.40646345165314 3.00595830727959 3.47124189955221 3.7519900238964 3.74627811637819 2.92511531613342 3.2109856169399 3.3244453400715 4.11064968314223 4.21257297442249 4.24105432061696 4.18737701271073 4.16811573399512 4.29677530380801 4.29755651056685 4.33832323113052 4.31932468229774 4.34275138236957 4.43384907373001 4.51157358570476 4.52306466326059 5.38568076920048 5.6477533880231 5.74056845567241 5.76752294252689 5.73869828160769 5.5032449859272 4.66959303280402 4.70388601763573 4.70256352364355 4.60689395592189 5.52673363446227 7.07361506910691 4.58000698617565 4.64658932894411 4.56684941803063 4.32245129239786 3.86209683419747 3.28719757906504 3.24665894332367 3.24968782962717 3.10620989533504 3.11052321884854 2.98011585725075 2.76851205731163 2.39193532123437 2.2296409885089 2.22360035394127 2.34967460196402 2.16571425743961 2.05358042114916 1.78619680098331 1.40698888683009 0.469305300387439 0.12710055043479 1.37635158614378 1.78900697234074 1.86425364410004 1.88894388330838 1.65476808501855 1.26612037578539 1.03916561780333 0.87635135669338 1.40382642811347 1.82653980724126 1.21749141319981 1.18128929519694 1.17833788948939 1.72968974911098 1.37024921551127 1.39145363991026 1.75515790666161 2.24513970678342 2.63472173469348 3.13700829999148 3.31690022737404 3.3400784212972 3.25687889188113 3.23945376712497 3.15674604872018 3.0488109548966 2.93764642959131 2.89369961809284 2.84925518532347 2.82414773346033 2.74196931489624 3.07781032164487 3.23544461001545 3.24259975544711 4.03481235512212 3.14660389747963 3.77090497721795 4.22810709032748 4.08237688217146 3.32109348263111 3.32381855499173 3.32576670512517 3.32415166291421 3.32697723028018 3.32763817747694 3.33923626195207 3.33769724582142 3.34288320906706 3.34760617154482 3.34584171718829 3.34996803392645 3.34417574397951 3.3466616692228 3.32961216713545 3.34187096692593 3.3444161865236 3.33771826614943 3.3368258254434 3.80739010166486 4.02932948369994 4.15121070529937 3.29548655401989 3.27344790714693 3.27373920052394 3.26512306003272 3.25276645651893 3.22977843539426 3.19472370589133 3.12131536182151 3.00668022138666 2.75020168687988 2.49138278273779 2.12408622028316 2.64209908933934 2.82936952987606 2.87417474902773 3.03489285896873 2.87049569917602 2.75168001921743 2.6425856755682 2.466296970972 2.13739824427315 2.01842124857874 2.03400475395914 2.03976932874019 2.53323942665013 2.78510995587459 2.89150766132736 2.69749776317253 2.05383845164136 2.04512475356246 1.90580976333706 1.66221546900224 0.784327106379157 0.478119121645465 0 0 0 0 0 0 0 0 0 0 0 0 0 0 0 0 0 0 0 0 0 0 0 0 0 0 0 0.745838469690519 1.06720039555094 1.20914568519896 1.22598901790933 2.49354984110418 2.84090899677063 3.09090257318518 4.64170583429494 5.34606850014514 7.1194416172512 7.04139388887654 6.28618093941415 5.42565968257827 5.33966520394064 4.96537052957744 4.69323199630722 4.83805344205804 5.36140068648739 6.04339935388739 6.68328908288007 6.74958167266697 6.8678339504636 7.12116693385369 8.10145890129368 7.10236508524851 5.38457727262983 4.85066956475471 4.80464831414329 4.87771898961523 4.90455819881186 4.94081958584391 4.96287106818486 4.91372663293813 4.80518942644231 4.6288654651978 4.57215440003141 3.80700580001777 3.96608186936042 3.84173233817587 3.70632002592088 3.71098966929519 3.96368736592939 4.12484368752944 4.18764537792088 4.1427284954889 3.93489031303997 3.8414010116314 3.96315227139647 3.95368961991702 4.03529993631315 3.96783239852082 3.9992027087859 4.09965623425405 4.21117101247506 3.90903889020315 3.49134186863363 2.89886026551033 2.99073440077769 3.07921143701114 3.12106217853309 3.06697529523587 3.0195155298805 2.94796699007678 2.94039528810704 2.61406552194373 2.60667373176701 2.59383479488015 2.07397815896437 2.0552950560503 1.93341921310483 1.6917891709003 1.16868468515284 0 0 0 0 0 0 0 0 0 0 0 0 0 0.502364486892707 0.876772589880066 0.968812107845926 1.08033821298229 1.11023162747561 1.11017915072994 1.02944669618033 0.966323919857528 0.963828888069431 0.868891175337373 0.866850797434653 0.954003581350522 1.12101399198198 2.43210493248535 3.16064095400354 3.4575775681115 3.46013398474751 3.43375740377703 3.41070415792419 3.39165509503533 4.76190231183176 9.38524219294536 9.90340824333508 10.0204790968974 10.4248849610308 9.75578403278556 9.29110747089606 8.57232504870471 7.35034317497171 7.4380779735187 9.35627962486054 9.6828894967098 4.36565460317872 0 0 3.12440799616419 4.37010787935824 5.70913319620249 5.74974217121486 5.88553420605247 4.2832236292969 3.82800777320868 -9999 -9999 -9999 -9999 -9999 -9999 -9999 -9999 3.61846841166898 3.40375807842449 3.10858236973667 5.16008524093826 6.58854741213627 9.75171363402798 9.53234707305083 8.60777540574317 7.12823484245736 7.88304802044517 7.34797165967073 9.06918649529475 9.24732845521355 8.68424714315005 8.42493972872035 9.035552942564 8.18980837677591 8.72308741504945 8.93470158165138 8.43940709524665 8.93342369753847 8.85979648455891 9.39210189962833 9.95506006657149 10.8401669047887 11.3730558098473 12.0930009783305 11.7716734464614 11.3598565332678 12.4560530387391 11.9812375860089 12.1231156817227 12.7023028598042 12.4151248225043 12.4875110641354 9.48832459692612 9.77896241640538 -9999 -9999 -9999 -9999 -9999 -9999 -9999 -9999 -9999 -9999 -9999 -9999 -9999 -9999 -9999 -9999 -9999 -9999 -9999 -9999 -9999 -9999 -9999 -9999 -9999 -9999 -9999 -9999 -9999 -9999 -9999 -9999 -9999 -9999 -9999 -9999 -9999 -9999 -9999 -9999 -9999 -9999 -9999 -9999 -9999 -9999 -9999 -9999 -9999 -9999 -9999 -9999 -9999 -9999 -9999 -9999 -9999 -9999 -9999 -9999 -9999 -9999 -9999 -9999 -9999 -9999 -9999 -9999 -9999 -9999 -9999 -9999 -9999 -9999 -9999 -9999 -9999 -9999 -9999 -9999 -9999 -9999 -9999 -9999 -9999 -9999 -9999
-9999 -9999 -9999 -9999 -9999 -9999 -9999 -9999 -9999 -9999 -9999 -9999 -9999 -9999 -9999 -9999 -9999 -9999 -9999 -9999 -9999 -9999 -9999 -9999 -9999 -9999 -9999 -9999 -9999 -9999 -9999 -9999 -9999 -9999 -9999 -9999 -9999 -9999 -9999 -9999 -9999 -9999 -9999 -9999 -9999 -9999 -9999 -9999 -9999 -9999 -9999 7.18372370669436 6.75446490001635 5.70219697950153 4.18064394453175 2.3448957875428 2.0217732896588 2.17230510277824 2.42044742723696 3.27404101546996 3.70793336265899 3.74739845266202 3.79092305597856 3.8187292535415 3.8187292535415 3.96171493663647 3.96599764868856 3.85692278198156 3.86134301575344 3.87213640424227 3.87359383440702 3.88081081173718 3.88004992607718 3.880767209897 3.88329682398086 3.87858780819305 3.87962063242752 3.8786758536017 3.88092306512174 3.8359897892919 3.76031784821007 3.76677678537708 3.84444006814627 3.89760244238014 3.90064744145984 3.89241869419341 3.92761993353269 3.916431811993 3.87420131474987 3.81427864609997 4.26577233606864 5.34436429533235 3.84916045593912 5.14969493183927 5.35335759242735 5.43487002849898 5.41724644129376 4.45544581717272 3.76350760375548 3.45293950497999 3.45333195570525 3.45007155041868 3.27673248376199 3.41729929668834 3.51686658978217 4.31950536378541 4.21912739800227 5.05872195342841 4.96714565986543 4.59207010100536 3.94756201213224 4.11100228992892 4.19941760185645 4.32272733883724 4.32575561956989 4.37460235618295 4.35647652845923 4.42332223228213 4.47633885273844 4.61287018924103 5.35416729428849 5.63327754811339 5.75354637423877 5.77986612634809 5.72142830181005 5.36462039643866 4.65716080727798 4.67300708682771 4.63343482683553 5.43119804346817 5.69805920879721 4.62577939618768 4.65665540044077 4.63755591321325 4.51135464130526 4.38849761112875 4.0504580643052 3.73298121655343 3.67942265983008 3.69398020735298 3.87475741935858 3.60861262959047 2.78100565488627 2.76376721549835 2.76376721549835 2.37668765028771 2.35795070165798 2.18272238948808 2.11580335151418 2.08692807251197 1.63924420679953 0.904244162984649 0.481457940532745 0.747356367930349 1.20535323126279 1.29504497233118 1.35933877814898 1.37365491112843 1.37725556560393 1.34929639641949 1.69103679268004 1.09028620376115 1.09024840217602 1.33830076512864 1.20864293185463 1.24660732624796 1.24660732624796 1.25705292132277 1.2642664105842 1.26886637746655 1.27214679198937 1.40299239703996 1.89225134457192 2.83162296958673 3.20692612722123 3.27936271079467 3.20233471597202 3.19625685127591 3.10002220373532 2.79189231287073 2.9049360735344 2.88288491007509 2.76463524195743 2.79493931397115 2.79093610919108 2.88212843204322 3.06223956163796 3.15584796518972 2.97351775217012 3.83390595891939 5.09937945291222 4.34831081665473 4.22261880561126 3.81662478870886 3.82411256581908 3.82893989044938 3.82679533300247 3.82931121218153 3.83536632401642 3.33299457982325 3.33766525029978 3.34264609618439 3.35080511599616 3.34763417229324 3.34314114279073 3.34669758371911 3.34938588890865 3.34646781101812 3.8294682580487 3.35120066485079 3.34863381014905 3.82728582766596 4.06485380502862 4.20215923610209 4.40701869727296 4.03675677376397 3.29964688644086 3.28004171034757 3.27896112008996 3.27508658664214 3.26254480099825 3.24034676802073 3.20087838302995 3.132264315207 3.01152590361977 2.90021080817682 2.8735345051826 2.95951813378322 3.13563836844434 2.75412412679257 2.82950017391836 2.75627526116514 2.75669155506212 2.64957008490468 2.46691357416865 2.0047507445206 2.01898123620675 2.51687889088088 2.78544044491824 2.94575890334456 3.04723031766501 3.06776156494403 2.8185882445651 2.17466225891844 2.12564287762089 1.98619239674473 1.56605991367134 0.747070330593396 0 0 0 0 0 0 0 0 0 0 0 0 0 0 0 0 0 0 0 0 0 0 0 0 0 0 0.487604292148869 0.89957766757951 1.06724498825989 1.19549929308712 1.23576688812737 1.22605095977896 1.20906078737337 1.20010678330416 3.42183749194104 4.69127093342635 5.33738948955505 5.37828592448133 7.05283878248125 6.83212983469572 5.3408409042021 5.16309792631543 4.75308851539357 4.7049878729274 4.91077345759159 5.4508404814933 6.27688158184912 6.66595788988933 6.94089740304507 7.11628028129927 7.44711016296296 8.25353491429117 6.88224789758705 4.91706874050411 4.95674134767961 4.88060838121935 4.9374689370617 4.94379111991609 4.94096197780391 4.75468325158054 4.73339880056909 4.70244450450042 4.5366373384934 4.27391837211306 4.04017944138709 3.92565888891543 3.93649012729179 4.06359518976374 3.8461185060513 4.01175981488686 4.11639208833803 4.19529712644887 4.15317856399655 3.89789105326386 3.81898562620628 4.02532806521367 4.04719908498142 4.06978681570781 4.00170047849336 4.00620677029765 4.10471513487835 4.10944813689818 4.04109198745462 3.86386440209798 3.85842325715273 3.53093857087746 3.57840199396909 3.09417121815533 3.01217146104002 3.01991663190308 2.94790245934068 2.94796941362581 2.622289700377 2.81150412144252 2.59773570376817 2.23051514270939 2.07680280852636 1.97073258722387 1.75912043444226 1.29842837316909 0 0 0 0 0 0 0 0 0 0 0 0 0.0533480900733925 0.736095992648085 0.878670694331326 1.03768179109236 1.11647058605462 1.24436915743682 1.16793168814699 1.13733422306632 1.11007449205883 1.07133842092506 1.06536624209836 1.09436623853293 1.19403885926682 2.7664615845103 3.44881643298171 3.46483526660511 3.39852133604536 3.33918900509078 3.43051637525172 3.41360933134684 3.34411886737102 4.64367083894705 10.101825582322 10.1919477266163 9.57823515186689 9.64313592609724 10.3673339524836 9.81525304248917 10.0316796135423 8.96787490545028 7.5912129088302 8.42243111687963 9.53830817386647 4.15508709476346 0 0 0.049127659261199 3.55153738013954 5.53470149673916 7.51404126927128 5.74150721563908 4.75023973638109 3.82339695996941 -9999 -9999 -9999 -9999 -9999 -9999 4.96265531619947 -9999 3.52527798879197 3.24866430087519 3.10348322949475 4.45189337293386 4.52586354992282 8.0222627230229 10.7822748417587 8.40760976340387 7.62805740538955 8.24181635705727 8.85024785444657 9.18119816021532 9.98549245101665 9.20900972917893 8.31407096436359 8.19478413415651 7.7038938081893 7.90433385008948 7.85536248322801 8.81381668034823 9.43205557874668 10.9223263410288 11.9100998881637 12.018098976664 11.2377603798805 11.7345149628877 11.4046583951996 11.8236462329208 9.05141867720371 9.11055353528807 9.1973470041097 9.17779734335611 9.24938893290479 9.30689647234168 9.57701745431006 9.70635685066951 -9999 -9999 -9999 -9999 -9999 -9999 -9999 -9999 -9999 -9999 -9999 -9999 -9999 -9999 -9999 -9999 -9999 -9999 -9999 -9999 -9999 -9999 -9999 -9999 -9999 -9999 -9999 -9999 -9999 -9999 -9999 -9999 -9999 -9999 -9999 -9999 -9999 -9999 -9999 -9999 -9999 -9999 -9999 -9999 -9999 -9999 -9999 -9999 -9999 -9999 -9999 -9999 -9999 -9999 -9999 -9999 -9999 -9999 -9999 -9999 -9999 -9999 -9999 -9999 -9999 -9999 -9999 -9999 -9999 -9999 -9999 -9999 -9999 -9999 -9999 -9999 -9999 -9999 -9999 -9999 -9999 -9999 -9999 -9999 -9999 -9999 -9999 -9999
-9999 -9999 -9999 -9999 -9999 -9999 -9999 -9999 -9999 -9999 -9999 -9999 -9999 -9999 -9999 -9999 -9999 -9999 -9999 -9999 -9999 -9999 -9999 -9999 -9999 -9999 -9999 -9999 -9999 -9999 -9999 -9999 -9999 -9999 -9999 -9999 -9999 -9999 -9999 -9999 -9999 -9999 -9999 -9999 -9999 -9999 -9999 -9999 -9999 -9999 -9999 -9999 6.24096056153363 5.86988875043952 4.63833117868032 2.9765341552206 2.41713898199393 2.48570707645336 3.48361335527497 3.67271498117098 3.77625419226175 3.83205113475598 3.85069520441669 3.8545000818103 3.85791432658574 3.86052446635579 3.99243678751719 3.98972119799276 3.87921046996926 3.89025509651105 3.90176676285099 3.90291519444932 3.90282567199482 3.90136441105368 3.89444447724362 3.89760391123831 3.89394168877137 3.90120002521094 3.89342420065897 3.89143679143531 3.84980594030013 3.88528835196751 3.91836866243866 3.91285721252821 3.9131546971497 3.94493393948242 3.93997180912529 3.94369022982436 3.92472523642875 3.79942749371722 4.65219410426941 5.16710375824562 3.98986844722381 5.38997225501511 5.48405339328762 5.57378846586617 4.9939837302439 4.31538163617072 3.84138931928824 3.68212606557299 3.68123965578031 3.5539444172775 3.4396612554936 3.58072914129749 3.60185936128843 3.73625770606024 4.23233823512912 4.092475794561 4.22910804552659 4.47741782037012 4.85719704929957 4.62625994950334 4.13113723105914 4.26488663390696 4.31392861517453 4.34199214763795 4.39126100009017 4.40782953639858 4.94146968141243 5.68760803117874 5.19461176216539 5.38889875160275 5.60206644032358 5.57385875501572 5.3671749571579 4.64112311107982 4.64902674234058 4.64732262360509 4.58311782921519 5.75289253107435 5.59681847752445 4.65823494473194 4.68318906809618 4.62577498052241 4.5400106317312 4.31450746933154 4.0922552077938 4.20663703401877 3.99980386607569 3.87693826102864 3.88058390696762 3.95435634084425 3.97302843864086 3.97210197298628 3.65625905518895 3.12391100470424 2.70124707386512 2.13047740113789 2.04659380439503 1.91589810657465 1.33802370400364 1.16359307345064 1.12769777778374 1.12769777778374 1.193019796471 1.22658316898272 1.24696191376995 1.25486385724245 1.25395455678969 1.24692625295545 1.22552973701394 1.17848421851441 1.18138666712194 1.25716855592422 1.25716855592422 1.26785485723852 1.26785485723852 1.27504614882515 1.2724484375824 1.27136241803906 1.27498544587089 1.27492490288302 1.53760997951284 2.63439526439027 2.95255505843831 3.0817460465247 2.95072112351055 2.74402005826351 2.73685048091624 2.73478476578537 2.60258466299469 2.39628260463698 2.38758448271767 2.69794839456832 2.378481031942 2.5058612487637 2.77951601276246 4.43311000480286 3.32157198683295 4.50130488838338 4.71242948041907 4.32142834912767 4.22058366527279 4.24378682873287 4.08933208647894 4.09351993208106 4.09358155852323 4.09206455640814 4.25247800272054 4.09224760615927 4.25127385086909 4.10074242425783 3.84762486064482 3.3431083869136 3.33587504430314 3.32761223943328 3.33607895427637 3.36151173118283 3.35691381293675 3.34882260694584 3.83756262317267 4.08137020581756 4.22940804797261 4.36525342306733 5.16468521579253 4.35166158248765 4.04712726299998 3.29403191336424 3.29059141654726 3.28442578127311 3.27770095367627 3.25773760677101 3.22957928520859 3.18005190475392 3.13822130448341 3.08259567534947 3.00446188401959 3.12758803460515 3.36282439751544 3.2106593765693 2.95680632958982 2.64373484837618 2.64869165674822 2.46307097454344 2.61309947089703 2.74991468268123 2.76231174624517 2.92807426237613 3.03684018419443 3.167387563088 3.1997866554173 3.15490969173332 2.85769119240409 2.19971973373632 2.14391738661578 1.90832096016927 1.00599392975972 0.747333640999108 0.481247050750442 0 0 0 0 0 0 0 0 0 0 0 0 0 0 0 0 0 0 0 0 0 0 0 0 0.487604292148869 0.746322791620708 0.999062074291583 1.17667158482571 1.21897941511135 1.23952233804399 1.22982715929926 1.21495298784323 1.20016725725654 1.23021105623334 2.57046480152949 4.94178276892402 5.19688217184531 5.93709542202076 5.79964534292775 5.19961743731086 4.6566246717445 4.34417509134956 4.34645013094762 4.69166037088236 5.10556650859042 6.59201620463755 6.93526289956252 7.07233240337389 7.17725885993474 8.27415657364743 8.37011030279084 6.56339811462945 4.94024522353769 4.95830603006207 4.96500334857838 4.97129905995362 4.89831562412678 4.94127179585435 4.80874107946645 4.22079790661688 3.39387335605099 3.79231625003005 3.95813516995881 4.55659840804386 4.03467323799463 4.10643880736507 4.14879035025935 4.04996375043183 3.96612714367338 4.11327991703517 4.19121219734686 4.03594533081487 3.97305901914636 3.99834145417643 4.11575619720371 4.19139016801608 4.07929745194739 4.09118181957222 4.11711019667729 4.18953621289546 4.19282367638932 4.16389976305499 4.05863586901843 3.95367291818609 3.77300998440274 3.82298438250034 3.063490043867 3.00917691813554 3.02182577592083 3.02596477234554 2.94794073095512 2.82629404753956 2.83003354291097 2.62430688990243 2.23040055462544 2.06337345139438 1.94097921289238 1.70491102868211 1.17852423678085 0 0 0 0 0 0 0 0 0 0 0 0 0.50135493353458 0.737135688733604 0.973569987734323 1.08621084881212 1.17816033399566 2.62281894512068 2.0304433899992 1.78583312385529 1.16781696503382 1.13082597323757 1.10062162938951 2.17825207200153 3.21813763832789 3.49314391029172 3.48056151059863 5.74214027231079 6.25251269167748 3.31004126597719 3.41804870834295 3.41156203566704 3.32905371495324 4.76986748135739 7.39314246829184 8.93393170471809 9.98829172299985 10.0168592257665 9.73580344472406 10.1623681268172 11.0202267082425 9.38049568820944 8.36775895360676 7.07284517595992 9.37746104925417 3.36374201261682 0 0 0 2.41129042229626 3.71799566109371 7.48003867722038 7.02428251461594 5.50763609456079 4.2800909531199 3.82219674293994 3.84134900194469 -9999 -9999 -9999 -9999 3.78458865301115 -9999 3.40900689516575 3.34431609400983 3.38017263451086 3.51875879489046 5.21235293440005 11.8310402061678 9.89390970916234 9.52740233377053 10.9864412334642 11.1606600438347 9.79395135350722 9.70254075596628 10.6964478657912 8.57760613530128 8.56862478935811 8.90626387477458 8.42561618484256 11.2441675475807 11.5867696066314 11.3124316486362 11.3077029173676 9.39515387867589 9.43090063772158 11.4960291890299 11.6193952962134 10.3300498275184 9.48820144504097 8.69094002887227 8.14166457706601 8.21970114492445 -9999 9.30187580315492 9.45644332538096 -9999 -9999 -9999 -9999 -9999 -9999 -9999 -9999 -9999 -9999 -9999 -9999 -9999 -9999 -9999 -9999 -9999 -9999 -9999 -9999 -9999 -9999 -9999 -9999 -9999 -9999 -9999 -9999 -9999 -9999 -9999 -9999 -9999 -9999 -9999 -9999 -9999 -9999 -9999 -9999 -9999 -9999 -9999 -9999 -9999 -9999 -9999 -9999 -9999 -9999 -9999 -9999 -9999 -9999 -9999 -9999 -9999 -9999 -9999 -9999 -9999 -9999 -9999 -9999 -9999 -9999 -9999 -9999 -9999 -9999 -9999 -9999 -9999 -9999 -9999 -9999 -9999 -9999 -9999 -9999 -9999 -9999 -9999 -9999 -9999 -9999 -9999 -9999 -9999 -9999 -9999
-9999 -9999 -9999 -9999 -9999 -9999 -9999 -9999 -9999 -9999 -9999 -9999 -9999 -9999 -9999 -9999 -9999 -9999 -9999 -9999 -9999 -9999 -9999 -9999 -9999 -9999 -9999 -9999 -9999 -9999 -9999 -9999 -9999 -9999 -9999 -9999 -9999 -9999 -9999 -9999 -9999 -9999 -9999 -9999 -9999 -9999 -9999 -9999 -9999 -9999 -9999 -9999 6.87476924087834 5.96467516956762 5.36363225426076 4.20418735824626 3.59640639965474 4.15705782331933 3.79395106731353 3.81660600851365 3.86214389521935 3.88555869147612 3.88069396847059 3.89034474721714 3.88295795014452 3.88220028461538 4.32294462609618 4.3330748248476 3.88440375710965 3.89503073426783 3.91119357217417 3.92336513137155 3.91182520499464 3.90495973262543 3.91220963643171 3.90467118837823 3.90854212505197 3.91150255455474 3.90827573359826 3.91557955848522 3.90143966191207 3.93020436747932 3.93373949770824 3.93766048622647 3.87608688945976 3.8973495605645 3.94105051936275 3.95003866464848 3.94166283701066 3.86871344630029 3.86866782416216 4.32922092350619 4.33786001788699 5.54900797080441 5.70987927165577 5.51138499424557 5.03095579300805 4.54681774403209 4.35783688772797 3.74071722675187 3.75547993869478 3.65948572344014 3.66205824183149 3.64875512376005 3.68324436924564 3.65912560269214 3.62581364406586 3.73014792959011 4.34547889451964 4.99099880673259 5.01650180077554 4.88300173890524 4.6184594866031 4.13662648815781 4.26301040588916 4.33936415246054 4.90749066729785 5.11276244877157 5.3301234959558 5.38091038067761 5.2067361976358 4.54029010846687 4.57200903149534 4.61111206910737 4.64213143108917 4.6532624797922 4.65993738733496 4.64633710073513 5.11274220860773 5.70155814659386 5.65155528745109 4.68301257583269 4.68149738337269 4.61140147086375 4.48864789431124 4.15135158425349 3.9513464421667 3.93698137163209 3.7351555673575 3.3531972783824 3.16540868073294 3.41706278254596 4.34835495928899 4.35338203824095 3.87984647921969 3.44839795877019 3.1084897182351 2.64209031402958 1.93019886328535 1.73484087498868 1.24347892701801 1.22323431871744 1.23656613183073 1.20921733246035 1.23662372289728 1.25132742417267 1.25727428626123 1.25721368378698 1.26149562476956 1.261966739605 1.2609203346789 1.25722646066913 1.24672001148121 1.25722646066913 1.27510700354542 1.2786786385003 1.27250840434703 1.27946644905518 1.27946644905518 1.27889440651103 1.27498544587089 1.2788327106578 1.27708578888899 1.53408593640455 2.25024445948713 2.63432079696084 2.24570630507526 2.43341611232344 2.24142957131015 1.52740253147573 1.52761605422831 2.23425794192861 1.86380647000858 1.85819453896484 1.84656201875165 2.51476903499549 2.8518578417941 3.35517952204306 2.9978429368327 3.7707218583972 4.13465468968631 4.75502785211228 4.34690401957715 4.34662527573118 4.24903657133151 4.34203571491559 4.34330510465332 4.41367159315198 4.49991261277204 4.49743995894039 4.40769944125267 4.3450083974049 4.25087601513315 4.10556349755566 3.32990238732761 3.32681641186173 3.32590616201922 3.36217847703745 3.35714703129501 3.83877143974079 3.83164150839102 3.82653412728412 4.06966521057193 4.29746176459027 4.46448586765104 4.29595217168652 4.20654856365166 4.05795786999952 3.29230946295873 3.28920198527925 3.2880174891617 3.27951724828764 3.26026618673179 3.234600676225 3.1829691247693 3.1387301682521 3.08586457383805 3.07047379199685 3.07309425755643 2.99936030875146 3.11651637207743 3.46118277430522 3.46111562964755 2.99261641048693 2.99552026775266 3.00815033736689 3.08646123617219 3.14838102117834 3.19003428793779 3.22887261908175 3.25481691077895 3.22808749796046 2.90946370093335 2.25515241818529 2.10500718757415 1.25927315653071 1.01025446192404 0.907165951524008 0.747523059361202 0.481186583095365 0.481247050750442 0 0 0 0 0 0 0 0 0 0 0 0 0 0 0 0 0 0 0 0 0.483693456350942 0.747083846215939 0.901214496157336 1.06999879961173 1.15413557459996 1.22258115751075 1.22921616330651 1.23958493122972 1.22547901277622 1.21878480971971 1.21039469397972 1.19706226298471 2.45168114248308 4.54933491676413 4.59031327397201 5.16610430130121 5.21173122959492 4.90689052430935 4.19345037485349 4.09815733530387 4.11886310403289 4.19982547517599 4.36880192463434 5.37079748865957 6.59312941618637 6.97813267161963 7.03724041939334 7.79046607234269 8.26850565460017 6.97322173677108 5.0083713138591 4.69438380067445 4.49910262459336 4.24145103138869 4.43772850122368 4.9162774054267 4.65473597465403 3.73712537632027 3.75968512880544 3.59002165434895 3.6027978482621 3.85133994764891 4.05466161514789 4.14754377884315 4.14107047234665 3.96686950781702 3.91769999969124 4.08314545214295 4.15382102191345 4.08041863213206 3.982644080417 4.10456543161567 4.16121689826283 4.19303480695898 4.09294586656979 4.14991651283288 4.17897341155271 4.2348088928492 4.23935736164748 4.19397172139984 4.14861060427098 4.01870245090533 3.96440442116889 3.93386979121963 3.49159804452646 3.00962527973967 3.02221867007345 3.03038743791488 2.95068012690203 2.94928985192635 2.8272190926275 2.62698765533148 2.20641307753538 2.06326430986795 1.89548974272756 1.49876998449183 0.621459266138187 0 0 0 0 0 0 0 0 0 0 0.0449123375974658 0.500736485823786 0.738123109606518 0.880490381272327 1.12257928393525 1.1684054550213 1.19700651412044 2.86456756987574 3.36326897573866 3.40266844923307 3.1651022011046 2.82562429575916 1.98256435561318 2.3887856293878 2.91249640099692 3.30004081060995 3.46083405198826 3.38223292468271 9.17410579495931 7.6744023938246 3.41496226533189 3.37799621915797 3.20344218287611 3.12749128761158 3.83051326193219 5.94090090137536 7.46850584274535 7.51755815421269 9.44818547605218 10.1833112161649 9.48215601492134 9.64710520487046 9.45103408146022 8.59613430767297 8.68236807311937 3.17210827115392 0 0 2.9441670068061 2.00755066203972 3.45663743969545 4.71925641507492 5.66968335428986 5.79482752835145 5.8591449363511 5.83193189000199 5.17142495377172 3.84006946651361 -9999 -9999 -9999 3.80639238533469 -9999 -9999 3.47558201472882 3.5117069695936 4.57730034115556 6.0764103010999 9.84011333395695 11.7432533786031 11.5536528243404 11.2296963725197 10.559905681799 10.8295176902901 10.3952373000285 11.0127498394386 9.59122514470509 10.7067494393474 11.251582787938 11.3460507682557 11.4459862155454 11.6535212015243 11.3447070962577 11.0454806934047 8.57152972885609 9.3417899952308 9.60978286973034 9.55277878090788 8.73038536957303 7.99507978656262 8.14156848136189 -9999 -9999 -9999 -9999 -9999 -9999 -9999 -9999 -9999 -9999 -9999 -9999 -9999 -9999 -9999 -9999 -9999 -9999 -9999 -9999 -9999 -9999 -9999 -9999 -9999 -9999 -9999 -9999 -9999 -9999 -9999 -9999 -9999 -9999 -9999 -9999 -9999 -9999 -9999 -9999 -9999 -9999 -9999 -9999 -9999 -9999 -9999 -9999 -9999 -9999 -9999 -9999 -9999 -9999 -9999 -9999 -9999 -9999 -9999 -9999 -9999 -9999 -9999 -9999 -9999 -9999 -9999 -9999 -9999 -9999 -9999 -9999 -9999 -9999 -9999 -9999 -9999 -9999 -9999 -9999 -9999 -9999 -9999 -9999 -9999 -9999 -9999 -9999 -9999 -9999 -9999 -9999 -9999 -9999 -9999 -9999
-9999 -9999 -9999 -9999 -9999 -9999 -9999 -9999 -9999 -9999 -9999 -9999 -9999 -9999 -9999 -9999 -9999 -9999 -9999 -9999 -9999 -9999 -9999 -9999 -9999 -9999 -9999 -9999 -9999 -9999 -9999 -9999 -9999 -9999 -9999 -9999 -9999 -9999 -9999 -9999 -9999 -9999 -9999 -9999 -9999 -9999 -9999 -9999 -9999 -9999 -9999 -9999 9.02556302882636 7.86207359437451 5.80163194860789 4.578965928426 4.43041690244256 4.77046718062696 4.29778844158944 3.87970248307522 3.90716943463538 3.90926161739807 3.92061951405992 3.92389749309038 3.91300201256149 3.89299863893796 4.32657199277735 4.6216672323764 4.75176532011411 4.6521874163685 3.89784390317304 3.92155801171335 3.92346098809573 3.90832038869943 3.92048878429554 3.92353477607524 3.92377273691982 3.92193710349938 3.91411069367746 3.93072108436435 3.9333663796141 3.94320187768425 3.94646098115604 3.93974500126099 3.84744286702706 3.82857592949484 3.89465965356937 3.94216545746341 3.94210301056026 3.92152607233384 3.86714679749084 4.51283578015946 4.86632700338147 5.75311717165185 5.81434656116295 5.69558732082942 5.48583917622704 5.35821922148312 4.35480680163572 4.64827873337882 3.98987125101297 3.71874480544574 3.73014710294216 3.71447297212543 3.69104872323537 3.68382029734501 3.67314111890603 4.21485455239704 4.8102849672857 5.06895884049218 4.85007040795062 4.83780695058376 4.69588578562833 4.54245735875016 4.66971323729133 5.10219198570098 5.24051136602247 5.14723524170069 4.62366052405843 4.79220969436731 5.23282902829126 5.1410552926467 4.95434008779071 4.50666552394484 4.58569913675155 4.63491831052539 4.64735100746128 5.38990425474773 5.62532244069546 5.729308300516 5.44710584573285 4.69326242031001 4.64985103026498 4.52827070146573 4.21359299079354 3.723267327671 3.11151892485077 3.0467452619496 2.97165368967742 2.84696734877701 2.89601029286857 4.00428205091931 4.44831574422057 4.36906086400481 4.77100638662682 4.81081756723673 3.78510531946826 3.07381354520746 2.50295946762786 1.89446783864686 1.25429250413789 1.24780158194501 1.25126781234883 1.25126781234883 1.25132742417267 1.25721368378698 1.25788767382048 1.26081350163335 1.26445386128802 1.2662491297474 1.27233064411795 1.26438439063638 1.27510700354542 1.2832035075189 1.2832035075189 1.28682715745617 1.2786786385003 1.27946644905518 1.27946644905518 1.27889440651103 1.27946644905518 1.28080632201292 1.27714780404801 1.27442432417469 1.40218525793462 1.39855332208809 1.39855332208809 1.27343981271919 1.27350184023205 1.27158795908019 1.39994308305618 1.26856444344586 1.26420650533909 1.73851048298019 1.39386450099181 1.91766488302534 3.78802691611744 2.57055521907031 2.83337091422163 4.29993925678847 4.6525826838665 4.81798305606238 4.94294809099692 4.4168253951285 4.35697444089655 4.34930918415797 4.51950040164014 5.27082374779341 5.54048906120812 5.54803250105669 5.27970726938862 4.53891855801653 4.4911567259099 4.25066469754861 3.81938217599963 3.30109746506286 3.3083011767021 3.3254287441202 3.32866063214527 3.32572235218139 3.31594264180062 3.81361415060636 4.21726426619575 4.30540426178699 4.37051387273905 4.36933297594558 4.30702800217243 4.20819219597427 3.79219150813491 3.28470479901107 3.28955943393907 3.28642419893605 3.27653865765083 3.2622106529069 3.23647215669509 3.21437253586679 3.20603982039585 3.17596771528864 3.16887390419178 3.16146237873487 3.30501033962289 3.30221620872123 3.27036818551771 3.15333346228054 3.16138793466526 3.19493835890065 3.2032535279993 3.22908073732455 3.25414458193444 3.26335720806248 3.28475130718851 3.23866158817307 3.02888532164431 2.23393105450192 1.97899343009059 1.13612732917282 1.08561475087091 0.907165951524008 0.907165951524008 0.74765694743525 0.747532978989818 0.747541151723075 0.747348201561091 0.483465616950885 0.483465616950885 0.483465616950885 0.481358429657523 0.481358429657523 0 0.479052598934392 0.479052598934392 0.479052598934392 0.74754765294979 0.74754765294979 0.481358429657523 0.481409606377718 0.747356367930349 0.747356367930349 0.747358222316663 0.747358674785517 0.747358674785517 0.904222272572744 1.0057346141009 1.07269630925061 1.16047435169872 1.18338424306047 1.21633244427941 1.23279925268296 1.24241390558849 1.23362283370428 1.2279713552353 1.21039469397972 1.19385538996937 3.11439690084354 3.52419667397261 3.54076650876586 3.54207333741145 4.34968415246628 4.04071076809392 3.86471308129113 3.86062041656803 4.02433153529318 4.10857466198219 4.15814348987229 4.19897654737066 5.93070673276315 6.9137710180029 7.59637733367323 7.65563729150211 8.31078593231673 7.08616259079293 4.91396791147774 4.54608553976678 4.27683772209273 3.24088022174899 3.20006257589914 4.30538333929769 3.22965584000487 3.17270147038467 3.87907173867253 3.85434889852561 3.81899926300902 3.68560226728423 3.57276255713006 3.75949609446505 4.02348587054227 3.86829545564751 3.86379166183639 4.11530668737323 4.04917723640854 4.01868156249568 4.02781149376585 3.82848129467118 3.97821344037109 4.14468415690567 4.0970003717468 4.16938867782238 4.22712045329388 4.26911624808707 4.24655931153773 4.2075303940525 4.1725150567336 4.15852845698502 4.0347615563462 3.97970117217519 3.74307467681837 3.50185085595851 3.56966563458571 3.03664913477838 3.03451642319383 2.94644759934926 2.82718181683131 2.81197369263093 2.20366018126907 2.03606440912864 1.8379319319696 1.37543282307786 0 0 0 0 0 0.0449861203994048 0 0 0 0 0.50076804725102 0.500758801777796 0.738106748633387 0.882321629151154 1.04027420108485 1.14703482998261 1.19694674588026 1.79197439415259 2.72310860507537 3.37317521588708 3.58185788820806 3.53352056200779 3.47363232239393 3.09574977921615 3.17549514110652 3.229273718172 3.42227768758316 3.49726678069043 3.42315143741238 7.74656428091403 10.1107760427053 4.55740771730282 3.29029353355822 3.48736715803452 3.27643158271145 6.87332723437469 10.3801140730553 6.79949522217651 6.78143275945812 7.54173960313211 9.91729755056889 9.72330787900264 10.4044838688568 8.44911060494773 9.66883533019904 9.35867748032534 3.74159514213952 0 0 2.92887339048137 3.38048349343606 2.00816264067149 3.64098089268713 4.45564311804485 5.73863687871543 7.55626410439364 7.55228737412244 5.95155938998307 4.56521360775452 3.86284015759169 -9999 -9999 3.84355655011311 -9999 -9999 3.68189090929101 3.68124567329883 4.63797212489291 5.45297648483974 8.01783170220935 11.8619154350853 8.02453753994217 8.05193961102645 7.97654548296409 8.47632501331888 8.07103616086882 8.14757068413806 10.7573800251847 10.9151137743321 10.5331834413457 11.1223179242859 11.2719490818987 11.6836518836398 11.3689281115809 9.01546555811479 7.82159406712542 7.96236613405746 7.93067065048276 7.98780007989637 8.08984466540784 8.18100920918127 -9999 -9999 -9999 -9999 -9999 -9999 -9999 -9999 -9999 -9999 -9999 -9999 -9999 -9999 -9999 -9999 -9999 -9999 -9999 -9999 -9999 -9999 -9999 -9999 -9999 -9999 -9999 -9999 -9999 -9999 -9999 -9999 -9999 -9999 -9999 -9999 -9999 -9999 -9999 -9999 -9999 -9999 -9999 -9999 -9999 -9999 -9999 -9999 -9999 -9999 -9999 -9999 -9999 -9999 -9999 -9999 -9999 -9999 -9999 -9999 -9999 -9999 -9999 -9999 -9999 -9999 -9999 -9999 -9999 -9999 -9999 -9999 -9999 -9999 -9999 -9999 -9999 -9999 -9999 -9999 -9999 -9999 -9999 -9999 -9999 -9999 -9999 -9999 -9999 -9999 -9999 -9999 -9999 -9999 -9999 -9999 -9999
-9999 -9999 -9999 -9999 -9999 -9999 -9999 -9999 -9999 -9999 -9999 -9999 -9999 -9999 -9999 -9999 -9999 -9999 -9999 -9999 -9999 -9999 -9999 -9999 -9999 -9999 -9999 -9999 -9999 -9999 -9999 -9999 -9999 -9999 -9999 -9999 -9999 -9999 -9999 -9999 -9999 -9999 -9999 -9999 -9999 -9999 -9999 -9999 -9999 -9999 -9999 -9999 12.548441133893 10.7641597883914 8.27563006127398 4.63676734571753 5.24935339833653 5.21594384919181 4.56187104970169 3.94137659960822 3.94030558359766 3.94278782825932 3.93761503298698 3.93318384695861 3.91645171638109 3.89333015982278 4.85899864757256 5.06650653707105 4.76329242204953 5.5172474768188 5.36171494398014 4.77516698738407 4.04193354654405 3.9035559321329 3.91591320787253 3.92335566364151 3.92851077941777 3.9307551966316 3.90971933556249 3.92973216842638 3.92253533368639 3.95523085182943 3.94307581929198 3.95437272247635 3.93510049005871 4.56403329981261 3.85355718111298 3.9201968235617 3.92835925904256 3.88199955496463 3.85479390916752 5.49532694660451 5.60258918893126 5.86407327323985 5.82838243087714 5.68033026129217 5.42304653192074 4.87776190857763 4.33488153100083 4.63062118062488 4.28394231580207 3.74271879236559 3.74799153417567 3.73584891812081 3.69569104819784 3.68824016950539 3.688206394986 3.65995055695124 3.77676596279945 4.0785617989553 4.06354433964691 4.22159329426391 4.48608913231103 4.73644633321264 4.83153675732984 5.25845192559196 5.11990304232176 4.76350398328754 3.89692680823746 4.20745330444032 4.67640770952267 4.92366037577286 4.69786152429181 4.28632496824297 4.25755392297557 5.05993826277801 5.12679854122267 5.695831909866 5.77080151411295 5.68546738948254 5.44775308580725 5.11962891367722 4.46138609157529 4.14806952716464 3.13925883795765 2.6365660528506 3.11232933797373 2.95069581587776 3.21077447140633 3.20716026023301 3.36347582314249 3.99221084712539 4.48386956684992 4.43447657553188 4.64393940516502 5.05427549285644 4.57912016816652 3.99590400771579 2.82617199669868 2.39636993134816 2.01916187718779 1.76650563330754 1.25429250413789 1.25712532952453 1.25718667786025 1.25718667786025 1.26264311880749 1.26439211658163 1.2662491297474 1.26986882345404 1.27226918078009 1.27356408647862 1.27532803838011 1.28093097566613 1.28190584659269 1.28466423549728 1.27963518978579 1.28265803436751 1.28086854298417 1.28259596167859 1.28314191437502 1.28253408016524 1.27714780404801 1.27442432417469 1.27442432417469 1.27088441405396 1.27761591414508 1.27350184023205 1.28110404211054 1.27762390314201 1.27076634031617 1.27343981271919 1.26974496939139 1.28346542842754 1.26612525190391 2.39912641117688 2.92235804204351 3.52254287491781 4.44882012951374 5.06835543943816 5.31597169013935 5.31696149642019 5.39816428312486 5.3054092503292 5.06252072674301 4.50488654243842 5.45646950516895 5.66880171114605 5.75266508434251 5.74441687806047 5.70616365834847 5.62182709826068 5.44315510995342 4.49122917714702 4.21719012318917 3.2662925712638 3.23921225658028 3.26684577203274 3.28559485371439 3.29660160744922 3.30100725280174 4.06458900736328 4.20921685184679 4.30287509905829 4.40741508476997 4.9369447050623 4.93721912500433 4.40646786579331 4.30517659719152 4.04528605676268 3.28096653668352 3.28152149150048 3.28518265252991 3.27459323618015 3.25882491452901 3.25685049186416 3.25239529127088 3.24480118396059 3.23474216578715 3.24107093130522 3.22586243969358 3.22005280416944 3.22530086774557 3.23343295536203 3.23784747676133 3.23170636611832 3.25384693793028 3.25979271182912 3.26348944582786 3.28360906436509 3.30039593978465 3.27334601071283 3.03961839589886 2.21399832585015 1.67772020388685 1.13885705325634 1.0880155837789 1.01429802169702 0.908498434029965 0.9084849244531 0.907137821041315 1.01019684949709 0.747353049412765 0.747353049412765 0.747081518738107 0.747348201561091 0.74754765294979 0.74754765294979 0.74754765294979 0.907122205509106 0.907137821041315 1.01019684949709 1.01019684949709 1.01016706866179 1.01016706866179 1.00803306063834 1.00800209096376 1.00800209096376 1.0079698048773 1.00793550493861 1.00793550493861 1.07796274445691 1.12760649716171 1.16052393851778 1.20585519588413 1.21972367989486 1.23710241849697 1.24253796737682 1.23756456473249 1.22803403608338 1.22257603637217 1.21417747586747 1.22290530120822 3.12949717219362 3.47268996530542 3.46586515910566 3.41640433112157 3.46183194785021 3.88932294135363 3.48003147657079 3.48002668278015 3.48803720277399 3.46757743671176 3.77808522842269 4.65818920879355 5.77886250028117 7.39211731135569 7.61482749455514 8.50385071806268 8.93426850181055 7.69589295946922 6.96221021762104 4.63436884558326 4.02318954951349 3.40176316704517 2.64781228183871 2.42542208179055 2.5494621389138 2.78591758283892 3.72452053810637 3.62337118135309 3.68073664732211 3.8315886407789 3.10176789193105 3.49041713380544 3.06724418680974 3.4844859666733 3.73890270639468 3.89830535391707 3.92644859221567 4.11577669055545 3.81742386904715 3.61621765732963 3.8559352160731 3.99678918436832 4.10645490719016 4.17672638584747 4.28908746581471 4.77995547929612 4.28170493803913 4.25693735164421 4.20737729998646 4.1846076566768 4.13658890567897 4.09814090435423 4.04838600917266 3.96046952864601 3.97824336882361 3.83925197939357 3.52358036096756 3.44147834911501 2.95916091499965 2.80138373223713 2.20110007418141 1.9802352737532 1.77936018062141 0.981793422933138 0 0 0 0.0250150556485051 0.499243162941697 0.739071609150162 0.738072150079056 0.501401168351957 0.501406869118039 0.73803522704282 0.882196896891074 0.882228541559736 0.978138291146371 1.0456342702069 1.09199632132798 1.14708960382244 1.32113834824671 1.26514430983731 2.4817551923981 3.17267332232669 3.53278019452303 3.59349737435713 3.44426363792163 3.51970806321864 3.46249987098556 3.52634709691824 3.54700934262141 3.54082132655977 3.72172705377374 10.1515563387667 8.49783017725498 7.40546958890127 3.87529891437454 5.94723118380099 8.16878862116493 7.28126585349397 8.09242870725465 9.99214549830307 4.04078770585301 6.00642258880231 9.40498662322419 10.6702717751896 9.77991718302278 8.62528386015645 10.8918219668881 9.47166190453113 4.16800538216499 2.93092051315329 0 0 1.64933219724626 1.25646697145144 3.61745998461346 3.74286871709128 4.81828340296681 7.47675334238441 8.6143075984455 5.94243472062705 5.90995914551524 4.34582093604429 3.87755992314894 -9999 -9999 -9999 -9999 3.81226790466806 3.78035300115739 4.7402513329889 5.58816646698762 9.0103718022177 11.5664176659603 8.01029107224397 7.18506736541804 6.98439416143777 6.89374522967939 8.13857254738554 8.1096976186374 7.94171963931448 8.02681225502007 7.68823153064852 8.26448653645813 9.40291797743187 7.91578023118081 8.03429610100349 8.07270384024294 8.08965473652395 8.12751675924148 8.13845522889837 -9999 -9999 -9999 -9999 -9999 -9999 -9999 -9999 -9999 -9999 -9999 -9999 -9999 -9999 -9999 -9999 -9999 -9999 -9999 -9999 -9999 -9999 -9999 -9999 -9999 -9999 -9999 -9999 -9999 -9999 -9999 -9999 -9999 -9999 -9999 -9999 -9999 -9999 -9999 -9999 -9999 -9999 -9999 -9999 -9999 -9999 -9999 -9999 -9999 -9999 -9999 -9999 -9999 -9999 -9999 -9999 -9999 -9999 -9999 -9999 -9999 -9999 -9999 -9999 -9999 -9999 -9999 -9999 -9999 -9999 -9999 -9999 -9999 -9999 -9999 -9999 -9999 -9999 -9999 -9999 -9999 -9999 -9999 -9999 -9999 -9999 -9999 -9999 -9999 -9999 -9999 -9999 -9999 -9999 -9999 -9999 -9999 -9999 -9999 -9999
-9999 -9999 -9999 -9999 -9999 -9999 -9999 -9999 -9999 -9999 -9999 -9999 -9999 -9999 -9999 -9999 -9999 -9999 -9999 -9999 -9999 -9999 -9999 -9999 -9999 -9999 -9999 -9999 -9999 -9999 -9999 -9999 -9999 -9999 -9999 -9999 -9999 -9999 -9999 -9999 -9999 -9999 -9999 -9999 -9999 -9999 -9999 -9999 -9999 -9999 -9999 -9999 12.7860318044923 11.6584362784059 9.15438694878067 6.32035095575399 6.21787958214507 5.54987106490738 4.71752628479944 4.08409679458255 3.95398227708342 3.94935195282812 3.93701141690239 4.36969188744144 4.35133894024414 4.32479300370989 5.20774389595272 5.23678608274728 5.25110412802053 5.69126490399016 5.72438670093354 5.31986480747839 4.68704095207559 4.39834184700743 3.9239330467137 3.93040303132852 3.92170120278477 3.91778792382191 3.91923201703569 3.91043054818212 3.88121606543796 3.93281630460552 3.9466537506911 3.94732111993133 3.94302545507557 3.87118309129761 4.46817604435631 3.86084848030014 3.90605214340375 3.86026216332015 3.81873688599364 5.11773354175913 5.72296453516366 5.76564740631172 5.64556608760907 5.11531615201461 4.53671974034492 3.75026353790906 3.85610272236226 4.59927701704832 4.84451842468203 3.75075206428121 3.85269398260827 3.83296146278905 3.7218855011225 3.69236550091043 3.69812558944494 3.67864862692058 3.66007033650646 3.77793528423265 4.08611461836521 4.3931139710519 4.56534912331867 4.91800831364337 5.12482805397508 5.19766834664115 4.93781416801496 4.49598277835651 3.83528285491073 3.8297652836452 4.24506098520749 4.26802188590527 4.28305936935834 4.13030970834241 4.2216944165361 5.44146557539577 5.63417853664227 5.78282876456624 5.81411037228441 5.6784379119793 5.53380660502129 5.14876245687276 4.29322467342561 3.30900580996358 3.29303367529577 3.42703516335652 3.52532517691343 3.60691694753861 3.60412458622269 3.65962556634827 3.65957896561326 3.69560991144908 3.82676841667866 4.5302632499199 4.50238533265705 5.14748331775152 5.05828942893431 4.50598931136566 3.51338662733471 2.9260858663869 2.33606513549401 2.26955570352967 2.17334262169263 1.76739014806107 1.27261616123398 1.27021760702857 1.26395391585311 1.26756897666537 1.26757093862746 1.27204205668627 1.7758003740657 1.27317974943739 1.27454950104316 1.278221062394 1.278221062394 1.27838345736886 1.28093097566613 1.28093097566613 1.278221062394 1.28190584659269 1.28314191437502 1.28086854298417 1.28184316855048 1.27815837143007 1.28215771779521 1.78469098598651 1.78101129365422 1.27809591077052 1.78099372578163 1.28128436457688 1.78095795087804 1.77848834915536 1.77848834915536 2.52206058535343 2.52286569205864 3.11106080072068 3.21507318821024 3.33177716855925 4.15385000528047 5.04493655432855 5.41883075533793 5.43365227191145 5.659348658343 5.6439697433655 5.71913563352288 5.64341464862519 5.72349117115128 5.7619789231267 5.72946040527325 5.75487472878785 5.74765666170052 5.74626349187895 5.64842395369107 5.02624335466962 4.40179776952906 3.72575057629321 3.13605776009374 3.15268321991108 3.21866349209026 3.26497980041898 3.2778137573642 3.79091451134338 4.20476389687167 4.36763472111072 4.9292340682059 5.21149830366203 5.36323217902412 5.22245502548673 4.93719681512504 4.40632028220631 4.20053907994191 3.78253162452911 3.28361369878085 3.28336354248562 3.27613435438157 3.26570140991577 3.27008697040246 3.26021947403034 3.26003554943461 3.25334201748802 3.24233661659862 3.24084893427314 3.25084747452496 3.2488497348825 3.25833714229449 3.26679150252668 3.27807824836835 3.2827670575449 3.28445883349615 3.29340764095623 3.2954122510063 3.24926118607492 2.73525711939766 2.15908275791072 1.2289054231604 1.178628818088 1.0903603822604 0.91099568082507 0.909796442097637 0.908498434029965 1.01233160999473 1.01022599207459 0.90574450209631 0.904323207105632 0.904323207105632 1.00809324804761 1.01019684949709 1.01019684949709 1.01019684949709 1.01019684949709 1.08315769275075 1.13334275193397 1.13334275193397 1.13329832172816 1.13329832172816 1.130547649937 1.13050270979226 1.13050270979226 1.13045754826244 1.13041218395619 1.13041218395619 1.16652095724377 1.18983048622117 1.21231107638074 1.22312203465353 1.23297515786728 1.2406064342841 1.24334795712429 1.23308038966473 1.23374904383383 1.23301721293238 1.22251355894573 2.46277651088541 3.0513462846449 3.41606603245251 3.43150645999422 3.45907883055692 3.49519058946434 4.00351458740857 3.48764743891524 3.47594938980306 3.49430469864882 3.44054451047437 3.68966931020131 4.48375317361876 5.51391185125527 7.31641443143272 7.94061527173396 9.0575763999516 10.344937217546 8.29825100071096 7.10213946193514 5.38263976071328 3.65647130016399 3.03052060492353 2.90772344816485 2.59915986325328 2.77308588681893 2.89601762727192 2.88339878575443 2.96404945151128 3.0120557390004 3.17490458886613 3.16563088811827 3.14653623197056 2.93852373043779 2.98032691577525 3.18505723055674 3.20684413666566 3.59958424092859 3.97327821778417 3.62338818208797 3.20413510060195 3.84251280512048 3.84528327098949 4.09909363207699 4.1967439386762 5.19119501774918 5.21470528569658 4.7924300007315 4.30477985764221 4.26888653328176 4.27194088135772 4.21493565404844 4.24635045387301 4.26244998126745 4.17068594763205 4.12310532022512 4.13343997786023 4.02864317654424 3.93331572873083 3.82314623825817 3.67316282960429 3.08058120112548 2.86545897522535 2.50659197627875 1.35870546566872 0.74408777919839 0.74407971709118 0.894714157045963 0.891301374124945 0.985251179874182 0.88410222516796 0.978098502524252 1.04272816048451 1.04536147889207 1.04531599915965 1.09174923963917 1.09476850018113 1.09486739046927 1.09199632132798 1.12566917062931 1.15030471219745 1.18147966090426 1.24557015199734 1.99691592388374 2.85501498661424 3.21016208806399 3.51621941590169 3.50269067816584 3.54264850118457 3.58620253603643 3.56241684532219 3.55835491720288 3.53430460977813 3.45452349196359 3.71950338159194 10.2487754298652 8.19909752887444 9.86419567144629 9.8136618022542 6.02610994958872 3.76063848028435 3.59462705588729 10.5745894901126 3.93015491416865 6.83700413760699 9.334172765087 9.98908661571326 9.41782568361121 10.0229755062034 11.1092706605833 9.26455346583175 4.23158668955067 3.2779476603024 0 0 0 1.4979559182016 3.72997052997745 3.6949128081921 4.47888397015598 7.34353932306147 7.47414628732978 5.97217105150589 6.01846216124899 5.60249528930525 5.24937777319112 4.82192496995449 -9999 -9999 -9999 3.88227691896189 3.83127116524071 5.78622626975782 5.68827073572921 7.69349586547908 11.746521370943 10.6156156380631 8.00287010407969 6.41706410613339 6.20024637679007 6.58750363520074 6.84867214407721 7.81696641506616 8.02416305237442 8.09787783727247 -9999 -9999 -9999 -9999 -9999 -9999 -9999 -9999 -9999 -9999 -9999 -9999 -9999 -9999 -9999 -9999 -9999 -9999 -9999 -9999 -9999 -9999 -9999 -9999 -9999 -9999 -9999 -9999 -9999 -9999 -9999 -9999 -9999 -9999 -9999 -9999 -9999 -9999 -9999 -9999 -9999 -9999 -9999 -9999 -9999 -9999 -9999 -9999 -9999 -9999 -9999 -9999 -9999 -9999 -9999 -9999 -9999 -9999 -9999 -9999 -9999 -9999 -9999 -9999 -9999 -9999 -9999 -9999 -9999 -9999 -9999 -9999 -9999 -9999 -9999 -9999 -9999 -9999 -9999 -9999 -9999 -9999 -9999 -9999 -9999 -9999 -9999 -9999 -9999 -9999 -9999 -9999 -9999 -9999 -9999 -9999 -9999 -9999 -9999 -9999 -9999 -9999 -9999 -9999 -9999 -9999 -9999 -9999
-9999 -9999 -9999 -9999 -9999 -9999 -9999 -9999 -9999 -9999 -9999 -9999 -9999 -9999 -9999 -9999 -9999 -9999 -9999 -9999 -9999 -9999 -9999 -9999 -9999 -9999 -9999 -9999 -9999 -9999 -9999 -9999 -9999 -9999 -9999 -9999 -9999 -9999 -9999 -9999 -9999 -9999 -9999 -9999 -9999 -9999 -9999 -9999 -9999 -9999 -9999 -9999 12.3294696019103 10.7154013302686 8.4208795844259 7.67508670032639 6.77033670536842 6.36869795869362 5.85680205552204 4.86257394811986 4.4032092154855 4.39822108906962 4.62043940555333 4.82974053955651 4.85651506057934 4.77918161783547 6.03605413857878 6.01932700348718 5.35778829099114 5.70606565413097 5.75235393319566 5.49484693982511 5.24347960760654 4.05189134821319 3.92637865006153 3.92841972676757 3.91916856312187 3.9113724348184 3.91102660615407 3.88689910143931 3.84338254079272 3.89306377911602 3.92404131839982 3.92298757318701 3.95096051048161 3.90257171278403 4.82848784288094 3.85373491056181 3.85776296485462 4.52847059638377 3.75868035140856 3.81519554901854 5.31737256192087 5.4878289709742 4.70191837526711 4.21399873777337 3.72781284192305 3.73614729734242 3.70561617305477 4.22112623856209 4.10783503190555 3.73732284084869 3.84229160451393 3.81233676848974 3.68144156081245 3.69854971698959 3.712607435358 3.71722772658117 3.68934790189629 3.80379422363787 4.33855843672353 4.9221109613324 4.93215017903566 4.92597367538215 4.9494248218124 4.93010969489314 4.63374161500233 4.64034412300415 4.5317424564623 4.20333854061988 4.52043582996004 4.50977036639536 4.37030433470684 4.53551575849955 5.0658713417509 5.51801896317077 5.73785996402074 5.80391574002565 5.75774504739605 5.65251856219771 5.26704442995951 4.20682611400878 3.5815555895173 3.5712822542227 3.55824058525973 3.616406881717 3.6689385857054 3.72620387933033 3.75006986880124 3.76043886986163 3.74765421279581 3.75846140222821 3.73433875527337 3.72379425363557 4.42897561847039 4.68731516343784 5.39500361316358 4.65564730602143 3.77741807264754 3.51126607505961 3.37912280956365 3.37560568185599 3.1531097670811 2.83978700723996 2.27271114742091 2.27263854134902 2.17636381241415 2.17636381241415 2.02674106003568 2.03039338163777 2.0347884683322 2.03962081441307 1.78172687554169 1.28029011499943 1.28055525208523 1.28051416479517 1.2784465476479 1.28093097566613 1.27686383634561 1.278221062394 1.28460161139002 1.28190584659269 1.28184316855048 1.28053310356205 1.28237696646142 2.04142731740028 1.78290672532118 2.53005707239428 2.96459401994493 2.95753421186288 3.12334693613331 2.96457396734521 3.05721071540134 3.28452658311044 3.21366490480283 3.46001742843405 3.44082433026174 3.567921094434 3.63907932112826 4.62604134419437 5.4084770251255 5.48834733652259 5.66148061926615 5.75301400616142 5.77556036140818 5.78964241293821 5.78775989270507 5.73494051552543 5.65324245227233 5.6977929833408 5.68802432862136 5.7277145852997 5.72160687347438 5.56794144829475 4.4278689129416 4.08704178585364 2.92517460783561 3.01991279747904 3.17012673461411 3.2411061400062 3.26593298566102 3.77980200651281 4.19230704871764 4.35415794396342 5.17290566309448 5.48762864019174 5.62581014077398 5.57694991503102 5.51010851741553 5.24035990968677 4.44709900470396 4.29833744292572 4.0438180988971 3.27684935387437 3.28005044393327 3.2785553134668 3.27816248597012 3.27136243684897 3.26210299727777 3.25526379527272 3.24653480378587 3.24293466998121 3.25164460205652 3.25591559510633 3.26267446489591 3.27544479696679 3.28385266928531 3.29058422705237 3.29086629434887 3.29044116689912 3.25655849384755 3.12409231757194 2.23484884496053 2.0258244527572 1.24683268866717 1.21192562713659 1.09272097138364 0.912097803743315 0.911006848313364 1.01618556674695 1.01233160999473 1.01022599207459 1.01019684949709 1.00809324804761 1.08072088691427 1.08072088691427 1.08072088691427 1.08072088691427 1.08311942650959 1.08072088691427 1.13334275193397 1.16969087951955 1.19945011286535 1.19939817522636 1.19939817522636 1.2190525623428 1.21899808892495 1.21573495501097 1.21894360101372 1.21568045542936 1.21562596635099 1.21236551905384 1.22312203465353 1.23308953755284 1.23303228166897 1.23983034490323 1.24630096148536 1.24421947721927 1.23314390383184 1.23308038966473 1.23743776450735 1.2279713552353 1.21417747586747 2.82934967036488 3.14184142174504 3.4423953551904 3.49742425777631 3.47906935184124 3.47552943347675 3.47318469325792 3.42342106810701 3.4697093427513 3.41557139657894 3.25536756139897 3.25442925263143 4.16580068594798 5.57809245262605 8.2901169508952 10.2835757942522 9.6849637614327 8.99247276044836 6.94755321549126 4.75988030588992 3.12690660219901 2.92728679078762 2.84648817592324 2.69988202985658 2.76534423266276 2.88505659132493 2.94536924681281 2.94404930111081 2.99046444758539 2.93745379770484 3.03504534947401 2.86752620523902 2.8161526915423 2.92221269841674 2.92646456280738 2.95287145712889 2.96282502046751 2.98010688399365 2.91160903223462 3.02099183357661 3.27423621859667 3.8532860031286 4.11267529718346 4.97790363058995 5.2702627744621 5.19295381653271 5.20373094879745 5.33401901652849 5.09773999321424 4.31098785594108 4.27242434835829 4.31352948571925 4.36164944663694 4.3130245983039 4.26776150041105 4.25577791162343 4.10643968603505 4.00438542501817 3.84116942411657 3.6582175727537 3.24060354444303 3.03237563413315 2.59770691750918 1.54389416578333 1.06201828586383 1.06201828586383 1.06461391572822 1.05919149163812 1.0537393026641 1.09783871458827 1.09179855146492 1.15325570760327 1.17799883794818 1.26301855041028 1.17471585875434 1.1566499960752 1.156759392314 1.15352812022578 1.15352812022578 1.15024994094125 1.1684054550213 1.2455594144355 1.9837253215449 2.5911281090639 2.96693714425531 3.51045967839946 3.49436227360488 3.60638349905269 3.51494718946007 3.87611333741755 3.51247088650588 3.45558769100749 4.16851860720809 4.76537797345377 4.01094918742651 8.56419766434538 9.12990231930384 6.49018464888424 6.32571934096732 5.48486665101916 6.69251390568394 7.53285588396673 5.48732902991554 6.30254838327616 7.82628953288045 11.2924453071291 9.03795659489478 8.64694805720968 10.8375865441479 10.1703997227502 4.26340950528891 4.3013118729638 2.78374475059213 3.22484718872064 3.07037986074478 3.56128500813832 3.61050869040256 3.66180894451169 3.78460311508617 5.75973458927969 5.91447204480999 5.97753814019226 6.50418874490752 6.05130816093755 6.09696005381985 6.14929914335068 5.79047673968805 4.90239727607061 -9999 3.91224551114183 5.13347325324198 6.1121682423542 5.77148881677888 7.33687056450113 7.3150944409722 7.37504818696895 6.45526082644 6.53184506045831 5.97800957650104 6.02969463704494 7.12474044164132 8.17030139565118 8.17605983039777 -9999 -9999 -9999 -9999 -9999 -9999 -9999 -9999 -9999 -9999 -9999 -9999 -9999 -9999 -9999 -9999 -9999 -9999 -9999 -9999 -9999 -9999 -9999 -9999 -9999 -9999 -9999 -9999 -9999 -9999 -9999 -9999 -9999 -9999 -9999 -9999 -9999 -9999 -9999 -9999 -9999 -9999 -9999 -9999 -9999 -9999 -9999 -9999 -9999 -9999 -9999 -9999 -9999 -9999 -9999 -9999 -9999 -9999 -9999 -9999 -9999 -9999 -9999 -9999 -9999 -9999 -9999 -9999 -9999 -9999 -9999 -9999 -9999 -9999 -9999 -9999 -9999 -9999 -9999 -9999 -9999 -9999 -9999 -9999 -9999 -9999 -9999 -9999 -9999 -9999 -9999 -9999 -9999 -9999 -9999 -9999 -9999 -9999 -9999 -9999 -9999 -9999 -9999 -9999 -9999 -9999 -9999 -9999 -9999
-9999 -9999 -9999 -9999 -9999 -9999 -9999 -9999 -9999 -9999 -9999 -9999 -9999 -9999 -9999 -9999 -9999 -9999 -9999 -9999 -9999 -9999 -9999 -9999 -9999 -9999 -9999 -9999 -9999 -9999 -9999 -9999 -9999 -9999 -9999 -9999 -9999 -9999 -9999 -9999 -9999 -9999 -9999 -9999 -9999 -9999 -9999 -9999 -9999 -9999 -9999 -9999 11.1654849833127 10.0636264093819 8.24160022174959 7.64873794360788 6.76404512015888 6.25954702562889 5.83096966455499 5.62222909536287 5.41339065991512 4.98697584842394 4.90716767069124 4.90213668543295 4.90865141594033 5.61880902421469 6.46445038096111 6.59753179509319 6.46935119515495 6.40710671825259 6.22060567554766 5.70806120897205 5.40678260357017 4.51540703022721 3.90847094879906 3.90640614244346 3.89252124393858 3.87477350848195 3.87136018461116 3.87498013194825 3.84619544111224 3.85945057572865 3.88979232472796 3.89471571125772 3.93491219456146 3.91734397804286 7.0422825109628 4.7532312803512 4.44528851845663 4.42838867141242 4.3122491499809 3.78821530287868 3.89307073145643 4.53221294219695 3.74799629043072 3.75468282400248 3.70963899967953 3.71695112057511 3.67564983763115 3.76817717157569 3.70211824956404 3.73584346279596 3.70881345033612 3.65907739978042 3.68318427134537 3.71280678449522 3.72080675754165 3.72632551794012 3.72511306317159 4.97892911913244 5.08734140732865 5.12842633249193 4.95525605667797 4.96012892001266 4.97125466376765 4.99802354880436 5.2645830879736 5.08270726778627 4.6743436798942 4.56420809044024 4.55863944781574 4.41762039109964 4.98505052402623 5.05398927645202 5.34786912983893 5.67111304648064 5.80250691977453 5.82013667368972 5.70220785613332 5.17024198765443 3.79304765516934 3.66208614450857 3.65430327238417 3.63408242113503 3.68459900575192 3.67777068650435 3.71583585871988 3.75742346772511 3.76829006018422 3.76852816326452 3.77910179175319 3.78192141750568 3.78925404980737 3.76987945563685 3.76224337589455 3.88595388571608 4.26244998447981 3.88157379086436 3.73765209958144 3.693396058811 3.5813343985173 3.63911438043525 3.63131195861945 3.50191857813753 3.4870756473469 3.35948827492695 3.11865963524921 3.12166694540864 3.1214211170228 3.28843029694715 3.05960331599911 2.6854704239463 2.6854704239463 2.19528915978606 2.04286890540574 2.04350812355187 1.78547744920034 1.28196874834272 1.78281785232578 1.7855505779498 1.28624657664696 1.28658447339098 1.78908008060568 1.78934493796324 2.53729804914207 2.97124484330204 2.69276355332153 3.29743004721266 3.40650761794311 3.40650761794311 3.41021898113553 3.40172785085307 3.59954571357915 3.65371353048554 3.64715135978377 3.69108605857952 3.66842230616497 3.70484587301335 3.73854360504578 3.90239304428836 5.17172337770807 5.41256688333022 5.6566913847545 5.74671862354457 5.74972572041726 5.72549468292536 5.7330564855075 5.66674526149475 5.5754330330819 5.62288595270056 5.62778293436728 5.66077188788433 5.7222532569861 5.66162825644808 4.45597019625844 4.09619136310019 2.90649977143088 3.00602347847452 3.1538330433437 3.23756340821206 3.25577804628899 3.7681926742391 4.02279336076509 4.29732507132188 5.44782348516956 5.66509202910784 5.70309952028144 5.69786595996955 5.67567851065824 5.5764948610106 5.49342048024667 5.2310084780676 4.43653929369939 4.29438318477649 4.19563830893045 3.76035333917617 3.75639092312042 3.24914421373439 3.24433859411683 3.23986516096075 3.23588561798692 3.23588561798692 3.24225768810417 3.25318676970371 3.25666392033339 3.26999143481288 3.27762678818858 3.28427780389875 3.27763766976987 3.24431396005398 3.19463937402503 2.73581521012668 2.17108900895185 1.73623498362612 1.25734238822082 1.23217226358648 1.14423732828541 1.01809520907664 1.09039670051646 1.0880155837789 1.08557739562132 1.08319552172966 1.1333868998838 1.13334275193397 1.13059234929688 1.13059234929688 1.13329832172816 1.13329832172816 1.13059234929688 1.16969087951955 1.19945011286535 1.2190525623428 1.23341026641904 1.24704207895776 1.24698413835791 1.24360088508622 1.24354298837673 1.24348515794091 1.24681069099008 1.2503363221623 1.23993554793318 1.24684451591212 1.24330341695729 1.24990559653546 1.24416830475551 1.24636026474364 1.24696149391379 1.24614946734861 1.24131715060746 1.23750102945116 1.24127171962838 1.23179369372571 1.22039101948304 2.83822647621942 3.20862281009613 3.50082797810658 3.48616244354441 3.49744895582343 3.49738423788216 3.38100802321822 3.37884928338989 3.44166984551746 3.4459767074528 3.35472012233679 3.25886175562243 3.31379792546684 5.94692114332098 8.28847346356945 9.6389964593536 9.926572757839 7.61586429027613 5.88917693848664 3.3897772762824 2.77292233967185 2.78370236490262 2.73245347247563 2.58463482188267 2.55148786454511 2.73783253970761 2.72911557470271 2.84531375236001 2.85664307947949 2.89118040732507 2.90287882775186 2.78806269127633 2.84093728258531 2.84506968004426 2.70152621130036 2.87042548948288 2.87450672347792 2.7809494060753 2.89751013294561 3.16200470143039 3.24250440932611 3.86459325770007 4.86393683844246 5.037704502116 5.04908141143045 5.12278784507903 5.36975431058378 5.97149929321592 5.48722562319071 4.85634439899128 4.33461779685839 4.33160595156577 4.35563923516696 4.38689166311106 4.38232971739712 4.3220033150001 4.18614734029183 4.06929989899302 3.63768884518648 3.28327961580239 3.1022102699435 2.88446966229726 2.3639885652357 1.2718767183469 1.14467506856429 1.14779207269717 1.14773919881263 1.14446370612124 1.1852092040405 1.19510910647241 1.2764708056424 1.95917894262479 2.09926779714869 2.10831019764152 1.73834412116465 1.20102901718715 1.1916844634782 1.18827109866958 1.18821324339979 1.17166743072013 1.29234727443659 2.20540820640506 2.59050593101453 2.54543840378771 3.08793071331859 3.43018555370042 3.56211100616058 3.51916378064026 3.60962862866123 3.48286213287109 5.15298337549031 5.01614856137164 7.40652874304908 7.86976309490619 7.54850115460727 11.0150165737752 6.9841111757263 9.04375060914764 10.0114463787493 8.52111889580432 11.0194360151722 7.38859802566628 8.5658963899463 8.95269974433347 8.31505154144457 11.1532200013703 7.86738583987937 7.29798356113031 9.77195814051913 10.1732730691679 5.12657594977875 3.08378686627999 3.28595435779686 4.46644735537683 3.48854711883569 3.23671361518535 3.09893724269231 3.61125941879971 3.7627998772633 4.53150747271108 4.56413219934467 6.0075848843587 6.25710929906237 5.87136860620572 5.89179420145091 6.26847871908519 5.83275497396573 5.7758577619781 6.05803790236995 -9999 5.89715902539228 6.24985548046607 6.12430587523694 6.01090988058707 6.04049068045762 6.10030256720258 6.03401695641645 6.10206809201211 6.23791743072191 7.31265871185932 7.47361861139755 -9999 -9999 -9999 -9999 -9999 -9999 -9999 -9999 -9999 -9999 -9999 -9999 -9999 -9999 -9999 -9999 -9999 -9999 -9999 -9999 -9999 -9999 -9999 -9999 -9999 -9999 -9999 -9999 -9999 -9999 -9999 -9999 -9999 -9999 -9999 -9999 -9999 -9999 -9999 -9999 -9999 -9999 -9999 -9999 -9999 -9999 -9999 -9999 -9999 -9999 -9999 -9999 -9999 -9999 -9999 -9999 -9999 -9999 -9999 -9999 -9999 -9999 -9999 -9999 -9999 -9999 -9999 -9999 -9999 -9999 -9999 -9999 -9999 -9999 -9999 -9999 -9999 -9999 -9999 -9999 -9999 -9999 -9999 -9999 -9999 -9999 -9999 -9999 -9999 -9999 -9999 -9999 -9999 -9999 -9999 -9999 -9999 -9999 -9999 -9999 -9999 -9999 -9999 -9999 -9999 -9999 -9999 -9999 -9999 -9999 -9999
-9999 -9999 -9999 -9999 -9999 -9999 -9999 -9999 -9999 -9999 -9999 -9999 -9999 -9999 -9999 -9999 -9999 -9999 -9999 -9999 -9999 -9999 -9999 -9999 -9999 -9999 -9999 -9999 -9999 -9999 -9999 -9999 -9999 -9999 -9999 -9999 -9999 -9999 -9999 -9999 -9999 -9999 -9999 -9999 -9999 -9999 -9999 -9999 -9999 -9999 -9999 -9999 10.4303120106111 9.10454158401541 7.94120647936791 6.70636264947954 6.48744412127466 6.50069722849492 6.53530096405639 5.9843259404509 5.79831878421882 5.78480060339265 5.57939874821996 5.71372584107633 5.88960597759956 6.75174148256258 7.28933378016878 7.29779335217591 7.33620313794612 6.95481749825549 6.70054274075672 6.41749072358817 5.31369053614142 5.19536520295683 3.89607145772981 3.89581547895664 3.8959991020038 3.89498369874396 3.85615231898521 3.87327364373858 3.86416027544661 3.86648922256538 3.87281355076896 3.90857108304605 3.91323549570385 4.56512955329494 8.25267693291848 6.55078585544783 4.62448047334139 4.59425786566312 5.68748343095244 3.7687095170194 3.75701182760494 3.71415612148638 3.68584104761943 3.71349656093988 3.73120725667976 3.70331079838371 3.68534487146448 3.73801826227384 3.6330645829497 3.69989510604667 3.66757572452143 3.65874882970847 3.65167707790346 3.69349744560603 3.7393479667632 3.74624863597683 4.3048497184583 3.97648389204586 3.9845837850298 4.20430062785646 4.53169273449328 4.21761293147642 4.2351689602925 4.57289634152419 5.10262495565507 5.27385542907116 5.26892377736394 4.58315708278176 5.0063221351589 4.57292695338432 5.01691154137623 5.41460880228557 5.49672510564811 5.6536287032999 5.79853350046138 5.78919698611536 5.32904907259259 3.87205191368273 3.75079669143554 3.74767524771752 3.74429083749496 3.73573365409744 3.72157186575626 3.73733171742598 3.73921276575003 3.753573274729 3.77426020282751 3.77660547665824 3.78185625385884 3.7931130217415 3.79860029641111 3.80403409407241 3.7982083809279 3.7796543891992 3.76664683946291 3.75193499332468 3.75147397528048 3.7372055092377 3.71323759016649 3.68592905525612 3.68601764409851 3.64532810116586 3.58603983432675 3.58954497830374 3.58712995337028 3.58712995337028 3.57278922508594 3.47935802725637 3.33933595280615 3.44200080913174 3.29204666781542 3.13400833775436 3.14064565070606 2.79253138791252 2.68852255687465 2.0483499406178 2.19920486982083 2.20400803085685 1.28652491312304 2.97655793464673 2.97715947533941 2.97719373217618 2.97675369077669 3.24805407637276 3.41321406751822 3.53064598815009 3.62481273074764 3.58931569613312 3.6191929368541 3.72431672306188 3.7452342015291 3.75925031196044 3.74938953120989 3.7528641322513 3.76993401102037 3.77815815549921 3.78800120740715 3.77940284556498 4.55665489731185 5.42406544111574 5.58676052505599 5.67130494541582 5.71155754992144 5.65665449497598 5.67549970660959 5.62292188580212 5.56272707769249 5.57812812356422 5.61687798038879 5.63170737958535 5.70663325759915 5.69624830641746 5.24152507139725 4.3142455154935 3.94163306603759 3.17093823922822 3.20538875249673 3.24008626858121 3.25053352311014 3.74478149683318 3.99268584615408 4.75079232592748 5.40864142484626 5.67920351696408 5.73971301722083 5.728618701544 5.73033564053221 5.70995593887423 5.69017231519035 5.62080022053849 5.55985774167526 5.38301769354284 5.21601750270677 4.89682438095445 4.41678525003051 4.36187642827506 4.36432215618919 4.3615878259571 4.28846402810018 4.29229799121098 4.30626484664557 4.20954526947652 4.02237931894454 4.034951006318 4.03979160504089 3.76370020246858 3.74114953033583 3.18323371424413 3.00975960693215 2.23201556659019 2.11382045251353 1.40297687376611 1.27274941314826 1.24683268866717 1.20884984937033 1.18153123662181 1.14153186926118 1.13881355471925 1.13612732917282 1.17265975058993 1.16969087951955 1.16676643345427 1.16671761529166 1.1696420700232 1.16671761529166 1.19631344881587 1.19939817522636 1.21910700807123 1.23341026641904 1.25407280273286 1.26202686750029 1.26202686750029 1.26444912750583 1.26444912750583 1.26085614492428 1.25727428626123 1.26073480226444 1.25480410591007 1.25709299250639 1.25352316834078 1.25345168521225 1.25052940152119 1.24979294527895 1.24979294527895 1.24620944245142 1.24781219568562 1.2450181255489 1.24127171962838 1.23179369372571 1.22421073951676 1.81014125100522 3.25934478905972 3.12761576373744 3.38470573426042 3.49995912309116 3.49686201324994 3.43593606064046 3.40601039023253 3.4228418864186 3.46423167207092 3.38110022220421 3.26195355747131 3.16162171841055 4.15574691586776 7.37497631471178 8.26054531494524 8.36938428167979 8.77581820707547 6.97983802562788 5.97898660706343 3.84777145402905 2.72122632509516 2.59720113033457 2.04860545487769 2.03036888395246 1.91136496939301 2.32238935755899 2.54705158887319 2.74302234097677 2.75225514163776 2.81632527486713 2.67951802684621 2.63614721329843 2.63979490462455 2.48126503634945 2.48929206921961 2.49922485272851 2.50245176235142 2.5181898290963 2.57285585066219 2.80439114793142 3.17894531198635 4.58498543925664 4.78363309634508 5.0315248887281 5.13183927834253 5.14961173761604 5.30263588589385 5.44772613340379 6.00850942342366 5.26079597362977 4.85641484658179 4.36094726598327 4.39041551071474 4.41170510212142 4.4104190851226 4.30290960511018 4.11913258172013 3.75217656783689 3.27412768664878 3.03115752267623 2.77021663192604 2.50114613244644 1.69042219827122 1.31937787924969 1.19217622946708 1.19555670876641 1.19549929308712 1.21532903083595 1.21817451267319 1.73804984276695 2.17047852128034 3.21911060375798 3.34955627647516 3.35646070654846 3.18242448218284 3.03038493157197 2.73074855227666 2.24360933900348 2.23107633286728 2.22243228706333 2.71527763681133 2.68517341571638 2.92538590728021 2.87841995729583 3.05397300407583 3.22564425253852 3.55313980438372 3.62089490070962 3.60974268725464 3.60831775763535 4.44955844874725 5.35202501381606 11.2104558469923 10.4716025814472 10.3263119877507 7.06020512538734 6.88640888579223 10.7181039747184 10.173349590794 9.33325416382941 8.46999442245507 8.63856614953974 8.71548915991187 11.0126369406242 11.2230103115815 10.5642393383598 7.47756271801016 9.76779102603627 9.98169408948152 10.192650552895 4.30881565749986 1.84556287956767 3.38562649111364 4.48410197632189 3.55941421976065 3.56282270737538 3.55040651363457 3.72643040749408 4.48326831373659 4.80742035990006 4.71663433865422 5.94180707899234 6.48194211097376 6.65697744120641 5.92027101802554 6.23471250350922 6.39548591204361 6.42019140823128 6.40779718933235 -9999 6.41875012907323 6.38646958572236 6.41039897381344 6.35450878983795 6.26351973560586 6.3200214022779 6.38033314656017 6.40598290039191 7.14000014750767 7.46742098946206 7.49284911020021 -9999 -9999 -9999 -9999 -9999 -9999 -9999 -9999 -9999 -9999 -9999 -9999 -9999 -9999 -9999 -9999 -9999 -9999 -9999 -9999 -9999 -9999 -9999 -9999 -9999 -9999 -9999 -9999 -9999 -9999 -9999 -9999 -9999 -9999 -9999 -9999 -9999 -9999 -9999 -9999 -9999 -9999 -9999 -9999 -9999 -9999 -9999 -9999 -9999 12.4932221415234 12.8728759640106 12.5196567960684 -9999 13.2097706214166 12.5871450807494 -9999 -9999 -9999 -9999 -9999 -9999 -9999 -9999 -9999 -9999 -9999 -9999 -9999 -9999 -9999 -9999 -9999 -9999 -9999 -9999 -9999 -9999 -9999 -9999 -9999 -9999 -9999 -9999 -9999 -9999 -9999 -9999 -9999 -9999 -9999 -9999 -9999 -9999 -9999 -9999 -9999 -9999 -9999 -9999 -9999 -9999 -9999 -9999 -9999 -9999 -9999 -9999 -9999 -9999 -9999 -9999
-9999 -9999 -9999 -9999 -9999 -9999 -9999 -9999 -9999 -9999 -9999 -9999 -9999 -9999 -9999 -9999 -9999 -9999 -9999 -9999 -9999 -9999 -9999 -9999 -9999 -9999 -9999 -9999 -9999 -9999 -9999 -9999 -9999 -9999 -9999 -9999 -9999 -9999 -9999 -9999 -9999 -9999 -9999 -9999 -9999 -9999 -9999 -9999 -9999 -9999 -9999 -9999 9.53927937028397 8.97710561203355 6.77393951206215 5.82999327817957 6.31507959013042 6.58532824102328 6.62337951676608 6.64704582815789 6.8758137451886 7.27882980823017 7.12085151250285 7.45003772138514 7.52332405450532 7.75149577380016 7.87855371992177 7.95582469687883 7.88008508270328 7.78012914460136 7.56794880520409 6.69050425859566 6.61022784543812 4.34687985463171 3.87459143522304 4.65802894411888 3.87022862338565 3.87864624851199 4.2681362374673 3.82627329339013 3.85857339750564 3.86077837273029 4.30199776501502 4.33053662847993 3.89183153030348 4.32402421667982 4.63579657646192 4.70430635263746 4.9613519196827 6.2867780223549 6.03544499238995 3.7169082177168 3.6807680648181 3.70677688050351 3.62861416298659 3.67891477699278 3.69472346324001 3.69279143551317 3.6712339636781 3.57180586739171 3.59639509047816 3.62263803917102 3.603991888031 3.61058495695971 3.71279520149757 3.76562366356244 3.89310850612793 3.89336928028766 3.87369539801478 3.7568845934938 3.76532193987083 3.76887244402975 3.77830460325171 3.77830460325171 3.79565741150883 4.39509369423766 5.27808312378532 5.58694455519076 5.42223418787129 5.08398251295621 5.18269590748769 5.20125748961466 5.27195965392003 5.49691470787801 5.59092910640072 5.70049683645708 5.75304292474636 5.70157800566467 4.58710670893335 3.79452864669612 3.78204655282187 3.79827242973115 3.81284568955997 3.76612725323319 3.76989599542509 3.75894430150625 3.73534907752995 3.74984591950879 3.7778820253925 3.79738873874218 3.79844581710551 3.79153440811104 3.80570785429893 3.8121969567059 3.80449721554322 3.7942915659179 3.76669478580511 3.76918749630706 3.75206158676023 3.74783051645799 3.72128849610802 3.70458426077964 3.73106977181121 3.72686336895465 3.73046080758405 3.7509287122066 3.73124669475188 3.72076739053265 3.69380511495248 3.65241344988439 3.6828166550925 3.6828166550925 3.63233576697463 3.55650288367075 3.45993025944002 3.45794984340549 3.4859441887031 3.35660266026269 2.80088801509951 3.07601279905465 2.53685231598584 3.42522568519334 3.42334529527502 3.42338696164671 3.35794127993603 3.66301620060414 3.6320526632172 3.67299856798279 3.65981685020165 3.69093510214248 3.78478279320235 3.80316532371301 3.79954529269227 3.79163977090692 3.7878424755462 3.7961682255351 3.79516469745408 3.77993450047178 3.77944839924441 3.78452623278742 4.23029178971338 5.26416389866261 5.2799922389037 5.55434692652908 5.62076174871471 5.65592030143585 5.63473395900781 5.54949733704916 5.54242108144155 5.54191532693332 5.58988529186338 5.63053926076209 5.69079229541129 5.74337103641586 5.58713553686083 4.49817325400974 4.32980955586701 4.16016130091476 4.00951422002108 3.75517866121579 3.75292842019079 3.72512533442162 3.69547270095228 4.57665531636963 5.43200970805345 5.63522012566453 5.71545069887106 5.72999022842917 5.73158028616865 5.72317812473624 5.71527019852078 5.689291965265 5.69720236929831 5.6675264135837 5.63977397933015 5.59282709428958 5.53667947670455 5.52419536636718 5.44207831579766 5.44765679853503 5.35173652606703 5.33193543901601 5.31883581292331 5.29691431232922 5.10801689514629 5.1111593527553 4.86377834601515 4.76843580144191 4.10950609099428 3.85409226681891 2.68616766399737 2.15486774765824 1.91889852650152 1.27375206974665 1.27610930822842 1.27274941314826 1.25740038688571 1.24688899088426 1.2289054231604 1.20571910208614 1.22563844641753 1.19945011286535 1.19631344881587 1.19317633840752 1.19317633840752 1.19312421459349 1.21578945291916 1.23335388389199 1.23335388389199 1.24360088508622 1.25401363357598 1.26091704906063 1.26517746460747 1.26457794131682 1.26451580526911 1.26270540142238 1.26270540142238 1.25905113448488 1.26075195155951 1.25892721019527 1.25522653890984 1.25244487450546 1.24881423337165 1.24881423337165 1.24519966116267 1.24787233783505 1.24507836037857 1.24138056429713 1.24133530541853 1.2368472880361 1.24107448123523 2.48603099279273 2.95241148963116 3.08228077928279 3.26926434418326 3.1824980707908 3.12981683463337 3.41353204131574 3.43269471859753 3.46356771871897 3.47745098180291 3.36888522795297 3.36549726604723 3.23976368171336 4.74155058002597 8.01152908463743 8.20438142267633 7.26931587259202 6.37785976494064 6.32070221627563 5.90833530017143 5.39242631586868 3.18787761458677 1.58951384726849 1.28258917534528 1.13066490340641 1.11303350933967 1.11933798690794 1.24348211467817 1.59565705868292 2.63008946925568 2.36153111551064 2.63703996241666 2.06311603153669 2.06554468550475 1.960618858754 1.97604787637552 1.97829252626174 1.98091669031691 2.10279176567002 2.11626213294059 2.11855533739352 2.1964188733631 2.81401368440544 4.00914611396964 4.96793655358436 5.16228875580531 5.17113468575006 5.03013424536703 6.16600429252005 6.43331766743709 6.46422917848263 5.50371799949861 5.21059390658963 4.80774258742044 4.3474474799981 4.39981813303149 4.91161013605677 4.32441476812777 4.15951266587606 3.76274973318774 3.02409400644289 2.80279385672987 2.15427008861871 1.90079129256422 1.34629422211774 1.21910001363928 1.2190396264269 1.21897941511135 1.21897941511135 1.22544133847341 1.75128460528975 3.12005433176847 3.47224532909272 3.56581887162502 3.59222658202704 3.61815804812741 3.58397692130152 3.50176493885242 3.35240811472889 3.11970241114225 3.0104099992003 3.00421926383809 3.10489546100611 3.18564963014209 3.23467537341548 3.2113549009697 3.29706366243166 3.47982276848493 3.4433936108549 3.59745047481646 3.60320988616385 4.23051855061179 5.30571550100239 9.62346554782521 10.1567407976893 9.97902492903391 9.27803539677448 8.21961287409393 9.50373878190402 11.1536086709647 11.306545997957 11.2411091028953 8.6829618969194 11.3212432076793 10.7611749030345 9.89530231950999 10.0998155369371 10.7498384325529 7.56149905082302 10.5211253612432 9.96472309694506 8.81418618714152 4.21471816895033 2.63203390929714 4.14869161761787 4.33900817618967 4.46530573035564 4.61381504138325 4.49709322770075 5.21368920996795 5.62737330667172 5.79631798640492 5.386512856573 5.91457216398526 6.69728113911782 7.57342131019183 7.70330976744014 7.59785940130807 6.55084554608459 6.26992080811284 6.49488960939656 6.56625698411838 6.51899943671383 -9999 -9999 6.48376706719214 6.47716359660611 6.46460712174863 6.4644238673519 -9999 -9999 -9999 -9999 -9999 -9999 -9999 -9999 -9999 -9999 -9999 -9999 -9999 -9999 -9999 -9999 -9999 -9999 -9999 -9999 -9999 -9999 -9999 -9999 -9999 -9999 -9999 -9999 -9999 -9999 -9999 -9999 -9999 -9999 -9999 -9999 -9999 -9999 -9999 -9999 -9999 -9999 -9999 -9999 -9999 -9999 -9999 -9999 -9999 -9999 -9999 -9999 13.128056032367 12.9655700816718 13.1929377975364 13.1943334955337 13.3496633097691 13.2173940390752 12.8262226642696 13.4210038069748 13.5287918997089 -9999 -9999 -9999 -9999 -9999 -9999 -9999 -9999 -9999 -9999 -9999 -9999 -9999 -9999 -9999 -9999 -9999 -9999 -9999 -9999 -9999 -9999 -9999 -9999 -9999 -9999 -9999 -9999 -9999 -9999 -9999 -9999 -9999 -9999 -9999 -9999 -9999 -9999 -9999 -9999 -9999 -9999 -9999 -9999 -9999 -9999 -9999 -9999 -9999 -9999 -9999 -9999 -9999 -9999
-9999 -9999 -9999 -9999 -9999 -9999 -9999 -9999 -9999 -9999 -9999 -9999 -9999 -9999 -9999 -9999 -9999 -9999 -9999 -9999 -9999 -9999 -9999 -9999 -9999 -9999 -9999 -9999 -9999 -9999 -9999 -9999 -9999 -9999 -9999 -9999 -9999 -9999 -9999 -9999 -9999 -9999 -9999 -9999 -9999 -9999 -9999 -9999 -9999 -9999 -9999 -9999 9.53698965268332 9.24008645608006 8.23815312924479 7.26862856748174 7.30330651929846 8.17259388507174 8.39011887987115 7.91864464335223 7.7924124930757 7.78286282916592 7.92897546366066 8.00315808450106 7.9878554030307 7.97508170441597 8.09990303937682 8.09484987953921 8.05157477762986 7.99400619757732 7.81073526135763 7.63675850690715 6.56969696781818 5.3377655567629 5.00989869484001 5.4330413274843 4.64481705919698 4.70000207476658 4.73672606291883 4.75995046334074 4.8988221766696 4.91801870373804 4.75305425229494 4.8074638426663 4.65668829941658 4.52132096538927 4.29578913199099 4.59511086456544 7.39019905876362 7.90554677108924 4.35564932304796 3.73962347301678 5.85326945316915 4.64104655869946 5.31828503874284 3.62578930987869 3.68467720829507 3.66455975594831 3.64754628482406 3.53517181882443 4.07651389289592 3.6114914553026 3.63223485633133 3.68762015754828 3.70083599692062 3.75941966208393 3.88622339710925 3.88511285636636 3.75966812237676 3.76147950572699 3.77650237900573 3.77481186356362 3.77591281931303 3.79220658481111 3.79825641261527 3.9304673853503 5.21404739699448 5.58467352135012 5.5547764763675 5.43817454493887 5.34013744262634 5.48933944765403 5.49409501677443 5.64502578805833 5.69248159576825 5.70378184708987 5.69615292847742 5.5773499057233 3.9219879598013 3.81754668057295 3.81296183777965 3.82383344083107 3.82097567489691 3.80210230078277 3.79001732080638 3.74083917210926 3.73901110654248 3.72471255044885 3.75808204288951 3.79361554716166 3.80099021254762 3.80209576688101 3.8058183631845 3.82388205821761 3.82240215447905 3.81663087987469 3.80958676223208 3.78728245091068 3.76495351341308 3.7482915540833 3.74408045682595 3.74445741951487 3.75427544652027 3.76224328975922 3.77605469206666 3.78723321799339 3.79048868408747 3.78464051999087 3.78464051999087 3.77807826639061 3.77730533739676 3.76250923881018 3.73872970335388 3.68024263558103 3.7245347012877 3.68024263558103 3.68028729566542 3.64824157343463 3.57325154017396 3.32232102267424 3.33045975241527 3.55290346098014 3.70638334809285 3.67897428744796 3.69059209430321 3.76890783831006 3.77265065215546 3.75523153022338 3.7775186536138 3.81011566662054 3.81389197895752 3.81553019797457 3.81030045273797 3.78882954452158 3.8016112067539 3.8015663125809 3.78198473952558 3.77770314061464 3.75319864114362 3.85401809109702 3.85366741901731 4.51961030747736 4.822573842183 5.1776527306872 5.99567839103676 5.67293317196225 5.72179628288774 6.07008848158712 5.67706201744868 5.66415093554618 5.53845730499553 5.59756128676043 5.68509589867619 5.73592236936861 5.73622702233443 5.57758324139262 5.2038415628377 4.40874549573964 4.28158494176902 4.17306997497046 4.16377043699131 3.96778897151038 3.92843086612976 4.7341352727012 5.44063106156681 5.62968565664639 5.71271734262541 5.71617125401499 5.70081410798512 5.68687772321633 5.67766776804719 5.68724068090458 5.69174678763797 5.68338959963319 5.68146823380505 5.67988436054438 5.66006843003394 5.64652974576859 5.62883318863885 5.63603659369496 5.61449090371235 5.61426963763251 5.58895746128245 5.59529280356571 5.5624730162468 5.54344122609223 5.40753937816864 5.20998587424372 5.04780323205973 4.45017827335772 3.42006034812484 2.52429171154223 1.72022652337113 1.26697559512321 1.27473892964268 1.27557750609791 1.27535176408676 1.26462136769148 1.26462136769148 1.25394241293767 1.24014298239335 1.23677464291935 1.23341026641904 1.23335388389199 1.2299940915266 1.2299940915266 1.2299940915266 1.24354298837673 1.25051293511865 1.25498377782564 1.26161844720725 1.26270540142238 1.26361786717304 1.2600595876662 1.2600595876662 1.25582856804221 1.2509687094691 1.25214561005372 1.25208285705654 1.24835476192694 1.23242169530636 1.23985895339451 1.24464457849383 1.2410075199188 1.23716432502989 1.24094641817652 1.24088561248089 1.23697464049966 1.22645145163879 1.24172519522006 2.50038361838718 2.96240462282686 3.16007864141184 2.8658321288951 3.27920578227579 3.50660053532182 3.51878053215886 3.31227337177706 3.43654097444849 3.4175862842688 3.51407420218959 3.49090377687585 3.47284994544636 3.25459412923606 7.4737000864318 8.02154324979201 5.11943331167792 5.37402034617642 5.50323522370234 5.01969279662979 4.66190248888827 2.88652449961239 1.67622608803748 1.1743074560438 1.15748899565914 1.13071841384378 1.11308555376247 1.08601291006032 1.12561661803985 1.15681428652058 1.28156796475447 1.30727206686701 1.78531258651076 1.65466457757094 1.66921408397882 1.68425200925362 1.34756397824374 1.34792745309611 1.69442135070147 1.88132856871981 1.70030692206171 1.88067946051281 1.88873374804263 2.7064270035073 3.52103655071065 4.10037896819901 5.3237981035625 5.56772517146371 5.58080660251552 6.11481408232408 6.56721186794943 6.6264809430241 6.37233938337076 5.94468644789268 5.44626190656976 5.91240753125948 6.60661573165785 6.93783103492673 6.27419835236764 6.28728578047606 5.59829094890243 4.56490281004063 3.27292672966521 2.43147129443019 1.75408075711751 1.25884444725545 1.2588476854096 1.27167950005235 1.27168039431557 1.27750673327896 1.75342433037207 2.89777653807059 3.44828481999453 3.55843372823124 3.62890929046817 3.63587442619736 3.6401589703473 3.6303046330399 3.58735693445085 3.49726804855335 3.42559517434208 3.32646112549074 3.32358065650104 3.33981647222364 3.38057952820488 3.45792097408175 3.47952337534191 3.57660529946693 3.62334713822832 3.58848646304364 4.19203070605754 3.62917782359668 4.32519754082691 5.3305270831492 9.95147558089356 9.85120964880438 10.5890337535105 10.6836032942035 9.39064974290388 9.64062093971431 11.0405820167378 10.640546038743 11.3322979159943 11.2228619363593 10.4884716151584 9.62279770658407 8.58176629393563 7.65264310669387 10.2490432941567 8.45929103216954 9.60759221315229 9.97344110323542 5.08524869812668 4.33062963282024 4.10431699533377 4.27524447709323 4.22148823206953 5.01644534958251 5.4565199005441 5.526011895117 5.7045086989024 5.74816650207801 5.75366614818579 6.48978707432764 6.42056606637966 6.26113806669979 7.68973817464745 7.52259245025296 7.79656619903525 7.80194351314428 7.89448119644616 7.22223580541464 6.48497144983799 6.59392441898191 -9999 -9999 -9999 -9999 -9999 -9999 -9999 -9999 -9999 -9999 -9999 -9999 -9999 -9999 -9999 -9999 -9999 -9999 -9999 -9999 -9999 -9999 -9999 -9999 -9999 -9999 -9999 -9999 -9999 -9999 -9999 -9999 -9999 -9999 -9999 -9999 -9999 -9999 -9999 -9999 -9999 -9999 -9999 -9999 -9999 -9999 -9999 -9999 -9999 -9999 -9999 -9999 -9999 -9999 -9999 -9999 -9999 -9999 -9999 12.6223686150599 12.6064425917429 12.8996353080163 13.2057974949052 12.8875692281551 12.8566585914946 13.4186959910789 -9999 -9999 -9999 -9999 -9999 -9999 -9999 -9999 -9999 -9999 -9999 -9999 -9999 -9999 -9999 -9999 -9999 -9999 -9999 -9999 -9999 -9999 -9999 -9999 -9999 -9999 -9999 -9999 -9999 -9999 -9999 -9999 -9999 -9999 -9999 -9999 -9999 -9999 -9999 -9999 -9999 -9999 -9999 -9999 -9999 -9999 -9999 -9999 -9999 -9999 -9999 -9999 -9999 -9999 -9999
-9999 -9999 -9999 -9999 -9999 -9999 -9999 -9999 -9999 -9999 -9999 -9999 -9999 -9999 -9999 -9999 -9999 -9999 -9999 -9999 -9999 -9999 -9999 -9999 -9999 -9999 -9999 -9999 -9999 -9999 -9999 -9999 -9999 -9999 -9999 -9999 -9999 -9999 -9999 -9999 -9999 -9999 -9999 -9999 -9999 -9999 -9999 -9999 -9999 -9999 -9999 -9999 -9999 9.38172561058444 9.2515226340888 8.84626314572103 9.08336942744005 9.17671015284342 9.22704563019823 9.37056295944224 9.34178273342864 9.23294006017372 9.04822381376461 8.24610212279109 8.1615324320531 8.1068133178465 8.16875309212764 8.13329054935981 8.08889418793272 8.01630048131575 7.78185840648149 7.28151405576753 6.04500950422378 5.57805508695771 5.44690447011549 5.79694997283229 6.31331410169914 8.53557301846042 8.94975401929485 8.5255879266229 4.8010947241549 8.66985059951024 5.27467368228555 7.87139023277084 7.52208197708129 6.37781165154029 4.48866346715471 4.45544908735129 8.26147375600223 8.45126973176662 4.343908089885 3.74616904269722 5.58613296399973 4.02091472460981 3.64497067933443 3.55312903802712 3.64463570015999 3.65405266189184 3.65642275450771 3.6371203528489 3.50309881351066 3.65674312730466 3.67628916526465 3.69529260523466 3.72774702903329 3.74258475535414 3.75012881589091 3.74419490987497 3.75653818220554 3.75478543787474 3.76986707550457 3.76406609191521 3.78088162572322 3.79519034615218 3.79948617708691 4.38229794706122 4.90146256361374 4.73676186977293 5.07445118526324 5.04763564160465 5.48851868295763 5.61682314352192 5.57115764698125 5.57053094616389 5.51762818261222 5.62254622514891 5.60676533133143 5.17590764376847 3.80454605670185 3.8106269590092 3.82642821206557 3.81759150086276 3.81769316865085 3.81023187342623 3.79861392054955 3.77652950288653 3.75125701001201 3.71376990172198 3.7189600366693 3.78898758542445 3.79134261857969 3.79921012213002 3.78700200784893 3.82087033544676 3.82688837765723 3.82095591306121 3.81609448019146 3.79817183503215 3.78951571251112 3.77006819755158 3.76470225922506 3.76803913964882 3.77699772557395 3.78539986708618 3.78080227505614 3.79925625897189 3.80618301628832 3.80618301628832 3.79884482508323 3.80246731715372 3.80186493292398 3.79948867975939 3.78770100326053 3.78113872680768 3.78458619616418 3.78458619616418 3.78829428868038 3.7558953475326 3.74484184230044 3.76492264593293 3.69383394021666 3.65954422944745 3.7645107190223 3.76990479162158 3.76841704999998 3.82936466888395 3.81727091457428 3.81722328278194 3.83555561748642 3.83413337086916 3.83531550401675 3.82398017708124 3.80839539366863 3.82393415620643 3.81609721963864 3.78656530991835 3.76893524349177 3.728884246531 3.71009810821269 3.69000390585303 5.13397750961799 5.25197827494983 5.45794686401625 5.61898496928535 6.20362308426463 6.47391732829969 6.47417516948181 6.47525851520351 6.46377719619013 6.38486821518832 6.38158701339999 5.58856771908061 5.64854021057761 5.72965443414044 5.76158482524505 5.7564364168336 5.67171244408917 5.48891427893984 5.16275498994067 5.10318298283701 4.83375491173948 4.95635374474714 4.88637309878417 5.20645199071874 5.54112248065231 5.65922691895469 5.69960142219217 5.68491566703864 5.65028822396364 5.62800720234406 5.6116106319601 5.613319853791 5.62391145710958 5.6309722085768 5.65044882409869 5.64551931852821 5.65004359636114 5.6499428431921 5.65224737470128 5.65361206122618 5.66383343222374 5.66004925357207 5.68215992845495 5.68677366498648 5.6658839275926 5.60615633317928 5.48389159533539 5.27055960703521 4.84987328832217 4.25103721608936 4.01299056561147 3.65655411090331 2.91017143952166 1.2589820893096 1.26703955840652 1.27108100915929 1.27551487893182 1.26811395894741 1.26565282884629 1.25758163604522 1.25758163604522 1.25758163604522 1.25407280273286 1.25401363357598 1.24010857060954 1.24010857060954 1.25051293511865 1.25847046225236 1.26085614492428 1.26451580526911 1.26361786717304 1.2600595876662 1.25582856804221 1.24410330851868 1.76428304405584 2.67602539397148 3.59023231973361 1.77536123596652 1.23635404459011 1.27396747363366 1.23242169530636 1.23445470700443 1.23985895339451 1.23601702296153 1.23054249567534 1.23047756683547 1.22657889605116 1.80670056330344 2.72680830440595 2.5004810007101 2.87518116526309 3.30651967024502 2.64816007550314 2.97037651265103 3.38209414983629 3.49153330899263 3.52114484201677 3.44144696836143 3.49140955484718 3.49132368654647 3.54575196024063 3.53727058884607 3.37718552325675 3.3191692168562 5.47233596249407 3.83888351550754 3.27236877276234 3.41137158931487 3.81663124679639 3.23498437896818 2.31818435045787 2.0229963494051 1.26359953072171 1.16551028233424 1.12430801913621 1.10686285784707 1.11620826708983 1.11939036137112 1.15352812022578 1.17844790463083 1.19871931796126 1.21544890365507 1.2190396264269 1.23285679691759 1.23291452395661 1.23291452395661 1.23291452395661 1.24630096148536 1.37244224386094 1.37050000014419 1.37309686357367 1.37316045335615 2.21596079190642 2.81544190182087 3.29931738140229 3.40497989471996 3.95481833817311 4.53676675165396 5.26118802750568 6.44114979101597 6.64828930913373 6.66766942931482 6.58863726535211 6.56870124623905 6.65617387871455 6.51937971465393 6.2307813546745 6.51268780639765 6.83121950685678 6.9255097176235 6.51282631441999 4.65932001634932 4.32032981898618 3.95389833415688 3.04454420830466 2.51179546599897 2.16402053863337 2.66461636272182 2.66433844108058 2.66263669235084 3.00417019539519 3.35656612822472 3.5575898818871 3.61110450931777 3.6467354845073 3.65110387947523 3.64558148588808 3.62858580492073 3.60354994613257 3.52983334279663 3.51789553272692 3.51842574014773 3.50258954667142 3.50271688029892 3.53058030682324 3.58759165985262 3.61907395856178 3.65558117649585 3.62725699145084 5.43112777711623 9.6241849514817 5.34525755976119 5.39056938719049 9.01753043444502 11.3217227771376 10.6078518737868 11.0530857143649 11.216550010042 10.5854162996978 8.25252586916405 8.6391339318704 9.63624487114617 10.5331622782613 11.3624180346829 10.7882370919551 9.76833245105936 9.58765267817732 7.97971387720668 8.06046531553311 9.37808395833155 10.1805541732428 9.83446248331285 5.62030454002178 4.34959751947975 4.38825133404047 4.45130498959741 4.50754169611933 4.56430414167862 5.52497881105567 5.57490276840161 5.6040399549338 5.66850842172766 5.84347815737156 5.71310467066327 6.03212354042856 5.86616784542443 6.65689226898285 6.81475573286991 7.62255082046595 7.40123968568682 7.35162732601606 7.96012916812398 7.3215629961161 6.53154332200782 -9999 -9999 -9999 -9999 -9999 -9999 -9999 -9999 -9999 -9999 -9999 -9999 -9999 -9999 -9999 -9999 -9999 -9999 -9999 -9999 -9999 -9999 -9999 -9999 -9999 -9999 -9999 -9999 -9999 -9999 -9999 -9999 -9999 -9999 -9999 -9999 -9999 -9999 -9999 -9999 -9999 -9999 -9999 -9999 -9999 -9999 -9999 -9999 -9999 -9999 -9999 12.1927457140397 12.1808186382331 12.1412112618187 -9999 -9999 -9999 12.3507632595947 -9999 -9999 12.4955824858613 12.4836363056857 12.5087627900543 12.5436972773451 -9999 -9999 -9999 -9999 -9999 -9999 -9999 -9999 -9999 -9999 -9999 -9999 -9999 -9999 -9999 -9999 -9999 -9999 -9999 -9999 -9999 -9999 -9999 -9999 -9999 -9999 -9999 -9999 -9999 -9999 -9999 -9999 -9999 -9999 -9999 -9999 -9999 -9999 -9999 -9999 -9999 -9999 -9999 -9999 -9999 -9999 -9999 -9999 -9999 -9999 -9999 -9999 -9999 -9999 -9999 -9999 -9999
-9999 -9999 -9999 -9999 -9999 -9999 -9999 -9999 -9999 -9999 -9999 -9999 -9999 -9999 -9999 -9999 -9999 -9999 -9999 -9999 -9999 -9999 -9999 -9999 -9999 -9999 -9999 -9999 -9999 -9999 -9999 -9999 -9999 -9999 -9999 -9999 -9999 -9999 -9999 -9999 -9999 -9999 -9999 -9999 -9999 -9999 -9999 -9999 -9999 -9999 -9999 -9999 -9999 -9999 9.57164413014506 9.53326831729435 9.56789001011096 9.63801667586667 9.71016224527329 9.71123566110896 9.71316924857857 9.68619731695061 9.57632396933459 9.4338471649738 9.07727144694964 8.73763442826604 8.22309032861037 8.62440955043224 8.07274221882107 7.9574353309486 7.620790860651 7.54103555423072 6.28734467625764 5.60573636296956 5.71356413240164 7.20230881886345 7.87398072368247 9.65952026621623 9.30924968870042 12.1129037433792 8.46944024957963 8.1476535625641 8.914093228546 8.92290837086878 8.83683297577806 8.84558002723513 5.68901723327409 4.93972516533129 8.64022602473284 5.17382034301525 4.63057522564328 5.80207386482228 4.36285489771117 4.00563056627064 4.88099725233395 4.11709924027581 3.57672078220527 3.61902260277141 3.61862662396314 3.62270139569051 3.62815202412897 3.6425159878395 3.66451759443365 3.68731858168773 3.70994421075185 3.71836700115247 3.72514499081139 3.74423697844947 3.74024958362962 3.7387203322569 3.76926247486653 3.76313706658449 3.77073257876576 3.7985204931146 3.79843961502518 3.80568838766623 4.35511395376422 4.36509049286608 3.81237652639428 3.92385922307673 4.04910037356401 4.87636603009649 4.87768830473662 4.69585993332428 3.91640982196106 4.52345319890487 4.83483036787066 3.7836225149388 3.80058409097051 3.82101332333999 3.80793463390887 3.78911396858717 3.80501458205733 3.78992430078504 3.80744977531295 3.80050292693182 3.7712995931594 3.76054489027926 3.7662165269276 3.79762211044921 3.78709117013938 3.79471177219187 3.78500413251249 3.79424727817949 3.80322477919626 3.81005147768406 3.81998407950303 3.81851677609542 3.7957416637921 3.78223083890833 3.7715202479632 3.75464343634427 3.76282674782675 3.77791481892552 3.78032991618017 3.7879381825138 3.79339490177338 3.80773392723949 3.81720959761254 3.81720959761254 3.81486982044048 3.80753391252647 3.80701519985238 3.81328615654522 3.803929965012 3.81068673284821 3.81786943199221 3.80990936106724 3.82163061542084 3.81285701898695 3.79623587318113 3.79146946344416 3.78037712399397 3.83724218026259 3.84083037354358 3.85154462171775 3.85802930714141 3.85833175973821 3.85123204260144 3.83924752547361 3.81454453397229 3.80274323194632 3.82943970049874 3.81429096650515 3.79221701814873 3.7840810226487 3.74455010954536 3.72393085033717 3.79192599038229 4.19342976089935 5.11327880137092 5.52836286749121 5.57720854109361 5.64419288115879 6.3795880734476 6.51226385384574 6.60403925418103 7.18467729385174 7.3526430573392 7.43888551202764 7.17252865628986 6.4075183649526 5.66433114257862 5.69940830398488 5.76287061130342 5.77927431309042 5.77603848708108 5.71183942503309 5.61050548417071 5.51595495636245 5.44336571043824 5.36066230680837 5.3422951681337 5.44018580404527 5.58430385849114 5.67539612886081 5.67598256670241 5.62732371129129 5.57461822209471 5.53145423780766 5.5112330582779 5.51318819172115 5.53174953724238 5.55046944008201 5.56998343399848 5.58307798056497 5.59269904542037 5.60218696272855 5.60396051063981 5.62424229007749 5.63774707129977 5.66559663903978 5.69098408523909 5.68790807511666 5.63993434050873 5.50353487056854 5.30469552635749 4.55682573951802 4.28409645458489 4.04895834358851 3.6857808592994 3.47968467710063 3.42569089008151 2.93729394414426 1.76210962957542 1.26697559512321 1.27473892964268 1.27381512163406 1.27551487893182 1.2724540695081 1.27166671247134 1.27160556707879 1.26805280072128 1.25847046225236 1.25847046225236 1.25492375075578 1.26085614492428 1.26517746460747 1.26451580526911 1.26361786717304 1.2600595876662 1.75742742956019 3.17675478807137 3.34822795281191 3.25876705112233 3.59589810840096 3.64532414949464 3.39059412806475 3.05939288905514 3.05189233872962 2.25325141204766 1.78396628195955 1.23529319092784 1.23342078905123 1.23392919800563 1.79339301626608 2.05827917111911 2.65478720618636 3.11947630413294 2.88625629148576 3.1172065452614 2.88160056355472 2.65098708128869 3.31322900202058 3.47625904752464 3.4731641436099 3.47303890592881 3.50180099850119 3.50850069368272 3.55437180925214 3.56882971943496 3.54052773733151 3.42980904569304 3.26355421115501 3.21102147515832 3.32731646848734 3.39051991214797 3.39090701049226 3.31631586401459 2.73389537071689 2.0229963494051 1.26359953072171 1.14100083855838 1.13838494127439 1.10371203268096 1.10997027944243 1.11626054003547 1.12247426125364 1.1750527204351 1.19180074407239 1.21180994976928 1.22562399103203 1.22921616330651 1.23710241849697 1.2406064342841 1.2406064342841 1.24630096148536 1.2504694831761 1.24630096148536 1.24630096148536 1.25076418959722 1.24745370931848 2.01846047988444 2.47122173068736 3.58202589525979 2.90528348465098 3.40018860749831 4.24859985182882 5.35570784918496 6.61427945224989 6.66462807713354 6.60207180932834 6.62916630416121 6.65424745417632 6.80902131886399 6.68580822380458 6.13975096434847 6.15089776292638 6.4520318789432 9.24843865513713 6.66598712453809 6.17193939383041 4.61486873129437 4.12386504683128 3.41449163032131 3.34598215186717 3.24339404130847 3.28861981034296 3.38288202295474 3.41588238575106 3.4735431273246 3.56729587303287 3.61921687639432 3.64732169360665 3.66784054467255 3.66125085563059 3.65365956343236 3.62466550328792 3.57967363901328 3.52627259299844 3.53149327960854 3.60215172097069 3.60923045776313 3.61005863498331 3.62811661046724 3.65880888112969 3.66330951606695 3.65312844404087 3.59635488981776 5.4268272243849 6.91434697813722 5.42149650284256 9.0757820541347 10.4315723497953 9.44136565075742 10.5428751015537 10.8577495466458 10.9498975524032 10.8895019799283 10.3271380973765 9.83837902728613 8.60737308119809 8.90656088083159 10.7939505568801 11.0664892850752 10.2300071871355 9.64078468039538 6.52460971579966 4.95704570130707 6.6990038910332 10.5478627074399 10.4547606599003 7.19799886962094 4.44782584547532 5.12875017139198 5.2550266385811 4.97973551874829 4.54272696069375 4.62644397516604 4.74908138613973 5.69510006183553 5.72475959268556 5.61179357287865 5.70322096569127 5.8444202881979 6.5468303463272 6.11068106180513 6.37867953511611 7.1335520540768 7.78182192113055 7.18222548981444 8.06127785554115 7.3121756066152 6.84713719784807 -9999 -9999 -9999 -9999 -9999 -9999 -9999 -9999 -9999 -9999 -9999 -9999 -9999 -9999 -9999 -9999 -9999 -9999 -9999 -9999 -9999 -9999 -9999 -9999 -9999 -9999 -9999 -9999 -9999 -9999 -9999 -9999 -9999 -9999 -9999 -9999 -9999 -9999 -9999 -9999 -9999 -9999 -9999 -9999 -9999 -9999 -9999 -9999 -9999 -9999 -9999 -9999 12.7543668977104 12.9793998166218 -9999 -9999 12.3780576434042 12.5585581349356 13.1479123011443 -9999 -9999 -9999 -9999 -9999 -9999 -9999 -9999 -9999 -9999 -9999 -9999 -9999 -9999 -9999 -9999 -9999 -9999 -9999 -9999 -9999 -9999 -9999 -9999 -9999 -9999 -9999 -9999 -9999 -9999 -9999 -9999 -9999 -9999 -9999 -9999 -9999 -9999 -9999 -9999 -9999 -9999 -9999 -9999 -9999 -9999 -9999 -9999 -9999 -9999 -9999 -9999 -9999 -9999 -9999 -9999 -9999 -9999 -9999 -9999 -9999 -9999
-9999 -9999 -9999 -9999 -9999 -9999 -9999 -9999 -9999 -9999 -9999 -9999 -9999 -9999 -9999 -9999 -9999 -9999 -9999 -9999 -9999 -9999 -9999 -9999 -9999 -9999 -9999 -9999 -9999 -9999 -9999 -9999 -9999 -9999 -9999 -9999 -9999 -9999 -9999 -9999 -9999 -9999 -9999 -9999 -9999 -9999 -9999 -9999 -9999 -9999 -9999 -9999 -9999 -9999 -9999 9.70971316218793 9.72232100783296 10.305086051447 11.250955521651 11.2597345412563 9.97727162788481 9.95365960236101 9.80761161602653 9.70712713073935 9.58360865621714 9.36941696853583 9.0905793103848 8.81881752508279 8.45856779818506 7.66514963948897 7.02609316030822 7.76365978795739 6.52927347646622 5.72420351372715 6.41869422732398 7.58355406484922 7.77442608048637 9.52243630090287 11.0996735934126 11.109531430273 8.95927875134634 8.9161137180239 8.8226090233725 9.48638295385204 8.85408137152285 8.7503935745122 8.75780008580351 8.70317402869203 8.68222500399427 5.69642855523694 5.84677615865346 7.59452051784135 6.36119239088193 4.61765564552615 7.84012806268486 3.9249783753518 3.60438237982423 3.59422816633067 3.59196119292239 3.59713570805825 3.61103239308337 3.63077446138265 3.66025298208063 3.67562855104162 3.68121635611218 3.70039004626867 3.72120145665345 3.72757707899483 3.71254377130881 3.73637138154493 3.74638248148229 3.74634132539729 3.74385236655722 3.77070555852413 3.79481273629692 3.78815830928819 3.78211076627992 4.47889060178963 3.89485362899042 3.78988531878583 3.79554811133974 3.79918022305345 3.78791474891196 3.76706623416353 3.7632038512972 3.72479422273508 3.74195426557364 3.78948647066033 3.79700026860696 3.80333919119188 3.76581831764615 3.80417288058217 3.76974005881012 3.78825225279172 3.79986675889106 3.80855024027698 3.80492143249433 3.79251084385959 3.79780796266494 3.78737228620504 3.75668241319832 3.76266690311233 3.78252369723708 3.76886461175255 3.77482159073383 3.77613926266284 3.79843704225152 3.81314138732458 3.81297690395793 3.78972325624413 3.76673078233654 3.76206173912545 3.76745015965911 3.78899563581445 3.78515624226502 3.77840984063343 3.78632082217027 3.8127326736186 3.82863226291395 3.83321087856618 3.83257565437663 3.82859828222132 3.83222720334293 3.80443532897605 3.80443532897605 3.81009461536186 3.82126238957964 3.83207892945471 3.8389190044399 3.84114587191675 3.84917445792072 3.84343402219049 3.84254430267776 3.86510797022794 3.87656502734739 3.86581127514411 3.85986336525389 3.86982390008613 3.84502061020264 3.79167032974552 3.77590148282425 3.73836086602815 3.73831652197384 3.74224139232335 3.76766109130448 4.19350152798225 4.39369229855128 4.59313425023854 4.66314411719137 4.67784220105058 5.17482573894516 5.53821616529274 5.81987563817623 6.97736218020662 7.71517729979942 7.33330437925077 7.70638668188353 8.11941698392069 8.1206055439047 8.17252932337189 7.47214169979874 6.6947733060123 6.14730574480661 5.71762377531287 5.72871214901281 5.77727826291274 5.78834009738916 5.7709855297002 5.72179126758285 5.6695809354719 5.58877538933298 5.5161257094114 5.48508114059546 5.53161317017988 5.61685575530125 5.67637821612012 5.63480466266274 5.57683789167021 5.5018706063111 5.44397750106288 5.42162312300152 5.41663645140864 5.44945780201222 5.46249978194968 5.60467864802425 5.50787593404604 5.5362740891011 5.55159855484941 5.56527210265353 5.57387055048809 5.59259598118172 5.62350203567666 5.66763868858819 5.6467118646122 5.54074724743836 5.11228772485266 3.84177952563193 3.70108834798595 3.69189617013143 3.65868768866319 3.64248648426343 3.61656114226918 3.59724210539365 3.35953992633659 2.67845855695824 2.03011621163359 1.26892003623678 1.27119996210456 1.27467557398758 1.27375206974665 1.27545241988895 1.26880997711014 1.26880997711014 1.26517746460747 1.26517746460747 1.26517746460747 1.26457794131682 1.26451580526911 1.26270540142238 1.25994007754266 1.25990857074162 2.5135098608948 3.67609655626032 3.62460694844145 3.62140018597317 3.67966367914171 3.67396628978986 3.60012965807519 3.39051213356452 3.39094793675191 3.05453368629156 2.75321927288971 2.90929343114662 2.90015105829007 2.89514435349698 2.99395359887289 2.65711813253231 2.65302982341568 3.19230768575133 3.28220836500192 3.27957612321565 3.1174790079665 3.18292234902248 3.41011470279916 3.42611968421416 3.48636399685698 3.54466994186923 3.56901335751237 3.57026961457169 3.57999743203956 3.57079508022336 3.5512723033678 3.49962414526204 3.38259065682449 3.38958353159498 3.43997469513563 3.44640027175392 3.3884255770512 2.98526486078804 2.18028932177884 1.90801252745091 1.155488525342 1.11162551581662 1.09759157741774 1.07128924335014 1.11308555376247 1.14377379482928 1.17166743072013 1.19174250986178 1.20824305150897 1.22971151664278 1.23923490188685 1.24276854446875 1.24282764140817 1.25052940152119 1.2504694831761 1.2504694831761 1.2504694831761 1.25064451240726 1.25005107951337 1.75565960079556 1.75559938790363 2.34379491157351 2.94098915731621 2.96663643753798 2.94387537939017 3.50343938579754 4.23788983134959 5.02087144331979 6.57548473341299 6.56523603393146 6.54508404940717 6.64326869873114 6.63823264567525 6.78408438991302 6.7756162066001 6.41825319733095 5.34674572641857 6.3579593713165 9.1219997857053 9.34889321332177 7.38962078314199 4.67166595872521 3.83554444623166 3.63954735675711 3.61601369974068 3.58033742870569 3.57380386346798 3.58214389263298 3.62662728967122 3.63718984731213 3.67563846893425 3.68570611705274 3.68829487806717 3.68223091259983 3.66287325604395 3.66379826112422 3.63048585420804 3.54292157839557 3.49230275750071 3.58613479685083 3.63642310345961 3.66470639546419 3.6648921040304 3.66383217695633 3.67018119714562 3.6509882947947 3.62799122424714 3.58411092102179 5.35746381212789 5.46548479738347 5.43598005749518 8.38024053570931 10.143393957818 9.17265107656534 10.1475157667814 10.2648024069188 10.4990873123998 10.6437839521108 10.3014091238966 9.13925585091637 8.37103734193014 8.18015133451733 8.87696379059765 9.91086605099593 9.56475925860943 9.81738510336989 8.05466609248048 5.8802744108666 5.78498953770755 9.53337969371429 10.902598911201 8.74272750655361 5.81681848349683 5.25561159530493 5.34753446717105 5.38495164048596 5.23808966606382 4.61217993679431 4.66197875605092 5.43835460414541 5.76040090791807 5.80792358821726 5.91912937149211 5.67154378378708 7.54787985009439 7.50214422560301 7.73481488130982 8.67488472243409 8.56060942347366 7.69028229227914 8.09083006873058 6.78032596927958 7.37486914680931 -9999 -9999 -9999 -9999 -9999 -9999 -9999 -9999 -9999 -9999 -9999 -9999 -9999 -9999 -9999 -9999 -9999 -9999 -9999 -9999 -9999 -9999 -9999 -9999 -9999 -9999 -9999 -9999 -9999 -9999 -9999 -9999 -9999 -9999 -9999 -9999 -9999 -9999 -9999 -9999 -9999 -9999 7.89797543482846 8.88726187985224 11.6890461324115 11.4946452709763 11.679418857976 -9999 -9999 -9999 -9999 -9999 -9999 -9999 -9999 -9999 -9999 -9999 -9999 -9999 -9999 -9999 -9999 -9999 -9999 -9999 -9999 -9999 -9999 -9999 -9999 -9999 -9999 -9999 -9999 -9999 -9999 -9999 -9999 -9999 -9999 -9999 -9999 -9999 -9999 -9999 -9999 -9999 -9999 -9999 -9999 -9999 -9999 -9999 -9999 -9999 -9999 -9999 -9999 -9999 -9999 -9999 -9999 -9999 -9999 -9999 -9999 -9999 -9999 -9999 -9999 -9999 -9999 -9999 -9999 -9999 -9999 -9999 -9999 -9999 -9999
-9999 -9999 -9999 -9999 -9999 -9999 -9999 -9999 -9999 -9999 -9999 -9999 -9999 -9999 -9999 -9999 -9999 -9999 -9999 -9999 -9999 -9999 -9999 -9999 -9999 -9999 -9999 -9999 -9999 -9999 -9999 -9999 -9999 -9999 -9999 -9999 -9999 -9999 -9999 -9999 -9999 -9999 -9999 -9999 -9999 -9999 -9999 -9999 -9999 -9999 -9999 -9999 -9999 -9999 -9999 -9999 11.0570040195946 11.678549110094 11.8451307064081 12.0870824213294 12.1530837400375 13.1428211224352 13.4915215304661 10.8706126730318 9.68728787768327 9.49041793533156 9.13211749282076 8.47288637232504 7.62635755328991 6.99995372609457 6.90762641426164 8.10183764556231 6.88673015648872 6.59236547651532 6.41089375762686 6.79848651857045 7.39128717178501 9.63815615101807 9.55369422058766 10.8735732181456 11.04326710798 9.65177475065165 9.68565606835111 8.86477049587431 8.81555592018574 9.22804069909631 8.85182958242691 8.66307410273529 6.52849553491906 8.58708075884098 6.14536714121527 4.44541766418974 4.44662921732971 7.42569734846708 3.97070410906448 3.58286277171978 3.57309976435537 3.55222322002989 3.53807407101902 3.56035485943051 3.58646778696651 3.61488162033498 3.64853061181398 3.66861930609275 3.67944978023354 3.67001375690092 3.68980531868963 3.70369344449574 3.70272945792031 3.72285645156738 3.72001186121975 3.73550598021859 3.76204866222144 3.76402835931073 3.78814151540919 3.76698142744172 3.76300092574024 3.76779342776532 3.76399582051693 3.78472859845285 3.78081553305828 3.78480672102892 3.76411676440341 3.72440090162653 3.756612698642 3.71979316632698 3.78124063148626 3.78466622908589 3.79634690143978 3.77527843137056 3.80193091117034 3.81551653231368 3.81874379356206 3.80531915695333 3.80854620059679 3.80717849578257 3.81397930353214 3.8094257235411 3.80094723600191 3.77964725810331 3.75147175821954 3.73480227084961 3.75312543040899 3.76699682029796 3.76719206176696 3.74610236883999 3.7587305987747 3.79855236478607 3.80907098737594 3.79587640500813 3.78629535468138 3.79381785832437 3.79365655793043 3.78393362539596 3.79548936630958 3.79543686080444 3.77883439544891 3.81955663224154 3.83374387208881 3.84010604406531 3.84711070427957 3.84327665290454 3.84072714700501 3.80664158778376 3.83607540499301 3.83252387960288 3.81502632599235 3.81017160289665 3.81774077298268 3.84103259638959 3.85781659507427 3.8694206025559 3.86887375148557 3.87971201903597 3.88626871773442 3.87544164487672 3.85661087322252 3.83735472087486 3.83278361495281 3.82654211124647 3.77961564165157 3.77037815894182 3.79693787516409 4.55299606694821 4.69019227292193 4.6986867557838 4.69876299941943 4.7000642049772 4.70089930156611 4.71995573109214 5.14820275107654 6.12245033981742 6.84017583484636 7.99193735543505 8.04906402174802 8.35947623956283 8.406451781092 8.33254834280175 8.42589253924535 8.27898219924732 7.21669043390993 6.64276368509864 6.47827237884388 5.79950110121929 5.73874817199471 5.75453891296232 5.75752404836628 5.7534787571479 5.7449039045579 5.71059549948894 5.62657582297331 5.57461721288874 5.51289161977223 5.5086481297487 5.5725146802172 5.64749724879645 5.5987372933514 5.51729605014225 5.41501563850669 5.84125123569728 6.27047874658742 6.60048232312457 6.10465481570762 6.12446327168407 5.42706230714278 5.45488620646104 5.47878722867796 5.49469124796573 5.52387509455776 5.5420562887513 5.5615499487674 5.59474300967662 5.60927169198469 5.48713834319465 4.80116706941659 3.73662114231768 3.73776508616983 3.72869451768718 3.72280099774437 3.705788026099 3.67773023307802 3.64297108813342 3.58786215699291 3.48204150986416 3.27176124160275 3.05642809099151 2.03022714033928 2.03177067760579 1.77053057980151 1.77469136683772 1.27285658065894 1.27005622901313 1.27005622901313 1.26999355285672 1.26731050127151 1.26637388355011 1.26637388355011 1.26361786717304 1.26219179276018 1.76296708556692 2.66851723746636 3.19330086604844 3.65771287189049 3.69967531020597 3.69850279277099 3.69258403981376 3.65880717822578 3.66180180922217 3.51589572915062 3.36245016531296 3.31479982395072 3.14635222333456 3.24720059991336 3.30453725834531 3.22708160846312 3.47755646751114 3.34163346594513 3.20336127516093 3.39651729940435 3.39644484511345 3.39077945129747 3.3268709667475 3.4228751097867 3.43616174503568 3.52171188687164 3.56890703064397 3.57785866948735 3.57064599495456 3.56785670526943 3.5643160327849 3.537924105835 3.51237680508083 3.45338353724156 3.40731506043687 3.46045749530619 3.4893068349466 3.46855816627081 3.35864956447122 2.79028342483113 2.14377926372774 1.92119361031018 1.16918358893412 1.1508821249572 1.12436134867002 1.10686285784707 1.11620826708983 1.14703482998261 1.18832914826424 1.21474195016485 1.22603362106934 1.23550462569876 1.24620944245142 1.24620944245142 1.24979294527895 1.24979294527895 1.25005107951337 1.25017044019931 1.25005107951337 1.25350558681826 1.75389332544423 2.02257006969099 2.28216152036778 2.90806703406862 2.94387537939017 2.94389516600171 3.37379495096544 3.48219687826923 3.62524620334547 4.31661908464553 6.00997122875831 6.24075719351795 6.23794619246681 6.3114236025182 6.46936043462036 6.72613632987482 6.92625759319265 6.56682731105102 5.21021527530319 4.65323009567141 5.3102503274205 5.29410913385927 4.53452683364084 3.75480451116622 3.72942355261657 3.6986700432357 3.68461552945752 3.66499140055914 3.67518536949329 3.69590122336292 3.71126964830704 3.70101945672632 3.69832388545369 3.70487804636957 3.6970577199102 3.68518542640935 3.65575416806999 3.65564344284429 3.65819256565567 3.6038850840987 3.56861253267063 3.64650032283989 3.66216655364643 3.67062793717086 3.65559649127687 3.67032726150597 3.66663809438474 3.63531549216384 3.67052657420698 5.44792733223957 5.45796486212576 6.71727187801322 5.4574665206587 9.72502385482828 11.1217512194469 10.0760634402409 9.71054875834925 9.82187386723093 10.114798829444 9.85090193439452 9.65890972441256 9.08334648271557 6.89676945921521 4.94278934599134 6.18946961232787 8.02549642781865 7.50109797173868 7.7600507112517 5.13653117771711 5.06947218290484 5.20820151361045 8.51385392811491 10.915334511855 10.1287424900684 6.55390110192837 5.27186731002444 5.87420880992611 5.39242559444538 5.47801029543716 4.69695128841579 4.64642525488581 5.21859284100104 5.74536264095447 5.55523418539944 6.81816678773096 5.92444471739638 6.97549133491584 6.1798759058722 6.09905692385635 8.59716556375844 7.86697264716363 6.99341192451366 7.62759352608107 7.46077625795792 -9999 -9999 -9999 -9999 -9999 -9999 -9999 -9999 -9999 -9999 -9999 -9999 -9999 -9999 -9999 -9999 -9999 -9999 -9999 -9999 -9999 -9999 -9999 -9999 -9999 -9999 -9999 -9999 -9999 -9999 -9999 -9999 -9999 -9999 -9999 -9999 -9999 -9999 -9999 -9999 -9999 -9999 6.77307199425022 7.9169736422444 9.28272600395601 11.4786827598386 11.861722181865 12.0269267539001 -9999 -9999 -9999 -9999 -9999 -9999 -9999 -9999 -9999 -9999 -9999 -9999 -9999 -9999 -9999 -9999 -9999 -9999 -9999 -9999 -9999 -9999 -9999 -9999 -9999 -9999 -9999 -9999 -9999 -9999 -9999 -9999 -9999 -9999 -9999 -9999 -9999 -9999 -9999 -9999 -9999 -9999 -9999 -9999 -9999 -9999 -9999 -9999 -9999 -9999 -9999 -9999 -9999 -9999 -9999 -9999 -9999 -9999 -9999 -9999 -9999 -9999 -9999 -9999 -9999 -9999 -9999 -9999 -9999 -9999 -9999 -9999 -9999 -9999
-9999 -9999 -9999 -9999 -9999 -9999 -9999 -9999 -9999 -9999 -9999 -9999 -9999 -9999 -9999 -9999 -9999 -9999 -9999 -9999 -9999 -9999 -9999 -9999 -9999 -9999 -9999 -9999 -9999 -9999 -9999 -9999 -9999 -9999 -9999 -9999 -9999 -9999 -9999 -9999 -9999 -9999 -9999 -9999 -9999 -9999 -9999 -9999 -9999 -9999 -9999 -9999 -9999 -9999 12.1403858823823 12.1359228280267 13.3712296149108 13.3395419016505 13.0792616285303 13.0346099936689 13.5836955226212 14.6227027483453 14.7805554455885 14.3506945093878 10.7276470606586 9.49253467182274 8.56979817608089 7.85691151156335 7.38713575893973 7.33018370214588 7.72217829909261 7.82433575656912 8.52931170942101 6.52590879861333 6.8363353064227 9.6533321310514 9.37339825296492 10.2116717059855 11.8985742899201 10.9651461102754 10.6970117731376 10.0126017539571 9.6024869087137 9.52354741540761 9.34511536642752 9.54423843519191 8.17914160722465 6.92023649721603 7.80565252540948 7.32130485850515 4.75929244951193 4.26105843348738 4.04262731912061 4.00450752116855 3.53524651024756 3.55839254635419 3.53644948231774 3.50707215947081 3.51382708938677 3.54117202189698 3.5754702402053 3.60561096766831 3.63370318045999 3.6594624308812 3.6660313074801 3.66302003113558 3.66037346330912 3.6700001523225 3.69757377658605 3.70905981400946 3.71416054938515 3.73437984315699 3.76420985000608 3.78529266126938 3.75583332901074 3.76411043927447 3.7097069126486 3.8329385566707 3.72012359269514 3.76878586192549 3.76511705106996 3.7773051257302 3.76225358265104 3.75673475347544 3.74091442622706 3.72313889645133 3.77235800293277 3.77927971634076 3.7747680693088 3.77047979925811 3.79748390117532 3.78982211710135 3.78067351646845 3.80914682565642 3.80904751869432 3.80996128583051 3.80682294650518 3.79177394995777 3.77422366856599 3.75372511275951 3.74795652700706 3.77902913998367 4.22117626781754 4.22056653374232 3.7888852280091 4.48609190469478 4.48234289470286 4.25902997371917 3.8027964978777 3.80785493864824 3.79275398367172 3.80759189338302 3.79247860389704 3.75545026637176 3.79088349579742 3.79485610071099 3.8077136666264 3.83305488472549 3.84479630045721 3.8339646177284 3.8433509775887 3.84705705049428 3.83602112930731 3.8321728336933 3.84367394906296 3.82171913436511 3.78362946843433 3.77832378328293 3.79897727531809 3.81876770817415 3.8476730890201 3.83024781647821 3.85231480605321 3.84856919792552 3.85613116054119 3.8780333863101 3.87886572080827 3.85585940855497 3.82339662647335 3.81724688687447 4.26680643682682 4.67789947722256 4.74673852984645 4.75929731742799 5.1682804312068 4.79782118942817 4.71578089879132 4.79615290509602 4.80931839005885 4.79933540200254 5.14852986324566 6.27947124568866 7.20770186482747 8.31260984805788 8.37357978098319 8.40504818304888 8.44308338092964 8.47526068186966 8.43811852661241 8.27634967246684 7.94461108790903 7.77565437115529 6.78011125054615 6.47430984478315 6.15004925891088 5.69081553118983 5.71653077324769 5.71753188623685 5.71155983980839 5.67265406679835 5.59979751512085 5.55684725803352 5.48623301345154 5.50208859980073 5.59724025425278 5.59524394084654 5.56240825748148 5.43827884850857 6.15947082611579 7.32747082037822 7.8166325670081 7.70291657292731 6.27350439669923 6.10838631935775 6.33292260213794 6.34321837901828 5.92752009816882 5.57610195328898 5.48725858374789 5.51119206991222 5.53546743144326 5.54352211627707 5.52257738464184 5.16301356820019 3.70090049419348 3.7342072316694 3.74348044039676 3.74965538464757 3.73568180079194 3.72595837134821 3.70989825420846 3.66604975445864 3.62351908807539 3.60150362128414 3.53718204022219 3.43843260737292 3.12951975108159 3.06111280890966 2.79207512905963 2.69145463526456 2.03702060994238 2.03748847964926 2.03748847964926 1.77102628239429 1.77086548594981 1.77088511883757 1.77090462168656 1.76913612231106 2.68261663320938 2.67860064267012 3.27529240836689 3.56901742114278 3.68085427095222 3.69474078007233 3.69972128430893 3.69367442119015 3.63648696010162 3.65718328449102 3.62478995277502 3.4666598757351 3.5128361900415 3.42606263004141 3.4231297647286 3.462107425371 3.4522174231682 3.43799928765503 3.43512362235712 3.46430492890733 3.50315121599391 3.53317232221843 3.49660286457667 3.4934849921847 3.49337765929406 3.49938890600775 3.54583159429036 3.56208447762506 3.59917196545629 3.58623795302427 3.52211908685283 3.5114078195754 3.52775390691631 3.54621743753694 3.51602766694678 3.4620619066816 3.48689311526391 3.5023364726586 3.43358349350834 3.27251559680077 2.37478741717381 2.15947220836961 1.92841332102506 1.26054878633475 1.15754463727437 1.13077210570304 1.11308555376247 1.14698019199956 1.17166743072013 1.18832914826424 1.21474195016485 1.23178429439072 1.24335496794013 1.75457147271858 1.75463224973554 1.75648395420373 1.75558119219238 1.7538331125523 1.7538331125523 1.75741707490039 1.75741707490039 2.18071835889437 2.28216152036778 2.39440596645887 3.19415978065178 3.36050653645181 3.54681784701941 3.60380513992003 3.60388410019844 3.6559269082102 3.66976116893849 3.78237968338737 4.11171124458931 4.39940484505475 4.43172322371799 5.28344821585388 6.3569936507639 8.30981845334171 6.60530912777169 5.15833492587769 4.62283623483551 4.22257904545336 3.86605416914423 3.86324247778806 3.7525716834952 3.75907350993978 3.73611905119312 3.72339033715588 3.70186126126065 3.71579665163749 3.73755380412342 3.7214048801134 3.72821109914165 3.71980173667698 3.71584056848783 3.70958963383344 3.69374859563891 3.67359463597676 3.63552935559793 3.65416801705509 3.67021677450639 3.6535659216091 3.66211201869656 3.68185034993671 3.65965326984529 3.61229254637203 3.68796540128473 3.61504390319497 5.02389532885446 5.50038967658936 5.49265221248537 6.3531291554474 9.01747151189977 8.51461008478054 9.90642975158137 9.52692990758935 8.77592933684492 9.43855419575313 9.51360055166685 9.91666062297519 9.43056557274842 8.3171815197388 7.725067297819 7.72915301770681 6.37842866227243 8.51025112475323 9.1837310816132 9.71743080788341 7.39654294320006 6.86665249106762 7.53880280347533 7.37658627340843 7.54720603386738 10.9522222142598 10.1340343767524 7.74308936467173 5.89834816308627 5.34094731279156 5.4117892385537 5.48274955970827 4.70301229554404 5.47703054009667 5.42211103320196 5.47400471925916 5.72725278626002 7.32817892019758 5.97031289120649 5.62459280872271 6.01990619254137 6.29121803240907 5.9138178128245 6.99656388303058 7.99028196619996 7.55815158941936 7.63800920483507 7.67064237625595 -9999 -9999 -9999 -9999 -9999 -9999 -9999 -9999 -9999 -9999 -9999 -9999 -9999 -9999 -9999 -9999 -9999 -9999 -9999 -9999 -9999 -9999 -9999 -9999 -9999 -9999 -9999 -9999 -9999 -9999 -9999 -9999 -9999 -9999 -9999 -9999 -9999 -9999 4.7628065476932 7.50457729823971 7.41055608319291 10.5944619835222 12.087413417344 11.7073400102883 11.2665081821145 11.6318131222976 11.911422872113 -9999 -9999 -9999 -9999 -9999 -9999 -9999 -9999 -9999 -9999 -9999 -9999 -9999 -9999 -9999 -9999 -9999 -9999 -9999 -9999 -9999 -9999 -9999 -9999 -9999 -9999 -9999 -9999 -9999 -9999 -9999 -9999 -9999 -9999 -9999 -9999 -9999 -9999 -9999 -9999 -9999 -9999 -9999 -9999 -9999 -9999 -9999 -9999 -9999 -9999 -9999 -9999 -9999 -9999 -9999 -9999 -9999 -9999 -9999 -9999 -9999 -9999 -9999 -9999 -9999 -9999 -9999 -9999 -9999 -9999 -9999 -9999 -9999 -9999
-9999 -9999 -9999 -9999 -9999 -9999 -9999 -9999 -9999 -9999 -9999 -9999 -9999 -9999 -9999 -9999 -9999 -9999 -9999 -9999 -9999 -9999 -9999 -9999 -9999 -9999 -9999 -9999 -9999 -9999 -9999 -9999 -9999 -9999 -9999 -9999 -9999 -9999 -9999 -9999 -9999 -9999 -9999 -9999 -9999 -9999 -9999 -9999 -9999 -9999 -9999 -9999 -9999 -9999 -9999 12.7559400150336 14.0125892082531 14.1472101132456 14.0928696106231 13.2486247671638 13.7462869302117 14.4864696434213 14.7827435307547 14.0722660024043 10.7172096762158 9.05026292849614 7.49829490774566 7.65033338002578 7.68066968074745 7.37070078279224 7.73495195472166 7.9097397998514 8.84694669976353 7.36262332200053 8.51948935604515 10.9593826298645 11.0751997239842 11.1099005635239 11.1780616646702 11.4257188337397 11.7356019916586 11.0577563895718 10.9633487588117 10.3630055414852 9.2904611702289 9.56195068915841 8.67874339813286 8.63812934650557 8.62640465612547 5.47194666417042 4.40571378336245 4.27177414966656 3.67891078760503 3.57495756130208 3.5706597604679 3.55526847241016 3.53247630084884 3.48945273973119 3.48948936145941 3.52959030529408 3.56598681460754 3.58999157328997 3.6197822355676 3.64523173667061 3.65485783255836 3.64247969177679 3.65649696387902 3.66425630013159 3.66875723562087 3.69082447675533 3.69078291601088 3.71416054938515 3.73853536725058 3.77608810692054 3.75985572922788 3.73713140493377 3.79754866957491 4.77132447532346 3.68577769066314 3.72611822480171 3.75135599182707 3.71179065328973 3.74145809341627 3.72987103829463 3.75309274431395 3.74523338780444 3.76246908766272 3.74784962507151 3.72632534875956 3.76459862293131 3.77311115881046 3.76648295212799 3.78212099671441 3.79623864709083 3.7769755746795 3.79729478612774 3.78587546755479 3.78600452257723 3.77164642594248 4.2465345570327 4.48079675928789 4.46627126649532 4.59796220110753 4.68682336876209 4.75511749251182 4.71844081708774 4.7208985414599 4.77892828817912 4.64023559376824 3.80624352562648 3.79705115187473 3.80704204563771 3.77370987371734 4.23394448927113 3.81135262446116 3.81543927926985 3.81168096298776 3.83084290165073 3.84454351181894 3.84362305226591 3.83078155770978 3.85807756831818 3.8453829336841 3.843650793357 3.83596852842822 3.73388019654841 3.75923989184566 3.74089650785275 3.76084049928865 3.80117906278872 3.81704847529468 3.75840524494715 3.79846151042822 3.82317269798437 3.80465975700047 3.8063031275733 3.81768802674467 3.81753587376291 3.82312247573037 4.62133435642397 4.7087334297895 4.80060379916688 4.80484539918884 5.2416589454996 5.57517785910387 5.5696389541134 5.54765839428576 5.5630510483439 5.56645008609558 5.56564983579401 5.53473726072838 6.21464821282674 6.82126181771209 8.11747422833315 8.27449843749588 8.40797365089143 8.4257770478215 8.46983480989135 8.46896608561783 8.94775643698392 9.2482468724804 8.42246429738653 7.96246821654899 6.66657097276621 6.75598244440252 6.69919427068727 5.76203275473025 5.67382776164009 5.64337887764337 5.6241893743821 5.55506484737167 5.50311369894185 5.45185457055128 5.57035097684383 5.56884787645319 5.56493052615541 5.52487190019015 5.94221090922489 6.92122235306126 7.74357677373981 7.82216449545402 6.84796189846543 6.27257030342591 6.37540693810267 7.49965222170434 6.61257823142356 6.61995927029684 6.32200245070097 6.28198487349324 6.17791597444319 5.60541525645094 5.49114727438246 5.33771038955001 4.49813377489553 3.67354633229564 3.7120069908662 3.73335216237984 3.74518703378625 3.74061052490653 3.72253335677434 3.70602916579442 3.68012465143562 3.69462338423353 3.66072309623393 3.61128004923741 3.54333522811315 3.51836764536866 3.44973469503021 3.4074238526904 3.23566806181068 3.0726955502519 3.13321145531431 3.13423272475121 3.13423272475121 2.96843375914508 2.96846650226931 2.52606300748605 2.52609091288173 2.80020151930832 3.11596521284649 3.31468606454037 3.60913826083318 3.71699932541802 3.68398520740142 3.68072139100048 3.6807671955791 3.6537766184747 3.68517027084757 3.67299465670406 3.62206269756712 3.57403865083989 3.53840815044916 3.54152663128492 3.553968848701 3.54355523923019 3.53689609119015 3.55248235246879 3.54872591563785 3.5626687708581 3.59081727046811 3.5870601543842 3.58363098796525 3.55596964332277 3.5523680538732 3.57926296615915 3.59653859601017 3.59919786910996 3.5973033785073 3.57211249794958 3.57085846592698 3.56835839724584 3.56899721535897 3.54620457998426 3.53752085225606 3.53446662121478 3.51757394885374 3.41874706011279 3.18835091391715 2.38456541416565 2.17098860416864 2.07544532711301 1.70528722686233 1.17668258331085 1.15817736051266 1.14371929747541 1.16829244086508 1.18827109866958 1.20761638425439 1.22237028425706 1.24502729659165 1.74970906886302 2.17805971974552 2.17970877949693 2.17958755482665 2.18240622564251 2.18240622564251 2.18401787711511 2.18583685051612 2.28637144230449 2.32407241281926 2.86645742900939 3.15821753270773 3.36332155056963 3.63490224405687 3.6325922887963 3.63802467571175 3.59516274930151 3.68940427749188 3.67540499709817 3.67479276771486 3.66756861773662 3.68445655170434 3.68450255699111 3.80776763254586 5.03269522412103 7.08463241091612 7.3381557222419 5.40691079858772 4.48843373047546 3.85199061121201 3.75529942929073 3.75649779625026 3.75814274787859 3.75469615986875 3.75772319851846 3.73724074711997 3.72708853017893 3.7467546257039 3.75089088982807 3.75140875302261 3.74009551275342 3.73768110287281 3.73475987368204 3.71877949773733 3.70626723439143 3.66476784913847 5.04050289781548 4.53063306952464 3.6738354763448 3.69444353258579 3.68291014748904 3.68878144207233 3.65847585499554 5.39759586454627 5.52325296599995 5.27114463970481 5.54007369872994 5.49977318023549 9.77520821636459 10.0290113029975 10.4789400173491 9.02628153307287 9.95931769060702 9.97832453777292 8.7111819416179 8.98749426117884 8.83808152409703 8.88389688916068 9.88703998604687 9.34108633146642 8.04889117060929 8.69612702166235 7.77978259231556 9.11637807454356 10.5755376621518 10.025744675822 8.91789509951434 9.00624207873126 8.57094040894355 7.92055346457442 8.33312937121555 10.085620767238 11.0512815571212 10.092800041025 7.95843686987187 5.34599227586683 5.2803428036339 5.23742780078126 4.60673962433772 5.55111960306777 5.53927985523939 5.4489034059737 5.51535427807343 5.70944450037237 5.59342525508039 5.84279446808902 6.06783409017901 5.77224532701451 7.42795638736839 7.35454459990079 7.43250796368863 8.03545837536819 7.5795772938853 7.5642561850231 -9999 -9999 -9999 -9999 -9999 -9999 -9999 -9999 -9999 -9999 -9999 -9999 -9999 -9999 -9999 -9999 -9999 -9999 -9999 -9999 -9999 -9999 -9999 -9999 -9999 -9999 -9999 -9999 -9999 -9999 -9999 -9999 -9999 -9999 -9999 5.48590801391999 7.02154252075324 10.0789580027739 6.465386431807 6.25449599528859 7.59459425640657 7.59776061062562 10.5019873979133 11.8641025929565 12.1200002373172 10.6117660980476 -9999 -9999 -9999 -9999 -9999 -9999 -9999 -9999 -9999 -9999 -9999 -9999 -9999 -9999 -9999 -9999 -9999 -9999 -9999 -9999 -9999 -9999 -9999 -9999 -9999 -9999 -9999 -9999 -9999 -9999 -9999 -9999 -9999 -9999 -9999 -9999 -9999 -9999 -9999 -9999 -9999 -9999 -9999 -9999 -9999 -9999 -9999 -9999 -9999 -9999 -9999 -9999 -9999 -9999 -9999 -9999 -9999 -9999 -9999 -9999 -9999 -9999 -9999 -9999 -9999 -9999 -9999 -9999 -9999 -9999 -9999 -9999 -9999 -9999 -9999
-9999 -9999 -9999 -9999 -9999 -9999 -9999 -9999 -9999 -9999 -9999 -9999 -9999 -9999 -9999 -9999 -9999 -9999 -9999 -9999 -9999 -9999 -9999 -9999 -9999 -9999 -9999 -9999 -9999 -9999 -9999 -9999 -9999 -9999 -9999 -9999 -9999 -9999 -9999 -9999 -9999 -9999 -9999 -9999 -9999 -9999 -9999 -9999 -9999 -9999 -9999 -9999 -9999 -9999 13.7054679729118 14.0427246733115 14.2094129598183 14.4094838315803 14.3490406103285 14.1947637854084 11.9612692275675 12.2073282186439 14.3863175920156 11.0706654026186 9.37861138043972 6.87208872427337 6.48514833219869 4.72982461503576 6.27498817620788 6.75004848783515 7.34159552199376 7.91470970361572 8.79497123673993 7.70286954455581 8.90185293206713 10.1424226649978 10.2246149997097 11.9329000720567 11.2849380502535 11.1444108356945 11.1582415385302 10.5919376887884 9.93604338610005 9.34247645608989 9.61030147858625 8.71629474697953 8.62962905169819 8.54029270140875 5.67165929828842 4.50316530047046 4.40472852721234 4.86280038241563 5.19707170216899 4.74633671810216 4.05736860694374 3.65075702378359 3.5319428460821 3.5188887566195 3.5222709338985 3.53941051574855 3.56704455818731 3.58736868349755 3.61954137036198 3.63614700284631 3.64628335399383 3.63539305721372 3.65681937203752 3.66790338180316 3.71560767655022 3.72681695405107 3.72681695405107 3.70141211918954 3.72925786131543 3.76067108266924 3.76274935671803 3.75114005819628 3.73070903422214 4.96078669571538 4.51029189407848 4.63464604594517 5.29247393481702 5.10362176819079 4.53297442348027 4.43075769774256 3.77282542802485 4.20776253171567 4.42561560325162 4.61651555179496 3.78356944655648 3.77643374030742 3.77826061343918 3.80781822342739 3.81743779779731 3.81748993354131 4.48663341404519 3.82634876649844 3.83201355127087 4.27982415484296 4.64774358839761 4.70457089136194 4.71472933784622 4.78636013483561 4.77038220001871 4.83854785465297 4.85710065517419 4.85030385171222 4.85322120030476 4.84165475465239 4.8085683134487 4.74367936409214 4.5253178798853 4.28643637020982 4.49320594433249 4.73704056804585 4.59281118820241 3.82187721931227 3.81135510350347 3.85114130750499 3.81943445624946 3.84476289538482 3.85231769597864 3.84225088713263 3.80673062180628 3.78384265565303 3.72548140855521 3.71434114847319 3.6954267995841 3.70302267452403 3.75250363224941 3.76597735391825 3.76383887562018 3.70772456908788 3.75292432566609 3.79964854843082 3.80755934987482 3.82319178081806 4.47681346348572 4.62467900157889 4.53303295127538 4.74845837021432 4.82867118047119 5.32206779990266 5.70958424680076 5.70118259956275 5.71008792528705 5.66672059335744 5.66153986151582 5.62686426945883 5.60012507566732 5.58067984519287 5.58927902282744 5.58289174021809 5.58119404389683 7.12830946662591 8.99546940524265 9.44160950117087 8.90702064307067 8.46081992025094 8.91107895262762 9.74933571318818 9.73247689762377 9.59245141174107 8.25034145242296 8.07336849419572 6.89716397652026 6.77113649868445 6.60684655222208 6.12175654807802 5.6281397811787 5.58384861145561 5.53388298765574 5.53142923947837 5.48485619706549 5.54322213555136 5.52335929333248 5.52024843937492 5.98754370164724 6.35209440698242 6.39458821687484 7.30725968491878 6.91195027178314 6.41167094808425 6.3835581401916 6.5265587001462 7.66673203304765 7.67111409718845 7.65533127779049 6.55470881801179 6.45307469445374 6.41381841950506 6.35860086771808 6.07291166002118 5.20839888469746 4.21466533044395 3.62818921048658 3.65409034782613 3.68987767552652 3.72839100084052 3.73500419665575 3.71962018110361 3.70652220605484 3.70351120866178 3.67360967547795 3.68776040678606 3.67499292431195 3.65814406499939 3.6670833479386 3.64691623553337 3.61895769315425 3.5878514186243 3.54071259169477 3.48712217194757 3.48708390084142 3.48708390084142 3.34038760604672 3.34397406289495 3.2349022069607 3.12959831507173 3.22896510211114 3.3995235237619 3.39094353715448 3.6192603126152 3.72587947220937 3.71621229744078 3.7121497666507 3.70386932899618 3.70108955026528 3.67924855341739 3.66470038446521 3.67516161893555 3.6379736627933 3.62727867395208 3.62362765485927 3.61949682746612 3.62579146887925 3.61497443672606 3.61493360405613 3.61859116188131 3.61508802067455 3.61135022714267 3.60768451372762 3.60419743115887 3.60733108318978 3.61054346887884 3.60693642839675 3.59957422444372 3.61723669858721 3.6100351127739 3.60840329924411 3.59221530726941 3.58873294709818 3.595001018805 3.56929583168142 3.55880829472131 3.54491902302655 3.49929939172334 3.43433955146342 3.22288284789598 2.42393405303577 2.24377231673124 2.08659847543272 1.70662044930132 1.25356962244753 1.1744502651231 1.1813641381308 1.1848115221291 1.21108170585913 1.2472001066458 1.73850860996518 2.00382933964801 2.16654967795672 2.27711725523568 2.35390745072238 2.39220187305351 2.39490642169986 2.32405951380847 2.39769471515403 2.31902164130144 2.31902892773163 2.86679349073278 2.91987245608423 3.16225629982889 3.47393663601352 3.63745605438782 3.6077016012661 3.60069276564239 3.6451587470368 3.69387658655925 3.69486451291205 3.6949555802722 3.68647498881645 3.68580352126514 3.69694237142705 3.69017973043517 4.11805864360824 8.10050067808265 8.41079664742297 5.53993227377185 4.35623085609957 3.72599195691226 3.73082029139052 3.75818181739207 3.76903632919757 3.75946469423627 3.77485381257094 3.75892024408857 3.75887139358742 3.75697227440856 3.76787928481887 3.76503671500003 3.76198333694494 3.75599335948 3.73773172946679 3.73156599178933 3.71119507693467 3.75828204625635 4.57857066252343 4.62511166844426 3.76216714807882 3.75649066043088 3.67346190296303 3.68257961245711 3.67676821555783 5.35295140261875 5.87286251515601 5.52886703611126 5.54416111118494 5.92810594364177 8.01543605966632 8.60967140639663 9.45995320765162 9.78696501086354 10.8929266818296 8.50995130098224 8.27721267206477 8.48744657360602 7.86373927929592 7.85807644028525 8.36223615617768 9.98013280552411 10.0049487865634 10.1235651748885 9.1740119420653 9.39744563494141 10.9360330340316 9.67290884189998 7.95023212138123 7.22842758248455 7.21178013614056 7.48518276105097 6.89319343441379 8.2069602067023 10.3035563328734 10.5032846358626 8.18673865777943 5.25348945437031 5.15345658824053 5.03074959362328 4.67101645097801 5.60750578585765 5.50771859933823 4.7675708018786 5.76172684299273 4.82557171960921 5.85086258722219 5.87675920339117 5.98047284439542 5.65936240375504 7.55318085373046 7.37382643780321 7.63225233176243 7.7398804334638 7.3886317657181 7.43686291630113 7.13324199342016 -9999 -9999 -9999 -9999 -9999 -9999 -9999 -9999 -9999 -9999 -9999 -9999 -9999 -9999 -9999 -9999 -9999 -9999 -9999 -9999 -9999 -9999 5.24320229591294 5.2394746520835 -9999 -9999 -9999 5.19462406093713 5.57351545783748 5.38568724071233 5.54190897075618 5.18578046794834 5.38603683781058 5.44316700941909 6.34747454092679 10.5088951732032 9.9079312569217 11.2533812175385 7.38547433549598 7.34844013764987 7.51084604201241 8.00231840923032 10.7084755425794 10.8795187078257 6.7374789902235 -9999 -9999 -9999 -9999 -9999 -9999 -9999 -9999 -9999 -9999 -9999 -9999 -9999 -9999 -9999 -9999 -9999 -9999 -9999 -9999 -9999 -9999 -9999 -9999 -9999 -9999 -9999 -9999 -9999 -9999 -9999 -9999 -9999 -9999 -9999 -9999 -9999 -9999 -9999 -9999 -9999 -9999 -9999 -9999 -9999 -9999 -9999 -9999 -9999 -9999 -9999 -9999 -9999 -9999 -9999 -9999 -9999 -9999 -9999 -9999 -9999 -9999 -9999 -9999 -9999 -9999 -9999 -9999 -9999 -9999 -9999 -9999 -9999 -9999 -9999
-9999 -9999 -9999 -9999 -9999 -9999 -9999 -9999 -9999 -9999 -9999 -9999 -9999 -9999 -9999 -9999 -9999 -9999 -9999 -9999 -9999 -9999 -9999 -9999 -9999 -9999 -9999 -9999 -9999 -9999 -9999 -9999 -9999 -9999 -9999 -9999 -9999 -9999 -9999 -9999 -9999 -9999 -9999 -9999 -9999 -9999 -9999 -9999 -9999 -9999 -9999 -9999 -9999 -9999 -9999 14.1309059954231 14.1809502679684 14.2660305674369 12.8005353448071 12.278402822085 11.5204451239542 11.0379046435406 10.8461112658923 9.30387616394236 5.66827171691746 3.82252553326532 4.40181913653923 4.34551096863966 4.63048913640738 5.1793643401804 6.16673515641084 7.92745856849618 8.78075115532587 8.13454270930852 8.93077890513906 10.3561331919256 10.2496101280643 11.6648540056807 11.8304822032999 11.5765401170097 11.215095079426 10.7998133182203 10.3910666635294 9.5769221498375 9.54375927513815 9.43832169619183 8.36452395105916 6.7137381067443 4.43674327362054 4.41861989342834 4.47336879213882 5.09101340428985 5.60449069100995 5.40888297201676 5.40027877615824 5.03208725661438 4.38466439986005 3.65675588956228 3.54316012524083 3.54548208835186 3.57191887690375 3.58763036913006 3.6055658531842 3.63274542722159 3.63217020285093 3.64682481019225 3.66096214471954 4.14221666125941 4.43504587399184 4.44432280505358 4.16889807088663 3.70323467033134 3.72442535011335 3.73129484851801 3.75137557394094 3.73771104092917 3.71725273633128 4.72187628548598 6.92029891447506 6.35480396765877 6.82643496354441 7.13599023071752 6.13871729323896 6.27520760194349 4.74147016984581 4.75551210421364 4.77720783476927 4.78825087031974 4.6161237251525 4.50157389816147 4.48893885391091 4.51046104162755 4.64962066461139 4.73228273996025 4.75948881903148 4.73755696801491 4.66725043234574 4.74401097528053 4.79491293693879 4.84574789345967 4.84549828403707 4.86985042489863 4.87523784620922 4.87737943426021 4.89064967587669 4.87939220232699 4.90547256060895 4.88436313632743 4.85622116000593 4.88873934057594 4.82014300798739 4.81230972515805 4.81996226102151 4.78208729388185 4.69570981062187 4.26361874113835 4.28046834034986 3.84949714315332 3.83069829405217 3.84600048147722 3.83064101577647 3.79110127579348 3.75424472683245 3.7734680348152 4.52633278483888 3.74795523973489 3.75024760030687 3.70767145892942 3.72186178374955 3.68831233642778 3.67610909351909 3.70367826732123 3.70521396596568 4.51206539481593 4.42860963571978 4.45559146734128 4.75848274884443 4.85499391791843 4.84030297686737 5.34156014178027 5.37085902035718 5.78824816799157 5.81903224664906 5.80444998467102 5.75805754295997 5.74352954592039 5.71656966951831 5.65431077245389 5.62816728169692 5.62104161116797 5.62784148350502 5.6329013625476 5.58922671623075 6.81074684966463 9.31240640723612 9.6004841901859 9.53795044601436 9.51082072554226 9.76725738187463 9.76887001754764 9.78798062517252 9.7348130932002 9.6360668386795 9.48072335496487 7.90637917743669 7.79236200435304 8.322411230102 8.38024234451839 7.37439970663827 6.53902768881348 5.50058671442934 5.45124501640671 5.50439699633902 5.60990964257787 5.58375281137096 6.17547269669339 6.38005331135807 6.36807011179053 6.38987827517965 6.94660088475239 6.56891753577118 6.43354785965509 6.46828075028031 6.60676056537001 7.83311390597398 8.11213455954842 7.99896748555536 7.42559119293484 7.12832387157414 6.58394468959714 6.41590958883104 6.24878058820946 5.77617531887766 4.88333427078646 3.78580874940539 6.44767305337407 3.60387053309669 3.63136220592194 3.72064378877739 3.71246245736346 3.70680845414237 3.70374632033179 3.71476025065905 3.72541681052221 3.73588525334692 3.7281834561316 3.75261411173988 3.7480240010717 3.73363667688354 3.7141994685125 3.68971764348834 3.69644461820069 3.69965940489509 3.67165968393236 3.67165968393236 3.63172199624743 3.58999514654028 3.48351304219392 3.48355214965313 3.57373337858657 3.69240228639696 3.54386749578993 3.68926071608585 3.72270256298143 3.72849137063281 3.72132725174581 3.72110364313319 3.69917813129284 3.6963593484886 3.69629128713572 3.69234471458094 3.67171053872297 3.66671799161265 3.65870878417156 3.65180017303945 3.64803992498619 3.63167846169578 3.63163747795801 3.62386797193031 3.62382758614581 3.63082551197401 3.62726124430209 3.63491319795949 3.61046692141757 3.62309670158711 3.61312484063603 3.61704463855173 3.62385098856316 3.61992521156734 3.59848590512045 3.59790911080362 3.59121207635511 3.57631773211106 3.55734221437262 3.53704737843324 3.49190196427709 3.39901060705992 3.23367921003322 2.83697694265181 2.29974538800402 2.18776192104865 2.10084506514575 1.95515082109337 1.71241835899309 1.25167139816762 1.24604400174729 1.7310392183515 1.99078188766326 1.99576541947919 2.15756715147497 2.2679248478626 2.3439358836618 2.44021962710588 2.92333623108429 2.86923051814084 2.86925053092006 2.87196906637958 2.87198887289067 3.11998777711692 3.16793401242784 3.35359198416473 3.34475060035387 3.46232160812461 3.61431998656853 3.61089844779388 3.62146229335138 3.65204545363685 3.67426755064988 3.66842665235303 3.69787495018956 3.69655338344991 3.68963500805146 3.69729919549739 3.69509174828976 3.66356269698304 6.53071623414382 7.06808759402995 4.12332715053845 3.80920817069227 3.72180657545392 3.7451620763039 3.76170411335384 3.76246240465357 3.78399540910252 3.77924489551037 3.7800653064675 3.7800149147717 3.77322639703912 3.77101375454898 3.76801387201953 3.77252821718702 3.76153635268265 3.75528613667612 3.74005774690704 3.71039745022811 4.52231067724385 4.68337163757221 4.69892778969906 4.66426654129201 4.65020349986396 4.61186079166564 4.55320188700385 5.41410950593568 5.27360226123194 5.53097144205921 5.46209715022754 5.58069514811507 6.15364679158916 6.33243199827514 7.2728964774534 8.82139637542268 10.9066602203028 9.77720446563534 7.99906006383209 7.13977363740047 7.59352932705733 7.14607342748228 6.30256245890703 7.6796629393368 9.47922895387182 8.67184032948437 10.1653536095822 9.92587846375829 10.8093898031068 10.0455749386385 8.80839819701501 7.52582313439987 4.96997324959859 5.77374101479588 6.00847553590897 6.98800654232225 9.12096581152229 10.7932975001713 10.6647117903159 8.26959199127962 5.07448217620832 5.13296056912235 5.38325349422735 5.37944872428324 5.51936648871104 5.59258985074635 5.668155686883 5.46567347434975 4.79181282450504 4.8206331625353 5.75532314297291 5.79196786407336 5.65213117262687 7.34788681187802 7.18502776218874 7.66582234776762 7.04215397285059 7.08178159511081 7.04219416100859 6.76103381024563 -9999 -9999 -9999 -9999 -9999 -9999 -9999 -9999 -9999 -9999 -9999 -9999 -9999 -9999 -9999 -9999 -9999 -9999 -9999 -9999 6.31723419807983 7.81040300535244 7.93695134198009 7.76070329538808 6.61790639975858 6.6759883616491 6.72192833482914 7.20954414675027 8.06993545493373 6.0268814554881 5.536464923849 5.95288242923985 5.47994812640704 5.43898859554398 7.13096810003558 10.8472585479091 10.5532926292956 10.8502759459503 9.96147573525277 8.10059188383358 7.32733551935888 7.3031018991463 6.62155609451273 6.68729425544603 5.93263976867169 6.60355079109088 -9999 -9999 -9999 -9999 -9999 -9999 -9999 -9999 -9999 -9999 -9999 -9999 -9999 -9999 -9999 -9999 -9999 -9999 -9999 -9999 -9999 -9999 -9999 -9999 -9999 -9999 -9999 -9999 -9999 -9999 -9999 -9999 -9999 -9999 -9999 -9999 -9999 -9999 -9999 -9999 -9999 -9999 -9999 -9999 -9999 -9999 -9999 -9999 -9999 -9999 -9999 -9999 -9999 -9999 -9999 -9999 -9999 -9999 -9999 -9999 -9999 -9999 -9999 -9999 -9999 -9999 -9999 -9999 -9999 -9999 -9999 -9999 -9999 -9999
-9999 -9999 -9999 -9999 -9999 -9999 -9999 -9999 -9999 -9999 -9999 -9999 -9999 -9999 -9999 -9999 -9999 -9999 -9999 -9999 -9999 -9999 -9999 -9999 -9999 -9999 -9999 -9999 -9999 -9999 -9999 -9999 -9999 -9999 -9999 -9999 -9999 -9999 -9999 -9999 -9999 -9999 -9999 -9999 -9999 -9999 -9999 -9999 -9999 -9999 -9999 -9999 -9999 -9999 -9999 -9999 -9999 -9999 -9999 12.1528679751245 -9999 9.72469354735995 8.28382093339835 5.63671238651995 3.84000817845328 3.47291504568967 3.38172434490252 4.11139800257719 4.58153108932406 4.61298934456338 7.55062871564976 7.964006650297 8.01657217566349 8.05491766031405 8.94460058686251 8.85732180672023 8.86858069726479 10.5505957062678 11.9454497368497 10.9732087684585 10.5248885711248 11.124843835747 10.4657930295272 9.44517810769191 10.2401025136398 9.36467663752886 7.49387446844838 8.17938660874913 4.42025161645639 4.39830322662655 4.8825922813199 5.3161273204533 5.6031463394541 5.6584727431771 5.55126510781796 5.34855467534031 4.75078913199277 4.72005510990678 4.53907923711446 4.40095328935829 3.67265972406756 3.58693323626502 3.5914427994659 3.62234080016069 3.62474224545829 3.70104945492202 4.1404549230024 4.15255411497684 4.97037807107063 5.06818069542955 4.60151872818673 4.18785352136482 4.18738579793029 3.76769250196435 3.77185663523117 3.77456211010973 4.22376844249691 4.21314163966141 5.85944208924974 4.91901404121968 6.36294336417264 7.25379602597069 6.61121046313432 7.02089507077272 5.70321928566542 5.89021955099839 4.80424665998 4.78348697111952 4.77399028715879 4.76600690775244 4.72534430310167 4.71609478309808 4.76607563084715 4.78099776514023 4.77391129493134 4.79299394550935 4.83556288410043 4.87508726338 4.8829101535165 4.89705296629788 4.90267409060174 4.90855787855033 4.91032827951237 4.91018691768151 4.90526984448351 4.95710936033458 4.96684737693813 4.95174471796631 4.91186646357537 4.90523846158016 4.90639446724917 4.88015331850529 4.84837398335216 4.80983500822038 4.80231527727981 4.71724516928996 4.50500016788388 3.81789571494948 3.83100961010529 3.81416884612256 3.80499432951057 3.83140766382451 4.65428937928794 4.62648224426606 4.61422669990966 4.5486782498592 4.33151804658905 3.76986083278713 3.75946352889929 4.13395821682178 3.74720737006153 4.15428414624254 4.18548045599906 4.64760600481745 4.69979713675419 4.73327780394714 5.23445104627763 5.58338017764429 5.62674284796641 5.7887881951338 5.87414934192374 5.90858559777458 5.8900730250117 5.84567201429185 5.81906719115363 5.80430001712192 5.73501468724436 6.44385645118086 6.15549018431227 6.14152369961716 5.67167444091591 6.09721302397594 6.50464185257418 8.69241732074128 9.42404407670392 9.49794527060188 9.56620763543636 9.6171063869412 9.74528600499019 9.7399887211535 9.77286295565241 9.76142005269238 9.76392613009856 9.74201933003192 9.57872760453104 8.32424375358914 8.40715277346931 8.51881610619484 7.74388614215042 6.55221227266953 6.14321532864579 6.39881460177149 6.45063592357956 6.27417804409825 6.34526148498416 6.57094293823041 6.32971595947552 6.38292714597524 7.27741867660089 7.88363130110096 7.38595590660306 6.53604290058807 6.34244448530572 6.56655106561015 8.144797218239 8.33860061802816 7.85008571213582 7.35613137699105 7.31415675117863 7.22131684429106 7.0931137078294 6.33007627375364 5.86534284110589 5.41392702272622 5.74594922604014 10.0402808197033 5.50995687353945 6.26962232682838 3.69698501362752 3.71715252471829 3.71061368210086 3.71776702388893 3.74296959606888 3.76399252283256 3.77439390598424 3.77777697046119 3.7776201731322 3.77783788701675 3.7915390266373 3.79846543288641 3.78797677083678 3.79164179391604 3.81217910711741 3.79419853720457 3.78338854519464 3.76755174023179 3.74764373335366 3.69599797541775 3.66498810336751 3.6172137980894 3.60510154258486 3.70638054566154 3.72659547712811 3.71261769199808 3.74079964635934 3.72560892559311 3.7249408224255 3.72177607969075 3.71442217915653 3.70885499450954 3.70642966647152 3.69098165627949 3.69109976202521 3.67494970294186 3.66426978452603 3.65700210451016 3.65700210451016 3.65639697628854 3.650183126904 3.64291766489994 3.64690321520471 3.63706479555762 3.64611929526909 3.64572109343837 3.62723923705898 3.63837035882319 3.63408608001675 3.62064655677347 3.61590636291231 3.60098945950528 3.598299392456 3.59044052349239 3.57595447477221 3.56573804319697 3.54584101810221 3.49439935591262 3.41808213680911 3.33085211685881 3.08912813429816 2.8551140525436 2.30585542514558 2.19991186390781 2.1064839885645 2.11370868158249 1.97127858889551 1.98055546208032 1.98524832708484 2.14191047162281 2.2515231723662 2.25560360295197 2.38685374341966 2.91069091062204 2.91079181979323 3.16018234537356 3.16385828916478 3.16689152542817 3.32263039703855 3.35910502154257 3.35913772914662 3.35225601844157 3.38080761687561 3.4711176745427 3.47115439109838 3.60882292773979 3.68488349968791 3.62625334052562 3.70037068415945 3.68027021527876 3.65064100957059 3.64809817965244 3.69580176316544 3.6900012126247 3.68612124853706 3.6487899987497 4.11540330141711 3.62557849424381 3.67572407364641 3.69496353105247 3.70149704906032 3.73676401192253 3.74688050469063 3.76420930872028 3.77737621356886 3.78306551860047 3.79119384187718 3.77991295108609 3.77621765356798 3.7903811020011 3.78310598548228 3.78605996129617 3.78305493343015 3.78144790849584 3.7600959625671 3.74772764408052 4.45116423165945 4.70658193777279 4.73949700098017 4.72212203025554 5.34547035820133 5.49387759051629 5.54290493288381 5.34329459930441 5.52033632441439 5.55840927980266 5.04412680359465 5.66773459639735 7.13205311453546 7.32992400604427 7.37132926948058 8.75201413414158 9.79968297292415 10.5483368304744 9.36332400313379 7.60137667451806 6.93926413769131 6.81916539067792 7.27532761508527 8.31473831110705 6.88943481727847 7.50808544355015 7.32375405601267 7.36175852118988 6.70344275634565 9.67828322940368 10.3319087413649 6.29531577910289 4.98249524862864 4.08702536542886 4.52571167934031 4.63527541652789 5.94892273314501 10.4710013411873 10.6320989885487 10.2214512988419 8.32439009044529 5.04782252498165 5.4295855489923 5.39552010518698 5.47331305718659 5.4686816108546 5.5922682666651 5.4801088945516 5.66848586479215 5.66920402941781 5.47315014280317 5.65169730267467 5.76397812752679 5.67721049091544 7.4472863858621 7.49225877819353 7.6212204729249 6.86178396819519 6.78983891703062 6.62108824997195 6.33210497921273 6.37061226847833 -9999 -9999 -9999 -9999 -9999 -9999 -9999 -9999 -9999 -9999 -9999 7.34434372617987 7.34437844406919 -9999 -9999 -9999 -9999 -9999 7.91733964347138 7.98597849608269 7.74791484031718 12.4407310879958 11.1587598474434 10.4740409290013 9.84332859298095 9.60808921378135 9.82016811369277 9.8216181388645 9.77079734018161 10.8560403999968 11.7130311147318 7.00590581321213 6.11097791929752 7.69897678961084 11.5667428251328 10.9758105279601 10.6544546010968 11.4823253409283 9.25738772654483 7.18741805795082 6.244522461873 5.7299424746781 5.82396173546941 5.84312545451265 -9999 -9999 -9999 -9999 -9999 -9999 -9999 -9999 -9999 -9999 -9999 -9999 -9999 -9999 -9999 -9999 -9999 -9999 -9999 -9999 -9999 -9999 -9999 -9999 -9999 -9999 -9999 -9999 -9999 -9999 -9999 -9999 -9999 -9999 -9999 -9999 -9999 -9999 -9999 -9999 -9999 -9999 -9999 -9999 -9999 -9999 -9999 -9999 -9999 -9999 -9999 -9999 -9999 -9999 -9999 -9999 -9999 -9999 -9999 -9999 -9999 -9999 -9999 -9999 -9999 -9999 -9999 -9999 -9999 -9999 -9999 -9999 -9999 -9999 -9999
-9999 -9999 -9999 -9999 -9999 -9999 -9999 -9999 -9999 -9999 -9999 -9999 -9999 -9999 -9999 -9999 -9999 -9999 -9999 -9999 -9999 -9999 -9999 -9999 -9999 -9999 -9999 -9999 -9999 -9999 -9999 -9999 -9999 -9999 -9999 -9999 -9999 -9999 -9999 -9999 -9999 -9999 -9999 -9999 -9999 -9999 -9999 -9999 -9999 -9999 -9999 -9999 -9999 -9999 -9999 -9999 -9999 -9999 -9999 -9999 -9999 -9999 5.67622374928087 4.03847195637071 3.58526395933302 1.74492289968598 1.74603895347315 3.64042255570507 3.74977450824115 4.40772650731553 4.68354707669358 6.67371396129302 8.06645087446638 8.71361457043157 8.90627584321045 8.15315000991075 8.12435057985756 8.91222760911561 10.4941134289916 11.3560372958437 11.7674160717865 11.7444805225366 10.4946062190176 10.35998197845 9.9960094907909 8.59550857715511 8.49077399664259 8.33867360821633 8.02775585228278 4.37398880111741 5.08642433383994 5.57185967658764 5.63267770882387 5.68484069208428 5.64736951018213 5.49895263718226 5.49565290153362 5.51248245584036 5.34152191544352 4.71843409977615 4.49956334420111 4.29700458565601 4.28986667730842 3.69268595027718 3.62341415465074 4.19685379949696 4.14354465394708 4.97050729246278 5.06962435695536 5.0675786953379 4.69196475307773 4.75156861495899 4.55277577940066 4.56486706924106 4.56102619976503 4.44573742629076 4.65254852330748 4.67419465476065 4.72657503252038 5.47052382012794 6.57844350740653 6.5642540859079 6.35828446648882 5.61226908251818 4.77929018372263 4.72593473368805 4.73628159957868 4.84555480615175 4.82345680152737 4.82350955801555 4.86305998787517 4.84800633362784 4.8592301076442 4.87158977511077 4.85387331229234 4.86183764874145 4.89128340153916 4.88984890195089 4.90912549950573 4.91640952146633 4.9109554392644 5.35414844097193 4.95686169801928 4.96361305432697 4.98455837960984 4.99384469007641 5.00066135450021 4.98548649991416 4.95060820471587 4.91990718157874 4.91285338231498 4.89648545895221 4.83922658783525 4.78932247872138 4.79725560988927 4.82116556087741 4.51778421701682 3.85805455864884 3.84923859649958 4.5095808166591 3.85297307909056 4.70386378296317 4.68488668112478 5.47302532802558 4.64164686252606 4.61979043671888 4.58427975793542 4.47704375590281 4.45872866682061 4.56846492909221 4.58280243718235 4.56142740362305 4.59648399551159 4.78186335677203 5.38447691649877 5.42238608431149 5.67587595751899 5.68313608200551 5.74553514221773 5.82643747454038 5.90784538150985 5.95394954422376 5.90797442004223 5.88873783509915 5.86874000346798 5.81670969439999 6.65326308792018 6.48311849254368 6.72045631654212 6.46321123671825 6.61077151083925 6.43833243917717 6.67911291907551 6.9106124613986 9.26932022371252 9.49893945787765 9.30502281203419 9.58225900109342 9.62934727649911 9.66145022090165 9.73776263789099 9.80007887615267 9.80626584951992 9.7847533997895 9.76295258790899 9.74469955745072 9.66054955532512 9.51507344731749 7.51665773973473 6.65435173621247 6.40042309773132 6.48762300856672 6.43744115125352 6.46298207471607 6.57775243427706 6.50413446688594 6.26790815771868 7.36814522983698 7.92542860381675 8.19056216621257 7.91909273549994 6.28358367020966 5.97805301542255 6.78186318247931 7.55521582540224 9.57472967501851 8.03944724998433 7.36360545342677 7.26481425240852 7.1488611827785 7.21228339218283 7.07892295722698 6.54612160386558 6.72828892295527 9.7715152726058 10.2088081645655 7.3860828566558 5.97494807314435 3.65918101893304 3.710009754075 3.73553624486886 3.74962063715175 3.76722258606677 3.79292632953147 3.78950431251625 3.80835987882629 3.81155846100681 3.81901841870666 3.82955770488384 3.84049425141568 3.83593052831863 3.84766382997497 3.84574486705544 3.84946315233618 3.83532739934655 3.83056762696886 3.80504102418999 3.77900840299236 3.75723564715712 3.71040091703195 3.71688044994747 3.74414463887423 3.74524391892316 3.75766239274403 3.7508680837675 3.74303859291849 3.72992024982597 3.73373781960626 3.72569728379318 3.71572339267811 3.71101507519845 3.70505468222108 3.69444578306565 3.68676036949894 3.67673097220497 3.67295155157527 3.66716589924705 3.66716589924705 3.66348394924374 3.66056720418043 3.6568482048589 3.65985956133436 3.6560037279597 3.65592466071121 3.6485862743227 3.64180251153448 3.6303299041142 3.61901176449268 3.61143660613617 3.5981147890189 3.58008078690347 3.57551258876684 3.58320713275777 3.57166191926205 3.53528353214446 3.50732336900374 3.47771991283839 3.42094183649748 3.35528025442478 3.10455367215972 2.4391776863188 2.31614419264817 2.27435229726157 2.20959341193492 2.22179236401663 2.22790534663511 2.23402583865964 2.24292744799566 2.31615288077556 2.38101494867778 2.89765256771483 3.1875990823654 3.19573067711943 3.35067964785689 3.35393700210878 3.35589062121916 3.35592320948336 3.48301651776617 3.48308877249985 3.47685708726984 3.49672779386544 3.56699700447781 3.56425263145289 3.57208504159864 3.67083049139134 3.66030336657997 3.69694329541107 3.6939398590168 3.68760678644821 3.65138374836424 3.65449239012774 3.67172625879093 3.69344738663273 3.70167907937971 3.69510690774131 3.71408570267198 3.71422909805317 3.71089548116332 3.73096432201089 3.74530433460478 3.75293920665997 3.75849083954012 3.78058516795295 3.77977740154981 3.78071563915655 3.78787638453595 3.78494410478554 3.80098345992854 3.79612977607524 3.79537942760551 3.7914808758008 3.78642593027128 3.77636380125593 4.26239928095075 4.60215648713536 4.73820371009316 4.786784413493 4.74064327032654 5.45294601461316 6.36927452359888 6.42471723965046 5.55983437950724 7.05638807114912 5.62635592138098 5.62358130253059 7.17932382244638 10.9115216273469 11.0626616497292 8.87048412315576 9.72328998326553 10.9662991332985 10.4314780439561 9.21409590612667 8.48592393413409 8.16622389682337 7.87486369673641 8.55228445198171 9.0106576014936 7.16087186709815 5.31749945115023 4.27519938098253 6.67692589413126 8.96682539943737 10.071450975211 10.4401873219594 7.69229614091207 7.52245670023402 7.52734487325463 6.17892852010222 6.46235459567922 6.67278801742983 9.2699305721496 10.5613611276405 10.7084677450698 9.76527838167557 5.02865438964176 7.40356425828969 6.80774982260207 7.62812182547451 5.26249167877722 5.56539775708741 5.57451021281068 5.47695243827154 5.608937924716 5.93339511928201 5.98601650732262 5.52456644199373 6.0159405751263 7.3974448896696 7.44368399371782 7.06468702115388 6.56830914441628 6.70018398723923 6.09445705382038 6.23598126177512 6.3367196684261 6.34980510702523 -9999 -9999 -9999 -9999 -9999 -9999 -9999 -9999 7.41860425394707 7.33359360129077 8.03179282194324 7.63878643996205 7.20426891275446 7.16545285191392 6.58751445640801 6.54845437877337 7.93016507713612 8.34162620989881 11.8695859300949 8.57562677198369 7.80583154588318 9.18027935363144 9.68970521693262 9.77557276714364 10.314940487399 11.3652158131679 12.0885750714135 11.7223840759533 11.0199528929759 7.05796756559399 7.15186394636762 6.40431175981608 6.06359393722939 6.72418927049395 7.62439490143042 9.54386396959126 9.71283549318353 7.57675464750457 5.43944570540022 5.58338068456893 5.68104025133871 5.73515562069064 5.65598239815351 -9999 -9999 -9999 -9999 -9999 -9999 -9999 -9999 -9999 -9999 -9999 -9999 -9999 -9999 -9999 -9999 -9999 -9999 -9999 -9999 -9999 -9999 -9999 -9999 -9999 -9999 -9999 -9999 -9999 -9999 -9999 -9999 -9999 -9999 -9999 -9999 -9999 -9999 -9999 -9999 -9999 -9999 -9999 -9999 -9999 -9999 -9999 -9999 -9999 -9999 -9999 -9999 -9999 -9999 -9999 -9999 -9999 -9999 -9999 -9999 -9999 -9999 -9999 -9999 -9999 -9999 -9999 -9999 -9999 -9999 -9999 -9999 -9999 -9999 -9999
-9999 -9999 -9999 -9999 -9999 -9999 -9999 -9999 -9999 -9999 -9999 -9999 -9999 -9999 -9999 -9999 -9999 -9999 -9999 -9999 -9999 -9999 -9999 -9999 -9999 -9999 -9999 -9999 -9999 -9999 -9999 -9999 -9999 -9999 -9999 -9999 -9999 -9999 -9999 -9999 -9999 -9999 -9999 -9999 -9999 -9999 -9999 -9999 -9999 -9999 -9999 -9999 -9999 -9999 -9999 -9999 -9999 -9999 -9999 -9999 -9999 -9999 -9999 -9999 3.38362951707908 2.53094492137987 2.2366619856061 3.65475718858199 3.77616838276632 3.80588958257496 3.82529343394357 5.25561056153617 7.72818017013294 8.26023798557682 8.92913325718492 8.03800163200971 8.13143511230471 9.5628617541528 9.88535512641495 12.0251907205254 10.2931558092394 10.36771724757 10.2241880918355 10.2318733970821 10.2079733191944 8.91158393276839 8.54269646806939 6.51460326717071 4.58298105947744 4.85301999886974 5.07737298480928 5.44730247167782 5.6482953043813 5.691124395265 5.63496311619659 5.48411092588206 5.36114137165707 5.37838962044462 5.15383510446702 5.12656771030215 4.69715120743337 4.4314957230171 4.60166092240528 4.91067257698823 4.4168058660462 4.94335796951016 4.96241856948353 5.31986897761474 5.37970390492308 5.50608300654511 5.39958407270494 5.57427104435682 5.2067491712861 5.16602205334462 5.21500702645032 5.18440497623831 5.22216714828232 5.47281067781055 5.2592846781185 5.50117920231036 5.50672278681094 5.5229838521053 4.84305485362831 4.80248505111389 4.75760593579723 4.81228849171508 4.8486792004422 4.87368138316722 4.88507847639843 4.88513199060961 4.87089838112966 4.86485084338832 4.87649730303747 4.89045770586245 4.90263741629238 4.91334247669137 4.90322981924572 4.89889147644689 4.94437264740729 4.95020957005493 4.93641691342014 5.69391849096426 4.98029180445898 5.00815961408092 5.00949186094146 5.00969438544695 5.00548955205129 5.0087549490212 4.98796423377873 4.88409903697628 5.56873929453996 5.58422984276381 6.37407762851034 4.81871099292696 4.87668744406163 4.82234136719628 4.51520210083953 4.28926958748413 4.51564671754591 4.61690453335396 4.73834875138349 5.43305908475616 6.1508346933035 6.30195214785316 5.39769700846216 5.14550592474253 4.63843067004118 4.65547263681765 4.64738992839042 4.62204681627083 4.6354417937629 4.64609071193208 4.66733377626512 5.37281932655136 5.5264899450209 5.67410188611156 5.73470447150461 5.76529021798439 5.83740934680734 5.89167229926044 5.91221628609079 5.96269281052373 5.91067329116661 6.77374563526485 6.74010155752288 6.72610527912631 6.78888675313177 6.83429115514365 6.53089814319492 6.52085802882307 6.76109579427859 6.76104793055628 6.85264048202336 6.84052524451798 8.20889459759438 9.06078088706911 8.90803872346562 9.26800413589467 9.47861671489552 9.55326637085753 9.73557394868314 9.77559137781322 9.82422794290662 9.91409463493878 9.79309812526328 10.2359521812752 10.3680782916224 9.68421894386797 8.35048650574205 7.32899912218962 7.14530223761981 6.97208464152163 7.1565292182773 7.29005498744642 7.11099140760667 5.55128372559213 7.2295862832901 7.1658056610032 7.44598435753724 7.42192419757776 7.35235575251131 5.49109847326746 5.42578496300027 6.33468124261685 7.42248081390267 9.11648159146611 9.95465307421132 7.36345177862515 6.9967684857952 6.70711052717048 6.97418556843979 7.19677277928467 6.61855018966923 9.22814642851232 10.1661578124994 8.71624659420187 6.85283171888992 3.59228198536452 3.696053257716 3.70317246843043 3.74731741815571 3.77542917025747 3.78471668114288 3.80020886739476 3.81037283155621 3.81826743463044 3.82184903257859 3.8254183905266 3.84343517303208 3.85077875479108 3.8473938626011 3.85036578885793 3.85790787974727 3.85909842190677 3.85802499528577 3.84973716973809 3.84526614171579 3.82288141156922 3.79446355657275 3.77684883857208 3.77378934858146 3.75900125711483 3.77299534879935 3.77404637928193 3.76183913935314 3.75899592317933 3.73666321491555 3.74219517632967 3.73476361396114 3.72251727027718 3.71915915590702 3.71151707100943 3.70310827102376 3.69759948839595 3.68622733070862 3.67847830214965 3.67097723503038 3.67450224579395 3.6744590859048 3.66348394924374 3.66897631546304 3.65970418184917 3.66305721359716 3.66246460482845 3.65878148411865 3.64772139950794 3.63465447943358 3.60898155455989 3.61145279618759 3.61129581181044 3.59413649369119 3.58698805646024 3.59340845823041 3.58138161549338 3.56539329152231 3.54164555375302 3.51616941375667 3.47621552638887 3.42390460794982 3.26323689369295 3.11768144456852 2.87348446652327 2.40786502215505 2.33101260175869 2.28732136205327 2.29752760294773 2.30404172438903 2.37320457385605 2.42724405426754 2.92708813397344 3.17624625680026 3.36275834321978 3.36810856458372 3.49007229918552 3.50033431198304 3.57424443796446 3.57428247700303 3.57070362288036 3.57074229468009 3.57078117558528 3.61833721356169 3.62591968743126 3.625961186663 3.58870242475268 3.62944313884027 3.66364890321404 3.66111182423958 3.66120082628124 3.65776491261373 3.67277433765888 3.65342338214285 3.68003191307838 3.69696740362621 3.70422774582299 3.71517404105105 3.72256485957987 3.7259922580697 3.733897385704 3.74163083916687 3.74245453766636 3.77007273958458 3.76810903730468 3.77574805698677 3.79264593317173 3.80182549712074 3.79232205872061 3.79544605933325 3.81219638275465 3.80180446630179 3.80643171970336 3.80598272902306 3.80386092052938 4.28592146246317 4.63850105439876 4.76858553201161 4.82636507310532 4.8275054144997 4.79359028215818 5.48410215921463 7.37461953847405 7.20620459847157 7.54126865136438 7.39873862216794 5.6606093190322 7.03271614143352 7.35609937189532 10.9349005178094 8.65337137950169 11.0799068718024 10.5632074920936 10.7511710157391 10.8928204808898 10.7906024397996 10.3849907704183 8.664124387759 9.24977449853906 9.80746989880929 8.94961963477797 7.9046484729581 5.89445018403065 5.21355641974721 6.98709343735569 8.52221287416189 10.7883429494741 9.99842505630892 9.14878431780921 9.03135825184768 8.06064297581626 8.06794191622224 7.34838957019838 6.84279400301899 6.85572524488126 11.1001263280717 10.7028134749021 8.37659206708862 5.10392489454238 6.65525794462574 9.05891382666277 5.99359349014607 5.41030155874257 5.40562558627829 5.43202802783506 5.5479692643365 5.58029245515197 5.50593735019414 5.48076646894729 6.74076621117079 7.31022780872388 7.44016047528262 7.37273943125529 7.52311318237994 6.69310946523167 6.74922555697159 6.39191376103043 6.08088654204345 6.18850228072009 6.25255029742398 6.29957972760058 6.32512714935584 -9999 -9999 -9999 -9999 7.44111113751358 7.30566447246217 7.33454663864001 7.58884388068178 7.96330026960244 7.81346488129232 7.67406728348213 7.85956272624845 7.89288059677011 7.90859876573132 7.93155270990403 12.5351127065043 9.30946453508992 8.32520866883006 8.56229620539915 9.51628793161708 10.4269892165088 10.5444782280419 10.6017770196826 11.4973281324709 12.1436121413936 10.7675075473736 7.55894528760498 7.19214911534848 7.04057212966241 6.09762286860282 5.23763013230656 5.36944260692519 5.43507558600147 5.43149346892685 5.34158786911244 5.41510385533774 5.36540285680835 5.13930933900625 5.38193032211752 5.56365115225721 4.83107368619782 5.31752282501466 -9999 -9999 -9999 -9999 -9999 -9999 -9999 -9999 -9999 -9999 -9999 -9999 -9999 -9999 -9999 -9999 -9999 -9999 -9999 -9999 -9999 -9999 -9999 -9999 -9999 -9999 -9999 -9999 -9999 -9999 -9999 -9999 -9999 -9999 -9999 -9999 -9999 -9999 -9999 -9999 -9999 -9999 -9999 -9999 -9999 -9999 -9999 -9999 -9999 -9999 -9999 -9999 -9999 -9999 -9999 -9999 -9999 -9999 -9999 -9999 -9999 -9999 -9999 -9999 -9999 -9999 -9999 -9999 -9999 -9999 -9999 -9999 -9999 -9999
-9999 -9999 -9999 -9999 -9999 -9999 -9999 -9999 -9999 -9999 -9999 -9999 -9999 -9999 -9999 -9999 -9999 -9999 -9999 -9999 -9999 -9999 -9999 -9999 -9999 -9999 -9999 -9999 -9999 -9999 -9999 -9999 -9999 -9999 -9999 -9999 -9999 -9999 -9999 -9999 -9999 -9999 -9999 -9999 -9999 -9999 -9999 -9999 -9999 -9999 -9999 -9999 -9999 -9999 -9999 -9999 -9999 -9999 -9999 -9999 -9999 -9999 -9999 -9999 -9999 2.8258092970616 2.80795236801838 3.51155483370133 3.62249496582853 3.86923814640347 3.88154456106184 5.85298008977026 7.77301424967616 8.1759166510064 8.18656558791928 8.15462561371132 8.09238103103615 9.9740065463243 9.92384381593368 9.53994252812675 11.0212166206352 11.6894932556783 9.82048741683577 9.91710032837628 10.0981594149086 9.42830080588493 7.59132679666038 5.94760745223163 5.10479602229547 4.70288331390979 5.12895149482788 5.27818181604929 5.4614556238806 5.62185193885421 5.5450270381705 5.33210583328258 4.65886458962122 4.62761376715477 4.65627077335802 4.74186825426315 5.11961146771242 4.67770052999659 5.28024256511844 5.25207661697533 5.28396577484367 5.30026066327686 5.31549749838389 5.58559735197836 5.62994473457669 5.64849388020601 5.66552074674984 5.66566691745316 5.59099010470541 5.68272172805412 5.69646781928356 5.62574304085989 5.72787799815627 5.72398744601899 5.78168778909356 5.75418446287638 5.6860234700077 5.76357851252219 5.56428982577459 5.36788307719488 4.90897019038133 4.91606007697712 4.90865092594895 4.89619162260341 4.86267302803533 4.86284360466723 4.8790866655176 4.86665513043166 4.89423748103184 4.90331532022846 4.91120389228868 4.95307806589013 4.96157223634942 4.91593859961027 5.37552787429271 4.97765172963619 4.99937080559362 5.61402609955755 5.80610913685447 5.00720718501511 5.04186776321245 5.04029178113546 5.04530640067164 5.02117665209966 4.97340869797407 5.65414461472032 5.51515144314025 5.30589629250512 4.87177591521113 4.91271435904138 4.89153844650986 4.74864725516336 4.62538006789072 4.6177707227434 4.61382332733928 4.74426507899551 6.26233374472958 6.43924808729876 6.61418474315529 6.35797153700275 5.78085004729964 5.54828009820356 5.18074574195044 5.39360257025158 4.6675942012863 4.75674348767217 4.67529563223813 4.76929848088509 5.46003182592631 6.3705637010515 6.11267697575194 5.69722792528862 6.49691940347081 5.78593135624058 5.81166205459147 5.86385862829568 5.9079203416533 5.94754682967361 6.78243978084968 6.91476458047074 6.86165891188522 6.83830042141364 6.81679522063026 6.76111947657676 5.86209707602907 5.80873575783588 6.73134453069045 6.9336435269481 6.91913837620611 6.91877399908283 6.88399007459959 6.96075023473031 8.44391259260367 9.16183201690444 9.56831458338691 9.66784733666043 9.71752723846103 9.80070604457355 9.81523822092624 9.90273395950392 9.92181773532046 10.2509459407735 10.4032283684781 10.5047850165206 9.53383550448965 8.01641814425231 7.95691294620555 7.92617988586429 7.31139437863794 7.19341514211099 6.8591200825831 5.50890527777284 6.07253315193247 5.97034113283594 7.41545874229062 7.93908093420775 6.88176266785279 5.1814918314069 6.26451447223583 6.08438964160803 6.08969223157584 7.56735912527542 7.1081616085819 6.21584603725556 6.15385944569178 6.51746398798155 6.8341984959099 6.80182191643305 7.01225741867048 9.09149770574869 10.1826605676955 7.93857281370425 4.58046026924813 3.65416770530147 3.70149050617064 3.73367023311138 3.77745027676339 3.79602154566093 3.7994775278443 3.80412422250704 3.809723094458 3.81421045473035 3.81691698689695 3.83180015745428 3.83544511284269 3.84288661114104 3.85187180512638 3.86038536794843 3.86029299807728 3.86039440803212 3.85715918915387 3.84929729090601 3.84236267566798 3.83432719810442 3.83098601104316 3.81251248472613 3.80170669563261 3.80175334573518 3.79082735209901 3.78522600453924 3.77658509061158 3.75685838063926 3.74055606632783 3.7415200399178 3.74156072324199 3.72636071168325 3.72425006817834 3.71673806717144 3.70795465737064 3.69371465832384 3.68609909656144 3.68976888007482 3.68219320977375 3.68214886520033 3.67469879952376 3.6747955726271 3.67470938364671 3.66427887608502 3.66345675716551 3.66649287030021 3.65860652798798 3.65138451419655 3.64016997878418 3.62197200077136 3.6215887850578 3.61107668056187 3.60094216007425 3.61069228089908 3.60384011185444 3.58876772978539 3.57513568526551 3.56982605891987 3.55063679922055 3.51620431756867 3.49263483333992 3.43378465760294 3.27524889352877 3.12277333092916 2.88056723981737 2.88675889321238 2.89360040583613 2.9004073223294 2.93690115235238 2.94353796936695 3.18928554581823 3.19426832980184 3.37302189121258 3.47730239102578 3.48464819163134 3.57435054718913 3.57778288196699 3.63577542917756 3.63197516101844 3.63205554854855 3.63209610042537 3.63217791730911 3.6283984451673 3.6421450002582 3.67801945746311 3.67136064689283 3.66761269057341 3.66762712746855 3.62654321385503 3.62287421810383 3.66029484258648 3.66034047093525 3.70424747160799 3.68351460584572 3.65712726894979 3.6972427105757 3.71075627533854 3.72465045320554 3.73506887240691 3.73111629622589 3.73890995267526 3.74628249809234 3.77012461144857 3.7816303212874 3.79294212273702 3.80006337742188 3.79901453578529 3.81232379883165 3.81972684808471 3.80777344585948 3.8151079643796 3.82103599696265 3.81517684499192 4.3059051694481 4.67767851141811 4.74968337251109 4.86498434483747 4.87677261151368 4.85107958625376 4.8812376972144 5.53776474132113 7.60468849945715 8.58882582900845 7.28939047475643 7.67966933084107 7.61134318395547 7.58717571346763 7.46296146258391 8.84083506735612 10.4629432025803 10.0694866410607 10.4614278918658 10.7047440495306 8.67694162966014 9.91069040204721 9.59566847482786 10.6771764549087 10.4920077201202 9.26811413576008 8.56969443737908 7.90592187487838 7.32062862923932 7.12260616200086 7.49495553940628 8.13462458942964 9.9906473438181 10.4591153745013 10.528027466951 10.3788003337506 9.59070887633672 7.1838440107054 7.67097570830105 6.56006433165013 5.23702183429484 10.0717857516553 10.7414624860309 8.26433527686582 7.28822924164121 8.05453316332899 9.09404313688233 5.99325481369908 5.82085959506986 6.33531642359309 6.86838128886797 5.49791372750618 5.48916428372143 5.52631922909999 5.52164777351925 6.74614501132214 7.3510530665718 7.25447118677124 7.07889410307901 11.0116562633417 8.44597726492174 7.35143597647152 7.58604029539323 6.8207004282268 6.68246393103811 6.06108043352681 6.1777577788413 6.21355525644292 6.26525442205411 6.28889926847643 6.95462152843004 7.33663152445664 7.33688103128174 7.68792174320743 7.10730463469503 7.84228968417471 7.63594282999015 8.16677092940407 11.9427749908697 11.0801030212255 8.4750347126275 7.68261493109033 7.66642581340473 11.7388231644762 9.00362849939488 9.09019153309742 9.45826498307766 10.0975760799486 10.8938080764409 11.2039789678042 11.2708026157856 11.4593628306572 12.1362950727282 11.4112771962851 8.13217262677948 7.11104044099385 6.67436778794123 6.10056282853335 5.31307559886464 5.28084605163503 4.96158249409665 4.51990592085929 4.52799958884513 4.54065718196262 4.56408974993013 4.64879306413414 4.69954860609242 4.74984486842865 4.7859444960885 5.51099923465436 5.75288559920879 -9999 -9999 -9999 -9999 -9999 -9999 -9999 -9999 -9999 -9999 -9999 -9999 -9999 -9999 -9999 -9999 -9999 -9999 -9999 -9999 -9999 -9999 -9999 -9999 -9999 -9999 -9999 -9999 -9999 -9999 -9999 -9999 -9999 -9999 -9999 -9999 -9999 -9999 -9999 -9999 -9999 -9999 -9999 -9999 -9999 -9999 -9999 -9999 -9999 -9999 -9999 -9999 -9999 -9999 -9999 -9999 -9999 -9999 -9999 -9999 -9999 -9999 -9999 -9999 -9999 -9999 -9999 -9999 -9999 -9999 -9999 -9999 -9999
-9999 -9999 -9999 -9999 -9999 -9999 -9999 -9999 -9999 -9999 -9999 -9999 -9999 -9999 -9999 -9999 -9999 -9999 -9999 -9999 -9999 -9999 -9999 -9999 -9999 -9999 -9999 -9999 -9999 -9999 -9999 -9999 -9999 -9999 -9999 -9999 -9999 -9999 -9999 -9999 -9999 -9999 -9999 -9999 -9999 -9999 -9999 -9999 -9999 -9999 -9999 -9999 -9999 -9999 -9999 -9999 -9999 -9999 -9999 -9999 -9999 -9999 -9999 -9999 -9999 -9999 3.48570644583792 2.52138214625281 2.52473433445041 3.73602790598522 3.93581660119889 5.64033470861819 6.11432708118793 9.90992160034384 10.1273831338046 10.147110771928 7.72749893666346 9.93514159392628 9.16247302449453 9.85419252979665 10.4170223468665 9.78252940551344 8.84257570481697 9.01709197706431 8.55495067527207 9.41729865006309 7.55572778894748 6.22441623009792 5.19860811621336 4.86756362276642 5.08719594926626 5.0203252052149 5.28324484539594 5.31429335563723 5.12340311141335 4.75670040238362 4.6041512459021 4.57866139627636 4.62199323544802 5.29880046498301 5.31393142215422 5.44068036493609 5.5819776644077 5.61467956172417 5.66792524005044 5.64153228801032 5.67892838545052 5.69454349101068 5.74670205427551 5.90292397622934 5.90673200612195 5.92729700209441 5.80158427889365 5.7978334968572 5.82771729298556 5.78055030881268 5.85156506741491 5.8474158394763 5.85754900044385 5.88427569389936 5.8612925361711 5.87692270568213 5.85406612258215 5.86580591605397 5.72339510663783 4.96262532661339 4.92215113706978 4.90255499933855 5.30503640379658 5.28723398732536 4.83578214699291 4.8483436511877 4.89764086805587 4.92204713455662 4.92916869953685 4.98166038674154 4.99773581307619 5.39066881603829 6.48409315368519 5.75297177274099 5.44098755777619 5.67579680584744 5.85266627017706 5.68229252804359 5.04150386455208 5.04605633698905 5.05951839153829 5.03938666902748 5.02412906539018 4.9890187210406 4.97018867845537 4.95387907777528 4.90757425622817 4.88230676377477 4.86243078580954 4.76604317027126 4.68816892047082 4.7122475438428 4.6468885885032 4.75772336082587 6.59450532651219 6.5821798071499 6.59603967786034 6.59068655096943 6.52589957984273 6.15778766911187 6.15015176470306 6.34161812232003 6.34617910948104 6.30465358025408 6.2098502432623 5.84245211015649 6.65844242230559 6.64339006324574 6.42726705436595 6.4682437526172 6.54447967800786 6.30429126597693 5.85664493785695 5.8945739837706 5.94801843219385 5.94182109902338 6.81400411500488 6.89653287208335 6.96900831437291 6.92139471400914 6.37994231181732 6.37461336305772 5.87106070808123 5.86288997615713 6.57741875294823 6.9581737181154 6.82280743967404 6.96368867239008 6.96525705525806 6.8658032941192 8.25232546803771 9.02692090760859 9.53413799647329 9.72545415684444 9.76811304097305 9.79170686151662 10.4190498489359 10.5508268177224 10.4414082293538 10.5021431194006 10.5101943091729 9.8820356874652 9.7368771437378 9.41534634171951 9.02706456234294 8.29201048210042 7.49345985953048 6.88649603284148 6.44738842153683 6.1124879355355 4.9550201578545 5.6521952018906 7.55271071516807 8.22022200149447 6.43158711244407 5.33911057269552 4.78280407822989 4.78710511803718 5.21339509340423 5.19039931294288 6.41730116254046 6.2676776182469 6.1876202308309 6.49559914702602 7.57486301441232 6.87687722565676 8.00586005990787 9.37865001215645 8.95201282112113 7.23458390533423 4.63486549948235 3.67306509803783 3.71433736640149 3.74260980969626 3.75002132253629 3.78900778685792 3.80039859702067 3.80044769106257 3.79971828079202 3.79956210656761 3.81093084659198 3.81893352915551 3.83004487631748 3.83752604179336 3.84496837743639 3.8486781496287 3.85144876962912 3.84766940290715 3.84897950918648 3.84495680391532 3.84632024970307 3.83885876892166 3.83520135038941 3.82050183355037 3.81352945722621 3.80629670904699 3.7988187730624 3.79134647808129 3.77560681848971 3.76141206917096 3.7449735530025 3.74999867124758 3.73870308799523 3.72811924851927 3.71835946698683 3.71445122572689 3.71059048017853 3.69921700697665 3.68857652550142 3.68781472677953 3.68391582548506 3.68387038505806 3.68221579696157 3.67466896242431 3.67015654373473 3.67437874159051 3.66048206407385 3.66384230926998 3.65251342844216 3.65560372478043 3.63428726296052 3.63289637081636 3.59408408802451 3.59327339108239 3.60869679836596 3.6045556751339 3.60513008316103 3.59386426441677 3.58801603510215 3.57734182399614 3.57980752583753 3.56731607513215 3.57165245686036 3.5352971837457 3.50715778382982 3.40344633109745 3.31255931128279 3.31970254381062 3.32548592810111 3.18313621357404 3.19184677049949 3.34143497392091 3.35071070017307 3.45420326480278 3.46401311428054 3.55659074983239 3.56406310075738 3.63176625718786 3.63414753704626 3.68070437608726 3.68425817657587 3.6842999618409 3.68056240961071 3.69121452745841 3.7206017879296 3.7136877927428 3.68513788663045 3.68143258797216 3.68147670141914 3.67821665222733 3.62967011284131 3.63302149368887 3.66355849874054 3.65742206210059 3.66184769837341 3.66038528791919 3.68581905105237 3.70848010512757 3.69617805718478 3.72227169246786 3.73697571657775 3.76372784101491 3.73334435002653 3.76469399504933 3.77939959617395 3.79079011202847 3.79450315301757 3.80558889583038 3.81043005718224 3.81423624360976 3.83195479830477 3.83181003772921 3.83198562684217 3.84847116885654 4.31751598665472 4.70428187332318 4.78816876239273 4.88074061842658 4.90715267839586 4.90456491220233 4.86914265874476 5.30955815113207 6.68200568409983 7.31422324156396 11.348353185194 9.35746253699871 7.84055986227859 7.38777802111939 7.66052256746817 7.64516043316487 7.41090800097619 9.69781482232646 9.62824679166655 11.0529575214299 10.9998020874379 11.020185035797 10.9029780967729 11.025542786918 11.016533870917 11.0631005474416 10.204145573942 8.60083017059935 8.66664466976429 8.30640449598254 7.61685544632528 8.09710051560307 9.34355107647448 10.9432337846051 9.16638457183362 9.51210060231927 10.5701633123345 9.09926035087115 8.37939392632219 7.28814523386244 6.13695115176544 5.41211118857099 10.6407972459517 10.5035279915377 8.87898357253879 7.50015860125979 8.06681250417645 8.52072819319872 5.43986989980284 6.20103699525328 6.71488747378452 6.19301981126751 5.47148604012202 5.45256698992187 5.45097181809231 5.46027545873023 5.49979104264016 7.39802754569 9.68594944040592 11.3217359948703 11.81721500451 11.5222909227339 11.2382620434675 7.50549827158254 7.57338381495134 6.78620158857924 6.80643951159202 6.8087323075384 6.4736464304602 6.51908093095167 7.03855898595641 7.05745290432191 7.78077852512622 7.72859694410656 7.78321048440787 7.78556068970885 7.63567124326731 7.70257735773438 7.91483089931522 9.27688081887102 9.24707105103394 8.34927594634968 8.96400402577961 8.07535090509891 11.3157502386443 8.9595489045265 9.22604546796787 10.1209587688523 10.7354240694988 11.3482691950825 11.6939997394283 11.9063158587413 11.9572603529445 11.9733305715731 12.1510334446869 11.0815244757317 8.17190870383618 7.50505256431439 6.13620207567798 5.23631863656337 5.05409298092946 4.45372562330269 4.49355625037962 4.49168628231048 4.45244913485208 4.50629860467128 4.57222651828036 4.67219685798244 4.69161968047255 -9999 -9999 -9999 -9999 -9999 -9999 -9999 -9999 -9999 -9999 -9999 -9999 -9999 -9999 -9999 -9999 -9999 -9999 -9999 -9999 -9999 -9999 -9999 -9999 -9999 -9999 -9999 -9999 -9999 -9999 -9999 -9999 -9999 -9999 -9999 -9999 -9999 -9999 -9999 -9999 -9999 -9999 -9999 -9999 -9999 -9999 -9999 -9999 -9999 -9999 -9999 -9999 -9999 -9999 -9999 -9999 -9999 -9999 -9999 -9999 -9999 -9999 -9999 -9999 -9999 -9999 -9999 -9999 -9999 -9999 -9999 -9999 -9999 -9999 -9999 -9999
-9999 -9999 -9999 -9999 -9999 -9999 -9999 -9999 -9999 -9999 -9999 -9999 -9999 -9999 -9999 -9999 -9999 -9999 -9999 -9999 -9999 -9999 -9999 -9999 -9999 -9999 -9999 -9999 -9999 -9999 -9999 -9999 -9999 -9999 -9999 -9999 -9999 -9999 -9999 -9999 -9999 -9999 -9999 -9999 -9999 -9999 -9999 -9999 -9999 -9999 -9999 -9999 -9999 -9999 -9999 -9999 -9999 -9999 -9999 -9999 -9999 -9999 -9999 -9999 -9999 -9999 -9999 3.00949023266555 3.33104097640429 3.88497300202483 4.00239542640914 6.20739079304019 8.4346863477248 8.35238657270606 10.2764957798682 10.0063731379984 8.13514609065465 7.93768146658257 7.19949084922062 9.94631218424347 9.94061701377581 9.14621993603749 9.54912379446406 9.65656162303663 8.75427907751346 7.65811048374186 7.50615673398303 6.44008076041342 5.36270953057851 5.14654496902225 5.10694515207755 4.58771018245679 5.2307409462763 5.25716155131108 4.60191413806867 4.71096046294165 4.57871340608989 4.57932052962437 5.08237033558374 5.28941248524774 5.43903448770967 5.59158603626126 5.60722449322225 5.66846620270152 5.74192740790329 5.75530114273165 5.89582961983282 5.90879165501973 6.2792779834486 6.45725782014013 6.56647397379459 5.9624331354716 5.9742395094547 5.84401887717788 5.85422081168773 5.85166019619015 5.87068228886823 5.88517415894801 5.88531653433266 6.00446146928961 5.91421441963765 5.92334821163106 5.93047237619415 5.9215888711705 5.8934763268978 5.61497933298878 5.60940568927981 5.36496536435366 5.53180992229182 5.51884556956419 5.29670641102159 5.2694528086339 4.86265613309383 4.9377254348588 4.98553443991591 5.00579130185331 5.02424334961744 6.40358035396366 7.05136245956946 6.85065385084666 6.71855882969761 5.81878502923465 5.82651841462405 5.91667731399399 5.89165056533133 5.71049043588117 5.06681797962208 5.05529317699876 5.48958375793537 5.47144495654452 5.0125454227525 4.9945184619766 5.55445909527718 4.89107878496382 4.886197597106 4.87818001156091 4.86023111197402 4.82558625725977 4.81976645187469 4.82813368230695 5.5106471642351 5.77730629331582 6.63723569668172 6.66584502852225 6.64890311401365 6.53351928651777 6.60648460698459 6.3818628866782 6.59254084618061 6.49878867989175 6.48738746168035 6.70929050943767 6.71152539030647 6.73835563442118 6.60532085409638 6.65511747148663 6.71916028819357 6.74924145262648 6.6445813916803 5.90461139278172 5.94230588851422 6.69155700264194 6.89895956290079 6.96792957364268 6.98296455712603 6.95761702830968 6.42985772448399 5.90719384996873 5.91863031302453 6.37719619906095 6.34680424061003 6.96663352631288 6.71703204463038 6.95275687212542 7.04131492118757 7.03565669503823 6.92289984442357 7.01031023973812 9.52784795996105 9.73723280023331 10.3849298795591 10.4944283679048 9.91282808507523 10.4473372464704 10.5351487414747 11.5619558934676 10.4826313879072 10.5715306841078 10.380297949865 9.69462998148937 8.21611886781491 7.90642168674778 7.20327583898134 7.30069009914051 6.3187933236232 5.55895570661191 4.86434682148059 5.55044911330491 7.1908153401974 7.30398254186447 6.37035654580269 5.54325585188751 4.87681206209106 4.84585765184993 4.8493211594004 5.24678156565795 9.07200257012475 8.85570709475795 6.43250590111925 6.33884113345907 6.00048302828738 6.00640330084134 9.37387695742252 9.36045782600203 8.3210121964555 5.61556883295648 4.7466315017409 4.40490091794656 3.70175610724195 3.7278798159295 3.73179512157297 3.75920264618032 3.78948743154139 3.79331165476371 3.79678372541044 3.79667831594454 3.80926793447258 3.81295808827951 3.81666770928035 3.82539643017139 3.83709617083459 3.83700067196077 3.84437716645275 3.84102163505179 3.83637988151696 3.83776009132065 3.83780645635213 3.83015673391557 3.83158216486379 3.823581255668 3.81668050558973 3.8051113638087 3.80203335212222 3.79063214119193 3.7718523916661 3.76899583023444 3.75847190786909 3.75093249211694 3.73753191227524 3.73450766090332 3.72231393249788 3.71534410254177 3.70324884702024 3.69938865933083 3.69550763394989 3.69165435993304 3.68400895786035 3.68030730721179 3.68393011019772 3.68011961685294 3.67066364420611 3.6718332950315 3.66415955547729 3.65875391041885 3.65906311891862 3.64007920209514 3.63684921683391 3.62584394747742 3.61127428977695 3.58563293803713 3.58892446648785 3.61143350393881 3.60765072508786 3.59379009799104 3.57943284087979 3.58844390980678 3.58844390980678 3.58130756267715 3.57858421577383 3.5785834792355 3.57029923177349 3.55311463090803 3.52637029642463 3.48823593605689 3.4895248893746 3.50247395611041 3.51624820649393 3.52272307103392 3.5223326138018 3.53254006401246 3.54635113280904 3.61440517225604 3.66306207499077 3.67703333080901 3.70865868495268 3.71226756948944 3.71191861822997 3.7157770026567 3.71586382369252 3.73970638217567 3.7171114282721 3.7177609330822 3.71442585536486 3.71515222933289 3.71174777329324 3.70462344628534 3.67107014158794 3.66784602785279 3.68956035182782 3.66130053416421 3.65808238544349 3.65663887583228 3.6892151249654 3.69352746202205 3.69622624437171 3.72232120522865 3.73702606845672 3.74630376672035 3.75757189511983 3.77394308646701 3.78709369804274 3.79094113326226 3.80711770318539 3.82173541253272 3.82443698688672 3.83554772337073 3.8402221134331 3.84685484164302 4.33478327829216 4.58237312600497 4.72275653369615 4.87565300503097 4.91216327131161 4.91904681313881 4.94044905310315 4.92760309193959 5.35867439767841 5.712954328082 6.85218905648552 7.61709409509008 11.3577464670928 9.81350291035432 8.79332278056108 9.52764752259323 8.08271297697074 7.71841193782259 7.55101840036023 8.62487549290267 8.91642693160842 9.3802337095021 10.6788976774404 9.28350127212689 9.66578478474783 9.79575147924644 9.05376151814857 9.30672995348392 9.5351159273533 10.0474086557801 10.9702368094899 8.40972640923028 9.58177460761101 10.7150136267878 10.8660124849866 10.8376959727916 10.4813801849567 10.8291816215147 10.4501181880701 9.73130764724464 9.15943680935971 8.13839756025951 6.73787857515155 7.03642552510175 10.6867481248935 10.1146207336357 8.1919756400617 7.38307913888628 8.37381050365599 10.3571017635138 9.30307188311096 5.77322619861915 5.54104825708466 5.36852948369013 5.36632336459606 5.27652111741129 5.26908238939553 5.37428431903338 6.37394560031248 7.38344554112337 9.18859301873849 11.9953352952868 10.9982910224181 10.8567360368494 11.6971061544023 11.2251707434426 11.8811306712605 10.3766641685856 7.16813141281055 7.15675566955024 7.54590154413549 7.62002842215217 7.43661966077607 7.25597179980431 8.01630372300489 7.93240371673535 7.71273099325017 8.97950432798849 9.14105944412344 7.51118289794704 7.89234081679102 12.3888524522291 11.130250357797 10.0953314137508 11.1120316911663 12.72505645006 12.8173980488786 10.9606830331303 10.5139157190053 10.788197872931 11.2456006133428 11.7731354346859 12.0763281411605 12.2494017214804 12.3277569060714 12.2634612922846 12.2056587029724 11.957194739723 9.13795083307451 8.95741155227076 7.90218091572035 5.80686579067202 5.12684956408717 5.13907640773091 5.05966023662498 4.45056970320966 4.39477850687373 4.42281020145956 4.47640286083173 4.61977465607105 4.63703243919186 -9999 -9999 -9999 -9999 -9999 -9999 -9999 -9999 -9999 -9999 -9999 -9999 -9999 -9999 -9999 -9999 -9999 -9999 -9999 -9999 -9999 -9999 -9999 -9999 -9999 -9999 -9999 -9999 -9999 -9999 -9999 -9999 -9999 -9999 -9999 -9999 -9999 -9999 -9999 -9999 -9999 -9999 -9999 -9999 -9999 -9999 -9999 -9999 -9999 -9999 -9999 -9999 -9999 -9999 -9999 -9999 -9999 -9999 -9999 -9999 -9999 -9999 -9999 -9999 -9999 -9999 -9999 -9999 -9999 -9999 -9999 -9999 -9999 -9999 -9999 -9999
-9999 -9999 -9999 -9999 -9999 -9999 -9999 -9999 -9999 -9999 -9999 -9999 -9999 -9999 -9999 -9999 -9999 -9999 -9999 -9999 -9999 -9999 -9999 -9999 -9999 -9999 -9999 -9999 -9999 -9999 -9999 -9999 -9999 -9999 -9999 -9999 -9999 -9999 -9999 -9999 -9999 -9999 -9999 -9999 -9999 -9999 -9999 -9999 -9999 -9999 -9999 -9999 -9999 -9999 -9999 -9999 -9999 -9999 -9999 -9999 -9999 -9999 -9999 -9999 -9999 -9999 -9999 -9999 3.9124788598535 4.03974186949879 5.03746465470339 8.4318332028465 9.31673953606473 8.43758552837268 10.4574110428788 10.1920956460498 8.14507108010411 7.16264458107857 7.06385102319214 9.29073100077171 7.6916181383137 9.23550830104492 9.95052037865254 9.84215769511163 9.2760403210334 8.42199281631305 7.54082056646782 6.5705275625468 5.60469677920957 5.34763777425329 5.03554957284398 5.1325540675952 5.19045835846365 5.32492348779228 4.66305512979684 4.65306825055604 4.53534231787444 5.23743788740152 5.52472450133761 5.555131262484 5.62217351493806 5.68648998569176 5.7131844053356 5.74097133834924 5.77754884188424 6.54941296790232 6.66301616946418 6.46084852477363 6.58216679805601 7.18378453715432 7.91050519401228 6.81865784316581 7.96380052811842 6.52196779385112 5.99553637356069 5.86868071274772 5.89538460977824 5.91455374330484 5.92003279477567 6.40834262762438 6.41645752996392 6.43574950102129 5.94795360734976 5.97958477376321 5.97673568808496 5.90866550009974 5.86961199940257 5.75399530770715 5.71697817166993 5.65959511387315 5.53045464693391 5.62864340874931 4.92071966878489 4.95364208245734 4.98616073785031 5.02870438227022 5.03185027142981 6.55636563840081 7.12915406462493 7.16290376280303 7.10411756931791 6.46619614447513 5.97982829321595 7.03104071777816 6.7396082506021 5.92624188106894 5.52780930850449 5.74022390744294 5.84326157753482 5.87949937408551 5.87760200669467 6.33521264834593 5.68866952942463 4.94571870294692 4.94619342616763 4.94628671261349 4.91749243240165 4.89848940893272 4.8612119806467 6.45158388875156 6.7320026886529 6.70818301354622 6.70117106986233 6.70751527691512 6.63876501776226 6.56463670185431 6.63696158503803 6.38265655933043 6.51863846471043 6.67004803795347 6.74311230558152 6.77695535464658 6.79068272632651 6.8207183514335 6.85762746819538 6.85482237783894 6.715959243454 6.86426326592039 6.90071340463975 6.40586478566952 5.94659742283127 6.71584556610675 6.85965919286802 6.95195433636868 7.00820868052436 7.05474676832057 7.00164315200336 6.45957281316253 5.84916353603149 5.92296671706813 5.87660306268376 6.63164953476753 6.82548204982116 7.06894365563969 7.07740598871926 6.95250317275165 7.5441440488062 8.611145553141 9.66426084916287 9.72826945993963 10.3516337174518 10.4990605215044 10.5530889675487 10.5664804908548 10.6050950608886 12.2026141495005 12.1310521676917 12.0989097729523 10.5134225971361 9.77570894844984 8.71007933046246 7.34787288388794 7.04697759255138 8.78268724517421 7.37038592818085 5.76614800288402 4.85722675212616 5.80051938989909 6.52181138512667 6.32388668207096 6.40664391306407 5.79369423220918 5.79412703918893 6.3808372284849 4.89730881011963 5.27008175145258 7.55945814826811 7.30050590057588 5.60322745750257 5.57936774652634 5.62649590043984 6.66963946936402 5.71687881492307 7.26203818022299 5.5167059599402 5.49113348927953 4.82519170319212 4.76374326440552 4.45326162750349 4.23014931517084 4.45092290369498 3.77660092362736 3.80251463293876 3.80611854257448 3.80975985714368 3.79532124852045 3.80109122380306 3.8103250956128 3.81403122284724 3.81553009119274 3.82028068816772 3.82415963300199 3.82933556936525 3.82933556936525 3.82970944627085 3.83228553720602 3.82843804261547 3.82666139237795 3.82666139237795 3.81518407279175 3.80755402933146 3.80391849405112 3.79340280038097 3.78586826908249 3.77381111983765 3.7602889065907 3.75276835164801 3.73845451420946 3.73786620675189 3.71855415175106 3.7185370979578 3.70970069420277 3.70194089144535 3.6943740467189 3.68599484039918 3.68878191901001 3.68490063359497 3.68278331936184 3.67730414987668 3.67356360979921 3.67350668228184 3.6713898262166 3.67040575169459 3.65913014615836 3.65155557431576 3.64039444883829 3.61717847174226 3.57161470122712 3.60709997272479 3.5501518844934 3.57358499460769 3.59443728741154 3.58915831235058 3.58553971697418 3.58159767206008 3.58156109109405 3.57917958310848 3.56758948613353 3.58848043608553 3.60576668648319 3.59647340966325 3.59256031771035 3.58740989979411 3.57408057076039 3.57894386729507 3.59276200857169 3.59646090046178 3.61033156187262 3.61857887039247 3.5859152583771 3.64154321429168 3.65417020781192 3.69066198566702 3.69621881210599 3.72770494861063 3.73130519328152 3.75681826877052 3.75686284538999 3.76052934613111 3.75515656792375 3.7377287238075 3.73579680456037 3.7370599848576 3.73331824680244 3.73046226265889 3.70814142235093 3.70102388453845 3.69302720146198 3.66125490748706 3.62339083090646 3.64989730929443 3.68541977795943 3.68605838985085 3.69613013330032 3.69622624437171 3.71792536282657 3.73702606845672 3.7444939676928 3.765160650172 3.77273011992626 3.78546807679053 3.80706456515235 3.81754484554224 3.81810970879579 3.85268080262596 4.33870934802547 4.59110635427632 4.59288384730164 4.74233522944623 4.83154850355444 4.89309189659875 4.96975249110239 4.98219097833277 4.97265904812173 4.97978702603189 4.99603871110635 5.70845491231046 5.78537811331646 7.22198692229919 7.64265701205131 11.2880963658117 11.2425853773554 11.2857092685146 10.9227353068292 11.1252317214633 8.90021988400218 8.87117731087438 8.26172329818922 8.87052990172175 11.0693552837418 8.93624291236499 8.67971755591688 8.52890757790375 9.10299292816705 8.79212025248668 7.5357468022457 10.0699642924118 10.8354727418816 9.6731490385358 10.9602187640351 9.72909158221297 10.9120699639778 8.05694474725921 8.34586447886628 7.99116934101128 10.362211332244 10.9679171420705 9.54936254286008 7.9178942655109 8.38859091181624 7.24396824653939 7.74222625759434 10.69087793178 9.97908879819163 5.47623919903435 5.0847297428087 8.35044434206567 8.30788145578716 7.11627539384704 5.76585063560499 5.32696461444878 5.33389183799776 5.21548613307355 5.23758957790954 5.22779696768042 5.82195194187795 7.39899151162342 11.6475920913868 12.0848782835466 12.3097947591824 11.8129261322838 11.1120426311297 10.7839179261619 11.4898259553604 11.3667992661538 11.9668140552793 10.1446315252729 11.1309156680853 10.7499315304605 7.90921126812824 8.86806272331016 10.9580873043927 10.2932444123349 8.98525002453189 10.0442773780035 10.2087477586382 10.9825067526482 11.5212857616483 12.2930605940071 11.6590163202346 11.7253420116799 11.7411043586311 12.601231083762 12.3759402818396 12.3338952770583 11.7906653260528 11.8066512809184 11.9510917459241 11.9969802042464 12.1544282732752 12.3667550793917 12.4654874806795 12.492929309383 12.3089328609956 12.1765618997142 10.6703949453637 9.20405340712798 9.05042570929444 8.07802053397636 7.12193344596847 6.39744585718099 5.05715782631721 5.08429585397329 5.12533905791465 4.96160109159363 4.48494430926466 4.46377533875066 4.5350065512562 4.64321762898151 -9999 -9999 -9999 -9999 -9999 -9999 -9999 -9999 -9999 -9999 -9999 -9999 -9999 -9999 -9999 -9999 -9999 -9999 -9999 -9999 -9999 -9999 -9999 -9999 -9999 -9999 -9999 -9999 -9999 -9999 -9999 -9999 -9999 -9999 -9999 -9999 -9999 -9999 -9999 -9999 -9999 -9999 -9999 -9999 -9999 -9999 -9999 -9999 -9999 -9999 -9999 -9999 -9999 -9999 -9999 -9999 -9999 -9999 -9999 -9999 -9999 -9999 -9999 -9999 -9999 -9999 -9999 -9999 -9999 -9999 -9999 -9999 -9999 -9999 -9999 -9999
-9999 -9999 -9999 -9999 -9999 -9999 -9999 -9999 -9999 -9999 -9999 -9999 -9999 -9999 -9999 -9999 -9999 -9999 -9999 -9999 -9999 -9999 -9999 -9999 -9999 -9999 -9999 -9999 -9999 -9999 -9999 -9999 -9999 -9999 -9999 -9999 -9999 -9999 -9999 -9999 -9999 -9999 -9999 -9999 -9999 -9999 -9999 -9999 -9999 -9999 -9999 -9999 -9999 -9999 -9999 -9999 -9999 -9999 -9999 -9999 -9999 -9999 -9999 -9999 -9999 -9999 -9999 -9999 -9999 -9999 6.85985360604784 8.99893786176546 10.6618373182343 10.7887665357436 10.6471214011581 12.4568185320061 9.107376722313 7.36608332342249 7.21709284221102 7.22177874923032 7.32561291768297 9.10072482943649 10.0743787872125 10.0274910474202 9.64469938706485 8.7200851518318 7.56254319984439 7.02913886892334 6.21426086641319 5.44063577569077 5.44105805873663 5.34264805939174 5.26344192895225 5.27339110491523 5.13822169492012 5.31124420743275 5.46366762048478 5.52914988880916 5.73103981454131 6.30424583981804 6.34414925094719 6.3767106571264 6.54888568966265 6.71356705512093 6.92409575588645 7.32870589836774 7.42893879085559 7.23529818807506 7.99678083370894 8.81017463280795 8.83502771736233 8.6617330754602 8.22065312692173 7.52409713154513 6.85392506340747 7.24057482421572 6.64962247128551 6.66197495107735 6.69202202112183 6.70164114662413 6.6981738016734 6.94985328308237 7.29476201613121 6.44897468424511 5.99638133503864 5.96283982118665 5.88644228583153 5.82696494543598 5.79851670618651 5.80298601442589 5.67693681594763 6.50835127058348 5.66552438512971 6.05705701819839 4.98555316141889 4.98945600649436 5.02725427293201 6.95414065314857 7.15947982827517 7.09480944991597 7.02948180496708 7.08898889423506 7.08116066207397 7.1260855158796 5.93562349241046 5.53392831877124 5.76194808999687 5.75238150975362 5.86349408765615 5.91094905317362 5.9276049114138 6.81000438651915 6.78164712452461 5.40735026028697 4.97599015278577 4.97012411035248 4.90709531196302 4.87912206153879 5.57778567664838 6.75550971516843 6.75887343912417 6.75890816031302 6.69675413401042 6.74899911419341 6.72010169545562 6.585453745538 6.57151311718715 6.39854858738074 6.54524636333913 6.68879405766183 6.7588838065892 6.79587109420164 6.74269942904865 6.84052644029417 6.90108764796321 6.86468586442527 6.93430494990975 6.92933303710232 6.90560750579944 6.85866649112164 6.00465300610428 6.88813443144278 6.97491066545608 6.76488658042647 6.92223008127663 6.92875661069596 6.92453782376265 6.50214364435923 5.9691387912885 5.7742608769023 6.72573156256559 7.10186327186578 7.13573624410289 7.10972170784319 7.04845279278745 6.98940879961018 6.94546760526852 7.81561901009091 9.52300439912147 9.76647456492671 10.2187919588019 10.4965837901264 10.5383707578921 10.7030384057428 11.6919851958873 11.9952010478186 11.9382182411802 12.2444546177554 10.4427252983709 9.77802795824416 9.72785800188267 9.09491470307149 9.32260409187012 8.22824831799642 5.72857609045728 5.63350182933312 5.70038787413563 6.18825496266965 5.7038149932381 5.71505617766377 7.65984928924569 7.23946219906173 6.94569575006736 7.60111971766458 5.52369911288524 4.9652331300943 5.49917147970757 5.57856129757392 4.90480337761707 4.9089484706948 5.6540480576656 5.59915217293447 5.5546148130449 5.52138129553358 5.51779955596759 4.80605861388373 4.88733822602662 4.83832218478196 4.73828944850998 4.62875545213424 4.50310728032133 4.6342831155209 4.49986540875683 4.27861231545506 4.28240754998134 3.8075905646846 3.80299087297442 3.81514013318674 3.80079782719145 3.80459403249262 3.81388405490448 3.80764888473064 3.81746761140706 3.82176518934245 3.81792550259759 3.81392341166657 3.81450525114176 3.81364266889906 3.80953789485083 3.80584657889922 3.80400307539083 3.79639791504778 3.79280290387396 3.7777351299413 3.76807520335475 3.75686781769523 3.73667817308477 3.72820828084902 3.7166811918442 3.71111419440437 3.69835179246488 3.70340991160273 3.69578471480231 3.69365562465657 3.68991156841685 3.68607757418001 3.68218756729564 3.68504467524455 3.68656717869688 3.66780389485312 3.66770895645549 3.66591211403685 3.65620248416013 3.62307221596539 3.61057925406006 3.58199098208892 3.62450178610944 3.58621566342392 3.51736227169195 3.50678406409547 3.53518038020608 3.53540409730586 3.57738744557028 3.55731130541382 3.55750328621644 3.53056192773794 3.5533772911181 3.56113640183073 3.5965815306679 3.60572041296621 3.60601992754986 3.61152119981389 3.62226073386035 3.61257857799852 3.63614592846197 3.64241461469082 3.64221115611715 3.64569798776601 3.66618087994331 3.67133947449793 3.68957847086665 3.70071409632785 3.71280364824338 3.74206455958242 3.7477011786591 3.76729591624882 3.76734092979313 3.76743190833699 3.76903488428595 3.77489380218642 3.751626244618 3.75336389373367 3.75559854402944 3.73574439933495 3.73288870764809 3.70676576549244 3.67775333246042 3.66809050106129 3.66125490748706 3.65990290284314 3.68470170113356 3.65350134310479 3.68605838985085 3.69246177207578 3.69324107757212 3.72145121062441 3.72774656790202 3.74899877822494 3.76644851592674 3.77278266570736 3.7946186049983 3.83580503009284 3.83340507131054 4.33160045810835 4.33366876898307 4.33835393519615 4.74391353775264 4.84669843063239 4.91003528492115 4.90196901250671 4.94408822112651 4.99875997389805 4.99978392005224 4.99596652375716 5.03242358735805 5.76154578820401 6.60446711168162 7.99052139071959 7.89670937724087 8.19844079706987 10.9074943455758 10.8333948119331 10.80784565417 10.407857033043 10.3872127840596 10.9455801393599 11.2792309421746 8.91216460438626 8.89149288401376 9.61612455276193 9.65205550445504 9.26428339858875 9.56750105614669 10.362772283455 9.83095664046257 7.23814110034709 8.26658100423975 10.2191942052078 9.40529363614082 9.6610221637262 10.527442393453 10.6458085684688 9.14212084763441 8.22603618617752 5.53439997716825 6.83620163020597 7.9237802031834 7.26254081660531 6.82737232813791 7.50568070839415 7.00161228595411 6.64445858331307 10.584488813422 7.12101618749548 5.23430339372166 5.26954110101915 5.82766816599007 6.28575092202068 7.3430317115131 8.54052808978943 6.25209853071934 6.02674434687569 7.06007174024502 7.20895591998633 6.85200556043744 7.39830805202212 11.6376641263184 11.9859196106368 10.9911754008644 10.0255682617549 10.0505793007672 10.1992508368471 10.0163840777676 10.2692439001559 10.4456981715699 11.4049692335504 12.0045150891522 11.929012499621 11.1778069262472 11.8630406886352 11.6317487673882 10.754354549522 9.67882888662014 9.87240227171549 10.6459083637533 11.1880560003634 11.6814352556483 11.9122342159835 12.3134079748309 12.5053127871414 12.4102196759664 12.092910771474 11.7798268019309 12.1459741396247 12.0278323898626 12.5198054798913 12.6473114307313 12.6636215338678 12.6026048002337 12.3603374878207 12.3957354826772 12.5537809518954 12.4567001063242 11.8531181443528 10.6543249299138 9.8991793334451 9.16613264408131 7.69669526922337 6.89245606821896 6.88669961249608 5.91396641873218 5.02606014284336 5.08691305049607 5.01009068831956 4.34105097007966 4.43439358746223 4.48468171201386 4.55266071085137 4.63774935360177 -9999 -9999 -9999 -9999 -9999 -9999 -9999 -9999 -9999 -9999 -9999 -9999 -9999 -9999 -9999 -9999 -9999 -9999 -9999 -9999 -9999 -9999 -9999 -9999 -9999 -9999 -9999 -9999 -9999 -9999 -9999 -9999 -9999 -9999 -9999 -9999 -9999 -9999 -9999 -9999 -9999 -9999 -9999 -9999 -9999 -9999 -9999 -9999 -9999 -9999 -9999 -9999 -9999 -9999 -9999 -9999 -9999 -9999 -9999 -9999 -9999 -9999 -9999 -9999 -9999 -9999 -9999 -9999 -9999 -9999 -9999 -9999 -9999 -9999 -9999 -9999
-9999 -9999 -9999 -9999 -9999 -9999 -9999 -9999 -9999 -9999 -9999 -9999 -9999 -9999 -9999 -9999 -9999 -9999 -9999 -9999 -9999 -9999 -9999 -9999 -9999 -9999 -9999 -9999 -9999 -9999 -9999 -9999 -9999 -9999 -9999 -9999 -9999 -9999 -9999 -9999 -9999 -9999 -9999 -9999 -9999 -9999 -9999 -9999 -9999 -9999 -9999 -9999 -9999 -9999 -9999 -9999 -9999 -9999 -9999 -9999 -9999 -9999 -9999 -9999 -9999 -9999 -9999 -9999 -9999 -9999 10.231684652215 12.3995190583696 9.44554004428841 8.4159198301122 8.52079091371539 10.3673808477475 7.83672895406183 7.08824490868191 7.14523345461844 7.17399654412142 7.72561701208215 9.50859944814235 9.96843828251656 9.90141304955357 9.61929569688912 8.8520117460133 8.14443107339116 7.39211740051826 6.49450641093825 6.001949640868 5.62572638264839 5.44855392171891 5.35525752172299 5.21648184838781 5.45417526645187 5.45681461062646 5.52097198341263 6.06157696312962 6.10299543251043 6.97124211612426 7.38128743688533 8.04849496316118 7.57352320431295 7.52086991532109 7.53054052466132 8.23465322175522 8.49869671255223 8.65305246522881 8.74528611200354 8.89423279157518 9.10342849762508 8.96009391240661 8.74539914070536 7.75389398961061 7.25262254785937 7.58181405663821 6.88902963259605 6.90624982100578 7.00045148890403 7.00174247143334 6.99628978036929 6.96433599536022 8.29842160959666 7.04101721943887 5.98736646435878 5.9607878199788 5.93264283332342 5.8951956612151 5.88891443073751 5.88086192319417 5.83921275651955 6.74913976785788 6.86320993297631 6.94210801688904 6.8833179240755 6.63509670100625 6.34789682291386 7.11038353526729 7.14004806059458 7.15007509087075 7.04261552358088 6.7787429168111 7.08632374861623 6.93806642666904 5.76543649155298 5.75810727590725 5.8979318308948 6.01745006772695 6.01442784681395 6.50636636473078 6.89855341973323 7.04224484195351 6.94915098427226 5.66909102105636 5.02163118244825 4.99161156310923 4.93648116439971 6.24869758527123 6.68701633032774 6.81695661254402 6.82077960388992 6.79556160701697 6.73393593956141 6.76504909519064 6.78615825515904 6.76689293427435 6.52927598506323 6.34217154456677 6.61889335797072 6.69097077386787 6.79485692078769 6.8248417986052 6.77464936179244 6.89660625858499 6.94362510198513 6.96437008744605 6.95960342646362 7.02991307425478 7.01973840359178 6.74379121951981 6.02357629193607 6.98257644116915 6.78927593746931 6.0610971783339 6.04357196699906 6.96515050529516 6.55263955145519 6.06581995229824 5.91901682476106 5.91226817432147 6.78392957221996 7.16651006372138 7.19362595845979 7.18246861032724 7.04547826792049 7.35274618474481 7.55597771704194 8.87297848032752 9.57950813095635 9.79641271625647 10.5031045612238 10.5500973635078 10.6307121248014 11.5137039930572 12.3693387238377 11.9916478665945 11.6537987953118 12.1403669912833 12.168090055416 11.6535452339201 9.82824761536305 9.59762559742972 9.72302245100479 9.21454391960386 6.21272364397958 5.70308715298115 5.58857641270602 5.69977695147168 5.78637198433946 6.95520654874563 5.75045521234958 5.67537803053235 5.67394195630365 4.96723322482232 5.01075943633788 5.02807853994299 4.97205968514752 4.96021099528896 4.96616866638408 5.00427223418073 4.95561081421912 4.93725413512286 4.88654115331237 5.57677103607107 5.27234681327868 4.89330987078414 4.92323811008318 4.91913958563374 4.88992302279616 4.85071936539712 4.74426298731156 4.8319100172979 4.75144710182505 4.71516716483859 4.63835243193665 4.50331135186315 4.27306744170384 4.27296754249328 4.28304976337797 3.80326961676675 3.80705692818717 3.79826162104026 3.80760134228378 3.80869041911357 3.81307292827381 3.80649027098897 3.81004926997961 3.79876601179404 3.78739373750571 3.77116610224611 3.79041283300199 3.79275474991744 3.78266865934505 3.77139586799562 3.73109489180075 4.39925805832493 4.51912407634497 3.74817124284036 3.70601542207192 3.70389481593524 3.7060444235646 3.69631025527559 3.6963386143331 3.6963386143331 3.68618538245881 3.68618538245881 3.68618538245881 3.67861197214331 3.66438494243772 3.66711393249089 3.66829783089579 3.66064453186608 3.64929960713207 3.63427051089373 3.62678136551027 3.59685218135818 3.59305804400218 3.5625483848131 3.60514288769176 4.14129431922658 3.60990857917182 3.51031981008756 3.54394487075143 3.53173441382608 4.33724316028798 4.33678861635908 3.63317243939296 3.5369019658656 3.5675233779504 3.59223727968653 3.61647676127491 3.62283097329284 3.62004539069042 3.63020553127273 3.62604096398466 3.63514467497798 3.6535359377903 3.66890674509197 3.68708684807157 3.6982370966083 3.71307990056101 3.72016864478386 3.74482071204015 3.75235263530779 3.76079704405584 3.77263424560875 3.78072988326469 3.78440736130088 3.78026163240895 3.77604827100018 3.77227755610378 3.76533230646298 3.7534582527099 3.73579133514831 3.71052092973083 3.70681234861678 3.70681523336208 3.66716905256909 3.65985702917197 3.68541977795943 3.65280068863386 3.64984013585952 3.68237730085575 3.68951083095294 3.6886606010154 3.72216025753795 3.74137018208495 3.745285391533 3.76562236627194 3.78456206462593 3.81657273301831 4.30604468873693 4.31864480654864 4.57617266385171 4.5808256689628 4.73869577462618 4.74667000215112 4.9200605152262 4.96689365110348 4.9949665094919 5.01522693394454 5.04380694547284 5.49720131866182 5.49085628419969 5.69455353095745 5.87716136519973 7.94043511695623 8.38665111815685 9.77823477740093 9.85526332872379 10.9755002672108 10.9520540792664 10.8879787040786 10.5862487007236 10.2937956030278 9.54763111873986 9.64438150365263 10.5844267972469 9.66618589243718 8.89836607011821 9.5686174002118 10.723422276755 10.9913710423115 10.8393785480158 9.22864163047992 7.18365626711906 7.70435293751756 8.32798954522805 9.97755629002855 8.65119045001485 8.34978958654708 9.79244138904221 8.67203654950513 10.1020215546885 8.54908269082672 7.13528113595184 6.61660149439973 6.83253517217337 6.70318989954439 6.53554760081812 6.41696305530128 8.26765475848233 9.15850192517421 5.19500685598393 4.54441954363056 5.17867536845574 5.20555709666406 6.71869962604955 8.70019622403733 9.78839827942018 10.3256298127197 10.5983699766206 11.8179789079725 11.895156888661 12.4479315605398 10.6632152588728 9.33751970824171 8.85637023694804 8.6031780798184 8.87165206775038 9.13859850404727 9.70263274267682 10.229519435875 10.5182728651189 10.4039151196325 10.8867582087235 11.3177416382406 11.6592295212189 11.8757796371759 11.9134897432096 11.782323953154 11.5154271200925 11.2248584352202 11.1978810699951 11.4601692400391 11.9452673278814 12.3479294445066 12.5793189890234 12.6762336688229 12.6415541140181 12.7841176880848 12.6833059086825 12.7248922507927 12.8324532912817 12.7908146413831 12.9130944312533 12.9201747533963 12.9146843528353 12.8432174248481 12.7587398146025 12.4708262272227 12.4726110612044 12.4655558856405 11.6920231747577 10.7522351860783 10.0716163669648 8.99345544739557 6.6084289884459 5.9984536898197 6.03850611548431 5.63229832942813 4.94865151516059 4.73234598249159 4.40437734720397 4.39425559047181 4.47178050689181 4.52217505075205 4.5657043465499 -9999 -9999 -9999 -9999 -9999 -9999 -9999 -9999 -9999 -9999 -9999 -9999 -9999 -9999 -9999 -9999 -9999 -9999 -9999 -9999 -9999 -9999 -9999 -9999 -9999 -9999 -9999 -9999 -9999 -9999 -9999 -9999 -9999 -9999 -9999 -9999 -9999 -9999 -9999 -9999 -9999 -9999 -9999 -9999 -9999 -9999 -9999 -9999 -9999 -9999 -9999 -9999 -9999 -9999 -9999 -9999 -9999 -9999 -9999 -9999 -9999 -9999 -9999 -9999 -9999 -9999 -9999 -9999 -9999 -9999 -9999 -9999 -9999 -9999 -9999 -9999 -9999
-9999 -9999 -9999 -9999 -9999 -9999 -9999 -9999 -9999 -9999 -9999 -9999 -9999 -9999 -9999 -9999 -9999 -9999 -9999 -9999 -9999 -9999 -9999 -9999 -9999 -9999 -9999 -9999 -9999 -9999 -9999 -9999 -9999 -9999 -9999 -9999 -9999 -9999 -9999 -9999 -9999 -9999 -9999 -9999 -9999 -9999 -9999 -9999 -9999 -9999 -9999 -9999 -9999 -9999 -9999 -9999 -9999 -9999 -9999 -9999 -9999 -9999 -9999 -9999 -9999 -9999 -9999 -9999 -9999 9.57550603392787 10.0307973950234 10.5381018517751 9.68742813994264 7.19649301117566 6.37913183537936 7.08663129138546 7.29195414765503 7.21397964397101 6.9834702584117 7.20081946739308 8.99683541106759 9.45317269567164 10.0434113720957 9.84520315314006 9.67782871041197 8.90225360068301 8.62231889584521 7.60230163132969 7.32544182693317 6.48306923130556 6.34846461985173 5.60797488045789 5.38878374682971 5.33395523792318 5.47095998417959 6.13582074219326 6.41435886838677 6.35677670822497 6.47346340064855 8.11371575273458 8.36247693733109 8.59097220233444 8.678118727978 8.60615943193889 8.51604806633092 8.88187225067837 9.00659676073591 9.06196084622742 8.98937768564165 8.94067638247742 9.04234505807212 9.04764588895142 8.97986273567115 8.54143592740069 7.87572549780522 7.76782630441827 7.12430926284007 6.9959398680283 7.04290797566217 7.0442153577022 6.99612021732398 7.15054335808984 8.55430494711818 7.57316314566274 6.69734044441155 6.47366843443281 5.96020807931906 5.89877171939692 6.84015325301739 5.91202289795929 6.83646970178655 6.80535039020316 6.98388677233326 7.04506077375608 7.0194001965271 7.05494708322226 7.10640791057811 7.12656249226514 7.10873964762044 7.14670832718384 7.10621422389816 6.97247048126981 7.11538640079655 6.97059854843126 5.91088370456259 5.77730832664661 5.97993677065083 6.01954623797917 6.01924004098629 5.94281354414641 6.917857641569 7.09888620625696 7.0352318876053 6.838962698158 5.03594199632422 5.00849175534443 6.59234833218337 6.84295192126481 6.93405502445586 6.87273692382282 6.79157236426493 6.79883766951814 6.77228676874317 6.81251091465637 6.83278243964005 6.80780483597688 6.6922587406758 6.61814776622924 6.66945716353064 6.71422030687663 6.83570768563496 6.83381176052266 6.84952080054562 6.88247040666273 6.94326691964834 6.97960431213948 6.98050212967265 7.01542986932277 7.06398932997012 7.07010676958672 6.05499886212319 6.55000567836931 6.8242130422708 6.82046311134399 6.06615818419262 6.81821494841806 6.56940010786118 6.08061826384316 6.07650573922774 6.05826440470405 5.99934758661048 6.99508514662944 7.24621486132343 7.16742659668703 7.04695401548919 7.60296927420258 8.37504632811791 9.68126841014949 9.70618213405806 9.79449108940627 10.2398454295204 9.84388153332554 9.90516092647842 9.6662017235582 9.93716910359441 11.9523458242634 11.1352979809451 11.5880136990001 11.8791811017103 12.1059080041892 9.82328684424873 5.85229602563229 5.820633412771 5.86950961446537 5.85443293059375 5.63088179645969 5.01811054423226 5.84462094589346 5.84907661661545 5.8346349365683 5.02826197131051 5.02871412841793 5.01753559557464 5.03966410247274 5.04474386915689 5.03400390085879 5.07706918669599 5.0699594314689 5.00515140598024 5.02859074561368 5.03942581455988 4.98835004731339 4.9642756412229 4.92224716887999 4.95711850452316 4.95608733426489 4.92830271014355 4.87322274786128 4.83267475215586 4.85163907890928 4.86786020832419 4.83474160454959 4.81630973904942 4.80164028093945 4.80980198150627 4.80260850348296 4.7270674821243 4.7343275617967 4.64657767772242 4.51586928274102 4.27954151002938 3.80897606073865 3.7928112671884 3.79068639414244 3.78958470172782 3.79329846401542 3.79387378798804 3.76887133571734 3.74743085721311 3.76110213213922 3.73214598333259 3.76722819766533 3.77395956008756 3.75719984397733 4.5427082600562 4.62338181982572 4.19972413066146 4.20356995512574 4.19947374238902 4.20383655007934 4.19862644023629 4.18721481446032 4.18863294517274 4.1851013307072 4.18515196747074 3.75728255140677 3.75017984447458 3.74273269419336 3.66898144049233 3.66134701624126 3.66259097768032 3.65291689944575 3.64155807391006 3.62156727007593 3.60658713426873 3.68407319975102 3.5882486068871 3.57344688307438 3.65212354835151 4.20838574409196 4.19981634525835 4.19498291618458 4.365672901521 4.41072470034982 5.1658970129155 4.43695400675887 4.38607838965092 4.32586234739825 4.04922105342312 3.59481115046962 3.59939517860217 3.60431275984743 3.60550157242646 3.61507740390544 3.72153239757311 3.64538931004063 3.64810259680182 3.65589539482323 3.67788087748462 3.69743586271435 3.71249270032437 3.72384769842564 3.7430664503787 3.76078965553717 3.76231430915736 3.77965346072807 3.77979289825287 3.78589462310499 3.78744509305725 3.78456781529936 3.77232552200757 3.77443283008674 3.74664195089028 3.73224358802334 3.71039280695102 3.70322025654797 3.67842903463921 3.66351439635156 3.68877717480334 3.65350134310479 3.64984013585952 3.67088512286914 3.67851128790604 3.68496470540288 3.71096973389358 3.72013857479818 3.73851534643523 3.79261876313229 3.78672163019782 4.27988735338184 4.2911051725996 4.55214459903664 4.56439483666987 4.72216391075346 4.73442000802534 4.74035598983784 4.92154906082625 4.96407406956844 5.00177306679145 5.02596476206323 5.02575134551954 5.50174262319039 5.72867242724431 5.72900002945538 5.83940148414197 5.94955841730914 6.84083772410664 7.73742876570174 10.6850781973026 11.0070783890956 10.4639355371879 10.357717235458 10.75484427508 10.6778152440258 10.3096534902651 10.1352153200485 9.63919650739926 11.033674105077 9.97088487884255 9.44599902076228 10.8064409708229 10.9075852023392 11.019626936617 10.9641988592725 9.81811014726543 7.44775652646559 7.87492653949676 7.89588432224948 10.0997206023275 10.7810902178264 9.46121553835447 9.06287914235862 7.83016696217179 7.59065853841783 8.55266835694187 7.27568513743915 6.61650007192966 6.75554721882828 6.44021283003816 6.39574552984888 7.82308421744924 11.2965620190306 8.43122903928305 4.63373251080592 3.58094421856553 4.92579113797432 6.78307754649268 10.5467321931854 11.2250843898685 11.7216683743262 10.8320192037747 9.22112719023202 8.11467210215373 8.08300407709597 8.64048881581093 8.40327688479587 8.65819823362977 8.74018362678766 9.4819004971928 9.36209073644826 9.47247175644776 9.32515536815338 9.98400832159934 10.7239218885453 11.0083880151536 11.2706681047467 11.3043144266477 11.6333934419724 11.9721924911217 12.1667943261104 12.2217066081046 12.2051522430517 12.2240053362131 12.2538026367865 12.1585838516117 12.1405739918049 12.5134547622681 12.6433179177943 12.4087671229404 11.5006148444837 11.504389733307 11.6864961084774 11.8136310146404 12.6070241754955 12.7628712591775 12.6030098188852 12.7186692323327 12.6976553580589 12.4760625423168 12.6322627943269 12.7004780647264 12.5204214319038 12.3940655440822 12.302496599987 11.6964943587369 10.6734476001567 9.12849090507264 7.36452274494624 5.75745420153305 5.26845216098197 4.34074184752593 4.69185263081055 4.29693243147778 4.3687262808623 4.43362808397242 4.49677255878651 4.53799105144863 4.57208831176566 4.53754829378833 -9999 -9999 -9999 -9999 -9999 -9999 -9999 -9999 -9999 -9999 -9999 -9999 -9999 -9999 -9999 -9999 -9999 -9999 -9999 -9999 -9999 -9999 -9999 -9999 -9999 -9999 -9999 -9999 -9999 -9999 -9999 -9999 -9999 -9999 -9999 -9999 -9999 -9999 -9999 -9999 -9999 -9999 -9999 -9999 -9999 -9999 -9999 -9999 -9999 -9999 -9999 -9999 -9999 -9999 -9999 -9999 -9999 -9999 -9999 -9999 -9999 -9999 -9999 -9999 -9999 -9999 -9999 -9999 -9999 -9999 -9999 -9999 -9999 -9999 -9999 -9999
-9999 -9999 -9999 -9999 -9999 -9999 -9999 -9999 -9999 -9999 -9999 -9999 -9999 -9999 -9999 -9999 -9999 -9999 -9999 -9999 -9999 -9999 -9999 -9999 -9999 -9999 -9999 -9999 -9999 -9999 -9999 -9999 -9999 -9999 -9999 -9999 -9999 -9999 -9999 -9999 -9999 -9999 -9999 -9999 -9999 -9999 -9999 -9999 -9999 -9999 -9999 -9999 -9999 -9999 -9999 -9999 -9999 -9999 -9999 -9999 -9999 -9999 -9999 -9999 -9999 -9999 -9999 -9999 -9999 -9999 -9999 -9999 9.39226695787744 8.31499402192181 8.348560463214 8.49330950718806 8.26262878615915 8.44200868313008 7.95739994187126 8.95773952630365 9.35717977185945 9.42654396454298 10.1035605898555 10.8836381366276 10.3381027992341 9.56329271956117 10.291137877991 8.53788887168644 8.44631941936188 8.14794684988394 7.13325812848479 6.39921145651893 5.55946817506875 5.39722466381098 5.59809027657104 6.38130811004876 8.12018890743522 8.25590747264676 8.14252934769977 9.42789773540455 8.61784468022753 8.84961963985075 10.261553341476 8.88564635290949 8.94588792307785 9.00489350343686 9.03143349635144 9.08412939474007 9.08165168799406 8.91783348166329 8.92949842634743 9.07326017751542 8.98657340072456 8.87080240788375 8.81507752565344 8.21474574772626 7.14643879154181 7.48980994763288 7.0535229473261 7.06074194194266 7.04708021875328 8.03626110963643 8.43749282996007 7.09359636904793 6.98013130724409 6.71296518141931 6.47108886809242 5.93260798068264 5.94235015339402 5.93485103627862 6.69757060689793 6.94225045305387 7.02948940456124 7.15637507843694 7.17955584009306 7.30008775753115 7.13178303073617 7.64158766838472 8.87723229416466 7.85635327424382 7.12869836099561 7.177839855214 6.96664723862154 6.52679537842357 5.90295707581878 5.7959152723249 5.77196608399207 5.90229616633237 5.90146322715548 5.97926499030901 6.94994257037616 7.16099995193498 7.05603289501778 6.93918283548197 5.96917113444591 6.41534561514752 6.95276736868357 6.97950140952809 6.90037036480083 6.60726699495916 7.18531172389343 6.80845190022811 6.82346575190614 6.87321753855331 6.90503964139434 6.89725586715566 6.81945932389122 6.80309474076367 6.84292430487215 6.82755983807287 6.8918770270243 6.87956172467401 6.91151498017618 6.93954241623195 6.96115846063871 7.00092408659476 7.0435869419976 7.07032111485517 7.07437525862679 7.02010972405888 6.82197194555017 6.08772101080247 6.09680188186083 6.60769975273204 6.11217601310991 6.60468602909287 7.11635165725327 6.13585382402528 6.13110304641156 6.1076414442688 6.0983074155556 7.04062129642915 7.26161210330615 7.26924283857107 7.25657613215825 7.16206246354128 8.45302519672587 9.75938852305443 9.83044404269426 7.74131209676417 8.87630339151382 9.25504241875719 9.28750278282304 9.4271346182643 9.93797210130909 11.4710120227006 11.2859561468196 11.3123161139917 12.1722632937364 10.4761090262444 9.83835370450714 6.76984871516036 5.87522184950995 5.90666171187683 5.94192628079297 5.79952867514931 5.49164262048114 5.69148930188491 5.68009555234264 5.06094767352965 5.06835435002999 5.06443856604949 5.04944242658931 5.64030288800271 5.64650878744932 5.04217264806834 5.06934846467652 5.09572564117359 5.04806406009645 5.05544264989761 5.05057003804299 4.99681417314313 5.39717756679576 5.56946764586675 4.97262303859899 4.94183173171149 4.95514650956021 5.52016045026869 5.29146221610597 4.89908112750854 4.88691260532868 4.84065465338272 4.8519666687732 4.85278742271387 4.85627562921165 4.84013373834326 4.82308469435084 4.82409354071497 4.77194009322526 4.63686726855255 4.5094441186497 4.51587127080452 4.25997987999247 3.78914880485521 3.79509382070268 3.78712560023819 3.77694835880093 3.75007654265346 3.76805840093586 4.63994418158379 4.55408999887524 3.78007997290913 3.7719234977592 3.76081461663754 3.77625198912075 4.45822203764391 4.44146514772785 4.57601293158202 4.57402622248946 4.56750419483321 4.56573499398034 4.55630540914042 4.55640629622097 4.55123062187088 4.54943378346248 4.55328754834755 4.41038481866118 4.39211360111539 4.38311892719828 4.3742266446513 4.36896339296366 4.4826333397404 4.45948300637471 4.44418604463166 4.31171865991096 4.41582495001291 4.37938517044511 4.3898064675037 4.26401641949718 4.36206881159515 4.40142877862537 4.58735497224387 5.27783946286312 6.54209206282272 5.72016541230778 5.1013708114279 4.49898516411987 4.43325072742713 4.26826033927479 4.39245693624599 4.39245693624599 4.51910170387111 4.49155575591213 4.42601972984377 4.4977203456441 4.51698172647044 4.45932495635958 3.75081617838022 3.67394748528945 3.68513634980639 3.69642872978641 3.7175844748564 3.73397761863897 3.75319784780435 3.76783590506722 3.78203808879078 3.78892453823643 3.7833109614737 3.78721699983347 3.79188978019719 3.78378640944342 3.76467450648749 3.76030626361914 3.74117883789297 3.72568111581735 3.70668449553336 3.69363316163718 3.66088275240496 3.68882429938094 3.67756459914368 3.67411894560326 3.69349196890845 3.69354035476059 3.70375746156748 3.74960954286069 3.76792022339849 4.24154064037822 4.25728080406681 4.51277171819001 4.52599927271075 4.68461392663971 4.70297160613422 4.81771627665354 4.82358608873589 4.82963933036345 4.91406401561325 4.92008262869463 4.96586309023817 5.03079825639524 5.05643307231707 5.74361962395241 5.86993786206404 5.87415046494001 5.95368564633002 5.98423110624158 5.99451659980976 6.03161756832866 7.8179954667621 7.84131612176568 10.652117031095 10.5799645530251 11.0840350889575 10.9601715094976 10.7848338744291 10.5817648272822 10.4534340972289 10.1746014100195 10.1230603625159 10.2424536360771 10.2888938498657 11.0585519849235 10.5452288880855 10.4649854317884 9.38757462774005 9.2436607547555 8.26838351503599 7.74398046660035 8.41124503845025 9.64364677014106 10.2428226897469 8.89433008092049 6.37363627934251 6.69153869013864 6.31849881263548 6.24517855781746 6.56479767441197 5.82823947345436 6.22011258947666 7.56450793515953 7.29079008527227 8.10652509681641 11.3744879387905 6.30160573540882 3.26600830298035 4.216395390268 5.25674374145394 11.6648395328647 11.3240771884066 11.4668199511182 9.21331798752064 8.13780216338125 7.83581430256273 8.20281156030214 6.53965940798091 9.47201087426672 9.59129287993818 11.202748852019 10.6249238913243 10.579915892755 10.0532172030577 9.98766776819788 9.8442101651947 9.7767802100426 10.3853910899451 10.9149510569135 11.4782201589983 11.8470680473166 11.9762545170885 12.1253157049207 12.307163321128 12.2727104875537 12.155825755099 12.0745800757485 12.1400662651266 12.4460959224865 12.4071524198524 12.3915780778244 12.6466940923547 12.3958682975977 11.6021574587684 11.6569956336404 12.3330795384325 11.7356706651836 11.1005555378547 10.6603857340489 11.1757039323294 11.4870172868396 11.5211714330521 12.4404564668832 12.5684400011308 12.7005762245384 12.3662725022063 10.58194602547 10.179286073983 10.1540732883087 10.2595210765121 9.76048195679261 7.92886589657717 5.79568039988422 5.19073616976446 4.24019996225054 4.27728141887672 4.31429907769506 4.38067495975303 4.4529455162322 4.50483812844595 4.53113427176469 4.54785569918193 -9999 -9999 -9999 -9999 -9999 -9999 -9999 -9999 -9999 -9999 -9999 -9999 -9999 -9999 -9999 -9999 -9999 -9999 -9999 -9999 -9999 -9999 -9999 -9999 -9999 -9999 -9999 -9999 -9999 -9999 -9999 -9999 -9999 -9999 -9999 -9999 -9999 -9999 -9999 -9999 -9999 -9999 -9999 -9999 -9999 -9999 -9999 -9999 -9999 -9999 -9999 -9999 -9999 -9999 -9999 -9999 -9999 -9999 -9999 -9999 -9999 -9999 -9999 -9999 -9999 -9999 -9999 -9999 -9999 -9999 -9999 -9999 -9999 -9999 -9999 -9999 -9999
[truncated: 1,587,494 more chars]
