# Supplementary material for: Combining temperature-dependent life table data into Insect Life Cycle Model to forecast fall armyworm Spodoptera frugiperda (JE Smith) distribution in maize agro-ecological zones in Africa
Source: PLoS One. 2024 May 6;19(5):e0299154. doi: 10.1371/journal.pone.0299154 (PMC11073722; doi:10.1371/journal.pone.0299154)
Supplement: S1 File — (ZIP) [file pone.0299154.s001.zip › results_2.6/ERI_2050-RO.asc]

NCOLS 535
NROWS 391
XLLCORNER -25.5
YLLCORNER -47
CELLSIZE 0.1666667
NODATA_VALUE -9999
-9999 -9999 -9999 -9999 -9999 -9999 -9999 -9999 -9999 -9999 -9999 -9999 -9999 -9999 -9999 -9999 -9999 -9999 -9999 -9999 -9999 -9999 -9999 -9999 -9999 -9999 -9999 -9999 -9999 -9999 -9999 -9999 -9999 -9999 -9999 -9999 -9999 -9999 -9999 -9999 -9999 -9999 -9999 -9999 -9999 -9999 -9999 -9999 -9999 -9999 -9999 -9999 -9999 -9999 -9999 -9999 117.550902380971 111.640374730026 103.583532594462 96.7157228317403 90.8386881089493 86.9695651704217 83.3022082774156 80.5186405200692 77.7835043971623 75.4259175548575 73.1077246543289 71.4253124522667 69.5965194966388 67.8774956287158 65.7157251734917 65.3843495565141 65.1775994471067 65.6887660535005 65.2029050392019 64.6141700760507 64.1232488446646 63.3891190218234 63.4031789490981 67.2114536403991 72.2780136808226 76.5543944770944 80.2503026784668 82.1602936489064 78.1711063620601 76.7797390521308 73.271591988836 71.8179876651903 71.191257896419 70.5747135017312 71.0241177577617 71.908760808383 71.9908005756236 71.7957534817806 71.541859537059 70.9536130631963 70.7022854313098 70.0476422137854 69.4185537400509 68.7492413728236 68.4560679210168 67.8438668663833 67.1838783178995 65.9674706110717 68.1188172647102 70.5591050011557 70.0145287644589 69.7013371738151 69.2002681326874 68.7789037010952 68.1269704580961 67.9125866064273 67.4613514203825 67.4394118418735 67.6401430849076 66.987815715008 66.9415794954028 66.5408794810532 66.0862592582538 66.0451550641705 66.1797836560342 65.4989880748505 65.3290507605722 64.9532044662855 64.5768433047823 64.2175716074773 63.6378623438905 62.8160119698757 62.3246786332513 61.8149590772162 61.4163737169054 60.5159733248409 60.4645241606606 60.0191892693916 59.9126331251226 59.713525804525 59.5399583004144 59.0424669054987 59.1170199876675 59.4741452464672 59.5355787424599 59.5101595607595 59.4380534862121 59.1288360907608 59.2137634935583 58.8195384496771 59.011316998986 59.3664433030284 59.7177752138317 60.1089714656168 60.5256328829469 59.0449620873968 59.402380826909 60.8924737975838 59.1024448550104 58.0202030016122 57.6247999272251 57.8556187725759 58.818962122455 59.5606216266559 60.810011474131 62.8595490104845 63.654304902484 64.4784597100601 65.6223065717369 66.2479889073979 65.785433755959 65.2317561717471 66.0259721896856 65.5324752372816 64.7949500983888 64.5902175597493 64.6022547288092 65.2126221700183 64.924289654714 63.8837703195545 63.813075012485 63.8809124678012 64.2768159978724 64.4325649360034 64.201484411247 63.8517258704508 64.1766619246336 64.0763807644134 64.4439545048446 63.7098076508493 63.9710147557421 64.3254187668222 64.7113979327628 64.8065236882857 65.1813151381785 65.5400132379355 66.0776365699051 66.1982114584961 67.1271437049935 67.6240936022675 68.4891799106794 69.2793112445041 71.0049739525588 71.8279878023081 75.5371973542823 76.918995052727 78.9791920442212 83.2271103692995 86.3617849372435 99.3074495192726 97.7834569974958 87.6114113922629 82.5222441250678 80.7318220265677 77.891014475277 75.8673252281153 74.4880700598686 74.0831625584943 73.6756150270752 72.5372204102312 72.2127127030682 72.2094404001244 71.7361391402391 71.8290034733788 71.7955567491343 71.7270475732273 71.3729133752087 71.8380246166847 71.1645861930567 71.352158020361 70.8398929906991 70.843133085905 70.7118186775404 70.5099740156025 70.7967120875545 71.0321563823668 71.0854928176707 71.7955799911668 72.2075441957869 72.8732092796382 73.1903327368583 73.5644164564631 74.101986903021 74.5338996263705 75.1132872407392 75.1837370695735 75.5504880809417 75.3267092067262 75.0894715876777 74.8970825100227 75.1861306700558 75.4509567420215 75.3557468345595 75.892478692339 76.8581282911144 77.0000565523431 77.5007831661543 78.2406504304284 78.3270470225526 79.1771400590082 79.4609013652621 80.3581216319707 81.2788786600661 82.1863821642014 82.4092703363878 82.6935529199938 81.3976789614595 79.8346345715083 80.0048972428862 82.7841162845744 84.5973565815612 86.5463258149353 86.6952987978893 85.8981288615133 86.9473125833235 87.9712816827086 87.2036944051175 86.9203278043277 87.7343523788312 88.3519620034357 89.2407490769701 90.3244808714872 91.7249641306592 91.2811187569864 92.1523474772508 92.3292090863974 92.6101049224177 93.0538102942307 92.2050893837719 91.9045253577264 91.1514805910235 90.2071591707406 90.3244377518192 90.1792758008754 89.5025195954676 88.3325792692106 88.2527975089812 88.7683797617575 89.6282599232382 92.3912988517767 92.7434882740295 91.4118354620322 88.3030691510773 84.3378377086204 81.6783542814644 80.4243806989479 79.2990456136979 78.0734036565436 77.2402530758273 76.5979743756255 76.0143177490838 75.7364518267266 75.1657947567399 74.8583349598392 74.6844793363455 74.6908468955865 73.3253727885596 74.3347159551411 76.064053517235 77.2809767132286 78.6750276216364 76.2151074572379 71.8415980221836 70.510653796082 69.9500152763378 68.9622901023587 68.1061441424715 67.3607599185384 66.0113791455597 64.1378852400667 63.833596695515 63.6027585460688 62.0815903020516 62.2727831423884 59.9460608639387 58.0966923303826 57.7145518616765 57.2928987749724 55.8825904758538 54.1544449386489 53.5577346179145 52.8558347456204 51.7070136987541 50.7725161454408 50.7210115410296 49.6403658337203 49.6243414947169 50.5037930718887 51.0650993557102 52.6660008681702 54.627567276502 55.5256692379796 56.9698596329103 59.365430289696 61.3957581976089 61.4215024471318 60.488885999346 59.3376291932376 58.5270834380479 57.6198711950967 56.1772135291216 56.372696584558 57.1577192538085 57.9179372101029 58.6528859140567 59.9346360569463 60.9940618230662 61.8405982292124 63.1179960531728 64.2931387481444 65.281360115769 68.2639148887003 69.9593236986393 72.5577566504164 75.9821163988894 85.1837519025119 97.2508607990785 111.050373854744 136.336089190972 130.114624181503 111.009502935076 104.700790506999 81.6919535586666 108.148420819715 99.4726506383672 108.284815259314 90.4891971221303 81.0900035389268 80.3304452055933 -9999 -9999 -9999 -9999 -9999 -9999 -9999 -9999 -9999 -9999 -9999 -9999 -9999 -9999 -9999 -9999 -9999 55.3532682072713 59.6221300906796 69.1986611915921 81.1374609383322 129.954832038846 158.957927824041 156.226380891751 110.917461333974 107.413922124893 95.4818381578179 92.0355775293034 108.40197359597 106.970715192093 102.304009411862 104.085252094055 100.174073668232 94.8498477370741 91.7155456681311 90.0341961041202 90.481170193337 90.4536114338052 91.4759059785981 92.1904454151277 93.3656012673258 95.1457560993812 96.6207907479157 97.8413196132798 99.346894371259 100.524602645741 102.111214103135 104.017120738129 105.321560981367 106.762241111425 107.730879582632 108.763049123986 109.93997642141 111.944560841538 113.141551101223 114.335196845165 115.820794338809 117.012696680008 118.451533680723 119.181114824257 120.351834448171 120.990891804858 121.420252644446 122.400768277332 122.9506987723 122.940982397371 122.613056737 123.76805299832 124.216995622797 124.670971028817 124.711001562546 126.087410398141 127.271029316855 126.063256328093 125.160371518584 125.491951310863 125.108698990492 125.040199043454 124.395250356474 124.046510668652 124.452031105633 122.498982102201 120.966962265117 118.87823861322 116.682232322956 114.00165388229 111.111558985825 108.783430081792 105.940011072052 103.785296828699 101.783104346198 100.373558750098 101.700460378184 104.820019814779 108.866432153675 114.798767127794 120.761533966051 125.858652525753 131.285947428194 139.631035714644 145.111469159735 149.163996314404 152.484980531638 154.465667096154 156.777739403103 158.209737449554 161.634162485105 156.608899762077 -9999 -9999 -9999 -9999 -9999 -9999 -9999 -9999 -9999 -9999 -9999 -9999 -9999 -9999 -9999 -9999 -9999 -9999 -9999 -9999 -9999 -9999 -9999 -9999 -9999 -9999 -9999 -9999 -9999 -9999 -9999 -9999 -9999 -9999 -9999 -9999 -9999 -9999 -9999 -9999 -9999 -9999
-9999 -9999 -9999 -9999 -9999 -9999 -9999 -9999 -9999 -9999 -9999 -9999 -9999 -9999 -9999 -9999 -9999 -9999 -9999 -9999 -9999 -9999 -9999 -9999 -9999 -9999 -9999 -9999 -9999 -9999 -9999 -9999 -9999 -9999 -9999 -9999 -9999 -9999 -9999 -9999 -9999 -9999 -9999 -9999 -9999 -9999 -9999 -9999 -9999 -9999 -9999 -9999 -9999 -9999 -9999 -9999 114.078581753807 108.690257491323 100.889400474507 95.1306193897372 89.9246587301663 86.5323501318655 83.3488985315574 80.2638449438103 77.7094475461424 75.5042826334446 73.1011336542847 70.3013192184033 68.7908548588959 66.801563296661 64.9746392499529 64.2509548151172 63.8357878014169 63.2402785106279 63.4992420695984 61.9471892667733 63.8151806210983 63.1772794276935 62.5754468569678 65.5145733467698 68.5102484363682 74.4437804220404 78.1044205600871 78.7231424490777 75.1084059935962 72.6438927962773 70.8102971228151 70.5932692360602 69.9875391832747 70.2603542848824 70.6600288586449 70.6322015600616 70.8865626813623 70.5723535738693 70.560789450618 70.1116852097388 69.7447288328773 69.1880824728512 68.3224355294394 67.6465809683795 67.5751113575276 66.9698467740584 66.5703900085034 66.1446747191323 63.1521883926349 63.7354742778461 69.7250781485383 68.9112036189435 68.5903463406808 68.1609343465494 68.0109744250008 68.0597821363718 67.5406315558084 67.1994636763628 66.6854535494709 66.5240134155474 66.6616931773637 66.2795957102771 66.2275439560747 65.9244595392886 66.0328126455119 65.5640527943667 65.4102187882988 65.4816668834364 65.199381716625 64.7889101637636 64.1848835222897 63.2365878039059 62.9461549231538 62.2340754947026 61.8265462261535 61.0665685633992 60.7649571853155 60.1465009480477 60.0663860433909 60.1542653298372 59.9074644674385 59.5364615896038 59.0146503179898 59.5957209109417 59.4272691738611 59.0300858718054 58.7289617349032 58.5905470811527 58.5609949504588 58.3929731758317 58.5088630548904 58.3723993296976 58.5403686465405 58.6458271395294 58.4886014805435 58.2691193947644 58.0954677684262 59.4657120814774 58.0177100567261 56.7365073601247 57.0653164327837 58.1086834640903 58.0156464394578 59.2997014208555 60.1557979318938 61.6850787837297 62.5014858410694 63.5034019207579 63.4448366238611 63.8522447232887 63.9556222676215 64.1411025356452 63.5209717462898 63.3254998099852 63.3357901528057 62.8674593443181 63.3603145582002 63.9256645853106 63.3929259585497 62.6403904639206 63.0124456881022 62.3258323603004 62.8655151387952 63.2085648807213 63.173382960058 63.1662922782082 62.8157304436447 62.4207440040899 62.9645174913294 63.4598433381409 63.4982734639195 63.4430747961581 63.8564822805031 64.2075879467623 65.371978763325 65.2959036649151 65.2089740611215 65.5345228850433 66.3930477624685 66.7158375676034 67.5697647842101 68.3941624854926 69.9134554943925 71.3366444158714 74.1499558469537 77.1423441658758 82.6488891747422 90.5300904207267 91.2879745942435 103.318383135463 96.2960503742313 90.9663787409192 84.9070283568766 80.3708387444262 77.9225969301256 76.6128115416492 75.416213977423 74.3660536902509 74.1380513437756 73.0553201525175 72.574991668483 72.2145763514773 72.2215597947201 72.0758466890783 71.5471082420372 71.5878351000236 71.5470847785184 71.4585344130893 71.1367886102805 71.3260827786558 71.2762151310096 71.0630668823929 70.9253924873499 71.3471746568751 71.1079399633499 71.5494997661217 71.4550906964991 72.1369370002007 72.4275782660612 73.0132620533586 73.7671097649355 73.8209872288626 74.1339726538363 74.745586191881 74.89006936138 75.2969726384449 75.3224291392172 75.3575978312497 75.1415401133764 74.5361766119156 74.410916451993 74.504607034393 74.9101849631403 74.8977912402668 75.3208905258857 75.7912070375993 76.4145964955754 76.5926593319713 77.0990287740233 77.0456863611018 77.5586692575068 78.6360408407976 79.3896882524779 80.3710653357331 80.8683232972251 80.682100554339 80.0738299764733 79.8573841140261 78.4573140619355 78.4257089809994 79.3434257352783 81.2197910995894 84.645760734584 85.6276615952046 85.0218706043675 84.5421482147393 84.624633408266 85.096552205691 84.9856022141317 85.6686985041102 86.525248266377 89.5246973380861 91.5048801156225 95.1600281150556 95.3030723520188 94.4428523943118 94.314971179013 92.2461586367679 91.5654623928266 90.1279887827417 89.6655959098476 89.150462445244 89.0045841004364 89.0976839799904 89.0755123888922 90.4231408419444 93.1432488905759 94.689734785428 96.3463557559453 96.1002260089656 91.9989355638005 89.2262830441372 86.2118167624288 83.4583458930537 81.330160537442 79.8843965366561 78.8977470590017 77.8593378963904 77.1828532260971 76.3560640265097 76.0957715863599 75.2521993478643 74.844868241568 74.5903764529133 74.4484665653029 74.9446842058451 74.4887391231897 74.989828436994 73.5832938107404 74.3798150062389 74.0623315283414 71.8762448948217 70.2809084554309 68.6256148353191 68.1775769264721 67.8001281343115 66.3074645658768 65.5254043081471 65.3443510530079 65.6495734218023 65.6369754505431 64.0319710636211 62.7915187926625 61.6859233206734 60.5554171682992 59.0817207269039 58.1724383198015 56.2395268740686 54.9427249326696 54.6330159517751 54.074195880259 53.371788569242 51.964659717675 51.4551154894787 50.6119160754159 50.3779401075195 50.1587757342151 50.0392985930599 50.590164586344 52.3545412037686 53.5564927589934 57.6670236882887 59.3338599348593 60.1473943314103 60.4358633851391 60.0422471302417 60.5159934549276 59.6730048386506 57.8449774044367 56.5998947643913 54.9037868709742 54.7910422059867 56.0296152137434 56.2238688000664 56.1693725659018 56.992209561111 57.8590025808937 58.4562597013823 58.6624606256661 58.9090495454587 59.4765328370883 60.7806595304626 64.4001089083405 66.8133215038832 73.504075245214 81.4721694818844 90.2775111381366 101.195993116423 116.676726381006 103.344916595655 95.410991905814 81.8787813732843 83.8331768629464 122.379298787447 132.956790373837 143.378637060082 108.039813711268 85.6086332443632 81.5752805771851 -9999 -9999 -9999 -9999 -9999 -9999 -9999 -9999 -9999 -9999 -9999 -9999 -9999 -9999 -9999 -9999 -9999 52.776099133342 57.130272770243 61.8227372534218 63.0755082724593 77.5807989181868 118.293943290905 148.652279555277 154.503056922926 148.100162714425 138.227456185356 99.1526060413158 94.571173239704 98.9777734867992 103.972780665912 106.673025704039 100.476994572748 94.8758726063174 91.4640148536349 90.1497294233354 90.5912788769406 91.2545737448215 92.2405104416186 93.7580183224214 94.9462710226562 96.7608028573799 98.056700665599 99.3774920685675 101.183627573359 102.469665286859 104.207520539465 105.510963648364 106.862600346213 108.492875837977 109.978309648693 111.214549934031 112.598275963724 113.968466617599 115.971172890145 117.400070740804 118.716250723172 120.214791531264 121.377983804144 122.543294505476 123.513566173973 123.948922887661 125.178817202215 126.274888855336 126.548477924303 127.009960826865 127.670195298365 127.609585792013 128.596443373271 129.453712325669 130.347938685572 131.908992316349 133.144960918774 131.296439332284 130.941180278529 131.122868696152 130.834681714604 131.460490566117 130.121920034104 130.310236680568 129.154998468403 128.197837241736 126.829106440277 124.664295313972 121.355419277664 119.166114425645 115.811163809342 113.360339317125 110.06479992156 106.24903850416 103.168195805366 100.870776412955 101.461382829872 106.321979607109 113.188294021642 120.676450254065 128.541579460509 133.94411518655 140.903316304848 149.284261788601 151.578502214455 144.183342502774 148.820023206309 157.108512810116 158.9053952943 152.323741362596 163.874150850879 -9999 -9999 -9999 -9999 -9999 -9999 -9999 -9999 -9999 -9999 -9999 -9999 -9999 -9999 -9999 -9999 -9999 -9999 -9999 -9999 -9999 -9999 -9999 -9999 -9999 -9999 -9999 -9999 -9999 -9999 -9999 -9999 -9999 -9999 -9999 -9999 -9999 -9999 -9999 -9999 -9999 -9999 -9999
-9999 -9999 -9999 -9999 -9999 -9999 -9999 -9999 -9999 -9999 -9999 -9999 -9999 -9999 -9999 -9999 -9999 -9999 -9999 -9999 -9999 -9999 -9999 -9999 -9999 -9999 -9999 -9999 -9999 -9999 -9999 -9999 -9999 -9999 -9999 -9999 -9999 -9999 -9999 -9999 -9999 -9999 -9999 -9999 -9999 -9999 -9999 -9999 -9999 -9999 -9999 -9999 -9999 -9999 -9999 -9999 110.583334219782 105.605805509773 98.6213763221594 93.1319941077682 88.7787310963534 85.3700621674955 82.3378636730686 79.8283617436065 77.5267799186236 74.3529245307036 72.1644242296676 69.4484673583757 67.2266474422398 65.4891588076006 63.7309968606014 62.7108262876068 62.2359642790747 62.0140317529179 60.7677042809211 61.8699954085366 62.7553182183807 61.5636079729188 61.1183350029351 67.6855918766429 69.573793471935 74.1265296379595 77.3799916408082 78.2539282008053 77.8878169463627 72.3019734647964 68.8337302828209 68.5369652474689 68.6739283198394 69.1103398419347 69.7267500487008 70.0781626915653 69.9790767966595 69.7313999408403 69.3725079055502 68.779193550573 68.8287156014469 68.3060165649637 67.7370324004244 66.9544476218734 66.5935730168525 65.9198894961409 65.2959078761703 64.360534676509 62.2387211470612 58.7906378755562 59.5388491504666 59.3553431786644 66.5504197379855 67.5402040315205 67.2184481983378 67.1939333114367 67.1856644784981 66.5231314113178 66.420899352224 66.4016759764251 66.6250343998748 66.6984239176336 65.9642559843233 66.2208565114746 65.4829934087257 65.6249264443307 65.6099118553203 65.6504359176744 65.5429295812009 65.2733130148154 64.5553637367769 63.9860435180547 63.3714965610771 62.9062036184602 62.1844442158694 61.6532264959173 61.2831294049706 60.5932133967993 60.378305540353 59.9623748498986 60.2153991428095 59.6566972740795 59.3697433027096 59.4540688985237 59.1744287870032 58.9791177901445 58.6350714929183 58.1971997207051 58.0048194227162 58.016886587713 58.4251314682058 57.8528960000564 57.4454418703994 57.7310889090142 57.3925708284061 58.1039517937615 56.5963102625404 57.7061192791809 56.4111495650684 56.140580148047 56.7424195609795 57.7151873924385 58.2753195188403 58.8218201938844 59.4472180334816 59.8586916563023 60.765324367786 61.7292460494374 61.7027929055993 61.7573961463401 61.754241889928 61.6372513932445 61.1655482934507 61.6662557111135 62.0023664902317 62.0701402459068 61.8131056389906 62.4798961782957 61.8495107261238 62.2355425125201 61.9828095460844 62.1289880791271 61.4291860176255 62.0352767206015 62.3777191083147 61.8700398811963 61.417756995442 61.6794377042407 62.0869557087249 63.69954327082 64.0713498511557 63.8547662376963 63.342086283863 63.749093675688 63.7360571202198 65.0356412695478 65.1333774384739 65.22863195693 65.966296019971 66.4164177657293 67.3732796644067 68.0321877603307 68.9844447019486 71.9345781171918 73.8092266158706 76.8468622719816 81.5095336658668 94.1305637067003 104.715079856913 112.625880164725 94.4743747465718 90.0912279954226 87.9299579427245 84.6184778234923 81.6907051100667 77.6520282341899 75.7339142344562 75.0420078999764 74.2704166046279 73.6344242677986 72.9822020889767 72.3406447488953 72.1909084097696 71.6001399608456 71.27210100589 71.4138216906292 71.0351857686638 71.4351879886281 71.5851527401327 71.7466854060849 71.6112601061946 71.4696753470598 71.6075459829364 71.5674950185332 71.6840567262562 71.9581389613624 72.1374441936293 72.835924755825 73.0563800409058 73.4067433421238 73.9610585456737 73.8347829999013 74.2666372386904 74.5827657706519 75.211031489117 75.0676976808171 74.8816523183292 74.6541392740933 74.5047978546135 73.902625535453 73.8741572300118 73.8330911882956 73.7799117875121 73.5810121878148 73.8072357441669 73.9339102529564 74.0235122125612 74.7859147874646 74.9818876370274 72.8943205953333 72.8613586442274 76.5691026768747 77.8585985568419 78.5989105569843 78.2786029295791 78.7264552780255 77.9832494848402 78.2786999766194 77.4084241191207 77.0843734316048 76.6875624571579 78.8495695674436 81.8486498469767 82.9344823953112 82.1557372703916 81.9807702300683 82.3216205300741 82.2378863528957 82.1386846768822 83.6574142546459 84.7418753003652 83.9322012642446 88.528748897143 96.0397886461325 103.113389072619 102.438464007126 101.083035392325 99.4633565592005 97.3048007659978 94.9165787488011 95.1198071736411 93.3832104120069 94.3140070751874 96.3815486533811 99.8424582852035 99.6489752403772 104.16796350534 102.380631677765 99.2252524988695 98.1069411206473 94.1458318270909 90.1510414864016 85.6101779725363 81.9230030083352 80.4627293426872 78.9260879773299 78.529489792951 77.6145173154623 76.5745606291116 76.3790911332463 75.6032608322442 74.9690696327701 74.2073245698859 74.1192080499896 75.2794408081903 75.9647275608697 75.1341270583578 73.2060937992812 72.1587831131081 71.18773887152 71.3262244612885 70.27874095518 68.4348120279412 68.0213713163995 67.0084680066205 65.9702121859977 64.9609087412093 64.5163793206686 63.9739191615139 63.3988704745489 62.8296647029252 61.2723215283398 60.4263241074817 59.4809794018413 58.4216563865711 57.6907735484776 57.1602093397652 56.1397397479836 55.831094986673 55.9165477538981 54.5781552491208 52.8890298572319 53.0312231335327 52.9326741541495 51.8207235701243 51.086562015415 50.9304080938225 50.342358787348 51.0436402903174 53.1167890197181 53.6969366954795 54.4288736291255 56.1491120518442 57.8813082111473 59.6535680485978 58.9150951091701 59.2812907589244 58.5608610420833 56.5534333983737 55.3430497029463 53.9115712246309 53.4179892932267 54.2545139938354 54.0723241351214 53.9791074566932 54.3918487818706 55.3305601852479 55.5235875524574 55.236615416414 55.1781385224948 56.5155553431376 58.5233452880468 60.8111766470143 63.2187028322297 72.8418769652054 75.8914794118598 76.2116721125199 88.0332286896791 91.6310098830837 71.6266179783151 88.3952103013372 70.4468328639744 79.0745094105751 112.019989203729 148.971259510758 150.439930661516 143.549834007695 93.3629216874951 85.2878637922765 81.0177240127525 -9999 -9999 -9999 -9999 -9999 -9999 -9999 -9999 -9999 -9999 -9999 -9999 -9999 -9999 -9999 -9999 -9999 53.9588286687386 55.7235251363531 56.8609697580163 62.336558844146 76.1577096261685 117.640013332065 127.364244571258 140.408856640061 141.981432518676 136.626439475041 97.3805701705408 105.382947057315 111.338061079577 108.517040074369 103.184585039782 96.7675123615287 91.0748295627036 90.0621596280058 91.1234684715161 92.3409360123377 93.9004386709333 95.2152096748298 96.3456621356428 98.2790950175716 99.7366615578874 101.683744078866 102.929187270967 104.172627678965 106.303615347935 107.728946297306 109.087626218781 110.686563908786 112.105505213827 113.745392482304 115.993044502384 117.433923529322 119.264677141204 120.300200020185 122.081509340771 123.236301917293 124.391992119026 125.74124576815 126.749176225012 127.5706813671 129.045134974529 130.527012632564 130.637588510081 130.762197460942 131.782052488865 132.429149439945 133.814859327236 135.413300495014 135.666923009516 138.106948505379 138.290867306356 137.117298279674 137.631101017132 137.759679398135 137.636739130348 137.07534566627 136.799801994197 136.932302595315 135.855064730692 135.576210757865 133.868709520693 130.687905684896 128.244067285005 125.599126290004 123.048288255349 120.099181510837 116.287875503412 112.012343661803 107.31696556294 101.820710523173 101.553712535196 109.611760128932 119.327387980966 128.862958118988 137.891129350686 145.410117408077 152.744944863496 161.334432064937 157.083853502626 -9999 -9999 -9999 -9999 -9999 -9999 -9999 -9999 -9999 -9999 -9999 -9999 -9999 -9999 -9999 -9999 -9999 -9999 -9999 -9999 -9999 -9999 -9999 -9999 -9999 -9999 -9999 -9999 -9999 -9999 -9999 -9999 -9999 -9999 -9999 -9999 -9999 -9999 -9999 -9999 -9999 -9999 -9999 -9999 -9999 -9999 -9999 -9999 -9999
-9999 -9999 -9999 -9999 -9999 -9999 -9999 -9999 -9999 -9999 -9999 -9999 -9999 -9999 -9999 -9999 -9999 -9999 -9999 -9999 -9999 -9999 -9999 -9999 -9999 -9999 -9999 -9999 -9999 -9999 -9999 -9999 -9999 -9999 -9999 -9999 -9999 -9999 -9999 -9999 -9999 -9999 -9999 -9999 -9999 -9999 -9999 -9999 -9999 -9999 -9999 -9999 -9999 -9999 -9999 -9999 107.523107308055 102.724397184518 96.6938874088176 91.1088167990447 87.016040113984 84.0799179885388 81.1181791178404 79.0180453078754 76.7941290735424 73.5625612924666 70.4968291041871 67.8575853581445 65.8073344059904 63.940213847232 62.8520214468949 62.1286953778363 61.4915956612123 60.4119379378145 59.4675978222899 60.5881390508336 61.6724369481984 59.9746654078811 64.3168578393353 70.0369555001032 72.3798833230209 76.3342880405514 79.0459732187553 81.005706454901 75.7998138786914 68.2765657480631 66.3969614134772 66.4073321377412 66.7923272096412 67.2555191486718 69.7219997618166 69.5900800209647 69.7834285074372 69.3216978258698 68.7108641880811 68.2436355639545 67.6462389799104 67.4320732464357 67.154750806178 65.963023499796 65.0743015394275 64.1039243104799 63.0278057136813 62.1551960861192 62.01669758578 61.8136316436146 60.7348302297115 57.5200125789016 61.1850218764745 66.6828335132764 66.9251396521937 66.1812133051611 66.2585258286724 66.4208733694806 66.0714399836631 66.4736051666211 66.1412282980901 66.3551731637229 66.3246871809184 66.0909811652575 66.2475169093679 66.1690831178407 66.2745113327681 66.3765122383811 66.1074017075502 65.6759899236764 65.2870166484689 64.4882490903397 64.3053363366842 63.7153862428593 62.781879829734 62.0925922287197 61.3168216999029 61.1101881043619 60.9665559990402 60.5092531248026 60.190452047556 59.9128877148494 59.6294747945142 59.4703334349009 59.0081404004653 58.6306345285215 58.1840978051085 57.6696547059551 57.5620470718307 57.5802979660892 57.0313392731019 56.7667691266003 57.0151025221915 57.4530780784001 57.05740068029 56.694545469061 56.7105019696543 56.3606901838261 55.8813230257436 56.4800709801079 55.6221275103402 56.4424848504578 57.5203431648754 58.6002304028572 58.8428221024876 59.3552385417662 59.9135466858591 60.2369534478174 59.7927250025517 59.7185888084421 59.7800388081453 60.003747655588 59.6795844871162 60.4894703773839 60.5977146418643 61.569540157241 61.695825109435 61.2959558078363 60.5989948128377 60.9032482758413 60.4733837278785 60.9052003789011 60.7016834623404 60.7889427962116 60.2188844598885 60.2937699746138 61.0455714078634 61.2693405759157 62.7500833702331 62.9875618433934 63.6905777129158 63.1474765225941 63.1883601691733 63.7415771119182 63.6764319898652 63.9201916672414 64.3507232803793 64.4972302075936 64.7664234321031 65.9369236129614 66.6859362087731 67.7252671189534 68.7177886877351 70.7934223304921 72.5436616546441 76.9955462900716 82.6417631671745 88.0367272057005 93.7053166803964 99.8459782720279 90.3151065177563 87.6044035427242 85.8246380437956 82.6915468834431 81.6197485853411 78.3671676144572 76.3508971680999 75.051437770144 74.5110689678471 73.5433034135889 72.9645291880049 72.4883331017412 72.0736696537937 71.9323940063188 71.572143604109 71.517699914529 71.4911222773558 71.7319798569191 71.7912339571732 71.7185335429184 71.9602795901182 71.8663065102469 71.7604881786862 71.9802118094765 72.3948904223852 72.2598692225876 72.6428291849983 73.2694161992159 73.3679797880576 73.7003243473219 74.1534488567582 74.2560401113632 74.5468165077897 74.7648568802848 74.6543625588824 74.5321319189932 74.1327228132103 73.6032619908809 73.4071966723903 72.9745931703048 72.4518089552375 72.2977371968305 72.0689179001028 71.8221523468059 72.159892629796 71.8056561955109 71.484073343738 70.9582704730679 70.6524739606645 70.5178742808125 70.2176380297237 70.3746814988758 72.220375099216 75.2175398451152 75.0205964576569 75.2341608802926 74.4905421671766 75.0427174828064 75.3885789728753 75.1115350321702 75.9219027031429 77.2824157000232 77.0112662086311 77.9315527696504 79.093040149388 79.2163184229201 79.7465999809322 79.7769813105475 80.8065074769262 80.8968550873043 80.7208797805779 82.773984359824 82.9377423426638 86.7735481321238 103.5956433947 110.048080902469 108.57177206153 107.492604694781 107.568095122797 103.709422868933 108.394482060756 106.923186291083 109.385219509454 106.826830027995 109.286485796161 109.953434511224 105.744730301995 103.213207186338 100.970019554603 97.7255539025055 91.8522069415916 86.9406391328151 83.5028345843929 80.9294982427442 79.3443927820882 78.6919392255844 77.9598928858929 77.0588464862741 76.5900539963654 75.8325507724912 75.0792740886941 74.9408197064674 74.5226661242792 74.2687040789027 74.7826129169593 75.2696138648095 73.2174507406948 71.3685212677645 70.1286277967164 69.2472561729548 68.1872838823556 68.5444753346191 66.6508278215447 66.573297291656 65.617016978908 65.0716259091899 64.1766193897844 63.2251140779814 62.6079586096174 62.7931806032529 62.3341560914943 61.0025984056781 59.6475147810168 58.8288924592506 58.4658827763066 59.3304088150931 59.0043811870588 59.1697363062567 58.3752755908415 55.3890381227702 53.5948811379253 53.9975053039887 54.5600830639352 53.9582138593188 54.1872387574752 52.431420707772 51.7545667720091 50.9702799186008 51.8740120681913 52.3112094272962 52.4128512710102 53.4717685485641 54.1125303713145 54.5401957524623 55.9616535981789 56.8338813496993 57.305898609054 56.3739567037261 54.6872352579557 54.1832331810604 53.3349988297037 52.9113813598 52.900812137504 52.7501125566136 52.547600095135 52.5523251249723 52.6375447154126 52.4775292226905 52.0295126168701 52.3790875490565 55.1510518484699 53.0444838334245 53.4918870621505 56.2626383886633 63.0088607977511 68.000000978275 65.6303844204045 77.4827926922961 69.4471451373251 66.6592941668047 64.3993474312723 64.2364993200665 82.3329965466681 110.625180970287 150.904764466343 134.074817343143 153.059375891345 107.487785720768 96.3288264730907 86.0485597786472 81.1670847013625 -9999 -9999 -9999 -9999 -9999 -9999 -9999 -9999 -9999 -9999 -9999 -9999 -9999 -9999 -9999 -9999 -9999 -9999 56.1034836288957 58.0250532086323 62.8252301705098 76.9815143608638 117.404751435822 156.277834918357 146.664869429093 139.190270611842 111.787568432838 102.514772012209 109.950167804063 109.978745688996 105.538642882331 98.2330083936298 91.9589745189502 91.3683334567581 92.9595235617144 94.1235844670969 95.8248759737196 96.892761987461 98.2560384843098 99.7892863695024 101.91865637331 103.594330169308 105.085697304662 106.793158817356 108.485551120157 109.781392348025 111.526313853801 113.424432946785 115.253811790454 117.17438449502 118.61521322025 120.951753057787 122.195215535071 123.870829063555 125.329268631839 126.235620568039 128.262870286847 129.936613323332 131.409641730995 132.61701114651 133.683630190644 135.250622230143 135.327446243478 136.925769249592 137.05023411837 137.808661283975 139.370978495993 141.011007712699 141.744823151572 143.182612451538 142.636367870609 143.769966836746 144.389726521171 144.984016665063 144.509356161994 144.152213724256 144.011403725482 144.370436438095 144.425881926148 142.570992376239 140.951476256161 140.317417054966 138.238423981738 134.250916860798 132.538421780561 130.172193563092 125.751102015257 121.690715835331 116.444972905577 110.609572974282 110.769362649753 120.258490961235 131.334309752014 142.169558265826 151.186730726477 159.552798134291 166.492858652518 167.551446103989 151.01068131946 -9999 -9999 151.406651635974 160.849278332835 -9999 155.615516170268 -9999 -9999 -9999 -9999 -9999 -9999 -9999 -9999 -9999 -9999 -9999 -9999 -9999 -9999 -9999 -9999 -9999 -9999 -9999 -9999 -9999 -9999 -9999 -9999 -9999 -9999 -9999 -9999 -9999 -9999 -9999 -9999 -9999 -9999 -9999 -9999 -9999 -9999 -9999 -9999 -9999 -9999 -9999
-9999 -9999 -9999 -9999 -9999 -9999 -9999 -9999 -9999 -9999 -9999 -9999 -9999 -9999 -9999 -9999 -9999 -9999 -9999 -9999 -9999 -9999 -9999 -9999 -9999 -9999 -9999 -9999 -9999 -9999 -9999 -9999 -9999 -9999 -9999 -9999 -9999 -9999 -9999 -9999 -9999 -9999 -9999 -9999 -9999 -9999 -9999 -9999 -9999 -9999 -9999 -9999 -9999 -9999 -9999 -9999 105.813909273354 99.736391867207 93.7964687262527 89.2037569716507 85.1338132987504 81.9083394793075 79.0432375191405 76.7975324378044 74.6775324216694 71.2814230834539 68.4009303366872 65.7499801895817 64.1301391295641 63.1822173256881 62.0977549005014 61.394309930178 61.4012468488082 59.5412200585251 59.3175174687445 60.3424283124573 61.4455993619414 59.696824159915 61.2682377751054 71.6566042871392 75.6426975916521 78.4218084222124 81.6564221876462 77.951263686391 66.1108231012086 63.7271753326694 63.6636007551176 64.1183312138722 64.4373966786097 65.0874192344972 67.8229063452983 69.6382460451453 68.7419861759284 68.0446559064339 67.7975998290189 67.1015466566576 67.1849424648587 66.6706829082754 65.6139981019553 64.652078023555 63.6471764499311 62.4661288501472 61.5997683125468 61.4669743087737 61.014785884196 60.5112954507083 59.5485311390357 57.3429832724315 57.3858358710637 62.1760780945373 65.9216847155216 65.7313344533679 65.654653659997 65.5946284524444 65.6760845063984 66.4290339959014 66.2088900340779 66.6643443101784 66.5636188847708 66.2547004808382 66.3656472844358 66.527860027452 66.6995845355651 66.7892781843836 66.7860778271549 66.6620062402157 65.9112688108364 65.5121775744243 65.3201818095931 64.4184035794325 63.4387134699724 62.8498583876747 62.2085211274837 61.8414543801986 61.4414517175364 60.5405075613008 60.3291539882974 60.1748027344899 59.5871305311478 59.835079949513 58.9583936818257 58.4793841846498 57.9789493555723 57.7244196127292 57.2548722905006 56.9184299738863 56.7568552578699 56.2998247376353 56.1861563800738 56.8263865070826 56.4211346673793 56.1901236136883 55.5439475389257 55.6394785610295 55.481274581518 55.5645465424827 54.9559526529786 55.7014235091006 56.7896397334963 57.3612541511409 57.8012032654904 59.2212627122001 59.770602753705 58.9590732892357 58.8494059067588 57.9270361178008 58.2660785914037 58.184033362127 58.6018549138954 58.6150970452321 59.5559670971768 60.5812698419647 61.2749503061126 60.5931804283131 60.0627882263417 59.5553237870597 59.256220999491 60.2490669477337 59.6826242548969 59.2935847538279 60.0333357074568 60.2058131623465 61.0731004009499 61.7095966613452 61.4638956832749 61.7773894327759 63.1165724500498 62.713972558659 63.049247318848 63.3245627089683 63.5360585768831 63.5173503110836 64.387487709692 65.3196464760228 64.6059049002762 65.3538635057663 65.5461732136574 66.6812818712487 67.5881181731689 70.1624840567387 73.2941079937713 77.2243380923786 83.145972750638 85.8557495119183 87.3801826463184 85.7510604945552 86.3385241190101 85.2531968768129 83.6549293406374 81.1801450469997 80.1926843855632 78.4741136844738 77.422914217697 75.759314500094 74.6836130838519 73.7590248652551 72.9531904136305 72.7981875582851 72.5180919786919 71.9620424375067 71.9207520036114 71.7247934703869 71.7960066168896 71.5576232586921 71.5082182718007 72.054546636025 72.0056409263034 72.1452573205658 72.7523217502247 72.7090070135527 73.1231512999261 73.1133778686334 73.5710914195825 73.6908722076048 73.9371484711282 74.2506073632653 74.3490987228388 74.3516273119473 74.3811886707563 74.2277405093176 74.0420239885701 73.5606792688913 73.0813495638416 72.6708508718077 71.413185661856 71.2306933901305 70.7542674473455 70.6179433737278 69.9319211535482 69.7236857217931 69.8250174591848 69.5317151857656 69.566433158885 68.7112769141105 68.2413265080292 67.9632465354613 68.0081863204483 67.9925250064861 68.2756744865754 70.1435743850308 70.5942675314796 70.0951239315267 70.7012064980953 71.099945302235 71.1223819099387 72.21564154269 72.4725306454886 72.6641091031978 72.8754551675025 73.8043071963522 76.1843943245121 76.6114754384234 77.1282562576711 77.3341673822355 77.7070335636986 77.4894986660477 78.5410379013683 78.2422763807557 78.8725387172535 83.8821767760132 90.2932740997025 102.671488401547 107.640778407749 104.062760143091 113.917352654679 116.685874659336 114.615541989103 117.882612444299 116.760860487121 112.43884878858 112.93780694617 110.274845379568 107.730648276451 105.434696356325 101.495194392706 95.7676634331353 90.7835945334652 86.1888425134464 82.0169436905763 80.1404870086622 78.9275472062474 78.0587958836931 77.3726280755086 76.7986577846421 76.3345508313953 75.5291423570491 74.9189505260544 74.4611514501956 74.0643542791591 73.7969166381818 73.6536425476158 73.2005987088591 71.8114602948072 70.5093190263399 69.4476488856288 68.6563865432475 68.8306856557173 68.9879849278218 66.4826195062574 66.2594887733357 65.5268521926854 64.8983400530025 63.8198991437613 63.1297262288941 62.4014298014738 61.5766469637058 60.9741445774221 60.0439752936705 59.5302942540032 60.8016642311078 60.0179342778673 59.8113381713779 60.7597254817372 61.6350848401355 58.5533327961299 55.1458782345065 55.6646455759732 56.6186970535347 56.6641675406703 56.2634292597292 55.1362111619564 53.3292959315356 51.8787928506729 51.9047647901593 54.2271153162334 55.3593568764756 54.2174217051064 55.0419574223924 55.7035856820094 55.4116845161875 55.1544036712736 55.9274338988349 56.1092092962971 54.1892480364982 53.9201610341892 53.9809250211368 53.9618940285941 53.3143888656749 52.239601744271 51.795534766777 50.9812243563998 50.6711115715075 50.5118646681673 50.1018131678548 49.5020933076642 50.6898487964994 51.5144193509237 50.1147727312436 51.0952610071177 54.2834792438838 61.5680091161914 63.3123068845221 58.3065960915273 64.032378174299 68.3160436850674 66.3219012483544 65.2160877650687 63.2844277314658 94.9959610201595 116.655442699909 150.51402395976 143.326572165822 154.476587644496 129.317551817339 108.832013226798 94.2973709480319 81.8980313933769 -9999 -9999 -9999 -9999 -9999 -9999 -9999 -9999 -9999 -9999 -9999 -9999 -9999 -9999 -9999 -9999 -9999 -9999 -9999 57.6245351983189 61.2554626312126 67.6460746318333 81.5821657276338 130.47969301095 152.250128457123 139.327498396496 100.731985502068 111.000765032042 112.640672816613 113.638669804931 108.524128099203 103.39647802805 96.9436659122655 95.0368338377582 95.7314942819761 96.2562433475227 97.9445326937656 99.4722806986355 100.434528343402 101.811803045443 104.0560100193 105.67566712732 107.130466208117 108.642730947978 110.712387469205 112.618116693776 114.123031417025 116.381556836076 117.960728810868 120.36534799019 122.010874846782 123.426721932558 125.417866335195 126.951369911444 128.967234870964 130.720877058129 132.815277067096 134.926936620456 136.378539334121 137.345002342639 139.975021824238 140.787000261499 141.962310002641 143.230024955045 143.599530768926 143.673491638361 145.123020607292 146.470942561312 147.3183505601 147.708138119808 149.493473546182 150.52667103783 151.460863922346 151.5484924467 151.451145129338 151.438708633999 152.408139812376 151.789439382151 151.716327028252 150.495899646151 149.114365344253 149.930527669113 147.127359840626 145.560965572932 144.090523290124 141.92230668538 138.925280909068 136.027815583486 132.59993103729 130.867615760118 132.695000553559 139.244249786178 147.767841025405 156.662074812848 164.133518007927 169.889354690413 174.628535631141 181.257198324436 -9999 143.61002531158 -9999 153.209916706748 156.32423225386 -9999 152.899290675261 -9999 -9999 -9999 -9999 -9999 -9999 -9999 -9999 -9999 -9999 -9999 -9999 -9999 -9999 -9999 -9999 -9999 -9999 -9999 -9999 -9999 -9999 -9999 -9999 -9999 -9999 -9999 -9999 -9999 -9999 -9999 -9999 -9999 -9999 -9999 -9999 -9999 -9999 -9999 -9999 -9999 -9999 -9999
-9999 300.528669858095 329.912492574425 -9999 -9999 -9999 -9999 -9999 -9999 -9999 -9999 -9999 -9999 -9999 -9999 -9999 -9999 -9999 -9999 -9999 -9999 -9999 -9999 -9999 -9999 -9999 -9999 -9999 -9999 -9999 -9999 -9999 -9999 -9999 -9999 -9999 -9999 -9999 -9999 -9999 -9999 -9999 -9999 -9999 -9999 -9999 -9999 -9999 -9999 -9999 -9999 -9999 -9999 -9999 -9999 108.418034713004 104.220037329331 97.0158615466526 91.4071515539593 86.9381754597141 82.9068574451887 79.3853239942286 76.5858584778936 73.2604763957447 70.7516301475298 68.840811688043 66.846945136825 65.1720360427783 63.5465539072099 62.0524041057694 61.1384972057405 60.6259681980802 59.8277115124375 59.2112729671226 59.6919037385548 60.4208910340778 60.0372678996175 58.3486839486523 57.0158207394274 62.3260332218935 72.4251092958462 75.9694567906471 69.2205608631415 64.8893523667734 63.495681992434 61.8418753336011 61.7542478937473 62.0136708221847 63.5090585391792 65.2696651249842 68.1141843829335 68.3414061673272 68.5148712427381 68.8083397563742 67.6685492971539 66.5820216598891 66.0943930117549 65.6951642229322 64.4780602527933 63.1894827493167 62.0009073374076 61.2550109855128 61.0358766612448 60.2186633586253 59.6225908058854 59.3187552538789 58.6111513756541 57.9257753852046 57.8928154100174 58.0959183549339 60.7149332273403 64.1562253386391 64.6105259138476 65.1352703026027 65.4788651087623 66.1264064139326 66.6629744626074 66.9189526895465 67.0736265949474 66.7594083299497 66.8642049938028 67.5604922225505 67.5541580106884 67.7503902988911 67.4105595289994 67.5813224512768 67.3929883268204 66.8116418962824 66.1082096992128 65.3694325852757 64.6674021851217 63.7402339982165 63.3203823308868 62.3352141045657 61.6949629155462 61.2895359631654 61.0012044463077 60.2981125563336 60.1237084095085 59.6703495175644 58.9779189488204 58.5512532283785 58.1019067497002 57.3795095402879 56.9392787615157 56.7507062835438 56.3329222912834 55.5800759387455 55.9344420180308 56.2861762932252 55.3455351273893 54.6410276262419 56.6155060642123 56.0296221690989 54.7438992810038 55.0769637367063 54.7184704135187 54.2248856982237 55.7559850563406 56.4288193954192 57.1616442950445 57.8910705046547 58.4666309702755 57.9462511550272 57.0934252078625 56.8000641719621 56.5699350395553 56.474905428187 57.2552947535688 57.9433212090067 59.0809994453589 60.5625003052546 61.5803075789299 60.212477797236 59.4735892406611 59.4320701674149 59.0141142990243 58.2339771546365 57.9379117811068 58.7992952886564 59.4288341501635 59.6917744994701 60.6312920540609 60.5568756874317 60.9658535629007 61.8035457103527 62.1544454417282 62.3839491086592 62.3606734010296 63.3278494130347 62.9588559086101 63.1559395146267 64.8508844040425 66.0411033719376 64.95415791226 65.0024265863329 64.8421029353502 65.7635740665461 67.2967603187214 70.3934186464756 73.7878283444404 78.0072447639023 79.8044545929369 85.5104686684895 88.5516313621356 82.3142995431812 82.0956685412537 81.7851765854938 80.826945388074 79.0946045274407 78.3059701255132 77.7496699514736 77.5889030081798 75.7819358482846 74.8603690185317 73.8337713804811 73.3791961662573 73.359639421769 72.8585600889973 72.6035549146859 72.2586932190472 71.9844070324845 72.244074299705 71.9403258850767 71.9691151957731 72.0789686856457 72.5140509850385 72.8110444269684 73.0112543402683 73.6588321517882 73.8297895100061 74.1224293369319 74.1411645214891 74.2047586906622 74.2363118236352 74.3717885307401 74.3870106205628 73.9934036374279 74.0769474903827 73.624491057829 73.0597317232013 72.4705484744595 72.0834480162206 71.1341489030283 70.1215086014838 70.0088458640492 68.8439612001015 68.5210352874489 68.1555460950958 67.9130516695263 67.8478891462676 67.4063989734642 67.2361528754952 66.4640624560779 65.8979919946167 65.7580054212886 65.6891393276684 65.474098130459 65.8610169593975 66.0156745942988 66.0811022460678 65.9571276675397 66.8369875897952 67.5144305068415 67.606358995383 68.2705070797084 68.4514745916103 69.3991375903655 70.6100971156084 71.4764592940037 74.0357461367005 74.6219201428189 74.4471053667898 74.2269333461249 74.2795631847865 75.0395257719662 74.9754164135283 75.3860748525818 76.7085452172056 78.3467171016154 81.2128421392532 82.78441077604 85.1489336439358 96.6650352169498 109.543152157184 119.009318765917 119.821526465124 117.93466319578 117.417622285065 115.445379200987 112.621384705226 111.54235380855 109.68640405232 104.755954388631 99.1802200516585 94.323912949934 88.9389494913999 83.805123052665 81.2152958000416 79.7708565271303 78.7868503804525 77.8715642612421 76.9918183975987 76.1867564927976 75.7062458145212 75.6005649218895 75.0496513861042 74.0913171783875 72.9778913130346 72.2252226219893 71.8044525729759 71.3139500555158 70.7427807141678 69.9080197054219 70.4297820857296 70.0134733920348 70.8643021218682 68.7265207847011 66.6083181522801 66.3549308762126 66.6222613436407 65.7414403401617 63.5596300455455 62.8731157496127 62.7233638792369 62.2759199546426 60.9772348058066 60.7122701096114 61.66097240292 62.2942366435738 61.061222610405 63.3403383086107 63.9724969060104 63.1593081338875 58.1591771581695 55.1526536140485 56.9604520928058 60.8489036621491 59.5032742467801 58.9563894002144 55.405801725144 54.0292562440584 52.4158327037173 53.8151688681543 56.1149685063569 57.7005877900545 55.9955171442664 56.5283393007955 57.6674864483166 57.0383287619117 55.871846079457 57.3341556665267 55.8908175000366 54.2065986827908 53.3323106654018 53.20998759374 54.537749154874 53.2538088728265 51.285435823027 50.587961575644 49.9055188016018 49.5836858519072 49.2169007026929 48.5451360516712 48.4956203091639 48.2646319839716 48.8424138352323 49.018847970798 49.9864580058237 52.4174933013625 55.2177320097662 57.8575725963484 53.1312302914114 60.6014356596897 69.7935651897671 72.4099449353083 69.0667547574029 64.0035625518153 76.8113860928082 103.152216571034 156.77739434062 157.552148371258 155.436985426151 156.04363589562 130.410344584535 103.213488649317 86.561690143095 -9999 -9999 -9999 -9999 -9999 -9999 -9999 -9999 -9999 -9999 -9999 -9999 -9999 -9999 -9999 -9999 -9999 -9999 -9999 59.2076329228779 60.7603138871661 62.8624638937086 68.6295061328258 83.3545473290777 126.074630629427 147.043013097419 98.1854016730466 119.844554191871 118.51970567172 113.911333387502 110.675484142961 108.418082924438 104.176330259579 100.886161018237 99.56482714187 99.9902706728448 100.797384415362 102.200860916132 103.326355270869 105.127922355554 106.471433399873 108.486334739285 109.964715435302 111.580876830263 113.462894149772 115.684705147776 117.026398272052 118.976824416126 120.438706989011 123.038862792104 125.591202392598 127.080512298367 128.652675219077 130.806521518237 132.500685302111 135.569720036971 137.0171837692 138.799269930247 140.808423217228 142.35359598232 144.878532177488 146.660195070763 147.531926182244 149.13112823996 149.744112993648 149.669579063993 152.625822868586 153.382401744742 153.287026971482 154.699746016714 155.893250411533 156.564197681808 156.882686073366 157.68686556334 158.713569765238 158.270005563502 158.828101229834 159.145615340561 158.975874433384 158.254087198119 158.980435804731 158.561120260222 157.21623554199 156.191312430345 155.944604918599 154.88619001508 153.794407378218 153.086322502281 152.062229790702 152.13732800335 157.665047001117 161.100333132767 164.637914668315 167.208885474374 158.640998344256 162.094942512892 189.990792866228 182.092672905687 -9999 -9999 -9999 -9999 -9999 -9999 -9999 -9999 -9999 -9999 -9999 -9999 -9999 -9999 -9999 -9999 -9999 -9999 -9999 -9999 -9999 -9999 -9999 -9999 -9999 -9999 -9999 -9999 -9999 -9999 -9999 -9999 -9999 -9999 -9999 -9999 -9999 -9999 -9999 -9999 -9999 -9999 -9999 -9999 -9999 -9999 -9999 -9999 -9999 -9999
298.514406322782 208.674595088959 243.64931682455 298.190327209745 -9999 -9999 -9999 -9999 -9999 -9999 -9999 -9999 -9999 -9999 -9999 -9999 -9999 -9999 -9999 -9999 -9999 -9999 -9999 -9999 -9999 -9999 -9999 -9999 -9999 -9999 -9999 -9999 -9999 -9999 -9999 -9999 -9999 -9999 -9999 -9999 -9999 -9999 -9999 -9999 -9999 -9999 -9999 -9999 -9999 -9999 -9999 -9999 -9999 -9999 -9999 108.396491909031 101.457231280188 94.031762032504 88.0622705301383 84.1343791673685 79.7606050511485 76.0849250006983 72.7707419678962 69.6805859353308 69.0138502764984 67.4941246362915 65.5948580577869 64.0798239884468 61.7545735388404 60.3900067549693 60.2467611495583 59.0588768015036 59.4461657696708 58.9537328999149 59.3509942108692 58.5354014405662 57.8545304583239 57.0180571741462 56.7307639809771 63.6043635484072 64.0347919905863 66.2118916658656 65.1761889229979 62.810420762694 61.4718129154941 60.5206381984319 60.0875511534158 61.9287493056782 65.0349005780838 66.3922842785826 70.6468738123971 69.7745946047033 69.9378664355873 69.0743524542013 67.8874565006938 66.4628592587719 65.5581874413175 64.7672109184112 63.2887045545806 62.0985512747149 60.6911622881335 60.6384423282041 59.8909475997655 59.1677003426046 59.1380587752821 58.267176048554 57.666764706326 56.3661432048279 55.1522487623818 59.4306419512249 64.2545239007248 64.1120156241157 64.5670935341265 65.6601777907842 65.6341187713424 66.2465287080427 66.514102333797 66.7894359786354 67.41802214435 67.564272058831 67.9991173810684 68.1976026410428 68.8868056565436 68.6058291145836 69.203206658331 68.8722131270996 68.7929723260931 67.8450793896031 67.5197903017527 66.5678818575564 65.8156022753559 65.0852868264264 64.3535943456133 63.2080470680524 62.0919142534958 61.662359358543 61.1387907961451 60.5087991163289 59.9485784592703 59.5355282672194 58.9268897000107 58.4736157230488 58.0132290780173 57.1300773224354 56.3170528552554 55.637957103629 55.5401828929768 55.4278043156189 55.0878255814075 55.3108240657519 54.5695558513502 55.035839213979 55.9271776369456 55.1377049406283 53.7759170933704 54.6090408912761 54.4120990516115 54.0067012017807 54.584652654793 55.7954689785644 56.9864071178726 57.044544551715 57.6881937334315 58.0684170766393 57.2756173495486 55.7895994225567 55.2994278544969 55.1817721197243 57.2484146744306 60.3562411642541 61.6858167847771 60.949107159394 59.6960671316064 59.6035020692512 58.6494462645196 57.8541782147083 57.3755032887997 56.4275673237393 57.6164416971968 58.4766617752074 59.0674998719473 59.880819411031 60.4700739801125 60.6208349056594 61.1871919511499 62.0701410578446 62.1787373116613 62.7670082215967 62.6155569222754 63.2768334510496 63.9844964479558 63.8703853990245 65.0618823493977 65.8431218158294 65.6999248569254 65.1921408553779 64.772667580696 65.5145307359504 66.4344302539145 68.3423844772032 70.7429071754116 72.8956764916204 74.9308335507324 76.9534235390791 77.8969723901025 79.5398147864431 80.3419320352912 79.5235403320888 79.3451348658241 78.8411609593754 79.5321938157639 80.1851280161595 79.0699364143053 76.0982983014099 75.1498497187603 74.1755689615094 73.6853862325463 73.1107003265046 72.9530420644258 73.0325559253782 72.7917878106925 72.4927004992871 72.7026976105297 72.187668897843 72.4999576037173 72.6510076008462 73.1314148670043 73.5999318261691 74.0545454259443 74.1334309386501 74.4117233958663 74.3800724806951 74.3324984960801 74.5347824682897 74.6003543918724 74.2640829727332 73.8536327751415 73.5786496656066 73.2341440421815 72.5824115212391 72.1452350852148 71.5666466738383 71.0426109021184 69.8088440460944 68.7636621015921 68.3609158624887 67.424074822535 66.9174056849323 66.3352811565995 66.0639542031137 66.0552101949569 65.2740419911654 64.8717787706751 64.7789088480738 63.7333040506507 63.7666551247717 63.5276749703602 63.9109429008691 63.0342155668552 63.1621323932526 63.6330047094162 63.8667784463132 63.9930341879594 64.5605248014982 64.8346343760089 65.1507991685729 66.518780956586 67.9540207948643 69.0929164375658 70.2843224504391 72.3230882116715 72.2726850112338 72.2941444466301 72.0057986821201 71.4769145458276 72.2611056769248 72.0133870085402 72.6132912557265 72.0161163585843 72.8341333468853 71.725141137629 72.3142425584266 74.9914521651339 87.2835980287516 97.804930215533 108.334497715942 113.779266343111 118.310421915731 116.526725103555 115.07366965297 113.853541119447 110.769310516563 108.352724327735 100.719468392276 97.1825246916723 93.0919007019352 86.6085459373386 82.3384034609749 80.1066228273557 78.9920082282711 77.9663683399097 77.0136822605868 76.793726898677 76.2584333614714 75.4943127045799 74.8038057502421 74.115263594573 72.8978543056572 72.8049936917909 72.6203225726691 72.104659512154 72.6620573984855 72.6020968473617 70.4692719216961 71.4454764505771 73.616300557648 72.2288365311966 69.3118622645471 67.7421094319084 66.8189536254238 67.4352290831042 65.5482490371344 64.095861346576 62.7104199699733 62.7608257431289 63.3892936041098 62.1879758584499 61.2002380137029 63.0443920345437 63.2951853256244 65.0783768589219 65.7117442794565 64.9286535439755 60.2937383672719 56.3172096364244 56.3956671850174 57.3199662849599 63.852562139136 63.575472778936 61.0359894420353 56.6514699503969 53.8401933569856 52.2848777550767 53.7223367289258 56.1708259818535 57.4425642036861 57.345050910116 57.8719258238437 59.3357401760176 58.7397101300498 57.0634936376686 56.7297360832331 56.098297061082 54.8151281457811 52.8053588801066 52.6639304645729 54.2377221523998 52.6803948972708 51.0218486125504 49.6492903746085 48.8942617354464 48.4410777792434 48.4637277810728 48.0354044976998 47.551150071929 47.1088452995889 47.6700120415899 47.4235929139292 48.5955681743938 50.021632078786 52.352816608855 52.3566822221987 51.0137583605167 59.0722467611152 73.7366084086293 87.1245073688486 72.6558869528571 63.3563477849099 93.4653092508351 113.593174462542 134.934998805265 140.670993501968 160.884496971088 161.589051782994 152.020271455343 102.987534987768 87.9190324996873 81.3371741959665 -9999 -9999 -9999 -9999 -9999 -9999 -9999 -9999 -9999 -9999 -9999 -9999 -9999 -9999 -9999 69.7179933996182 67.2833478046896 -9999 -9999 60.8381432553667 61.8130966192142 66.3774379013137 76.3564699971902 106.06086989737 150.95905162857 112.931758842199 109.631957032053 119.001032509142 113.088502060798 108.679600367562 111.027697391528 109.02195168443 107.053429741533 105.535322788418 105.040643292519 105.062671622364 105.371554745652 106.622460656467 107.634435408026 109.426733001995 110.891979594068 112.43119548624 114.46131643083 116.169010927559 118.244015186574 120.167285210494 122.195541714869 123.81670973676 126.398782472186 128.563105471383 130.243382699828 132.393022660501 134.238540645522 136.051020214287 139.482492840501 141.559765370085 144.062297894445 145.289724866654 148.403678049952 151.003688135365 152.512084851309 153.178373960077 154.607608411933 155.766389722002 156.594402443186 157.747749068177 158.691416495553 159.638504871343 159.999208477265 161.259775248535 161.645064365973 161.818404245103 163.136969405032 163.556622465452 164.846812039321 165.612523847467 166.43654396673 166.749815839837 166.523262829235 166.785692767769 166.888429041288 166.999756031366 167.749794241238 167.787864891387 167.012415668638 165.466295890414 165.316086083412 163.818889979428 182.520409460778 198.75581346816 197.416855023286 192.640109058534 192.816475927278 200.875219991969 183.002476418992 168.364612982342 172.829509963559 -9999 -9999 -9999 -9999 -9999 -9999 -9999 -9999 -9999 -9999 -9999 -9999 -9999 -9999 -9999 -9999 -9999 -9999 -9999 -9999 -9999 -9999 -9999 -9999 -9999 -9999 -9999 -9999 -9999 -9999 -9999 -9999 -9999 -9999 -9999 -9999 -9999 -9999 -9999 -9999 -9999 -9999 -9999 -9999 -9999 -9999 -9999 -9999 -9999 -9999
-9999 295.302550193008 316.628567463555 331.244790149684 -9999 -9999 -9999 -9999 -9999 -9999 -9999 -9999 -9999 -9999 -9999 295.904207012008 -9999 -9999 -9999 -9999 -9999 -9999 -9999 -9999 -9999 -9999 -9999 -9999 -9999 -9999 -9999 -9999 -9999 -9999 -9999 -9999 -9999 -9999 -9999 -9999 -9999 -9999 -9999 -9999 -9999 -9999 -9999 -9999 -9999 -9999 -9999 -9999 -9999 -9999 117.963522960816 109.199584379164 98.5970829153801 90.1117016710602 84.6096646425582 80.3882735700877 75.3991728273252 71.2139104342191 68.017532738929 67.2688543019992 66.5202554804271 65.4085911375478 63.6991619507057 61.9660565997786 60.4462644576807 59.1336341570579 58.8816024908405 59.0794837118715 59.2429526445355 59.0497773685235 57.8045842629172 56.3381196957802 55.6756520137053 56.2980443149809 56.1788296846938 57.5118826369522 67.0388662845962 63.4907952214629 64.7758430054061 61.7396115838456 59.3424844990231 59.6651716047307 59.1610047414011 64.1609525685157 65.7227798798776 68.8007237605607 74.7307190452641 72.5735179419892 71.4084125152679 69.0898679204128 67.8059274278615 66.5451594824 65.073901579178 63.4480896787904 62.2612447991406 60.7779511098719 60.0531208562994 59.3313815301748 58.8847418960331 58.5701277796114 57.9962322017992 57.0381739926658 55.4958969609403 52.667454345952 52.6979734108633 62.7316655811503 64.4042092959438 64.8956443136837 65.1786026972919 65.1460153742012 66.0952997073497 66.7255794917294 66.5997221308343 67.2805345763237 67.48668238727 68.0483699373424 68.9612557169758 69.1568468203998 69.8384728422961 70.1584413292363 70.1280847408542 70.3597073413791 70.328186895098 69.9812737427587 68.7178820577943 67.8239524964993 67.1013514669482 66.9984794089438 65.6291513154388 63.7811699475306 62.9572734293687 62.1327402857017 61.4952010612023 60.6158943010081 60.1649914393357 59.6173451248889 59.1972694441986 58.345489632317 57.7697638559905 56.7022910611787 55.8709519734138 56.0136094082836 55.8914086050242 54.9016920388668 54.6540627638236 53.9932877303381 53.2578846460658 53.6084824521656 54.889904560474 53.8614578651703 52.9248244145709 53.0715539074748 54.5547945500507 53.9376089968748 54.3038898175137 54.8727768974907 55.123101441834 55.8520883497086 56.2225989119234 58.8400362389811 56.0563347671204 55.0128853697816 53.593505556827 54.7901244612084 58.9451109634423 59.7969449089939 60.2818459145015 59.6292119857674 59.446625066346 57.8766746083208 57.2559822910951 55.8110531431562 55.6611957506703 56.7153804778811 58.6379339414905 58.6471797354804 58.9961055676273 59.0152928252574 60.2398803969834 60.7842175919462 60.7989040801711 61.5864863483226 62.0456875674902 62.5816847189563 63.0478621693713 62.997705983994 64.7895622046241 64.5178680271644 65.6124619025468 68.0823814038727 67.1261680112689 66.3112146066563 65.527801276664 64.8585487536406 66.125509943285 67.5509680626156 68.0918090011086 69.8038253341572 70.1239280045686 71.9342382465569 75.2189045772617 76.9434819244137 77.2363242027437 77.2277245027245 77.100629142681 78.01795503754 78.4865319353052 79.0483282098414 78.3845962280766 75.5442700515526 75.4390788564554 74.9041191366889 74.2411834586664 73.2653111682346 72.7828013426487 73.0365607953545 73.3441654275968 73.5783862868256 73.1353634095993 72.9270538232243 73.0991482002325 73.4279227575824 73.822884998459 74.2700701925898 74.3893066897897 74.3743251446217 74.5738277922097 74.7082662947562 74.0598776195083 74.9573936547472 74.3801765950428 73.8214042585111 73.3714153124977 72.7694944723346 72.2339548739371 71.7940775781552 71.1367556591082 70.8205361552304 69.9988143732696 69.3112388853496 68.0944369006975 67.2110466795188 65.7241586242525 65.1947603417849 64.3926637224988 63.8191449266425 63.7188974943037 63.4375081661457 63.0376457003813 62.7901137792011 62.0516272563657 61.7292308340356 61.5824628309574 61.4818615384395 61.357749621181 61.2377501748148 61.5468244204529 61.6386869671195 61.8653824263989 62.1404701991515 63.105782121035 65.0427811215222 66.387020776922 66.7309443453489 67.3338942516935 69.1281972382311 69.2457475557237 69.0970515129754 69.2757256145861 69.5156976816612 69.5968237571577 69.3380329004459 69.7437481918354 69.2667434033111 68.9420428193284 67.7083670274383 67.1126840406919 69.9975374197903 73.6933208221924 76.3566906365229 88.7015837493982 90.0857702417692 102.087112767137 111.441715344676 112.815533585735 113.133625170912 109.994908527092 108.761248284426 103.134320896365 96.8226953714784 92.9038656143061 89.1659821985159 83.9483833716231 80.8698924027444 79.4635455145087 78.5330180885263 77.4704974531951 76.7570755617803 76.2928788729234 75.3926233187889 75.1001685959162 74.484947282448 74.0916239738985 74.3896729558304 74.4562191420267 73.4515271364891 73.7150932229843 75.6927481172922 73.5686162331849 72.0848811882436 72.6172709659882 77.5892463281843 73.2452737341125 70.8105016033376 68.6605937756755 67.5389200715395 66.7361190379164 65.7483361510903 64.760659788996 63.4826040485911 63.46547988705 63.760772530796 62.7811295612895 62.1814918167565 64.6762974334421 65.8141657582346 66.984381210836 61.6512026537114 57.2540605056081 56.3835160489922 56.2756114570893 57.7701370897182 57.5643778656233 61.5945477372508 67.3772722526193 62.3395630713792 57.7759547109633 54.8875135203749 52.5766494132644 53.4854375408389 55.4149438310259 56.8724318636255 57.2651549259484 58.4855599348109 59.525000849345 58.5023420610433 57.2123897796192 54.919237514982 53.1953890089172 52.2600394530523 51.3757109138693 51.6501722979363 53.2376743250476 52.5250466872471 50.132789688676 48.7850409467639 48.4288363089136 48.1332493567701 47.9084571699387 47.4359333597558 46.9465940383567 46.774998926459 46.810987658558 46.794033242402 47.2964622168742 48.9731727729666 51.4060047520275 51.0582406865343 51.0014128428101 59.7873377920296 75.3948853009985 85.0982872010543 65.2554207362326 63.4055112285576 86.7731087299793 105.458065546999 115.474425442572 136.901182910575 164.037748718644 155.358803284019 165.746219512378 118.612859088417 89.8342469093878 82.3861130517996 -9999 -9999 -9999 -9999 -9999 -9999 -9999 -9999 -9999 -9999 -9999 -9999 -9999 -9999 74.4483513989982 73.0783948992258 70.7360270233804 69.0692666708977 -9999 64.789535449516 62.2872166414812 65.175165415895 73.1247781210607 96.98108061281 156.930043448219 108.559200521412 93.6037193256967 117.268012800564 112.943548534469 109.960659038419 114.678733356288 107.333922761566 109.339349762518 110.822804170343 109.705718893885 109.179414346359 110.141883955007 110.459002528372 110.945504264196 112.071989993471 113.710890279232 115.42499950343 117.277313920598 119.67120093521 121.276156233234 122.733709130486 125.11850272533 127.611000133443 130.470642919265 133.014740835928 134.517292345707 136.663026138663 138.972442405033 141.558316169196 143.363925578698 146.92034520005 149.032221053461 150.851367197179 153.265763510879 155.435095324211 157.164217314327 158.334312273537 159.695538186615 160.852054377897 162.067972541219 163.997755172343 164.274700940114 165.081004567153 166.167263179718 166.727280212516 168.035648045817 168.678227353258 169.729696871006 170.980121449893 172.394851133942 173.098756250106 172.81404781303 173.320409585737 173.206152244971 173.223052161367 173.192280209664 173.525070655493 174.511987272505 175.526661360958 174.872427262912 176.684695518566 183.795269472315 197.894614390464 194.306918543775 195.699755788147 -9999 -9999 -9999 172.577679486277 169.708264725175 -9999 -9999 -9999 -9999 -9999 -9999 -9999 -9999 -9999 -9999 -9999 -9999 -9999 -9999 -9999 -9999 -9999 -9999 -9999 -9999 -9999 -9999 -9999 -9999 -9999 -9999 -9999 -9999 -9999 -9999 -9999 -9999 -9999 -9999 -9999 -9999 -9999 -9999 -9999 -9999 -9999 -9999 -9999 -9999 -9999 -9999 -9999 -9999 -9999 -9999 -9999 -9999
-9999 -9999 316.28192868746 330.347120926879 320.839347443845 -9999 310.197110951294 303.632941010608 -9999 -9999 -9999 -9999 -9999 -9999 -9999 295.873753317117 -9999 -9999 -9999 -9999 -9999 -9999 -9999 -9999 -9999 -9999 -9999 -9999 -9999 -9999 -9999 -9999 -9999 -9999 -9999 -9999 -9999 -9999 -9999 -9999 -9999 -9999 -9999 -9999 -9999 -9999 -9999 -9999 -9999 -9999 -9999 -9999 -9999 -9999 119.984784261651 109.055563477659 95.4155626047949 84.9668854179074 79.570323716077 76.7579907391471 73.0066589017328 69.388874788074 65.5957257479704 64.2458249334783 64.9622252023164 63.5744915336412 60.9633901982474 59.5752552649987 58.8836529443127 58.2831656938232 58.8000061426985 57.9943853509001 58.0867227772954 58.9358577163248 56.2823425939343 54.1470190623208 53.5627069753616 54.2960096802208 55.4396277550127 53.8399215696532 62.6343326808882 69.7536686554684 63.3816824136233 58.880478072797 58.4077802882119 58.3156405360544 57.7573427791924 62.9562364837079 65.2926729553542 68.5703427262264 75.4476756696447 75.1045913882843 70.2175066765139 69.3817068262435 69.430959810087 68.192322182171 64.0568732245918 61.9048714443984 60.8048745837971 59.9514468127872 59.6591212162409 58.764537893783 58.016714886165 57.8463160752887 56.672872030004 55.5336905126537 52.214009868647 50.0523214589563 50.5937817664435 61.7335326352784 65.1815697396681 65.0142590137294 65.155253250012 65.7176032933004 66.1911737155144 66.5038166263381 67.1135473839892 67.784674253419 68.1629286726823 69.2616997725061 69.6896349343041 70.6051803380663 71.2023545052862 71.4182726604672 72.2147069328156 72.2995009270626 72.3445780949378 71.3883855510565 70.0559712654409 68.798178785983 68.6872496091776 67.7859922098396 65.7641682734248 63.8842897589707 62.7223573302746 62.0179758898743 61.3718267699687 60.4930077550544 60.0682975562192 59.6447419593857 59.2267612567954 58.3468299952836 58.6106707091918 56.7059925472537 56.3860880180236 56.652212028866 56.6339873675808 55.9997047655006 55.7821890930898 54.8957392133363 53.3712587325396 52.1444236942782 53.6127978570802 52.5257241732935 51.7193645344256 52.4345967129706 53.5088953400159 54.0577490103757 54.3981661375591 54.5158972589102 54.7041110393285 54.9262012497738 56.1605381869137 57.7290182216015 56.3128535568002 54.1629509678255 53.0705209006975 54.051439814938 57.8852755384217 59.4211839091698 58.2741701215584 56.5429077629261 57.9865565584988 57.0406174569805 54.9946155587275 55.6142049036175 56.9249542486662 57.9083406496599 57.8134526305306 58.4602027788283 58.3520929332498 59.0717816336395 59.3183388439434 59.8963575619084 60.5743506863287 60.9668062134216 61.0292036824509 62.0677787549555 64.0445499360168 63.4442900673176 64.5695970112156 66.5240744738881 68.8560301770504 70.6918633936321 70.6685250524974 68.1771271723899 66.4838848291744 65.1031830814317 66.0676540326096 67.0968923180713 67.209174489111 68.061006674792 69.3914215429606 74.403042875691 74.7944386684101 73.9712154347732 74.7707410689717 75.297867703892 75.4233538213779 78.7244917221335 78.4072890995539 80.6124226098202 78.157400407778 75.6903900219739 75.4686668787096 74.8688804534631 74.6459474299735 73.8770999927995 73.4168261775836 73.1601346114309 73.3432171103922 74.3971989979161 74.2211356255208 73.9929593104845 74.1164330338032 74.3685931974047 74.9006993621267 74.8752557882257 75.0761296817887 75.0818117215621 75.2201489864871 74.6827639232853 74.1214735264464 74.3711985969352 73.7447278573496 73.4040078427182 72.8940989666448 71.9741271266866 71.7716957046885 70.9442206310416 70.4685862500696 69.8363536631914 68.9251824650558 68.5632579151506 67.4900171351233 66.3175540245067 64.8817362541571 63.6972308350944 63.117346873027 62.5081565686086 62.2337122648509 62.0244517892708 61.5015700751043 61.0345508976672 61.0216124306273 60.3355853508497 59.7038113587109 59.7377577518752 59.5968827229831 59.8527509422272 59.9853181346357 60.18413400114 60.2526826958939 61.9049475120495 63.1866606109201 63.796283032518 64.4190641935029 64.9207419104581 66.4586159275153 67.0963344213746 67.0487804692648 66.9231497112956 67.0760236690815 67.2072086945778 66.7998120156776 67.6002302298814 66.6629722681706 66.3762899567736 65.92155067816 65.1645310227611 64.5472234196115 63.5338058656126 64.9806215488285 66.786487708541 70.7993206572549 79.9622137238617 86.2998114442887 97.3140754624911 107.495089019475 107.6194691266 107.750404834181 107.788166685317 102.10445965721 93.3429475447471 86.2473843324229 82.7835371342088 80.924146232245 79.3298674908024 78.3422343082153 77.7627027574082 76.6451134252713 76.1144914272268 76.018288203274 75.6474204010315 75.0912975695254 74.7692778411569 75.4709126546411 76.3591358921641 75.344347837678 74.4271435280481 75.984839096147 77.1697423917907 76.0638301993242 74.0308859341623 73.1424896884783 79.2761747625594 74.7747762827506 72.2362110272678 69.6451458649711 68.4211125377216 67.4627893404739 65.9726466276013 65.0122357816418 64.2602061754891 63.5381642552253 63.62335562421 62.9323550865337 63.6270300609789 69.4591469614215 68.4994171353502 60.8095862312096 58.1219832395633 58.7142456872494 61.3143655397369 59.7641051356814 57.5449405627175 59.0721005644088 59.4364133840559 66.5150031498358 64.9507085315372 59.888480035171 58.5694164980931 54.0838306163489 53.0758833189344 54.3474176952124 56.5157678197084 57.6170941072594 57.9110203617779 57.368190329317 55.9644000423728 56.3554864257356 55.5751585778347 52.9404608847947 50.9109563584239 50.5237820659613 51.3347612075404 50.9682840595811 50.103632269081 49.2649669454045 48.4621400710788 47.8159107160138 47.6744764675811 47.5613099532852 47.2489758686679 46.928602562964 46.648054380319 46.5850638167076 46.7172815586473 47.2370580612684 48.1432181477984 49.6669887317363 51.0178469754831 53.0380299014621 61.5443920884706 76.3589313003308 75.931550219171 58.8048912119561 65.4115293186083 108.728251870374 95.9302249702502 115.546249534454 156.194288651903 158.635259270062 128.977278512193 167.531283324057 130.115437383183 93.6102506636987 84.3638947415191 -9999 -9999 -9999 -9999 -9999 -9999 -9999 -9999 -9999 -9999 -9999 -9999 -9999 -9999 77.2149935941471 75.791492014458 73.5830904748029 71.8338184226814 70.0991506071649 -9999 63.6539693852976 65.8145870342786 70.828393834627 83.0097904215597 111.175663191307 132.103578526145 122.530774640748 117.380748239796 122.7534008172 115.835036216453 98.1329706901007 98.9428711138241 109.388971073734 114.761458915298 114.297024312969 114.247697130275 113.970821387203 114.313101537454 115.52423411578 116.508410354808 117.527162382151 118.89485816115 120.817554948719 122.192848684974 124.896129491272 126.948480304267 129.29451816724 131.645706864833 133.958382194048 136.360707960448 138.827536426938 141.058344306504 142.98240399159 145.76895117698 148.358828926452 150.281926096608 153.250888973864 155.36964090622 157.801560419149 159.120265017531 160.662727321012 162.940401929699 164.459250814842 165.384681380293 165.452345748019 165.407588817873 167.983087768303 169.918099318342 170.398653141577 172.743472117596 173.808445651969 174.853030279852 175.204442748349 176.349996572524 178.411821786573 179.609746597184 180.865040377 182.038070238903 182.855102281936 178.439579087906 174.849918261797 178.120846492937 172.300127085996 177.396898839056 189.675333580949 195.920660801192 191.777228966055 197.091710019627 -9999 -9999 -9999 -9999 -9999 -9999 -9999 -9999 -9999 -9999 -9999 -9999 -9999 -9999 -9999 -9999 -9999 -9999 -9999 -9999 -9999 -9999 -9999 -9999 -9999 -9999 -9999 -9999 -9999 -9999 -9999 -9999 -9999 -9999 -9999 -9999 -9999 -9999 -9999 -9999 -9999 -9999 -9999 -9999 -9999 -9999 -9999 -9999 -9999 -9999 -9999 -9999 -9999 -9999 -9999 -9999 -9999 -9999 -9999
-9999 -9999 -9999 -9999 312.06875567715 307.354775944192 316.197856627078 317.013660494461 316.441545507458 -9999 -9999 -9999 -9999 -9999 -9999 285.344129032504 -9999 -9999 -9999 -9999 -9999 -9999 -9999 -9999 -9999 -9999 -9999 -9999 -9999 -9999 -9999 -9999 -9999 -9999 -9999 -9999 -9999 -9999 -9999 -9999 -9999 -9999 -9999 -9999 -9999 -9999 -9999 -9999 -9999 -9999 -9999 -9999 -9999 -9999 125.087838867241 109.376624469492 92.5074305418833 80.0622279085964 73.8348819240692 74.0294643722697 72.757525906827 68.3740698579881 64.927495542392 64.7105034026865 67.224667617983 63.8508718604253 60.2453559518369 57.0028635787462 57.5200868299829 57.2067872963823 57.592561243193 57.4423533774594 58.0298731016564 57.8023384928007 56.1122284876437 53.6015566969175 52.1045540991171 53.1272931076211 53.2727568072223 53.7351263579519 57.7751116550783 67.270779119274 65.1295611952038 58.5801343079936 57.6548815995645 57.0778497334132 57.4098419714962 59.7218363302572 62.2164266753431 64.3219043950568 65.4212422796326 71.5817503886485 66.0467281777784 65.6286931538342 65.2037028156222 66.041683723951 63.4300281137898 62.0952761914463 61.1842302653256 60.1006247247069 58.7926959189345 58.1655570643498 57.6218300836219 56.6660917233133 54.3834163091858 53.1539867080256 51.5848348001221 50.3628682615867 50.0140913103575 56.7808434740825 65.7141161027111 66.3183427397582 65.8952656904006 65.689701815007 66.3056522751739 66.5811071114676 67.9305463138752 68.3554069966536 69.2129089554262 69.8948872481527 70.9637526656641 71.9257661977167 72.7460226407134 73.7493934863289 74.4459552674295 74.9338146091034 74.7705222067916 73.8758438785503 72.4326027508034 71.9922552587214 71.9496055732723 70.0257513622769 65.7481492974755 63.9878415921249 62.14862193843 61.3979765068737 61.112676641337 60.6997659448521 60.2993436651239 59.7462083034756 58.5043309546662 58.5772452592864 57.8396584788085 57.0420317129216 55.816134973246 56.3595461019228 56.0350102387837 57.0806750130005 56.6076739056014 54.5380309096455 53.9141409885232 51.3281677503178 51.0690405116691 51.5397053094571 51.5442940163428 52.2662504392449 53.5481768125032 55.232529875207 55.2393021332227 54.9765425222557 54.4336695445995 55.51098277437 56.3909715557758 56.5279679773511 56.254595025064 53.6259104893081 52.7144329627963 54.1258621458787 56.9182061815734 56.6635357396669 58.9704248109322 56.1916212801423 55.1571450474352 55.1171115939566 53.4259892660229 55.3809832384176 56.8980019943109 57.2647754421645 57.3133964656895 57.431148956967 57.4482261970877 58.1709339314737 58.9457003575254 59.5503545674182 60.1885149433183 60.7265425079108 61.6073784715038 62.5162726189919 63.4969545303757 63.5258199472658 64.6046009016808 65.6895448855758 67.8604442996283 70.7212008732979 70.1158428725468 70.7169407329102 67.5825255436267 65.9417048829851 66.0145242695276 66.6647785106252 67.0660938686363 68.1115627448384 69.4903453799856 69.9346509964274 72.5000253309274 72.8775073919932 73.5189697610175 74.8727042552341 77.9313314302645 79.8954915097675 78.2303594085696 80.0436878037101 77.2410865979203 75.4494477035501 74.8286774262462 74.3418157322197 74.5125693885112 74.3392525411428 74.0076599273862 73.6072386906558 73.8084047587779 74.6380154788458 75.6687884728277 75.2259065729967 74.9940677898663 75.3084315896189 75.3250359193573 75.5464451452844 75.4600622007527 75.3713679509383 75.139938064482 74.6424426972108 74.723005883846 73.9751864195171 72.7908686805792 72.982199086436 72.2281213245863 71.4404201424171 71.2481617025493 70.2572969207073 69.7964538513335 69.233184160579 68.5954815446943 67.4912000453405 66.9208002068879 65.4081971272514 64.1792441465922 63.1925776551706 62.4338925754401 61.3991430111196 61.0378905494669 60.5424591925826 59.8802551031471 59.741545435417 59.2062664701535 58.8845243192864 58.181638463786 58.2753051822185 58.4777427438779 58.7974434091703 58.5134664936494 59.2061835612192 59.8968891358669 61.2361116197188 61.9183445287886 62.2892145533324 62.3989160133237 64.1829235316761 65.2543857580685 64.8130026460764 65.4033973931672 64.645269172459 64.7051893813028 64.6401039856345 64.8452116720245 65.2065639877137 64.5254077964906 64.3549750616824 64.2200533933218 64.0499400827136 63.1371335470726 63.0465071020379 63.9267267688219 66.3095387997693 68.8229383331131 73.5723134296432 78.9840994755018 95.1334425836691 105.887124141431 108.969683468193 102.014000932822 100.076215898734 93.3038379238614 86.925315645854 83.7056362121783 81.6474845692064 79.8897942117736 79.0361291347984 78.32087750277 77.374603707064 76.6480540725054 75.8961537819423 75.7495488292572 75.1665792053759 75.1773828339371 76.6782801076447 78.7147174376504 78.8516841519842 75.8756032196694 76.1243100899076 78.984662254283 79.7217410347996 77.860727936035 77.0224163281955 73.3394695350606 79.4619513129914 76.9766167562233 73.4534917909506 70.8281684152027 69.3308207563243 67.8158062477962 66.9830360906463 65.8156292025663 64.5930600687831 64.2530264552761 63.3722798927737 63.1287739776586 63.8064822865552 69.5749505021825 62.1166781114765 59.5805190207945 59.0183857090852 60.78197368022 67.3515917105034 63.9504717766 58.8810487948034 62.6730260280709 62.482055999006 68.6882343703057 66.3492910145279 61.2836853077457 59.0323397884576 55.8987748185342 53.7033019331883 53.9678277619144 55.9404988224683 57.7832947448909 57.5799743084472 58.0627678101343 55.5687065662624 53.4920461062098 53.0405410755007 51.3115338211504 51.7743199020615 50.8475998446914 51.2316333001321 50.3872760694264 49.8690065149982 48.5985342117558 47.8314631818146 47.6343828453283 47.3276768963122 47.4922010637223 47.1363076211699 46.8318587728903 46.7844321678685 46.882680822847 47.1703758100764 47.6074122623378 48.0525503537639 48.8323820570248 51.2259045846193 55.3829040372252 63.1054047000569 67.8402372185511 60.6256583626876 56.5206761588494 61.3053606331425 102.079552158126 114.858076186171 120.812811835457 149.581348978905 170.903675833517 129.366279459087 162.631389762479 129.7451430771 100.845711967664 86.3595451151192 85.5678941777916 -9999 -9999 -9999 -9999 96.5247519832584 96.1040866502167 -9999 -9999 -9999 -9999 -9999 -9999 -9999 -9999 -9999 73.9473434453728 73.3199798233707 71.1676141414762 -9999 -9999 67.3328662925945 71.0927284174883 80.3139211385122 108.081642214095 151.317825839935 144.545507883006 136.06043482272 123.025614335828 126.801574953569 125.43172772078 112.474405473489 102.908139727802 115.060106865754 118.528558459131 118.941110034749 118.711536479376 118.83544836479 119.366162990679 120.724168472102 121.21823736459 123.649527501358 125.487559172498 127.237358308155 129.172511487767 130.906695988113 133.226215574912 135.920155812852 137.717383094807 139.653090166945 142.168754114642 144.502807038813 146.902265128311 149.675376100415 152.135370051895 154.531246178338 157.403766106753 159.303533996554 161.201318359994 163.344513581977 165.155029133406 166.894751575044 167.490063921657 169.851110876911 171.653117039221 172.114447949254 172.727548511009 176.03508854744 176.739526442418 178.298410613486 179.334659095483 179.745900101549 179.838967607932 182.439954249337 183.961040857584 180.891201869901 177.71780466278 169.212393203033 173.305750275321 172.420145603312 190.083723111254 194.983597312838 196.765935462007 195.008603032721 -9999 -9999 -9999 -9999 -9999 -9999 -9999 -9999 -9999 -9999 -9999 -9999 -9999 -9999 -9999 -9999 -9999 -9999 -9999 -9999 -9999 -9999 -9999 -9999 -9999 -9999 -9999 -9999 -9999 -9999 -9999 -9999 -9999 -9999 -9999 -9999 -9999 -9999 -9999 -9999 -9999 -9999 -9999 -9999 -9999 -9999 -9999 -9999 -9999 -9999 -9999 -9999 -9999 -9999 -9999 -9999 -9999 -9999 -9999 -9999 -9999 -9999 -9999
-9999 -9999 -9999 -9999 -9999 -9999 295.686192297638 301.203687419242 -9999 -9999 -9999 -9999 -9999 -9999 -9999 -9999 -9999 -9999 -9999 -9999 -9999 -9999 -9999 -9999 -9999 -9999 -9999 -9999 -9999 -9999 -9999 -9999 -9999 -9999 -9999 -9999 -9999 -9999 -9999 -9999 -9999 -9999 -9999 -9999 -9999 -9999 -9999 -9999 -9999 -9999 -9999 -9999 -9999 -9999 134.472089437727 112.837202406796 94.305255646925 79.9069291781303 74.1790225411726 75.2119697071221 74.8093620850252 71.2617018913341 68.714192288922 68.4589283286315 68.3116507644353 64.8490431414366 60.6474227921615 57.1319189249433 56.2102039055471 56.7245075057537 56.0627567067244 57.0624773180046 56.9567686403853 57.1631027561888 53.7940495313777 51.8491250910845 51.4920832794929 53.143231335079 52.1675402882104 52.6423940297602 53.5252932587355 62.9481348219262 62.4511920722753 57.0801905329076 56.2259474133328 56.4093700217139 57.133415875381 61.2526528334761 67.4571985921859 67.7086349318532 64.6696281511611 62.7130509726 63.0800916597516 62.7656673082112 61.4920942396746 62.3781248260723 61.0809278454126 60.6287911392657 60.4541593377539 59.8466679009267 58.3020827293927 57.0500686380596 56.4889300177631 55.6628536457187 54.512174340889 53.4564708746395 52.743547290619 51.2356626734843 51.3688339428502 53.6033061327318 59.3753177524247 65.3488983709602 66.4325334255318 66.41583588006 65.8802988266064 66.8396034862768 67.9899825962815 69.0488687568561 70.2176781338677 71.5459845594819 72.814511519784 74.185513344876 75.4314206681501 77.1919700315698 78.8183836074049 78.2650008089684 78.6977175772916 76.1292986147917 76.8483678247128 76.5756445575375 74.2381376116547 70.0721324827656 67.1915371557849 64.7932065090931 63.3656909135806 62.4776427057888 61.6556013400622 61.0862577959503 60.3149945468563 60.1037715194385 59.0015296857956 60.0332996848882 58.0534036478292 57.451479978915 55.3694114093885 54.4089542902584 56.5274356044797 57.2596039845634 57.2436036519123 55.3998019543411 53.8169996560466 52.4542461297584 50.4178810748874 50.6299790785678 51.9972270366457 53.2832476272994 53.7957898052075 54.5847368976919 54.4723792088342 53.8882753170422 55.0612782734241 55.0807571898033 55.515927988676 55.2436458989592 56.7138830114416 53.364370063575 52.6995097637663 55.5300473865964 55.4916691762825 54.5103091069498 57.5121991327178 55.376914917491 54.1208290012262 53.17410919314 54.8939660869617 57.341401402056 57.1793152634174 56.7184524859339 56.670581261203 56.9738326788402 57.3066015668685 58.3832940691856 59.3297848521613 60.0825287481895 60.7307607103288 61.6189333085784 61.7717514232608 62.4526105397546 63.4571137384123 65.047903089121 64.9750499942539 66.6142231237225 67.8634082718309 68.8798103860031 69.8229955317009 70.3178323311614 70.1890149057892 68.850235505258 69.2420499705257 70.5084248541809 70.8171081867903 70.923057559654 69.4909838880352 72.8494455025797 73.4918045255659 73.7839989964984 75.2057318981649 78.9321991543955 80.730614471719 80.268678239415 80.4036499559546 78.2133008228783 76.8391212983354 76.1579052484663 75.1610206905675 74.9289549635599 75.2584058243287 74.6689243611044 74.5140334085035 74.0090943881805 73.8336534333669 78.0089062674632 77.4083759603121 76.2030477766111 75.8550551229579 75.7351687508674 76.112334471427 75.9865562845816 75.7495902011152 75.3403793682829 74.9146243561917 74.637288389979 74.2335501962618 73.6611975457292 72.5051824025774 72.4461633974269 72.0120249705746 70.8008482416985 70.77569500205 69.837282611445 69.5099049131178 68.4737187381179 67.7851484451975 67.131942006218 65.7052642098581 64.9237270567201 63.5849207650133 63.1708373768336 62.1730554154813 61.8009799952578 60.2153578225221 59.7767251486619 58.9241719877648 58.776618647305 58.3249876885824 58.3203333387728 57.174613448954 57.1983471586917 57.3971208272419 57.0844347158766 57.3305778863031 58.0992213488123 58.6427068296545 60.2011417296651 60.3931761950911 60.9556078699745 61.4605646943548 63.1864178435746 62.7995510757787 62.5567887636222 62.1130506680697 62.5288998311861 62.5351699775466 62.6047991365599 62.8400516895433 62.7352207285208 62.263581493898 62.0513741052682 62.2898960766917 62.6990961719187 63.102274375369 62.8665629398341 63.3342263837312 65.1312264047757 68.0275198770922 74.316969996634 85.6371188064844 93.2261866915652 94.9278621944734 106.25127094814 101.132075677374 95.8141799310972 91.722816967886 88.588809470028 84.5808330608626 81.2406715728457 79.6008496694209 79.6260310689378 78.6794093538799 77.5331660411953 77.2792969517385 77.176028408351 75.9433101152197 75.0476994002284 77.1562537970112 79.3863272904017 81.6307734214763 78.7184895995996 78.4198059889115 79.8892050148964 79.7234878407976 81.4693974678638 80.3131502383992 77.5318684293529 74.0774506654849 82.1877504079462 77.4205305801337 74.5029274856365 72.3240231989334 70.0460424144516 68.8490205182384 68.0746709709127 66.0679268775484 64.8030544811521 63.9668582473106 62.9798093636155 62.4878859114669 61.9319475709742 60.7788865246681 60.4676945880427 60.3526110970432 60.3676253459368 60.6234921855551 64.9941208053455 64.8461654196529 61.5354761327545 63.1127315058555 65.1538524824503 67.1354147834563 66.4502599074835 62.7102046833615 61.608187334018 57.6406624529731 54.9426056664715 54.9973231107796 56.8021366178818 58.9748938420036 58.5287236919723 57.0343905435142 54.3023250691707 53.8080614651141 53.3987604464069 53.0174889718757 54.9311901448453 52.7370973028794 51.8617005969205 50.303153194088 49.5711631947489 48.2762795440719 47.6526676836569 47.4677149883532 47.0230931083873 47.012345271363 47.0894211142453 47.1139179209237 47.0448216145079 47.1863411322171 47.5929428736408 47.7814079413778 48.3297875783188 49.0571668221335 50.8262690994808 55.2656884205053 62.2897970383303 77.2164090128435 60.1273322750865 55.512880920102 58.805310330214 100.943145423301 135.444964122296 127.431351256549 164.947282235558 166.242521107074 138.937030948653 169.373294604844 130.155525169567 105.610263395416 91.2347267015319 84.2840777943104 -9999 93.754319200438 -9999 98.2289626205113 97.1440481688881 96.7148438672457 -9999 -9999 -9999 -9999 -9999 -9999 -9999 -9999 -9999 76.233807133058 -9999 73.2072834549978 -9999 -9999 69.4236169374271 72.8716892152523 81.9976341177935 102.401395740979 143.699680462347 150.119442274678 142.410996175891 113.438770147773 127.316953064376 126.990987552845 127.116890674984 118.973559925669 117.419056562402 120.473624900331 122.606798180808 123.072719697906 123.121920847254 123.622690401388 124.062376107125 125.470761731245 127.306884906918 129.138916612271 131.094382135039 133.028141583141 135.112382212997 137.24055298446 139.682421119479 141.18281012818 143.601292868538 145.997952181916 145.896849556914 150.055169844668 152.824259232763 154.969190065843 157.334474552472 160.222755296635 162.164380354098 165.264219321455 168.40587237463 171.599966385575 174.209481193095 175.468107968232 176.584964651509 177.887030921112 179.839369877876 180.028297752544 181.963346149666 182.046088792096 181.679723434126 180.838692058809 178.512696690168 177.926442544184 183.436314078223 181.02821464616 175.77810775964 171.290913555581 160.495873578238 149.861879032819 145.457657847347 147.805370695356 -9999 -9999 -9999 -9999 -9999 -9999 -9999 -9999 -9999 -9999 -9999 -9999 -9999 -9999 -9999 -9999 -9999 -9999 -9999 -9999 -9999 -9999 -9999 -9999 -9999 -9999 -9999 -9999 -9999 -9999 -9999 -9999 -9999 -9999 -9999 -9999 -9999 -9999 -9999 -9999 -9999 -9999 -9999 -9999 -9999 -9999 -9999 -9999 -9999 -9999 -9999 -9999 -9999 -9999 -9999 -9999 -9999 -9999 -9999 -9999 -9999 -9999 -9999 -9999 -9999 -9999
-9999 -9999 -9999 -9999 -9999 -9999 -9999 -9999 -9999 -9999 -9999 -9999 -9999 -9999 -9999 284.345052595436 291.623375981095 -9999 -9999 -9999 -9999 -9999 -9999 -9999 -9999 -9999 -9999 -9999 -9999 -9999 -9999 -9999 -9999 -9999 -9999 -9999 -9999 -9999 -9999 -9999 -9999 -9999 -9999 -9999 -9999 -9999 -9999 -9999 -9999 -9999 -9999 -9999 -9999 159.273942068412 145.542669427127 119.922369904464 99.8359782812055 86.1252839388271 79.9548741518551 77.5180409652906 75.6326113898072 73.6559093025057 71.135896519237 69.3981100070876 67.4330894771642 64.5044087420534 61.2565225201331 58.4140724581827 55.7798970089592 54.7526868863452 54.996802139206 56.7658487010024 54.4029252811285 53.4916256893462 50.7631411387448 50.1661293586233 51.429861995822 51.3233118333943 51.3717900609534 52.0757992302554 52.5717276676365 66.6160665371482 68.9949590994475 57.7752848350527 56.3339457130763 57.652073701749 58.8737961726533 59.5843245007233 66.6766705571311 66.832363332133 65.0101178717022 61.8803722873228 60.3639949757627 60.5706610225518 60.1301040298071 59.7730007511355 58.9139034353648 58.5994192583232 58.4245163842135 58.0838567948874 57.9545868734519 57.2142593372238 56.4044511210045 55.8612556393481 55.9481264993918 54.3478366042086 54.2537768593968 53.3472199357679 54.1511585719844 55.9001602892441 59.5406057007357 61.3874638123264 66.2523491735883 66.7390769536235 66.5445778567738 67.654534580711 69.322623356843 70.4527699792652 71.4665825957665 73.1236329955936 74.8205198685058 76.7644787701111 79.462721483966 82.4200602805881 82.6543180497883 83.2562747045954 82.5627396254224 81.7468940884914 81.7941331057086 80.1103218944599 77.9109883073996 72.8963244000834 69.7837757117322 67.0280117765214 65.0911711104386 63.8983251610099 63.006961184942 61.8678353797635 61.1411287263491 59.8956279782853 59.7659608932941 58.3966221470209 57.7420082992696 57.3966601709717 55.4405764195302 53.7017370376845 55.3747872998809 55.6576118727174 55.2367505857078 54.4015082721586 53.4232921080556 52.2696116580321 50.1420360852044 50.6440747346589 52.5189844075883 53.7756892380274 54.2988155200495 54.3652789547712 54.449876011308 54.8642485015548 55.8479248286616 54.9490444240585 55.8239420677495 54.8874777904298 55.3039310370699 52.0835168358986 50.9735343148138 53.6946975225566 54.0659866980764 54.3432871647895 55.8383041852626 54.731223653422 52.8914741819344 53.1416165529556 57.5965040641795 57.3335868771899 56.7869402501019 56.1181338165154 56.6646057738518 57.234439057942 57.5449724535785 58.4714142106559 59.569968460495 60.262714328763 60.897501302082 61.9882461572261 62.9153212488845 63.5878995698227 65.3032158689268 66.7724934901499 66.0835044637577 67.6129064937915 69.0698049963713 70.829072197751 72.7357884650666 72.7162708056972 73.0015241293882 73.5609999712759 72.8975223911166 72.7182921393616 72.4649392301108 74.0212032436113 75.2179481351121 75.1343117231527 74.8794810777976 76.5790278193436 79.912389736641 80.9007868403115 81.544807596379 81.4923844775922 80.2406183223849 78.1881765456494 77.6006685811939 77.507187795952 76.2793916671633 75.0446900969097 74.939834683017 75.3248555036468 74.7709087827616 74.474954446722 74.9809190796751 78.9143476989914 78.6285391530911 77.0027540038004 76.4699912866103 76.7604868945285 76.416642891711 76.2987381149475 75.5593239148144 75.2363494211847 74.7307543193695 74.2778574606227 74.0686599047964 73.2090714731749 72.52340321853 72.3103177138753 71.7387893046034 70.9926657618663 70.1253892442429 69.5927430813433 68.4839196270975 67.7337722817919 66.9505890111508 66.900976927891 65.3241201553924 63.7879909765093 62.4894553032554 62.004685729676 61.4296863358561 60.6439294261418 59.9289299154871 59.4750257001692 59.4979526183972 58.977620521317 58.8924297717313 57.974897335531 57.1067842710663 56.8314122755546 56.4167417994731 56.0076577249164 56.6664260392707 57.2690415172402 57.349332993098 57.4871828764345 58.8932921509968 60.3530979736133 59.9234020602002 60.9938258777588 60.9875967739165 60.1641512391224 60.0795773302328 60.2736701541669 60.3862571176909 60.4547147246269 60.9189933926692 61.0061351012144 61.0971178847509 61.0150732647978 61.5021560116558 62.2798108997095 62.5590288263691 63.9948767789255 64.087073385386 66.4147928809415 70.1690741483461 75.3099181569899 84.7797062869475 84.2974211896818 91.8549271278652 103.946201071071 100.303795678695 94.2893823770459 93.0635247165384 88.6963263302487 83.8854115744899 82.0498204391201 82.3460823649346 81.0852142998542 80.0325968827012 79.7747664321644 78.0688983767121 77.0907696553065 76.0890379163488 79.1994173266388 81.2543918407543 82.062438842349 81.1399935896436 78.8605554092868 79.8528354842943 84.0130422460882 86.9783904594254 83.9653041032995 80.074581080485 76.8531558181532 74.3370427779785 82.178810012659 80.7861072863295 77.4137836927572 74.661572586698 71.8617133836926 69.8623668865087 68.1606569051506 66.7161506003617 64.9748386560452 63.7764588868654 62.8431109092525 62.2799624006944 62.8289370838534 63.1834209017548 62.4079392520737 61.0773519612431 61.8299857229885 64.0905944878957 66.0326302344052 64.6258422241051 66.452982502125 67.2881681804876 68.4162890931694 70.6406606527848 68.1970046933816 64.1332007357251 62.1651016958833 58.3444430365077 55.0803711572033 56.1437351918715 58.034010714904 60.176191431374 59.4201493895269 56.4894170759748 56.5969768242222 56.7960815661897 56.6604120735064 54.7390167049405 56.5493143915517 55.9895802872108 52.8477749668172 51.1121710978563 49.9040257724239 48.9907133065565 48.1637280044585 47.5890977039317 47.3006736124686 47.402518317473 47.2557725873371 47.2392583060423 47.1735848023781 47.8484488683211 47.7265003306999 48.3343558655942 48.7085940916964 49.6690403592674 51.0712312739995 54.9291757792333 60.5076729232392 68.0676383522607 61.114341344573 55.014591427587 59.637851820806 89.1091643809995 117.389114237797 166.32770803012 169.705389103085 172.286887526121 172.372738746519 173.706108056888 151.06658465189 108.142760069441 93.2567044566473 85.3123470675822 -9999 -9999 97.7088450898905 98.0393838521521 98.4970603557241 97.8997438995528 -9999 -9999 -9999 -9999 -9999 -9999 -9999 -9999 -9999 77.548599943832 -9999 75.0934708269673 74.5945017349572 72.4366411353255 70.389932662881 73.9766870394525 81.6896255345737 104.641004889988 155.3117394274 152.441472379952 144.855798534579 129.796867608647 123.629172163991 132.551241100794 129.890660896745 127.511717447836 126.813405898792 127.196066216101 126.005801498209 126.579531361014 126.777895421739 127.697173509561 128.610521557279 129.381640818884 130.159004839434 132.63406792725 134.590575401778 136.374786013586 138.577126667543 141.542690035982 143.159130819702 145.30676600392 145.770644676068 147.522029930074 149.030868615368 152.457023267333 155.664555541416 159.576319939927 161.594694233795 164.591976944394 167.85383239198 171.329132449991 175.039977992728 177.186480990292 179.190459170028 180.964488610897 181.747266996591 183.364753107833 184.801656865151 186.218965730654 188.000117779598 188.09955733527 187.491526154335 186.64386671799 183.712102870064 179.908481691045 175.116635589033 168.316776729935 163.216666250643 157.82180034142 151.825979353123 146.23880820425 144.054915667806 -9999 -9999 -9999 -9999 -9999 -9999 -9999 -9999 -9999 -9999 -9999 -9999 -9999 -9999 -9999 -9999 -9999 -9999 -9999 -9999 -9999 -9999 -9999 -9999 -9999 -9999 -9999 -9999 -9999 -9999 -9999 -9999 -9999 -9999 -9999 -9999 -9999 -9999 -9999 -9999 -9999 -9999 -9999 -9999 -9999 -9999 -9999 -9999 -9999 -9999 -9999 -9999 -9999 -9999 -9999 -9999 -9999 -9999 -9999 -9999 -9999 -9999 -9999 -9999 -9999 -9999 -9999
-9999 -9999 -9999 -9999 -9999 -9999 -9999 -9999 -9999 -9999 -9999 -9999 -9999 -9999 -9999 286.211452128793 290.313432119634 -9999 -9999 -9999 -9999 -9999 -9999 -9999 -9999 -9999 -9999 -9999 -9999 -9999 -9999 -9999 -9999 -9999 -9999 -9999 -9999 -9999 -9999 -9999 -9999 -9999 -9999 -9999 -9999 -9999 -9999 -9999 -9999 -9999 -9999 -9999 -9999 170.103304496297 156.81982793767 129.762926418795 107.282986516209 93.1346847567613 86.0017230963684 81.2369079761892 77.6262130459228 74.5740192490432 71.8547817067436 68.9577295142238 66.5067132914114 64.4947934760465 61.6556408838356 59.0302234711875 57.0616324675077 55.0803354937965 53.8247697998271 52.9375022984762 51.8233535880799 51.5331435222727 52.3606594058652 49.8760082402736 50.4285484052707 50.8520705931826 52.8390920641319 52.8201226929382 53.1409355366388 64.3077993758708 67.4111866458426 56.6892191752997 56.0580790158765 57.6443425966313 59.0591154005429 60.2559627806157 67.8900325672716 67.5570247384906 62.9133240998098 60.532140898471 59.5386128620982 58.8767073344193 58.6724161032105 58.4244457782254 58.103763973046 57.6961010763066 57.853310093012 57.8838381766968 57.5376182264206 57.0695383441046 56.4066531090033 56.5905298199345 56.6133046254963 56.4660288684813 56.2934497494028 55.5980036930816 56.8106945334186 59.3826740201602 61.4917343832076 63.1260884429207 66.3386333041542 67.6198331104431 68.3798069819039 70.1805656623749 71.1111569481949 72.0710141765472 73.4663641845118 76.9722015233286 77.7195820718991 80.4563605291145 82.8117809041215 85.4744354903039 87.0521617085898 85.5601761864839 85.0012148837895 86.427848508717 89.1097681193314 84.6814268776711 80.149519480743 76.3049048760997 72.8321182687692 70.1117715433834 67.4291509603547 65.3886474551089 63.8357452469247 63.0330740347328 61.7211244380654 60.0855042664351 60.1865697169769 57.5545287973961 57.6176030014395 57.2772545197973 55.5507969395164 53.7094180359899 53.7524034198964 54.1199745983418 54.1283103105066 53.9402500471431 53.7545830851904 51.8785765212498 52.5303159124552 51.8584414170875 53.4554807415347 54.4569654220454 55.0136293487994 56.1324747460136 57.4773614071147 56.977957109614 56.2443425895761 54.8811735377241 54.5759854483884 53.9294571269196 53.9085420945112 52.6248593574383 50.7370681750957 51.4359904144777 52.3658015661195 53.4177955500847 55.0572571140449 54.3995011433211 52.7318682605794 52.357691181779 55.7491607230002 57.0527160064976 56.2285947254167 55.5419099235532 55.9188551529958 56.3311002960502 57.0484047300688 58.872734870741 60.5138072817175 60.6063666395058 60.9462304013506 62.5601039180759 63.2970617874012 64.0712296782765 65.5022998283927 66.619756150061 66.8005325196626 68.405964756537 70.5154356548059 71.3916171448338 73.2699392184488 74.4074004631111 73.9904911504094 73.7243452416837 74.1279366981026 75.4988227845715 76.3413720487159 77.002144696159 78.0727188275827 76.7031854146759 77.6835140754693 79.134013862191 81.3354834409619 81.4663059364689 81.9619267603103 80.6633124011079 79.7125510798228 78.2817552479838 77.6937429669819 77.7143587021522 77.1504014505132 76.5541806972724 76.3085372027772 75.9466395063491 75.943285295825 75.5619073862625 76.2223789686129 81.78744165061 78.9782777126727 77.5646186158503 76.9440366328939 76.8394930416077 76.2592041287924 75.9756795720225 75.4780574697236 75.0462571568982 74.4397845016656 74.1496425308489 73.5129104955521 72.9431375472072 72.7842786949976 71.935459817731 71.6962865363914 70.8229408033293 70.2531923908542 69.2042105689811 68.3087077793815 67.2893528379229 66.5855267802065 65.7688311789554 64.3650790975327 62.8902138683895 61.7614797200916 61.0060793580729 59.7031405185445 59.4565658575346 58.8578523341858 58.8918484076645 58.946329392354 59.3245184096698 58.984802239899 57.9482985892385 57.4347514662344 57.1523475946649 56.6991397564486 56.403109080964 56.8138587899075 57.1117786409312 56.9190122438113 56.5461461091673 55.897868981041 57.3316051420729 59.1601720226114 58.4757789598208 58.727711656496 58.4274448341578 58.4158272202904 58.4555571937398 58.6830315052043 59.0088215950713 59.0456459503259 59.025794649355 58.8448315461495 58.9178677044603 60.5689373456793 61.1308035175276 62.0543224425667 63.3788427136801 65.4534001728611 67.5809594689998 73.8192106279175 74.6101117138294 77.6548687251135 83.5430037775778 92.4802808220389 95.328088351007 97.6701887876014 95.1755056951074 89.6364220732605 87.7892237149389 86.9521356789465 86.7897083237223 86.66433558467 85.7449467980336 82.7489608234908 78.2365303050956 78.064325731297 78.0623128685566 77.5300727140751 80.6800820080653 84.0168072009164 83.5206504666187 82.2525399040279 82.4480222021054 85.9113876124007 86.0886316784395 87.2027974139222 82.3900930641713 78.5691534209779 78.5648105880978 76.7181826702879 84.57116602939 83.5931402091336 80.3162523067394 77.2090067044765 73.198267995315 71.4012549308587 70.0070431617525 67.1946688502407 65.714770651225 64.3650597977348 63.046616994467 64.2260768710938 66.057381401544 66.1977317619243 65.259154778134 62.7976531830789 62.304209645021 63.2236688527519 64.1632621905939 65.564361619729 68.3676595110528 71.3768605202811 74.2615386320491 75.2915370280611 69.843076628259 65.0286933391462 61.8201860781447 58.4861977847131 56.006246576646 56.3342495781207 58.9029464774532 61.5684586594738 59.50007399297 56.687020600425 57.945730255483 59.9223376705533 59.3270615315631 55.9217908727534 57.4474889385103 57.8843086185783 55.29174941218 51.9511154001816 51.0067820122912 50.9595605686897 49.3056397181644 48.0149261737053 47.517260877328 47.6442343542369 47.5851409179758 47.5938625197662 47.8412957265146 48.1504569311599 48.4968548320393 48.6668772942701 49.7580849197818 50.3698682796095 51.942206284794 56.7903027832441 61.1983400821157 61.0536253782341 57.4785628051836 55.4390588249429 54.9116030321876 62.1712929129112 99.3392133547714 152.99512470361 168.372648159542 167.555420967518 171.838766504923 166.663091712429 159.363891357608 119.452859649288 98.541872723394 90.1151873709278 92.1244755839517 -9999 -9999 99.7344581695773 99.1613178905346 98.7367796368204 -9999 -9999 -9999 -9999 -9999 -9999 -9999 -9999 -9999 -9999 -9999 -9999 76.3711360139159 -9999 72.6521582957189 74.9505186363659 83.7940501177523 109.540862312246 159.772439217215 154.034997921354 147.850391629307 109.216171976987 91.7005034252462 120.799478526074 133.030175780365 131.764785045559 129.335047003189 127.955455072626 128.435875511648 128.657439339439 129.091043413453 130.173853690845 131.559253439115 133.084078754089 134.309277647825 135.175846202705 137.403408330608 139.185804343909 141.570228851536 144.430065398497 147.186762177832 149.717848141316 152.446051751276 154.588455158889 152.369025391546 155.376788950357 161.282820977585 165.956987844931 169.06540016884 171.05607545334 174.690032648113 177.844492904798 180.837265501031 182.526237360186 184.013923972236 186.269086379475 187.021252170595 187.78218993861 189.39402580706 190.643717516362 193.751918051481 194.915334823073 196.40272221141 197.155867716174 198.525779091257 199.45534790049 193.708069083322 181.725769939124 175.14580164824 162.875304472616 153.227198072472 149.005388557363 -9999 -9999 -9999 -9999 -9999 -9999 -9999 -9999 -9999 -9999 -9999 -9999 -9999 -9999 -9999 -9999 -9999 -9999 -9999 -9999 -9999 -9999 -9999 -9999 -9999 -9999 -9999 -9999 -9999 -9999 -9999 -9999 -9999 -9999 -9999 -9999 -9999 -9999 -9999 -9999 -9999 -9999 -9999 -9999 -9999 -9999 -9999 -9999 -9999 -9999 -9999 -9999 -9999 -9999 -9999 -9999 -9999 -9999 -9999 -9999 -9999 -9999 -9999 -9999 -9999 -9999 -9999 -9999
-9999 -9999 -9999 -9999 -9999 -9999 -9999 -9999 -9999 -9999 -9999 -9999 -9999 -9999 -9999 282.523123862789 281.011517415579 -9999 -9999 -9999 -9999 -9999 -9999 -9999 -9999 -9999 -9999 -9999 -9999 -9999 -9999 -9999 -9999 -9999 -9999 -9999 -9999 -9999 -9999 -9999 -9999 -9999 -9999 -9999 -9999 -9999 -9999 -9999 -9999 -9999 -9999 -9999 -9999 180.703277336543 166.046237895122 137.056669916565 114.758690384346 98.4993750933958 90.041953749408 85.5635739303692 80.5731204068533 76.6675977210417 72.1543434291808 68.6558692777648 65.4427777887188 63.2526057214425 61.8296788383558 59.7057677003004 58.327706864117 56.7473105221966 56.0355270746406 53.5122985083113 50.243242185881 50.5001183792183 51.7274445385683 51.251639014271 51.5526870005747 51.9962111620972 53.2190408362875 53.9731834758731 54.4957963332251 63.2358940241943 58.1317311231098 54.2318327164632 54.4426857069668 58.0511305074851 62.0140663927728 67.1433382982952 70.4775815413132 63.5135284554313 59.8664880236513 58.5921626217499 57.9952224641859 57.4328510278528 57.3884251490541 57.8475072705568 57.7358761160104 57.4437531398204 57.1944483584707 58.0777624175047 58.427703076939 57.7529599511038 57.0842957571573 57.8291509403644 57.9298713428419 58.3187646731662 58.1296930477941 59.5201863058693 59.7919522440149 61.1458670101522 62.9010102689203 64.4148275942209 65.7800215700363 68.5232284476408 71.3171112485257 73.0926079932835 72.402882873709 73.1466283940988 77.7713520766275 79.3317507547703 81.3766168525924 85.2499338592257 88.6732299963193 87.0259998644638 86.9922542651347 89.2496954554219 89.9820866131447 90.7148778626838 88.6586750422211 86.5196885951153 83.843175777374 80.3164575560043 76.4418738047359 72.8266852592942 69.8608269408679 67.4463844875747 65.3676021478812 65.1685545498161 63.0670655342839 60.3515320555777 59.6633286530625 57.764398090999 57.8996731108536 56.2939314514332 54.7803740296779 53.2108773025544 54.5619391663544 54.2858876289377 55.9524359540027 54.478160366227 53.4916481729202 53.5178200943014 54.1425199481351 54.3888229325066 53.9730030867539 56.3762666611715 57.371083560465 58.363586598115 58.6248354662619 57.3442569818628 56.8170032284645 55.2069154460915 53.829392851034 54.3275945511893 53.5626624739457 53.0798047505242 50.9030188690451 50.1924295141025 51.553909851594 52.7944061532232 52.7845178975616 54.6340818398575 53.4014655505224 52.5440505727053 54.9975026865596 55.7071213193936 55.7419732406399 55.8288052908965 56.3636198796919 55.7881178447277 56.3127020490352 58.5635903854491 60.0073388658675 59.407178970319 60.5599092645972 61.9931775438877 63.2721014153062 63.794939662513 65.8406408445969 67.7362633776126 68.5543514270525 69.5229056842889 71.9150009175254 72.793008747569 73.8297109221892 73.5995720004571 75.2417460226934 76.5109752667061 76.6857384432142 76.2571833686262 76.2230811167838 76.5014383115811 78.1746454202609 78.3166572905928 79.6497499196831 81.6580424497784 81.4407855657352 81.3119474811694 81.1863339112118 79.890343517351 79.291180464075 78.587008808738 78.4739003495703 78.6398919995247 77.9678049035488 77.9269471854297 78.0256761208954 77.8863971032376 77.2774924961055 75.7473706131527 76.302550156695 81.7420947210787 79.2471840734867 77.6223835402326 76.7030201500981 76.4210229464484 76.2341751877417 75.90647829715 75.3237006103883 74.8693555764828 74.4639114075258 73.9545310969884 73.367938562684 73.167700888194 72.496654565401 71.8325430282058 71.0239407726907 70.3577260802267 69.7043590265304 68.8688945052784 67.7270396192616 66.7265969026958 65.9377873465953 65.0428560947559 63.681248611829 62.4633726243761 61.3714738256694 60.461289012195 59.0799975167609 57.8897323083677 57.4157638035131 57.1610597457014 56.8516572600913 57.1499730301802 57.3618774826797 57.3617607251648 56.7571553519698 56.7778805425367 56.0375914930276 55.3536863342481 55.6905706966377 55.9445352737842 55.3697435193347 54.4134296210562 54.608859610946 55.9806284629697 57.0004727182711 56.8814719024782 56.8687460720906 56.8376498071253 56.5114211067658 56.6863274292918 56.8961114633161 56.7361250478246 56.6911444549872 56.633460194333 56.6510149763364 57.6246791543501 58.8538899766846 59.6253916783895 61.0430185475958 63.7466089948272 68.631037309226 69.1458666759415 70.7762741334821 73.8025703956959 77.1463267728724 83.3185944084804 90.1354485882772 88.6950744404951 89.3763487103448 88.3177301018383 87.3552197629728 85.3022194471689 85.9005459772199 86.2923595507384 86.2129031643053 85.005827670273 80.1150719753847 78.4007685096096 82.747391410434 84.0322804060887 80.5224698946481 82.4486158808087 84.8358301194675 87.5359378412159 84.0519152976455 85.2090854360857 91.9878370886379 90.4573952633428 84.5693922796111 79.3435209347101 81.168147229098 83.3342433975074 79.1230554739626 80.9008161746957 81.8297339327451 82.5429015742208 77.8517813157309 74.8407516004702 74.3419658432984 70.9064153641645 67.5726563659343 65.8619175265361 65.2024071041145 64.2516099970737 66.1665136908516 68.9383855942012 70.1567151872169 67.541042384203 66.0959419860184 63.7745594677795 63.8888463371849 64.5689112204045 66.1116539893208 68.6942264252943 71.0390357853058 74.6704739966351 75.7320824643194 69.4541370305339 66.1368611089018 63.7932031532886 58.6991670307407 55.8823145198683 57.0439216846131 59.7432214611105 62.3817247362957 60.1124173367835 57.1382597804758 57.1775331151311 58.6598741530381 58.83152323958 57.7586319097283 58.6906966732919 59.8670879958214 56.9112326648123 52.9471656630653 51.9673306464987 52.5534317156123 50.2797702223489 49.2218424754474 48.3390325574324 48.2177210399216 48.272880481199 48.4815363330903 48.7278678181128 48.8812071097481 49.4657209685462 50.0653657585921 50.7274827846263 51.4618857217692 52.8675959197245 59.6281374440499 66.4455077175354 65.5818041669949 62.5119773237029 57.3897014071696 54.6993175019042 60.9196768766649 73.2154582394538 111.743902534624 161.700987330493 160.113065695209 163.90646096129 167.609265434624 169.548775737239 141.297117675643 97.9943066157344 93.0316372277581 92.0407282431987 99.2973356370291 -9999 98.0897490306194 98.3482528044783 96.9067050934107 93.8555766272331 92.0521011022237 -9999 -9999 -9999 -9999 -9999 -9999 -9999 -9999 -9999 -9999 -9999 -9999 74.368197510613 77.1099847730905 86.2756257448433 105.239810308001 161.673028680948 152.119616476249 149.775109201187 78.0048701674664 76.065137209519 84.7008651664651 115.714868440513 111.636061994162 133.177773066034 131.577560330527 130.306080213926 130.48312446247 131.408451511419 132.804633275061 134.17188358827 135.572757208618 136.930673642353 139.22250793499 140.601022918286 142.674157376496 145.306194865142 146.996295854342 150.549580332924 152.845709958071 154.392639635991 157.964351658277 162.462958234724 165.062730648759 167.236471193262 171.469055494313 174.330749607695 177.608422769604 181.499408658241 183.874666639107 185.826517904774 187.673498417912 190.330957668645 192.622408587829 193.054058242935 191.989806123148 192.78659482033 196.606239524856 200.020578665725 197.73441292122 196.458860127874 197.295973546661 202.888448698372 206.250706554584 206.930665782151 206.881450258675 212.917394417866 194.527579646108 168.051730094091 158.220600883264 -9999 -9999 -9999 -9999 -9999 -9999 -9999 -9999 -9999 -9999 -9999 -9999 -9999 -9999 -9999 -9999 -9999 -9999 -9999 -9999 -9999 -9999 -9999 -9999 -9999 -9999 -9999 -9999 -9999 -9999 -9999 -9999 -9999 -9999 -9999 -9999 -9999 -9999 -9999 -9999 -9999 -9999 -9999 -9999 -9999 -9999 -9999 -9999 -9999 -9999 -9999 -9999 -9999 -9999 -9999 -9999 -9999 -9999 -9999 -9999 -9999 -9999 -9999 -9999 -9999 -9999 -9999 -9999
-9999 -9999 -9999 -9999 -9999 -9999 -9999 -9999 -9999 -9999 -9999 -9999 -9999 -9999 -9999 -9999 -9999 -9999 -9999 -9999 -9999 -9999 -9999 -9999 -9999 -9999 -9999 -9999 -9999 -9999 -9999 -9999 -9999 -9999 -9999 -9999 -9999 -9999 -9999 -9999 -9999 -9999 -9999 -9999 -9999 -9999 -9999 -9999 -9999 -9999 -9999 -9999 -9999 170.082577684119 161.214150470914 139.257501786487 119.087800584619 103.374964245949 93.8514248185001 86.3323221531731 82.5823916014631 77.9456498894206 71.892610442564 67.4976203254691 64.5119408311304 61.8566017384246 60.3289535483092 59.3355681318041 58.1790243187017 57.5954168056682 56.4467082377926 54.789121437441 50.0219538788276 47.7864880397649 49.7632937139144 51.1734024703683 52.1716920087903 52.1259784695389 52.2990579404024 52.6346840370989 55.4296599039831 69.4759660835504 60.1640020553486 53.7293270842973 54.7661357823614 60.3886076159787 67.3802356457454 66.5439129544457 65.7471197405423 61.3925258258641 59.1973928231774 59.7688440174339 58.6850726414953 57.8392467426259 57.0917965204586 57.280666060513 58.0202902869543 58.0386215983354 57.4233272190313 57.8110745209551 58.5732693871979 58.9452042531163 58.3100723540432 58.5086986895727 59.3739086227218 61.5432823159913 62.4661594202824 63.1661640556736 62.8267318334601 62.9784774210168 63.8934625649172 64.823962855611 66.9971960894657 68.9081648063564 72.9365428105606 75.549804118402 76.5306920854578 76.3784983242051 77.3381877909045 82.1944025165638 86.3688933126184 88.7150017359231 88.1696247816256 88.223554327761 89.2869676677313 90.588710049158 91.9444528140542 92.0600293248835 91.3396256029719 89.5367317167084 87.2519029060332 83.9632209961379 79.4319169734382 75.9616045670803 72.8759157680186 70.2273335860075 67.6857049359233 65.539781700221 64.0765715863045 61.6111809943407 59.8463813905212 58.1450239225573 56.4066721444933 54.9544364483825 52.7900408483015 52.9592253121772 52.8114245293155 55.9905948384392 55.2717739045532 53.5002998208693 54.2113123697375 54.7049818284556 56.267640602988 56.1699310340505 56.7977267700601 58.3212020057658 60.3163499708055 59.301370222639 58.8128161651028 57.728441828531 57.3318529179184 54.7599101289805 54.2551855943842 54.1141157456829 53.6037296856649 53.9409884248064 51.9531702856637 51.1796875734849 50.4752993701892 52.3098259201308 52.2044320653378 53.89168210497 53.5935927339313 53.2256175410748 54.8484977937001 54.795092254784 54.6831524872078 56.3339400594767 56.7162372515202 56.3909802114075 56.6117930525842 59.3522554034836 59.4994572595283 59.9445196915598 64.9882154647973 63.7464320060047 64.3736650222882 65.4041654708239 66.6711691666488 68.28407563281 69.2496252491494 69.1287418368046 72.20853398053 74.0399060961816 74.227176668976 75.5745972926032 77.1578065794981 75.9204856190129 75.6983224919267 75.7388769359996 76.3142882302387 77.8740315609097 78.9119425086518 80.3675563769174 81.0297232590997 81.1225059405037 80.9009820027272 81.4136149740862 80.2610442592359 80.0497656404451 80.4975115029174 80.0866753354345 79.6183604385815 79.1344522337988 78.9541364069796 79.7621158538575 79.1789680105796 78.8797131102592 78.1555551641149 78.1342566185053 77.1147807020711 77.8386513833878 78.5879245017816 77.2313656317271 76.5749368684365 76.2132675949482 75.8788088333959 75.6726572534834 74.8953528528926 74.7265486085062 74.4713606145283 73.8072769767486 73.2853703151862 73.1645509493528 72.6424011408621 71.7244555996641 71.1525394476257 70.2701818627396 69.6936822852485 68.3401556269309 67.3513339297075 66.3464651398817 65.376644999082 64.3905113240691 63.4394701243673 62.4006385045051 61.0886889031632 59.7739440023498 58.8434401427075 57.9344757601207 56.7803525714845 55.791766372751 55.4152806381891 55.3870151450817 55.3689381230797 55.2879517274486 55.1505987398087 55.0057849135675 54.6620698574813 54.1491793329881 54.2075685874791 53.8893838692131 52.9641992497992 52.6752268539779 53.6505338233473 55.5201256224743 55.5173545347934 55.0533620973811 54.7516873998809 54.9830658246814 54.9789823597603 54.826908530485 54.4203008644557 54.4367223418913 54.8493827626965 54.9841933773094 55.3215564423345 56.208709337844 57.3547418596606 58.5768806539783 59.9605451953837 62.782593323185 66.02291375459 71.9634833419747 74.7331758147892 80.0329330378804 85.4376458682537 92.6117586075772 93.5196216072086 88.1073993625495 85.0619892418314 83.2969828980146 82.5592331526727 82.0974705554036 80.698122330575 80.0212150713349 79.9260500534667 80.2949927422518 78.1305050299398 78.5675160677673 81.7157611969091 84.444595725876 83.4213720148565 81.2497678512725 85.2104764850351 90.5757482462361 92.9062536160319 95.007293153989 93.53584750015 86.9229551458791 81.9705680596169 80.7862961566804 85.4159095615 85.3423663532782 84.429816190603 81.2442349577089 82.3859136921309 83.5382565605467 80.4863028234541 78.7846135651889 75.9248383893558 70.7460275927995 68.2922527849605 66.8163703451877 65.7004451867245 65.6972793522365 68.5855328290268 72.3021422574728 73.4130313572469 70.9907912411517 68.9988860433444 64.9983315830425 66.246500947543 67.4431530322047 67.2920645698301 70.1492223704264 72.3738160097827 75.687962926965 74.2682968417224 67.8074062444328 63.9292582515497 62.6398198332194 58.9292473073161 57.6560040272919 58.1665884775852 60.3382362209368 61.052283443643 59.1759171347866 56.9682275374379 55.7144483836129 55.4837889922101 55.9638937484686 55.6620081830988 56.6679613196655 57.7603345280428 57.0281112412946 53.4226793736251 52.6431690627819 52.7999331604693 51.8052426283497 50.8809888465618 50.4496942907883 50.0824539529804 50.1739559108941 49.9308310122449 49.8229004815296 49.9330163045315 50.4041831048122 50.7707945951758 51.327149167396 51.8334364345514 53.9928713938293 63.6627404720884 75.0587445844859 73.9764803864598 74.504076258186 64.8981464918495 57.5088290189083 59.8473744978838 74.0382014559042 99.9531794532587 120.173478918047 128.797247441317 157.741869803467 162.250767035848 145.686972287527 156.300231087787 93.4146220236474 94.9553349616964 95.112157834678 -9999 -9999 97.3138293469974 96.9862973511223 93.004124530223 93.1440466217287 90.0989726602347 89.1897330924457 -9999 -9999 -9999 -9999 -9999 -9999 -9999 -9999 81.0558829221799 79.2644113596396 77.9196605434539 76.9835765753326 79.6091610766081 86.1524663873717 111.439437264179 134.537026383209 156.820697251682 113.989138704247 71.320912278989 65.1147750204957 64.602224977723 85.5482006024179 79.0802567261214 133.146075685054 134.49305581566 134.028661386765 133.619723970184 134.017442967107 135.846076125009 137.076142719576 138.37855533276 140.640460331771 142.687989510901 144.736182499472 146.550055450106 148.639596540912 151.473939340639 154.455024901786 157.10695191128 159.065887083942 162.454679334868 166.015598313559 168.765871156642 172.782267871398 176.932100421158 179.880027635062 182.815630305509 184.982865628722 188.872779284328 190.328085633639 192.669218197803 196.779888270274 198.910581284645 201.332238125297 202.14494844233 203.468610614249 201.860152694861 204.716767390224 206.581991245704 206.359279017289 202.248372668464 209.377190345193 212.520390447681 209.003031888616 202.150481180775 210.884595669547 206.930518559704 193.486939407675 204.141161071216 -9999 -9999 -9999 -9999 -9999 -9999 -9999 -9999 -9999 -9999 -9999 -9999 -9999 -9999 -9999 -9999 -9999 -9999 -9999 -9999 -9999 -9999 -9999 -9999 -9999 -9999 -9999 -9999 -9999 -9999 -9999 -9999 -9999 -9999 -9999 -9999 -9999 -9999 -9999 -9999 -9999 -9999 -9999 -9999 -9999 -9999 -9999 -9999 -9999 -9999 -9999 -9999 -9999 -9999 -9999 -9999 -9999 -9999 -9999 -9999 -9999 -9999 -9999 -9999 -9999 -9999 -9999 -9999
-9999 -9999 -9999 -9999 -9999 -9999 -9999 -9999 -9999 -9999 -9999 -9999 -9999 -9999 -9999 -9999 -9999 -9999 -9999 -9999 -9999 -9999 -9999 -9999 -9999 -9999 -9999 -9999 -9999 -9999 -9999 -9999 -9999 -9999 -9999 -9999 -9999 -9999 -9999 -9999 -9999 -9999 -9999 -9999 -9999 -9999 -9999 -9999 -9999 -9999 -9999 -9999 164.48252194152 162.435245552106 150.499224944287 132.921101023945 117.363390086138 104.625491200731 95.7278947735821 88.2681396621803 82.3377155555955 74.9411969384869 69.2313786350528 64.4570917095024 62.4990029462326 61.8220529645178 60.7275121970754 59.9396251230905 59.1940222824239 57.8888186728833 57.0970488315246 55.4220134957284 51.8331238331652 47.728349805716 49.3015490726948 52.0918312166518 51.8775479765112 52.2058233200284 52.9264196001201 55.4471570907568 56.1099177134009 60.2930922487701 54.6220523803563 53.0607067571398 56.3965765563493 60.923958252952 69.3146758753963 64.6635462716467 62.5318715410573 60.9218815469648 60.9301069731539 61.2919730069482 60.1143357449949 59.077043029343 58.0243634164978 57.5542359509782 57.2688053490892 58.7123224947855 58.118078901272 59.2422319252263 60.252324040384 60.5335742731656 60.6782107292341 60.9111113539677 62.2831294596395 64.3198997631826 65.7104846601431 65.6821576903202 66.229864131807 65.9714731198801 66.7145932842277 66.983566546941 68.6157334644233 72.4088949153134 75.384377011637 77.9523064903584 78.0245311588844 78.6554147499729 79.5281058407353 81.0424509870621 84.4350200284591 85.8964621209861 87.4021517728641 89.7166369740664 91.8327170358887 93.7735104603878 94.8618601791287 94.7257104422982 93.7964993782726 91.7255089697382 89.2188020122823 85.604074262402 81.7434093052897 78.9153633456913 75.6130171376952 71.8600751002822 68.532103110823 66.5613941575828 64.7432390023396 61.2410307562457 58.4683005891553 55.7014591940997 53.740207904544 52.261071906134 52.6956758893636 52.9552193264365 52.9078294175884 53.0672730908755 53.9965327372267 53.7674802932037 53.1888167727072 54.4352831395698 55.284734754771 56.2849112580436 59.2778083925326 60.5048520035851 60.7299276564724 60.163519754336 59.1943420018658 59.2287222312492 56.7625955973157 54.7416094861797 55.5538223059462 55.0621969338828 52.966670273654 53.1851606640395 52.549043405397 51.8788657055835 50.8612953310309 52.851710375394 53.6435286556425 53.6112876871498 53.8723119373686 53.7088293150942 54.836313274674 54.4607661841335 55.242421283528 56.2302134819227 56.5049422198457 57.224138172657 57.3373435419105 57.5945042278613 59.3617143520506 63.7564780798857 68.3934435752258 69.8818373505539 69.4028241377999 69.8154792045895 70.8686923799972 69.7161803028321 71.2041070090664 69.7609230553562 72.2562126366906 73.1267393760586 75.183903281655 75.3934322810887 75.6115532445476 75.479375142018 75.6652704232426 77.1981126608382 77.6604776480476 79.3235680386468 80.6573546757545 81.2067501790289 82.1978337554903 80.995177345898 81.7252984255122 81.6336492724041 80.9601453559368 81.2285425658896 81.087891696527 81.4620686695357 80.8260874698012 80.8387675921727 80.836925567483 80.5425378767355 80.644797858518 80.2498584284482 80.2785367885212 79.9480131243542 78.3443173637844 77.507660724022 77.7050102534123 76.7503659359195 76.5552554269092 76.3934428898369 75.4879626399101 75.3317511471256 75.2624728614715 74.7030129078891 74.4979552742678 74.0754864949663 73.8818697651312 73.3578924204171 72.5904017043668 71.69850882885 71.2574179417319 70.1253662812954 69.5059042927206 68.2304705811971 67.2635340100684 66.0664462435676 64.8106027893653 63.8563268169413 62.9285022681481 61.86660410442 60.6708392129993 59.6251456436277 58.6812286383164 57.7635945456235 56.3805733311617 55.0952996193061 54.2578327707307 53.9266186217109 54.2358506778122 53.8727581080117 53.6019020350142 53.0938721762794 53.0333682791503 52.4952096412911 52.1232091776164 51.2720232454508 51.2848762750578 51.2790155963423 52.5881848160281 53.7308173732163 53.4417098840821 53.6639764113298 53.3008153615461 53.3568272435276 52.9981163005957 53.0667788736629 53.0540983103857 53.0594830263237 53.1546683583633 53.6049611922476 54.1587498034771 55.1400025063937 56.486887316593 58.1984685603623 60.4997012358413 62.6556977753573 67.2356710326464 71.5495003972973 77.0818288177055 91.2777750485884 98.2152503825684 97.0893919815082 92.0279673690008 86.927446874028 84.0717458007639 84.4299123719744 84.6237267094698 82.2043487996188 82.6829934658127 81.7530910080766 82.7757985804494 81.3119864838615 79.9646461172686 82.3991222013239 80.3268564104583 81.6970051661337 85.0730933665566 83.0150781002494 83.0070690646897 92.162829555799 97.8641445337671 97.2199497852577 87.9176926932574 84.625746539789 82.864610709799 81.9421669908828 86.3114011822304 89.5730212567212 87.8114795971833 84.6097571674574 83.4602619194686 85.5909384602214 85.6517506921313 81.0981228529511 76.0312564094849 71.5038989937361 69.3585836459173 67.6662690094253 66.9781014298285 67.5610968744179 70.2654593354895 74.5153399710541 78.6686683004643 75.9752052590069 72.3873811348662 67.2356815137941 66.8250871751598 66.8867705364366 68.2188349386927 70.6789677479929 72.8757763334194 74.0867500501357 76.4891520496737 69.6966089863252 64.4366978175594 60.8985398815902 58.356802344773 58.2157219781752 60.5909054919854 59.1872790854662 57.2618976014315 54.4800315858856 51.0975359332072 52.7246883485542 53.9270475882057 55.3117829499742 55.0990638387951 55.8171643361079 55.1650454666146 56.1309137881506 54.5592481278963 53.7729787483495 55.0938707431287 53.2048219989387 52.6814246231276 52.9546777237654 52.4503161866554 51.9081809385175 51.6378819511675 51.4502175524967 51.4118815103727 51.5029623995569 51.8578115699542 52.0618808364401 52.0261476620623 53.20110730078 67.0207510564395 81.2943554454749 81.5271358975383 89.4038065703323 83.2089713816748 64.8268530750903 60.8301630672973 63.4537950974709 68.0337966209137 82.7150412253435 101.31060564834 131.402298261803 159.942445621901 131.001745672622 162.84962594658 110.916190275593 101.321408735004 97.4370507717576 94.4450918367783 -9999 93.8039884632928 92.9148436091073 91.4749547582659 90.0471652619601 86.8252357968135 86.8908650997847 85.1913718360693 85.0906249695729 -9999 -9999 -9999 96.1734792431421 88.694243597285 -9999 80.5587361254311 80.9446539493749 78.2801331051156 78.0800384979661 80.9633239466627 85.0921024724341 102.575404447588 133.603432312641 157.122036061267 72.1798975498894 61.3607617091705 64.3187257932611 84.5357251078075 75.0218087016603 76.4294277075917 121.46899595589 134.989412334937 136.734227711191 137.997390029068 137.46032264671 138.60110391806 140.205505290288 141.876765188958 143.584212666078 145.908355898109 147.776559411788 150.507478143802 153.687214751161 155.933113077881 159.335688143812 162.185414698668 165.688739050886 168.792165757948 171.506322987471 174.11543008827 176.384356920833 181.235056203528 183.329963454537 185.617857969408 189.707664866974 193.455761859358 194.509299110645 197.89844304755 199.62045864485 196.638777786619 202.58474950597 203.706487270899 208.970748827784 211.177857896525 210.63391773959 212.790740291992 212.934227955877 214.694984878037 212.059226340611 204.10076075085 220.354637901197 189.371160215219 181.03495807594 176.160526067608 165.643152322726 201.107733926186 -9999 -9999 -9999 -9999 -9999 -9999 -9999 -9999 -9999 -9999 -9999 -9999 -9999 -9999 -9999 -9999 -9999 -9999 -9999 -9999 -9999 -9999 -9999 -9999 -9999 -9999 -9999 -9999 -9999 -9999 -9999 -9999 -9999 -9999 -9999 -9999 -9999 -9999 -9999 -9999 -9999 -9999 -9999 -9999 -9999 -9999 -9999 -9999 -9999 -9999 -9999 -9999 -9999 -9999 -9999 -9999 -9999 -9999 -9999 -9999 -9999 -9999 -9999 -9999 -9999 -9999 -9999 -9999
-9999 -9999 -9999 -9999 -9999 -9999 -9999 -9999 -9999 -9999 -9999 -9999 -9999 -9999 -9999 -9999 -9999 -9999 -9999 -9999 -9999 -9999 -9999 -9999 -9999 -9999 -9999 -9999 -9999 -9999 -9999 -9999 -9999 -9999 -9999 -9999 -9999 -9999 -9999 -9999 -9999 -9999 -9999 -9999 -9999 -9999 -9999 -9999 -9999 -9999 -9999 -9999 158.813625209536 152.272551804976 136.795026868624 122.400595433616 111.899472857092 102.412830532218 94.7875340841461 88.4230372079051 80.8157173970454 70.9565045814315 62.9958830708483 62.713392626992 62.4166526720831 61.8616297127991 60.7920569258622 60.7944792213689 60.0685969345461 59.37769985683 58.4666896340771 57.1455259148979 55.8383170979568 54.1996412204667 51.7091334825141 52.8466368525068 54.8727147776169 56.2210969967313 57.1131010713977 56.1813319740901 56.4243697539234 57.3857648603684 53.2390672339224 52.8934616078713 56.4610890379523 63.3740769818238 68.0730252883926 66.5626379802955 62.8966850031865 62.5853635562246 62.5908394579414 64.4097810697216 65.125669861508 63.0389966981266 59.1183207738817 58.4425157331004 58.4494587062441 60.0241907534113 60.2834717100535 61.1413458241587 61.4057238391683 63.021500206529 64.3076001105997 65.4807409768662 66.3440156789065 66.7277174826994 66.8922863796785 67.2403103246751 68.4767537311487 68.8579175133127 69.7523255349726 70.2273602363599 71.3791758121166 73.728788825944 76.8552203617106 79.1292405094393 80.4189118585045 81.3812903112573 82.4169433563503 83.7721028002673 84.8109593880598 86.2983726190195 89.0733252745628 91.574457044252 94.1049472424576 96.7912493284257 97.8562504344442 97.1328978312557 95.0334028918786 92.4973274545579 90.4143083870089 87.7604696871556 83.3340429453648 80.746765658062 78.5857025993212 76.2180487257325 71.2823083483706 68.1641809518595 64.8072244133259 61.1701197511801 57.8681364101742 55.0400740157833 52.6841578221155 51.8318151337728 51.1044330028675 51.4514105087751 51.2749448694868 51.6182309517515 53.5109175539993 54.6232419472677 54.660686121831 53.8879370923783 55.0211553697441 56.2812759435061 57.9399042149514 61.967233893616 61.321416879512 58.5257325219393 58.4155995409296 59.1017733524307 56.9220717958794 55.5782543857399 56.3782875547557 54.9770894798675 53.1243704479864 52.2420345444107 52.5399619679377 52.7287686268302 51.8103565417631 53.325988695976 54.2604233740405 53.5879660111177 54.1281432962425 53.1168512325706 54.4624157312681 55.829635237684 55.794537830711 56.0123091069583 56.7982684869047 57.642048116921 57.4623742633183 57.4084113228705 57.8397736174043 61.4227999632941 65.7990201499464 66.4197475382761 73.370096277479 71.3062196611721 70.5803641609589 68.9534455664798 70.8743845952225 72.0132857250435 72.3805295684408 72.281455399239 74.564445468935 74.4610546949699 75.728762989089 76.3025824870386 77.8210169896505 79.6409153649606 79.3420195527584 80.3026985792215 81.4937481674567 81.7363044039257 82.2050807425284 82.207140190293 83.9015675699639 84.7349130489057 83.4414665917852 83.1289118054752 83.0220525474782 82.8481993620676 82.8559363948242 83.3077048866371 82.8445844470928 82.3008303909005 82.5917386645193 82.2078948257756 81.2044989279667 80.5443503686529 79.4896367779528 79.0074002294785 77.8183570190055 77.1705036728233 76.7415988201984 76.3855063530951 75.9607108837055 75.4976338758431 75.7567626933134 75.8808477137631 75.3416433820875 75.0855166204661 74.4989182600754 73.9880671332669 73.1071460652184 72.3430072686593 71.3916235234074 70.6060517046439 69.4956482326777 68.3834811095213 67.2340997355856 66.3199005547021 65.0216017609316 63.359488344991 62.5303620268629 61.4263697722398 60.0553371776281 59.00887373044 57.8537129103305 56.4256239730539 55.6847481361991 54.9093727302869 53.8699178550913 52.818155922784 52.6907247164243 52.3499359417013 51.7900005141633 51.5525365459571 51.0133119761997 50.8341393133771 50.303877566453 49.8554285975008 49.9773271772193 50.230895502125 51.6609576548093 52.0117207359473 52.0211311921989 51.9903412994206 51.6227520838901 51.5048731751012 51.2577304555131 51.463157630175 51.7062536362574 52.1582056605089 52.0476906862804 52.727178122174 53.5265300036598 54.5984826155022 56.0226146654609 58.1456991386194 61.0050032270039 63.4982803588555 70.1639079349693 82.4141908448868 85.278077594682 96.8771017277681 100.210864289262 94.6979992013376 89.9731756926524 86.4294700871724 84.7197991286552 84.849187718392 87.1198167956719 84.6035991293611 84.1649232436174 85.1863148481056 87.4548392175973 82.4119038362716 81.7037051261658 83.2346352371568 81.8794659229004 85.3648975638489 85.1391992676585 88.2498917042269 86.7155908575572 94.7237142149728 93.1700530618282 90.0667237429464 84.7569365130245 82.6313238938557 87.1661011328963 96.5744349103708 104.096183437082 96.8212187845763 90.7049880566932 87.0719341727311 83.9582208282493 88.0727605235658 86.7843193697323 82.6510138965615 77.3337421070514 73.4272080456184 70.9655012335927 68.7787407943629 68.9336118157187 69.5374329915179 73.2230469846736 77.8763928499152 82.8705434725155 81.2517716774087 74.8974203923112 69.3775440199934 67.05111301956 69.9943341824272 69.7123379017396 71.6600008948015 73.5852270929919 78.0752414949841 77.2264954257216 72.2104802286215 69.2671319103662 64.3559713895226 59.7022492049235 58.9491835158719 60.6897421489913 59.6912712723341 57.595110176921 52.3810608296973 50.6760629958568 51.8631715741009 53.2813025772378 54.0464252644627 54.5658717065738 55.3110127894809 53.8705306407605 54.2298009244605 54.6582012563162 55.1047555412312 55.178449018839 54.9185552489477 55.0949225328365 55.9371773194867 55.2184103801174 54.2890722003983 53.9957715559912 53.107435782511 52.6092092342503 52.6299100193689 53.1005414406548 53.2679270520914 52.9922458842408 54.3597256295763 64.0712545038176 86.5991486915992 89.2038515377146 99.9845959994523 103.214231997044 83.4177233484184 77.2423046458608 70.1390652329074 81.789822918514 84.0462543187192 97.5057682648225 113.487158433876 153.9369333763 112.644264669494 104.072542064417 165.828294008337 143.515696978491 114.928353504624 109.071451413912 86.4533695275943 87.5812982220933 84.2681347204198 -9999 87.4362278333097 83.0009454030845 85.3012501585698 85.1510007673055 82.5088493830895 -9999 -9999 -9999 -9999 -9999 -9999 -9999 80.869961025475 81.0181581643971 78.2204250769077 80.1387668884296 83.5511421017225 111.744393730666 162.136270112137 149.071421397859 113.968470870096 71.5754178544265 64.5850746747298 78.2090047021048 56.7536887564281 65.8790295592617 100.748627829314 124.005927001674 131.969514524806 139.235579848448 140.730375662947 141.489988227351 143.335593198088 145.03388982805 147.439050815336 149.62581195204 152.482427259675 154.226736584181 156.91973108005 160.008855652689 163.324847054767 164.660477120689 160.345785974847 165.177184704808 169.915964015092 167.749081892316 175.667462579796 177.77292564787 186.098622074323 187.210563914345 192.336880579091 196.841908387478 197.901195078639 200.527583576307 201.954024310836 187.007014953575 177.531484538408 176.235513113425 181.567848073504 192.984558544621 209.195147717586 216.773166056162 218.393222314211 220.379188120046 220.933462307284 214.130643640058 206.785217115899 183.078480794819 163.113694095051 164.781228494687 -9999 -9999 -9999 -9999 -9999 -9999 -9999 -9999 -9999 -9999 -9999 -9999 -9999 -9999 -9999 -9999 -9999 -9999 -9999 -9999 -9999 -9999 -9999 -9999 -9999 -9999 -9999 -9999 -9999 -9999 -9999 -9999 -9999 -9999 -9999 -9999 -9999 -9999 -9999 -9999 -9999 -9999 -9999 -9999 -9999 -9999 -9999 -9999 -9999 -9999 -9999 -9999 -9999 -9999 -9999 -9999 -9999 -9999 -9999 -9999 -9999 -9999 -9999 -9999 -9999 -9999 -9999 -9999 -9999 -9999
-9999 -9999 -9999 -9999 -9999 -9999 -9999 -9999 -9999 -9999 298.971488562314 297.657457357877 -9999 265.82373163509 275.779200073887 -9999 -9999 -9999 -9999 -9999 -9999 -9999 -9999 -9999 -9999 -9999 -9999 -9999 -9999 -9999 -9999 -9999 -9999 -9999 -9999 -9999 -9999 -9999 -9999 -9999 -9999 -9999 -9999 -9999 -9999 -9999 -9999 -9999 -9999 -9999 -9999 154.36861891761 150.856199431886 137.360366387929 121.582386632047 111.353642731791 104.534281658779 98.1505214389975 92.861753551897 86.5272199042135 79.7471706920616 71.3340329786202 65.0927996354789 62.5061665198651 61.6484353040698 61.7640591692528 61.3362996915279 61.2502992117882 60.7838785108433 59.9059895482271 59.4672743631887 60.4636790296326 59.859852465033 60.0977075155985 59.2961045904083 57.5254849078572 58.9801697618852 59.2599218989626 59.1071417773872 58.5669489313265 58.0077329084779 55.2934297749575 53.1156347395586 55.6880942720218 59.2333241696585 59.9295763920905 65.4355941985338 64.2658672106934 62.6376321384246 62.9524888337249 74.3454707928425 75.3195494081705 74.8633930982638 71.6902761601537 65.0468107213965 62.4437492488807 61.3107149711254 66.791536257158 65.9191638061972 66.1214909369237 66.1822161963395 68.1050258835816 68.0900670728392 67.8108790030101 68.0714053130226 68.8650863493522 68.3861380887295 69.4436145379119 71.3110147114106 71.5265362773511 72.2572417205186 73.3118438136988 75.2680872930326 75.2754111747089 77.7774938943287 81.3681166433888 83.3002506180903 83.2399397666763 83.394928546908 84.4119182451247 85.4788993534272 87.772713828634 90.1916428972358 93.3965103382722 95.965025195896 98.8424060360942 100.074467455161 98.6503914510656 95.6206506100921 92.9861823938172 93.7359696776691 94.3500224044856 87.3168630907628 83.1247374959949 79.7638399609033 78.0995742036015 82.0057892678753 77.2579146911202 73.3227473525711 61.7316745248451 57.8879649836414 54.9535889617086 53.1039083125837 50.1532328537863 50.530498184687 50.9727836704136 51.6743450328132 51.5475998645645 51.5304822057334 52.8904964908788 54.2484161790599 55.5385296768937 54.8978980816017 56.5202742349639 57.452399091852 58.7979808360295 59.814607040455 57.9231070711297 58.9051141452637 57.7126463163625 56.4577495828965 55.439262424774 57.3403440551058 55.4060354237356 53.9226078431192 52.4565434616642 52.9150006548541 54.1738381439974 52.3546667898004 53.2087743219462 54.3480076964809 53.2049095593629 55.5241601660411 53.3591802288289 54.6541088113297 55.0742714658896 55.7289045439075 55.9339820798506 56.3816809469977 56.6351149963766 57.912488786864 57.7623872279348 56.8387432232369 61.1203091276172 64.7341143630903 64.4053762653713 69.0163962173714 67.8340533368599 68.8633279533688 70.1304352570752 73.0045335138999 74.979566941757 74.7494216301028 73.7722150711692 75.4774684203194 75.0114045091847 76.4782802141681 76.6051742748445 79.268777197098 78.7478379895898 80.5768055999999 81.0535587280605 81.3566798153913 81.9592506157497 82.7175256203609 84.7497816873393 85.9837245790481 86.8652899587771 85.936772648764 84.8947721479444 84.4266674443018 84.4647632834004 85.7858911798039 85.1739511378634 84.6372657128732 84.525616339625 83.8376047542454 83.1038801467384 82.267374742809 81.6893388453995 80.5482894964103 79.0983191359166 78.8184738589754 77.903972426298 77.3676871601263 77.1467907542412 76.9605925461949 76.942349950358 76.6200861843239 76.8895504009326 76.5129339031274 76.2924766489558 75.6498417393588 74.349128213962 73.7654604394932 72.8166898418134 71.8851882908416 71.0470249353329 70.2539308781441 68.8540263120827 67.5698388296176 66.2344050901482 65.0063951284042 63.6990917096156 62.1658637025718 60.5674117149424 59.3910890287149 57.9661566760498 57.3213613632554 55.6863472942276 54.7617091140351 53.9801336760123 53.1150108594176 52.006629180196 51.1394716409513 50.8063975687102 50.5239703754412 50.1586410396595 49.7559311267459 49.1890678719704 49.0403690537635 48.8587269767446 48.7114898950027 49.1350166046811 50.4650540063376 51.0717017717455 50.7373318003063 50.4628338808332 50.2462056274814 49.8113487244378 50.0456175349363 50.0008443584296 50.260646069211 50.7191827746104 51.2258502829424 51.6697426758926 52.9851734843332 54.4490369989226 56.4208040648609 58.7113609854058 61.1172841051991 66.2177054433081 70.3450635461686 85.2136946632456 99.9370906478655 101.545337122763 97.8746664255313 92.7363345043426 89.4570628479266 87.7338817579581 86.2150766419377 84.8256303476604 85.1236936599602 86.5265907310991 85.7348269842893 89.4295677622853 90.2953748660361 86.3159945783447 85.6470197424065 82.6780596962527 85.4152278088273 83.9370954252262 88.8280466133308 89.1307410352926 96.0129786528213 94.7260510716633 87.017425575229 83.301816796819 82.7768320427602 83.899221856645 90.607494457191 104.597113609189 114.698657334441 104.952812529648 89.858138631459 87.2346779901177 86.883908082488 90.2767120947323 86.3462308434271 82.8300968965994 78.7660512542624 77.7722374483447 74.1736698780151 71.1947306890667 70.8700437589755 72.5354209642724 75.0485836425754 80.6110716661966 83.7724520998949 84.8786841967106 76.9372570102219 72.4002062595423 69.4939881549413 70.5798223820374 71.1246342897443 76.597773696198 79.1086852035397 77.6752494749571 74.1816184443949 71.5382601077062 68.516229142967 64.6603269790754 60.7653735857609 59.1713644759856 59.4806339594507 59.6370113106171 58.6588937720885 54.2565097918542 52.6419622966178 53.4280498590424 54.039667893183 54.5708863683829 54.0840914136521 54.4380526753124 53.2247987805551 53.4539470882823 53.6049242782106 54.857002815813 54.8216053868487 55.3838567985912 56.8570167199307 58.5196409632202 58.2948714774648 56.5445277179841 56.1769826115153 54.9059909787487 54.1093773603501 53.7365161216366 54.0073633552051 54.9752604831403 56.2821004689899 59.0870940447817 65.048372885024 84.8028755209108 85.8511815468378 93.5350119188911 107.639110151826 99.8137564051176 99.9150231184283 109.727518013082 95.8878064040911 102.668606905315 103.914693838051 117.68284431782 142.56659348595 100.704569453424 94.052978063129 145.577817827597 163.519399091144 145.375613920087 87.7005808527555 78.6618208755426 80.5136064479158 80.8874333372266 79.4414480292367 -9999 -9999 -9999 -9999 -9999 79.7194155370912 -9999 -9999 -9999 -9999 80.3296865221133 -9999 -9999 81.4604342376889 79.1737624480862 80.0528361686378 85.0050261441889 99.8284632413017 147.953709582684 151.571270983617 150.133629389046 87.3583766056257 53.4088659367234 73.5526601840807 68.1951181943092 79.2276289647251 94.8657963617673 126.126146700371 136.620595902435 140.847274806658 142.232136374566 144.425295261562 145.786532398642 147.623779581287 150.261101309995 152.769722195531 155.236225931011 157.733776549142 160.638014906778 163.83532548221 166.068415294047 157.697165876762 148.742112567738 152.192502600112 158.876595471304 169.478033057593 167.551553099086 174.314770620974 178.25092799152 181.78011988042 189.455316237599 195.454504779081 195.125165798492 185.403200854141 175.647927753425 161.229779153701 147.986035145426 142.998802198523 186.182003574957 199.146723942109 192.319491730378 217.096316816048 224.051451430622 211.105041182648 189.859454564889 207.6037529666 177.789706514294 159.825790445525 -9999 -9999 -9999 -9999 -9999 -9999 -9999 -9999 -9999 -9999 -9999 -9999 -9999 -9999 -9999 -9999 -9999 -9999 -9999 -9999 -9999 -9999 -9999 -9999 -9999 -9999 -9999 -9999 -9999 -9999 -9999 -9999 -9999 -9999 -9999 -9999 -9999 -9999 -9999 -9999 -9999 -9999 -9999 -9999 -9999 -9999 -9999 -9999 -9999 -9999 -9999 -9999 -9999 -9999 -9999 -9999 -9999 -9999 -9999 -9999 -9999 -9999 -9999 -9999 -9999 -9999 -9999 -9999 -9999 -9999 -9999 -9999
-9999 -9999 -9999 -9999 -9999 -9999 292.457058269429 283.107710285756 -9999 -9999 295.68340984613 295.292191045031 270.608097559959 261.973389120664 267.157260855195 -9999 -9999 -9999 -9999 -9999 -9999 -9999 -9999 -9999 -9999 -9999 -9999 -9999 -9999 -9999 -9999 -9999 -9999 -9999 -9999 -9999 -9999 -9999 -9999 -9999 -9999 -9999 -9999 -9999 -9999 -9999 -9999 -9999 -9999 -9999 156.728348815684 151.209917457712 138.371840818148 120.763720813765 108.177118398422 100.535204806459 96.3195611966676 93.0928213807295 89.8203146082208 85.2621959661831 79.9657031754881 73.4464644053112 69.1493999080997 66.9639009748285 65.0427020563243 63.6933408311098 64.5678916570152 64.7992321565698 64.0251747437105 64.2459697380222 64.0917856388235 63.2123451263172 65.0008838499162 66.2244750578417 68.3305145502534 66.5680030529073 64.1029277710684 63.4688882158628 64.1011574189865 60.6874833974734 57.978695092185 53.4984110581913 51.7548083864143 52.8686053202786 60.3338865272602 60.3925488941046 60.7607408949532 58.6524628323971 60.953091295154 66.7081666665928 75.9027152068547 74.6796324974802 74.8662867946708 74.4285115594277 70.7928079435169 69.9115533890872 68.067523027623 69.6539361215494 70.595545334451 72.0541751836505 70.2558118133614 69.3247396761878 69.881924722271 69.422957151367 69.2715590302737 69.6226981595714 70.434687056971 71.5105078147868 73.0490027849841 73.4667679048281 73.5209420366437 75.0211918823959 76.3070397104102 77.0680441410284 79.5761876841382 82.4526206240192 83.3900337469176 84.1928605972587 84.6986487303597 85.0123140580712 86.7644968235968 88.7254314625987 90.9935543986414 93.3161151356895 95.4996276139655 98.5297594993374 100.303297546751 97.8154950536247 94.5089145238774 91.6827797944678 95.1340730141257 91.5835053510934 91.2910705790675 93.772254200397 86.3537268154443 93.1869293251652 96.1474207344176 77.8823848574614 69.8990287297867 65.806708284489 62.0675444420913 55.9671965110994 53.8537699946675 51.7626468903603 51.6979589158738 51.4704281959023 51.4483117530025 51.623988727634 51.8175590024735 51.8485120296605 52.5595525698933 54.106939760795 55.0334506207323 56.1648968084154 56.2953864235894 58.7566569181086 58.0850744733679 58.1295355249117 59.0029302178257 57.6761313811542 54.8726072961124 55.9375526460086 56.2703326376662 54.6694499741909 54.397629317909 53.1206401287869 54.1105197412768 54.55723486849 53.7807226416353 53.5376611277414 56.989052909888 54.9715083554359 56.250115093213 54.1292531658949 54.9461573165552 56.3226477919663 55.8830024248228 55.8871352600411 57.236924918549 57.325193180481 57.6840945535586 58.0327520104974 56.9735566589886 58.1163565682577 62.4436569257305 64.3103059136326 66.2963190237829 68.8324076584244 71.9525564530094 75.7377552481909 79.1594186617141 78.4114589640198 76.9602746703285 74.7283880629864 74.6866865835814 75.8754993155365 76.442695453423 77.8236397111837 78.8452045557906 78.8003124833592 79.6194492756412 80.3392998977195 81.0478082678405 83.2023385381981 85.742641176288 87.4881328389786 89.4162355451309 89.4505816150697 87.7030496270216 86.9062286171245 87.4989812199705 87.9206791476394 87.3960725292972 87.4475151090199 86.3686992006409 85.7919669674166 85.6262378211185 84.2320935896427 83.0911158514714 82.0446915495074 80.9503947233875 80.2582431184164 79.0176422091022 78.600073404478 78.1187859746679 77.6119738696895 76.8527647809115 76.6384762835205 77.0952087516449 76.8182492814249 76.9667617536245 76.8260925302238 76.0560967481313 75.0045795425632 74.3357865810922 72.8939512383423 72.0390792866268 71.3971867595146 70.3081517864974 69.3951387339494 67.9571882492116 66.7657107641993 65.0366379282749 63.790592120814 61.8338542905873 60.0487838760495 58.61952047543 56.9775605268367 56.3185418515046 55.3122041769181 53.5817530576162 52.541564045945 51.5557549390558 50.8938222135257 50.0852275273809 49.5417418808019 49.0576123147276 48.4914820206927 48.3313216227663 48.0433734649481 47.9050837002682 47.7535541821852 48.1427331893633 48.5458169986751 49.118637608838 49.487394768677 49.1162051262572 48.8106839180452 48.4549776001145 48.5096594323774 48.5161600448716 48.6744391306413 48.9900563372565 49.6185720134061 50.3434463617794 51.4623769270415 52.4290967249174 54.5622489173052 56.2349782499659 59.9003821506153 62.6011671803359 70.4394103251374 72.0115662046642 90.6941928343512 98.1177778843384 97.4381170732036 95.2186090974727 94.3174662975688 92.3334978156268 89.7412907093618 87.101463355375 86.8558948285292 86.3291953890224 86.7831131669342 87.3821306487528 89.5139254013698 91.4612884304534 91.2819487776967 88.6789137938853 83.1633649895791 89.2416822640722 84.7969914724228 83.8957652037219 87.2440070151714 93.7117474387348 89.9754089341033 84.1514478469355 85.3005959082932 86.8596244117862 84.7916982737732 87.7974499733677 90.393874123489 89.9206875290088 89.8498544445666 83.6291726551069 83.7344124867515 87.4695506475639 87.5951226857205 88.421341714357 85.1440340957128 82.4700320944698 81.5976652344313 76.56568143183 73.6859009253397 72.9637794689249 75.4143259008124 76.7969509920905 80.9083714549965 84.9892322331153 84.0576558767946 79.6590064285894 74.4431757713399 71.1395819563519 70.8954680983358 72.1466503745567 84.8840867809441 76.4244108442407 73.3653082677705 71.1878251942421 69.4629668529827 68.5307799513181 64.9217333874657 63.0371330575648 61.916240772011 60.9012121863886 60.9424592633683 58.3166988165427 55.040509353845 54.1649233517816 54.6414318731308 55.1300129285086 55.3629931562361 53.3861042995021 53.0104123346508 53.7025865908423 53.5576363501809 54.0392440486268 55.1012202500485 55.4131382254945 56.1387593290981 57.538565837074 59.0291275565914 60.4333120566058 59.4356536925943 58.2488443148741 56.8437352200706 55.9200076393327 55.6664639353395 55.0027034472412 56.6751335287596 59.0921223499673 63.1687177539281 68.5136892083029 75.7753616949162 87.1112759720332 92.5797360799848 97.0185053053854 107.359278833033 119.76985991392 118.679637338125 113.214565276903 119.093605962581 124.41622280092 131.689035119129 132.012587843888 105.775340192517 112.232873655927 122.760292130833 123.023033367611 157.225285658414 146.357497683643 93.5307195885277 88.8031750727493 78.7781943772793 79.0086237976421 74.5816237766912 74.4084048392131 -9999 -9999 -9999 -9999 -9999 -9999 -9999 -9999 81.4135787036292 83.3641267852795 -9999 -9999 -9999 80.6441681276973 84.0853791409391 90.6853627881566 111.135307284516 146.732830034091 138.032928032388 134.976965795595 118.775652970089 80.6266761505533 69.883115522717 92.3968858249869 102.336196159441 107.942413409028 120.948412970388 125.525002335012 139.72234366951 145.499369028188 148.210806085274 150.080619628073 152.83032065369 155.881757260202 158.031820739007 161.78890226313 164.725984543309 166.371271427922 155.267264518297 144.101974541291 151.916703300451 150.201985437428 154.040410369094 156.753438867662 157.85458573107 167.010592550258 169.878109187047 168.037360848464 168.252523166967 175.80160296655 189.037319882778 185.137834085996 193.557289056737 198.001832994391 222.590632528228 222.591409332364 224.359086676636 215.38580224287 196.594639590977 175.512266629934 161.585538990495 160.017967323852 157.363533901618 -9999 -9999 -9999 -9999 -9999 -9999 -9999 -9999 -9999 -9999 -9999 -9999 -9999 -9999 -9999 -9999 -9999 -9999 -9999 -9999 -9999 -9999 -9999 -9999 -9999 -9999 -9999 -9999 -9999 -9999 -9999 -9999 -9999 -9999 -9999 -9999 -9999 -9999 -9999 -9999 -9999 -9999 -9999 -9999 -9999 -9999 -9999 -9999 -9999 -9999 -9999 -9999 -9999 -9999 -9999 -9999 -9999 -9999 -9999 -9999 -9999 -9999 -9999 -9999 -9999 -9999 -9999 -9999 -9999 -9999 -9999 -9999 -9999 -9999 -9999
-9999 -9999 -9999 -9999 307.344160715108 259.854563897496 183.879687850767 182.398262866541 -9999 -9999 287.439990123327 291.892081108893 266.015591453889 -9999 -9999 -9999 -9999 -9999 -9999 -9999 -9999 -9999 -9999 -9999 -9999 -9999 -9999 -9999 -9999 -9999 -9999 -9999 -9999 -9999 -9999 -9999 -9999 -9999 -9999 -9999 -9999 -9999 -9999 -9999 -9999 -9999 -9999 -9999 -9999 173.791517063099 155.281194733703 146.02778240732 122.881089369484 108.523151564281 96.8724491529359 89.6909730830048 87.9448377235861 88.3674474945352 86.9812509644778 84.0182342708807 79.6296974638142 75.9141884512539 72.4428299979417 70.3400239566143 68.8946293584919 67.0603615050859 66.971873729084 66.9194896368947 67.0933632021678 67.2061556406368 67.8856862627163 68.733607622448 69.3800479863801 72.0709795509289 74.0912758730167 74.8547412620679 74.1556575883932 72.1263783473023 69.1023823165444 62.5515588208696 56.6266126217292 51.7758247345443 49.4320948411818 52.3455285528493 57.6235615993006 61.3748043347313 58.1509991520511 60.1641040550951 64.335667633131 77.1048300582966 82.0736769597178 76.3797263400948 77.10957241665 75.0079076793446 72.3569870497389 71.7974695765515 71.3663172331847 72.871179423346 72.9334568696917 73.1445125294417 70.5915695780431 70.3178171542526 71.2589824310591 70.2752899538377 70.1075807299864 70.3461196749779 70.8282271165901 72.1377167387873 73.4989990843269 74.3090572707707 74.7170164213474 76.0598076189363 76.9685581200044 78.1368139226099 80.1385867785552 81.5509291137631 82.1764092653882 83.7570659764804 84.4674579906099 85.5983854379801 86.887980023192 89.0276136338881 90.6192788865972 92.7241947794516 94.8186360151707 96.5783472605554 96.5823352161034 94.3115522037704 91.5457485801702 89.9123207095943 93.3409136559111 92.5613264459115 109.732491173064 119.736611024172 106.487764827765 91.8842678214939 78.0800128978068 71.5457213303436 67.1611452989912 63.8076490025762 60.1905861303622 57.3284586339976 54.9606569574749 54.0710985078495 53.1225992179655 53.2049735861359 53.0124052083565 53.2508088269638 53.2754366995977 53.6508050628339 54.0486859128405 53.4576424223149 53.3878573852216 53.5363350740288 55.2842791637598 58.4489152397941 57.8212150514255 56.3222494156779 56.9884528869432 56.4640920238974 56.5199621770531 55.9493762275125 57.4185746792562 54.7710895233724 53.897801006565 53.6071883936263 54.8222216077879 58.0379656258455 56.1704572654835 54.5484615796828 58.6518645229189 58.5914844559772 56.7398100829566 55.3485860894082 56.6822599478995 57.1853133453123 57.1745119771608 57.4895600124598 57.968242810811 58.4103654694177 57.0161445287692 58.0082008170723 59.9633067036509 58.1942431556081 59.9354093869335 66.5091614362546 68.6778853014328 74.0449648858688 78.8038220160138 86.5195296882395 87.4228540744897 79.4413394953187 76.2028051618865 74.685706747251 75.1742241638812 75.4193275052761 76.6761117249625 76.8132343420057 78.0542459567648 78.0361927225929 79.3632432663145 81.2972583707714 82.8110165560799 83.7991433577994 86.3296910223581 90.2165437805594 92.3199918274109 90.1835963925856 89.577854256846 88.96160775914 88.9739367009987 89.1710451305684 88.8688351794689 88.462771666174 88.023087912012 87.2525491287076 86.6745800381711 85.5690778952519 84.2204928901453 82.7308974194476 81.3352980810802 80.1425479410926 79.507604537936 78.5827368534941 78.0142320090818 78.0813277108145 77.4489548227249 77.3815473570088 76.9639959672429 77.142313205009 76.9892456345508 76.7077707333223 76.1224176670217 75.0170038099292 74.3525637032186 73.2944939670691 72.316860372183 71.0037649970717 70.0264289813541 68.8408692900076 68.179794993102 66.9159116229686 65.0729154866692 63.4436722141554 61.6160275865568 60.0138564487132 58.1783296627188 56.6979548969518 54.8068351845203 53.7809241346441 52.5908342571109 51.596216802457 50.7380785534897 49.8948346169952 48.9069374179625 48.3706784220885 47.8183348799704 47.5786385067741 47.5139932995466 47.1945199249476 47.1592864468453 47.4351048449243 47.3265836020741 47.3544997669501 48.037427717981 47.892972402898 47.5716892106745 47.5904297583693 47.449746260044 47.6014334372318 47.5081241471906 48.0400198259969 48.3565431592385 49.194725891162 50.0814641226024 50.9891887485648 52.1855788498522 54.0263260603265 56.0067965967946 60.4435680671093 65.3358067683252 72.7768143201549 78.9077962782383 91.688909742605 100.958560539124 100.075363578305 97.5657142861908 95.7511930337802 92.9224245603753 90.7403336496954 90.4171056088751 89.9355022857579 88.6734080422657 89.4441593125035 89.3588132768707 89.3870312103166 89.9283787069285 91.2007878851875 88.3876882273825 86.9789421560884 89.6075053276468 87.1593992554918 86.1376752910751 91.1900071129921 93.0127533658083 87.0581284384818 85.0958765041305 87.9566955510217 87.964504214645 87.4748494814523 89.0322215664468 87.4684976930114 83.6630649729808 80.049563457894 80.342005279433 82.5005249549138 86.3588103480868 88.9461353200605 86.2504486125036 85.2054692689104 85.3708072160019 84.5912424516344 79.0449103721241 76.7862775530275 75.0459045438554 78.0505439900408 80.3924623948708 81.1245950784778 82.8692658024143 83.6547256868079 81.3513560169055 76.7692776708642 75.4674164147312 73.0852097560975 72.1829764932388 71.4665711326747 70.8835813014541 70.1305465168883 69.1042627798202 67.8321522260734 66.4876098955148 64.2396003149305 62.2485940653912 62.2440296661001 60.8723042167791 59.4102867978858 57.8484495833459 56.4376569330326 55.4342544425611 55.2920840573741 54.757738271941 54.0741294230361 52.6375306465974 52.9148976811604 54.4288903808224 54.8290131620554 54.8448919306966 55.3383147692275 56.1214106016781 57.2669614690206 58.5196393130062 60.2477270631937 61.9315089099085 62.4140464523562 60.487159198878 59.076380751152 57.4162332180741 57.3328263714962 57.3486124016876 58.2217369050749 61.5380016185702 65.8121301568706 72.1649079209095 82.1777328377656 101.079093566833 114.334815353914 98.1895954907456 108.266105728822 110.172556050116 108.005995117835 107.332982636817 112.226620711178 121.410274354083 126.716657469938 115.158242033402 105.196312832488 119.473203692064 128.372385543806 119.701970890039 120.197120775824 155.092087647095 147.395392015299 89.3706675620582 80.9776055990495 73.5681367969847 72.4667995233969 72.1533860641018 71.7308670408292 -9999 -9999 -9999 -9999 -9999 -9999 -9999 -9999 -9999 -9999 -9999 -9999 79.5929404492753 82.0874803674927 83.4257278554707 117.503472617328 129.116343834388 147.889878393551 144.842248977445 136.719957811699 75.1482845197692 78.9042168660176 97.4891237676733 110.336636721656 124.029768639607 120.492119347112 120.798456476674 139.052487019027 138.580180284152 147.460779155891 151.660870053171 154.385259810121 156.69122876622 160.905885370378 164.355635122893 167.301553717361 168.424898564868 157.92409193035 147.574347456778 160.689890988856 163.166148113402 159.897383824349 155.989273515743 147.857289688514 148.310314665567 150.139575863887 138.799970766948 129.7669871359 192.450223140007 203.37683420375 221.466406803238 220.539644074875 193.820057841421 186.841224126193 182.969525451867 170.22570897777 162.415799193941 158.486479189234 -9999 -9999 -9999 -9999 -9999 -9999 -9999 -9999 -9999 -9999 -9999 -9999 -9999 -9999 -9999 -9999 -9999 -9999 -9999 -9999 -9999 -9999 -9999 -9999 -9999 -9999 -9999 -9999 -9999 -9999 -9999 -9999 -9999 -9999 -9999 -9999 -9999 -9999 -9999 -9999 -9999 -9999 -9999 -9999 -9999 -9999 -9999 -9999 -9999 -9999 -9999 -9999 -9999 -9999 -9999 -9999 -9999 -9999 -9999 -9999 -9999 -9999 -9999 -9999 -9999 -9999 -9999 -9999 -9999 -9999 -9999 -9999 -9999 -9999 -9999 -9999 -9999 -9999 -9999
-9999 -9999 -9999 -9999 306.326422190339 -9999 287.923627213561 -9999 -9999 -9999 -9999 -9999 -9999 -9999 -9999 -9999 -9999 -9999 -9999 -9999 -9999 -9999 -9999 -9999 -9999 -9999 -9999 -9999 -9999 -9999 -9999 -9999 -9999 -9999 -9999 -9999 -9999 -9999 -9999 -9999 -9999 -9999 -9999 -9999 -9999 -9999 -9999 224.668639221297 207.844139976209 177.427791563437 152.543193013753 136.140496718561 113.346049035672 99.4470924307159 86.9557304267862 76.2136417939372 78.2277543352177 83.7596695838029 83.6894168065564 82.2050742673376 79.8430552634734 77.74127453404 75.3527877414878 73.847528907222 72.7491748020118 71.8731847495621 71.1767152361097 70.6555846575413 70.7723223703239 71.2397820106787 71.3684512658525 72.8020837082208 75.6302256595592 77.4310197778183 78.8461757831415 79.7336073908005 80.7523953389212 78.4775144753253 72.0834318373248 62.6254759199284 54.2661040763112 48.8199406761802 47.8719449067504 52.3738672984908 57.0538278756437 62.1038857405163 58.6831996590534 61.6710329251707 76.7586117129419 84.6793203338579 88.3212941394009 85.756464415898 83.7960661971637 80.3323026839843 78.0039780402808 76.4486533144517 78.250385743966 77.1169051153932 76.8125671444875 74.2947293526989 71.9009067169445 73.2343259138129 71.7175420657057 71.319542333818 70.5855795625965 72.471855620487 73.1743477981727 74.0500865134935 75.3954192771693 76.8698685472221 77.3590453965366 77.4992636933522 78.3680987200091 79.479983534609 81.2055979920939 80.7826870468494 82.0949207061864 82.600767363101 84.2197745007918 86.1162141882754 87.3085649539398 89.1794315704523 90.053972190511 91.0490703496754 92.9719229475517 93.7592520287811 92.8650524067413 90.2795953023476 86.634934467053 88.4979874509119 106.403608267507 115.63145443875 120.053161208711 121.069904548323 111.075309069108 88.784841222559 78.5241058081003 73.5232225665053 68.8577436859072 65.8098697918632 62.3838148526739 59.6299679206417 57.5385408397182 55.9191413693552 55.7604406937512 55.8448646148792 56.2008703671472 56.7110215460266 57.4107727742111 57.3153854973634 55.8193639250558 54.5718116479183 53.3645197770221 54.1738380676182 54.2446087162165 55.5737225242211 55.9781365068725 55.6266331787517 55.1068152457499 55.1711817860101 54.7413803565692 56.0521417105973 56.8461235956801 56.5328284324943 54.2170312818046 55.0591904593733 54.6197892141455 59.4743198384332 57.5640777248051 56.4913297003734 59.8315300477816 62.0930583343407 58.5372355770907 57.4955116561775 58.1084867055691 58.7438368480033 58.1679137470916 59.6351325051664 58.7821990264056 58.5462588283393 58.0822307765271 57.9628781383674 59.6879328229938 60.1687593297533 60.5181441935679 64.3034337047632 67.1087947762956 72.262512521813 75.3564467396084 81.5977542674086 80.0691452849757 76.4870683577767 75.6747917945098 75.3858976572642 76.3472439771591 75.9335631395007 75.9556380045107 77.7461995420852 78.1928282426061 80.2148648917524 80.7702225718719 81.4754091419331 82.3260326107424 85.3605072482066 86.9462947848526 89.7745329099913 89.1522717609464 89.2518071954673 89.8194149318578 89.4706190249164 89.6692098982845 89.587046099648 90.4570573388308 90.2532352228791 90.8235578158566 90.1502014504986 88.9990428172606 87.3634505383207 85.2212265404407 83.3861779663145 81.7271378490157 80.2808603598113 79.3113049849614 78.4804884382043 78.1497007325858 77.8865186634975 77.8998921153864 77.8463815245362 77.40057703955 77.4355263688379 77.1699213094462 76.9752806954515 75.7809774564229 74.4643731506778 73.6863900318516 73.2812596527929 71.8037531880591 70.9494596009634 69.9972985613645 69.0665006488581 68.0144259304255 66.5075650981849 65.0651808898206 63.0821042454335 61.4219705896774 59.4600883795179 57.3358837257463 55.4087131320235 54.0066900512675 52.4000764318321 51.3447627561567 50.4060268670843 49.5820903750852 48.7319878529296 48.1782196635129 47.4088666687701 47.3186223851127 47.0766889727423 46.6501529379013 46.6724656642772 46.8351123232008 46.7607219799068 46.5636672950567 46.7141011762122 47.175577594897 47.0520931960656 46.7323576804606 46.9482572330092 46.6699174001624 46.76257106986 47.1523626245233 47.7473909438312 47.8469181327494 48.2204728232625 49.2699990202096 50.6278437172356 52.6596202429668 54.6763936082477 58.1838463687741 64.5487339896028 71.6733890849747 71.8343469938454 83.0256519490224 94.4911539072539 99.3083756522938 101.302563952463 100.826778991473 97.3059110310517 94.0962942274731 91.5970762458056 90.0433888499488 90.1750245384401 90.2121703044961 89.5301194633259 88.7464023150442 89.0748889066863 88.4355643511813 88.5390743282226 89.962394092526 89.6277219528845 89.306301301121 91.6721048924968 88.966833781617 94.1293894526611 89.1460021040829 84.5719808647273 86.2332162970684 90.1782982152593 94.1166019064809 90.3824795417558 84.5563045510204 86.3646364642021 84.7238719139598 82.8584457346038 78.9103768676233 81.3804116086382 84.0896627589735 83.9313117424189 87.4392628788513 84.2580102262119 82.7661365889795 80.6851304034696 78.1394827894485 76.588578569475 76.6425537850653 81.7333008973416 87.7742756508081 84.8265681517827 80.9667734527428 83.5616993484768 83.1993247489863 79.4964648464009 75.5658137380579 75.9651394294877 73.7272254309155 72.8059833454388 72.775431649987 70.1409507203153 67.6257273886132 66.1528164013272 65.1303924708428 63.5716848976589 62.2205917426088 61.3225392995357 60.2958384917543 58.7262569293585 57.1948102284583 57.0081961373033 56.0428423158379 55.6461495139237 54.7783389663235 53.1161656940997 51.6456409529986 53.2589408466236 55.804755423837 57.9380304681668 56.7198385590914 57.1160215861146 57.9920921764891 58.0411111117481 59.5491463064841 61.0867297226307 61.7856175183056 63.4559712894197 62.7170637678455 60.4036654569029 59.3045286816872 58.8371674662624 59.4222353184902 61.6237992801259 64.1059901370947 68.8096651811432 75.5483848791564 85.393038853699 100.225353281353 116.801716898099 106.785313271142 102.087866619769 106.211956107109 107.356053381783 105.943634660353 110.879112293288 116.16830186807 120.834215090182 121.706255733329 113.708598961794 118.878020206321 135.383037253851 131.551039847921 108.701116109886 125.400245557823 163.14283477973 83.5951511609439 64.525103387777 65.6311420910323 75.83034136418 69.2934955315227 68.5710112207179 68.3085552540374 -9999 -9999 -9999 -9999 -9999 -9999 -9999 -9999 -9999 -9999 -9999 77.8583594814619 77.6559085934782 76.7034292640353 83.5097781016128 148.224710988621 147.623079815677 137.695213982798 107.944396782553 95.7687877780024 86.9769556003094 84.2513807614518 101.601387126005 116.653433732751 123.408215500046 113.929638417508 111.875552888993 127.662592551972 145.595983821224 145.893506453252 139.414993125578 152.670043830605 162.427693349845 166.161424596117 168.307756642423 161.341280257089 156.720671165199 148.862999833019 159.868178478228 174.35436309117 180.75759085639 183.229192253397 175.657466519792 145.488910763321 146.530544040024 136.871230729189 118.080575000437 196.78052347432 219.870393640069 181.451622001471 166.069041883964 162.348093925829 159.838751636269 156.164911557719 159.101658056358 -9999 -9999 -9999 -9999 -9999 -9999 -9999 -9999 -9999 -9999 -9999 -9999 -9999 -9999 -9999 -9999 -9999 -9999 -9999 -9999 -9999 -9999 -9999 -9999 -9999 -9999 -9999 -9999 -9999 -9999 -9999 -9999 -9999 -9999 -9999 -9999 -9999 -9999 -9999 -9999 -9999 -9999 -9999 -9999 -9999 -9999 -9999 -9999 -9999 -9999 -9999 -9999 -9999 -9999 -9999 -9999 -9999 -9999 -9999 -9999 -9999 -9999 -9999 -9999 -9999 -9999 -9999 -9999 -9999 -9999 -9999 -9999 -9999 -9999 -9999 -9999 -9999 -9999 -9999 -9999 -9999
-9999 -9999 -9999 -9999 -9999 -9999 -9999 -9999 -9999 -9999 -9999 -9999 -9999 -9999 -9999 -9999 -9999 -9999 -9999 -9999 -9999 -9999 -9999 -9999 -9999 -9999 -9999 -9999 -9999 -9999 -9999 -9999 -9999 -9999 -9999 -9999 -9999 -9999 -9999 -9999 -9999 -9999 -9999 -9999 -9999 -9999 -9999 -9999 206.219472900181 160.737846191324 145.921623519111 125.282384301375 109.051168196927 95.1258457438157 82.9184166348935 71.5755324998718 73.8082750592548 78.3357168626095 80.5418438460018 80.8635976750553 80.6798993815123 79.9896269646655 77.7306644968167 76.7304208848114 76.7246030080846 76.1090523559495 75.603632755317 75.0048179236167 74.4025408191237 74.149650046516 75.1086343070307 76.958859835473 78.811645974573 82.2378012006588 83.5144823551821 83.2159083249799 82.9555309955608 82.9358054261003 77.8034370085194 67.0299944856117 56.9982908151093 48.8975080702138 45.6139168840294 52.8646426574331 58.6894881136888 60.0041134718589 60.5600796041986 64.0765347219402 72.4051713403236 85.976650562568 89.8196647628587 91.6092751369872 91.1746032348807 80.7626744586345 79.8611096288286 83.8128296292011 81.6141881486854 79.084474524873 77.8447952034087 75.6013126117413 73.0633715579988 73.2024649222787 71.9693923220154 72.4442776973803 73.4764293959683 73.7687761724819 75.7546035333959 76.9161082804075 79.0107513719864 80.4805846951693 79.7797555687378 79.1970098353804 79.8883791063924 80.0922042909106 80.2455265820626 80.9236591775 81.9348466307468 82.7918300042345 84.3053882607967 86.351990459829 87.1416838792868 89.190972708453 89.4851104634634 90.1873944213747 90.6293830352175 90.8707656839091 89.3421345448155 86.5504804789647 79.7742367874113 85.7535197374162 99.7107668258126 112.052036898808 118.466198934104 112.717664664859 89.2872689002184 83.1489235056825 77.510366660818 73.029313095081 69.1466214025691 66.13144168017 63.6738985015102 62.4352941727504 61.3090124907482 61.7248379030368 61.2399921604779 62.2891430994443 60.4188228541369 61.0136287808475 61.8591952483721 61.1749005741978 57.4821810507961 54.9268172365311 53.6328982467549 54.2947312765013 53.8962398034264 56.3203374254884 57.2742406500061 56.8725290344082 56.5147067299574 53.9812137670128 54.1652233691039 56.2534771751557 56.0154263868501 56.4990277446243 53.6141431103721 55.6783223641783 55.9626505799912 58.8174081128398 59.7400108789415 57.8711280431716 64.6483139034987 63.1602016844695 61.775213706474 59.3256765799097 60.3703904605315 59.9437333031582 60.668529775544 59.9626296571921 59.5614776087523 59.7275447609836 59.9285784645941 59.7204457279131 59.6900636704836 60.1872589619071 60.3413073161027 66.0169298310349 71.8516610999158 80.4416585713674 87.9838886276645 82.2675580188609 77.3888288574562 75.3277765709166 75.810629876671 77.4828175696782 78.2078041816434 78.8865662414176 80.1448930283206 81.3478570614074 80.8423366261887 80.2470376376268 80.9767044471066 82.333989699537 83.445594201608 86.5593761344117 87.2014918060132 86.892293527188 87.2127319514112 87.7966672182308 89.0531659956186 90.0442689188827 90.9272403111632 91.2438279722832 92.2816361530478 94.7538132178231 97.1372074786406 94.7107208350843 91.4342205179541 88.7926065220628 85.9781007964028 83.3580269655288 81.8375114252086 80.30504753551 79.0401358556288 78.3906536334689 77.8009454433621 78.0070804090584 77.8662791276705 77.714221287382 77.9420213106376 77.9664348238662 77.9026729916875 77.3159087608779 75.3565937585072 73.861227901204 72.9634078311612 72.357270050897 71.4265423526948 70.9987808014764 70.5652160491602 69.0345796847342 68.094721258987 66.6552042436949 64.6597784623071 62.9769663019982 60.7811177771605 58.3913740200927 56.0498077053015 54.0803949066315 52.5562590977212 51.5605098382017 50.2083758766673 49.2663161620231 48.2601355076328 47.9381384653188 46.9524806152721 46.6104989592817 46.5391752632559 46.4171541526499 46.1861869789254 46.5809701825093 46.1413113595589 45.9061992641184 46.0562874151616 46.5476903657066 46.5976906703809 46.4591381521646 46.4811031213461 46.3331090383996 46.2979559183459 46.2271041377245 46.3364638286516 46.7618509068135 47.4300772433644 48.2964703101539 49.2987164330642 50.8525622527338 52.7237371656572 55.4659743269824 59.5543308790309 63.9058188742476 71.43600866987 81.1622738151457 89.7971669262415 95.9919220518947 99.018739139444 102.928065013542 101.207149567219 96.9673920030076 94.1153072768438 91.5257018329473 91.3449394893448 91.1385459213281 91.0979013921973 89.9613348378184 88.9764418976478 88.3962321295209 88.4607464325612 88.7037757634471 91.1509772620525 94.0751728910557 93.5455354892898 96.3920627212042 96.239258255063 94.1526848339572 87.9431927322445 85.1546193628828 91.0783763688909 92.5012002140553 86.9818875175921 85.1137109503537 81.5985844600063 84.8416572363819 82.3980330573472 81.4019243607252 78.0264179864822 78.4720238315333 85.7270764159392 81.9853025043412 87.2746124884144 88.1379275855705 84.5986718490008 80.6475317282359 78.0406565327802 77.9122318980183 78.9777370650965 84.4258553031844 91.151592444641 87.2449844262819 83.7139750708773 83.3341027644654 83.0161401383813 79.8074300224032 76.4222540500162 76.5101481825438 74.6575660830268 75.225546589751 71.0390781350119 68.8743764180739 66.9965262519127 66.0041089253402 64.4986519349199 63.5858088954016 63.0913835592973 61.5121895270597 59.9049552924248 58.6458168444466 57.7844886269502 57.1313802522745 56.288192132076 55.7909635341388 55.0662463097282 53.9112471455956 53.4508941528679 55.0135557527374 56.9681882274653 57.8391165616008 57.7129464411976 58.2919157735305 58.4867519263439 58.8096962614521 59.7485626651199 60.5534535569445 61.8339997770529 64.2977940775481 63.9308376907605 61.5557232581931 60.8651583032572 61.1636545702636 61.4887437738498 64.7499832804009 67.6535244450032 71.0793252192005 78.2103774025119 84.4772510749355 101.00496489406 109.803996011315 100.686769068708 105.774206627454 104.65083966003 101.42339313986 105.931430432313 109.912051092033 110.772977106317 116.186908124216 119.306033641934 121.28529696067 123.960474652944 131.703291486779 129.216597520764 101.118464685584 118.491610354225 160.070609508342 103.224189730384 61.1367390671769 53.5765136692901 61.456197888863 68.9236361107592 78.6647008077239 77.6404873144561 72.7963239994159 68.4865559715823 -9999 -9999 -9999 -9999 -9999 -9999 -9999 -9999 -9999 71.1604169556078 71.0280985365373 70.0039445921553 72.7020392349085 148.75963204112 143.906405349906 143.361150353832 122.682453301426 97.6800532103426 82.8687480087662 68.8238561054994 79.0213960943873 104.854161047355 116.382448696175 99.9925823280141 96.4414345022897 122.512097946306 130.52815470533 150.270533027555 153.390452405054 158.293963293086 161.42709291436 166.179260214843 167.043394043404 155.929246057645 159.210116087463 165.992994949838 165.955720624872 183.618942954455 192.35954526185 198.817617093444 205.71707108551 209.88463171516 210.506363114755 172.080223956769 192.457444486776 225.470272065476 201.522610881204 157.245651446131 156.464819607634 -9999 -9999 -9999 -9999 -9999 -9999 -9999 -9999 -9999 -9999 -9999 -9999 -9999 -9999 -9999 -9999 -9999 -9999 -9999 -9999 -9999 -9999 -9999 -9999 -9999 -9999 -9999 -9999 -9999 -9999 -9999 -9999 -9999 -9999 -9999 -9999 -9999 -9999 -9999 -9999 -9999 -9999 -9999 -9999 -9999 -9999 -9999 -9999 -9999 -9999 -9999 -9999 -9999 -9999 -9999 -9999 -9999 -9999 -9999 -9999 -9999 -9999 -9999 -9999 -9999 -9999 -9999 -9999 -9999 -9999 -9999 -9999 -9999 -9999 -9999 -9999 -9999 -9999 -9999 -9999 -9999 -9999 -9999 -9999 -9999
-9999 -9999 -9999 -9999 -9999 -9999 -9999 -9999 -9999 -9999 -9999 -9999 -9999 -9999 -9999 -9999 -9999 -9999 -9999 -9999 -9999 -9999 -9999 -9999 -9999 -9999 -9999 -9999 -9999 -9999 -9999 -9999 -9999 -9999 -9999 -9999 -9999 -9999 -9999 -9999 -9999 -9999 -9999 -9999 -9999 -9999 -9999 -9999 -9999 -9999 134.429591781885 121.182998248043 108.363814827837 95.812729322661 85.6596576322176 77.5754162198344 73.7210628302068 75.3835751131288 77.72467878143 81.3364711969649 82.5819259996506 81.2236512663612 81.2902498779095 81.4806395311662 80.1582226101685 79.8842783945343 79.6986972750672 78.3080500761916 78.0222796319316 77.9296328109805 77.8329291735718 78.9839518924235 80.5966352976238 82.8280407020714 83.4461719400339 84.232946358716 82.9061515359033 83.2706417659011 78.9182280695454 68.970554478024 61.8038443245125 56.3223317904734 55.9429791182151 63.5224462949969 63.8188792642019 62.2486415693868 63.4646721535836 73.6807987793329 91.6031978663111 86.1750228560741 89.9278211530055 93.6702433681036 91.416573286119 83.5487924436707 86.7748348055848 86.2002087635922 87.4703000916087 82.4228134417401 79.2543282607318 75.8823220111443 75.9380856183771 76.7186004878755 77.7187575562857 78.2378111210963 77.2231937221024 74.9311407159958 77.8894388480135 79.9568337865643 81.8011336024673 81.8466788773002 83.0011537148958 80.7120056355133 81.884696593621 80.3047003162095 80.2389392377909 80.6375771174748 81.0117684350063 81.7923496200363 84.2093804359313 86.7148662454153 88.8891184247766 88.9969513745996 88.6008226672746 88.5991159317796 88.8315204648356 88.5072146978482 87.0818259986709 82.5031073448782 79.8238092312976 89.4912975004833 101.289183090204 109.708227689601 114.778324694179 94.2967144896083 84.2927988128806 79.6538289080823 75.0329097514994 71.8260402354317 69.6944503748543 68.4952130568599 67.0594066154739 67.2996027896908 67.3669679637658 67.8493782937163 65.8749487673215 66.550621399439 65.7226425515215 67.017656667352 66.1363663656611 61.6422710002166 56.9272484762012 54.3163286400625 52.8099108068651 52.4422922936089 53.2723388821958 57.2491797166068 59.2470534288186 60.2113055196675 58.9489645981501 55.1060556469924 53.4342648535945 55.9987050487164 54.5363602316086 55.9297453135733 54.7715808393804 54.9475635803813 55.8044168214861 60.4203372185688 59.9823554693366 59.7064404188318 65.132583910052 65.4619056055049 65.3541975704655 61.0372824109696 62.3929369210012 62.4872924167363 62.7030691306459 63.0807213225742 62.8466255448507 61.0760245775014 60.7403355162905 60.7500421764681 59.8211955942907 61.3850127919995 61.8680028849743 66.6656753165939 74.2288564694412 81.1138175581196 83.7899272576616 82.0347216539255 76.6158882097504 79.2724697357964 81.6488498587029 82.2721601294917 81.8763241479263 81.176838357941 81.9015807951456 83.066582563056 83.6786265790965 82.8524388978711 82.8231287914008 82.5508392011931 83.7115117310765 83.4007331340914 84.3635570056512 84.9552210833191 85.9861552444858 86.8364060055652 88.9427578437664 90.6972667794894 91.6672408509604 92.9367531638221 99.6246486028306 101.66365084753 98.6622766462177 93.477365779535 92.5561755350126 88.4066195835935 85.8919947285394 83.6292856637449 81.9746446027339 80.4329897052117 79.5189593849195 78.4109055045606 77.7003773384146 77.6817497638946 77.9015494460114 78.0253646861704 78.3097422582188 78.7419895881632 78.829569213254 78.127729613496 75.1229226038908 73.5802568694006 72.7544993913223 71.9402208109832 71.3933916749561 70.8251262175243 70.0676583110951 69.4489883335023 68.6349263525317 66.9484607470282 64.7041681954361 62.613929645313 59.6652018624284 56.6905679096272 54.7105940152457 53.2207052416224 51.9680898092592 50.5807759529159 49.3235933794171 48.2399728305981 47.5837633028081 46.9735143438259 46.4718304960904 46.2855798975336 46.0108923876455 45.8324647616063 45.6520254318635 45.7863673297317 45.3956365151821 45.4849129972782 45.7726524514441 46.0092434823022 46.0175702938645 45.9161443959839 46.0800728746893 45.8975661543729 45.7937933358844 45.772798325592 45.9973404364452 46.1381412197261 46.7516444470014 47.8742408822864 48.8574630963943 50.7988489137088 52.8674935900254 56.76037864034 62.902955005289 71.8797605884617 85.3776300496346 96.0032722538696 97.6753990013727 101.235104161198 103.899296610313 105.792496390858 105.396501970984 99.327626616538 95.0647148238687 92.6461773547429 90.4971395245975 90.5119248152926 89.0029851437463 88.7161857723932 87.8539585318122 89.359517209783 89.1979405634059 90.295885867063 95.6973346656005 101.623510508886 98.3238573387331 99.4908457967146 97.2770531809106 90.241650474726 87.6714570309875 87.9196720827868 90.206485561488 89.1380763968337 86.9817646162401 83.793948481346 82.1902153310078 82.4221132330288 80.4124822098355 77.9562817069358 80.8154108886064 78.2271307021565 81.0208271167887 81.9953202964866 86.0888279203934 87.8534572455845 87.6644886954612 80.6534329449414 78.4087469087482 80.2552100763192 82.358475643976 84.5137752002273 87.8739666218622 87.8049712152096 86.7138244132988 85.0389769056784 82.9956346155586 79.0601821893275 76.3047836598477 74.4339048718542 76.0478312877941 74.6149234350556 72.4141311517195 69.8558998245691 67.3479932956498 65.8344986044976 64.7351125287804 65.2736675129071 64.8947641365782 62.3360777814887 60.5707101916657 58.7070146426977 58.0506152631162 57.4855537015965 57.0385732038012 56.3718005284063 56.0343404949257 55.6806400192295 56.0662737328901 57.2749382436769 58.800258886115 58.9331494704337 58.4004851584128 58.2864493240404 58.830250711858 59.4012093795451 60.4379870587008 61.8125554416575 62.4293159853295 64.572846311656 65.1143210330932 63.3468483177855 63.9210934599282 63.902190822796 62.9305490223861 66.1200529375047 70.0444338067724 73.5848184923388 78.4667504405287 82.5290211814738 94.4377275557677 94.9526745950392 90.9739494829706 96.3267045075299 99.5880222146764 96.7898430728106 99.8694511215291 110.935457520408 117.765628657923 114.473648630528 116.986972829313 119.786367061464 121.892699131425 118.564180841453 114.714654087658 89.7787517017331 96.7527417307383 154.020226339706 103.957610862249 87.8944054340298 44.1337909966751 50.9360307662223 65.393483925535 100.892582364871 112.356329842291 97.8774755828182 78.8545706956773 67.560843829765 -9999 -9999 -9999 -9999 -9999 -9999 -9999 -9999 64.3071698725162 63.8294563284984 63.9707755322111 68.4629228464148 107.412097918795 142.89224483204 139.122031612053 139.45339084603 106.95650032306 76.9583419750282 70.2863086864578 86.6126173049944 96.460054463774 109.904826842967 102.85831407634 100.976409224227 123.791679279952 109.571575546555 128.000508728778 143.377713316971 147.756609274714 158.27995970319 159.857048258639 158.016003340648 154.848042633439 172.982491613172 187.449666180306 192.395814234369 193.819482806379 198.057928777109 199.251039897758 205.640199995564 211.645282908015 209.181582491861 210.377374919741 223.890767666102 186.726296209869 151.860657013252 -9999 -9999 -9999 -9999 -9999 -9999 -9999 -9999 -9999 -9999 -9999 -9999 -9999 -9999 -9999 -9999 -9999 -9999 -9999 -9999 -9999 -9999 -9999 -9999 -9999 -9999 -9999 -9999 -9999 -9999 -9999 -9999 -9999 -9999 -9999 -9999 -9999 -9999 -9999 -9999 -9999 -9999 -9999 -9999 -9999 -9999 -9999 -9999 -9999 -9999 -9999 -9999 -9999 -9999 -9999 -9999 -9999 -9999 -9999 -9999 -9999 -9999 -9999 -9999 -9999 -9999 -9999 -9999 -9999 -9999 -9999 -9999 -9999 -9999 -9999 -9999 -9999 -9999 -9999 -9999 -9999 -9999 -9999 -9999 -9999 -9999 -9999
-9999 -9999 -9999 -9999 -9999 -9999 -9999 -9999 -9999 -9999 -9999 -9999 -9999 -9999 -9999 -9999 -9999 -9999 -9999 -9999 -9999 -9999 -9999 -9999 -9999 -9999 -9999 -9999 -9999 -9999 -9999 -9999 -9999 -9999 -9999 -9999 -9999 -9999 -9999 -9999 -9999 -9999 -9999 -9999 -9999 -9999 -9999 -9999 -9999 -9999 -9999 118.823614631072 108.875294845357 96.2596975279042 87.3847009986808 79.0827252201223 71.6168041719117 72.3063363640231 76.5412756002733 81.3699068703909 83.1798677845487 83.1049530936459 83.5000082018381 83.8275951689357 84.8025231130525 84.2120985963425 84.0573899691012 83.2453780751468 81.9638678259598 80.4638347663942 79.7728556743453 79.6841111548471 80.613298741195 81.518438361171 82.1399054272074 83.9284714738858 81.7029877848932 82.6272185337755 79.365698918917 70.6961530445181 66.5768651704672 65.0603918722904 71.9178071209584 79.6171167529859 83.0639060368268 65.6322081644225 68.7090573732096 79.2658935818889 96.6625418680682 95.4215610406735 97.3882342215376 99.0237683607298 86.7533635740869 85.0938988308235 87.7803734499677 87.3639346069832 89.2181296904847 84.1647853780698 80.1482286399745 78.0939915998168 76.8614627319412 79.4181567942127 81.3292236659745 81.4116736050038 80.1139140616178 81.2181441194737 81.0067561208043 85.1444937450023 85.288761188072 85.8548734725192 83.3141234185771 81.9269535253129 82.6901308410371 81.3835697616465 81.1007103095799 80.7460347212836 79.8960237136412 81.2115652906072 84.9138268710982 88.5922485554662 89.6636789911712 89.8692963383077 88.5722164597579 86.739840424277 86.9185373281599 86.9314551510369 85.8712674788662 83.4100034012622 85.0006457627918 97.6044941421924 108.784958150741 115.291323059723 101.313999526 86.2408927749682 82.0425424214692 77.9008585149496 74.2579794146395 72.2774250189871 71.5602383786942 73.4810235371788 70.6788540077158 72.0403103542647 71.9631301611355 70.8815976949761 70.0779622031865 69.0363090369817 69.4493840805251 70.7707108019303 67.7197034927341 63.2809329600489 58.58076027581 55.1544497701335 52.5963294410495 52.3028083281415 55.6821149003137 59.6563294768478 60.9087904438684 62.0503464116155 59.6055190987851 56.9616414029574 53.9545539520628 52.5251945483817 53.8246642386883 56.6950793890125 54.7904469838183 55.6520772077394 56.4134453757751 60.8827012380236 60.3165185843546 63.0580299970523 65.6615077685664 67.66972154854 66.332042317727 63.6512345266628 64.9669469471334 66.1290294214575 64.2391183537237 64.3856733516807 63.1442373181046 62.1541041837456 61.4116819685781 61.5904604674674 62.3182815828411 63.5241442285421 63.6201798059265 69.2442079037732 76.3397125769903 79.2902756177729 83.4612991099036 78.6567366591089 82.6068631348372 85.8929406518177 85.0077126318825 82.4647538678296 81.3031177128092 81.2355495637869 81.7912887429767 82.3232918063234 83.502740363853 84.195888764172 83.9049973309735 83.6138023745425 83.1344382292506 83.0854958608909 83.3342174059679 83.7750314296571 84.0561352021211 87.4218583024547 89.3162390765263 88.9748843715352 89.9060554108942 89.8354850129366 90.5473538048718 93.9212110534213 96.4207631685995 92.2441546807661 89.7756257112776 87.075030905909 85.7664286088684 84.3720639978266 82.1942600339745 80.6666682441057 79.5122643988191 78.1714457790573 77.440732019148 77.3928360852416 77.6328455191564 77.957591217871 78.707940107164 79.9124196359888 80.2559047030442 77.4399394819222 74.8730699313034 73.9711479371884 73.0703758153825 72.366376959232 71.8832514756995 70.7625446106129 70.3052801356291 69.7991266290021 68.6776986034529 67.3889881669543 65.6050903336755 62.3400415209614 59.0133924922514 56.7472897568721 54.0744961614163 52.3077625937434 50.8755283414791 48.9359920186999 48.0297403242562 47.253589875295 46.8706447297618 46.1392652349509 46.0804238391297 45.9047035760366 45.8030488631843 45.7722181610316 45.2649850669364 45.1529110384558 45.1604728672645 45.3938420608988 46.3184888601713 46.3013013971073 46.1647394909687 46.0401059257137 46.0558751703181 45.6615689864737 45.4049761715589 45.0460717106854 45.3467956094901 45.5937387763074 46.0374257961846 47.0526476224829 48.5321657582363 50.6826451647768 53.8922431373701 58.1112517363189 65.4336495735079 80.3086981211913 88.0194566231133 91.5790763303671 92.6991776877588 95.9263581120079 102.041629001403 109.844968172803 107.017887424737 102.227744723839 98.3045277506054 95.3456874986869 91.0619552874156 88.5140003016441 88.5504689767216 88.4441288191771 88.4189083663566 90.0969449507251 90.4184298611437 92.3546054307666 100.957722911819 101.484896580894 98.0424226172759 95.2430919590565 91.299320321149 93.3979901827403 90.516116089493 89.5679379726407 87.9893760793608 86.0438005166808 82.3316084366472 81.0380433621548 79.4049550389709 79.9284428419 78.527021738078 79.7394864292736 79.784829131479 78.4050895400738 78.5998016752156 81.5147982222864 85.3638083063269 89.417511972634 85.0392411498935 80.2059065600502 79.0543905721497 81.5574284130822 82.3924413783658 84.9955742916401 86.0089415926188 86.9732628045114 87.1842689113357 88.8764491333312 81.8397342822237 77.9720010185296 76.4358976907957 76.3958083269857 77.671163244574 76.6712304648196 73.3462318579467 70.7611771009545 68.5990504971872 67.2711940069548 65.1075491934167 64.2642657395048 63.8403474113376 62.4619911498914 62.0585133834495 59.9476472484585 58.1734318859659 57.8314522298979 57.2598690825526 57.1736298552153 56.8273177069826 57.2951546565199 57.2338397870922 58.2935991796057 59.4783382063892 59.2256028337963 59.0890105914246 59.2264032929672 59.4088723988964 60.2797841249113 61.381812536949 63.011722707192 64.3766608221474 64.5815013488794 66.5375410969353 67.9026448781258 67.6399690540296 65.410116693743 64.4234723754698 66.7338072458867 68.6050288064382 70.8850672856183 74.6526918104936 79.670373224648 85.1164418256396 87.2913085673625 99.7350042417866 94.4457301181803 95.4977669363018 94.8542005431334 94.1520581086731 109.635072018646 119.433146171618 118.644696495798 118.196661683945 119.241822246395 108.44091695393 102.896243951205 91.0699367864606 65.5665326123101 68.8598069960718 115.142264309074 145.940591169187 109.231529143141 44.1593962499984 42.8369065023795 51.9860396003731 86.4909092164129 127.416676891789 127.131608977116 102.864031410881 71.3415676087294 63.9273239223845 -9999 -9999 -9999 -9999 -9999 -9999 -9999 -9999 57.2251827249094 57.1070506984641 60.1795679531361 116.065815276943 132.001479220949 140.983999411001 138.453748965861 96.7069810501689 64.427899489089 81.2850037414813 70.374595402931 107.597446889354 113.146948519964 104.616160557106 101.53180587246 117.953487728837 100.388882854954 115.968023417033 122.893441516762 111.930001823924 127.278960876159 127.2416588163 143.321314483829 159.095226853439 177.417376650893 186.944172171721 195.558696808714 189.61548064219 185.482643862791 204.465995029166 203.388032513067 206.850275896153 213.208678467853 197.884327565597 192.139947834019 163.84419559758 147.767813201504 -9999 -9999 -9999 -9999 -9999 -9999 -9999 -9999 -9999 -9999 -9999 -9999 -9999 -9999 -9999 -9999 -9999 -9999 -9999 -9999 -9999 -9999 -9999 -9999 -9999 -9999 -9999 -9999 -9999 -9999 -9999 -9999 -9999 -9999 -9999 -9999 -9999 -9999 -9999 -9999 -9999 -9999 -9999 -9999 -9999 -9999 -9999 -9999 -9999 -9999 -9999 -9999 -9999 -9999 -9999 -9999 -9999 -9999 -9999 -9999 -9999 -9999 -9999 -9999 -9999 -9999 -9999 -9999 -9999 -9999 -9999 -9999 -9999 -9999 -9999 -9999 -9999 -9999 -9999 -9999 -9999 -9999 -9999 -9999 -9999 -9999 -9999
-9999 -9999 -9999 -9999 -9999 -9999 -9999 -9999 -9999 -9999 -9999 -9999 -9999 -9999 -9999 -9999 -9999 -9999 -9999 -9999 -9999 -9999 -9999 -9999 -9999 -9999 -9999 -9999 -9999 -9999 -9999 -9999 -9999 -9999 -9999 -9999 -9999 -9999 -9999 -9999 -9999 -9999 -9999 -9999 -9999 -9999 -9999 -9999 -9999 -9999 -9999 116.708831570468 109.460401862164 98.3478614373737 87.5878163164728 77.5780530818069 70.0979947166413 71.9415970637638 76.9765720963162 81.1048387047839 85.9226978513024 85.8858397630894 86.844542267458 87.4584494204667 86.9814879998242 87.9462075560105 87.4529222053241 86.4446890153924 84.7538735889165 81.8811947350499 80.2809319513405 79.4312074973376 78.3101117004163 80.0324091250386 82.2143401681437 82.7332672604913 81.1791793228947 81.8404147096938 81.6849126129847 73.8556934632702 71.4741762185427 72.1108071293219 75.5026730640792 88.895733738828 87.0871172810442 71.7301954567939 77.2151306901582 83.54565232879 93.9239140658234 102.313220483548 105.233755983568 105.06330634841 85.8520184059707 89.3710973774821 88.4220098095647 87.8345501193056 89.1967631815439 83.8628906599085 81.6969802758812 79.0655595402852 79.0480320726483 79.786495220506 80.3288276780712 82.0692245416099 83.8116132284986 87.2457103715829 86.4446396766131 89.6353021737975 88.6028406585755 86.3059702838295 84.1250236060969 84.0060514227641 83.8037190001585 84.0591469885053 82.629638974356 82.8846202033565 82.2008475288638 83.3839170101353 87.7741077087367 91.4783531520456 91.4035668877787 90.3763096599189 89.3273012861405 87.5202961942015 87.0215149031925 87.3182885343316 86.9398062481855 86.5926216531254 93.898713706222 105.854033066232 109.52150839556 95.5369414352098 88.0661232925705 83.5993011230127 79.7255720922597 76.3346324192011 73.8935066999565 72.5919660663665 72.587415269542 74.2072905948891 75.2393617884653 75.4581376517218 74.4008564658053 74.8133113011714 74.8669525785506 73.6467364967437 73.1496708172595 72.0611237429732 68.652667452908 65.4557251268308 59.9672762107905 55.3085199528385 52.188017234467 53.4445907345758 57.0917909495328 58.724848725165 61.3012537922648 63.1354816321793 61.9273041466601 60.4165618999464 58.7533460648347 53.6645727448586 53.5329068643703 56.6823387614337 55.8041653063355 57.2232861805773 57.1380196745872 59.6172123881524 60.9694873967212 62.7668728946994 66.0623864073807 66.6050316502837 65.7183850925444 66.0925541860474 68.0745832118742 69.9005685346317 66.1655092340186 66.7483033097663 65.7441277657341 63.4271558532215 64.3231074472963 64.853839895027 64.8944579218747 66.6139295818964 66.7643941668523 70.6598588941341 74.530016981924 79.6579980521419 78.146900257025 81.4266646026917 86.5737385311914 85.602492574447 84.4383841208413 82.3234238535294 81.9886419704126 82.2964040579145 83.0079466613675 83.6088620542293 83.0888334638356 82.3935118672552 82.798364265517 82.0667054232299 82.8214044026472 83.7464318140778 83.8475352596856 82.8819432026211 83.2215468702573 84.4971148535058 88.9982971864645 85.9546759485619 86.7599678137838 88.232223969504 90.2341599167902 92.5037935924741 95.9574453204274 92.5108025893811 89.9022529864067 87.9393453665396 86.0158542719185 83.819087215021 81.7032082703119 80.2575141890005 79.2648531228405 78.0064085207638 77.3133810256738 77.4465240264582 77.7418314404901 77.848210084076 78.5628556531877 79.0555486054586 78.2248442501957 77.111227890126 76.7600230628663 75.4549520808793 74.5495254154941 73.6788454437781 72.8404234611062 71.917542519661 71.043782598437 70.156458790407 69.479588422324 67.7119819320447 65.8289880973606 62.5226284284188 58.9226986410973 55.9333318790033 53.5732610504389 51.2032366293244 49.4618906373774 48.2440562736401 47.6368888838829 46.7612474850592 46.2446557353891 45.857521886674 45.8090332343051 45.7730313091196 45.6200080376622 45.7558121973915 45.5707718754577 45.474090886765 45.385622378311 45.8024009577862 46.4957371873565 46.0438805568556 45.9052566929806 45.9538015747375 45.9372627490062 45.5069767734042 45.1166672795318 45.1473310399157 45.2362741813349 45.3555023070799 46.2606857525322 47.6852715506849 49.4706142707184 52.9306798401603 55.4118769882557 61.5653395225641 70.8879165691 77.3059060990208 83.8763491803006 86.4860263157776 92.4730813273417 95.6217339684652 101.602282316864 102.986315084784 108.900109629379 105.739724819176 99.7499502790015 94.4822118019113 90.0854749145744 89.0525831101093 88.9442133852184 89.4806285270346 90.3697655683922 90.0983494507574 91.1060668905539 94.2343320917603 100.982771355735 102.806508151531 98.9309878484908 92.6324886644404 85.9042509818872 90.3509327131724 87.2292301939882 87.3267691097382 82.2858532375755 78.5919672294032 79.0893304230536 79.1549665730831 78.8986331325788 78.7689882377495 79.6723830137011 79.387806035826 78.8419768706138 81.4958505498743 78.5428261749428 80.5869120779154 82.9631240049696 86.9933066674079 83.4326658277869 79.5108325115787 79.2421202005427 82.7545464281874 84.8518602645934 86.1104576370656 86.0623126902208 86.5551503474827 87.0186277269295 85.6724984842487 82.6609536211274 79.7328455690033 79.0893068885394 78.1736827989866 79.1909264301294 77.0627499241777 73.03566990415 71.0723903769336 70.2046296891009 68.944893906981 67.0329854569247 66.2807717897018 65.2885354276515 64.2093071116138 63.6186784188526 60.8110374854502 58.7606411812412 58.1154300622836 57.9541494053783 57.4398803138745 57.8292362621482 60.1252258510473 59.2937507185357 58.8826294544858 59.1983181461301 59.2233422179513 59.1589063445271 59.0788492934438 60.1378283064527 60.6541853527706 62.0148377636994 62.7206616607206 62.7040709172583 63.5619522173271 65.5935194090272 71.6645805355487 70.4456451656549 67.6570792300899 66.8808106267655 68.043277481333 70.3873954922132 72.8242844821185 74.8655039107371 82.0197526259471 90.9061149729492 99.9259170253833 102.943075267626 103.413775589481 88.6786000898631 90.1252800447438 94.4296854249768 107.690925208892 119.764596197877 112.543651175803 104.718617736964 105.977721564417 116.175994870684 110.918039608458 116.252936055994 100.829559003585 72.4949290204137 94.495951635617 148.548263292472 104.307543385223 48.1169581115654 39.5323392781795 42.7588216461461 58.4127828910155 106.826452295486 144.446588815703 122.817828788168 78.7931079828753 64.8562109943377 -9999 -9999 -9999 -9999 -9999 -9999 74.5317618251542 -9999 52.7061812941777 53.0074676996699 58.3385001822336 90.2938050260072 110.961276131569 139.83339318978 134.7399166314 93.2443841640815 76.1724024181151 89.84169889797 102.699660417343 110.639636245361 126.531240078669 116.443498233776 100.360668806359 100.301822269797 89.2267229566916 96.1708641641317 95.409464180341 124.127643478142 142.159298642022 172.63726281418 185.426210897056 188.066444642299 184.83325407154 192.618342344223 192.89546619678 195.807149514653 162.1861804828 163.192362959778 161.235939742325 167.291365087744 167.555446714449 167.878847065797 153.257382863069 145.360595874299 -9999 -9999 -9999 -9999 -9999 -9999 -9999 -9999 -9999 -9999 -9999 -9999 -9999 -9999 -9999 -9999 -9999 -9999 -9999 -9999 -9999 -9999 -9999 -9999 -9999 -9999 -9999 -9999 -9999 -9999 -9999 -9999 -9999 -9999 -9999 -9999 -9999 -9999 -9999 -9999 -9999 -9999 -9999 -9999 -9999 -9999 -9999 -9999 -9999 -9999 -9999 -9999 -9999 -9999 -9999 -9999 -9999 -9999 -9999 -9999 -9999 -9999 -9999 -9999 -9999 -9999 -9999 -9999 -9999 -9999 -9999 -9999 -9999 -9999 -9999 -9999 -9999 -9999 -9999 -9999 -9999 -9999 -9999 -9999 -9999 -9999 -9999 -9999
-9999 -9999 -9999 -9999 -9999 -9999 -9999 -9999 -9999 -9999 -9999 -9999 -9999 -9999 -9999 -9999 -9999 -9999 -9999 -9999 -9999 -9999 -9999 -9999 -9999 -9999 -9999 -9999 -9999 -9999 -9999 -9999 -9999 -9999 -9999 -9999 -9999 -9999 -9999 -9999 -9999 -9999 -9999 -9999 -9999 -9999 -9999 -9999 -9999 -9999 -9999 -9999 112.284908325929 101.77611079078 90.2013932913774 81.7387037036797 77.2466659045328 78.6364503097653 82.4749574508999 83.5653794821227 85.394956892816 86.8510049648994 87.7977927575931 86.4260210770643 88.2557754964601 89.7572075453368 89.9225183583466 89.5659061012578 86.8334570251404 84.131340714397 80.3741830142687 77.8210990351966 78.641912617733 80.6242977636005 80.5653446527323 79.2940573861583 79.683092898126 81.4272766800357 82.7826698672274 75.8188985986601 72.2794721252085 73.9567849866644 76.5424802443019 87.4311128654341 87.5872113877181 79.9565767550999 81.8041617937842 78.335391678869 84.8711411645473 105.991063331119 112.326453470445 105.442593801849 86.3215773774444 91.708514576098 88.7035385755524 90.7075980132318 85.46234102853 85.2167866867257 84.9355075369083 82.5496719174203 82.3367465329774 80.8494459198728 80.4664062252901 84.4187706077377 87.1873176986013 89.1264527288441 90.0233799990351 87.3555797823928 86.8060666188655 86.859531065632 88.5156831050503 87.5206874278469 86.2590570004861 85.6084324948232 84.881342158941 84.0012794253222 84.672035332559 86.5321505399295 90.2391775053428 94.3258739236979 91.8918084806837 89.6233662531665 88.1643213242082 87.0822381339976 86.7883055015717 87.4436481213059 88.2324971371507 90.5787458488556 98.437024267986 109.504249938061 107.79282403944 92.6959299518591 86.726327483175 82.0395442584652 78.5842316347975 75.0512711912339 73.7486071010065 74.9718288484576 74.2483365031681 75.0760116208956 75.8276774851585 77.3856792015714 79.0303636615361 79.1058353551846 78.1868436064828 76.5194671403962 74.665872421149 71.9409089645855 69.6747486187366 67.5565653366626 62.3096011129166 59.4704974374833 57.7235624098588 57.6264073070983 59.9139192838507 62.1817190477424 63.9621636874286 64.0415658147827 61.9740492174402 61.1737725255437 57.4164441251014 54.9355170133403 53.0702811942293 58.1117527781425 57.3944658849732 57.8660133652585 57.640731319084 61.7356577740755 60.9210664247947 64.3683233071914 63.2048409522652 64.2669873106417 67.4314635286458 69.765924614548 69.810926828641 71.1915246154468 68.5911613202015 68.0673289382399 68.1888534390427 68.1199578580847 66.0207152320687 64.67012992631 66.3807707673612 69.0887984954495 67.7084467590209 70.511845879789 74.7426240888974 82.7885974963261 78.2769837331346 82.698231620237 84.2137199067115 83.6071554419485 82.9165321158795 83.5198748884197 82.3268994231724 81.9773890713223 82.0354230041752 82.9050666194377 83.625465090864 83.1763367236076 84.0012326681337 83.7237152213937 84.1266275391702 83.4677530380152 84.2856907462794 84.4213743225574 81.7903974566611 79.7150034910417 82.2032873338947 84.1946163618696 85.0163386835574 86.7138899220352 87.9336386595151 92.3162807099247 96.8007093101112 92.6745877814649 90.0538990097087 87.6784537379664 85.6481379008258 83.5177495843132 81.6470236993344 80.3398026013274 78.3005371099013 77.7033605277635 76.8257842164274 76.6518211191507 76.8370710017261 77.597581786645 78.0032751586408 77.2446860998664 77.7294487437461 78.1277809842415 77.3599076748061 76.4569147493827 75.6115742917361 75.258579696011 74.2148962182015 73.5078304139913 72.6461641895359 71.7164019286498 70.3210984870807 68.5855425433449 65.8078141490574 62.3720504614056 59.4320369136487 55.7463485862467 52.3777147322163 49.819766097579 48.315726109106 47.636480527252 46.8590431324121 46.3365252881867 46.2280549080115 46.2653600692299 46.1152904394421 45.8073239426534 45.4041034718446 45.4411407897218 45.5362156011236 45.5370702825428 45.5733254880086 45.8254559075744 46.5096828896203 46.5056169778045 46.350200101831 46.3445510757401 45.7006378974346 45.5474033203008 45.0542163137317 45.2808915650766 45.2869822684099 45.4033660001003 46.567283805517 47.9880211155226 49.8032904902676 52.3750183698047 57.9490457543246 62.3473928011915 67.1451847830903 74.894344739805 80.0184195133539 84.6560092559327 88.2149155897393 90.9182982870863 97.7542357942766 99.7219985912004 106.727891704941 103.875237621835 97.662943247244 91.9632596975402 90.819001123003 89.9218945876312 90.3572824451493 91.4287360242676 93.0897846602865 94.3077450313296 94.6027047196919 100.305839277051 104.701623632013 104.692568200044 92.0215981277163 83.7173279166038 81.9587728147596 84.2887241512373 82.9260580769534 79.8184313692223 81.3608904586843 79.3937008214672 76.742227944839 74.809805729288 76.7262563016095 78.7188873606448 82.6511852096111 79.8287633770022 83.320888928969 85.6185143964216 80.4319814919138 78.4470667768733 81.7302044133912 84.9911606325478 80.7482544640838 80.0833053626692 81.4043778074333 85.1436059281385 88.5189388491411 85.6758781864411 86.2078581720109 87.4636691101348 88.1381075204409 87.5349949566877 84.2165042385612 81.4453716114398 80.19355550005 78.3529006401724 78.718581308023 75.9333817187768 73.2285011070806 72.3420340819194 71.4952729379444 70.0547589512968 68.5913013790409 68.4395110546532 67.5571519605113 66.3227376316659 65.3780959698562 61.6037636815857 59.7358575635778 59.0835419096824 58.6966914925513 58.3083611381709 58.9674732590847 61.7956387460604 61.7719739844434 59.4960184411439 58.9947217823996 59.1143146967928 59.3231895498478 59.6222751385342 59.5998945609836 60.2499762407718 61.3714778840971 61.9353807621497 63.0018358515588 64.5084067523308 68.0912599272445 75.4991452574617 73.6963703106687 72.017701432831 70.4385437660675 69.5554995792146 70.3908188527682 74.5532083405221 80.8571392502494 90.8257899140931 99.3136871333151 122.749794480885 122.14056469249 104.313905661214 88.0448891477067 89.6182165597886 92.4814246053032 109.074644566274 112.986660565521 115.766816221153 116.845089474109 118.014792974706 120.752529785933 123.787277573724 127.265230937888 109.553487314311 91.2808121584819 61.4861553669833 145.533360128341 98.3246014606153 46.8961762099375 40.2416290067118 41.9397109799916 46.2803593466921 77.9731827193339 144.378411980628 133.784995867952 87.6897418937642 70.0823892090149 63.7810746811543 62.0251377664022 -9999 -9999 -9999 -9999 61.9703771319306 -9999 50.2755447696373 51.1992851692481 57.4751523499256 77.6902517782934 120.395788857264 147.612311569573 123.92518534994 116.413430834404 134.806164512214 136.822805968661 120.696091190283 120.327613452326 137.863133403727 104.444191513663 107.558328398086 119.207648744849 110.048404767756 167.33318355152 174.362295248247 180.103343668684 180.929400645655 177.022183585591 179.775220873251 190.644384397192 192.784336291321 185.195657175872 175.202357962164 155.141088065875 144.063704643494 140.639595964307 -9999 150.429504722523 142.801607717796 -9999 -9999 -9999 -9999 -9999 -9999 -9999 -9999 -9999 -9999 -9999 -9999 -9999 -9999 -9999 -9999 -9999 -9999 -9999 -9999 -9999 -9999 -9999 -9999 -9999 -9999 -9999 -9999 -9999 -9999 -9999 -9999 -9999 -9999 -9999 -9999 -9999 -9999 -9999 -9999 -9999 -9999 -9999 -9999 -9999 -9999 -9999 -9999 -9999 -9999 -9999 -9999 -9999 -9999 -9999 -9999 -9999 -9999 -9999 -9999 -9999 -9999 -9999 -9999 -9999 -9999 -9999 -9999 -9999 -9999 -9999 -9999 -9999 -9999 -9999 -9999 -9999 -9999 -9999 -9999 -9999 -9999 -9999 -9999 -9999 -9999 -9999 -9999 -9999 -9999 -9999
-9999 -9999 -9999 -9999 -9999 -9999 -9999 -9999 -9999 -9999 -9999 -9999 -9999 -9999 -9999 -9999 -9999 -9999 -9999 -9999 -9999 -9999 -9999 -9999 -9999 -9999 -9999 -9999 -9999 -9999 -9999 -9999 -9999 -9999 -9999 -9999 -9999 -9999 -9999 -9999 -9999 -9999 -9999 -9999 -9999 -9999 -9999 -9999 -9999 -9999 -9999 -9999 114.816921662087 106.561207569222 97.4886728125902 87.3164061065055 83.8083508113655 86.2618258239545 85.8704952435552 84.0939280818584 86.0431115791404 84.1486136683388 82.7280347847412 84.5787256511424 87.4816024492198 90.0747136825626 92.3579772382896 91.3052936162031 88.2328129676846 86.098533781008 82.0104636515821 79.8655003195044 79.4877627190672 79.0755000951149 78.6304878958763 80.1459250747695 81.1398804962986 82.3843835051717 84.921676543613 78.2397654682607 73.3123451124814 80.4042775416203 83.0975051940367 82.3110919242123 95.080200981787 92.0955528840923 84.0562151557997 78.1930984668946 80.9033189009672 97.4563376939811 95.6660487144732 97.7796222996407 86.4420537567769 89.3796447966202 91.3352068912943 89.7674910713965 88.2712865242867 88.3924655116802 89.8650139371139 85.6737703415919 88.0336888816501 83.957357099318 82.8399611898601 83.5901364230301 89.168865249318 90.7591584546466 88.5352566609927 89.9709569834624 91.4474845741509 92.4363032930218 91.677695771098 89.5752428111593 87.5072005756555 86.3172859457705 85.9997654312622 86.1149120890669 86.3709832941229 86.6531903459902 87.5331098100585 89.7566426583512 89.8150308104218 87.9362100951894 86.1412214716324 85.2332133465555 85.053601391759 86.2836825312971 88.4710186187345 91.5494921121281 97.1851618871452 111.288156233496 104.926783847049 90.712246116228 84.8864660376799 80.8372087509892 77.3453828032474 74.2524356565305 73.9273602421001 74.2538559411189 74.8280495769481 74.8853596045272 75.163296053473 77.5610508686809 81.0427820052791 80.9973624605147 80.6164779415825 78.7735197659936 76.2622159336414 73.3475838700591 71.0823205265767 69.3430046056147 65.5853129094606 62.9583802544885 63.8154098694592 60.9558213957331 62.9182106991346 64.2920027732402 64.5925930333411 65.0480850294674 66.5560416354236 62.0414171508538 60.5774205828941 57.2112849577177 55.2863336837508 55.6142243800244 59.2120753551416 58.063284388036 58.6123345102075 61.8841668055322 62.1086288804579 65.0394625166287 62.6611156741415 66.4774796620826 68.6173243638008 68.3879529410867 70.3548914263924 71.95817280245 70.2184567012548 71.6447258642579 70.5715713280155 68.0450010341402 68.0888082907691 69.2159618477944 68.6921829659391 69.3760093049064 68.9627557717825 73.7995048361973 78.0459288040571 79.1475739000443 77.4689906107 79.7944678611519 81.6424732031827 83.7361978728979 84.0306681117333 83.9976205365001 83.6946019654216 85.2762110103312 86.0190510852907 86.3542282625035 87.9908765402282 87.8972549533667 85.9421008709046 85.0182124033452 85.8978019878068 85.1305208658745 83.9609500574917 82.2121925137524 78.5774455221412 76.954640684767 77.2900142021527 83.8221382237718 83.2531469293073 84.4892389292126 85.8180636961586 90.2263218202274 93.0389300653207 89.8065287301364 89.1724673004108 87.5234600770915 85.7704433829755 83.4413807720262 81.848049517394 79.9119162422616 78.0219036055175 76.7864685102016 75.6075025532865 75.7068741253299 75.9638671335445 76.9012187465309 76.6937030361764 77.0727291585511 78.1366030254371 78.863206834037 78.5327020289989 77.5494985366506 76.8939027541146 76.3553737500449 75.8195337730348 74.9524176117806 74.8542614772511 73.7652564130972 72.1918516220465 69.5203454156166 66.1530904794554 62.3683702809475 58.7972967266653 54.3167596327399 50.8414537476904 48.6899503712235 47.437367905621 46.5429009503554 46.2911993630457 45.8617300905137 45.8834647167898 45.9043143513452 45.8036833694827 45.8956894738137 45.8382134198322 45.8432844031483 45.6420658864476 45.8439527874435 45.7929476673883 45.9570071138895 46.6681729856339 46.530916534137 46.454892550712 46.1077981782429 46.1054931857723 45.7552544278315 45.2978630572522 45.17789345455 45.1304426754782 45.4859289450782 46.5216156852265 48.2715523442951 50.9690600868121 53.6692517440734 60.1643445695656 61.134428044371 65.9006306165356 74.5146383765205 77.2054926756234 80.2967921127289 84.1930901616114 89.0817238745602 97.1693632914778 97.323059295126 101.022054185584 100.701952847516 95.6486319225543 91.259573862999 89.208672510539 88.8007793731517 89.3611211894769 91.4609490175695 92.5862917333492 94.8679139737424 96.9026979030483 99.5225914717283 104.535530165509 104.78861355296 93.5320167920247 87.9175627405901 77.7477238766937 74.5363897978935 73.2441364200034 74.950297271158 81.390009471237 78.3877023430493 75.9492171425286 75.9768967903383 74.1097676971055 74.4914047875499 76.5849646483578 79.4242968172036 84.081919638783 83.1447125697328 77.9633715255552 77.685107038644 81.0864625473976 83.6299574642274 82.1296814403321 80.1019972554511 83.3967257403267 85.2339417635937 88.2369894460333 85.5774462359752 86.4057303982344 88.7976802128724 89.2434259352532 88.3121418426301 85.0884784304614 82.2980048387737 80.5067480189297 78.1795061155124 77.3091241729638 75.0014301611466 73.810426352339 73.9084986391342 73.227685516519 71.1386493068883 70.5634845861722 70.2515624800403 69.4805481911926 68.2028176884666 67.3014006762551 63.6919870957916 61.385415302923 60.0804311301905 59.6328361776352 59.6097000272562 60.5208282671794 61.9066725853073 62.7458826229234 61.139042388547 59.0180646356417 59.0947323030553 59.7267365813869 60.1718411577929 60.3903900739227 61.0034485489966 61.8543787098322 62.8935695370736 65.8022275276297 66.9219516273279 70.8079780951304 74.7684939203338 78.716909327048 79.2243050167693 76.1809927941018 74.3604032964432 72.066152540411 73.6723140116453 77.3535651215729 81.9485646947982 88.0586275318236 106.499224115281 131.149121507707 126.231891209767 93.5432132806558 92.4737700774735 98.4226068743337 99.0796671488268 102.383402713903 108.755872899662 113.191539748445 115.551177514058 118.496958260055 121.731129731524 108.910400192519 115.222475844125 114.930479241562 98.7515405742691 131.108497672228 97.1848587012463 50.4738716637694 41.260427395747 58.215308340261 46.0010859945138 51.7185750355344 91.980997825344 128.71003509149 108.183630054794 108.601770365072 87.6245206697554 73.3837451062551 62.3403892655477 -9999 -9999 -9999 62.6283237961871 -9999 -9999 49.5657963283577 55.089404600883 99.2860827934662 133.259998607029 147.537589795305 147.433657010507 144.838816512305 139.379991178417 142.644398140163 137.07887182384 132.982847488574 147.076482366813 127.297751068434 149.023711418378 161.954269014281 171.153115133317 175.773567403853 179.560686407939 183.751097729295 182.652559273514 170.867252344975 174.519366134756 178.920752443043 175.615494529622 164.785655735772 151.0016851846 142.622376895064 -9999 -9999 -9999 -9999 -9999 -9999 -9999 -9999 -9999 -9999 -9999 -9999 -9999 -9999 -9999 -9999 -9999 -9999 -9999 -9999 -9999 -9999 -9999 -9999 -9999 -9999 -9999 -9999 -9999 -9999 -9999 -9999 -9999 -9999 -9999 -9999 -9999 -9999 -9999 -9999 -9999 -9999 -9999 -9999 -9999 -9999 -9999 -9999 -9999 -9999 -9999 -9999 -9999 -9999 -9999 -9999 -9999 -9999 -9999 -9999 -9999 -9999 -9999 -9999 -9999 -9999 -9999 -9999 -9999 -9999 -9999 -9999 -9999 -9999 -9999 -9999 -9999 -9999 -9999 -9999 -9999 -9999 -9999 -9999 -9999 -9999 -9999 -9999 -9999 -9999 -9999 -9999 -9999 -9999 -9999 -9999
-9999 -9999 -9999 -9999 -9999 -9999 -9999 -9999 -9999 -9999 -9999 -9999 -9999 -9999 -9999 -9999 -9999 -9999 -9999 -9999 -9999 -9999 -9999 -9999 -9999 -9999 -9999 -9999 -9999 -9999 -9999 -9999 -9999 -9999 -9999 -9999 -9999 -9999 -9999 -9999 -9999 -9999 -9999 -9999 -9999 -9999 -9999 -9999 -9999 -9999 -9999 -9999 120.325710375599 111.608741822034 105.795933506209 90.8693266439195 86.2152980913281 85.0646429935633 82.9684911824322 81.3693017336005 80.4517648008651 80.2332369112502 82.3515584603244 80.9581500563637 83.2204671435645 89.0892010328763 91.7727854239374 91.9268952697875 92.1025824610852 91.3172261070576 89.1321254758807 83.9615277769289 80.6271070275825 78.0006098966216 79.4146018376708 80.6168816055648 79.5310393563302 83.8486914486686 85.7563828152418 79.2586726945717 80.5659338403009 78.9024119506297 81.3231106410081 83.6748195055496 99.4523306559695 102.822568587227 93.9435867815828 84.3782810462106 82.6214491480454 87.365548263748 96.4615631434843 99.5718152907498 88.828873165422 89.6103808436922 93.9335880657647 95.9362097441686 95.7098689551194 96.4825302806335 92.3483863845891 93.3387246213881 92.1608362184254 85.6648843739569 86.0456807258943 88.6009515381157 88.1710280368493 88.5315888325728 91.6383800055628 95.7231718039705 95.9053599282837 95.3103758301599 92.1058837778513 90.2646750886305 88.5023323849714 87.3244676085969 87.497087708991 87.7041530514833 87.2796705285468 85.7336879618757 83.8141697406846 84.6419447089195 85.8197875621777 85.0423067247665 84.1345872416873 82.8454040069294 83.5514181349435 85.5544748212443 89.5177405309043 95.1886653018076 99.8204239088209 109.943200382391 93.0823842270457 87.1121288625515 83.5597763258791 79.5792413284881 76.1787475701634 74.3908645520567 73.4757741297715 72.4921109153022 71.5755226639297 73.270252301188 75.270132222866 79.4793216993721 82.2610087201603 80.8948294638007 82.044993511842 82.1690044494237 78.5067643042499 76.151668096376 74.1175807160856 72.5467816853563 68.056913283492 66.0762791636403 64.9323243285687 65.4195497220399 64.3827647319848 64.6340189525698 66.4619006024303 67.6927201517215 66.3247306367097 67.7296682357537 62.97368993322 58.0202418074835 60.2262433885175 59.3005339456697 57.4600029866831 56.8505119920761 59.0363298187335 62.6139441287929 62.8492910960519 65.0791278256142 62.8822266854046 66.2181266689112 67.9705023473465 70.1142268735017 70.8936918283077 71.6357179304043 72.0033092451554 70.1456672791855 70.1954311798001 70.0402115464637 70.8763582971727 69.5220862903615 68.9575681063835 73.0088198403575 71.2159507762937 74.9568431583502 79.0847562813204 77.4199744195038 77.8358160182617 80.2892521658507 81.9607746614517 83.2339389670455 84.4561822859774 83.7608260977346 83.3635244461866 83.7732755063441 87.8963577399513 90.0955987644397 91.3419516982835 91.8098789981759 88.9918081156784 88.1159745567491 89.8240584396933 85.710292736744 83.9924926802658 80.8984393576822 77.5778758788784 76.1586344128591 77.0097946348302 80.6838327515395 81.3248998576562 82.6383198196796 84.591620097272 86.6147867428868 88.391715016129 88.3296903443063 87.8274068272591 87.2293464357444 85.4819891017686 83.7946900592056 82.1947596216416 79.7378667764433 78.1086240954329 76.2750006839529 75.4020193059174 74.773129997892 75.2084223661072 75.3805395865645 76.2833623314004 77.0541493730868 79.062783951589 79.8587209032457 79.6121546386263 78.8314405710858 77.8643167982024 77.684549329798 77.2640746029115 76.9990864210882 76.5944066227213 75.0810482465653 73.9849210002952 70.4027136898605 66.5211852567165 62.0988476975295 57.376170209131 53.1958717836567 50.5726655403345 48.2222348702927 47.2846371062496 45.9631002930731 45.9521977233428 46.1156515306474 46.4110829165749 46.6899058200287 46.5790497422115 46.7358169231058 46.5503502620148 46.5301888830428 46.2592378734757 46.3088326987681 46.4379048919471 46.7802544211968 47.2111968564739 47.148672353172 46.9189917025835 46.6924773425884 46.9074506670377 46.4091470840472 45.9139234777234 45.3860825972243 44.9682823351401 45.5724164587437 47.1291126119507 49.1296381028177 51.4218230924031 54.0971936755119 57.2897605291053 60.4430736148284 66.2291512099039 71.6124144861857 74.2863408072468 78.9062205920664 83.6440335801233 91.0911775694526 96.2049869355843 95.5201231796855 94.2556652009139 97.1783234455653 92.1805577636349 89.0745918403517 88.4052832718506 88.653150311681 89.8751274456826 90.7131154542447 92.8403123726985 95.7811620734546 98.9798797295796 101.405909912362 104.837256264813 105.826845074178 95.044200993823 86.6626064374253 79.6447225193291 75.7417785789102 71.7731878706651 72.2118886034001 76.4582073924279 72.409227408963 71.9387676216777 76.463597980471 76.1655711620188 75.6083853552111 73.859933428612 73.946485563203 75.0828769226766 79.0804120668881 77.3199496110813 77.61525008174 81.674906226964 80.5882154082771 81.1176573669894 81.6053320243245 80.7694821363053 82.7616561798337 86.6217872675089 86.3567046012883 87.3743444714714 90.3628734351017 90.513860944513 89.1922490325479 86.4910802254802 83.5261473483734 81.6378224840258 78.9320153364946 76.7336563479081 75.7895414179459 75.2022346141075 75.64321359591 74.8504649796847 73.3021958891764 72.4637968764322 72.3783878060683 72.2416072169916 70.8272612945165 69.1037234705979 65.9388216788172 63.8940050400067 62.326318956338 61.1738968522413 61.0443940481756 62.2361912457553 63.2899556795867 64.9733396659182 62.0202108881882 59.54384698672 59.7755962677889 60.5649355482937 61.2275420819983 61.2816691524149 61.7115482535147 62.1351363750582 64.3512958535032 68.0906804973986 72.0988695552041 72.4385117149502 73.146764140184 78.1553777838702 84.8139351119097 82.5253114307529 81.0311585037866 75.6956580073024 77.3423607952307 78.8266175046355 83.0721181266885 88.6538104191422 104.787781552387 128.568708115215 130.528441435981 114.423920310539 98.9596300207537 105.073343860427 103.187254957265 110.386388693655 112.406718546678 110.845006760165 111.989600005501 116.266747128448 110.589446362877 112.58852546843 125.595409933065 95.5309949674532 120.217382100373 136.503966975004 102.31574020711 55.9399655187284 40.1232551934147 60.3559814644208 59.5702603558497 41.058713817587 54.5666822728774 77.416878329579 118.457330222289 143.927432310472 142.590983901256 96.0800837723987 68.0416622954829 59.0959660346915 -9999 -9999 58.4494893516866 -9999 -9999 50.0412845592712 55.3262211545968 93.5931276492695 122.375397673814 147.098099065541 152.991455335295 146.919373431684 148.379885549861 148.219399046211 149.503307715318 154.423146793604 158.063416937867 162.430722585899 165.815653099018 173.775423675723 176.797678888432 173.075361046642 182.078962475415 188.212261773458 172.499154405149 156.24092178256 150.111369435423 151.638889155189 150.297528348661 144.995243499401 140.107062891667 -9999 -9999 -9999 -9999 -9999 -9999 -9999 -9999 -9999 -9999 -9999 -9999 -9999 -9999 -9999 -9999 -9999 -9999 -9999 -9999 -9999 -9999 -9999 -9999 -9999 -9999 -9999 -9999 -9999 -9999 -9999 -9999 -9999 -9999 -9999 -9999 -9999 -9999 -9999 -9999 -9999 -9999 -9999 -9999 -9999 -9999 -9999 -9999 -9999 -9999 -9999 -9999 -9999 -9999 -9999 -9999 -9999 -9999 -9999 -9999 -9999 -9999 -9999 -9999 -9999 -9999 -9999 -9999 -9999 -9999 -9999 -9999 -9999 -9999 -9999 -9999 -9999 -9999 -9999 -9999 -9999 -9999 -9999 -9999 -9999 -9999 -9999 -9999 -9999 -9999 -9999 -9999 -9999 -9999 -9999 -9999 -9999
-9999 -9999 -9999 -9999 -9999 -9999 -9999 -9999 -9999 -9999 -9999 -9999 -9999 -9999 -9999 -9999 -9999 -9999 -9999 -9999 -9999 -9999 -9999 -9999 -9999 -9999 -9999 -9999 -9999 -9999 -9999 -9999 -9999 -9999 -9999 -9999 -9999 -9999 -9999 -9999 -9999 -9999 -9999 -9999 -9999 -9999 -9999 -9999 -9999 -9999 -9999 -9999 148.404640039465 134.100854362749 115.089628778143 94.5700922767377 91.7051447775319 87.6842631669565 84.6752072076369 82.3444852172576 81.6262131606906 82.986225312458 85.879881807125 85.0728929434387 88.0565028178762 90.7406660476053 93.8677899087082 90.9569136482351 89.3278396076668 92.4913873208712 90.9506136074647 87.2307676972895 79.997703272326 77.7225685804336 77.5446084383954 78.322809049186 83.0261681478822 83.7935917817798 87.6485459203069 82.8302105495559 86.0990504365857 79.0281332029471 81.1595313823169 80.8660257947952 85.863212733365 112.90510709721 98.7737499464133 88.9084766947775 86.1441075218995 94.7210959131693 98.0274390229944 109.18800044585 96.5850636194469 98.2098999822394 97.040606016912 101.169937607056 101.145234884617 97.5109857501772 96.6032553397843 96.9151641879544 95.0141366015015 90.0711274795995 86.2153854719933 86.5210379947105 92.1881753110257 93.2940202223305 92.5066144848278 95.3247487845385 93.1016427608665 91.4357432289933 89.76220070739 89.2551774552918 89.1891121234044 88.5615969546 88.530688063778 88.5920116276862 87.3693242466552 85.6117026494846 84.2257111532323 83.9131801055291 83.9414984525603 83.4211515079413 82.0698182835512 80.6103205185067 81.6320191744257 85.7895187181648 89.613693556126 98.473236576465 104.78353275585 95.6287931871946 89.2638147152502 84.7444801690599 81.1322348331175 78.480145530384 75.6565074101025 75.9454047492405 75.450925695676 75.7275071584203 76.8046771633202 76.8394385252251 77.8348688322906 81.8636319962582 85.7811712364598 83.430209469952 83.6617439234054 83.9632648037321 82.0005325252993 79.9930151662859 77.4630277820203 76.2126635628864 73.1584680805883 71.0356527197725 67.8423858177524 68.5979477721365 68.0700216696616 67.6203080419865 67.4552206499569 66.5188642629692 66.49957663716 66.3549127791977 62.9912422820529 64.962227471526 63.285126672949 62.7716721228295 63.1480551528732 60.8708147055957 57.7227517741942 62.3267376087305 65.348532774321 63.6826314100442 61.8513980018496 65.2466859897082 68.367812063326 69.7006204473397 70.4127181964111 71.8672877286343 72.5117054826046 69.1971459705564 72.2587151016052 73.532388307639 70.9568132296386 69.9482084457048 71.3893080474233 73.1053219604725 71.8315423513552 75.3255367735988 76.7915916545878 79.166520850174 81.8783099225047 83.910116294621 85.2168010955784 84.9663153122576 86.8239333417998 88.8590371255007 89.0888778131314 86.5747889999559 90.9160211632486 94.7258787137771 97.2574665332989 97.1604432595461 93.8317851804139 92.9040508304741 93.8503766147922 90.6169142803192 84.1428353829069 80.1738567415103 77.1440259386416 75.4876738464427 77.0029417276332 77.5466421359469 78.6113937930722 80.8590613912102 82.6300231313231 84.4406527434427 86.4446239675302 87.600214126362 87.874315748817 86.9984449003706 85.9593165718953 84.0976105090321 82.5035516206855 80.4577982584515 78.7128107431699 76.062000320489 74.3456972161176 74.1540968237859 74.9405842657477 75.6501639335564 77.3545928471821 78.6570213153659 79.884866570646 80.5384045427859 80.6633635605148 80.5758446809011 79.4577517706975 79.0477320907822 79.1196479214919 78.4467860538614 77.4053266599096 76.3803866127347 74.8171947362553 71.7463518864916 66.438224209387 61.3166078382186 56.4009314168101 52.3529539523829 49.5671612333588 47.4539611048942 46.1510932907017 45.9464708618054 46.235833357152 46.7992382840471 46.6421595085121 46.6574484626881 47.3509216629284 46.7902896668853 46.5221019965286 46.505846201451 46.3687866875067 46.779493170103 46.653001381241 47.8815583117062 47.8547229403371 48.0992080181653 47.9847212896934 47.7200463381882 47.6536013513561 47.1683242753181 46.302955006713 45.9122762391124 45.3285720625512 46.1507031467312 47.9933930645328 50.1148749904201 52.9166196140898 55.3020711002249 60.4536416561392 64.5300992623495 68.278894108796 73.4837126931457 74.9339593478126 78.1127072023272 82.6829391306268 88.4150706209317 96.1451874990011 95.0748327636435 91.667853632325 91.7831488781754 92.0882805507427 88.7344846891473 85.5690248167732 85.4520796505574 87.1929059076328 90.6397808864562 95.9935412501614 97.788138267084 100.584197446242 103.41153257689 105.760777565769 106.661810332811 102.988772294586 92.6277629277212 84.0690931660804 79.2981562152644 73.4419360876236 71.0624021391132 70.4867293793734 71.0124941340526 71.0881371565903 75.3330548688874 74.4081673661565 74.9530348888807 76.1791317693926 73.0187933931294 74.6312720879454 72.4062593900539 74.6195117169536 76.5099745472105 78.8115461651296 79.7320158669018 83.664673001082 80.3823323800307 79.5986167442565 82.4763005913834 84.7438197860498 86.6349681286428 88.5695989150144 92.6574750377266 93.0932845177524 91.067172131856 88.1115096129206 85.2450598357495 82.792719417538 79.8429144286487 79.0992166029039 77.9522047768926 77.8225375430739 77.2744977853691 77.0561143708817 75.572811090781 74.9816853531144 75.0427263804365 74.2075944155209 73.2089930219134 71.4834600412217 68.9389662591845 66.7799574513268 64.6331999471674 63.5380872010408 63.7033126216514 64.799953838406 65.7743256348435 65.7867770922038 64.6559361486535 62.7471497820542 62.1763105328421 62.7508871686071 63.0617273195008 62.9786897729622 63.335429864463 63.4259530914895 64.7670842098401 67.8794149186568 72.6583981603851 70.6370373939201 71.4769562577694 74.7112362595496 80.7208684563585 84.9926103015918 78.9013887312466 83.300711096099 82.3154985508993 85.2508744090545 96.3703749547303 95.4317172928235 115.766218053283 136.299890400053 95.6592167587399 122.509551639229 111.286878248125 113.390844737663 117.861541951115 62.4267698706869 79.9515827354778 115.456499120423 106.413668797723 112.781005102606 119.935488346639 121.440037619175 117.734722586188 99.0370659572073 134.818798663152 138.603582601685 107.578640474847 78.8606265833822 43.7116387636111 44.9449577757182 47.7499561204833 41.1780256978221 55.1313009713817 58.1515223766382 88.02572617073 154.799917657262 168.04347479665 103.027011598834 79.1168684467944 61.0443166584558 58.7286619404422 -9999 -9999 -9999 -9999 51.5726926982252 60.6654876182455 85.2527454233898 119.471564647743 155.406726177468 153.878496380911 152.92808424092 146.978045011118 141.908831616027 141.950038116815 157.151529911314 163.07923072317 159.91076039115 162.056401752661 159.436708947485 168.506739329239 180.426716293558 151.086341497969 144.861608861601 143.856534481562 142.293136876442 140.349913705913 139.810696038188 -9999 -9999 -9999 -9999 -9999 -9999 -9999 -9999 -9999 -9999 -9999 -9999 -9999 -9999 -9999 -9999 -9999 -9999 -9999 -9999 -9999 -9999 -9999 -9999 -9999 -9999 -9999 -9999 -9999 -9999 -9999 -9999 -9999 -9999 -9999 -9999 -9999 -9999 -9999 -9999 -9999 -9999 -9999 -9999 -9999 -9999 -9999 -9999 -9999 -9999 -9999 -9999 -9999 -9999 -9999 -9999 -9999 -9999 -9999 -9999 -9999 -9999 -9999 -9999 -9999 -9999 -9999 -9999 -9999 -9999 -9999 -9999 -9999 -9999 -9999 -9999 -9999 -9999 -9999 -9999 -9999 -9999 -9999 -9999 -9999 -9999 -9999 -9999 -9999 -9999 -9999 -9999 -9999 -9999 -9999 -9999 -9999 -9999 -9999 -9999
-9999 -9999 -9999 -9999 -9999 -9999 -9999 -9999 -9999 -9999 -9999 -9999 -9999 -9999 -9999 -9999 -9999 -9999 -9999 -9999 -9999 -9999 -9999 -9999 -9999 -9999 -9999 -9999 -9999 -9999 -9999 -9999 -9999 -9999 -9999 -9999 -9999 -9999 -9999 -9999 -9999 -9999 -9999 -9999 -9999 -9999 -9999 -9999 -9999 -9999 -9999 -9999 153.524383905098 141.853842776382 121.431700359239 107.613841329688 100.311530231659 95.8004315983679 91.0722003073669 88.5380535607578 87.9691404131429 87.2639109417533 88.6861784454369 91.2519158895267 93.9025278982259 96.8769930684803 98.0640429931158 93.3932726101732 93.5823868958241 95.8239841982431 94.6809514895113 87.4841377873066 81.6118243487923 79.9685101919196 80.5267434205749 81.458614331468 86.4896431716102 86.8980425686956 86.1079969585086 87.3177318040068 93.1062355555898 83.9364962121641 81.6446443082759 81.6016513932254 85.1492699038195 96.6862691791876 107.954394057987 97.407380643346 90.188168462924 97.4730355124947 102.1446078854 106.515893180039 109.842971457559 108.005509169697 102.202778386591 101.169788330851 103.017755053199 98.5325632755828 99.2513712324769 100.279766323808 100.626451434136 90.5843878139653 90.2106404949037 92.1429241645724 91.6784226316653 94.2593065396152 92.0179380069212 91.0706882594897 91.3035842973026 89.6977798205433 89.8972307101375 90.5603148235082 90.0318296966036 89.7847080979049 89.5206984413699 89.9209764376337 87.628324950982 86.6691747138933 84.7914846187795 84.2578801825453 84.308592206469 83.4711902134343 82.773126315547 81.2712603575386 81.0293605205082 87.2913380590514 92.2461188221307 101.9057763497 103.900934494246 90.954269898944 86.6331332470221 82.6893327260528 78.90837123788 76.9270390901044 75.0285001446779 76.0776090946743 77.1145852091067 79.323738054712 79.5500722137007 82.0194683191277 81.7935418269584 84.4129473777399 85.0789992749338 86.8031548077249 84.4336485158992 86.1163346073863 84.0708013065976 82.8067419773139 79.4346373062005 78.2097599382763 76.1142537330303 73.3997377622718 72.6936280531342 70.2160380774552 69.717208398682 68.8500113872143 68.4246734408866 68.4933686205124 68.2205572221966 66.4204461889661 69.1424156521165 67.6451016240013 64.9362688749551 64.002321780873 63.64770068587 65.8936840282322 63.3066276493931 63.0704257290482 66.1783130936951 66.0750424693067 61.8392851269784 67.1821363623199 68.4672496206979 69.3378169295197 70.1084942664174 72.0813665586498 72.3596619387556 69.4759785993094 72.9239618916036 72.6457981379975 72.5059785341897 73.1504310956731 72.3238719861305 75.5017011916475 74.5692738980367 76.1623660016881 77.2732243183147 80.0630415094522 83.4327108977866 85.9357722812002 87.8640984467996 86.7709301298929 90.6756173291579 91.8741294434828 95.3476830470723 92.580768979109 93.8760686347104 100.774912265444 105.369227342315 101.803296100015 101.795538634483 98.7493433370008 96.0475755901276 92.6499873011276 87.3930197247049 81.0171822398716 77.209637064629 75.6052535942892 75.2686277640864 76.1022382220387 77.7077421533625 79.1513012369602 81.2555574354192 83.6120936868894 86.0942071131532 87.2435723643933 87.8511293381402 87.3996540178278 87.0940282990057 85.9838442773828 84.0902943056151 81.9326468096025 79.8263296256556 76.745764594023 74.2859574948914 74.2366706593853 75.6792538582868 77.0191494702977 78.6492996302149 80.5047034814018 81.146269417365 81.9154318076654 82.6001211679827 82.3001799919215 81.191562446467 80.7408608653784 80.3569718839721 79.4628376935287 78.2394507453723 76.5458888450397 74.4471127594021 71.4195651282544 65.8835755716631 61.3696527226988 55.9169552994509 51.8920975235891 48.3149938727277 45.8091079159143 45.1486507959945 45.3720149830831 46.0598735797138 46.5123093458437 46.7291896117237 46.8807358041468 46.949947265653 47.3354748419385 47.143359498418 46.9264421042876 46.9194216394054 47.2323590089779 47.7728389607914 48.7271823965786 48.7924615069918 49.0889280207527 48.6111912167495 48.8431969400515 48.2107570486794 47.6595594633746 47.2679666633374 46.8608179657124 46.2452979791996 47.4377857547869 49.6523278940752 51.0214102372245 52.9837005990385 56.0210778262637 59.4950913614575 63.688373612194 71.1749441369477 70.0359878272845 71.7262283329042 74.9730373542859 84.0524538679691 85.911038946755 90.398004188628 90.0800303448897 89.7886295286805 91.5488842103238 93.4779451716382 86.8106850426792 81.7601878208798 81.7593870978738 86.323657160594 91.6515373688765 95.9674156491773 98.0249391650234 101.147193281547 103.172404552106 104.820608278478 103.907536847263 106.5579514433 97.1306836149857 88.2735769584398 79.9769857102514 75.4899165286144 72.3502890306666 70.0532524386899 70.7566213740168 72.2595348501682 72.252005848805 72.5947670923109 73.3126530363459 74.1487270081367 74.3449189066885 74.0722824849407 72.8279478929853 74.0139628061585 76.1159209523252 76.3220535384363 78.6158634100227 82.5785787110148 80.1557233594086 78.4966591867142 82.7405788427145 83.7856026800587 87.5926784174011 90.6963584242599 95.7883738042518 97.1302986722083 93.3154523687374 91.8210169594313 88.6689742662792 85.7558246505329 83.1249196677077 82.2939386250625 82.1275405269217 80.4733307703431 79.6801625288159 79.1454838579068 77.9275205771653 77.6947910129365 77.170741970447 76.9582651140495 76.193333259293 74.5574014551264 72.5025246770488 70.0927733516667 67.7913208797534 65.9900048846222 66.0892593758654 66.5953944810847 67.1232002933248 66.1718966883381 65.9545301540915 66.5353738247534 65.36863919644 65.749737833013 65.7604930618281 65.0152081444542 64.7041588065952 64.7971533156504 65.5246418897535 67.2878930064828 69.863512400892 69.3001547905777 69.95069237058 71.7929542600474 74.5526271400566 80.1883249474529 81.3151959520352 104.139991998438 92.73361192305 88.4176062603847 90.004888902722 99.182220372085 105.553548046658 115.195242636661 136.175515543064 129.549505855064 128.540268818706 113.425490043542 35.2552169610182 3.17307918737673 2.39514466987873 113.335350356023 103.834942569445 114.464742283491 119.071511128085 113.894319238925 108.862949356019 120.325110074654 136.338191422458 129.880522293047 107.954281650746 88.19750635125 50.4718076490301 44.8255008062646 40.2859556830913 42.255556431251 76.1572466365098 52.97335604258 74.7477647884144 161.060102187057 155.85303497677 101.102497329548 87.6622723091043 67.630263135108 62.624225303196 59.6845463887159 -9999 -9999 -9999 53.1846443203094 63.1384905379601 84.3405611885696 121.243653473781 155.490899102279 159.56763174465 161.309828425342 159.72646332717 135.220235157942 127.650858325048 134.933572448919 135.296392044735 136.0601820999 145.545999577197 139.970272940861 -9999 -9999 -9999 -9999 -9999 -9999 -9999 -9999 -9999 -9999 -9999 -9999 -9999 -9999 -9999 -9999 -9999 -9999 -9999 -9999 -9999 -9999 -9999 -9999 -9999 -9999 -9999 -9999 -9999 -9999 -9999 -9999 -9999 -9999 -9999 -9999 -9999 -9999 -9999 -9999 -9999 -9999 -9999 -9999 -9999 -9999 -9999 -9999 -9999 -9999 -9999 -9999 -9999 -9999 -9999 -9999 -9999 -9999 -9999 -9999 -9999 -9999 -9999 -9999 -9999 -9999 -9999 -9999 -9999 -9999 -9999 -9999 -9999 -9999 -9999 -9999 -9999 -9999 -9999 -9999 -9999 -9999 -9999 -9999 -9999 -9999 -9999 -9999 -9999 -9999 -9999 -9999 -9999 -9999 -9999 -9999 -9999 -9999 -9999 -9999 -9999 -9999 -9999 -9999 -9999 -9999 -9999 -9999
-9999 -9999 -9999 -9999 -9999 -9999 -9999 -9999 -9999 -9999 -9999 -9999 -9999 -9999 -9999 -9999 -9999 -9999 -9999 -9999 -9999 -9999 -9999 -9999 -9999 -9999 -9999 -9999 -9999 -9999 -9999 -9999 -9999 -9999 -9999 -9999 -9999 -9999 -9999 -9999 -9999 -9999 -9999 -9999 -9999 -9999 -9999 -9999 -9999 -9999 -9999 -9999 147.423713899572 138.8577459903 127.093988271683 116.07292956292 109.499785288575 103.030328891606 98.0382800296135 93.8177915469988 91.4834674080086 89.6634194059148 91.2082983367363 94.0733075992778 97.9037586474803 99.4568757611399 100.524640766138 99.9471406821271 96.780272135382 99.4835209840644 97.3635810831531 90.2410001456628 87.9141765439641 82.7314528574776 83.1908876990932 83.8361803171319 85.5414653936674 88.0473020971155 86.4942517276679 91.2923157362553 97.9336421583454 90.9622197737315 86.5537852264973 87.3450189833888 83.518581875385 91.865946181054 120.963371092676 102.275408406065 97.2925572824092 114.097485450112 107.318395262773 100.185388364256 108.346144677143 106.261187936 102.200556211723 104.516815646074 102.39436129626 99.4949375239939 100.859608754746 104.306468718786 101.077882563068 91.5983537349003 92.2609572617173 95.8379778329811 97.7238125199676 95.9772346267206 92.8029231199294 90.4388815433714 89.5010335061829 90.939900600754 92.8565766993671 93.4983898515163 92.1935596888443 91.4622484878103 90.2782782769744 88.7785705688408 87.9737558377777 88.2975467861023 87.841132342341 85.8110024306994 87.1251152480613 85.8548462877513 85.0800781956612 83.9197701352039 84.1977271129716 87.8698213556319 94.2933283094137 98.4170407304492 93.4414895618239 88.2190395141385 83.9968268438106 81.0179739045509 78.1633343895558 75.7133531124231 75.2877782998137 77.5287555196174 78.4741755665766 82.309814123522 83.829346407549 86.192590644311 85.1603779054903 84.8188208917042 83.6718304338689 83.5752155424081 86.3650905103001 85.7028690001483 87.9401854684825 86.1868411430288 83.6779649876928 82.0369638548313 78.9304089695317 78.9941045985588 77.1754762108107 74.8030756528072 73.2871429902224 73.47515739837 72.3064847604007 72.3098830418411 70.893764019601 70.3692348730254 69.4085548689572 67.7016432641037 66.0685755967383 64.526464192676 65.8278311105445 65.5553406186135 65.7544505896342 63.4837264525384 68.203430895063 66.9675476170634 63.7162048734702 67.1418530609889 67.99590186574 69.5975975040914 70.2541068483743 73.1135091180497 71.5859103211793 73.7469495429743 74.6313012130689 75.2741032047922 75.4732856106138 73.2947541314786 74.7980013013214 76.0355814470128 75.2972415102203 77.1892120245375 78.2265651643611 81.7827080817078 83.4138332481549 86.9362913862633 90.53302220851 89.4976122878371 91.8962583388411 96.3961567985582 100.962487414385 100.659951272784 100.905484850386 105.959237168129 111.566244264184 107.564357232996 108.596817885274 104.823571529432 101.882150933458 96.2881474099273 89.5796135913656 81.5565976534268 75.8661152467733 74.6868675164905 74.7600052460927 75.4656254218404 76.5781128713081 77.866544172481 80.1116335556132 82.7010352853018 84.7233662712533 86.8721965532857 88.5860887836009 88.9744868282988 88.7566265213996 87.9599181523188 86.0481702431914 84.0602126732652 81.8568916754257 79.5517418917241 77.600653526231 77.2612374249249 78.5566526703293 79.932173568572 81.1207019797842 82.995608607436 83.279828666737 83.8286383453991 84.2618056495369 83.5429411498112 83.6396883535007 82.5660154792067 81.7569778772023 80.5371625794856 78.5780428047126 76.6876012963299 74.691127239429 70.7994173631464 65.3841909739352 60.6060281381326 56.0525021691727 51.3855753327027 46.8357443521998 44.0204906498472 44.0713768985882 44.9229164430618 45.6887386189552 46.1420557203799 46.5101287192258 46.9428984428505 47.3349862588505 47.4214968610945 47.4431033473552 47.5282631867393 47.2454092448253 47.7543815443642 48.3545157334344 49.6120440198418 49.8655164971698 49.9537377581287 49.7322148257248 49.864789516004 49.5737931700854 49.8236436861567 49.0252433200507 49.515481581647 49.0514492865586 50.4476539530055 52.8649744031161 54.409572284847 54.9606393580275 56.7866130144219 60.37733555535 65.6840135875655 70.1258485819754 70.5254599327986 69.6113366514835 72.9325874820924 76.2517196360747 82.9020877262856 83.8534231098855 87.503256152595 90.3449367758979 91.3663363699629 89.1626215962995 81.013922460567 76.8776526801329 77.7599710438926 85.3169131879726 91.9008619702497 92.8091685092185 96.9466047642331 99.9091343886567 102.271887174356 99.1485993536282 94.4299403253862 106.508603308313 94.6328155056185 87.958856702842 81.1630404651404 75.2904819178036 72.2536001190076 70.4974285301244 70.7995639252424 71.8986542429775 72.5609767500846 72.7118509821071 73.1329680600738 72.8879723714285 74.6789972951815 72.2857996727602 72.2158736289925 73.5121336820686 74.6612562219449 75.3530332038951 75.9240595408875 76.8365165686655 76.6434671338216 78.4886711782552 81.9771406566361 85.0576539710659 89.1420013114154 92.8843209158292 95.998314442493 94.5636026468873 95.1126728233879 97.9651676844503 94.9863584177671 90.0662264846254 85.5098284390217 85.7445978697007 87.585889882706 83.9665429758512 82.9451475945145 81.8796899350159 80.3466328763071 79.9524959950069 79.4457277957273 79.383341522099 79.1355097321297 78.0853116116533 75.6873330605639 72.6835121143478 70.6353807896786 68.8180064764443 67.1820480259469 67.7143546035556 67.771218159885 68.1419453065866 68.5888049734023 69.4462521701354 69.4077690919592 69.4034909696246 68.6996890503956 66.8808058807038 66.3279312600811 66.7472098166088 67.3264095536864 68.0964455475876 68.8232351562801 69.421960495488 69.8142487618311 70.8027685821164 72.6746889203434 80.7372862203902 82.0474973876871 95.128431893555 108.168380460476 115.637212277574 106.055349721134 109.579384582271 122.116457140155 126.532912731649 117.73877405503 132.466944392558 108.63778104759 45.817853063981 41.5720169351331 24.4801035743254 49.0569810810313 115.215445548871 109.194080271842 110.19317979448 116.04192161051 121.488388192395 99.0554962015491 93.308206678719 128.822153423007 135.147221220758 109.832391750966 107.54419086722 67.7727496054493 67.0635357005622 56.4179041114033 62.2497714638094 55.6877752526042 52.0866227148164 55.8338473674178 115.833754094981 94.4467965128715 97.3245319733645 123.598871117418 98.2793325613815 94.9758903620053 72.7219509664895 57.9028572083487 51.7047410444433 -9999 52.2700271417937 60.1899551916438 83.2524301685228 124.584342704196 141.618051188476 158.813922590844 148.082337366169 128.918405946307 125.689426439611 112.337098690312 111.144304794223 118.8587699011 134.379927188097 144.351299164698 -9999 -9999 -9999 -9999 -9999 -9999 -9999 -9999 -9999 -9999 -9999 -9999 -9999 -9999 -9999 -9999 -9999 -9999 -9999 -9999 -9999 -9999 -9999 -9999 -9999 -9999 -9999 -9999 -9999 -9999 -9999 -9999 -9999 -9999 -9999 -9999 -9999 -9999 -9999 -9999 -9999 -9999 -9999 -9999 -9999 -9999 -9999 -9999 -9999 -9999 -9999 -9999 -9999 -9999 -9999 -9999 -9999 -9999 -9999 -9999 -9999 -9999 -9999 -9999 -9999 -9999 -9999 -9999 -9999 -9999 -9999 -9999 -9999 -9999 -9999 -9999 -9999 -9999 -9999 -9999 -9999 -9999 -9999 -9999 -9999 -9999 -9999 -9999 -9999 -9999 -9999 -9999 -9999 -9999 -9999 -9999 -9999 -9999 -9999 -9999 -9999 -9999 -9999 -9999 -9999 -9999 -9999 -9999 -9999
-9999 -9999 -9999 -9999 -9999 -9999 -9999 -9999 -9999 -9999 -9999 -9999 -9999 -9999 -9999 -9999 -9999 -9999 -9999 -9999 -9999 -9999 -9999 -9999 -9999 -9999 -9999 -9999 -9999 -9999 -9999 -9999 -9999 -9999 -9999 -9999 -9999 -9999 -9999 -9999 -9999 -9999 -9999 -9999 -9999 -9999 -9999 -9999 -9999 -9999 -9999 -9999 142.257514604488 133.568581312433 124.917662873186 119.245132305531 113.577809894004 105.453532798401 102.161962941188 100.662270972061 97.0306215846946 95.3973696952788 95.0918386322548 94.2993188684397 99.3336283355536 102.905632021244 104.964345021671 104.750067021415 102.639936570395 102.133666149257 101.083615061836 97.5502894618766 92.9218954249427 89.0385082611536 87.9641674808497 89.6977455340175 91.501061880633 93.7302958353993 92.8321154887023 92.0381421335563 96.3602053716129 94.2788969675165 91.4786271911873 92.0123126062091 85.9878294944611 91.7639913985358 129.390506060661 114.721018506482 107.600416911467 109.202771257559 111.221848489608 101.682607294496 103.772807798522 106.548398220004 101.513007469096 98.8876778554296 102.325947078946 100.161277765748 102.965634817596 104.603475426818 97.19415796632 92.1497274253091 94.2931860637357 100.548613342725 98.1051385415163 95.3081923491351 94.7775779421473 90.8786725285788 91.45141624565 96.6185055828455 98.0430968759424 95.9681507349555 94.6970728484444 93.5872893479986 91.771888661796 91.3993811767492 92.0386523369663 91.6300589194326 90.2100911939279 88.6475333666549 88.4981698291828 86.7039918793154 87.9988899731951 87.4832845466896 86.5300279016773 91.1182023349149 99.0378520175763 99.4892942739516 91.42574503457 86.5982518217791 82.243527565404 79.6400727063542 77.1577650296152 75.6733175660409 76.3118407950782 77.3060001593501 78.0600025767025 81.8700301647639 86.9186911021263 92.0792249404754 90.57471589974 88.2374891061025 87.9645634469396 85.6630507422296 83.9422307862748 84.887806265796 86.7150962793448 86.1748306006546 86.4056495418148 83.7369419132422 81.747985313738 82.9847480091691 81.6237524186897 79.0173415599937 77.6989582543373 76.1202315039825 73.7064468063931 72.9150566475088 73.1704098566285 73.5475071010322 71.7481716703182 69.7655611032384 69.6511317444675 69.0600068270345 67.8935704522452 67.5095715786611 66.4021477233521 63.8661097041701 68.8902606933434 68.3494859539961 63.3491105608865 66.5735157430903 68.7884000428833 69.7200243437074 71.5052211295306 72.8791256446068 71.7404117042155 76.2552253509871 76.626946439321 76.0835458106137 75.5612714487331 75.5834970510913 78.9904147821859 80.8682942916904 80.9162115378317 83.2292336612307 82.4923859410408 83.1317824543166 86.7113033682765 88.7679048578362 92.9710270991945 93.9186412421372 97.3312818952039 99.4880915798514 105.696459761004 108.326609643264 107.473429078597 111.844991135751 116.930581833397 113.853361631863 113.50280385605 110.772841680825 104.151169450065 99.3421208343117 89.9642240935281 81.573049396508 75.9373946698228 74.5134145157209 74.5912848668145 75.2796607056762 75.7893355522145 77.1635069575927 78.8749465782603 81.1958253488326 84.6839682119721 88.004089564151 90.0780711180072 90.6637437151759 90.9416180004662 90.255196378006 89.2105588591173 87.488727797498 86.0116002937206 83.9577635688963 82.5804962002778 82.3254881591288 83.2985369458702 83.835732972552 85.0223398175616 85.884915088851 86.1283901523764 86.4577328855963 86.4296663527173 85.8898016750015 85.7627678462788 84.6389752159739 83.0768816146726 81.4505052987071 79.8883917987132 77.229027680793 74.7244726624609 71.247949778473 66.393138374756 61.4939546876734 56.9008331702657 51.7716606032521 47.5794315042181 44.9843895241972 45.1568607618336 45.5670992872037 46.203014671434 46.6937327954219 47.5925050082146 47.9382920537069 48.3295203090804 48.3094419424932 48.0625185591211 47.9262628894309 48.4003879287213 48.7535902716153 49.3766397728983 51.1438916424016 51.9429039148773 51.7725384103824 51.6256818144469 51.6414630197152 51.3271936868516 51.3876275240078 50.965208101489 53.1358936370707 52.2921166779511 53.7403256969219 55.5264235930522 58.2514474008756 57.5922417910389 59.7050177148184 61.3656422787775 63.8679116938766 67.0574668930936 68.9005699286589 68.7808750082742 71.7629135710286 74.3848847426349 81.0219200480534 82.6807269373548 88.5060373902257 91.948019182772 87.8271366089632 82.266643073639 76.4362745446631 73.8728829165095 74.7286901091244 81.893626772775 87.6608300212 91.7832041826948 96.0753789947206 99.477107259423 101.215729720062 92.2670644166565 96.4286454007153 104.049936479079 92.6170099943064 84.6803388947495 79.9177860837399 76.6148383796832 73.6693083617211 71.8474436845432 70.9581321679591 71.7702982311337 71.6809976435508 72.5742178652991 72.5478182370604 73.3456546903219 73.4939926446101 72.191416404858 73.3117701367161 73.8303219372929 73.3700550967523 75.3950745788187 75.9648209286776 76.2177927664862 77.1419945958924 80.8602528799734 82.3495123585237 86.7156926303139 90.486150258067 92.6534765380165 92.8641295957855 93.3274680153323 98.0464723511323 101.263976193976 100.502231014333 94.4705362624495 89.2251166668107 86.2989369574899 87.0692169495612 87.8885107092184 87.282826177078 85.390292103155 83.4253746619189 81.889389995366 80.5895100917198 81.2011866918921 80.7872063851792 79.7673821273391 77.900732439688 75.4022982411129 73.6819695653534 71.5087835877771 69.8949596767148 70.0843994039519 72.0334476980496 72.6602367344775 74.3305322529813 74.9390586043386 74.2083198593949 73.5957186838782 72.1519542528135 70.1935625428639 69.0388209638071 69.3585578043763 69.8611623445106 69.7414498213239 70.5079348823146 70.853705418764 71.4211036645439 70.9891318800423 73.5789641265344 79.7584821777739 87.0879723495286 85.2868743452494 96.4860194200496 111.767386517866 132.475769786257 129.573164643919 140.092833370828 140.049487375372 132.377188178098 137.443409496577 58.5589589104496 105.704292159706 116.916122050407 90.3407568253842 119.016581075003 114.573514018835 116.63526367601 117.200357772912 117.499769772535 119.86668546403 74.6460878540783 63.2433178791577 129.868331286809 131.382471001534 119.246894477009 80.4809583049825 77.4641455699586 115.289362386703 67.2342446924882 53.2115780749474 45.5510695399069 49.5954704350411 52.7802470073788 69.7763398129284 67.3666179325494 94.6918942170804 123.357607902568 114.386579560482 113.562115681908 80.3538441918155 53.6255648856944 51.6275730031049 53.4118719474031 -9999 57.1116209721634 72.960255095187 98.8477147492246 108.485271895747 106.95154571364 103.467828651278 109.073772914744 106.183988769294 97.7358780230355 99.9446195021568 106.575582203443 -9999 -9999 -9999 -9999 -9999 -9999 -9999 -9999 -9999 -9999 -9999 -9999 -9999 -9999 -9999 -9999 -9999 -9999 -9999 -9999 -9999 -9999 -9999 -9999 -9999 -9999 -9999 -9999 -9999 -9999 -9999 -9999 -9999 -9999 -9999 -9999 -9999 -9999 -9999 -9999 -9999 -9999 -9999 -9999 -9999 -9999 -9999 -9999 -9999 -9999 -9999 -9999 -9999 -9999 -9999 -9999 -9999 -9999 -9999 -9999 -9999 -9999 -9999 -9999 -9999 -9999 -9999 -9999 -9999 -9999 -9999 -9999 -9999 -9999 -9999 -9999 -9999 -9999 -9999 -9999 -9999 -9999 -9999 -9999 -9999 -9999 -9999 -9999 -9999 -9999 -9999 -9999 -9999 -9999 -9999 -9999 -9999 -9999 -9999 -9999 -9999 -9999 -9999 -9999 -9999 -9999 -9999 -9999 -9999 -9999 -9999
-9999 -9999 -9999 -9999 -9999 -9999 -9999 -9999 -9999 -9999 -9999 -9999 -9999 -9999 -9999 -9999 -9999 -9999 -9999 -9999 -9999 -9999 -9999 -9999 -9999 -9999 -9999 -9999 -9999 -9999 -9999 -9999 -9999 -9999 -9999 -9999 -9999 -9999 -9999 -9999 -9999 -9999 -9999 -9999 -9999 -9999 -9999 -9999 -9999 -9999 -9999 -9999 139.767497501812 130.556637827962 122.307775312223 116.751431376801 113.254029842792 110.875817807214 110.916130322454 106.773199245876 104.024416498054 102.236354253439 99.9368675169179 102.767674243385 104.781818104005 107.805138282715 109.729160571972 108.655575795177 109.289610203593 107.806378590041 105.029759621513 101.664058297621 95.8535830944515 97.2108848207088 91.7295912918397 91.2913295461245 90.106382735654 88.2874572306373 93.7860723012776 90.2778682969091 91.9016946499866 92.7290349824519 95.2823352820469 91.7218869955779 89.1108535200365 95.9139854840248 134.410461558069 124.668366713155 111.555998619259 113.260851335802 117.020919320384 102.074615327494 102.018682483899 104.926659814362 106.013302983906 101.705782796174 97.1847850887194 99.5762762426791 100.210791398957 106.194772202976 103.584472269151 95.5831853587033 99.4286365235375 100.805400819553 101.723254936902 100.691449801149 97.1660320637158 91.0246039737955 95.2648131745201 94.5411794935836 93.2193330597661 93.8266612006025 94.6604427667124 92.0011762423005 90.3912060148756 90.9906068321409 92.7524862887967 93.5541648088458 93.5321313653054 90.8863140310906 91.8697568813437 89.8905699460352 89.5952468408091 91.3224350959722 89.8028452596092 92.3679408498796 101.817405761469 99.0249569027153 89.8815576024716 85.8859570543584 82.1543011491619 79.2776430292464 77.6055047890112 76.1823429623829 76.8529136755688 78.5617676657955 78.9511554375245 81.721991105088 85.1006293651736 92.363976786816 90.8557899765849 91.3565161049211 88.9783356477628 86.2771955052768 87.4561073693812 85.0494702517879 83.054288471429 86.116627781637 88.166860900473 85.9750709342928 84.1074438096637 83.2774312166007 81.9854856125976 80.1210105406842 78.1052656408379 77.5761191897799 78.1428856692212 78.1874604874449 76.8909575313076 74.4300408892565 73.2253928868085 74.3316490491358 72.549399271199 71.3881916314343 70.9605538289658 69.6247327332492 69.6296476024213 66.6696016981776 70.1791515142321 69.6536738287967 64.6806983346394 70.6349351525961 70.4162234111095 70.5828759045057 71.178106427931 72.0388086274253 75.5058863664535 77.5398579256126 78.2440632718388 76.8226716431447 77.6055975362426 80.3608819119906 82.738314458456 84.5554913574879 83.4261989678802 85.3845463236536 87.1302858244956 88.2006984862821 88.5266631211531 92.2751894660891 96.3372238424305 100.503063466036 102.466608194393 103.733964971997 107.797658678831 114.51103187101 112.401539174148 115.826814714086 119.416350982409 117.891939714724 115.312772282749 113.758629080711 107.141299220145 99.5290077657057 90.8554108961262 83.5913504193464 79.3217673322137 77.365421291227 76.0990002929877 75.9719869909904 75.9855562443181 76.6572964940489 78.3273265853734 80.8187565156498 83.9595273845507 88.3954376336719 91.0797269868032 92.4416333091995 93.624726807066 93.3994997104867 93.5560207657883 92.3724374022145 90.762488448024 89.7094669300908 88.7362372698962 87.993845590125 88.484655445027 88.5031814129382 89.0623651151885 90.0691408269414 89.8669638719071 89.930193596823 89.1659507386391 88.9276631539845 87.0605452632242 86.2377239260224 84.7092850360777 82.7777104853271 80.7042068614517 78.4728712264946 75.6315329064801 72.1106625649215 67.7959600477673 62.9673565869548 58.1468313051235 53.4498481936543 49.8297612574296 47.6258900711887 46.9112340408179 47.1744005255669 47.2628881332882 48.1823959756987 48.7985613864174 49.3048584517983 49.283665288907 49.2042363963111 49.4422524702289 49.6840166288034 49.3610677008509 50.1746560428589 51.3276398398974 53.4066098922566 53.912221066561 53.9192598556512 54.7600427733782 54.5530233913482 54.6359483033096 54.7723958958184 54.5998589530215 54.4206950992957 55.9829856837857 57.0671076685364 59.8881390549374 60.139754997433 61.5169344270139 61.8863544375956 63.070974431747 64.743064532096 66.3438955323629 68.3811808700504 71.3606063037226 73.6358396775269 77.7280693275201 83.0367045420226 80.6856544205173 82.2475154668827 85.978153207581 84.2991208293432 78.150616772927 75.321596775945 74.9484314724313 79.2206240773385 84.3976756896101 89.6435585030401 93.5583491215668 96.5213840880237 98.378261208044 100.078782794379 101.793946056536 102.957363072346 101.040178278455 94.3963331315976 87.1662665899127 81.9941317991142 77.9174895927442 74.2295427042096 72.4862577536309 70.7118769335693 71.0851648059208 71.7606538757607 72.744074004924 73.1193073551928 73.7981862486742 73.0142419227655 72.7769256071142 73.4123661784627 74.049832358476 74.0092080510306 75.1146556796172 75.7481580901362 76.7479984427831 76.9693748167567 79.7372677740841 83.6935818346383 87.9561159952266 89.9819055360863 91.9880718085187 93.5671292268766 93.5940461110362 95.6861775375954 98.1828598818131 100.500623881998 96.2155446114429 92.9352210480422 91.0920649379768 90.0905146235658 90.3655694038046 90.4266310954653 87.4628415842613 85.26667042625 83.9745896489697 82.78867716239 82.1165254998984 81.1577542648918 81.026968610198 79.7633416788507 78.0443394932123 76.4071199787189 74.4578892675277 73.2112398266037 74.701234928145 76.7236255317661 77.2598906524421 78.7803083244507 81.2912603031314 80.120469803542 78.7809479056297 76.5614485772967 74.9375644161743 73.2871520691547 72.5488432940685 72.3075520399097 72.0696917306661 72.7116551101916 72.2887726997401 73.0579585212973 72.8677793160954 73.6921234693122 76.9119690001695 85.2931368214623 97.6967494042729 99.3850000548408 112.398061693365 126.57493021839 136.249148785047 155.058467683411 150.844294575342 137.50910148539 60.8148549148803 55.6385385252827 127.867582025443 126.174764958827 122.102948910567 118.188085217184 118.144795605918 117.270611670656 116.646222568132 118.61006702797 114.69268463514 66.0834079397967 107.881905614925 126.944702246366 131.090362319968 114.74810853377 70.7383448336789 82.2797192528277 102.254090500997 78.7137062099211 64.3468538439486 55.6452678192869 65.0922977678429 73.8608435399953 76.5403295743252 67.8535564852113 105.066987368351 123.967842992731 123.703805113337 111.945990856576 89.6188866577325 71.4767175772213 60.2521958836992 56.2153720898253 -9999 58.2752561631282 61.8507423149425 74.0039437671797 83.4895899297718 93.5499653893289 88.8868671190677 83.7876412232787 82.1023286447078 88.9014641527603 96.2864980746042 110.85968319191 -9999 -9999 -9999 -9999 -9999 -9999 -9999 -9999 -9999 -9999 -9999 -9999 -9999 -9999 -9999 -9999 -9999 -9999 -9999 -9999 -9999 -9999 -9999 -9999 -9999 -9999 -9999 -9999 -9999 -9999 -9999 -9999 -9999 -9999 -9999 -9999 -9999 -9999 -9999 -9999 -9999 -9999 -9999 -9999 -9999 -9999 -9999 -9999 -9999 163.286154022621 211.648859594673 160.790094593623 -9999 167.807054494427 159.499382743151 -9999 -9999 -9999 -9999 -9999 -9999 -9999 -9999 -9999 -9999 -9999 -9999 -9999 -9999 -9999 -9999 -9999 -9999 -9999 -9999 -9999 -9999 -9999 -9999 -9999 -9999 -9999 -9999 -9999 -9999 -9999 -9999 -9999 -9999 -9999 -9999 -9999 -9999 -9999 -9999 -9999 -9999 -9999 -9999 -9999 -9999 -9999 -9999 -9999 -9999 -9999 -9999 -9999 -9999 -9999 -9999
-9999 -9999 -9999 -9999 -9999 -9999 -9999 -9999 -9999 -9999 -9999 -9999 -9999 -9999 -9999 -9999 -9999 -9999 -9999 -9999 -9999 -9999 -9999 -9999 -9999 -9999 -9999 -9999 -9999 -9999 -9999 -9999 -9999 -9999 -9999 -9999 -9999 -9999 -9999 -9999 -9999 -9999 -9999 -9999 -9999 -9999 -9999 -9999 -9999 -9999 -9999 -9999 139.075683135835 129.868751720578 118.806602102303 111.629958088671 113.910059574179 114.408582820265 114.118435478338 112.998691737272 114.17472115329 113.430575579528 109.482344050166 110.803091633778 112.599517270724 114.615697757571 114.214350351373 116.31031295565 114.704586101866 113.330648980338 111.064692402299 107.166438703098 106.990612149928 97.395279462196 96.7796733281359 101.467925721624 96.5932440003703 90.566407137997 99.9665450345099 94.9213192336613 91.6684483288538 93.5550252009503 97.4260859765552 95.1543863654978 91.2416419522693 96.0323586348565 102.276808020081 109.660555148295 116.685534239745 123.723310714877 119.978513224816 105.801502397614 108.724849501904 103.436037853794 110.095120579873 103.202137697755 99.239002044009 98.1452660715583 99.1991812329104 108.538916780228 105.896277474702 103.716206542508 106.022842133088 106.290604163426 95.108314202722 95.9143126204598 96.686730243796 94.573197706733 95.5382673687192 94.2409828566922 92.4611760528406 92.25125547732 90.7195350520717 90.8797606631732 90.9358933499535 91.6175153556927 94.458673182136 98.4311507024115 96.8079912181029 95.1128428553275 95.4946391298348 92.7518180736608 92.7781680206477 94.0708218168287 95.0493425952815 98.4701797583451 106.985559543691 100.436774823739 91.8595015533189 85.8282899801617 82.1421220274445 80.4619343404114 79.6407326805423 76.3350770339572 79.5372485248185 80.4897020775209 79.2082612965016 81.802176097013 83.4675541482489 86.5749977001861 89.9136378551081 92.8908759926744 90.6268385631444 85.5565325125512 84.0481049462448 84.814610764584 82.201325286848 88.5934079422296 87.7017571564121 85.1977057383897 84.020659047363 82.2547168756549 82.8598746866393 82.246427834225 82.3461577180956 82.9184687881357 82.3324830549798 81.7383156916444 79.398669987279 77.4068789669293 78.6782927443471 78.5527107473267 76.6656876118983 74.7774983376848 72.7259024583977 73.4108476540875 75.8384619159831 72.5156779859608 68.4278252432431 70.3734531680062 66.4777533792903 72.2141627866019 72.959546843756 72.0593527954895 71.1277187651899 78.041997465085 77.1772104253623 77.6398448992288 77.6581990125213 78.4442424175779 83.2313721127025 86.5823238003899 86.3550795948774 85.6237377354969 85.9934575779823 86.6397334478747 88.8286042231029 94.0033648109919 93.8172647559695 94.1046012021175 99.5782204820339 106.780117491827 105.015374245926 109.241826395573 109.682526665049 113.162803990956 116.430565848866 122.491260076222 122.025400183047 121.922091735817 118.558951734596 115.201919370107 109.459876802351 100.643027815282 93.2900521800636 87.2962788350038 83.0591991419917 80.3781691191127 78.6971879401946 77.7186624386497 77.4930609196943 76.7820747885605 77.3579202115888 79.3989036578955 83.521956667196 87.7643926020641 91.9578754894503 94.6563721344234 96.8335403584404 97.6693139266078 98.604381269321 97.4659503839871 96.9746996857608 95.6800626060141 94.9443443816269 93.9578565639092 94.5677334369598 94.3639960272316 93.8348050666885 93.8242500615052 93.5336796265039 93.1606437588777 92.3471895154753 91.2951390700891 89.6381769929702 88.3982418103192 86.421015611284 84.9051809108597 82.3954201628247 80.0066546141787 76.9737451708466 73.4271408182823 69.1088533824635 64.9605764487164 60.6313910901383 56.2333853128547 52.769193831439 50.5072717840984 49.7020697247469 49.1422004797992 49.5993299079274 49.7146733754667 50.6236814048783 51.0437804102903 50.9128414210204 51.2622765615715 51.6080491253375 51.9488926123294 52.0760479085952 52.8542311252014 54.0276188088227 55.9804974728109 56.7759499352992 56.8008461881858 57.1707135075639 57.8778698108906 57.7362810294532 58.4228335861839 58.161708019061 59.3123127387199 60.8731869269466 62.4549534300568 63.4842998113861 63.2807795817304 64.6662787245317 63.9632454101387 65.7819979025907 66.7864011767387 68.3379905232388 70.2234663502013 75.4588032098009 78.0041223520261 79.2312723300033 79.5133090463252 80.3489341566742 78.6716982621369 77.2119234684352 78.3846129632451 76.6571626725992 76.1245131010691 82.2108009582025 86.5606081939006 86.661002584465 91.0652376680622 96.0079581825511 98.3113670161611 98.6860758522083 98.1331577782391 96.5271932259632 96.2116204442265 94.9881126968636 91.5204734493558 85.2305750369318 78.8705313672543 75.6089566558646 72.085969811149 70.4193765446785 70.1831363592303 70.4197630337116 71.3806685439233 74.9534549323565 72.9832896810512 74.3951494631022 73.0096402002339 73.5803326397551 73.6425481252586 73.9592093306025 74.4142706790765 75.696526315229 76.766615789531 77.3200968520829 78.4156176456917 80.0102118098151 82.8322560090364 86.6659474841699 92.1643204130754 94.5291507661675 94.8748503799354 94.3531078021705 98.9965211044337 102.70657154105 103.026831623232 97.6912607152376 94.8218553161436 92.9128389810263 92.2506320166356 93.3474155289154 95.0130497931 93.2049935626599 91.8625235424084 89.9949086230675 86.9085884474351 85.2548246709753 83.6672136306319 82.3467298651598 81.3227832387606 80.7421502161019 79.2719062497409 77.5014128283602 75.8210522104085 76.5079800920514 79.5369047764277 82.9930230622251 84.860720621336 85.7657737073361 85.6176588042513 84.7453882103251 82.4053596388115 79.4459628140653 77.0154273698285 75.537363193569 74.625318210596 74.3946755484734 74.3855484103016 74.832352909171 75.5063765381346 75.5956027719954 76.6080619011693 80.7386492651867 81.987737212659 88.7619180653379 103.127395429704 117.200196705246 135.199398059473 156.233159599321 145.132186409806 139.583083537521 121.445225057391 91.3480212315495 116.319269030957 130.572821299163 126.976143030935 123.808223084933 120.160815157243 119.469038469502 115.727370449783 107.512186456829 109.827072320484 116.29050688327 67.9323923658064 117.580489515124 125.433544805181 126.159224708107 106.533093523491 73.2882734722459 98.9143679582522 94.4435540458103 94.2911998353114 101.996141086928 84.4159004025409 95.9094646035843 96.2450701726519 91.857126861245 77.3163181865438 107.058565873477 130.564600635978 136.09092042325 149.467455354846 127.88702804577 104.953031001293 91.5689547010636 70.0976368588266 63.1653616903 60.4859825296844 -9999 -9999 69.5413391134874 73.6037917114535 76.70126213698 77.0438735813297 -9999 -9999 -9999 -9999 -9999 -9999 -9999 -9999 -9999 -9999 -9999 -9999 -9999 -9999 -9999 -9999 -9999 -9999 -9999 -9999 -9999 -9999 -9999 -9999 -9999 -9999 -9999 -9999 -9999 -9999 -9999 -9999 -9999 -9999 -9999 -9999 -9999 -9999 -9999 -9999 -9999 -9999 -9999 -9999 -9999 -9999 -9999 -9999 -9999 -9999 -9999 -9999 191.738019714292 230.179087302447 233.247280707439 189.047346050799 239.026641943435 250.556104923608 217.028958032914 242.120907508711 165.91196863514 -9999 -9999 -9999 -9999 -9999 -9999 -9999 -9999 -9999 -9999 -9999 -9999 -9999 -9999 -9999 -9999 -9999 -9999 -9999 -9999 -9999 -9999 -9999 -9999 -9999 -9999 -9999 -9999 -9999 -9999 -9999 -9999 -9999 -9999 -9999 -9999 -9999 -9999 -9999 -9999 -9999 -9999 -9999 -9999 -9999 -9999 -9999 -9999 -9999 -9999 -9999 -9999 -9999 -9999
-9999 -9999 -9999 -9999 -9999 -9999 -9999 -9999 -9999 -9999 -9999 -9999 -9999 -9999 -9999 -9999 -9999 -9999 -9999 -9999 -9999 -9999 -9999 -9999 -9999 -9999 -9999 -9999 -9999 -9999 -9999 -9999 -9999 -9999 -9999 -9999 -9999 -9999 -9999 -9999 -9999 -9999 -9999 -9999 -9999 -9999 -9999 -9999 -9999 -9999 -9999 -9999 140.681558741884 133.950944533566 123.156331010253 119.013148316376 119.809520103165 123.172436814018 124.909716350482 122.891212689145 121.284806204902 119.606116763962 118.904290140317 117.703062298509 118.845336761926 117.687718976612 121.419900118582 125.41727410754 123.40822750711 119.163260687989 114.018619766706 113.632066185555 109.324220886601 101.163364276577 101.256226477341 107.424235467239 102.855115627344 105.775554265517 107.494552316923 109.122531103426 116.501964690954 117.48873341341 106.291696308549 106.470633967107 100.013024478176 99.4054428896699 98.8767195997875 104.760577216867 129.0808935677 132.270455872757 110.644009512223 109.138894667411 119.861327036435 115.721086759017 117.611143042234 106.105161970598 97.5475726150142 98.4828671365571 99.3613154448741 110.761225376168 114.421192046257 104.326313002098 103.400741174728 98.2443644011041 89.7237987498924 94.782886520475 97.670835833824 96.8247099895134 96.5659881226286 95.0249682842423 94.3047535812906 94.7372845211919 93.8062769719367 91.4142080646012 92.6583632683799 92.1719471578694 94.461196493459 98.9689613973306 101.228007100136 103.118173354303 100.306485785351 98.0880808985535 96.7140023679198 101.548851955447 104.075799148255 108.121193279921 109.899410035129 103.421140910288 92.8451162420572 87.2282998785698 82.6562213422525 81.5216893721833 82.6115710800012 80.2336328011858 80.5943336224514 78.6065471775518 79.0166466426586 80.4510792551214 82.3037618891732 86.8480075942555 92.4557046763227 92.9794778182678 92.6686449757016 86.6373830592359 83.3213093394385 84.7016628359675 83.3422813559665 87.4752038270072 87.976418423356 86.8697748860409 84.5613993162726 85.7918980917245 84.4402460792602 86.0097334216303 86.2684605796243 85.5103421193472 84.493191865173 82.615769090108 82.9733400866648 83.4247028235746 82.2753146693852 80.5052602602108 78.4708179931523 76.2869082777049 78.133975479431 77.0812647305165 76.8476840680912 76.1305234453659 74.7864630346288 69.7204293698315 68.0663670556069 71.8399879155467 75.7190582076925 74.5629650298622 73.0026539843714 79.0557228097856 78.7215460787525 78.4781535490838 80.7013172280545 83.192919688527 84.7527039529874 86.4740960061403 89.888032148819 93.0723475509192 90.9643126801424 91.1625989728202 95.2071991632797 96.1192312511077 99.0593341191093 103.022703003314 103.492353132315 109.33181125051 111.380361362801 111.144142667645 114.55136865217 115.36210204687 117.661887783788 122.161944405092 122.508068812512 123.799812707256 123.980193136999 119.575777366974 112.185350105789 105.512237136667 98.5009046595672 91.7135947982526 86.7312274368602 83.2721182808011 81.0816692072208 80.1710527916408 79.1524605829868 78.3692059878707 77.767976880514 78.8113042947872 83.7907511084122 88.7642071867136 93.9034430702694 97.4084035065831 100.480993547029 102.595909670239 103.239788790904 102.717054796196 101.704044808467 101.882175548874 100.981312100251 100.366120383244 100.055344982842 100.102160671069 99.1721988103074 97.9724052122235 97.5234349337412 97.3938652494692 95.8992214077552 94.2816865226608 92.6371737310624 90.9044615770653 88.3516529380124 85.9247035112809 83.8108441791932 81.2051522247218 78.2269911248464 75.1617931312575 71.8462416274316 67.8514787795382 63.5792692911635 59.7351464133307 56.3169366250815 53.7162213957686 52.6587389134367 51.8933446219849 51.2698439552382 51.7553059521987 52.1836861757332 52.3914481953793 52.9799564591676 52.9367129461818 53.2219924427307 53.8337965018959 55.0186080067147 56.1159574513919 57.4975744902431 59.8215606836102 59.5007454977495 61.3261429097283 60.3116811779396 61.0660870596451 63.2044958039596 61.9520907496449 62.4549418425123 64.1975723768807 69.3028547349113 67.2407176231898 66.2217901224442 67.1017045176348 67.6687540899779 67.6308685311601 68.1849838492067 69.1534693634435 72.0869075708292 74.4582957805783 76.4126156205456 78.6258180714371 79.3641563885693 76.704913836527 79.5327098344815 82.8766964881614 82.9026479941762 75.9984658861547 77.1004411920191 75.6396222730257 81.9209703854858 83.7815401857138 84.6050729474703 92.9523122553774 98.1028948957683 98.7659007286829 97.3880890082005 95.7065446855034 92.9017473269952 91.0126070341879 89.3314161742619 86.1460345829097 81.5395032946207 76.32441381948 72.7148498136438 70.6540361252129 69.5185360816008 69.0470107815711 70.4193889378176 71.2758029695785 71.3529476121421 72.2816921976159 74.3189289165842 73.28479243621 73.7877786044684 74.5573036881558 74.1934907391076 74.8839984559495 76.6392307750567 77.9178775913247 78.2035142823405 78.5375752349648 80.9483655234392 83.7768504327169 86.3605528807005 90.6554840382745 94.8295139482674 95.7756525722344 96.3264212459827 99.5052670805534 104.931300498534 104.734164260528 100.863414177259 98.7948050988999 97.6998136616261 98.0796741524382 103.343341610451 114.681879671042 99.5452048686778 100.103116162403 95.7553904602987 92.1917260861427 89.1067974174329 87.1478245840155 85.1507874208121 82.8484296879486 82.4898264225926 81.4602024481189 80.6124292874409 79.4325271313817 79.3576068902347 81.830152327534 85.5448593477849 86.515308613609 87.8992135052824 87.8296653745571 87.6230415412989 85.4944977292601 82.1292658166174 79.7286289377036 78.3487577135492 77.4011752271519 76.911267820651 76.9076599656726 77.2767078321562 78.773365533962 79.8225438147601 83.170081873741 88.1004041531494 107.064096469619 113.470681438144 98.4269940328443 117.666804382208 131.136942423012 158.400878988841 141.054339632108 151.583104953682 147.18080970104 117.709007927648 117.138897473186 129.556873453051 121.571216560288 124.01470110912 121.986636032341 114.598305156179 104.383835366407 87.7683366337958 69.583856419232 112.234833233767 86.4308960066459 123.128031853727 126.165138894224 117.738936370562 112.402891252843 99.8086737501118 100.163774791041 92.7574546093125 112.788249417884 131.376771786653 128.840865914067 112.273093327668 100.633596461438 116.493266565343 131.731309903319 126.503184288414 120.138403340223 141.815799289918 157.038586495245 144.764476974602 130.527853259788 133.672169077041 107.832683338155 77.1817721909539 66.7761745169082 -9999 -9999 -9999 -9999 -9999 -9999 -9999 -9999 -9999 -9999 -9999 -9999 -9999 -9999 -9999 -9999 -9999 -9999 -9999 -9999 -9999 -9999 -9999 -9999 -9999 -9999 -9999 -9999 -9999 -9999 -9999 -9999 -9999 -9999 -9999 -9999 -9999 -9999 -9999 -9999 -9999 -9999 -9999 -9999 -9999 -9999 -9999 -9999 -9999 -9999 -9999 -9999 -9999 -9999 -9999 -9999 -9999 -9999 -9999 223.730419254854 225.629820045991 211.169749129666 249.271083816708 212.79661268055 214.991022661718 235.095572275888 -9999 -9999 -9999 -9999 -9999 -9999 -9999 -9999 -9999 -9999 -9999 -9999 -9999 -9999 -9999 -9999 -9999 -9999 -9999 -9999 -9999 -9999 -9999 -9999 -9999 -9999 -9999 -9999 -9999 -9999 -9999 -9999 -9999 -9999 -9999 -9999 -9999 -9999 -9999 -9999 -9999 -9999 -9999 -9999 -9999 -9999 -9999 -9999 -9999 -9999 -9999 -9999 -9999 -9999 -9999
-9999 -9999 -9999 -9999 -9999 -9999 -9999 -9999 -9999 -9999 -9999 -9999 -9999 -9999 -9999 -9999 -9999 -9999 -9999 -9999 -9999 -9999 -9999 -9999 -9999 -9999 -9999 -9999 -9999 -9999 -9999 -9999 -9999 -9999 -9999 -9999 -9999 -9999 -9999 -9999 -9999 -9999 -9999 -9999 -9999 -9999 -9999 -9999 -9999 -9999 -9999 -9999 -9999 135.913033943597 132.010265052965 126.717564576973 128.775974411621 129.693013746144 130.878747957351 133.511631388117 134.49567480192 132.839902963787 131.000876421157 126.404859629859 122.073592489096 123.458752568084 128.324704745899 131.42977132866 129.055606795649 122.217921778842 116.206908210725 112.536098057232 108.910794003044 104.861077661479 105.841672836318 113.300511860543 116.321634246613 131.263313348739 158.133970645881 130.854836670887 110.252904587192 132.499731106884 117.100499518069 127.078440880862 127.096285236977 124.085749224863 101.539192333786 104.007586055536 133.223382611586 135.692485503346 110.570036990107 107.294417670304 119.198832079255 114.667110461012 112.208680974623 110.117830178219 97.6926618296795 94.0078381323352 92.1859152970547 96.9578542099732 111.594062909576 96.2213897953789 93.8458315859083 91.5385659404225 92.2761990682715 96.4170893018117 97.9047340792601 99.1245417147931 97.5018234168273 97.7231883652885 96.4074422897968 97.5745098002667 95.3355248130143 93.0836032684213 92.0917624520953 96.2186146641685 96.2149330902189 94.0373687204078 97.1783376518545 99.5228406184251 104.24553124959 104.880618331453 103.63467180641 103.974169161289 101.474433979758 105.77784808404 110.439439171388 101.330136344164 91.9039670441182 88.2770592361475 83.7031028700949 85.6750431241809 85.1271354995071 85.4043392091432 84.5573643661176 81.0513728870704 79.8724677113944 81.2367927350044 81.9633935008554 87.7700692007429 94.7000905268889 94.4518609524561 95.442425000448 90.3941606203157 86.7876919161844 85.6870713143771 84.7144054249861 86.158787699011 88.4966627820966 89.0363412371739 87.7169388945629 87.3028265328803 88.4925655262051 89.2045355777621 90.9182814750436 89.1761453284775 86.8929177437419 87.0489113585925 87.6647797537149 85.5427562460905 84.6286854597751 82.8598048116735 81.2090769610052 82.1492751134402 80.9836460191642 81.0436694065805 81.0161571047082 77.7843012364743 77.0457527776341 77.400028582354 72.5000409215447 70.8326108300405 75.0723847274233 73.9292473727238 74.3515613766784 83.4051071759297 80.1844642310662 80.3087345274855 83.2117517860252 85.5047934064854 86.9749653534414 90.0359811756172 92.647450595702 89.7154344878403 91.5290370809434 95.1875331854999 97.6646942157174 102.526025269928 104.785864782801 107.051903500467 112.46498129727 113.467365712891 114.705927694786 116.678288983624 118.296965169852 120.221907168253 121.756759386529 124.352984589479 125.45315832437 125.328033520509 125.506452500749 122.105150359918 117.244895215479 110.272154364718 104.701241432359 97.3946234256163 91.8918964401692 87.7100300302591 84.5980504160316 82.8551553193958 81.5697635443575 80.4573930532648 80.0333033947698 81.6132317794928 85.9828271619683 91.1408211259175 96.6615171878224 101.067191609441 105.574341153338 107.112412919766 108.559535554229 109.039369647595 109.070952091509 108.151059686531 107.100142600998 106.200080505016 105.389950610335 105.523241807922 104.993493182931 103.884248405735 102.546113471106 100.980632177717 99.8566954324475 97.6704770421008 95.0563629174874 92.6775676576493 90.0761083335488 87.7019830440672 85.3670242826851 82.6343696276669 80.3843230436961 77.9243496464206 74.7896033068647 70.1150791975984 66.3370325648697 63.0222527590478 60.0096857647698 57.6285435174887 55.4678145330414 54.6823401473338 54.1263922554462 53.8240678571129 54.5054652891941 54.4237399533986 54.7429898855691 54.9671912526304 55.2337749748201 55.6761845305533 56.9946342990334 59.0248669661126 60.6167375713585 61.5980745374481 63.3761084909017 66.2189893139243 65.6816496041483 68.2594565110826 82.3698551926943 67.7562416754929 67.366581077762 69.6950271326608 69.2117537551267 68.6213963177411 68.2560363449084 68.6092709920816 69.5829325787922 70.7856803418864 71.783368530097 74.466476697165 76.8771782437747 76.0481522729875 77.0938114329327 80.2913206543387 76.0829703664481 75.9071151226817 79.6226151061607 80.7986952932087 80.9950054426458 77.7825086071364 78.4941805477675 77.8628062280054 80.3862176681631 83.7767642931451 92.2400589521663 98.3723446237117 99.3386260677498 98.1788214320154 94.2908414013957 92.1389518822432 90.0716586943121 87.4141621222193 84.8123582726955 81.0395446719623 77.9961214778159 74.326799570163 70.3626619869842 69.4299336622977 68.665279178099 69.1255521833255 70.2955774585618 71.4548209518698 72.4228379426806 72.8577226162052 73.1886965993001 74.1900624279074 74.5692131345337 74.8198762092244 75.0828448796391 76.9905230669585 77.7902778511937 77.9434542403192 79.2326995384003 79.1095387959888 82.5939833906569 84.3350223867749 88.2100221728176 89.8442986122041 91.9254896654229 93.246169916126 97.7016983619724 106.067028511183 110.835569028669 109.033695370858 106.264896595989 104.702602765463 105.938609272433 102.671324356016 99.2955996609329 102.870886515101 112.49392721751 121.932874819425 109.533645552466 97.7732217329307 94.1922210737612 91.0626935038105 88.0981715692188 85.5719700333819 84.193077855639 83.7626265429749 83.7175371067297 83.2425902636853 82.9223629031794 84.538949883886 86.1763511106697 87.4419314082512 89.7405602246758 89.676751016469 87.7827205865924 85.7072277507427 83.0586175523752 80.9719615980019 80.2678677131689 80.4159670154545 79.5507851573609 79.9861805537677 81.0555371869094 83.5626613516487 85.0918325490827 91.8977410508252 102.716050092302 133.189386582008 157.428256981521 128.929613748116 131.69374754544 152.279880760097 157.508113554828 152.116319339745 155.602155178009 151.362968238814 136.772287455199 86.6398167334481 91.9128496043811 106.696741115332 116.997905042916 122.520931818493 117.619112306475 106.91375731436 104.585145028805 76.5804279756699 78.7959806642457 103.092371953156 125.000699193417 128.672774514085 120.678632600909 113.888054492418 112.147855610989 111.625355934506 107.635147017192 105.79826817219 119.262344566609 123.904578147144 124.426542658407 121.260455070094 103.468446244062 120.316136638201 95.1032120766238 111.724600656415 121.816102392722 120.577056682939 154.15135492752 164.183884535662 167.790866424878 143.350404885377 96.4720376695058 74.0162340421616 -9999 -9999 -9999 -9999 -9999 -9999 -9999 -9999 -9999 -9999 -9999 -9999 -9999 -9999 -9999 -9999 -9999 -9999 -9999 -9999 -9999 -9999 -9999 -9999 -9999 -9999 -9999 -9999 -9999 -9999 -9999 -9999 -9999 -9999 -9999 -9999 -9999 -9999 -9999 -9999 -9999 -9999 -9999 -9999 -9999 -9999 -9999 -9999 -9999 -9999 -9999 175.410101195262 177.205806135909 180.603724468346 -9999 -9999 -9999 172.498343714711 -9999 -9999 160.185493835995 161.878967104899 159.485451632086 156.945402763202 -9999 -9999 -9999 -9999 -9999 -9999 -9999 -9999 -9999 -9999 -9999 -9999 -9999 -9999 -9999 -9999 -9999 -9999 -9999 -9999 -9999 -9999 -9999 -9999 -9999 -9999 -9999 -9999 -9999 -9999 -9999 -9999 -9999 -9999 -9999 -9999 -9999 -9999 -9999 -9999 -9999 -9999 -9999 -9999 -9999 -9999 -9999 -9999 -9999 -9999 -9999 -9999 -9999 -9999 -9999 -9999 -9999
-9999 -9999 -9999 -9999 -9999 -9999 -9999 -9999 -9999 -9999 -9999 -9999 -9999 -9999 -9999 -9999 -9999 -9999 -9999 -9999 -9999 -9999 -9999 -9999 -9999 -9999 -9999 -9999 -9999 -9999 -9999 -9999 -9999 -9999 -9999 -9999 -9999 -9999 -9999 -9999 -9999 -9999 -9999 -9999 -9999 -9999 -9999 -9999 -9999 -9999 -9999 -9999 -9999 -9999 139.775513596345 139.230997321412 139.607885413891 141.645186352122 142.718454557798 144.725954746685 143.481000352238 143.110208860809 141.363777840006 135.027768811452 129.357256320616 128.661721159422 130.61363444294 131.77414878892 128.955783402788 122.861378966754 119.494761140686 119.472270973624 110.44944013839 106.530341646829 110.840476977543 118.902179495367 128.866406111982 179.719475597613 201.222003583121 231.726454876605 130.374698544981 128.064910802758 140.699140698204 148.574868839802 141.613441604339 146.10474613924 115.991065083768 114.050750694812 140.149323879037 115.848350599558 114.431512269409 120.477862851795 114.335127378736 114.06408792475 120.163820481426 116.620471896277 102.628468467884 94.8906273536153 92.5308054316042 91.1537067036816 92.469149251859 94.1629306557223 94.3322173544643 93.2964948184744 95.671705647442 98.3015480871034 99.5343081187446 98.9658864039401 100.237439891142 100.888533508072 97.6137378869144 98.3612980529796 97.6953189209018 94.7654684629592 94.8577847218088 94.5936401724926 99.5361643725054 98.8482788536036 94.1346159043554 96.2060896902642 96.7920379497601 98.5877733605747 98.7780395681522 98.3725879925215 96.212278039883 99.8623886735807 103.354188251157 94.3823950931952 91.6655301632086 86.6235922465934 88.1056746575754 92.6556195013554 89.3362197647531 90.7011349060074 86.4769043437462 82.9025707181186 83.0749850567572 82.9380945918856 83.3814428856751 88.1730697239819 95.0609831300268 94.3345139092838 95.4321480928347 94.5877021551996 93.0502991494277 91.5352721621745 88.6329074959139 87.4151535322278 88.559152813251 88.3703752686765 89.773240416966 93.8747553565076 92.9999122359263 92.1856255229394 93.1540681444011 92.2801408458566 90.6966031400673 88.6384303279587 85.5361986848408 85.8166406175473 85.2498887453033 86.0963734784066 85.8037754194216 84.3351440059421 86.9734825785862 86.2821857797934 83.4665103526387 82.2193896449453 84.0638774747724 79.1559201599784 76.8240478769463 74.437022095038 71.6964155298533 77.6731653656526 76.8354125685411 84.4361335709593 84.0502291150762 81.393328023465 88.3211461132143 90.5480088621091 94.232847363416 94.8223032481144 91.4303594522005 93.1141791077332 95.8867796195333 96.9829011692817 101.119785624861 103.761913117069 106.175787927458 107.990396240476 113.611771154535 118.998973637148 121.79983578881 123.226513079308 126.134554913989 124.443240684176 128.28778023701 131.002565037382 131.914030444452 133.518610364646 130.817506697732 125.265104450526 118.723850557037 115.258436843187 109.045441104131 103.471153602651 95.9504448015896 92.1770604609145 88.592555173825 86.510116262758 84.5994601445856 83.6528117091305 83.964059825387 85.6428833825351 89.6223506080747 94.9094082305727 100.771391322059 106.297570898232 110.489932147884 114.080041736105 115.676453318362 115.81861868482 115.265387843286 114.352347723266 113.744853168979 112.632357518073 111.889069997528 111.358746695686 110.443216333365 108.843731778673 107.527337708748 105.359411472783 102.834487786332 100.519412698864 97.641160388248 94.6267859600464 92.0129471879187 89.6359181704307 87.2392656699866 84.7478077374971 82.4153751727512 79.9707772204989 78.2454322588992 73.9688026008877 69.4726529416728 66.1020173188527 62.7861470643958 60.795997819623 58.9032946322435 58.0544491770507 56.5001669557201 56.5230697143554 56.4940923467495 56.9504810620765 56.743936962573 57.1253042787193 57.61768748772 58.3112878355884 59.3164033416245 61.1905419456871 62.7027639768504 67.5175483068614 71.6575593128318 72.3414357631646 70.0791309677439 75.9426354031061 93.9265731846973 74.9241020656309 72.6700253203455 73.7499470804794 70.9596710231909 70.8340945298191 69.9514407851121 70.4841234454091 71.5617465947251 72.7933129844399 74.088593765844 75.5272078680097 77.5473789525872 75.9362866009808 77.3330546768222 75.8797261671518 75.0705043915022 77.6480098445897 80.4152790170444 79.8066286987471 78.9337876333254 78.7837321110777 78.7683478609533 80.6243605850502 83.9501986654561 88.2991332488047 94.1302964875018 98.7810139306176 99.3502793086771 95.6848160435294 91.6649769322702 88.1171917863094 86.8480424107643 83.9592034501045 80.4595928600672 76.4923178830377 71.7633239242183 70.5408870688237 68.6704864564438 68.3952517215661 68.3808680233427 68.9513226106563 70.8309771271109 72.3905784517723 73.0944397153941 73.6917116270041 74.4922358151377 74.7066071731248 74.9177135417501 75.1218902899541 76.6622066731655 77.8821732730503 78.3106726973635 78.6400944050049 79.6844506908267 80.3389447615176 83.2581746944379 86.4430192789108 90.2372213523544 89.2642956160832 90.914842091727 94.9157402926531 102.627762486685 116.811981475221 119.14339453866 115.027970612271 113.21569703857 111.523603521334 115.782735745898 109.538475396539 103.663096611622 106.39427781694 112.552087873386 142.478495890244 124.416000032913 116.432704340508 103.321885074413 95.8996274268408 90.625024461544 88.3951497032948 86.8610304272683 87.2899237585994 87.3270930467875 87.1498786129898 86.6876554359831 87.9556178587971 88.7911439701626 89.568682650093 91.7357708667435 92.9455025158556 90.2458284473078 85.824160518166 82.6922791470651 81.3948456996008 81.3042413251535 83.0546477785881 83.4464490009031 83.7469139936396 84.9218780769972 89.3850276737359 95.9916094992892 97.7175272364822 107.639289852502 127.525673431045 144.972658776658 134.365779095992 155.390545773208 145.163846463136 127.383741441257 148.550939149044 151.186831963872 147.485276299672 140.632594747204 125.440412706924 112.583812568655 87.2958643884037 91.9521828487496 119.323828240236 121.201957409924 113.67881349866 106.342600610271 45.7943806887633 15.7841461599211 50.4770067465354 121.220689011639 131.021387705328 124.747252654253 119.540224040177 123.574732786271 123.715860488439 115.721644352454 99.082993622432 96.0344876058887 97.8300752925272 112.051579963305 114.957001380132 125.160996176995 120.47771652567 111.077639827606 126.043513381503 95.0998951123103 112.160254886764 167.222850590598 174.944906511998 171.617526156733 132.070701256663 87.723205270474 78.594556042054 -9999 -9999 -9999 -9999 -9999 -9999 -9999 -9999 -9999 -9999 -9999 -9999 -9999 -9999 -9999 -9999 -9999 -9999 -9999 -9999 -9999 -9999 -9999 -9999 -9999 -9999 -9999 -9999 -9999 -9999 -9999 -9999 -9999 -9999 -9999 -9999 -9999 -9999 -9999 -9999 -9999 -9999 -9999 -9999 -9999 -9999 -9999 -9999 -9999 -9999 -9999 -9999 202.853832891646 240.066482210916 -9999 -9999 161.598075761273 222.703760386372 185.936716110515 -9999 -9999 -9999 -9999 -9999 -9999 -9999 -9999 -9999 -9999 -9999 -9999 -9999 -9999 -9999 -9999 -9999 -9999 -9999 -9999 -9999 -9999 -9999 -9999 -9999 -9999 -9999 -9999 -9999 -9999 -9999 -9999 -9999 -9999 -9999 -9999 -9999 -9999 -9999 -9999 -9999 -9999 -9999 -9999 -9999 -9999 -9999 -9999 -9999 -9999 -9999 -9999 -9999 -9999 -9999 -9999 -9999 -9999 -9999 -9999 -9999 -9999
-9999 -9999 -9999 -9999 -9999 -9999 -9999 -9999 -9999 -9999 -9999 -9999 -9999 -9999 -9999 -9999 -9999 -9999 -9999 -9999 -9999 -9999 -9999 -9999 -9999 -9999 -9999 -9999 -9999 -9999 -9999 -9999 -9999 -9999 -9999 -9999 -9999 -9999 -9999 -9999 -9999 -9999 -9999 -9999 -9999 -9999 -9999 -9999 -9999 -9999 -9999 -9999 -9999 -9999 -9999 148.785179859838 149.987758608885 150.227235687059 153.747009368917 155.053728648612 152.999916909389 152.871051496678 152.504296587892 150.44650871506 144.26069490406 140.430652745327 136.826124567659 132.42890677071 130.316821309004 126.280474259419 120.982776863721 128.385853577427 113.810017047611 109.080443399407 112.286998032936 125.773453630085 128.503278033347 165.012296890629 209.437656515429 210.163229714441 151.085387989072 154.35424456302 137.564448204424 160.579751630955 151.272454856503 138.59622702133 152.53650238189 139.33870720805 141.909218506535 117.889544810218 120.147675480053 127.769027023988 123.705359055131 119.531216725992 128.402972997347 113.931012387864 94.1275190311867 92.9521366251072 94.17460553041 93.4065578485517 92.7108123361712 93.4260760823587 92.1525688701141 94.1301365790683 97.7615214704903 100.016326130239 100.532782421277 101.280575184081 104.024352626118 102.376960314469 100.867715663958 101.053579539862 101.810302984576 98.635038488223 94.8243934424768 96.258728354466 97.2839168177593 105.00315972294 99.5445602327961 96.5097474195896 95.6446129371106 95.7473883254442 96.9467876888417 98.7681231393571 98.4859496600036 102.421540365596 99.7971512842591 90.6640364738301 90.7207102204523 88.6458758736422 96.3683406754685 89.6880132482114 95.4898354911545 92.7461781339243 88.9167138051364 87.2142323696886 87.2845739184075 88.0215188200477 88.2261424961189 92.9308768506405 98.2795678317872 98.1477836440118 96.2877864559807 98.1200699514855 97.8659523367442 97.13817177126 92.6714452308704 88.6794195564173 88.0071215516948 88.6382989987453 92.1099725769683 93.3433836777871 93.8882678593977 91.4002715082191 93.5085722430447 94.6015704372364 92.9380246408553 88.58366911179 85.979693870096 83.4022781340533 82.4788267249786 84.627049917311 84.6133921467422 89.3643667855579 89.7311446976371 88.7589455789445 88.3565985270715 85.7264592506359 85.3221105840289 83.039357118155 79.8045393046006 76.6261154369613 73.7561820395859 75.5755573175674 77.7239764521752 85.3498114209271 87.3772478813261 85.449595944723 90.6435468626118 97.1662911658972 98.8215166409178 102.929755072952 102.543075089613 102.130455211309 107.009780875161 107.173523473134 109.265951615486 112.127846054893 115.401296829644 114.508251299619 119.337353042589 123.720465295242 129.284423349861 132.118972074685 134.806152967707 133.420502304876 133.494077354822 136.460034322011 136.35903087306 137.983727721951 133.655164452612 126.639680147044 121.751306878433 115.667616627341 113.191829698803 106.114258408444 100.479994063948 96.9384782405676 93.1957200332424 90.5631051880453 88.5235433506899 87.4942261456411 87.3345932568059 89.3353854052703 93.2800477648842 98.8244852922351 104.992831418675 110.360083983183 116.136398762313 119.459674497281 121.393377092418 122.170820272783 120.777067640655 120.505478786757 119.948476349546 118.489562246891 116.602535181603 115.635205479413 114.543810381189 113.906509410399 112.581632673447 109.701649171037 106.832562979653 103.13411684285 99.9474488258534 96.5471922268723 93.4714049005736 90.300347219284 88.6624192129921 86.1355891241301 84.4411309296482 82.4080845250985 80.0859179039409 76.5811870271202 72.3010566491996 68.6811581243419 65.9380922594318 64.0301834552916 62.6353153553415 60.8819597951682 59.3852149918699 58.8696609585314 59.0268419910462 59.4227995091782 58.9924890944015 58.8697932290354 59.1905408045276 60.2581134387451 61.3448777808947 62.8894796993148 64.3853453045838 67.5626722625828 82.3589361784688 78.4379018002154 77.7610534496357 86.7450498733533 84.0619266014581 79.5966036713565 75.588685185237 75.5639278618622 73.6983366033011 72.4632900679488 73.0136692664584 74.336175856422 74.8014394949212 75.3779394983775 74.4304795806352 74.9255137860378 76.9118633355399 77.3952246093963 77.6978968213889 76.2385429903057 76.5226743639847 78.1643416647787 79.0109547612584 79.1867903159071 81.3606214933912 85.7819884807297 84.1414985365558 84.631460787267 87.0160883434172 89.9229154338748 94.1365427176229 98.0915278398351 96.3396271810409 92.2946647893906 89.6158340909946 86.2313826109125 83.5615893746817 81.5309627047929 77.6364318154996 73.6226900201411 70.2756832788238 68.4733950817983 67.5439907442776 67.8715288277277 68.4927188802546 69.6227476918135 71.3877133691045 72.5652033682556 74.0978712974837 74.7114537418794 75.6616632873038 75.5807715160223 76.0411509091122 76.7897093084636 77.6385584847802 78.1308996766948 78.5948165705815 79.4607010719878 80.42745699294 81.105618382225 85.8844238150748 88.9536372390821 90.0107152192451 88.8137136665038 93.4219963547767 98.1526894951367 105.162258719372 124.009293925773 124.271255055157 121.067725990301 121.00505049872 118.953647566978 121.044695801266 117.440631216117 111.306400527307 108.133222169104 122.787116837598 140.961406247066 143.346112458494 133.339556314457 111.883871660796 99.2709647965701 94.0073095527627 91.4976870736962 89.848404377102 89.6907496355065 90.7344655648934 90.9826883114589 91.0734348944659 91.4023601495472 92.5625846512396 92.5899595106639 94.1105534215803 96.063956600515 91.9048595241658 87.1547111090426 82.7181694228569 80.8804713381214 83.0699859444431 85.9248452202409 89.346435038061 89.9822072571025 89.1034708270877 94.9933420441713 99.3963450199858 103.328296635071 109.866770871869 123.475127773451 131.779814559173 129.301006784859 148.129158007326 138.670685818212 119.534900156331 140.168769688242 140.41247723219 141.350385593682 137.929381244274 125.773495416589 98.7641049072465 80.8993225029411 77.4584652157554 92.4037051407345 109.979513432685 105.78476054175 110.783977064696 79.3775864182407 32.637709675512 31.1469491476509 111.560526167195 131.676181279807 132.392513559034 126.012455241226 125.685734594712 127.527722812709 122.54792742466 113.496076287732 96.5915447663147 92.2776272085923 95.6372731000758 102.112439309533 107.709945110575 99.4610674775608 123.523944031822 145.079994735539 132.066446104994 135.936777348985 172.937616336371 173.755775294976 175.165965618294 133.279322122389 82.428931835371 83.0463680891125 -9999 -9999 -9999 -9999 -9999 -9999 -9999 -9999 -9999 -9999 -9999 -9999 -9999 -9999 -9999 -9999 -9999 -9999 -9999 -9999 -9999 -9999 -9999 -9999 -9999 -9999 -9999 -9999 -9999 -9999 -9999 -9999 -9999 -9999 -9999 -9999 -9999 -9999 -9999 -9999 -9999 -9999 130.433596302237 145.267297049393 172.781703216453 196.37890013485 192.050929711819 -9999 -9999 -9999 -9999 -9999 -9999 -9999 -9999 -9999 -9999 -9999 -9999 -9999 -9999 -9999 -9999 -9999 -9999 -9999 -9999 -9999 -9999 -9999 -9999 -9999 -9999 -9999 -9999 -9999 -9999 -9999 -9999 -9999 -9999 -9999 -9999 -9999 -9999 -9999 -9999 -9999 -9999 -9999 -9999 -9999 -9999 -9999 -9999 -9999 -9999 -9999 -9999 -9999 -9999 -9999 -9999 -9999 -9999 -9999 -9999 -9999 -9999 -9999 -9999 -9999 -9999 -9999 -9999 -9999 -9999 -9999 -9999 -9999 -9999
-9999 -9999 -9999 -9999 -9999 -9999 -9999 -9999 -9999 -9999 -9999 -9999 -9999 -9999 -9999 -9999 -9999 -9999 -9999 -9999 -9999 -9999 -9999 -9999 -9999 -9999 -9999 -9999 -9999 -9999 -9999 -9999 -9999 -9999 -9999 -9999 -9999 -9999 -9999 -9999 -9999 -9999 -9999 -9999 -9999 -9999 -9999 -9999 -9999 -9999 -9999 -9999 -9999 -9999 -9999 -9999 155.853604475516 158.743781122462 160.148640696433 159.215340129426 161.304774055211 167.834451627024 171.662982408745 165.181181496323 155.519983536508 146.568612520167 137.347939602687 131.06994529135 129.703624317286 127.375780783185 125.58161809466 131.8743771649 126.016055307683 115.641295755915 112.800427923861 120.330774900014 125.91044077783 163.677244242375 182.523661737489 200.120389151482 203.008859921815 175.45786599389 160.11646041169 147.421848447397 149.638506731334 154.885968248074 152.912324491651 152.513186783355 123.380048010694 137.923884387279 122.574800343477 114.741195276156 117.04740771358 125.803723817951 111.693485940794 99.6936155516191 94.0737781945961 93.512369022685 96.1068760128057 94.6564181698752 93.7848336734853 91.6780761965505 93.2075446658093 94.7134730283891 98.8431039536268 102.87006772714 103.906399346846 104.742383784947 105.827520139115 103.860934846817 104.249286534155 102.419157104221 99.7581296638222 99.1306714662398 96.5040959032099 98.0713689913316 98.4371308557458 98.6104662832629 99.1106115224341 96.5334678242936 96.8745067910343 96.945790589358 99.531675822239 103.815744568765 98.7456928799009 102.145107997302 93.5068307602391 92.1420743119979 90.9151756186125 95.8844077882946 92.7154233335287 89.4357923669941 89.7746370672978 91.8678932013428 91.1984518368306 90.485118851548 89.1526629504498 88.8995098036342 90.8955832467784 95.1965097245404 98.9922286035952 101.710182600171 99.7840330389329 98.5097479446491 98.733448753405 100.848878901622 99.0880496320082 93.12252410926 89.237255302407 90.2198447255489 88.6878816157858 88.3372781374364 89.2749030204111 92.7129670139878 91.9357255555096 92.5461287262549 94.5040487936817 88.2512785623002 86.4465688316037 84.8007659125946 82.6093661833307 83.2762498170429 84.6437632096388 90.7410847749642 84.5584050341743 86.2864093334827 89.6976655531469 91.4386536604061 91.1920758407666 87.9059724282027 83.6697212328048 83.4255070223192 82.4097109397928 79.6868767298785 78.2455087144535 84.0495015422172 89.0877808234855 91.7667731331046 92.5383454654551 93.7442123786468 98.8294777606316 100.007432943903 103.033214103308 108.562560318448 116.359000765508 115.656453828791 117.659825628297 119.195062315753 121.461140405406 120.926111786337 126.013296239349 131.290532864458 134.3400079982 139.251515630553 139.465230711349 143.1541451901 142.375123273005 140.433719837709 142.992435717086 139.161995660701 133.330339797216 128.075141994134 123.355609319839 118.374455695175 113.150077940313 108.857795420136 106.033215612777 101.343251890123 98.9276968643072 96.851031518489 92.6621675834456 91.9541273895795 92.0268457032016 92.8131290267523 96.6811449875315 102.914049531087 109.366562498013 115.681943914112 121.838925302431 126.048619038825 127.641822085091 128.641806388336 126.939784067988 126.487600553842 123.772567148134 122.53172098623 121.730674900442 120.640191782517 118.538273804234 117.763125836096 116.391261744341 114.406642547556 110.997997970687 106.268156309403 102.200356552946 97.8263251782636 95.2592605567062 92.6414351108006 89.6130097237418 87.7611528350745 85.1957113366245 82.8041387578457 80.5883042632663 77.8441643097518 74.8502719837354 71.7167022835212 69.2358333228217 67.9904857425877 66.3847009009905 64.8377196733089 63.0793490524733 61.9490340151986 61.579358882391 61.5269484946351 61.7746520417253 61.3923370959923 61.8092741799119 62.1881800072368 63.3665164306976 65.0499944747856 68.2240271517792 70.6596753043156 78.1941502248852 82.9724840897827 86.1123121431976 83.0598321824804 81.1400475730499 82.9119759978557 78.2324832892408 76.1226111500063 75.4803515124699 74.3800274387063 74.9354304704016 76.4454544908944 76.1648642833425 79.2224815209576 76.8852753808974 75.7558646156723 77.5782655222836 77.8306391329939 78.2364277376209 77.2979815082223 78.1065949519801 78.9463464791036 80.2150917833688 82.4012352054158 88.4676002550171 88.341203870314 88.2713767815276 88.7850660217246 91.2163599265561 93.9906649043583 97.0819816507534 98.1826406367757 94.245632861273 89.9236100462465 87.3520204307792 84.8609660478865 81.4331884902814 79.1794426577261 76.3792029577729 73.7628936321611 71.3053832595534 69.4211059058055 68.4796163301015 67.6450841907272 68.1149724340083 69.9275305254293 71.5752147738259 73.5318414144671 75.0453673803659 76.4080584520385 76.8352552044629 76.9746126738455 77.4086272902084 77.7921790178626 78.5775966363541 78.4787843910724 78.6077238021098 79.4154221962559 81.3455252598269 82.6848718070985 86.7974174360128 87.5829515350533 87.231658524036 90.1717329646638 93.2336950097966 98.4008924706692 105.673515207819 122.008797097363 124.151666898938 123.011603138689 122.023917249034 121.584004705342 126.789913637724 131.656690333992 121.460960476849 113.951107110791 117.840116938827 121.400665121321 123.023071492836 113.122838996564 102.01419692035 97.6560883522729 94.4394202364199 92.6061257469556 91.1054584773207 91.5612119595669 93.3125658449597 93.8442229156714 94.1255640389559 94.1342632554769 94.6294867502935 95.5291295577991 97.2218126067994 99.6332519281197 96.7948203034108 90.3792276660278 84.9860557799528 83.0579459670696 87.1786750744522 88.5625560395246 93.6991596106602 97.8189033320546 96.4861966320607 97.6742270421973 103.294446781231 111.983365043632 124.426456832791 135.190295154238 144.87321256388 134.568163646008 154.21446727084 151.662311489755 136.648271137077 130.726693651503 133.029973857913 136.437249294668 125.614321421368 116.009561719102 98.7123655860408 51.4231337086122 15.8695257151979 37.2183613182732 77.1628724118694 66.0964254550822 72.7543277790542 18.4456548740922 17.4485575773046 19.6682002546085 93.2666511266149 131.923364478413 137.912315627652 128.788072946343 127.892900097339 135.491531916149 130.540535736241 125.672045974648 101.923248662795 93.2478380759414 92.608847148579 98.3120985799683 127.126385081171 133.463289261416 101.130320885211 130.8894023157 120.651777652375 96.5636393620152 171.999914000473 137.207036666667 92.7961511553523 116.752984784311 77.5631498208352 -9999 -9999 -9999 -9999 -9999 -9999 -9999 -9999 -9999 -9999 -9999 -9999 -9999 -9999 -9999 -9999 -9999 -9999 -9999 -9999 -9999 -9999 -9999 -9999 -9999 -9999 -9999 -9999 -9999 -9999 -9999 -9999 -9999 -9999 -9999 -9999 -9999 -9999 -9999 -9999 -9999 -9999 122.1279558441 136.695042992899 152.251802996376 167.985540794155 208.857860656904 203.860707996526 -9999 -9999 -9999 -9999 -9999 -9999 -9999 -9999 -9999 -9999 -9999 -9999 -9999 -9999 -9999 -9999 -9999 -9999 -9999 -9999 -9999 -9999 -9999 -9999 -9999 -9999 -9999 -9999 -9999 -9999 -9999 -9999 -9999 -9999 -9999 -9999 -9999 -9999 -9999 -9999 -9999 -9999 -9999 -9999 -9999 -9999 -9999 -9999 -9999 -9999 -9999 -9999 -9999 -9999 -9999 -9999 -9999 -9999 -9999 -9999 -9999 -9999 -9999 -9999 -9999 -9999 -9999 -9999 -9999 -9999 -9999 -9999 -9999 -9999
-9999 -9999 -9999 -9999 -9999 -9999 -9999 -9999 -9999 -9999 -9999 -9999 -9999 -9999 -9999 -9999 -9999 -9999 -9999 -9999 -9999 -9999 -9999 -9999 -9999 -9999 -9999 -9999 -9999 -9999 -9999 -9999 -9999 -9999 -9999 -9999 -9999 -9999 -9999 -9999 -9999 -9999 -9999 -9999 -9999 -9999 -9999 -9999 -9999 -9999 -9999 -9999 -9999 -9999 171.7450568346 170.61270256271 172.917098674235 171.275064659015 167.012018722515 162.941399842741 163.560784385947 175.769236492665 187.942982965897 182.692042387149 162.383346105717 145.335214654465 133.372094988626 131.212372626744 126.918058668236 127.474115934905 131.271596017755 134.636779772387 139.147272356451 116.231033631839 122.190741629282 173.750710440866 159.525347657848 191.040187385228 202.807827579708 194.456838082831 191.274524460103 184.114050926208 171.322484385518 172.241062558527 177.201150087404 163.753464084881 131.155572741918 120.539834134635 126.85011943068 124.698131279815 116.098805135013 111.737988715486 110.646744169008 110.860888592282 107.261073670005 100.027688508673 97.0761382763145 93.4405709618494 92.249303176083 92.5318833938266 92.2436908413172 94.7085914345681 95.3155501274479 96.1179880834208 100.111726202937 104.591147252661 106.851402606557 108.344059284267 107.047306494539 106.502323485418 105.418268940572 102.946815437384 99.6929156701448 97.0468230572941 100.069466590151 98.8932007066099 104.973101654186 105.313478190875 103.41067304115 97.8615483806006 98.3881303572758 97.6606861465341 98.8614496204526 99.2580660378732 100.538154297485 101.840324193988 93.9820317244498 92.4383740092399 94.4743555907726 97.2350384145835 93.6240801544894 94.4866834278043 96.3586883021548 92.1517384395165 91.8903839904772 92.2668908899548 91.8383983459302 94.001399516539 96.8622881138933 99.9002209747619 100.221859681741 103.521357603317 104.975141345129 104.415581993472 100.813633668277 101.470417401203 101.709885944742 98.4583925236962 91.675634520496 89.7260985583952 90.303220675546 87.4657828893818 90.4920233676437 96.0437817140175 91.972005174067 91.9913100652546 91.3146953944863 87.2737885236073 85.4268221544502 87.6401767441062 86.0920183129686 84.4112775824478 86.81156094068 86.1747686617654 84.727675510055 89.3621055449422 94.3172019865934 95.517497044802 94.2785199136553 92.0372441123764 88.5228371572782 91.3220556113292 88.5273710282719 88.5803574807189 87.8578873720513 85.5246568729253 86.3579429755442 90.4628545367908 94.3060196121188 99.9900418240015 100.990999011961 106.493704132663 110.224608032008 114.197696457518 123.444625918636 122.248110462131 121.558974831864 123.77765639495 123.949941688913 125.201601452332 126.737934522606 134.624405033973 140.190524697123 147.27256895421 149.087389707393 146.694218296247 148.106727594287 148.160500374809 143.480278288558 140.599042729536 137.649164999225 135.840567090008 130.917755996693 124.250490580551 122.044685233507 117.19438603799 112.673461420747 107.439741345503 105.020978527934 100.123681559292 97.8777699140579 97.4548828090633 96.3655881366307 98.1904710342332 102.659182050419 108.773669854684 113.278898276289 122.15800009902 127.942239334447 131.714737910277 132.947988222003 132.413779590816 128.037547004784 126.143315345573 128.202590768171 128.209066446466 125.848336313144 124.695556716551 122.374233562114 121.410435459889 119.547058228509 117.315386097409 114.400298224531 110.207962010523 104.886078371493 100.209203795754 96.9385412458876 93.8022573422438 91.1624106017561 88.5364436770874 86.0992104225592 83.4805261832739 81.3130768865389 79.029201491947 76.6082053748813 74.2259639730995 71.9164934363891 70.8205665898599 69.2269901098464 67.5164778436678 66.2689482425725 65.2913021253614 64.7151614573259 64.0362424803563 63.2043709680482 63.003644115712 62.7407915382768 63.5702312972122 66.1770763391151 66.7394189767648 70.4756105813134 74.6529661259154 79.0722922253069 81.2543982186956 82.9432891751334 81.9940573544552 79.5648921487131 83.4243806282175 82.5480005516059 77.9013371109265 78.5449432744952 77.0845279012345 76.742740716415 77.812237576737 78.0482397409516 78.0345114873886 78.0656511523904 78.1367868013445 79.1265087292042 79.6005625866905 79.445553445446 79.140171254069 78.8599873163195 79.4653813289331 80.1310968893224 81.6988671256317 83.5311489785432 87.0769742716617 93.0089716738532 93.4255773723768 92.5596782574862 91.7126875754685 93.7768819839386 96.1471557993931 93.6145592927586 88.4521339319816 85.6314976604882 83.0785548519615 80.3328036169542 77.8820095506331 75.6736617609259 74.0769654383466 70.9253299098039 68.7284831749193 67.206916842132 67.8572953291374 69.1883118313834 70.6054955998468 72.3963824378368 74.4277720720256 76.1979532507483 78.2767151382217 78.5920039735668 78.555490751881 78.5504973015133 78.549245593594 79.1918698634521 78.6812569150702 78.9562608419215 80.2234452633866 82.2461386801293 84.0468965872305 86.369895826585 88.1413596545409 91.632078883132 92.6654723329204 92.2614836823512 96.6789948527746 105.244144594213 108.941493914645 111.537811546592 114.818312678311 113.056123796861 116.884753048593 125.806049698695 139.849626277359 128.755826080148 120.175719250381 120.140543623397 110.675622959312 107.643965484943 108.58927739733 104.594040572832 98.9338355822967 95.4178090535052 92.7014612189457 91.6668343077067 92.1392961148729 93.7517134616778 94.199960816496 93.4996573215258 95.3415624677401 95.9039368107753 96.6789604881996 96.7401364437236 98.9307177453512 102.652415779393 98.9722490763964 90.2815264767817 86.4510650598007 87.8569079122136 91.8794622679683 98.0972939266513 104.986571498645 109.519896997562 106.476266787435 115.843661093051 125.300791816924 133.171753965771 145.899718507725 153.940414898721 147.975016575396 154.76733027382 123.427108352331 106.934064457582 123.816542408704 126.397294504927 134.253392936629 117.780877355303 86.9247896244097 71.1597133092814 70.3724269311525 41.4713858555914 88.3812806204953 101.89998997272 111.63023022076 65.4845654154994 53.8310227972632 70.1992926999347 66.688678705147 71.0803547351166 133.603283781666 140.36506214424 132.069219858657 130.848391360082 131.008558128721 129.06318987276 123.251895589423 102.801592815388 104.069336010361 95.6945249715128 92.8234949699801 93.483972115611 152.829195344472 86.0536751697538 121.869126143216 97.594984095526 72.6110952892366 109.067746795977 117.452169348298 133.945400777119 96.427885336181 81.9353112905098 83.655776724798 -9999 -9999 -9999 -9999 -9999 -9999 -9999 -9999 -9999 -9999 -9999 -9999 -9999 -9999 -9999 -9999 -9999 -9999 -9999 -9999 -9999 -9999 -9999 -9999 -9999 -9999 -9999 -9999 -9999 -9999 -9999 -9999 -9999 -9999 -9999 -9999 -9999 -9999 97.3881782565999 134.151083955712 163.836149579131 179.714677421725 194.338375613402 198.755896252944 201.704389031155 204.417446554047 207.969845841404 -9999 -9999 -9999 -9999 -9999 -9999 -9999 -9999 -9999 -9999 -9999 -9999 -9999 -9999 -9999 -9999 -9999 -9999 -9999 -9999 -9999 -9999 -9999 -9999 -9999 -9999 -9999 -9999 -9999 -9999 -9999 -9999 -9999 -9999 -9999 -9999 -9999 -9999 -9999 -9999 -9999 -9999 -9999 -9999 -9999 -9999 -9999 -9999 -9999 -9999 -9999 -9999 -9999 -9999 -9999 -9999 -9999 -9999 -9999 -9999 -9999 -9999 -9999 -9999 -9999 -9999 -9999 -9999 -9999 -9999 -9999 -9999 -9999 -9999
-9999 -9999 -9999 -9999 -9999 -9999 -9999 -9999 -9999 -9999 -9999 -9999 -9999 -9999 -9999 -9999 -9999 -9999 -9999 -9999 -9999 -9999 -9999 -9999 -9999 -9999 -9999 -9999 -9999 -9999 -9999 -9999 -9999 -9999 -9999 -9999 -9999 -9999 -9999 -9999 -9999 -9999 -9999 -9999 -9999 -9999 -9999 -9999 -9999 -9999 -9999 -9999 -9999 -9999 -9999 172.574382533962 175.707287425169 177.927302810042 174.545723962645 165.557094152603 166.04370407837 175.253909794296 186.650869196084 174.458483404162 153.590231652392 136.395229618203 125.996877947347 128.783223613625 129.599857181178 126.034720067745 132.049074587277 139.973921126749 152.519893097474 128.480467080411 136.998427222145 196.951763072082 197.238147357198 196.73680423423 199.470694562771 197.247827870647 192.739789474747 191.591808979171 188.248978228659 183.798435140285 175.751574177836 156.6779306826 144.328391980001 139.4882722607 139.283519115096 115.465514954516 111.078526728926 109.992407828073 108.719527708522 107.158632668836 104.168660067297 99.9574875056083 95.8182190709121 91.460347398444 90.2819936539331 91.9163364029964 93.6920667865059 94.6896850735962 97.2879916166658 97.2222004399958 100.496547945336 105.816059740579 107.294587834449 109.348716618024 109.810160627663 108.224719681418 108.348926049171 106.057692831618 102.749204799318 99.0516082162788 100.213231121914 102.522037154343 109.084490580372 112.683628270681 106.730939957782 102.113768721998 107.186709251657 105.557984344246 102.58187140193 103.539456153799 99.8372130934878 99.3842965948444 94.8531569320734 97.5203674163165 102.357369451428 98.6779720807135 97.7085371383393 98.7912803680353 97.5426461752601 95.5384338334488 97.8829040032065 95.2350361036901 96.0727607915928 96.282048339938 97.6725097555801 101.250601223662 101.79650424837 103.687270869302 105.639289701175 106.646661673587 107.039521904411 103.360730570384 102.747239700591 103.257265244916 99.5226807466374 93.1158101184488 91.8244201500676 89.8106423348243 93.5252315174097 98.93713569535 95.754129567954 89.5470121933678 90.3947388481408 88.0442962424788 85.5946641861529 85.694840682906 88.2017295820977 83.4003370957489 85.1542751974166 86.5084554640583 87.2247140019523 100.527072704668 97.7868342582745 100.35095918435 98.7138365713937 94.4488187141638 93.0528597380569 100.089332412232 95.9673346171162 94.0035476039091 95.618935889992 95.7093835818308 94.7824852026731 95.0943523489098 95.3570348985215 103.633340108182 104.311563960458 109.357437657667 111.254779306476 117.866697800943 126.027589962106 126.275494468984 127.90556417415 130.920705491321 134.097515750122 131.490106144316 133.647286067401 137.904091115168 141.175553335963 147.192421429151 148.065508667786 153.663431629712 152.884545539176 152.345202004872 151.867371701654 152.065370707711 151.121457051247 145.992831024008 139.27371129009 130.900265860292 131.421357872915 128.317958461119 120.558021895816 113.115067189562 108.243878217167 106.097112438492 103.318076976477 102.891406181639 101.660061372502 105.92780267015 109.527078836091 114.431623183572 116.991826116718 123.415844901852 130.505985750651 133.839708720264 134.785689603915 131.146919728263 125.435673129216 128.668573866798 132.583962547233 131.581249517778 131.552459940959 129.239734985509 126.587635529221 124.848619848309 122.774018448568 120.668239351825 117.476889947197 113.652786419103 109.037667304427 103.822598889101 99.1778600664634 95.1346165144937 92.0823228361156 88.7555743825798 86.0256643204669 83.9823659093021 82.3455885679324 79.9496801277901 77.7780269144979 75.8894394410463 74.3317878072386 73.2441931231559 71.5912100878429 69.4490502008984 68.2470746432126 67.6452142196428 66.8608086514086 66.5688665239004 65.7071080781639 65.1354246025092 64.7840689981485 64.8769398430947 66.3373972134248 68.030659257803 69.6905982492411 75.4408439000409 84.08202600911 80.8514362970529 80.9425228677828 80.4085174614411 80.2084986751712 84.5516589081565 87.7148313779855 81.1618056147112 79.8189932447125 79.0428900809159 78.5946453789102 79.2461105070489 79.2638703256213 79.6065402684541 80.1538923289714 80.3043604257912 80.6474077331275 80.9718487424415 81.0522622534404 80.924326290373 80.3813421875198 80.3552365779168 81.2601120374851 82.2066121620203 83.412098116801 87.0645292344277 89.7774201278965 89.8699951934809 89.1530812719718 89.9421381912411 91.618990299316 91.1895472215156 88.9451236818615 87.2326383080685 84.1414645709341 81.5826223531554 79.7615165854154 77.187452357903 76.6209081431351 74.390906532539 71.2168658233181 68.8770874096345 67.8133629683266 68.4963897398885 69.9655078237124 72.0306532947091 73.5848593141134 75.295291156271 77.3630072157945 79.1881340640926 79.7908698318879 79.7904705011333 79.168274139059 79.4518484535681 79.8028215624004 79.5343167536796 80.0390268087782 81.2711042272443 83.1248945062896 85.02218127742 87.4618012948162 94.9185785286477 93.303435567317 91.9199471242224 90.3859205513134 97.220371139188 105.361678377321 105.754677533829 105.932911795428 104.073031877801 105.133161522928 110.394906172791 119.967762195818 133.588973218064 134.737046153407 126.255552574292 118.328726337501 110.714432455872 104.953713254803 101.953818153954 102.29479862075 99.2749363016995 95.2539734191009 92.4351566214209 90.8232296812342 92.3860912875184 94.0054388355772 94.0972424870388 93.5966710773584 95.4315773362313 96.5286879644109 96.4716311015382 98.1958300796194 102.655903454794 120.692119853974 114.575992521388 97.8293738761808 91.2023884496463 90.1516089994638 94.1986819899483 99.8911491227718 120.930672230917 127.136713135493 118.036146671258 128.378588223649 134.156059642181 157.519120690282 155.917237475143 140.594489012956 152.093120916327 154.953656909694 130.849432944871 103.888583689733 111.734532284519 108.079512950369 108.180996219969 128.014572339425 113.225934336204 80.7983639643231 94.0987919012104 73.176482238738 101.969431621803 126.048401766861 118.703715995552 100.090972433701 102.49379898707 94.1857568697117 80.0369058444217 89.0397795115861 123.247085045427 137.345123262411 141.756381606538 136.692441320707 127.60282849955 118.187458488524 112.013889394961 100.683446102205 125.807661925798 127.06125450525 93.4066151637077 88.3042209663974 114.787712161706 122.623794353459 76.0706022961479 86.3782127896837 112.56519821121 150.606255925112 154.691706776428 157.577624925962 122.723387296286 92.5369678431638 84.7689283591298 -9999 -9999 -9999 -9999 -9999 -9999 -9999 -9999 -9999 -9999 -9999 -9999 -9999 -9999 -9999 -9999 -9999 -9999 -9999 -9999 -9999 -9999 -9999 -9999 -9999 -9999 -9999 -9999 -9999 -9999 -9999 -9999 -9999 -9999 -9999 105.643011331073 152.738114495251 162.912713169287 129.425572976512 125.37801314958 140.244120297077 155.701792927203 184.607439117652 193.035520385267 201.107479472731 161.147912110715 -9999 -9999 -9999 -9999 -9999 -9999 -9999 -9999 -9999 -9999 -9999 -9999 -9999 -9999 -9999 -9999 -9999 -9999 -9999 -9999 -9999 -9999 -9999 -9999 -9999 -9999 -9999 -9999 -9999 -9999 -9999 -9999 -9999 -9999 -9999 -9999 -9999 -9999 -9999 -9999 -9999 -9999 -9999 -9999 -9999 -9999 -9999 -9999 -9999 -9999 -9999 -9999 -9999 -9999 -9999 -9999 -9999 -9999 -9999 -9999 -9999 -9999 -9999 -9999 -9999 -9999 -9999 -9999 -9999 -9999 -9999 -9999 -9999 -9999 -9999
-9999 -9999 -9999 -9999 -9999 -9999 -9999 -9999 -9999 -9999 -9999 -9999 -9999 -9999 -9999 -9999 -9999 -9999 -9999 -9999 -9999 -9999 -9999 -9999 -9999 -9999 -9999 -9999 -9999 -9999 -9999 -9999 -9999 -9999 -9999 -9999 -9999 -9999 -9999 -9999 -9999 -9999 -9999 -9999 -9999 -9999 -9999 -9999 -9999 -9999 -9999 -9999 -9999 -9999 174.242051441789 178.558440022794 179.096527547669 183.241154952798 180.042443553843 175.656232929154 160.29019026006 162.185477580484 172.517246917303 155.177249831656 133.112708425101 121.247459518623 121.69990195179 117.576712910262 123.112185345146 123.956967700417 126.791593328363 139.582462343873 152.761925305078 130.794126237289 150.064505783634 189.166838483179 190.310270609645 202.802335484182 196.884075591146 193.881966850322 188.534981964292 182.27866068671 180.598078394551 176.12398724005 154.743005987266 141.975675166334 138.605311348334 132.804347281421 114.607887933975 110.523233022293 110.20966828333 112.722935514656 112.650205284983 110.092814435246 106.885565293886 103.830218952182 100.208851980096 96.1767371411412 94.7487290273734 96.5092404395359 96.4190234014775 97.8672244415659 97.5838627650943 99.0127073539017 102.294972256407 106.421068897362 107.337507200363 109.1583317396 111.616632945855 110.620101483787 110.953093726964 107.250903811347 104.510204670925 101.557552213587 100.247596646942 101.121903711194 109.797680795769 113.909652487926 110.977593730371 113.035074520163 119.420003497464 116.863805951298 112.232178634512 108.645985071724 105.181738169052 106.511589985069 107.250530857645 111.977681922689 102.812932013069 97.770275534119 98.4166125444796 100.00766994928 98.7533764451704 98.402784360673 102.355918102356 96.8009778276245 96.1958106811456 98.6696315229222 100.695813037643 104.323358944499 103.363093853126 103.578022959554 105.534108109073 107.602100797609 110.830364266618 112.897720215002 110.621131426357 103.210176571152 100.424189636976 98.9925124232127 94.910520572431 93.4554891460588 97.4781009731016 103.083109713705 100.087912528426 93.98140272381 89.3859501896813 92.7800635651952 89.4114995770952 85.4804906654177 84.8969729021644 87.1574712594856 91.8768413462791 94.7047396154519 101.785050745428 103.207731408882 105.133869508921 104.595474452201 99.6164354048229 98.2805660736892 98.8493276944763 105.060650556013 101.122793115727 104.681478400877 102.64151880556 100.496141702378 103.235099398779 103.267676477955 98.4260622613429 101.483640150868 104.755720333444 110.091454897441 116.711118987226 121.92219509083 125.33724113712 125.222201793652 130.805040864155 134.892591014127 138.262056687577 139.446518613609 137.994978826061 137.138576987498 137.037554677206 144.672917184325 151.734913999873 157.116327114326 154.372285727177 152.458836791412 155.188349359093 155.90778483026 155.26715167312 152.269058715717 145.222156371252 142.028329865352 134.968377165553 133.350084635848 129.060413001458 120.157934173412 116.58751076024 112.411502357723 109.841515589795 109.130801041108 108.911673647938 111.777121866461 113.424897000655 116.211094348374 121.127558981352 125.693665039907 126.441522637776 133.156068515026 128.904541989987 125.743313944132 123.541041509272 127.043565439706 134.980979327276 135.427300342127 136.308782665851 133.206002940774 131.059904536686 128.536108049709 126.418485083069 123.737189198281 121.089241743093 118.069656096364 113.892550920038 110.533376095704 105.00484909215 98.4286556722226 92.4289698656912 88.3798024384081 85.7062558148525 83.6928655895389 82.1927636187002 80.622684917682 79.2430866127514 77.7001775495011 76.7705976836029 75.4734453116029 73.8603700316719 72.5590633280194 70.9198406191413 69.972205217002 69.4899236948785 68.9411935674548 67.6326477601747 66.8823873172475 66.4283047477149 66.3471853758659 66.8495251211109 69.2064792567475 70.1461622424237 75.0107011260312 88.8516854521276 88.8689754574076 88.0712120733021 82.9970911538562 82.234122779648 81.8201978138444 83.270135737798 83.7278742558938 81.4511934328239 81.5801410213066 81.1176567840696 81.4245952104025 82.0089975931337 82.3428565562627 82.2551198465786 82.332151859053 82.3520640020856 82.5887660842908 82.5360594278116 82.3462094424764 82.1185927205057 81.2971266513181 82.013201008516 81.9413237721649 84.202928674364 84.244951410162 86.4511648509785 87.2779317539564 87.3273365271038 86.3387773786635 88.0644325750939 87.9445662331244 86.2071682468533 84.9093585795822 83.7376354446817 81.6461164548336 79.6217228386073 77.5534919621581 76.3262873841069 73.6150002138865 72.0140260606984 70.2067068409487 69.4468625799323 69.9412999717209 71.6024216384214 73.1859711904241 74.6016486279295 76.3425836317584 77.9439064009107 79.3759454867835 80.1678899734465 80.6555998057509 80.4758435031531 80.2811322913697 80.7248289579312 80.517010122342 80.6324381857946 81.5496607329248 83.185259269308 83.6591953437448 88.6569915197122 92.599823614134 90.9048039249868 89.4820427053809 90.8460448589892 96.3191010839078 97.2123703356333 96.6031013220781 99.2024652741922 97.6845659365764 97.8043505683307 105.155778588903 116.506680528643 139.622832972215 141.782031240301 127.328680530434 118.142612835524 110.37913900421 108.265616397224 101.64794658711 98.5476794117715 96.2942514539952 93.6507657981542 90.9379417136131 91.0247221443528 91.9966341174796 92.9377781322451 93.4090412316003 93.355883927803 94.785415102754 96.3840622078687 97.1116068808277 98.7853850444921 104.117446741901 112.968597895911 112.527105762719 100.696569710614 101.766256191521 98.9599540884039 96.8647319638424 99.0291332305842 118.473927408635 142.547851745996 125.489081839633 130.739846839841 139.063016551016 153.960871297279 153.012939198587 154.989283213532 154.12175658982 145.217004923058 97.5745077394071 91.6642973568393 97.9356006989901 82.1514562731299 81.5817839275956 93.7787045695688 127.130862996191 124.734455126521 124.643112615045 106.145260745256 110.134536371602 132.570183807678 115.248282787984 79.8623215543004 62.9641144973157 63.1510589179584 70.0437649269073 55.8307067177516 87.1324544851474 127.658770228068 145.607518921472 138.010915589332 123.65433776452 117.230439138002 109.648865611274 102.969988906682 115.211329900987 99.9877093389787 89.8732460011736 98.2991494719912 80.6579473859591 99.0582330535363 97.569728534164 88.0337687321487 116.322946938816 135.274944270896 152.679400330598 148.266376623168 125.19406237753 99.977557532768 85.9316793812942 82.4128869436337 -9999 -9999 -9999 -9999 -9999 -9999 -9999 -9999 -9999 -9999 -9999 -9999 -9999 -9999 -9999 -9999 -9999 -9999 -9999 -9999 -9999 -9999 99.0447364883809 98.7204527119712 -9999 -9999 -9999 93.7988914108817 99.7446121883586 96.2625315571683 100.860170687077 92.0328118510688 94.2486662992203 100.183741550415 125.963940572232 157.303911594878 147.804257934029 165.827388124524 147.656660923569 154.574094428089 151.552739031518 159.205564745095 178.218623242945 184.377738937565 126.78293995097 -9999 -9999 -9999 -9999 -9999 -9999 -9999 -9999 -9999 -9999 -9999 -9999 -9999 -9999 -9999 -9999 -9999 -9999 -9999 -9999 -9999 -9999 -9999 -9999 -9999 -9999 -9999 -9999 -9999 -9999 -9999 -9999 -9999 -9999 -9999 -9999 -9999 -9999 -9999 -9999 -9999 -9999 -9999 -9999 -9999 -9999 -9999 -9999 -9999 -9999 -9999 -9999 -9999 -9999 -9999 -9999 -9999 -9999 -9999 -9999 -9999 -9999 -9999 -9999 -9999 -9999 -9999 -9999 -9999 -9999 -9999 -9999 -9999 -9999 -9999
-9999 -9999 -9999 -9999 -9999 -9999 -9999 -9999 -9999 -9999 -9999 -9999 -9999 -9999 -9999 -9999 -9999 -9999 -9999 -9999 -9999 -9999 -9999 -9999 -9999 -9999 -9999 -9999 -9999 -9999 -9999 -9999 -9999 -9999 -9999 -9999 -9999 -9999 -9999 -9999 -9999 -9999 -9999 -9999 -9999 -9999 -9999 -9999 -9999 -9999 -9999 -9999 -9999 -9999 -9999 176.89865900677 178.100431010154 178.399852958804 165.5138165924 163.007231811462 153.691114906608 146.535923311897 138.138872242599 123.397442655788 106.675328141217 98.4076009840834 104.179083533748 102.837572075433 110.467477131759 118.138581228678 122.304650781354 146.544893776659 161.893245047567 144.118843877384 158.007508844101 198.06892903799 186.907750891249 208.777776111344 204.133607414404 203.660632636313 190.989922985851 185.756564439099 184.011604402687 161.463876265256 161.290057812829 154.136812318437 130.727755749929 117.074723184813 108.322906955597 108.758155576573 110.780428454356 111.71322654962 119.775279313558 113.32055416231 113.630095113978 109.984608434153 104.413482115874 101.271028949358 100.299887765044 100.839690798566 99.4776966539782 100.15950299225 101.410027655109 100.78542944532 104.267455143276 105.8538044408 106.639556286791 111.221716077536 113.11510680948 113.216424331743 111.468222333408 107.83992030799 105.59842108714 104.44209244888 102.246999341321 103.470199543517 105.882170252503 115.319543587047 131.654100478121 128.197376050643 131.109039834154 133.539908709892 129.102836577236 130.457470624651 121.276102328769 125.009416003688 121.395362268235 113.344010644491 104.509849960282 101.237130521767 102.356221009092 100.282317649384 101.304538218566 102.698919032989 107.029282281198 102.044032559458 99.482458363405 101.33311519472 102.91073171925 106.816153044597 106.486122523685 109.723869127628 111.520076236675 109.693281776409 110.678102179304 112.530256022293 108.776343065012 107.978442378104 101.243446872328 104.020327867725 98.6770931482385 98.9338929766642 102.065243960844 107.25481783933 99.3813761018111 93.9345387269744 92.9851287379818 91.7504147433487 87.4514324757366 85.6258732289837 88.0529047441795 93.6492835887009 98.0201685097745 105.47007086427 115.792308932922 108.690449731143 109.184816099064 104.23993948632 103.264725547977 106.276583578857 107.581603580193 105.425995109183 105.57692316836 111.599568493368 107.345679805655 105.084637780896 110.347725422293 113.613539561641 109.410558512263 109.008929633361 106.578934961222 111.2486478641 118.337414882093 122.617809399316 127.979481437125 125.098419247678 130.826502933568 136.996706527307 138.982840309552 139.645389871781 138.538817255936 137.136208478069 140.003978918277 146.210974043513 153.903794423766 158.549238346785 155.192551122048 154.720838473731 160.253700764266 160.396540589999 160.860537242869 159.121170823792 155.507002245298 153.160781621194 142.036485287946 140.22900948351 142.998626234865 146.213348918503 136.385469031772 130.166450201653 116.584575637133 114.188990253952 117.905030644751 119.080886628084 117.973048601026 122.467420680473 124.067447064705 123.169647867569 122.524001273756 127.654275070399 124.927754626179 122.771582456162 125.104291486689 127.936848417445 138.636246877293 142.138211142719 141.2112009035 138.947071244769 136.321218355844 133.105517057022 129.666204621646 126.865996413673 125.146070641765 123.114241240127 121.185005154286 137.124724158616 114.145727791171 110.429748414789 94.9985672086443 88.3781775341351 85.1594064534077 83.4021126160112 82.5461663666378 81.291368650373 80.4194982134766 79.4070001291251 79.0375272268475 77.7045415633107 76.0922152147343 74.8847037978892 73.7299288836444 72.8930373041666 72.1239717477361 70.9274126266827 70.2062528254661 69.6848223726822 69.1051848002287 68.2370952843278 68.3845483761682 71.3514250872238 77.5526546616819 72.8046364130481 78.7692191138799 81.3621594828182 83.076272233942 83.4462438480643 85.1850764189064 84.6363488591424 83.4242863430524 83.410340057044 82.9632786730913 82.4156107929588 83.3013087060076 83.8876012142145 84.3396885788084 84.5487429951335 84.4572639224481 84.4146693905453 84.0917432287015 84.0255278181445 83.7400597594392 83.6751176268723 83.7572149485996 82.395989929166 82.5181137452192 83.4622788186832 84.3256185587261 83.8817692655553 85.0787076321859 85.9147502502624 85.3614172401431 85.8962703526758 87.3227135731495 87.1244228839698 85.1503833604731 83.7978241341466 81.9575239108075 81.1702505198898 79.8323706013834 78.201746094609 76.5122635715996 74.8975128892054 73.6923117106575 72.4638843844962 72.0989315976088 71.9380171767069 73.0823167598114 74.3285840814962 75.3893861028385 76.7120032114814 78.3267020513558 79.9903123324053 80.8671088440411 81.066591535587 80.9022521187351 81.0761496873984 81.3411021905473 81.4326127344997 81.4826776259419 82.3174029692064 83.5652794580545 84.4734228592611 86.1619992956029 90.0547510534738 89.933393083327 89.8664383655425 89.7267963103479 91.0836564666204 90.2128256094728 92.2127917344015 96.9942373995142 95.1393966360785 93.312566035868 101.957735508885 111.907633827416 133.279850056561 136.173770098478 120.138309381495 115.906603666317 109.657267437414 105.397147311183 99.6952246295357 96.5586102212896 95.7126409454283 92.4841939149968 91.1273035944449 91.2262890796421 91.1611838594496 91.7744457864224 91.9096057957598 92.7695985702304 93.6903121350969 95.1896713352216 96.2676845874364 99.2534781404841 105.571678470812 111.918342072377 112.240193096311 108.493595748819 109.156976959564 108.646571995255 107.951185111311 118.767974942218 116.43793185672 120.73046467498 120.11361359656 124.571387484909 139.320222065966 142.45454111249 149.181128131831 153.89938405897 152.461136930351 125.635253242341 84.9017949812204 62.6072900879726 74.7195937512652 63.1602410883673 41.6150355929507 77.1624754457001 119.371107716249 100.518423616194 128.148179398671 123.164574782258 133.892752920518 123.737483292387 100.492838419578 70.6258557016551 15.9090059739676 29.9586008166339 35.9551055395061 58.6054292777 110.372449694763 135.452991777786 144.624916449214 137.376931905356 119.045614469078 116.934051187784 116.525470321169 109.838750907455 125.3154339941 118.285334261915 104.840061333958 90.5403523667845 75.3383212821134 79.8822669852934 88.8127974745336 87.0933971900414 115.099328666661 149.249463119233 155.88125893967 143.109904436935 119.309101728814 99.5245422840914 89.463807429605 82.5550900888315 -9999 -9999 -9999 -9999 -9999 -9999 -9999 -9999 -9999 -9999 -9999 -9999 -9999 -9999 -9999 -9999 -9999 -9999 -9999 -9999 100.70501882817 112.677420978082 125.503330203898 122.062512840399 115.739421910788 119.693903757994 129.355078535985 136.085104381651 151.575377201104 113.839664142234 109.185797838344 115.581136958309 110.378682494903 117.433496831109 138.14293824499 156.29473982151 155.662592816773 160.046850387959 163.068428986961 158.460873882066 153.727115475859 145.129728664742 142.14766177913 140.961087728824 117.221776908646 126.142339866127 -9999 -9999 -9999 -9999 -9999 -9999 -9999 -9999 -9999 -9999 -9999 -9999 -9999 -9999 -9999 -9999 -9999 -9999 -9999 -9999 -9999 -9999 -9999 -9999 -9999 -9999 -9999 -9999 -9999 -9999 -9999 -9999 -9999 -9999 -9999 -9999 -9999 -9999 -9999 -9999 -9999 -9999 -9999 -9999 -9999 -9999 -9999 -9999 -9999 -9999 -9999 -9999 -9999 -9999 -9999 -9999 -9999 -9999 -9999 -9999 -9999 -9999 -9999 -9999 -9999 -9999 -9999 -9999 -9999 -9999 -9999 -9999 -9999 -9999
-9999 -9999 -9999 -9999 -9999 -9999 -9999 -9999 -9999 -9999 -9999 -9999 -9999 -9999 -9999 -9999 -9999 -9999 -9999 -9999 -9999 -9999 -9999 -9999 -9999 -9999 -9999 -9999 -9999 -9999 -9999 -9999 -9999 -9999 -9999 -9999 -9999 -9999 -9999 -9999 -9999 -9999 -9999 -9999 -9999 -9999 -9999 -9999 -9999 -9999 -9999 -9999 -9999 -9999 -9999 -9999 -9999 -9999 -9999 157.484763514817 -9999 122.969637682101 111.037365880029 100.500712389147 80.4075078940037 73.4120250602782 79.9256417950176 101.523674166116 109.535644975306 110.763018768145 132.138213116353 143.521670943517 144.855505628813 145.008143988908 162.667362994077 151.765945763784 171.333867143728 195.908414237318 210.015146661931 201.19201316714 191.746609691456 197.523040547092 189.625211215594 170.470020560598 176.432571625969 167.433199437001 123.99828901527 126.846382381581 107.852838732986 108.532103207735 109.707457304899 110.741642792905 115.377701145922 119.37337072156 115.542935186683 111.242993463525 108.166496448978 107.537920584032 106.220894392228 104.421331926863 103.369852738812 102.287098210791 104.490806563934 103.01568176767 105.192102618158 108.77325134294 109.31543174791 110.075733780066 113.906493103813 115.2382180219 112.210819508548 110.310063228392 110.030918870282 107.223786656502 107.274863058064 106.025297211022 106.754420818304 107.584353939741 122.847552100468 119.832144723761 130.541792251665 139.724243671783 135.28001636259 137.074486048471 128.26827908871 132.814933968125 113.685895780052 106.760217794527 106.807337356278 107.127001042673 104.040422628802 104.796699532287 106.28882256686 104.832368103944 105.392239875574 103.821372777119 105.153497756913 107.894004262953 107.436590007351 108.359659641739 109.169864119293 107.318538959951 109.366333539702 112.081005311557 112.118079261823 104.941427080891 99.9940993297903 100.444363931427 104.874794747241 103.22416077821 99.7593026963987 101.660933962234 105.999887637931 111.393476471847 106.244284725153 96.9934923448289 94.4574797537997 88.6816571986638 87.3287208470782 90.117960800035 91.1980602537658 97.7862295603917 117.432130881804 124.468485988154 125.261359872855 114.309543900974 113.324828420164 107.776901234494 109.319410516386 112.237307072374 110.652401568108 110.969900974081 108.866111954136 117.419258128342 117.186732661791 112.219415326627 116.98871190556 119.333158681153 116.241396492906 116.416769188696 114.809494146272 112.89621520915 119.697967290857 124.427636750315 126.56340211758 126.571145649803 133.797439475165 139.286759811342 139.144389525432 139.289124096025 137.577839662758 141.036073145582 146.208687916302 154.051877065075 158.135162684017 157.934439153861 157.500274831686 156.88429373643 162.803007319174 162.081932737231 162.485428377571 163.035254054339 160.048242484925 160.6305732097 153.799357213591 146.421323975758 147.261243895829 151.140124396739 138.244629757855 128.708833608885 119.764998477547 123.501910758555 125.412197358278 121.835046129102 122.055949739981 127.08589222279 122.210968298804 122.37682004593 132.009444140437 138.838610755662 135.835933160472 125.315414731317 121.691818473172 127.5574177111 146.062402879472 150.524323065702 144.144795938402 140.428853268439 138.801743057555 138.368319142888 137.392718113586 134.3764422447 130.639401610831 130.113031327991 131.442979892752 161.425862470296 129.783914995227 135.381163354576 99.2828458622752 88.1827852831815 84.3976602851038 82.9862585812645 82.7442298097566 82.7018355463133 81.9433258451107 81.8246203988113 80.2757519533335 80.1297124708417 78.8635272646572 77.9679424911387 76.7729694444927 76.1864580583805 75.0470905871465 73.843104783722 72.9396138798023 72.1349056927804 71.4299423960183 70.5845426490653 70.3684904072474 70.6400070738208 72.4860532345706 75.8745322967271 78.1359033869868 79.0834853959439 87.4660001080134 82.0591745874054 82.8934362548051 86.2235184622832 86.6857614236324 87.0691508999269 85.0539915505184 84.4332093050121 84.612818091895 85.6323021904766 86.057069721794 86.4849342992366 86.5454375283144 86.057938624115 85.7994266887206 85.9142299308014 85.4512862465456 85.2959604376754 84.8626938439422 84.525408855879 83.6049500785808 83.8541483564674 83.7728876566706 84.6301388686784 85.1024462990707 86.0160081272082 86.0760225627549 87.4386879067595 89.223682747434 88.2407319904195 85.6072012741622 83.0363128671587 82.4966184275444 81.8981537768499 80.6236654794051 79.5388053294854 77.7361752632115 76.18679107121 75.3003943166379 74.6109925184964 74.3006025071578 74.1150880281974 74.2427981790653 75.5438949393756 76.7562135126611 78.1514506570674 79.506650626586 80.2783357628401 81.1027876640063 81.7240671346273 81.8371965624324 82.4724897437816 82.3020669001578 82.9203257241315 82.5336900410659 83.1962006602463 84.3113576559632 84.9204627114703 84.873535339208 88.1603294495064 91.4949492870036 88.2686998344052 92.2179026383026 90.7647644452173 86.8341498833713 86.4482014895359 94.9196747022395 91.6933623992258 90.7277873162367 109.471534517872 124.754493627263 118.375068971469 113.609074212797 110.540134291071 111.737573505724 105.969333902968 103.742869316846 99.6204827820577 94.7424966059121 93.2061090820157 91.6430450513304 90.3568238125972 90.116457764615 90.9390545642447 90.7732324450731 90.7254062186946 91.111483691513 92.4318291149801 93.9191493078657 96.2221198062197 99.8886456037947 103.500231919109 106.83125047689 114.375049156479 119.452260309995 123.488228917809 124.638364170153 118.040614690268 138.195781899292 121.532612335621 114.249360854875 137.189885406487 147.388197687721 156.15355324044 150.649273095183 155.967562054609 157.679444560368 140.377127593077 117.019731042814 74.722547524653 57.4737754067044 54.3343158443277 66.7811525804232 94.4914539695736 56.3872821997445 73.2146018850652 67.3982737139872 68.0106826089675 50.8282683870217 120.362242424848 130.155464908267 40.809346894297 16.1627317157899 5.3849550094128 9.70815691740839 11.0074626463093 35.0627873976892 131.757590808423 133.944677820077 143.190489595333 137.302264164023 119.264186517867 129.348755435939 128.593506783766 124.55257228465 127.37703633123 111.897984583198 128.676142912281 106.177050860702 112.076660381297 88.2173431216563 87.3137288690322 95.7793628325242 112.210810180039 141.925242725977 145.059045664224 135.291142965185 114.34467105871 103.059893448572 93.6824092168835 83.6427705233177 79.7555074919599 -9999 -9999 -9999 -9999 -9999 -9999 -9999 -9999 -9999 -9999 -9999 104.231023725632 101.535305669556 -9999 -9999 -9999 -9999 -9999 113.518112339423 127.663351277818 141.135631068225 175.980046170926 179.301794820299 170.198226975302 157.161826090797 149.365388388953 151.964075500993 150.076285291349 146.611618194989 158.892143031156 158.129726878486 128.087266097906 121.631436169662 146.7090712661 156.184394232298 156.70649240673 154.947592583082 161.566680448583 157.645244867703 143.615155493738 135.380494261112 126.860384613712 114.455415292635 114.70258237449 -9999 -9999 -9999 -9999 -9999 -9999 -9999 -9999 -9999 -9999 -9999 -9999 -9999 -9999 -9999 -9999 -9999 -9999 -9999 -9999 -9999 -9999 -9999 -9999 -9999 -9999 -9999 -9999 -9999 -9999 -9999 -9999 -9999 -9999 -9999 -9999 -9999 -9999 -9999 -9999 -9999 -9999 -9999 -9999 -9999 -9999 -9999 -9999 -9999 -9999 -9999 -9999 -9999 -9999 -9999 -9999 -9999 -9999 -9999 -9999 -9999 -9999 -9999 -9999 -9999 -9999 -9999 -9999 -9999 -9999 -9999 -9999 -9999 -9999 -9999
-9999 -9999 -9999 -9999 -9999 -9999 -9999 -9999 -9999 -9999 -9999 -9999 -9999 -9999 -9999 -9999 -9999 -9999 -9999 -9999 -9999 -9999 -9999 -9999 -9999 -9999 -9999 -9999 -9999 -9999 -9999 -9999 -9999 -9999 -9999 -9999 -9999 -9999 -9999 -9999 -9999 -9999 -9999 -9999 -9999 -9999 -9999 -9999 -9999 -9999 -9999 -9999 -9999 -9999 -9999 -9999 -9999 -9999 -9999 -9999 -9999 -9999 96.3076972360743 90.1774610852816 65.9653869516881 58.6916641783597 65.9661109229906 85.9598210286332 100.739748721718 103.552794041922 109.682197016377 125.147264878899 148.34097486143 157.26289939236 171.334450572545 145.916144226229 148.473672757805 173.961914877104 205.445074636776 216.314708457084 209.553106444123 205.644712386606 186.928870080618 177.007692571803 168.611660228097 152.071815833017 131.33946510651 128.288886708447 124.024509906839 108.054295294288 108.887726692315 111.717804196084 115.77380028297 118.556793845379 116.710606501966 113.291627491169 112.870030446619 112.356918573806 110.547581801746 107.872980382351 105.856747662363 105.407699623957 107.738077867378 106.282469845429 106.445230150687 110.116172921567 109.208731402117 113.049891331479 114.174527216638 114.941394007808 112.810278192928 114.193233767764 111.958959871413 111.363429720775 111.920397382772 109.699175236752 112.921999972452 111.639742218574 113.390364493325 121.271872266724 138.056995641112 138.158881251727 133.214166964065 125.659597237062 115.414940142173 107.80872578464 106.226113375944 110.160708875266 107.896577227935 107.41273933485 109.410947507661 110.128870299813 108.990170087147 104.742485412652 103.208716302493 103.022178630245 106.940729372826 108.916179700425 107.729472542268 106.958023917544 109.839194113694 115.468398465078 112.130513871835 106.508507217262 103.210676864942 100.329644699669 96.7483388522912 97.4729326718839 101.844987428486 104.287731140073 104.731955504497 108.579687484263 114.513516153686 118.353178357675 113.701655462524 102.779069134411 93.2889874579323 88.7173419035011 91.3815329757872 95.7064444581854 93.8962268734379 118.486345550353 121.421259625474 135.436040109295 121.77107749088 121.004834227919 117.059962374339 113.19798368278 114.962173812442 119.021055585627 117.65752635567 114.815793293745 112.641561553927 119.773035079321 123.189501721888 120.170515703895 124.775689018125 119.94311961901 115.714069552967 114.938476584028 118.487124487965 115.910922971106 120.994406456963 122.302209399786 125.052418216173 129.857030985158 138.326665015291 138.428073024713 141.265429185644 138.593815104948 140.084280658519 139.542674369744 143.168959589562 152.936176607164 160.815359714796 162.099198843028 158.694599053652 162.185435489906 163.447413357026 163.23776250322 164.323002348989 163.834097625466 164.940421311684 164.055276473878 163.119424178564 164.388823647019 159.917418273776 157.385593536374 140.010505517478 131.849194303078 125.239992303382 128.679076060856 126.106312014647 126.449443703379 127.768077305169 126.203227513252 122.015253469812 133.708394327612 140.038454150985 144.236543879966 142.048860280251 124.030302353107 122.361611973719 128.490756977897 143.964597027795 156.043123721121 148.822968820267 142.275123412627 139.182065510706 137.648326093745 140.624668736804 139.372658074915 136.103641425128 137.89941513464 162.643912265728 167.362028780371 153.862261498931 133.402168248711 104.24493437369 87.5839188962705 83.95537856965 82.7675479577977 83.1661117926397 83.7703614605112 83.8869372204649 83.887123053448 83.2764671307248 83.0661921528784 81.5639716611581 80.8570574384542 79.5015620682425 79.1402136599635 78.294070491222 77.0897043207792 75.5465286154424 74.7795052728934 73.7705733232072 72.9802318994391 72.91552706884 72.6257621864876 74.4836161795419 76.7986141722253 78.1095726847713 82.7007387920371 83.8643677047064 83.0423336164945 87.5753043018052 87.1433409938431 85.8553669342432 88.9852638488405 87.4367266813422 86.3752859020826 87.1910869575341 87.0731839350932 87.9603646201958 88.2071794608433 87.8053105827525 87.6213427197893 87.7001355741344 86.8755859543716 86.9472761533725 86.2123745214214 85.8506000152314 85.7279039804523 85.5319882843469 84.7281403832677 85.2852960452866 86.5852868798555 87.6169813309599 88.7746177880844 90.1413265485508 90.9811477201224 87.9242567000457 85.5989406455952 83.8161461345841 83.6261684174947 83.3172937565976 83.0055310744029 81.9994400643909 80.3913778980588 79.0042880422254 77.722966142374 76.9694098671311 76.0596215398746 75.7506287434647 75.9168162130254 75.9842978154596 76.9284757458342 78.0560771581847 79.0057875623046 80.2795127346461 81.5163808334636 81.7096049225083 82.2184329579252 82.4708240675126 82.7628683008676 83.0776554893818 83.7852060668676 84.0188216108178 84.5520937420191 84.9837935760223 85.2482453138549 85.276736067212 86.2271122001776 88.6302375205202 88.6263028333018 92.4765998918421 92.5347679796399 90.9683595546631 86.6512493448486 85.0959627065966 87.6374386347574 90.192297536094 100.148419484962 103.96699654697 103.397833961123 105.880672325255 107.378172050141 104.03058344118 101.544051263208 100.729170562607 100.748816301132 95.847103402262 91.9280282533831 90.5443176663446 88.8442361828777 88.9240450243712 89.7266431318849 90.2978964929452 90.1130981902311 90.4200741816142 90.8080494907571 92.8141645907823 95.1514763991871 98.5552582633421 100.221893798578 104.669985064722 113.344098530481 121.919514923043 142.495864611739 145.506511473176 136.314161744883 144.477791462056 125.718267869577 130.439387868025 146.745590411691 155.718813181643 161.742465236098 160.872687352027 160.993018986344 152.60890284895 138.869764625839 114.235480787289 97.374423998662 89.7679398061031 82.7596559174379 100.207802676941 111.510577684476 64.0005178584048 21.0552306895645 6.74588106626804 51.0440752495114 108.938103303336 128.284490318963 133.548888627381 76.2354501839989 72.1037162827727 72.4678950747617 39.0693439011722 46.5336895174364 51.9849552499251 114.058743679919 135.182136901785 144.715525478308 139.708650575807 118.796991572308 135.668663374604 137.558215217873 142.337795181826 105.652215157497 112.60196707913 118.121725198285 126.358595347781 114.779654285647 127.88781764709 127.846580645778 120.299033425023 124.335915140427 134.191445305378 131.327670338698 126.693795240187 111.807660330394 106.393069603125 96.5472499228059 87.2674007249493 80.4190566805388 78.6689704384303 -9999 -9999 -9999 -9999 -9999 -9999 -9999 -9999 97.841152231076 106.171597212812 127.455317405698 116.323642551044 101.768422775063 103.222499499546 95.4634542306925 96.8032320222075 114.191282596987 150.791560356438 185.36570559707 125.485125487329 97.7731138006922 143.169478912248 154.381097383904 154.338346606561 162.278332677821 166.998388684004 159.836782749887 155.293470135788 149.520033655529 136.216742927969 124.22287285624 117.794057098041 116.114662724894 122.239570449419 142.723222546483 151.042503852027 153.375621477309 145.31232525265 124.054608423961 118.946048835743 115.619312878448 114.850993953986 104.791708192887 -9999 -9999 -9999 -9999 -9999 -9999 -9999 -9999 -9999 -9999 -9999 -9999 -9999 -9999 -9999 -9999 -9999 -9999 -9999 -9999 -9999 -9999 -9999 -9999 -9999 -9999 -9999 -9999 -9999 -9999 -9999 -9999 -9999 -9999 -9999 -9999 -9999 -9999 -9999 -9999 -9999 -9999 -9999 -9999 -9999 -9999 -9999 -9999 -9999 -9999 -9999 -9999 -9999 -9999 -9999 -9999 -9999 -9999 -9999 -9999 -9999 -9999 -9999 -9999 -9999 -9999 -9999 -9999 -9999 -9999 -9999 -9999 -9999 -9999 -9999
-9999 -9999 -9999 -9999 -9999 -9999 -9999 -9999 -9999 -9999 -9999 -9999 -9999 -9999 -9999 -9999 -9999 -9999 -9999 -9999 -9999 -9999 -9999 -9999 -9999 -9999 -9999 -9999 -9999 -9999 -9999 -9999 -9999 -9999 -9999 -9999 -9999 -9999 -9999 -9999 -9999 -9999 -9999 -9999 -9999 -9999 -9999 -9999 -9999 -9999 -9999 -9999 -9999 -9999 -9999 -9999 -9999 -9999 -9999 -9999 -9999 -9999 -9999 -9999 60.8984153415771 56.0959344442956 59.75492078962 77.1222545820572 88.5297519950299 90.3552054536435 90.7530246862646 107.8860197298 130.110733531636 156.960584980581 170.371408634801 138.173744397721 150.055561383513 174.000674350624 192.223321710647 225.652103869967 211.209390353898 206.894212711449 192.245482027591 192.565362568023 182.868438919021 160.752017534688 139.515044995455 117.799125669184 109.828032350976 106.646218028817 106.367461871497 109.204553383671 112.2588477463 116.709202107993 115.305533447229 111.85145108415 110.466354194806 109.606669628024 109.198921519565 108.623314099179 107.263553453302 106.336039664355 109.43570922952 110.196623107089 109.16772246637 112.05474120173 112.169240242712 115.641812479181 116.480838601338 117.717030357173 116.726694094844 119.571230365033 115.816471525168 115.600229644858 116.167433730989 114.649925054357 116.151315819896 117.130753119589 117.090157320507 118.460331951769 119.886527103372 119.541672024424 113.767760995485 109.154904699304 107.044174472695 107.219773046327 107.789383006098 113.9418969202 111.581990178974 110.903721315933 113.150108309355 114.257651002129 112.836815062771 109.776181810482 108.886232988507 105.004099556135 110.103476319751 113.215109535425 108.818478210869 106.425562092058 109.370323858153 118.743191007199 110.010979971485 101.242401692936 99.1785410849508 102.303831363527 96.2853222194546 98.0668933453204 101.07867727588 113.161797297242 125.9991608394 131.091568028173 136.539325716624 123.206377493115 106.18631502983 100.359722124957 94.5379086856849 92.9417852224449 94.767115458635 99.6925323576385 117.044831463485 126.91203798297 137.765343547958 139.890396989788 128.872424032111 127.546887152726 122.676036570184 119.310631648561 120.185716292159 124.291708327883 118.634958660533 118.18564939165 119.507890584448 123.582892234156 123.159552181452 128.802011718334 127.902660594076 123.306925062588 119.070705777732 115.285976193026 113.953514325978 116.535200874008 124.845224994833 131.662579040403 134.048502874882 134.647262340885 138.697770742856 141.013268743911 135.469568291154 135.310637939281 138.125216620513 138.558106896355 148.039819208599 152.338043965739 160.614961625531 163.056042479491 160.717854590448 161.982652125912 163.624026692762 163.595163842249 165.968733495243 164.725455128094 164.575094468548 172.509636229782 168.946915017129 170.817523684607 171.248916576174 164.409179708248 147.049204754539 136.63000456629 131.987719110901 132.58605843164 133.566107850515 134.065130289499 131.017319488024 121.261033915163 130.537821935988 129.941180053481 138.837040315696 137.114878341341 134.227429798501 121.319857031478 120.981536386952 128.545825175802 141.97547802758 156.46388218716 161.202473761107 144.79698015545 137.528054894439 137.208460115147 139.588071351921 143.783346191052 139.364952883452 161.574804182316 169.685107941493 159.514972632281 140.34837137068 113.58200278865 91.252392774 84.2600773346653 83.3381810111117 83.8955196861498 84.5076196220811 84.9197778536719 85.8917791242829 86.4353901939593 86.0643058057671 85.3119581225577 84.0484610123275 83.2276491216844 82.9412899510141 81.6436303109023 81.0428927799075 79.4766430989108 77.9576706511803 76.757546858533 76.5196252555516 75.4800533004373 75.4812791211301 75.5110724914457 77.285342088409 77.3561449670537 78.8491769940473 83.0042578510674 81.9649286663717 84.2915925230436 89.8006893313863 88.2046508185103 88.4160058881621 89.1711378394398 87.6293560072123 87.9949518016328 88.5100102354456 89.4362785742309 89.7965181141821 89.1805843731311 89.545049251303 89.3329669107693 89.1968476064278 88.5132125362248 88.6019592037072 88.2634809956448 87.507018563901 87.2620787365886 86.8299588129812 86.7324632498224 87.212713393851 89.4616536802502 87.7916435614874 86.6680704976363 88.5590628857229 89.1827686354969 87.0865056880593 85.2050042909774 85.062581388536 84.420224977763 83.9176058050406 83.1890309373862 82.3125752467174 81.4304681314934 80.3886678804979 79.1315010270651 78.3129110664707 77.7175850157438 77.4549355175191 77.2826716244284 77.7012511506014 78.4409545006723 78.9929407878099 80.0918400790567 81.0744722748381 82.2233739210582 82.3646555850232 83.6534334246418 83.4636314783598 83.778211434681 84.3941031015046 84.7808744170984 85.0001131547293 84.9855535615669 85.3555821046806 86.0074437950834 85.9284662800273 85.8143710105162 86.5409980575809 88.5262428809222 87.6885020006434 87.133092160077 85.9639211769354 88.0034489286296 85.0192726224201 86.8329786877162 90.8511884717161 91.0925891140798 99.2309464385673 99.7961844744675 101.631824916499 100.676900755148 100.540842726846 98.8262706112837 97.7619595633655 98.1613924327204 97.1203230851902 91.7107245356284 89.9844623164379 88.3782644792798 88.2804565079876 88.8389832524556 90.0300566051046 89.8347729859878 90.2759094290088 91.1365372519369 93.4515229201018 96.1269020005476 98.4539964262102 103.438594732775 105.544450812505 109.139423216543 119.306651881192 153.702802127051 173.519901967042 148.835128663974 144.291678029241 127.882965655592 141.36953594759 163.307791542418 158.063051082897 106.101672335406 157.947319575052 145.574183201823 157.083081565873 154.663221272759 145.145352584598 137.532543562231 102.147621091333 115.532277576916 127.044710986196 110.358016243113 85.9129385554062 32.7069147469435 19.3658048462912 59.7673935896933 100.310482997467 139.573165809791 128.229267253281 112.306952658202 110.422133939125 87.1203726856272 87.9886209626164 69.4918258270891 56.7265017082539 57.4822292576799 142.838703953434 145.845589785364 133.710056796775 120.365158494504 130.083583080184 142.365854832535 132.86704679394 128.532034480498 130.190358975917 128.624529383569 115.473359061572 113.092005400071 119.93018369623 125.449403053087 128.3590273816 132.343729047632 137.358995016167 144.9676285479 137.673377479795 125.185766118053 116.401126231331 106.074621674127 94.909920231049 87.2747874475231 84.2741373057096 79.9004636307815 77.3367322594614 -9999 -9999 -9999 -9999 92.1914695033339 108.620157895459 104.338991163895 118.890700319188 131.752733004261 143.274805307902 149.206959463257 139.975997791761 136.437979148187 117.726242211181 125.314095069978 177.023246194725 149.380465292361 116.079575897541 123.185012567798 151.495720889888 168.14921683675 166.529227666277 164.409073820126 166.610892971274 158.754108472947 147.351560524835 137.619621558592 128.902788903046 120.449599461537 113.164841442982 107.958020286279 105.671225669065 102.9442833003 104.874477862891 117.48122518067 114.382236337983 104.806139875267 99.6184015626265 103.695695425708 105.244406572004 94.3673933509048 99.1648071508925 -9999 -9999 -9999 -9999 -9999 -9999 -9999 -9999 -9999 -9999 -9999 -9999 -9999 -9999 -9999 -9999 -9999 -9999 -9999 -9999 -9999 -9999 -9999 -9999 -9999 -9999 -9999 -9999 -9999 -9999 -9999 -9999 -9999 -9999 -9999 -9999 -9999 -9999 -9999 -9999 -9999 -9999 -9999 -9999 -9999 -9999 -9999 -9999 -9999 -9999 -9999 -9999 -9999 -9999 -9999 -9999 -9999 -9999 -9999 -9999 -9999 -9999 -9999 -9999 -9999 -9999 -9999 -9999 -9999 -9999 -9999 -9999 -9999 -9999
-9999 -9999 -9999 -9999 -9999 -9999 -9999 -9999 -9999 -9999 -9999 -9999 -9999 -9999 -9999 -9999 -9999 -9999 -9999 -9999 -9999 -9999 -9999 -9999 -9999 -9999 -9999 -9999 -9999 -9999 -9999 -9999 -9999 -9999 -9999 -9999 -9999 -9999 -9999 -9999 -9999 -9999 -9999 -9999 -9999 -9999 -9999 -9999 -9999 -9999 -9999 -9999 -9999 -9999 -9999 -9999 -9999 -9999 -9999 -9999 -9999 -9999 -9999 -9999 -9999 54.2513275343504 55.0930124339428 62.7347701797369 64.6889808880603 80.3630974417879 84.515709923654 106.80628552588 128.880299124196 139.023591895922 142.165596164529 144.636174991803 164.17747608663 191.848559601392 186.449453942508 217.369264344303 225.059170505241 220.28933165241 183.155677139866 188.609367945927 184.963575753983 167.571402628436 131.778688528118 114.627651539022 107.733961079198 104.029254685717 104.949863143059 105.858669213814 107.695916311944 114.016703544107 110.641363313956 108.226557534786 102.318981972291 97.9905471348357 103.568451359436 106.27836752951 108.524889498462 107.117822241022 111.759604868141 112.73559409327 113.559992463707 114.147508421183 114.937333448282 119.406155378144 119.789890772934 121.416205847721 121.503715418882 122.152699638872 119.840323524507 120.531894889612 120.093507082333 118.679332754137 120.091375230364 120.57699646261 124.105562642305 120.700094679589 120.563376822314 121.575675066198 118.679776423979 117.645532962881 110.832453281931 109.705230822565 112.214427657068 115.598063194424 118.854287002241 119.290786447279 115.789223767326 117.150663897629 112.340911147867 109.827588947024 109.466872398539 105.385515667997 105.665279369571 114.634035273697 116.330954577442 112.599438834082 108.537303009495 114.153748696375 117.98373695973 107.393105987683 98.1331586180653 99.3796285954979 96.8217313377408 100.5017385671 106.04875370661 120.853153297283 120.040616686434 119.059582808415 114.653834239271 106.706052910709 102.271804475035 102.801359911891 98.838194327793 99.570382532815 100.019234064448 103.918060228788 134.618335530131 138.078988991704 154.140327371642 137.042087614152 133.357460229408 130.483970622787 126.076417000306 130.088335380259 127.153786989887 128.208422256882 125.265264797598 123.611606458322 128.81216405698 134.45867946418 130.647339287465 128.122123829329 129.626191422432 125.381410051049 118.140636933529 114.409555174119 112.444925878688 120.891399485055 131.963474371682 136.416945902779 134.523974254075 136.390625804393 137.895088281149 133.932100369884 125.22581351593 126.912469759803 132.779856330231 141.041147244064 144.218415828339 140.60043863019 154.717339455489 160.569456430412 162.488368697323 165.362395174444 168.297953053165 169.815943207113 169.618161393834 173.175927128533 174.01193853743 176.821926564722 175.593235521625 175.659662737281 187.38869662126 178.103577512873 157.813210942603 144.68011265629 140.79001078233 139.655305483468 135.649769000765 133.010517696163 129.671723477348 124.081360751073 126.01936161666 125.012741590671 137.495931683271 144.37919585439 132.419867814128 120.636522153075 129.218099290781 127.517084039541 128.285075494839 149.899848122252 141.481136333312 134.830859035464 134.118858587363 141.49350199769 143.512123077033 143.858703219252 144.977160695805 161.435716467638 172.063687223277 156.162171441115 125.977532908987 105.72573222323 87.6523776395154 85.7892927602131 86.5067667948555 85.7532234829793 87.3758525277249 88.567889078447 89.4964776341448 89.7509833149217 89.1727760629281 87.7313634547207 87.0367682111583 86.0913849203855 84.686373884004 83.9034696715167 83.1910736842062 81.2163696183692 80.2918090219695 78.9770977301191 78.0296976806908 77.8800911183423 77.3051905087766 78.2361570236771 78.8750961854876 79.0458375893457 79.8618686349405 82.1164549855132 83.5425365019268 86.8572550308626 89.6274171896318 88.6799738243857 88.5143205374567 89.2707362334149 89.4821344655252 89.9413664053252 90.381922235809 91.5331926247609 91.4678730102634 91.0447181990243 91.4521465643404 91.2093714065996 91.1894153149851 90.4228586085245 90.1074503173611 90.4627316703507 89.785513004809 88.8160553766094 88.21802376574 87.4863602870205 88.3856533928464 88.3826935974298 86.6325501052818 87.77552507333 88.7706771256009 86.9026059114677 86.0835794816709 85.8467511025867 85.5807317523763 85.298814748303 84.7912315718859 84.3064257504419 84.1763660490511 82.8957659685265 81.3301933081739 80.4312429498929 79.4149467909016 79.2782707273204 79.1683548927995 79.307417977751 80.0818168259103 80.1785744144003 80.7796297130254 81.4462770844712 82.2560281507044 83.0050710610673 83.1435970810971 84.4255129981699 84.9243616162487 85.1920068081307 85.6187517258268 85.6932411949258 85.9932400025291 86.3226123569185 86.446857590585 86.6742595650921 86.9182989727183 86.9447446286159 86.923842330852 86.5357057171909 85.8205521349531 85.5517909211158 85.6259920209611 85.3448129298963 89.0976234967947 87.7253492110347 88.4078476677362 89.6096005764038 92.1341465923162 94.612296369461 96.5470213527061 102.028865411543 98.5839753618724 97.2184006251998 96.5978234860981 96.0113815183061 94.4353491204159 91.0102849259872 88.929653550748 88.7398574767621 87.5709828287493 88.2885130168554 89.0237889236374 90.0539565792554 90.4383360212392 91.1177148092589 93.4374761811492 94.7670831970394 99.5132600326113 101.978924441687 105.75752660058 112.924258973867 117.374266125038 160.919721451947 183.93542355217 173.880527505106 156.539152263149 145.183392057835 144.75883960432 162.229167634481 171.051459237824 149.253375328881 164.191676709508 145.073139039303 159.134043169028 154.369744037295 155.960375532857 154.31688617919 141.818699167853 137.587296079139 116.019712796199 101.368444221142 86.1238670574216 70.2808908893914 64.4360797912495 74.7817793677248 91.8874268880221 129.664008067637 135.584412807022 137.014298338648 136.565669374306 124.675718758566 65.217283227991 78.9147711855236 49.9711417569122 19.5280516915463 133.987948067387 146.904688320989 127.913012341188 123.371627453312 131.445027677532 141.263239098262 130.452536715933 131.455403198274 132.400245352572 135.061717401473 119.98722693828 119.072339433168 115.387444024661 115.456124453616 127.708237060607 144.290497755576 149.317035717134 155.02303756046 166.423627191023 160.049809857828 147.939694472856 138.198812125338 122.523307017739 104.6428985084 95.3342105166488 88.0890631508164 85.5516731660769 80.8457438706493 82.3488595489617 90.9632942597796 93.2991541856286 106.16975644615 125.86500263179 118.754208400467 132.946691968459 148.661104169502 156.300515256073 183.233560038771 175.177645968479 157.694701631304 144.259429889741 144.917104027239 184.966352511452 138.221200278465 140.434906735847 149.667294410891 163.16275020889 171.841563670409 170.848533393196 168.22838125081 165.411972596881 158.600648253277 150.118039655319 139.463768280029 129.251813557482 120.128958699316 113.030462252442 105.610230184784 99.8389362608602 95.9453089955638 93.7841007570553 93.5943703866244 92.4271700898755 94.7011662634551 89.3256859320553 89.9267394253869 86.2485668710985 86.4141176177611 104.34747470336 113.131649531979 -9999 -9999 -9999 -9999 -9999 -9999 -9999 -9999 -9999 -9999 -9999 -9999 -9999 -9999 -9999 -9999 -9999 -9999 -9999 -9999 -9999 -9999 -9999 -9999 -9999 -9999 -9999 -9999 -9999 -9999 -9999 -9999 -9999 -9999 -9999 -9999 -9999 -9999 -9999 -9999 -9999 -9999 -9999 -9999 -9999 -9999 -9999 -9999 -9999 -9999 -9999 -9999 -9999 -9999 -9999 -9999 -9999 -9999 -9999 -9999 -9999 -9999 -9999 -9999 -9999 -9999 -9999 -9999 -9999 -9999 -9999 -9999 -9999
-9999 -9999 -9999 -9999 -9999 -9999 -9999 -9999 -9999 -9999 -9999 -9999 -9999 -9999 -9999 -9999 -9999 -9999 -9999 -9999 -9999 -9999 -9999 -9999 -9999 -9999 -9999 -9999 -9999 -9999 -9999 -9999 -9999 -9999 -9999 -9999 -9999 -9999 -9999 -9999 -9999 -9999 -9999 -9999 -9999 -9999 -9999 -9999 -9999 -9999 -9999 -9999 -9999 -9999 -9999 -9999 -9999 -9999 -9999 -9999 -9999 -9999 -9999 -9999 -9999 -9999 53.4024821443184 47.3803030690388 46.7183055253792 55.4169073733142 80.8899134755909 94.9992270909219 107.068803185898 170.351743394141 197.237462788554 185.813363724319 135.968238847308 186.520935072101 174.621105135871 203.671778849632 226.612962556133 199.404982463974 159.124378306231 158.133682022524 155.449030981871 161.334377589895 131.357497274106 115.478621815585 105.400846469279 102.97033596959 103.056828772715 103.018111975151 105.369520300062 105.558329897821 104.332471673559 103.288673771326 98.1564575895352 97.9597604438823 102.215443238466 107.762322383322 109.314912883742 110.612409866407 115.802454544542 117.952129066052 119.835801587715 119.426646780049 118.980438730617 121.456836617097 123.83905825309 126.738642186599 128.294727891394 127.237309156382 123.687849427525 124.220679814967 126.670050414842 123.34313311369 126.801252988629 127.298985836641 127.879882028843 126.452276931927 124.309452002667 124.595304614014 122.594070737454 127.482102927007 120.086295761923 112.841887698978 113.475830613507 116.751054237941 124.153643488933 125.694827734218 122.630725319343 120.432572584554 112.833513631604 108.761539200851 110.230365321306 104.766445285451 104.309023081495 115.812928532236 120.500377554083 116.092299887831 110.225555196743 109.896456217836 114.5618998567 107.735129676425 102.43313740548 97.7793287720738 97.5674819880144 100.73955357493 101.769171781636 105.697823423926 107.423904311307 107.962436584407 112.204125998579 112.362392253764 107.874594506543 102.565086493614 102.772514319787 100.336522537915 97.6790506641598 102.93946147313 138.827978647427 140.240555839203 156.202748983878 141.945518319225 140.455106430666 133.66697044627 134.569749405259 135.463459140291 135.670009488278 134.101140219722 133.670647865153 130.576385632315 137.985100191888 137.489129971328 132.284306177023 130.436473565895 130.600190899698 126.259813553049 123.070326400765 117.290348520591 113.989068884687 121.919953600766 131.394229529285 133.446071749829 138.20094039576 137.706342364989 128.164488433786 125.745893961247 122.654579763894 119.78763882322 127.79467481697 135.408716398399 131.660811832183 139.094424827807 149.598131790946 159.881443414844 165.239168319564 167.460476575589 170.269967358529 175.693256320129 178.30630869201 177.536033904183 182.915786151026 186.389317039246 181.486510716199 183.153066180778 189.919066321732 174.672848181434 170.613119869041 155.657397065214 153.687994789044 145.839665481009 138.507954696942 132.889398331499 130.682846640942 127.331436716918 120.606905231484 123.963757946442 143.182819698103 149.562515959301 133.481032153298 124.169444405553 117.867205205354 118.969088943504 124.719946527766 126.984635631574 140.708508501207 137.717284412568 138.63412940274 145.361316837901 150.150497470807 148.742621198759 153.885769286561 168.298439199238 163.268996237718 147.754900598774 124.632229008474 105.042282867438 98.5561634090268 94.5335838310684 94.8974793973395 90.3751430798996 90.1555421223404 91.946082252216 92.9214478001331 92.9804474750425 91.9266336875973 90.5330480829042 89.0923438237465 87.5983212911165 87.0396186139258 85.9718621360132 84.2278059750882 83.4314371762364 81.8826242366108 81.0975887990119 80.5818119286438 80.0076089794373 80.3672914026498 79.9727339225075 80.7635711005929 81.582352986122 82.0769296801022 82.8783044578106 85.49189924773 89.0433412079121 91.139428560525 89.7727226947184 90.2893751822166 91.2301102179202 92.1756341416501 92.0380380226154 92.9125089823548 93.0834913836356 93.4593304100738 93.0842564815816 92.8881736414325 92.9256298322214 92.5423765591868 92.6243696438532 92.6573964701193 92.0751985276486 91.4050881425653 90.8844091350481 89.9729655760369 89.354141274038 90.0139716426759 88.7273592829833 92.2604590906247 90.6780610903073 87.6971854900137 89.3343395924891 88.589081059274 90.3684670495027 89.598425878217 87.8906925414484 87.7079037149782 87.7718774537891 87.7152510051576 85.6654221990317 84.5096439688542 83.24877461299 81.9451774780163 82.1097774061717 82.4548850230444 80.983827252907 81.1582995960853 81.8033616193246 82.0735805720192 82.8291667033901 83.0941132621442 84.2164694759912 84.7279230791116 85.4547302866124 86.3635072831584 86.3714851421031 86.3786859338357 86.6814750413869 86.9327080197217 87.5105321106957 87.7927920513374 88.1279543870572 87.5357266375443 87.3884286716298 87.7011433777725 86.9628892203455 85.9983976461548 86.4523544525772 86.3587855845204 86.9845011639799 87.7209210723128 88.694619012249 89.7585120149194 91.2218059384598 91.3012918951676 92.0335406002871 94.2579224116507 110.043155626548 103.770055123839 98.1263300400175 94.7007298517259 94.1534039965871 92.1401132440808 90.7240921234364 89.4981827827536 88.6377058351224 88.2547858329848 88.6723610950979 89.3480866322305 90.6741849212329 91.5777095248355 93.1496072931479 94.1097043006522 96.5328603437224 99.2708546955702 104.754418219002 109.20309694854 111.596979563277 134.04952350163 178.171026304299 185.772776425713 187.51167976283 178.110471276605 174.381897430147 157.595977630075 154.453745053469 163.277747565808 169.828704935734 167.419141671094 157.942359847267 159.439111038982 152.538204328857 148.377979942106 149.065501254394 146.817007990441 147.486636768054 132.479561178933 101.284766878791 103.644454142444 96.803844585472 78.6192392568514 91.8438275165025 118.776138239003 140.785054410785 114.017134110595 121.173411800102 139.967053674562 114.702012551385 98.6095480813592 69.2735830789834 38.7943061219171 22.5772680069249 143.317393295631 144.646783937577 132.066372099688 121.661245423115 127.294166365566 137.442595118418 125.121604760783 132.484932306084 133.473903425471 130.42544997823 116.073444055033 110.414589134244 110.433003354835 112.087595673459 119.890596056468 135.074247290853 157.193357204291 168.441585025685 171.108705972073 171.521715150986 169.694620489225 158.719166959958 137.574460771334 124.298745746689 118.14567053957 107.204029478199 99.6528468517605 97.4296608145768 107.655829175675 117.379915175184 131.367902190328 141.188178478424 136.39071791778 137.307955169182 145.625447060005 141.829015616852 153.80179551286 169.199680429964 165.462501411734 152.753912174676 157.068190836104 146.96103249626 183.378193847659 134.776574151007 142.387316141818 163.811087888487 171.21924138665 173.608017484713 170.325259291332 166.715943278433 163.123045002809 159.014064532392 153.874109064914 146.108234920726 131.742290707912 126.189617851169 120.843349114047 110.182140136572 100.559817702963 95.2322151589163 91.9428954466654 89.1935560791371 88.4436585956437 88.8936791418622 95.2479795512131 103.329253215536 93.3504548539776 -9999 -9999 -9999 -9999 -9999 -9999 -9999 -9999 -9999 -9999 -9999 -9999 -9999 -9999 -9999 -9999 -9999 -9999 -9999 -9999 -9999 -9999 -9999 -9999 -9999 -9999 -9999 -9999 -9999 -9999 -9999 -9999 -9999 -9999 -9999 -9999 -9999 -9999 -9999 -9999 -9999 -9999 -9999 -9999 -9999 -9999 -9999 -9999 -9999 -9999 -9999 -9999 -9999 -9999 -9999 -9999 -9999 -9999 -9999 -9999 -9999 -9999 -9999 -9999 -9999 -9999 -9999 -9999 -9999 -9999 -9999 -9999 -9999 -9999 -9999 -9999
-9999 -9999 -9999 -9999 -9999 -9999 -9999 -9999 -9999 -9999 -9999 -9999 -9999 -9999 -9999 -9999 -9999 -9999 -9999 -9999 -9999 -9999 -9999 -9999 -9999 -9999 -9999 -9999 -9999 -9999 -9999 -9999 -9999 -9999 -9999 -9999 -9999 -9999 -9999 -9999 -9999 -9999 -9999 -9999 -9999 -9999 -9999 -9999 -9999 -9999 -9999 -9999 -9999 -9999 -9999 -9999 -9999 -9999 -9999 -9999 -9999 -9999 -9999 -9999 -9999 -9999 -9999 44.5798331031273 44.339138784991 52.6093790108645 68.1513479175462 104.218084227711 133.974865655481 135.995843921585 196.664070450324 210.960150093695 149.68213106378 143.946522068777 129.414137833024 193.229012798242 193.643028881288 166.213324740007 166.711126336945 164.864048890521 155.501959258129 147.387459856224 133.234902527636 116.859082433261 105.531557299604 102.784881316496 102.233953645475 100.740740437462 104.084633030142 103.003163171899 100.333389179876 101.112309300756 98.7289844322624 100.280396646115 105.848129311914 107.912390613675 110.221432476939 114.518851823239 115.79230069814 119.426052514292 123.570296522216 125.206966356431 126.898652554489 125.009193468914 128.921208069118 131.578355127287 134.977766873159 129.683519929661 130.147356880157 130.259811303027 130.326989476518 127.692099796142 130.425482669463 131.574657640837 132.17641052847 136.870499757075 133.754138756265 130.151915164005 127.66202568231 128.503704959809 124.91859910749 115.453175718809 116.929201582904 118.697114221064 124.569912434745 125.344081348215 125.458098701832 127.48331158767 120.373089380118 111.352674920939 104.40602363559 101.272877231662 102.630396368511 116.776335206666 128.627984087553 121.914618512162 119.007533944611 110.027862058554 109.079707854768 114.93173439396 111.803736277771 104.804193989807 99.4758017207619 100.232689282324 104.362024525762 106.08841411493 107.948534360152 110.746466566119 118.476406802621 114.663262230172 111.941741442866 102.819460226124 106.244768942523 105.907288009771 102.491947034272 105.672577474251 122.078489687009 128.390200947289 141.650123204549 147.087887700971 144.542787046307 139.591568162514 140.388826931028 137.02333224827 139.794269051578 138.563496863154 136.06014292329 140.839577711773 139.309668843526 137.233155217405 133.094902624901 130.240987168458 130.803799455148 130.70962794171 127.169941613899 118.373182596497 115.939234381581 126.651087740197 133.518423219795 134.611618327649 134.024802450613 135.649003992112 123.927581806326 116.163087927796 119.680853186998 120.958386715636 120.591099005284 129.566158059656 123.541211798985 129.219722646666 142.179953240604 147.166522462051 158.445480876737 162.252613361465 172.753217745135 179.594701450728 187.063280757228 187.656210797728 182.46020086051 185.147157530059 187.278131531791 201.111638839173 195.726267580682 187.38984852051 178.475272403608 161.638300588967 148.781642552912 143.279937465143 139.436160611055 139.407460176328 130.771275812722 125.337261979234 120.234645115597 125.212752792276 140.967135242806 143.985188363642 134.359477366813 126.654402897407 119.695136201222 115.142096003544 114.921121263926 123.933183193008 158.635786881602 157.942337429367 148.513138937104 147.465174015343 143.861111844486 144.941651150141 171.732186567974 172.07925648422 158.246418122264 141.019773044431 116.978176899739 107.467561511858 102.228415283805 98.6022142229174 98.7398059823862 96.3189749958078 93.8141865035998 94.2873452916944 93.9716613418527 94.036609235803 93.0567807465921 92.1523500392219 91.2453972134782 90.1276056161903 88.637866398508 87.5215019385866 86.2040974282901 84.7566038498864 84.1880891572907 82.8384047431777 82.8945008368707 82.7283108683577 81.9667620622709 82.4058626564881 82.5032309366653 83.6679246444853 85.0906926498907 85.7565024398604 87.0950936597822 88.4431452429803 89.4780372423826 90.2417636700611 91.5613730962919 92.7560342212628 93.8536342986883 93.8041650487669 94.721596853912 94.4928106667063 94.602880209586 94.9685085436273 94.9299301219524 95.0596398787615 94.6309474684755 94.5907764388649 94.8030570766732 94.1486448555196 93.6012968123294 93.0858602728788 91.8914861853916 92.9727814332122 91.7861823540293 91.6838328825814 91.6907225577607 93.4454252965934 92.3030636371616 90.1927428892167 90.8620544384228 91.4663125159459 93.3556749831168 91.8210317571499 92.1154488356121 92.3830473934292 91.5090406380103 88.6461056899511 88.3097977556151 87.397456105054 85.4298798261011 84.9887739300905 84.5080163926798 84.3373907700748 83.9814892825481 84.5924004095131 83.9690069676038 84.0634874747534 84.2672217776807 85.2955789875654 86.033721242231 86.5264237231864 87.5679890629261 87.9773760255722 88.1047818901219 88.2183446659053 88.3712057609588 88.5759472343499 88.3215601563007 88.0631093100793 88.2175481603939 88.5896544171048 88.5649051523227 88.6396925073616 87.5213055508245 87.4134779724351 87.9436183371054 88.679003948363 89.0779359116189 89.6983344964634 90.4619861546068 90.790501705864 91.6991040072412 91.9757155348203 94.336445830109 95.088233104789 94.7845231977394 95.1295520494954 94.3743368023154 92.9795729609358 91.829516407276 90.6772124501166 90.1419585651954 89.2720484483773 89.0273328813877 89.984756247785 90.1931018055755 91.0899721506912 92.013717725404 93.8667676099122 95.4923784141754 97.5883142719829 100.587849578926 105.148024240905 110.883309370762 117.962888233309 134.231073404537 170.451857068149 189.497806587359 191.378832056138 186.799162975047 185.682289483812 175.397691322694 149.701735129131 158.764871358441 166.812755589158 166.47628266102 165.937580230571 149.79689843688 120.121230971577 126.331753384735 127.650523859714 110.535323852683 115.320525263905 147.534721801655 145.470100508629 143.030747253348 97.1369639841187 121.658955163259 136.631205806376 139.509492733543 138.760677067637 135.391060047526 140.69799982462 138.180668751467 128.885813577617 118.728405870647 94.2621874987857 55.5292800154046 63.8801240328078 145.353289820724 136.941458742847 125.662471358985 119.337581665761 128.992245312994 150.861538096454 140.499372084006 129.257257613443 128.749461376063 124.357024079669 117.227271918276 110.941893124275 110.897399895811 114.257032529798 123.461518785126 135.826138082146 151.213555452724 170.494015799384 168.429434424627 167.222809377379 167.88735689493 165.270751337641 171.698115970075 166.762372088321 157.066366479533 156.610947260277 143.870574601254 139.677247470657 149.941759849135 155.041921046437 161.327549866339 165.891061373225 156.130199938126 170.66674327436 170.710214636396 147.675517242315 153.014585244754 175.959459035018 169.379731375806 165.012977413881 165.514404964955 169.702504533458 171.548027081914 177.349582375613 170.282775807549 172.396646324294 174.83158468618 172.76264270222 168.887970892552 162.739811375995 157.798192040465 154.983569674232 151.492678716498 146.560668382383 139.301594021498 133.902933676572 126.283863093174 119.611166330411 114.827580406051 106.926302805017 107.183973282096 103.735257087804 101.423709945789 103.166934827694 104.755274054978 106.485404324439 98.3860631040213 -9999 -9999 -9999 -9999 -9999 -9999 -9999 -9999 -9999 -9999 -9999 -9999 -9999 -9999 -9999 -9999 -9999 -9999 -9999 -9999 -9999 -9999 -9999 -9999 -9999 -9999 -9999 -9999 -9999 -9999 -9999 -9999 -9999 -9999 -9999 -9999 -9999 -9999 -9999 -9999 -9999 -9999 -9999 -9999 -9999 -9999 -9999 -9999 -9999 -9999 -9999 -9999 -9999 -9999 -9999 -9999 -9999 -9999 -9999 -9999 -9999 -9999 -9999 -9999 -9999 -9999 -9999 -9999 -9999 -9999 -9999 -9999 -9999 -9999 -9999 -9999
-9999 -9999 -9999 -9999 -9999 -9999 -9999 -9999 -9999 -9999 -9999 -9999 -9999 -9999 -9999 -9999 -9999 -9999 -9999 -9999 -9999 -9999 -9999 -9999 -9999 -9999 -9999 -9999 -9999 -9999 -9999 -9999 -9999 -9999 -9999 -9999 -9999 -9999 -9999 -9999 -9999 -9999 -9999 -9999 -9999 -9999 -9999 -9999 -9999 -9999 -9999 -9999 -9999 -9999 -9999 -9999 -9999 -9999 -9999 -9999 -9999 -9999 -9999 -9999 -9999 -9999 -9999 -9999 49.9243607768418 60.3568766618548 75.5943478627049 120.962142909107 139.172784472091 131.22823365021 172.60212562162 204.454244551544 140.980932400007 125.826621759594 124.215978201461 175.854357659146 138.408170547554 162.064549693098 171.96125645958 165.259654933305 157.58589952678 150.554528113724 136.642471478775 121.145535331705 108.861748132567 104.882282733357 101.402869752753 102.11073954688 102.845967626521 104.305035014974 99.8974255471912 100.530306965106 99.7688846580436 104.497097159105 110.479271441888 112.046093171908 115.322822472961 119.979047679979 121.754546441269 125.480972789736 126.248189220355 131.135063899035 131.935778195634 129.68435946825 132.675661269543 139.523136516255 142.461224184539 140.182426293777 144.668533169567 138.629864112481 135.25280108643 135.208403025058 133.837370517043 133.041891707548 134.690821302983 138.142186205353 138.799120644269 138.381570556448 134.620961165384 129.09726236245 124.82161162683 119.233969068828 123.372286277212 117.99348849134 121.51712526598 125.979992530812 124.409561033801 128.567442904848 121.02896200323 110.975021399608 105.825378281991 100.316769555476 102.550291051089 116.035998592306 129.199856959551 133.120389697738 130.517993934213 117.04769581927 115.52175480821 144.829145232524 121.786838590309 108.934625315288 100.264533956843 103.154287489295 106.77291529834 112.056549542307 118.14621165359 121.964836903944 120.364603925657 115.809235655513 109.631661332588 104.809764016613 104.736252972748 106.096702424015 110.211963346893 130.721636241008 140.465215587249 142.443731853115 149.621338985389 145.708902163347 141.130275441283 138.726835362593 139.63002530543 134.696708138994 137.590042142127 141.980709033196 144.691396762745 146.451355352187 149.582243586509 146.599878805124 137.462287388917 134.42104081643 130.314159106573 131.297532848189 130.884198789538 124.41248922312 116.541166463955 125.922468149531 128.618138848792 130.846954548269 132.973065940619 133.901433598483 132.688232041115 120.124927146618 107.749949269342 115.594587943917 114.471140055367 116.68641230389 120.834473832179 130.920548504454 144.493820604683 156.965620701076 166.926153505055 168.850257243169 178.281796411041 186.038052952929 190.874501517286 190.5750347718 191.776236431008 188.35534816252 196.278661835132 212.853547775392 213.936358037228 207.797138135131 190.194473002699 167.599980071356 151.185741898363 144.883203140711 142.437510871086 149.513268667287 143.700397265302 128.636040604148 116.422341770103 130.050707055124 141.309391290418 135.123481277647 138.484354832647 133.531943698002 133.508874331838 141.618214456605 113.185414557982 123.007400810676 152.972536640793 150.823146121398 141.181307938628 135.469450823757 137.415411789579 149.569185346309 146.646948477729 152.344912236324 134.896091379545 137.101957348501 113.063560243189 109.442896717895 102.555578321608 100.17916356702 102.73067283646 97.6160244798563 95.0772468660741 95.2868500669453 95.177325126754 94.8580094211517 93.8367155595713 93.1741871069367 92.3090865943143 91.6749840746613 90.5718867932937 89.4430420154743 87.4568103469078 86.5247316673046 85.4580029130421 84.6279765355398 84.4613543085463 84.2697089061285 84.4651814850914 84.2132436422948 85.0108079385495 85.5242668889607 86.5488674513578 87.4293783439962 88.9017597175445 90.1696191796845 91.3240168953447 93.092801610871 93.8299167314758 95.056700012589 95.1569372988387 95.7108773056971 96.572932623032 96.4921695223331 97.4520778077194 97.0600871166109 97.1861691764754 96.7373734297793 96.947004042201 96.8181636492007 96.2989902357663 95.9977079281406 95.0766446889888 95.0573046187579 94.4874916674192 94.6276961762544 95.7911962512167 98.7304369103489 94.2504316097811 98.4829826712561 96.0249576263978 93.5240535096923 94.4008028324065 94.5440004307661 94.3983491236891 94.8835785937629 94.570462377877 96.1308987721376 94.075984722161 92.5874037578566 91.3122882656289 89.6434075457937 87.9687657023385 87.7318556235401 87.5379959415198 87.5250161445766 87.66696290877 87.5580231450241 87.0306180663748 85.8572539976421 85.8594214516893 86.6927909720549 87.6296001890296 88.4549694733903 88.5074652289825 88.9182156240378 89.7947991203016 89.8933845189196 90.0743561112746 90.5553021754966 90.3696181982266 89.9958407367085 89.6188491818342 89.7213722195351 89.2738891730348 89.1483327178526 88.693850945914 88.6083893826799 89.3178194805018 89.2344486455774 89.6867009078854 91.6156050947618 92.2099271021052 92.1484184799341 92.4956274091155 93.4133628743663 93.8668508788258 93.5027629316049 93.541093147341 93.3660522648149 93.7367520808967 92.2284725800173 92.5760599793351 91.3726816905138 90.9412798604586 89.9313470865174 90.0810772553733 90.6477532170999 91.4570486125945 92.3222119700934 93.9176855192762 95.4998136183126 97.4502695845042 99.3411490061224 102.271401239271 108.061561445489 113.70521144076 121.025398282184 130.914296767118 172.910957937497 192.1531817521 188.847918141199 186.950469595715 176.897137468793 176.248836396873 175.080512856403 170.871933944564 163.063930996935 165.632028369533 163.518836658276 114.832586852829 106.62002904091 100.910769213341 113.34536824538 104.513835637388 72.2782749589608 126.59377691012 141.771307234663 142.74931364925 139.160611517929 143.03754437258 137.103386259891 89.0099587573785 95.6498115164931 85.4687827918633 133.823376283161 144.008484502326 125.186454230056 87.5436748612558 102.098710993997 70.5360628259141 84.7144873027124 147.818093016036 135.940222725045 113.262764964034 113.114119397938 129.660853677747 130.298060541905 127.728700216414 127.323387482844 124.789080364012 122.524991352048 116.017672919363 114.625234047875 114.98875543747 120.158706345514 140.502152775833 158.965231598276 163.267221728064 164.621846647128 168.888131948542 167.103150816499 164.463116190913 170.02507125824 170.173021715181 171.326957719014 164.92954545564 170.111282541581 168.889422618617 164.901345394595 167.388598093413 171.01855886756 160.995059716966 130.732881654665 157.47883762088 162.412066977375 174.647931066338 179.539270119407 179.090343778886 181.296370184173 182.216721022652 181.793022056039 176.923090772811 178.652995946429 178.783121162266 180.241980060092 178.279322214095 176.775949187698 174.107510498178 170.004122150437 164.752062849512 159.38611440599 154.138574228848 149.060703696781 147.507113361634 141.735047636833 136.157177731948 131.151062455683 127.830245704789 124.119485389763 120.967583230517 119.140795539621 118.491333754416 116.995813040302 111.362608646738 108.371492375028 106.050414344717 103.904805682033 95.5515921187807 -9999 -9999 -9999 -9999 -9999 -9999 -9999 -9999 -9999 -9999 -9999 -9999 -9999 -9999 -9999 -9999 -9999 -9999 -9999 -9999 -9999 -9999 -9999 -9999 -9999 -9999 -9999 -9999 -9999 -9999 -9999 -9999 -9999 -9999 -9999 -9999 -9999 -9999 -9999 -9999 -9999 -9999 -9999 -9999 -9999 -9999 -9999 -9999 -9999 -9999 -9999 -9999 -9999 -9999 -9999 -9999 -9999 -9999 -9999 -9999 -9999 -9999 -9999 -9999 -9999 -9999 -9999 -9999 -9999 -9999 -9999 -9999 -9999 -9999 -9999 -9999
-9999 -9999 -9999 -9999 -9999 -9999 -9999 -9999 -9999 -9999 -9999 -9999 -9999 -9999 -9999 -9999 -9999 -9999 -9999 -9999 -9999 -9999 -9999 -9999 -9999 -9999 -9999 -9999 -9999 -9999 -9999 -9999 -9999 -9999 -9999 -9999 -9999 -9999 -9999 -9999 -9999 -9999 -9999 -9999 -9999 -9999 -9999 -9999 -9999 -9999 -9999 -9999 -9999 -9999 -9999 -9999 -9999 -9999 -9999 -9999 -9999 -9999 -9999 -9999 -9999 -9999 -9999 -9999 -9999 -9999 92.2736775205112 114.273395977022 141.653354585489 164.478811665819 175.784856495559 250.344168074622 146.501980635045 132.520675543787 127.48168930152 132.495208038163 132.894385353051 150.094102423766 181.375825932066 181.120259636471 165.959588771283 156.569696605685 140.836499218555 128.775869884296 115.527549314607 108.600385945811 107.04926018479 103.909928952307 102.299846340136 101.964083126477 101.228474790779 103.651021744584 106.748515336758 110.171262970299 118.282501459097 123.797063258601 126.42365330743 129.2932243714 131.100331783297 131.511517211138 131.680701929653 134.62957555737 136.917904294058 134.408124202042 137.828269628838 147.773611918516 151.398814282798 148.610237560822 146.297512138438 143.717706948166 139.714509399968 143.517735559662 139.470057076272 139.240775599899 136.98138893025 137.317785240206 138.982559226331 143.197277962268 145.044543182942 137.39860544201 125.143854599261 119.622982855943 121.380962764066 119.974380643669 122.659466635548 128.257106653886 125.149500588517 133.477954049356 125.308187438834 122.752918920063 114.179361573222 110.070831477178 108.81234673829 124.131380532574 133.035154923959 126.327876006878 123.155545749878 127.400618290242 137.036697653295 135.834656714357 108.741504956813 99.4463338743463 99.8895835210677 101.486124492011 105.673934327301 110.669822288325 115.239257524766 126.480737301921 125.534407757067 114.408118604154 108.618089952342 106.352603719234 112.564679944265 113.026835510872 120.451276531295 154.250856743208 152.208401868924 148.962045303442 154.838457775819 147.492594564597 141.615846784802 136.480952226646 136.981008789949 133.535532766778 136.743257123516 141.56351606693 144.638546244488 150.941073398641 156.968930821872 148.489231415711 138.090965683341 135.271272706366 137.396251246043 134.983797343184 131.550154914305 128.03542242105 115.818343499306 128.498187587131 129.863736312674 124.426423910491 125.247870347881 123.584204247313 123.883425892949 119.305905869223 104.989163891895 101.146030500147 114.048470627045 126.729077862595 130.01620073357 142.587696723544 150.692798950755 156.267321895352 160.636419546609 168.208364183624 174.528477522482 186.621774578946 191.481035687805 193.200674486674 200.42862165057 201.768295288773 203.943916793737 215.698260122378 216.065775233521 208.47716600023 195.941911553289 177.250674846744 161.644379274494 152.123452156246 154.316550482733 147.895403596535 128.869830303955 123.941268990644 125.670103257315 136.743368884721 125.690694861446 129.266217241359 150.043716114087 147.763767227628 146.465620870647 152.626701516946 121.354284070645 106.337569101611 122.998800728342 126.652543749675 113.798910097944 113.451937556551 139.218749928739 147.021215949294 125.695123686526 127.894197253929 128.856862945683 120.356733859805 108.898947299275 106.634153812126 100.550661716121 101.165192131818 98.3855106406995 100.520843287205 99.59222158469 96.5468194158383 96.5027168317261 95.3100452253505 94.1564085500211 93.8924928500011 93.7730119999281 93.3291698125837 91.7613817525494 90.6402797209442 89.1650153002879 87.9369870075138 87.4813550888819 86.8841733835993 86.7248180207067 87.0120553316987 86.8138528230459 87.0661848380983 86.2852916556353 87.3595089173291 88.2185270660411 89.2006491596795 90.5362968891673 92.4308753498854 94.507557995319 95.6271891948456 96.5665486110917 97.7611886917736 98.7982859976674 98.3472411701172 98.5412901541992 98.9530042290703 98.9259561014555 99.0170028379058 99.2623699605552 98.0953545880714 98.1772473332963 98.756668961954 98.5418299141273 97.72170098425 98.3581524752485 100.57860588117 100.597107464035 101.893327431877 97.2336724513503 99.3202444502628 103.555035165682 103.427999225526 100.491629371376 100.217591162561 96.9143453185652 98.3133313513432 98.6110515826308 100.730521761769 98.8664303539917 98.2687532244367 95.3209561560126 93.854672501106 92.3989796445559 90.3844784800923 90.6920937810369 89.8989641993174 92.4330063323583 91.2278752089451 90.0966010289344 90.1887265397843 89.8407599977058 89.4395360226833 89.3199854207846 89.2702844248572 88.5342934137402 89.7295997733693 90.2769594310643 91.1785472796318 91.5526968246275 91.861785480383 92.4165964677354 91.9587757777284 91.3216427122227 91.1335078794336 91.3878568219207 90.6445677151841 90.2477948329902 90.0439845509379 89.4495153102127 89.7490151391411 90.5791787341311 91.4493519757032 92.1762333207048 93.0126888306256 93.0882577534417 93.7580974616979 93.1380010378427 93.6105793171305 92.8531950106033 93.3474176162212 93.0015313917372 92.6776123338896 92.8001754547451 93.3551687530175 93.1957470807104 93.1476355027832 91.9136222550023 91.4107346834411 91.7798236955027 92.6073658159848 93.21785397044 94.3142132883445 95.5476447606532 97.2437020799288 99.3333861410898 101.23486005064 104.106707573752 112.524848872107 131.271272777099 147.346633064136 163.868376414319 188.011244145242 188.783795785424 184.099500944142 180.264738039983 169.16996364349 164.355539041646 170.161416874917 172.917136005317 168.830505705708 166.503486923581 166.25370255498 132.693000647476 121.579231405301 125.752217637972 137.814712058279 125.616684062988 64.4068397224341 88.0853056067654 125.417258658618 111.960705245473 116.618836651196 129.95631831362 131.147632475346 110.974665202098 91.0876841385847 25.9561926364687 55.2708576084369 85.0531044769932 68.8564560772105 58.0027479338979 78.261289963247 64.3841094657948 53.7228270167517 146.537551488714 114.196428825253 107.046476517522 113.795122334387 117.890102470031 121.387601376689 127.924063393441 133.999989045546 129.172819027037 127.480376635936 134.197480453045 136.169238805485 129.620121333157 140.510907298238 154.406662054286 174.049043837233 167.751707515742 151.631380503993 150.898377243927 153.245551106822 149.389977867797 154.488135090511 157.818590588514 169.44507173943 170.914042727657 171.322702083479 169.609842053732 171.866110963475 173.09251862928 165.843494031888 145.997727651141 151.62796970076 166.672849876032 173.706711954134 177.938770533462 178.94586487547 177.656336433433 176.705287205543 178.749117115933 180.131881778427 180.868211707163 179.420534013563 179.147930411912 174.707316724406 171.109968905982 168.846687998413 167.285823248615 167.371474679682 163.579166758415 156.737291366381 150.639742096458 145.28856418568 141.107473658325 137.158955840609 132.460525306173 124.53484467751 120.970133874272 122.349762345915 119.372088343825 117.079300696126 116.904978200084 114.766960137369 107.812881036284 104.155983140443 103.7987771864 100.466442910264 91.3296012497182 -9999 -9999 -9999 -9999 -9999 -9999 -9999 -9999 -9999 -9999 -9999 -9999 -9999 -9999 -9999 -9999 -9999 -9999 -9999 -9999 -9999 -9999 -9999 -9999 -9999 -9999 -9999 -9999 -9999 -9999 -9999 -9999 -9999 -9999 -9999 -9999 -9999 -9999 -9999 -9999 -9999 -9999 -9999 -9999 -9999 -9999 -9999 -9999 -9999 -9999 -9999 -9999 -9999 -9999 -9999 -9999 -9999 -9999 -9999 -9999 -9999 -9999 -9999 -9999 -9999 -9999 -9999 -9999 -9999 -9999 -9999 -9999 -9999 -9999 -9999 -9999
-9999 -9999 -9999 -9999 -9999 -9999 -9999 -9999 -9999 -9999 -9999 -9999 -9999 -9999 -9999 -9999 -9999 -9999 -9999 -9999 -9999 -9999 -9999 -9999 -9999 -9999 -9999 -9999 -9999 -9999 -9999 -9999 -9999 -9999 -9999 -9999 -9999 -9999 -9999 -9999 -9999 -9999 -9999 -9999 -9999 -9999 -9999 -9999 -9999 -9999 -9999 -9999 -9999 -9999 -9999 -9999 -9999 -9999 -9999 -9999 -9999 -9999 -9999 -9999 -9999 -9999 -9999 -9999 -9999 -9999 107.094430111514 136.585740862782 111.200474129676 103.752473492011 114.986775364823 201.097913641966 124.537937963379 120.160714243819 125.002945133048 128.480669902192 135.622297797026 170.370638016025 196.664964028779 191.275963975993 176.332607634045 159.598669569451 146.2446556331 136.637698879915 123.397806855405 114.869884396477 112.041680075891 108.759562484518 103.953918162239 102.289807110476 107.592553480881 107.436439710441 111.034977415003 118.425628938509 122.054795447036 132.985858992122 139.882874342798 146.89323695739 142.137852734612 140.889429321117 138.566443536773 142.499171124486 142.882152403795 140.036235129584 143.69531276747 148.74855940026 165.19628999058 157.951946918319 153.718890251096 145.303751829745 143.579749193826 147.056503709855 142.529444064158 141.807524223788 145.266005825987 146.833837658422 144.203132146067 143.81543151012 151.505702933975 144.899160291004 130.406045938333 128.513581721168 121.748528877151 119.58221146337 125.861407586188 126.059721564843 125.350390432813 132.576411090042 134.212754857655 134.376409899069 130.458574151007 123.558896771981 119.208948576069 130.999334540462 140.250357217483 134.106371184841 122.813248961688 118.003752946178 146.006143526453 120.443534957928 100.872595543862 100.862815779059 101.787649109321 106.291304684262 111.505491331868 115.769298454198 120.902299612914 128.300311391402 128.145326718238 113.365523016328 107.228237088463 107.522475955144 111.34760453615 120.176860231523 126.273174962473 133.448116470766 146.16975217142 149.025421032275 154.002697203462 149.122108740285 144.076202745234 141.184809719059 134.278210258014 133.06491282992 137.572477631809 140.292300012952 142.086170392449 149.070499024955 157.046113339417 147.814754909129 142.750711369678 141.797288009424 147.922523126751 142.848084492434 136.68592349067 123.83659124434 118.113010593881 130.709202733245 123.831959452804 117.296500241806 118.584136436467 122.425206901454 114.665082156563 111.569105467423 101.576078772749 102.718799759416 113.934412201145 122.669999300985 126.268941671079 134.273374197777 152.137358250935 168.106704655034 169.516856535369 173.366092305681 177.028917457691 185.320967329525 196.650618667646 196.87108771961 196.36259569835 205.445112731437 209.681499832047 217.007920444692 214.774219206991 212.111070695245 206.138838233735 200.247653701778 172.348025729372 159.756608689812 164.509181079857 154.361117588055 140.473008896298 119.598309719628 118.67473729847 120.127629002463 132.494364208594 144.873859719203 137.527373504638 121.573276008102 121.832632661064 115.614008556052 101.70990411422 101.426725305946 109.76514040737 111.083103866343 113.549674703504 104.156278453997 109.319167013806 110.132404046324 113.607630635383 123.538714032988 120.277246789346 112.061946537995 107.02871528889 104.49763188226 102.086681462582 101.681869486136 100.418397342141 107.864206695067 107.215834897228 103.95794352694 101.556879563189 98.8308629425832 97.2460174665381 96.9636019027685 95.7798124567653 94.6458267982458 93.3981536191947 92.1813925981686 90.6564996722735 89.7762919448639 88.6852883264034 88.2072315024489 87.925848818929 88.7358540179783 89.304698930342 91.9657409837966 89.2757570083607 88.5521264620867 90.1451082489601 91.2667470110896 96.3195421342213 104.071090901398 106.011672005487 100.570490179673 98.853805294585 99.6776077685432 99.5773927451054 100.173062976779 100.473721051774 100.614311584861 101.155933278808 100.792687827794 101.043933186191 100.969521535369 101.786137121181 100.792179584914 100.468841284898 100.163422622577 100.587415538828 100.992867698876 100.796669611038 102.405209954248 101.774140568678 103.551803399365 107.771761903949 109.877669338178 106.038528344761 104.546304327346 101.400809543192 102.359978028907 109.338744236626 108.996339826036 103.709091691337 102.022417066665 99.9044576032895 97.3745018101876 94.610029677491 93.4685116935302 94.3885975152298 93.9753995147789 97.0850113609565 96.6224589814965 96.1459826212553 93.0195867211229 92.2185428595247 92.2541481908195 92.4997781343539 92.0822517917142 91.2916732079547 91.4005880591243 92.7055527591609 93.1783845992186 93.8708437060516 94.1992266909904 93.9982876544532 93.8003230605012 93.4682461291358 92.0226849277717 91.230184882647 91.1771131583478 90.6363032058204 90.8746193037699 91.0092728503925 91.4110779892698 91.8491226921492 92.7222797042418 93.9585597054742 95.2088409882715 95.1650842535508 94.9547140097493 94.639952058875 93.9007564688401 93.7244626098421 93.4588321105763 92.475376062145 92.1929149977497 92.8718517360798 93.8075701132671 94.5591839970098 94.2728450950945 93.5950515069946 92.944523235662 92.6977622509445 93.3678406676955 94.7489603147503 96.3301043379478 97.5864103827328 99.6383069902669 101.401754997825 103.681501194895 105.40002893219 112.746630003178 147.275528302729 197.576764897732 201.389360894471 205.957791672434 193.847406593503 188.661099797698 183.284316286514 172.573884999712 162.16913927676 141.043674951766 141.062102527506 170.302785064096 168.329547854379 164.487023748621 162.396218790216 158.078292192184 151.11835369055 145.614477842389 113.765197665331 63.0206946770794 73.3426218500973 86.6476983784661 119.333314912986 96.5668515149969 91.3223217999909 119.004664501271 99.4945972267349 125.334242284113 97.5367957161787 63.0046149205175 50.253024217645 57.20670960095 54.924102639666 50.9292356564336 47.5935813727705 99.8557579913539 134.568200333472 103.644640962377 97.303615522075 105.458508656805 111.984470206054 123.623293221097 133.170258671163 138.510834504667 145.805671872167 149.955532386217 163.816130113214 167.802607843089 184.172683139638 176.161070533001 140.046706134613 123.197095386134 113.852703179423 119.951335462189 126.646651652916 139.906038461639 150.452100731958 155.677902383051 154.107680795715 161.875915022447 167.387082890673 171.131982802501 171.684005084882 171.588761945716 172.216987919085 171.612586125169 169.600325244051 170.878895331143 172.890997997419 174.776023280791 174.917433810196 172.062347209281 169.259710287881 166.7791792664 167.343186935608 174.283627465583 172.802373091562 171.051570627852 170.663025591002 165.261316784515 162.218819884029 161.105731945313 159.069670628181 159.320403639349 162.296609753105 159.025414468992 151.449595333471 145.232166634421 141.119764033043 137.591126037759 130.657178798754 119.957744639384 117.270664691229 117.742160825015 116.181013241828 114.730807710397 111.844519775701 111.497696185721 106.174378516138 101.61714273515 98.8432364157051 96.2971313101061 -9999 -9999 -9999 -9999 -9999 -9999 -9999 -9999 -9999 -9999 -9999 -9999 -9999 -9999 -9999 -9999 -9999 -9999 -9999 -9999 -9999 -9999 -9999 -9999 -9999 -9999 -9999 -9999 -9999 -9999 -9999 -9999 -9999 -9999 -9999 -9999 -9999 -9999 -9999 -9999 -9999 -9999 -9999 -9999 -9999 -9999 -9999 -9999 -9999 -9999 -9999 -9999 -9999 -9999 -9999 -9999 -9999 -9999 -9999 -9999 -9999 -9999 -9999 -9999 -9999 -9999 -9999 -9999 -9999 -9999 -9999 -9999 -9999 -9999 -9999 -9999 -9999
-9999 -9999 -9999 -9999 -9999 -9999 -9999 -9999 -9999 -9999 -9999 -9999 -9999 -9999 -9999 -9999 -9999 -9999 -9999 -9999 -9999 -9999 -9999 -9999 -9999 -9999 -9999 -9999 -9999 -9999 -9999 -9999 -9999 -9999 -9999 -9999 -9999 -9999 -9999 -9999 -9999 -9999 -9999 -9999 -9999 -9999 -9999 -9999 -9999 -9999 -9999 -9999 -9999 -9999 -9999 -9999 -9999 -9999 -9999 -9999 -9999 -9999 -9999 -9999 -9999 -9999 -9999 -9999 -9999 76.8530777780093 85.8734104061273 112.418713371185 97.1351396892503 85.7321703592904 81.4224680463917 98.8131930308327 116.008201074646 122.455792365512 122.350477010222 129.555278944897 138.904649279721 157.485363138199 180.750422509128 178.962223411497 176.90208092691 166.617698707983 152.669471059413 141.572130867085 135.274386174342 125.6320022521 117.094767189299 111.781051815691 105.734218122649 104.806013461389 110.9507415513 116.57807890627 123.677971787599 122.134645569808 127.610453918594 144.738192811771 150.040242467706 155.4504533157 156.278656661812 150.460941792786 146.974888584394 149.704223722858 153.439410361928 150.926879244389 149.911408151338 148.102459793649 159.824983032118 166.786585589558 160.99412758112 152.697494841197 150.491498825482 152.066066842526 149.165675401682 148.764618934413 150.564635309178 145.991235795237 143.390641446851 147.30696094912 155.634112315419 149.827294573038 138.104673699943 132.257800537963 126.157447124002 120.889324618982 133.522721531064 124.821596708514 131.629265047149 131.558905702412 141.670816795541 144.031388452161 139.541566687054 141.43723123382 133.631669932823 136.418446698203 146.609208369509 143.628455199658 128.126952064706 119.123814923958 125.874731630779 118.22108622476 101.436807022587 99.7983712676443 103.807239434463 107.110926179392 107.382493732052 109.261390006567 120.024945926473 130.812923272108 128.53568458373 120.034701258479 109.414546814395 111.444718405679 120.953180019376 129.678222151815 138.383631200768 149.122862045467 154.017725238613 151.358919405177 152.638281601516 149.105982832151 148.119433730179 140.859150301769 134.316219403882 134.870168548338 138.845793303569 137.440370022014 142.634724195902 151.256777692766 154.233129509482 153.592517373628 149.075875720247 146.417514617475 149.135620743739 147.813989330206 140.917071539694 130.757166932414 116.402376454853 120.599733992651 120.927137723352 122.251381771048 116.819963512071 121.451631998877 116.126674130275 107.191265754976 102.352585474485 104.878290308996 104.831717987738 111.659867245055 128.087268651581 141.52192446796 153.392459970818 166.908451434393 175.150556227442 185.240847330858 194.699472047344 184.29209331805 195.227934939696 188.620836035662 178.823350248675 166.537366691915 177.499724599575 217.374794342309 209.338429360691 211.830596324663 210.543394686051 206.486479006179 177.77651690293 136.46665652374 139.452517440337 133.874076517318 134.09985128714 116.278818960707 109.922812510605 127.477999110342 126.910488057147 127.885525813868 110.632904904457 102.016535445926 100.421860593457 102.017971100126 102.231144377686 104.860859490033 99.373524498124 99.5686511430226 110.414406391171 103.368550809965 101.258055568441 106.182852060294 111.237868767773 110.095816892841 106.962036427998 106.474498667346 109.222804112199 114.613672380145 118.424076446343 114.333885820707 110.234035607 108.534871070187 113.236801502607 114.187817316901 112.730767041865 107.13738507414 101.783870610983 101.038546912841 99.0497533849104 96.8163547557151 95.2029050850864 93.6069649956246 93.0897803602319 92.0527953915642 91.0907955932094 90.6650398630544 90.2637630229073 92.7077504526287 94.877322128837 98.3938938500526 96.6807455110214 92.4336356177339 91.0300832936882 93.8287294827101 104.931159431672 106.486952104164 100.738409875423 100.853610766259 101.287439704965 101.271480415899 102.00147264769 102.738809417499 103.050249115776 103.642016257546 103.295845269066 102.487605584782 103.248158840578 103.460140810544 103.197147378108 103.507728258275 103.503666851398 103.275981619138 103.670940047857 104.654380552846 104.821023526681 105.767479831232 104.246591939542 104.835505796985 106.020290654139 108.155004884947 107.905307446027 107.610572261765 109.994675916354 112.472542957634 117.909152464998 112.639645774271 108.178987284286 106.445075439638 103.067009921871 98.6420069214206 98.3500252839614 98.2642218253718 99.2375077742177 98.7299127347845 99.0187406782755 96.2683332157072 97.2007235689943 97.8286400031516 95.3819242250568 94.3851471441899 94.7319678313224 94.4391033112208 95.3111274524483 94.7321817042421 95.5299727789966 95.8998160489471 96.5435363750928 96.1883357534039 96.5809222622792 95.901223350363 93.9261052967916 93.5443846293214 92.6922924696476 91.795427024181 91.4549431950634 91.3134134919077 91.7716420708678 92.091170260392 93.0687610273313 94.8463639841376 95.6801622918218 97.0366925805318 97.3350220043365 96.2895112420134 96.121208905524 95.2369534552924 94.3767702716725 93.7238554472346 92.6757023394035 93.1066431677047 93.0033053521255 94.1713155182757 95.1020816764332 94.9340360028036 94.0183499650361 93.2538295333741 93.7233598935785 95.318442876004 96.8374026748772 97.5305696885299 100.226299465636 102.15227872384 104.106702020731 105.606429608692 108.520984490995 114.788341288433 131.935041059204 178.814059523658 210.762193668041 199.707089154598 185.912178980721 177.840805527012 180.42997993484 173.203290486365 160.350545765414 153.561072513633 141.642265768346 162.994861649217 166.59377182996 163.392747056733 160.261065563028 156.771675906266 151.739820843925 148.00607969517 125.781402999888 69.6196209928767 77.2468969380287 76.5417578742969 120.224862429752 129.196857922821 110.852019506795 106.110679861957 80.0567912790662 74.2966213848236 97.7050127402396 66.9676134769761 50.3854152892489 55.2651708060405 47.412007146735 46.8811051974513 87.8769257813784 149.062723822298 126.833513215269 96.8583105731006 93.6357402024386 100.996768333924 121.629449748933 142.582990630111 153.746064713982 171.212620517853 167.977910246602 135.783980078053 103.033478855778 102.496521799053 122.568601402585 113.78131178931 119.523599155917 118.771260892651 135.084318225407 129.88648440292 131.757886523432 128.287186287157 142.301954451789 155.368322023312 158.631090300011 162.116384635359 164.273013494438 167.822424506661 168.901373757127 168.570849478339 167.292775940654 167.676205555448 169.543006449027 170.36108229863 171.640692625475 173.218137839991 171.061603116763 167.82052009275 162.898882912594 158.131718038126 156.792961786383 157.117282155285 157.576026760256 159.197404209621 158.483898628717 156.555515695563 155.580118323776 155.903918732907 153.201157619117 152.765837079525 156.610426548265 157.95774861775 156.126404248087 150.971034365499 144.971380998189 138.801955132979 131.269898004182 122.060171734811 116.95959853031 114.476886829803 113.332427437679 114.13366627414 111.406533258046 107.140547624538 104.70715701239 101.048270121603 101.534237303753 97.2516400231049 86.4808392847514 -9999 -9999 -9999 -9999 -9999 -9999 -9999 -9999 -9999 -9999 -9999 -9999 -9999 -9999 -9999 -9999 -9999 -9999 -9999 -9999 -9999 -9999 -9999 -9999 -9999 -9999 -9999 -9999 -9999 -9999 -9999 -9999 -9999 -9999 -9999 -9999 -9999 -9999 -9999 -9999 -9999 -9999 -9999 -9999 -9999 -9999 -9999 -9999 -9999 -9999 -9999 -9999 -9999 -9999 -9999 -9999 -9999 -9999 -9999 -9999 -9999 -9999 -9999 -9999 -9999 -9999 -9999 -9999 -9999 -9999 -9999 -9999 -9999 -9999 -9999 -9999
[truncated: 1,597,023 more chars]
