# Supplementary material for: Combining temperature-dependent life table data into Insect Life Cycle Model to forecast fall armyworm Spodoptera frugiperda (JE Smith) distribution in maize agro-ecological zones in Africa
Source: PLoS One. 2024 May 6;19(5):e0299154. doi: 10.1371/journal.pone.0299154 (PMC11073722; doi:10.1371/journal.pone.0299154)
Supplement: S1 File — (ZIP) [file pone.0299154.s001.zip › results_2.6/ERI_2070-AI.asc]

NCOLS 535
NROWS 391
XLLCORNER -25.5
YLLCORNER -47
CELLSIZE 0.1666667
NODATA_VALUE -9999
-9999 -9999 -9999 -9999 -9999 -9999 -9999 -9999 -9999 -9999 -9999 -9999 -9999 -9999 -9999 -9999 -9999 -9999 -9999 -9999 -9999 -9999 -9999 -9999 -9999 -9999 -9999 -9999 -9999 -9999 -9999 -9999 -9999 -9999 -9999 -9999 -9999 -9999 -9999 -9999 -9999 -9999 -9999 -9999 -9999 -9999 -9999 -9999 -9999 -9999 -9999 -9999 -9999 -9999 -9999 -9999 11.4641481003718 9.99269969906236 8.59882437373589 5.56784244653772 4.66450810762775 4.54299106692064 4.27861682844983 4.0410762977899 3.78242961801755 3.22502995136099 2.21682505044318 1.82292933283788 1.54115059009982 1.82754675441716 1.08598615586523 1.54443756290473 1.82759523476386 2.21778285424905 2.21758156793293 2.00700922421374 1.99540255795574 1.99540255795574 1.98321623701591 4.33640620663836 4.8246257409038 4.93503279120871 4.91667678259813 4.87656969684143 4.90339175457131 4.90811356015348 4.88759060562774 4.87360074646756 4.91231903033022 4.90820478571629 4.96869873043551 5.03324855477179 5.05891107432098 -9999 -9999 -9999 -9999 -9999 -9999 -9999 -9999 -9999 -9999 -9999 -9999 -9999 -9999 -9999 -9999 -9999 -9999 4.88534694838791 4.85698249851781 4.88205316437027 4.84333805215088 4.85375782565426 4.8554221814312 4.82720189220719 4.78355988707818 4.75569457299653 4.7338370150876 4.67935981864251 4.63301324932737 4.60425780432368 4.54551548851313 4.50082128516109 4.45432760558987 4.40465522079859 4.37034698661841 4.30549507139807 4.28276182233352 4.2396592511613 4.19019884998005 4.15671566312283 4.10545950261242 4.06693826344531 4.0271761997582 3.97147015226971 3.76430223818623 3.62406012572011 3.39978440576352 3.00810693962456 2.34446252931409 2.04899616324885 2.07140490908426 2.09403744979256 2.10541541097319 2.11697769090833 2.1283993799783 2.17014360744387 2.19550092995209 2.1933845745916 2.20490001941496 2.50232546492494 2.2518673041267 2.24214312948643 2.25368648164574 2.26367912813756 2.28483908657951 2.56915347237078 3.74402174288592 4.14837659687165 4.26172973023966 4.34317408592605 4.37768742277842 4.36538970865982 4.35440616028161 4.27972321954226 4.25825930193381 4.24712185411476 4.15161282351823 4.02434851323965 4.01313216622612 4.10965184459339 4.00437045217596 3.8492445513523 3.8492445513523 3.85695286054028 4.02136030503311 4.15705304354409 4.17810924817431 4.07631754222461 4.20630135786464 4.20647181525355 4.20252790834727 4.22303539481886 4.20252790834727 4.28971925264706 4.26843757676563 4.33353967732578 4.31321735127716 4.34246727793066 4.30930420456167 4.27565337157629 4.3154451210525 4.32209563187719 4.301492435126 4.27200389505979 4.24804249918094 4.22305895015863 5.05567766223738 5.38368207090849 5.79297196686412 5.88156753387039 5.782078216422 7.13990775041789 7.22175951354735 7.05150558502611 5.93388074618206 5.96108716699877 5.97469290243603 5.79952727553144 5.47404671941555 5.49019857953475 5.47840576484074 5.12769804608698 5.11468720783435 5.42662159094873 5.41481966245247 5.38711383587112 5.6031864439083 5.56540675251954 5.71713816513438 5.9301631502131 5.92213954790782 5.95534446128646 5.95534446128646 5.97709134259393 5.99751032020635 6.00897479297951 5.97912841242851 5.96986992558515 5.9287376967351 5.84815666577709 5.78000838108266 5.71044219026265 5.60510113211382 5.52958222991891 5.45402208785447 5.40039704296832 5.34607458069907 5.29819627775133 5.20662795660166 5.19867489444089 5.09452457546071 5.03405361468673 4.88790259245209 4.63795896378171 4.13967024231047 4.20514110111751 4.85069676004047 4.34087325832746 5.33320023265299 5.41700189760967 5.11750029803383 5.16988216143008 5.1625848882612 5.49318645113045 5.1113554853295 5.41537929467684 5.36218271273298 5.34229674220268 4.18796292432841 4.23905068091332 4.21709633606288 4.15420448657886 4.0969889358742 4.26185455041506 4.06941491866222 4.08163839241055 4.0260509725126 4.00339108467261 4.01115683386951 4.00402562701524 3.98991473039045 3.99397688153568 3.99397688153568 4.01928839380249 4.02551926632253 4.09188094900986 4.12197507187125 4.19068979203434 4.24858945054288 4.30469657834329 4.36093517765044 4.39420995153649 4.66388144786836 5.30485962749444 5.65835734241479 5.84454509465178 6.06461466728249 6.01071442459459 6.01522391515075 6.04118006212975 5.99311172646628 7.50825623049034 7.54266633541775 7.50426763152451 6.74014181716889 5.80793246867211 5.85235794238083 5.86327962924505 5.88239114338087 5.95004061081333 6.00213350029536 6.05938489563106 6.10242166967371 6.16670670687186 6.2004269298646 6.21071371642241 6.22089129722914 6.20752502635651 6.19015869332519 6.15325762339442 6.08086567077505 5.9985687437187 5.91744097864594 5.9320585438894 5.97107890468731 5.96587021606321 5.90714218526307 5.85405214150741 5.79323510549488 5.77562956685646 5.62157231681086 5.34636130586826 5.3364867316944 5.30672499762244 4.70600672854995 4.99636090635174 3.58859048471594 2.99100226385681 2.30937857065774 2.31881784753683 2.08228012986888 2.10638257329228 2.13334073725779 2.14907316945195 2.17629213716849 2.19924598429381 2.20818814054833 2.21650700555006 2.22565433877974 2.25134910883235 2.27417075005602 2.31389894890476 2.33005512410147 2.35327746632303 2.36393219276004 2.35649409449801 2.36693095699507 2.38583742538378 2.39843816440695 2.40348347508131 2.41644995771307 2.36342737493151 2.23944152998985 2.1856571502512 2.09118670650518 1.96234743093369 1.78018253645074 1.5091262512223 1.51345145470909 1.07395985701351 1.07607495463502 0.257891307400328 0.255635504031102 1.08161760030623 1.0832281018714 1.54023084768452 2.1690765710238 2.56573299755986 6.67628600557327 7.55566771255121 11.24317478679 12.3796647679145 7.93691450378385 7.78003464412966 5.12571601678452 9.03843404025767 6.53586232630043 9.70081515955233 5.48031652667067 5.29012707734193 5.27948445435915 -9999 -9999 -9999 -9999 -9999 -9999 -9999 -9999 -9999 -9999 -9999 -9999 -9999 -9999 -9999 -9999 -9999 0 0 1.78103227534811 2.49462321329011 9.60631748449169 12.1945010983712 15.7743794813901 19.7280157827031 19.3679415377219 20.7263608781981 19.8766498260024 13.8946446568209 13.9574058086784 13.6223869435718 13.3145019702251 11.568575226068 10.2821231018094 10.5013414008085 10.8401551963569 10.9596484262929 10.9914249440372 11.009752502679 11.0928596921471 11.1724529155301 11.1514813483307 11.3478563877587 11.4847418198646 11.6424717283666 11.7697738294204 11.8838734768586 12.0391614435437 12.1599854830418 12.2585888782258 12.355025499956 12.4535919423687 12.5079839428546 12.5822554467847 12.6928782098231 12.7466039098583 12.8379648845434 12.9082706943286 13.0015593364186 13.0586145135044 13.1096549020446 13.1145788904597 13.1254275912373 13.1140123453659 13.1185778921973 13.1133698706587 13.0741698010158 13.0374794288063 13.041094994889 12.9825709293165 12.933359164624 12.8278754853657 12.6839036171208 12.7601418065684 12.7457935676916 12.6924090292797 12.6751421816003 12.6266961010128 12.57148392544 12.5247458196973 12.4470855190302 12.3698705544695 12.2760263097638 12.1067852300293 11.6134268909897 9.66564708027779 9.21776400307023 8.92226275615764 7.65646570364794 7.40715523305456 7.36008211969119 7.34619630517985 7.32662146281018 7.36771534868962 7.67381013542912 8.55469842204569 9.49541199727086 9.72117550063057 9.97969958159245 11.9884407678136 12.4319768918953 12.6836036589779 12.9043259672887 13.8286678774522 16.384123783548 17.2248598940495 17.9852501433177 17.7122271480847 -9999 -9999 -9999 -9999 -9999 -9999 -9999 -9999 -9999 -9999 -9999 -9999 -9999 -9999 -9999 -9999 -9999 -9999 -9999 -9999 -9999 -9999 -9999 -9999 -9999 -9999 -9999 -9999 -9999 -9999 -9999 -9999 -9999 -9999 -9999 -9999 -9999 -9999 -9999 -9999 -9999 -9999
-9999 -9999 -9999 -9999 -9999 -9999 -9999 -9999 -9999 -9999 -9999 -9999 -9999 -9999 -9999 -9999 -9999 -9999 -9999 -9999 -9999 -9999 -9999 -9999 -9999 -9999 -9999 -9999 -9999 -9999 -9999 -9999 -9999 -9999 -9999 -9999 -9999 -9999 -9999 -9999 -9999 -9999 -9999 -9999 -9999 -9999 -9999 -9999 -9999 -9999 -9999 -9999 -9999 -9999 -9999 -9999 10.9560905879404 9.69476694728648 8.33671248448272 4.68280806967447 4.64141258887836 4.56511717517601 4.29219263953794 4.13286447219168 3.79215029110954 3.09204411967985 2.02315260743076 1.53773144656765 1.53774151149799 1.0847673977365 0.245987981478289 0.245987981478289 1.08333459402188 1.081792250125 1.52670388072198 1.07823326527394 1.98932757732401 1.98321623701591 1.7927293639275 3.36057539780091 4.55363478610778 4.92117485232264 4.98581492496025 4.98120151808281 4.97274995616082 4.93208083946693 4.85122550883286 4.86915765105975 -9999 -9999 -9999 -9999 -9999 -9999 -9999 -9999 -9999 -9999 -9999 -9999 -9999 -9999 -9999 -9999 -9999 -9999 -9999 -9999 -9999 -9999 -9999 -9999 4.80786820531801 4.77991729760258 4.7434306364032 4.77926167906763 4.80145309262028 4.80152895436379 4.80197899191179 4.74714682607132 4.73751330012235 4.6983071482426 4.65718402798007 4.62919703667065 4.58544731976308 4.53899792387042 4.49273972372262 4.43975341580838 4.40534394721779 4.36103551955401 4.31574349224805 4.26444941557422 4.2076475525584 4.14934592430677 4.09944813864392 4.03780647656301 3.9615048495283 3.75342147866908 3.37041219439376 3.37184243008367 2.3072683841552 2.00525376492734 1.99184525634183 1.97031735481847 2.00282963910322 2.01397572880604 2.02500023904366 1.9917337891544 2.05818490031562 2.06924927071474 2.12562158548071 2.12576347306915 2.13698777072739 2.1933845745916 2.18555004562455 2.1969942648499 2.21652307960004 2.24214312948643 2.26971846231503 2.28537897678133 2.5457096767314 3.71974536710841 3.97093213210985 4.13075471748398 4.1109335869873 4.11288978666165 4.09443909085272 4.08284198740022 3.91542462613503 3.90383113872741 3.6622002210695 3.64588030960478 3.63977215347692 3.88687876673484 3.6284554258496 3.23524616899912 3.63456362010676 3.64056416514147 3.90112794183325 3.89021301742458 3.8972670278791 3.8972670278791 3.904410997209 3.90361515202458 3.89276158739492 4.05412002654688 4.04237037613886 4.04219605449391 4.15301869166483 4.1335170014274 4.19912193763507 4.17888552623648 4.15982199744726 4.21127677249563 4.22554736240683 4.17052932730808 4.22987515762207 4.23275600465921 4.22883282490641 4.20794757411202 4.15887294552478 5.00725412752641 5.86482778588475 6.9468310189731 7.42933449436454 6.88989267387176 7.48356514067953 7.49155345933083 5.91474750800861 5.93485607965184 5.77966177733012 5.69943408812456 5.49021603627854 5.13220660956846 5.12649294220341 4.48390154835931 4.46554579685557 4.43873081479656 4.42693964712465 5.03915614507874 5.01626981656295 5.35589526959318 5.57804128194021 5.71393451219325 5.81829419322742 5.8944094804765 5.95162693699232 5.98484807882673 6.00810786861726 6.04904662719524 6.02216226451674 6.02174892365953 5.96962994658101 5.90778969398112 5.81784394751773 5.74624781957683 5.65202653565915 5.59305244013657 5.50590394360771 5.41979056694792 5.3750281261533 5.31616233762311 5.20833234101747 5.14137001448614 5.0295557440035 4.59998932829716 4.08534644381728 3.91265036717045 3.9687672631606 4.03048561501693 4.08307248263913 4.15729328306053 4.22365092786609 4.26996947765545 4.31357844978788 4.35534511375945 4.34848935012673 4.32827647434053 4.2948934524457 4.24971760369329 4.22537755552983 4.22551720926765 4.19101248322098 4.18934415273393 4.22397022705757 4.2120842591948 4.19578859723516 4.18840492572862 4.10468511609175 4.09779992110224 4.109867992674 4.0889559930429 4.11067823412419 4.09269039405943 4.0815153484164 4.07220661232538 4.09169147452196 4.0962357148224 4.09605972800467 4.09687781638743 4.14148687369411 4.21603944295629 4.26831312703354 4.29541376042205 4.31772617831692 4.37674133774318 4.38503725100787 4.41098580987185 4.65328195254076 5.25641963211788 5.76139670998164 6.00146694910493 6.02612377084344 7.34187635082558 7.66813872470382 7.67216685464612 7.32932087676086 5.99077694664723 5.7346857416115 5.74287501291123 5.77415897630602 5.7505070413511 5.79599078806245 5.86775173604161 5.96659465938923 6.01915460687735 6.08234544292539 6.12600285808431 6.19025380236546 6.22998440142578 6.23716067403254 6.22687135718469 6.21672993604968 6.16546714160589 6.14984282376471 6.08886158191352 6.05738716381217 6.02772711647406 5.97386617304019 5.8399708795113 5.78523402819607 5.69955378803892 5.55376159330475 5.35376080793622 5.34636130586826 5.48735013555187 5.55742896566062 5.26430027602998 4.61262840886375 3.92723076504489 3.569737643655 2.9742508376459 2.29706772724097 2.06806976620956 2.07893086789667 2.10047802132063 2.12656287086085 2.14063979228519 2.17597121510615 2.18483028956484 2.19315506493366 2.21650700555006 2.22565433877974 2.25955395030427 2.27076729168166 2.32986031129447 2.34818322631137 2.3494268032143 2.35649409449801 2.3684935831295 2.39177434265382 2.4098293138529 2.42112637695883 2.41445350380669 2.38696387357543 2.35118166516376 2.1857751051071 1.77453438401805 1.77444672349204 1.50474304086485 0.265208097477519 0 0 0 0 0 0 0 0 0 1.53321071534385 2.39744531624151 4.21251589771465 7.09625593026771 8.53594929359387 7.40041559613002 6.25007711851399 4.9201146494831 5.13519725457086 10.5160406528562 12.1825334886689 13.0720397443761 9.53690847702706 5.38087680387509 5.2822295282821 -9999 -9999 -9999 -9999 -9999 -9999 -9999 -9999 -9999 -9999 -9999 -9999 -9999 -9999 -9999 -9999 -9999 0 0 0.81714091926425 1.4025117034478 2.39852772531533 7.85823652457883 12.9560898933684 12.077711402936 11.8491762675628 14.4956444075032 17.6375829728949 17.2095531302103 14.8152147613365 13.7195011122393 13.4759639398297 10.2097482602728 10.4855549966141 10.620312116909 10.6364918998931 10.8108012963306 10.8987370804176 10.9501742013498 11.0831627184671 11.1705511259636 11.2808074163299 11.3996144871026 11.5280741740946 11.62790029549 11.780505672174 11.9015956250295 12.0410126962405 12.146135448016 12.2479879827256 12.3607057382572 12.4275015769424 12.4548244832075 12.537577765391 12.6426179238685 12.7283433113349 12.8327306312073 12.9414284335479 13.004760548649 13.0769967683914 13.136972248123 13.2077719255371 13.2296140158772 13.2296166189159 13.2268310373035 13.1911535973224 13.1646228355098 13.1302696574939 13.0945174525081 13.023355210406 12.9593872603088 12.7739587844117 12.5706403157966 12.7884681286769 12.7767448781218 12.7207737242131 12.6705745099705 12.6239206587668 12.6254903568593 12.5205029410529 12.4886717984663 12.4619690721542 12.404134194105 12.3574535823891 12.1802346666556 11.6774384525044 9.79883834461275 9.53152352895682 9.29841862460329 8.802835173705 8.30198397953507 7.4725895244802 7.47961393054836 8.73705397351936 9.2296867924764 9.50677681519891 9.74110708329755 10.0149844823829 11.8759342401308 12.4067256842816 12.5382032798884 11.9277724084753 12.5838578200685 15.7442166549185 16.914734689179 16.2338307312841 17.9100786355989 -9999 -9999 -9999 -9999 -9999 -9999 -9999 -9999 -9999 -9999 -9999 -9999 -9999 -9999 -9999 -9999 -9999 -9999 -9999 -9999 -9999 -9999 -9999 -9999 -9999 -9999 -9999 -9999 -9999 -9999 -9999 -9999 -9999 -9999 -9999 -9999 -9999 -9999 -9999 -9999 -9999 -9999 -9999
-9999 -9999 -9999 -9999 -9999 -9999 -9999 -9999 -9999 -9999 -9999 -9999 -9999 -9999 -9999 -9999 -9999 -9999 -9999 -9999 -9999 -9999 -9999 -9999 -9999 -9999 -9999 -9999 -9999 -9999 -9999 -9999 -9999 -9999 -9999 -9999 -9999 -9999 -9999 -9999 -9999 -9999 -9999 -9999 -9999 -9999 -9999 -9999 -9999 -9999 -9999 -9999 -9999 -9999 -9999 -9999 9.84321580505676 9.10268144208099 6.80458267730267 4.71852111011538 4.53377005324766 4.41158838302999 4.31040558101762 4.06793842852451 3.70535444319583 2.02315260743076 1.82292933283788 1.08336536159209 0.24623184071003 0 0 0 0 0.256261848936105 0 1.07418817676105 1.51445253673745 1.07196376263331 1.51447071648085 4.19657442985864 4.57805183288451 4.97488620027485 5.03642954839731 5.05086814735998 5.05100187031869 4.99627267291632 -9999 -9999 -9999 -9999 -9999 -9999 -9999 -9999 -9999 -9999 -9999 -9999 -9999 -9999 -9999 -9999 -9999 -9999 -9999 -9999 -9999 -9999 -9999 -9999 -9999 -9999 4.60341226757121 4.59440485561103 4.67146980191093 4.64487634315043 4.7032055375956 4.78607579433128 4.74757423856361 4.74823103657912 4.70520868288756 4.691264321002 4.66861781551938 4.62891409220387 4.59422668381224 4.55886553527983 4.51720661483243 4.47245722049505 4.43309390447214 4.403188601975 4.34361123626618 4.28583210314843 4.21546716307143 4.18059301973136 4.06166227550631 3.89296007456332 3.77344093280344 3.59662153028571 2.96483761272613 2.27229257034353 1.99449112432858 1.92772672230712 1.89571051673157 1.84922875042716 1.88020225799595 1.89061731120521 1.92187186854244 1.84235848504118 1.95328649806249 1.96371501000665 1.96384378201973 2.03490555883912 2.05631029022046 2.1023067239466 2.05643758008192 2.11337916993234 2.15932160382416 2.24200034381402 2.2518673041267 2.25795169479377 2.24934025960199 2.26025254490045 2.53757331456113 3.28248439421159 3.28265030188002 3.27169436175452 3.27186102306438 3.27202568595926 2.52482525382614 2.5134903695436 3.27583532727699 3.26310127674355 3.26310127674355 3.26310127674355 3.26705847601492 3.66842198320292 3.25344122122459 3.25739910185298 3.25739910185298 3.24569250835019 3.65096822499507 3.23775156432213 3.23577286678569 3.22620868499826 3.6166932689108 4.02347789351101 3.99352353685914 4.00445461748097 3.82686470578619 3.97743739437102 3.97743739437102 4.06550578831104 4.04622163713683 4.01576643820477 4.07662350636753 4.10548719221168 4.12843368587858 4.10468767486907 4.13475740192584 4.16400921737945 4.17049219343415 4.12715981189082 5.68297824814256 7.47086413329023 6.97853864272946 8.13591053230477 7.62340345442694 7.14102245861565 6.13788877759709 5.95768687360265 5.97985146449988 5.4965991252098 4.50165196674258 4.51580343375162 4.27045837159317 4.2500295862773 4.22842503098098 4.20344992674425 4.19145840248835 4.18313515670839 4.40059099133876 4.3842866299456 5.0172561050058 5.37398813526971 5.58974087624983 5.7355432661491 5.83911947482222 5.92489043191485 6.00334031417596 6.03848236005374 6.06886642323959 6.03977779305203 6.03290547724628 5.96787945910896 5.89134687707908 5.78377909432943 5.67583585696413 5.61416592041075 5.51944150592974 5.41862140629404 5.39617620743719 5.29140196256309 5.08074744774064 4.90308047585207 4.61352538610726 3.86922795366576 3.91167651080617 3.96369816070512 4.01007064333097 4.05542384801574 4.13047834641193 4.18944075061824 4.26977706993107 4.30704408601763 4.3506653094622 4.40183353242614 4.41881268246653 4.38131751788008 4.35456308068573 4.30260575087181 4.29208707941956 4.25830859242264 4.23392681848108 4.19726081006353 4.20795265627208 4.2035541321998 4.21503210709997 4.20683416241752 4.18188779316715 4.17407015655087 4.19313609002868 4.1716097499151 4.16839870976158 4.16167824261411 4.13626063780772 4.14077459479746 4.14946787894129 4.1377934635213 4.13755491925165 4.13860527433622 4.32919261774729 4.17505649455692 4.23678377009322 4.27403359422056 4.31611039894605 4.32055652411454 4.33850978317054 4.58184557070782 5.49434561498591 5.95888564689006 6.97871834248376 7.58088508607599 7.88459562199213 7.80008414645797 7.67058096861762 7.6405267013168 7.37908398647071 5.92902808603539 5.66545453216771 5.65139071185051 5.64323737970709 5.63540918351844 5.73414942839954 5.7939738198468 5.84635900169082 5.93176314882682 6.03871382303264 6.10431721344562 6.1463292716537 6.20059798253933 6.25196629599479 6.24749349418417 6.22123333037081 6.15796753923821 6.08180346748799 6.04999614701342 5.99346069148935 5.9117130971541 5.70951613391068 5.64940051202535 5.22344455881597 4.8456625370825 4.20238935505815 4.12281981131779 4.11262354301108 3.99133691113842 3.77338049748781 3.37604690744737 2.99454016720081 2.30585898409533 2.03714110053767 2.04724295937734 2.0473107809871 2.05085539822794 2.07200630954423 2.08291549726585 2.11816148869212 2.15256086859096 2.16126727073411 2.18483028956484 2.21419265217735 2.22815598297449 2.23690413675748 2.27076729168166 2.26120021704601 2.33002621528105 2.3522549291736 2.38185991465047 2.37089426838854 2.41042377476149 2.40999787030061 2.43020423650437 2.42514802766961 2.41451071054414 2.35145016251912 2.26488877655872 1.96914534585887 1.50932631598499 1.06941050466112 0 0 0 0 0 0 0 0 0 0 0 0 1.81188319521676 2.03226383016953 3.57077892661703 4.62632776091133 2.10201682433836 4.86772585663404 2.27434085705642 4.62193367761838 7.91041854110069 14.002945350099 15.7539197188206 13.0939895602894 5.47932573944776 5.34992693214049 5.22193260069225 -9999 -9999 -9999 -9999 -9999 -9999 -9999 -9999 -9999 -9999 -9999 -9999 -9999 -9999 -9999 -9999 -9999 0 0 0 1.38397816702149 2.38240194203907 7.78561432216004 9.8836764360849 12.8649856733045 12.1074816018514 15.0208232797407 17.4486015371098 13.868906553022 13.4817337335905 13.3924873688964 12.5317179657307 10.2339886645963 10.5498255830178 10.6889556760988 10.729671774297 10.7982570837056 10.8864533667653 10.9765687471401 11.0915011541587 11.2407173075685 11.3871114378663 11.4937937211843 11.6222562084453 11.7728247242522 11.9197000777297 12.0186094373927 12.1380721128405 12.2468651272564 12.326618971302 12.3488400913505 12.3729227433697 12.4359329104543 12.5447249497345 12.6530843356119 12.7996586299712 12.8998750718047 12.9807677123097 13.0637239359261 13.1445251667648 13.2132573576661 13.2477723484657 13.2354625947395 13.2321893792583 13.2255565719854 13.20516413232 13.1750346500298 13.1145680554045 12.912773497777 12.8997435565812 12.5771420234088 12.5809421808312 12.7106573804362 12.5860659746245 12.501731696827 12.5333461240786 12.5035295860738 12.5176933770469 12.428607655923 12.4398773544761 12.3707435341974 12.4612565955495 12.4843896596376 12.4172231944529 12.2731928158153 11.9954751989166 11.2675088869151 9.59973704964866 9.44857510785644 9.25695020394862 8.95255781342984 9.03345430906032 9.20890273659564 9.48551736427885 10.6468149327262 11.7146197832164 12.075967871904 12.2778587139729 15.8807312254243 13.4434221183918 -9999 -9999 -9999 -9999 -9999 -9999 -9999 -9999 -9999 -9999 -9999 -9999 -9999 -9999 -9999 -9999 -9999 -9999 -9999 -9999 -9999 -9999 -9999 -9999 -9999 -9999 -9999 -9999 -9999 -9999 -9999 -9999 -9999 -9999 -9999 -9999 -9999 -9999 -9999 -9999 -9999 -9999 -9999 -9999 -9999 -9999 -9999 -9999 -9999
-9999 -9999 -9999 -9999 -9999 -9999 -9999 -9999 -9999 -9999 -9999 -9999 -9999 -9999 -9999 -9999 -9999 -9999 -9999 -9999 -9999 -9999 -9999 -9999 -9999 -9999 -9999 -9999 -9999 -9999 -9999 -9999 -9999 -9999 -9999 -9999 -9999 -9999 -9999 -9999 -9999 -9999 -9999 -9999 -9999 -9999 -9999 -9999 -9999 -9999 -9999 -9999 -9999 -9999 -9999 -9999 8.67367376226257 7.52174188006286 4.74400665704922 4.63158243089381 4.38204178653614 4.20506978904333 3.94237843576018 4.07890186235067 3.56780183471881 1.53774151149799 1.08336536159209 0 0 0 0 0 0 0 0 0 0.263927991942986 0 1.95730100424025 4.56834447783443 4.86759622085705 5.02620930454008 5.06010761254809 5.07841589983518 5.08966295462037 -9999 -9999 -9999 -9999 -9999 -9999 -9999 -9999 -9999 -9999 -9999 -9999 -9999 -9999 -9999 -9999 -9999 -9999 -9999 -9999 -9999 -9999 -9999 -9999 -9999 -9999 -9999 4.22892584334931 4.39298912753909 4.3955020943847 4.49710496402148 4.61527372680125 4.67662047172453 4.70037482053435 4.71420289223253 4.68530825965872 4.67090798567049 4.67030165136939 4.63441958661387 4.62293106995016 4.5880032235225 4.54222101289862 4.50800587202901 4.47905465357826 4.43001469395167 4.34789185965232 4.32504828807637 4.24729224522845 4.16912105265419 4.09396510539302 3.99177059130555 3.76885989198583 3.3483631755707 2.27366349682542 1.95972021716452 1.87504347092165 1.82888026580531 1.76239332077402 1.66650017022723 1.69457055344405 1.70413772492069 1.56724818574515 1.57591733512628 1.75125609790964 1.76048756640607 1.76048756640607 1.89210859221829 1.89222606068893 1.90206691712602 1.99485964397203 2.05643758008192 2.13495636610995 2.15932160382416 2.21638249435692 2.24016724152236 2.24616533310167 2.26161249946728 2.26009355717241 2.2483554323874 2.2483554323874 2.24851445318368 2.24851445318368 2.24555057979843 2.26455237898646 2.25860888575899 2.25860888575899 2.52530708250852 2.52879568022729 2.52546368086729 2.25170634032759 2.52864460181705 2.25535508943039 2.5197043013337 2.2320763754743 2.23191894726628 2.22826953026731 2.21656563998675 2.47081480693391 2.45088792168357 3.59962254600723 3.16957630736875 3.55576709775267 3.55443915549052 3.54983591765537 3.80042385345065 3.79288542852667 3.77521471590101 3.75698469216384 3.90257926405301 3.86282073431387 3.84193808501524 4.01551910189426 4.0413288764109 4.11889615988853 4.16873107331108 4.17546301718824 4.12822196922779 5.56300953630255 5.78739475548191 7.36040601753727 7.51441004729929 6.12469382292514 5.93738904749391 5.98061861121822 5.98489385585549 5.93151774882476 5.16759269642072 4.30198223946321 4.31144696793773 4.29580167448563 4.26938236452304 4.2358865151841 4.22008694907959 4.19855042276509 4.1865922700041 4.16888597709081 4.15237953636802 4.38763928719603 4.39321623069849 5.03209684212286 5.39514594706143 5.62808849198315 5.78640783908692 5.89044808505707 5.97651977422466 6.03486417064653 6.0465638506556 6.045462383658 5.96562953390156 5.90438647531907 5.80039322665637 5.71936086636761 5.59596177067114 5.48376564897886 5.33408919434968 5.17614546740029 4.97564918558985 4.10010636805534 3.89705091603468 3.9266365523193 3.93765205604886 3.97261096748928 4.00058909259564 4.03880034326052 4.06039773695443 4.11379581721284 4.14198616060806 4.21137841050618 4.23810850783884 4.28004262788724 4.32208433017003 4.26361269594255 4.25821035939485 4.32334788759888 4.32985754142246 4.31861284349875 4.29650757659655 4.23380859263368 4.19489489482521 4.21035259626659 4.17309941380198 4.19264490547107 4.21661001291296 4.22055589624313 4.24165791587203 4.20816151331298 4.23533090014504 4.21501648139604 4.18303091164028 4.14241140521492 4.16516976429651 4.06724322263294 4.07014795087574 3.88416308820344 4.00269772710002 4.17021244610126 5.79441676176476 5.26851298157078 5.50980352244492 5.72215432893704 5.55137558152679 7.25451133157388 7.28544504006222 7.85349599706702 7.87182411537915 7.88796700192033 7.8238431932733 7.7995636780576 7.76373920815866 7.62115526062013 7.51667460280241 6.59602687142801 5.62934231862569 5.55183476660192 5.44867630096438 5.47678149852029 5.53011870435624 5.57360515986208 5.64015851638226 5.69958095904361 5.82675311490976 5.90409772024589 6.0514213144026 6.10123872277564 6.15919459913282 6.20072706036619 6.21241768116225 6.13238574783832 5.98743365141915 5.8392279919469 5.66573370321502 5.39118401634832 5.58646200776761 4.9395863692539 4.24894039301705 4.02524891972606 3.93419641081547 3.81354893228941 3.65526215909251 3.4111813928431 3.4111813928431 3.39343830625544 3.01045132150517 2.05780286875713 2.06345114603467 2.0473107809871 2.0323394141 2.04244039727889 2.04705677039588 2.06345114603467 2.09684881371294 2.11550570296298 2.13832941762 2.1757796951833 2.19639842864407 2.22000065423167 2.2395989284845 2.24826363529363 2.2504564662503 2.29293487420875 2.31471603806433 2.34642675411167 2.34642675411167 2.35696412911439 2.37723166111135 2.40451352285838 2.41451071054414 2.42467213007965 2.3604995983451 2.19384528804157 2.10605764992577 1.79168574730523 0.261699278769181 0 0 0 0 0 0 0 0 0 0 0 0 0 0 0 2.03726008155413 1.0889030641155 0.139474482034852 0.0751798377687251 1.03818346900519 4.59614918996639 7.777405793969 14.0613821534338 17.0979513225213 15.7315585483343 7.70180967738178 5.4816325803331 5.3613683760249 5.1782738926461 -9999 -9999 -9999 -9999 -9999 -9999 -9999 -9999 -9999 -9999 -9999 -9999 -9999 -9999 -9999 -9999 -9999 -9999 0.729093735606565 0.744887181634696 1.71512956868527 2.45482590857371 7.78144568752318 14.2775439865528 11.9040920137678 15.0182064010517 15.4379867947456 16.2751999604725 14.1655954028019 12.7677133065388 13.1888093283411 10.1201806150426 10.4467922891849 10.5861094241476 10.6694218066573 10.7473439303648 10.8561677656757 10.9458968057901 11.0607400425505 11.2290050143019 11.3579515629248 11.4665105825997 11.5975209776106 11.7445900661573 11.8599352905265 11.9807765492491 12.0951024619709 12.1822902308569 12.2716331415811 12.2213846939789 12.2517654741937 12.3337220825928 12.4396251738134 12.6028580509542 12.7336473830541 12.8565568576708 12.9005680198459 12.9885835172876 13.0353688155411 13.1037995918699 13.1575043666778 13.104468528809 13.1270221926475 13.09439527847 13.1117883163552 13.0740282045818 12.964591351575 12.807894536186 12.7437714084441 12.4313618431532 12.6149131736283 12.4088807332109 12.2212746870942 12.1488585688134 12.2774392884365 12.3278193427245 12.3136271644085 12.2284499737221 12.1951088515207 12.2871333515049 12.4420652274945 12.3284484211475 12.3857933449874 12.3899542374614 12.2551284555698 12.0231370381585 11.6732310667113 10.6095980260708 9.38019163054338 9.2392003348127 9.17524825027522 9.27460816513438 11.2029232976174 11.7312993782773 13.3318752210265 16.5080986477074 18.2244879384589 17.3494013729687 12.2080166712989 -9999 -9999 15.9850952191669 17.3282618435799 -9999 17.0919195752199 -9999 -9999 -9999 -9999 -9999 -9999 -9999 -9999 -9999 -9999 -9999 -9999 -9999 -9999 -9999 -9999 -9999 -9999 -9999 -9999 -9999 -9999 -9999 -9999 -9999 -9999 -9999 -9999 -9999 -9999 -9999 -9999 -9999 -9999 -9999 -9999 -9999 -9999 -9999 -9999 -9999 -9999 -9999
-9999 -9999 -9999 -9999 -9999 -9999 -9999 -9999 -9999 -9999 -9999 -9999 -9999 -9999 -9999 -9999 -9999 -9999 -9999 -9999 -9999 -9999 -9999 -9999 -9999 -9999 -9999 -9999 -9999 -9999 -9999 -9999 -9999 -9999 -9999 -9999 -9999 -9999 -9999 -9999 -9999 -9999 -9999 -9999 -9999 -9999 -9999 -9999 -9999 -9999 -9999 -9999 -9999 -9999 -9999 -9999 5.59133369672546 4.79770049187038 4.66089241165862 4.44061134574294 4.16401080482879 3.91926662140569 3.05241155568537 3.07348089183232 1.52665739116065 0 0 0 0 0 0 0 0 0 0 0 0.265582260626272 0 0.264024130689024 4.69212574524038 4.98010176178193 5.0430267311525 5.05562245925345 5.08611491924609 -9999 -9999 -9999 -9999 -9999 -9999 -9999 -9999 -9999 -9999 -9999 -9999 -9999 -9999 -9999 -9999 -9999 -9999 -9999 -9999 -9999 -9999 -9999 -9999 -9999 -9999 -9999 -9999 3.86606316347398 3.89167914063682 4.150562434681 4.15180815734372 4.34285980774469 4.58205412664893 4.63584371579698 4.59702286102516 4.62584091075584 4.64893561771156 4.61895619212532 4.61510190595165 4.61347393642597 4.5790861732563 4.53393960794811 4.50885128315162 4.47413293989981 4.41975886305827 4.38610730297777 4.314429079221 4.21561531459375 4.13726295861234 4.03515427609068 3.79841692854744 3.59625501020569 2.96736868382187 1.95972021716452 1.88533660534538 1.74301803480265 1.64788951270872 1.27570326358124 1.29765021848846 1.31246425463829 0.947547964992074 0.957941129353965 1.34884952074988 1.35602698814323 1.36314882420608 1.37020852052319 1.61801078310228 1.61801078310228 1.78830539118197 1.91184356249848 2.00519865525046 2.01523045203308 2.07749389165874 2.12413372417422 2.21652307960004 2.23055814986636 2.24616533310167 2.26087821091439 2.23436969045326 2.24934025960199 2.2611848496759 2.2619217747461 2.26207321453898 2.27262207380803 2.26086741917728 2.26934986802655 2.2705177768245 2.25891831431034 2.27067146959054 2.27548871843332 2.28275505889892 2.28275505889892 2.26373137462145 2.25906999258594 2.25326594648072 2.2355381598219 2.22362006313375 2.19354159224926 2.45915321672435 2.16306188060076 2.15169843223195 3.14185240825434 3.14202690151877 3.13774467985219 3.54647961575553 3.12486829605262 3.12207799280732 3.5037620707346 3.73052132464469 3.46274521604484 3.69328993641753 3.83432183349422 3.92518892888331 3.9804204139912 4.14926334847713 4.17546301718824 4.14915609517422 5.43200942806461 5.72799482382826 5.84373034995853 5.84278306571023 5.9168095248258 5.94279505723413 5.81512322815426 5.54004390929906 5.20516849145959 4.32564334577738 4.30816510990986 4.33072073537658 4.31860880749912 4.29680173600188 4.26852359570789 4.23500453142468 4.20084007859126 4.17933749828844 4.17450635961069 4.14774059898431 4.15331360359188 4.16868973920119 4.41099043056716 5.06772489321417 5.06978835302309 5.66770250018593 5.814439137199 5.92020751272674 5.93206576838093 5.93201422799235 5.97636029031083 5.92698887606767 5.86248065918793 5.71956089017494 5.66244137286513 5.49605348757546 5.31891124834992 5.08655279269499 4.15945265162199 3.92214742619568 3.93567000286595 3.93609785207077 3.94288663873375 3.92419986898334 3.92655726792884 3.92849885503402 3.92532633033693 3.88172034378343 3.93226234172378 3.88979561890688 3.94054892940256 3.8380676752782 3.87622899942649 3.91388993334997 3.66480610648998 3.67069649387899 3.65288899368027 4.04309545302247 4.00960840572272 4.0035268880179 3.98953061736801 3.96077036919146 3.93543241575213 4.03406487289888 4.03406487289888 4.0712094885323 3.9516291204474 4.07225994345999 4.19050904503327 4.18985986717157 4.1226576298306 4.03870885337568 3.93471940322182 3.96393610080575 3.79655163164085 3.17860176345141 2.48060642830471 3.54649872376602 3.9174677623598 4.22100605776864 4.99271533451292 4.23411337737415 7.57225119697537 7.86765282102832 7.89560368932811 7.83988286358623 7.82862870721337 7.86515535647404 7.78344225379953 7.78055103606862 7.73412554053359 7.69176206545264 7.58490698401311 7.1784935577231 5.63233255767811 5.54234407165975 5.19746951816746 4.98777863577798 5.22359099697927 5.28149994014935 5.47246913694102 5.51780415824264 5.56807632832969 5.63848584144479 5.78768938153386 5.84898685646959 5.92871592955182 6.03929395428477 6.05944186038278 6.08269474576726 5.87300710773753 5.71520426203586 5.43703588695605 5.05849761112331 5.38005200693996 5.35299557688342 3.97548244532057 3.96492843912431 3.83420238218221 3.83347883477049 3.43990438713833 3.05783771656831 3.05918007373821 2.35097362551719 2.08482373688071 2.07912365212555 2.07912365212555 2.06345114603467 2.05776102161999 2.0529960286086 2.04705677039588 2.05072836819755 2.08252961627995 2.10422301412617 2.12984378506742 2.1646842835944 2.18797065449586 2.21169727171926 2.23200812845465 2.25134910883235 2.23946538127133 2.26120021704601 2.33002621528105 2.37073105486113 2.36272353819395 2.37350088102506 2.38400749129437 2.38710893615607 2.37361081961805 2.41654467594541 2.40154704706841 2.20155161068367 2.11307613448707 1.98212317011033 1.51388829549089 0 0 0 0 0 0 0 0 0 0 0 0 0 0 0 0 0 0 0 0 0 5.08443568771104 7.88111087368674 14.206042293153 17.4562675483903 15.3135202938507 10.6447265796505 8.66148924865434 5.4371752262311 5.21040236436944 -9999 -9999 -9999 -9999 -9999 -9999 -9999 -9999 -9999 -9999 -9999 -9999 -9999 -9999 -9999 -9999 -9999 -9999 -9999 0.712398196421738 1.69778378905613 2.12270014207779 3.28862345241545 10.1020508543484 12.8617517123961 14.4882415610843 18.970828421861 14.2997339222881 14.3303510042287 13.2095619079461 13.2100374205699 11.6345011598322 10.1978652642498 10.4484689708479 10.5614426528624 10.6101835217297 10.7727656988415 10.8968628480821 10.9997449275849 11.1227954996141 11.2790088337027 11.4338129923976 11.5724585182541 11.7011940855623 11.7959057366918 11.8866138928695 11.9715175725415 12.1095391728744 12.1863888539467 12.0132468598034 12.0714368561771 12.1600863870087 12.3064488549027 12.4863643792534 12.6459014866442 12.7018578856231 12.6991402089183 12.7022790111096 12.7077227158691 12.9325419241444 12.8463379452617 12.8568147390078 12.9192967864941 12.8214771389187 12.8826351640935 12.8841722826724 12.6567360843113 12.6357890736538 12.5629658697794 12.4335731134587 12.2947785255766 13.1056576018793 13.9112578089133 13.8870748119759 13.0737949638585 12.0614983306936 11.9851335688155 12.1012795487068 11.9457885399846 12.1874315596502 12.2782779936717 12.1034628452742 12.2866453751815 12.3026989494095 12.2069996651125 12.1187305145692 12.0393791756525 11.9028555179679 11.6486930415718 11.4625322337448 11.4228690926347 11.5475282877633 13.6123675148505 16.7697348152384 18.967623262219 21.2332696816936 23.3367674109776 21.5666821883225 -9999 13.0008475952126 -9999 16.1638021812529 16.9963883320568 -9999 16.6797051030621 -9999 -9999 -9999 -9999 -9999 -9999 -9999 -9999 -9999 -9999 -9999 -9999 -9999 -9999 -9999 -9999 -9999 -9999 -9999 -9999 -9999 -9999 -9999 -9999 -9999 -9999 -9999 -9999 -9999 -9999 -9999 -9999 -9999 -9999 -9999 -9999 -9999 -9999 -9999 -9999 -9999 -9999 -9999
-9999 33.0629517891518 30.5146494791606 -9999 -9999 -9999 -9999 -9999 -9999 -9999 -9999 -9999 -9999 -9999 -9999 -9999 -9999 -9999 -9999 -9999 -9999 -9999 -9999 -9999 -9999 -9999 -9999 -9999 -9999 -9999 -9999 -9999 -9999 -9999 -9999 -9999 -9999 -9999 -9999 -9999 -9999 -9999 -9999 -9999 -9999 -9999 -9999 -9999 -9999 -9999 -9999 -9999 -9999 -9999 -9999 5.13688471110861 4.82448232985448 4.68240001718013 4.47491200445032 4.12637882749723 3.45360691575942 2.57300637034851 1.06451925923897 0.264368331303688 0 0 0 0 0 0 0 0 0 0 0 0 0 0 0 1.06450431588639 4.68212562489441 4.98977396628414 4.61783742048754 3.42657038429559 -9999 -9999 -9999 -9999 -9999 -9999 -9999 -9999 -9999 -9999 -9999 -9999 -9999 -9999 -9999 -9999 -9999 -9999 -9999 -9999 -9999 -9999 -9999 -9999 -9999 -9999 -9999 -9999 2.44375408712876 3.33165208943204 3.31071612848853 3.79328542896127 4.08668346522146 4.40933281379819 4.50781384079151 4.50444094172194 4.56586505672928 4.60515916707976 4.6219678845895 4.59423602353296 4.59057028738801 4.59117297686819 4.56841472545944 4.50181352883131 4.47910199467619 4.39583185894301 4.36165209352332 4.27209290279505 4.18162042056705 4.07787389359127 3.96329042372646 3.8018835844707 3.39159960615176 2.27045348692138 1.93825388993467 1.83902019921746 1.66636778797291 1.28303515441385 0.931644500812822 0.259191513623321 0 0 0.266816527522562 0 0.268833789706199 0.983159636837418 0.270546632026619 0.270546632026619 1.62626883975671 1.80633433075697 1.80643404769558 1.80643404769558 1.80643404769558 1.93128037664338 2.08810222082944 2.13508344711937 2.1969942648499 2.21652307960004 2.21894129716065 2.24016724152236 2.25201201236475 2.24045884755916 2.25215453008289 2.25853301059836 2.2734586089401 2.27410083495797 2.27277053279755 2.2767836139136 2.28260538245792 2.29455632916304 2.28901483730164 2.28901483730164 2.28901483730164 2.28200524065044 2.27320339678627 2.25818557246487 2.24155957124461 2.22975030550969 2.21207706913115 2.18889948072158 2.17743308758069 2.15957189593424 2.14094672346056 2.41456492666636 2.40353808618558 2.40611288067579 2.39553391329805 2.39521298592379 3.50955776066827 3.73052132464469 3.08805067096007 3.46969491133291 3.45242176247915 3.67368894907308 3.93358346396948 4.13675348402981 4.18498702520124 4.16091018105976 4.15176417416258 5.63272741054239 5.81368723048173 4.46661538682692 4.50882908916936 4.55960810823744 4.34742728148327 4.3987464527012 4.39505324493418 4.39037006024768 4.36824301293774 4.3678954901449 4.33877356609491 4.30672266314082 4.27311893195758 4.22455761010896 4.20294957556768 4.18143312722438 4.16856205766457 4.16314784791902 4.17973625069462 4.17450635961069 4.20157391868757 4.19594659995204 4.45478827955011 5.097185562437 5.47399417597602 5.69369066436953 5.84249071529656 5.85212119719097 5.81555027215405 5.77607789934728 5.58033575442528 5.53409773306351 5.27168105766984 4.88728826338282 4.25763533430223 3.99949326656884 3.98262146492955 3.98181745442036 3.96307410478735 3.94298010976704 3.88178968047494 3.76092881409866 3.68723420690617 3.57289601774174 3.37479015848402 3.41739445531238 3.07598690137234 3.1269479589263 2.44245080162916 2.20474366717005 2.22807476116686 2.25503534196823 2.26681962618101 2.26681962618101 2.26664317281031 2.26270188604006 2.2584695048139 2.24671361332745 2.24653112793558 2.23052668177101 2.23034149163614 2.50383533661153 2.23015512141655 2.50383533661153 3.23811401511208 3.63166973593824 4.02950864171838 4.0136951863393 3.85254789816832 3.21950845069902 3.22456799988235 2.51509095926201 2.24588224251502 2.24647684931822 2.24571315877807 2.24429505275345 2.23249820393154 2.2419604141957 2.22037656285887 4.14244808556903 6.0086070991653 7.8480557737268 7.83247327505225 7.85318092155078 7.8184424144965 7.79041593547701 7.76204450436278 7.70608480394523 7.67292415860175 7.66263291000984 7.35275158470882 5.88928261827295 5.55022917860239 5.21653359765721 4.97922994423165 4.68523902036772 5.00689889889472 5.04381354535735 5.11001847552859 5.1433820494168 5.19008930907762 5.4524247896622 5.49895079392797 5.54627764133431 5.61333058256257 5.63489878086025 5.66525157058261 5.47408430963706 5.42738473326266 5.10520023095355 5.39201058868966 5.37029463316073 5.56736939896168 4.95047378564879 3.86430904015941 3.85346405423386 3.83420238218221 3.68506336293219 3.08950810393473 2.3736616296453 2.3736616296453 2.10638257329228 2.10067253887082 2.09372853568892 2.08984984930549 2.07418690607071 2.08463081821884 2.06128308178685 2.32883835564168 2.07173721749236 2.11816148869212 2.13245771567801 2.15256086859096 2.17301958854499 2.20651044222858 2.23033048639963 2.24926122107541 2.24843011057291 2.22285962682375 2.29293487420875 2.34835056774504 2.36370595227102 2.38508759080233 2.39581173974716 2.40642004765593 2.40451352285838 2.38296376849476 2.41640816824215 2.37832265576229 2.10615583172799 1.79191004933562 1.51813950999279 1.51383236177365 0 0 0 0 0 0 0 0 0 0 0 0 0 0 0 0 0 0 0.199030240872805 0 0 2.37690802735241 6.24801622575395 15.7074229220449 15.7084494761406 14.8551211583903 14.7489971896455 10.7039747206947 6.50176381830512 5.32673897219958 -9999 -9999 -9999 -9999 -9999 -9999 -9999 -9999 -9999 -9999 -9999 -9999 -9999 -9999 -9999 -9999 -9999 -9999 -9999 1.32060408934855 1.67896344364259 1.68856746962347 2.12889774746936 3.87665895696619 9.45821775223535 12.1378721434645 21.5551460337197 14.8775928703167 14.2314768124011 13.5217921007308 12.3408490435729 13.0797661880244 11.6743444928484 11.0995324883547 10.361549547637 10.5024036036639 10.5934396389401 10.7553088736356 10.8961544351776 11.0818172563827 11.2288689626231 11.4063132510973 11.5301686481219 11.6471166076962 11.7097627835603 11.7492787916695 11.8819872638517 12.0238666372622 12.0625177543455 11.7619100097341 11.8241989142648 11.996391058836 12.1786008260295 12.3314513494083 12.4815049081085 12.3984914037649 12.4635758693606 12.3092768754479 12.4769248249292 12.5579455926723 12.4120096772504 12.4969684552468 12.5844358271259 12.5209529135303 12.5606646766138 12.6531389977892 13.3608363574224 13.8363398461028 13.3984878405516 14.0747842917028 15.7270745168918 16.155422911559 16.2222116067306 16.2323573195341 15.8475416450593 15.5747945590879 15.5145238607635 14.982120314132 13.953402971028 13.7014357850074 13.4996632958778 13.4128339723104 12.0347570837031 12.0673938178553 11.9143669665908 11.7986912976625 12.500658734651 13.3917395353507 16.8895208017855 17.2502218876465 16.8160868587656 18.6413914751712 19.0359265291986 22.9025379156024 23.4779211733909 25.6012781153573 24.2460937949338 20.9622256688943 -9999 -9999 -9999 -9999 -9999 -9999 -9999 -9999 -9999 -9999 -9999 -9999 -9999 -9999 -9999 -9999 -9999 -9999 -9999 -9999 -9999 -9999 -9999 -9999 -9999 -9999 -9999 -9999 -9999 -9999 -9999 -9999 -9999 -9999 -9999 -9999 -9999 -9999 -9999 -9999 -9999 -9999 -9999 -9999 -9999 -9999 -9999 -9999 -9999 -9999
33.0371491319854 22.9992338536527 24.6496256022494 27.508183875224 -9999 -9999 -9999 -9999 -9999 -9999 -9999 -9999 -9999 -9999 -9999 -9999 -9999 -9999 -9999 -9999 -9999 -9999 -9999 -9999 -9999 -9999 -9999 -9999 -9999 -9999 -9999 -9999 -9999 -9999 -9999 -9999 -9999 -9999 -9999 -9999 -9999 -9999 -9999 -9999 -9999 -9999 -9999 -9999 -9999 -9999 -9999 -9999 -9999 -9999 -9999 4.86559534180821 4.7146921582922 4.4578351397794 4.24339889759847 3.53001798743626 1.30285055126252 0 0 0 0 0 0 0 0 0 0 0 0 0 0 0 0 0 0 1.49146938673669 1.76383708271332 2.49708890928375 2.4937897029151 2.09306343790502 -9999 -9999 -9999 -9999 -9999 -9999 4.7801065703184 4.79490258554735 -9999 -9999 -9999 -9999 -9999 -9999 -9999 -9999 -9999 -9999 -9999 -9999 -9999 -9999 -9999 -9999 -9999 -9999 -9999 -9999 2.09330961978881 2.42530458134739 2.40496209027411 3.20286655725442 3.70008088411259 4.00705183592407 4.21655609993953 4.47805749407014 4.44764761144899 4.51259254758074 4.56622086504164 4.60062758696143 4.59754252412372 4.57554779394545 4.5586339362728 4.48521796692219 4.46287861961617 4.418028485444 4.33682194043426 4.29277513557774 4.19125546877841 4.0731477436242 3.94929629360714 3.66324942849121 3.00436674555351 1.94886428145285 1.84937998880083 1.67586929327582 1.29774346334577 0.259191513623321 0 0 0 0 0 0 0 0 0 0.271929638435352 1.39770820675998 1.39770820675998 1.40443437845605 1.65847975409832 1.65847975409832 1.82422550414352 1.95016202990936 2.02541331584439 2.14583221328767 2.18144004266733 2.22796061520861 2.24214312948643 2.24228370653788 2.2282306980456 2.22836242118992 2.22849194020073 2.27042896125238 2.27277053279755 2.28245370466601 2.28872355419284 2.29364709388613 2.30556877120768 2.30874238808459 2.29837708218643 2.29837708218643 2.28594628644711 2.2748052199949 2.27334353864264 2.25818557246487 2.24170820158148 2.22392956610849 2.21207706913115 2.18905946008865 2.17085783901056 2.15973690301612 2.15940483676507 2.42215129617933 2.41473476997341 2.41730559220173 2.40645580670462 3.13293964007195 3.5037620707346 3.10314129784114 3.09874379640895 3.09874379640895 3.73069950155525 3.88207315052246 4.12360970051488 4.21283320328968 4.24023252197674 4.2825625337458 4.30519153373594 4.34089095936491 4.36437261529175 4.38028501565042 4.41793256720111 4.43983237941927 4.44543058854824 4.41233733872586 4.3674175256767 4.35633950641568 4.38431005187304 4.34496632598296 4.31049365178356 4.26509701555423 4.2458415365982 4.21623118834614 4.1904447203409 4.16413523157761 4.16433226344905 4.15772025260125 4.16431934400398 4.19415163861828 4.2173711314977 4.22720493508425 4.23335417936485 4.49289160185467 5.12687101253765 5.49348803711312 5.4934786988503 5.47713928957942 5.09595920761365 5.07125901577895 4.41207612767618 4.13507523551523 4.10919990867264 4.0963754622377 4.0398311964183 4.00925091653787 3.99887277156547 3.93529519042311 3.76058458346815 3.5210274832089 3.32572696236383 2.3073261889987 2.07236552650543 2.09328302019446 2.11437169941032 2.13623096093559 2.1692634020155 2.2031336753649 2.22624959367321 2.26435150045882 2.27618331342004 2.29976716246815 2.31150253379707 2.32341839710917 2.32341839710917 2.32040921484693 2.32040921484693 2.33213880279291 2.3287637420201 2.3287637420201 2.32858792511095 2.31317751356492 2.29730540199408 2.29712348364507 2.54770540576706 3.29468719111535 2.54255522896443 2.27473324675203 2.2908682311364 2.29358061467562 2.2940788484151 2.29354474101175 2.30204544066825 2.29566767108595 2.29100397380302 2.28983856765394 2.27767809436093 2.2608596054482 3.16776983529303 4.1765601636678 5.74920504294295 7.69920743915125 7.84510388096015 7.83283360899579 7.81402884904929 7.75364771060792 7.7247972946272 7.66685538289215 7.25403340783594 6.62452379911903 5.60147673970019 5.26236416114606 4.70007978546473 4.10230045665775 4.11206622340922 4.1120737195072 4.12424304922486 4.75214086320687 4.78268719849704 4.81296246030506 4.83875658515994 4.89071484562827 4.3485420790523 4.97544198828111 5.0019993362033 5.02370204515551 5.34188238336652 5.57789501475287 5.0061053950301 5.34188238336652 5.79433209011604 5.52787032832876 4.04630911636487 3.86430904015941 3.69590630503329 3.85346405423386 3.09230603023664 2.4010993487374 2.12280919920581 2.12261313149782 2.12261313149782 2.11584534850282 2.11835672270037 2.11139818915186 2.10638257329228 2.36132077918769 2.35046159299716 2.36205038728735 2.12935254709706 2.14399958718052 2.15579042151863 2.18464182832011 2.17784569474988 2.20094007647008 2.24221712131823 2.26114032611203 2.23946538127133 2.19631264152088 2.28285618245644 2.34113386972541 2.38185991465047 2.38508759080233 2.40626677906191 2.44097019802302 2.42727847111287 2.38296376849476 2.36062842274229 2.33621810476188 2.11307613448707 1.52225980642103 1.07630800247698 1.0741717153637 0 0 0 0 0 0 0 0 0 0 0 0 0 0 0 0 0 0 2.41215144047544 0.193412777022792 0 4.53932835238315 7.4742766648065 11.5465685612079 12.5902560656814 15.8220958314796 16.0340278278913 12.927749055965 5.44214406869589 5.30208044155838 5.14046153802994 -9999 -9999 -9999 -9999 -9999 -9999 -9999 -9999 -9999 -9999 -9999 -9999 -9999 -9999 -9999 4.19039556825971 3.86704318049066 -9999 -9999 1.9079630680881 1.9079630680881 1.94124145328783 2.37743403658053 5.30108752049775 11.9860726339 18.6963919018052 18.2691857155069 14.8094405135931 14.3978673686075 14.0234516959877 12.5249841714289 11.6194105467688 11.5443444717208 11.7984535732054 11.9078575059388 10.6296217838672 10.6311538452701 10.8164210812116 11.0008047527551 11.1699227771839 11.2935758534355 11.4181195561515 11.5336707206075 11.5956462211573 11.6006895189982 11.7510479725093 11.8914789135022 11.879635572077 12.6582323273611 13.1938595271015 12.8664849307405 13.008868086269 12.2583591586886 12.2398655005514 13.1735739144329 13.6622906611743 14.1084817987834 13.79047984397 14.1834130490965 14.3215135985364 14.3055142525287 14.2516706408253 14.4207777669504 14.205163325757 14.321422077712 15.9078995584712 16.3675786629877 15.9123126179976 15.8983647492707 16.5916856536703 16.4305445445548 16.3292781172126 16.4062961791861 16.3215623583672 16.316382019459 16.3361903338123 16.3469562719042 16.3517199275377 19.4843718219211 19.7714606264292 20.2012754364422 20.2802101950817 19.7221528621281 19.0319154597097 20.5375317220521 21.1048660969731 22.47938372941 22.9467907419706 22.0028936352658 22.5290291210613 21.432349521868 22.5454853196081 22.858248339896 23.4759877767168 20.674915222397 17.875959894811 18.4049974181518 -9999 -9999 -9999 -9999 -9999 -9999 -9999 -9999 -9999 -9999 -9999 -9999 -9999 -9999 -9999 -9999 -9999 -9999 -9999 -9999 -9999 -9999 -9999 -9999 -9999 -9999 -9999 -9999 -9999 -9999 -9999 -9999 -9999 -9999 -9999 -9999 -9999 -9999 -9999 -9999 -9999 -9999 -9999 -9999 -9999 -9999 -9999 -9999 -9999 -9999
-9999 27.519973136073 32.5663931427274 31.2775929797738 -9999 -9999 -9999 -9999 -9999 -9999 -9999 -9999 -9999 -9999 -9999 32.193065444576 -9999 -9999 -9999 -9999 -9999 -9999 -9999 -9999 -9999 -9999 -9999 -9999 -9999 -9999 -9999 -9999 -9999 -9999 -9999 -9999 -9999 -9999 -9999 -9999 -9999 -9999 -9999 -9999 -9999 -9999 -9999 -9999 -9999 -9999 -9999 -9999 -9999 -9999 6.27255785837765 4.84183390390234 4.52313339296319 4.00665558987371 3.23374013878051 1.2969858105618 0 0 0 0 0 0 0 0 0 0 0 0 0 0 0 0 0 0 0 0 2.29680634017772 1.48645550318329 2.07036536569474 1.49146938673669 1.06450431588639 1.06712011087426 -9999 2.09306343790502 3.28484907172185 4.40723477235294 4.9590842444178 4.86272993654522 4.7801065703184 4.50613274089202 -9999 -9999 -9999 -9999 -9999 -9999 -9999 -9999 -9999 -9999 -9999 -9999 -9999 -9999 -9999 -9999 1.9707812434755 1.95755715661551 1.94375336483287 1.92947220337061 2.03891337675076 2.2842470855419 3.17349238200152 3.6623238800933 4.15841369990851 4.31340936666928 4.42714287719819 4.42817759754527 4.50084736167752 4.53298740550603 4.57085839860569 4.54937940933116 4.52394532813805 4.50198423231742 4.42196646972226 4.38831647359218 4.34438048274345 4.28981477228231 4.25630590886666 4.08776189213362 3.96305531829336 3.65181982113517 3.00726913987121 1.98114878836371 1.79238168813869 1.54166095083568 0.947547964992074 0 0 0 0 0 0 0 0 0 0 0 1.01101102806468 1.01103691291756 1.01106052036669 1.01103691291756 1.66637931694299 1.41741595964871 1.66637931694299 1.83298039541724 1.95026406037382 2.10882755056342 2.14595483549098 2.22809676458494 2.18169457898717 2.19276878120059 2.14642301207982 2.21994212253517 2.28540955648641 2.29657902046847 2.29672128507168 2.29824236538734 2.30992800164485 2.30919783204123 2.30932692720727 2.30586343899926 2.30598664937721 2.30932692720727 2.29713579127282 2.28524267766787 2.27334353864264 2.26144867609337 2.23461571425287 2.2299009911863 2.20661198068063 2.20076307657041 2.18905946008865 2.18223587986827 2.17085783901056 2.17085783901056 2.42864550959351 2.41948922948449 3.14820038120188 3.75698469216384 3.52118126228671 3.53193460018365 3.14001171621344 3.14018360666735 3.76736753379337 4.04488782065003 4.11520891890767 4.25428124410298 4.29351631259262 4.37276027236516 4.40840780778383 4.44805080043576 4.46989715562592 4.49174401249627 4.5134110611015 4.48864056841711 4.4661095243677 4.42039031170629 4.39834118370647 4.38776634740762 4.34843999333625 4.32977592380218 4.27125268976432 4.22421788585678 4.20254816352306 4.19408184409041 4.16151172995011 4.15671404008246 4.15671404008246 4.17878858093744 4.19528937989526 4.21043498913382 4.22545493783086 4.23684450646186 4.25277718857373 4.28049083142386 4.28049083142386 4.52566021772648 4.28059747762307 4.48417365956163 4.23686579742243 4.21046361216832 4.16737332344298 4.13360107393324 4.08660006694968 4.02711147610552 3.97647845987043 3.93031067830863 3.67208448312674 3.3083674288864 2.96672805688817 2.05179186305776 2.07695787571897 2.11014320784743 2.12088160145309 2.15348323917185 2.16480117018761 2.18733558383608 2.22311502539272 2.2449663046477 2.27011833424566 2.29390369640161 2.31760971608973 2.32956136722274 2.35344013465361 2.36518296254178 2.37523551822504 2.38707077813351 2.39869527881116 2.4104337486506 2.39658260355717 2.37939321143446 2.37580770719348 2.36741059781785 2.36723826456754 2.34350952898925 2.34619444483591 2.35076088831561 2.34046355833973 2.34210537459595 2.34169704334203 2.34033964920399 2.33568579875328 2.32716191132646 2.32586589233314 2.30661938151033 2.29059058628459 2.2826779811813 2.26590033469287 2.2608596054482 3.15162174151205 3.5239392270576 5.00531567537096 7.55625178397652 7.73372624628428 7.79059028704714 7.73249045605314 7.67342065966818 7.28560560780399 5.63948914778973 5.50777719116823 5.2720875249129 4.18636370981871 3.9061576097098 3.83952967706386 3.82944698426999 3.81928996638332 3.83929855142146 3.9061576097098 3.96986093547847 4.18936020161771 4.21373289693192 4.23637684994033 4.86546554927571 4.90517771417695 4.90748577592818 4.94265435709032 5.46622229311988 4.95876152253497 4.34091494880743 4.9052200862555 5.780070947437 5.25715636374307 4.02522907480347 3.85354477151809 3.46876964058127 3.09556983221066 2.40129521650489 2.1394573435121 2.14907316945195 2.14926877144471 2.13816129497171 2.14083499204024 2.13074015132759 2.13353614096175 2.39365179295891 3.11940058077874 2.15221519530302 2.13532577163354 2.13345279150288 2.14518399969779 2.19086533889968 2.21437407477311 2.23364155477406 3.64478001092265 2.26608905549706 2.27280125017635 2.26120021704601 2.15710978378999 2.22660427268511 2.30377857308415 2.36287713949231 2.38370671173152 2.40626677906191 2.43572537081397 2.397004154801 2.35158114415173 2.20155161068367 1.98212317011033 1.52225980642103 0.257483784678063 0 0 0 0 0 0 0 0 0 0 0 0 0 0 0 0 0 0 0 0 2.01663326665932 0 0 2.417731677369 4.96886764753113 7.35327236188447 11.5766271646004 16.0359091408675 18.7483494372747 16.0126947456713 9.76046119596429 5.26591715298311 5.12118963804478 -9999 -9999 -9999 -9999 -9999 -9999 -9999 -9999 -9999 -9999 -9999 -9999 -9999 -9999 4.7375007633247 4.47135361118911 4.24348184951575 3.93867753128342 -9999 2.82927822202298 1.9079630680881 1.93341938595346 2.27072531868236 4.75373880058391 15.4187283611256 21.9809591803596 22.0763713672685 15.6617301108181 15.748295027002 15.1070747614387 12.7699995788038 13.8454211265596 13.1065862645216 13.0022802417765 12.0638775704715 12.2130175859385 11.9004965443061 10.6834091295563 10.8857270097516 11.0441479919987 11.1889418226702 11.2970680522067 11.3809565178387 11.5346593765351 11.4738225400559 11.6212177585619 11.6764904942888 12.6763641922043 13.5561148710414 13.6839405165356 13.7794903306341 13.862999529895 13.9205371049502 14.0827405913752 14.0650546193122 14.2354434400193 14.2609936393767 14.3516387076125 15.7632081724489 16.1214192845892 16.3443943102825 16.3972522357107 16.4140964184925 16.4607349696801 16.6618797084595 16.6292288446704 16.6604672814429 16.7048672626415 16.7188571603616 16.6640212016081 16.7990310857976 16.7457085504658 16.6965529280855 16.7018429289792 17.5783506107283 19.8638164795437 21.2021980695159 21.4906654242205 22.9898491123681 23.6217085650825 23.797687280374 23.9278568074502 23.9945575504571 24.0477701065765 23.9534931908355 24.0250569648777 24.5130196605462 23.2257483528474 21.442501394822 21.7995745071179 -9999 -9999 -9999 20.2599001932178 19.8211016200218 -9999 -9999 -9999 -9999 -9999 -9999 -9999 -9999 -9999 -9999 -9999 -9999 -9999 -9999 -9999 -9999 -9999 -9999 -9999 -9999 -9999 -9999 -9999 -9999 -9999 -9999 -9999 -9999 -9999 -9999 -9999 -9999 -9999 -9999 -9999 -9999 -9999 -9999 -9999 -9999 -9999 -9999 -9999 -9999 -9999 -9999 -9999 -9999 -9999 -9999 -9999 -9999
-9999 -9999 32.5580874297315 31.0290782815706 32.2078575713477 -9999 32.4295126989085 32.7918899749116 -9999 -9999 -9999 -9999 -9999 -9999 -9999 32.2939046715281 -9999 -9999 -9999 -9999 -9999 -9999 -9999 -9999 -9999 -9999 -9999 -9999 -9999 -9999 -9999 -9999 -9999 -9999 -9999 -9999 -9999 -9999 -9999 -9999 -9999 -9999 -9999 -9999 -9999 -9999 -9999 -9999 -9999 -9999 -9999 -9999 -9999 -9999 6.5025971881768 4.69365638018386 3.91938054570771 1.03881100226702 0 0 0 0 0 0 0 0 0 0 0 0 0 0 0 0 0 0 0 0 0 0 0 3.66475882704714 1.04954855197266 0 0 0 0 1.49146938673669 1.94352522840771 3.79599429350052 4.85260782491317 4.86970601089289 4.41609437364638 3.94926202014369 4.25207968628869 -9999 -9999 -9999 -9999 -9999 -9999 -9999 -9999 -9999 -9999 -9999 -9999 -9999 -9999 -9999 1.77007937400013 1.7640526147379 1.48150116895109 1.73200173686579 1.71830546922704 1.88348656787167 2.13260205015126 3.04402159593847 3.82744340918193 4.13070724997695 4.28417571228729 4.40480945143048 4.48346759537341 4.52507580144181 4.5796645901982 4.57054925932654 4.48852633333657 4.46725505296614 4.37621049130228 4.32993454864307 4.29104576858821 4.26849602981024 4.14311776157816 4.01656663536108 3.85180256807712 3.42908925160157 2.28488419407206 1.88034692905982 1.71370482054398 1.33443837593684 0.265683379852122 0 0 0 0 0 0 0 0 0 0 0 1.01958993967618 1.01958993967618 0.273732516020159 0.273732516020159 0.273560636452811 0.273607064518173 1.01956862747445 1.42384389081834 1.68170751373164 1.85018405475253 2.05507309428273 2.1566221338489 2.1673191454559 2.10927002310881 2.11948780352309 2.20398596745874 2.2872843667294 2.30893344036428 2.30561078454078 2.29917269121887 2.30573815288862 2.3174387052359 2.3002436691982 2.31084801352808 2.30598664937721 2.30945396516611 2.29784610401409 2.29864036293458 2.27427608235034 2.2749398372989 2.26158878322821 2.24659795306278 2.24185478294174 2.23004961309157 2.2182992272736 2.21223286232676 2.19386110657488 2.19386110657488 2.17762029900307 3.18834435159442 3.81238678035618 4.08592915815459 4.06472866726841 3.80484840313702 3.17518441417973 3.18634753361833 3.58417145709287 3.9992512584043 3.99831305942311 4.13406187383171 4.22825105742321 4.42594512188948 4.44366544303256 4.45823409290799 4.50185638570275 4.52854603761904 4.53991303782115 4.51331029426193 4.49587961585076 4.43881771471077 4.43570146383585 4.39345692390742 4.3711870309698 4.30586022736267 4.27220655140981 4.23252273902241 4.20715795449323 4.17750728662954 4.17311782859516 4.15110241160988 4.16077038762421 4.17096583643598 4.19250086165976 4.20991421087645 4.23706132998171 4.25358634443057 4.2668145240494 4.27326484439429 4.27326484439429 4.2866025111029 4.30358853367967 4.28136197356573 4.26239004142307 4.22511310683557 4.18734796390333 4.12543815256183 4.05323079118512 3.92310657897574 3.83762820191288 3.55279241987059 2.95677409078892 2.29844626574828 2.05423774498546 2.07848392610986 2.11129671024296 2.12315810687879 2.14543157729588 2.16748148563529 2.1789372174658 2.21290094320098 2.22470104192667 2.25976893127555 2.27163065967515 2.30749804499391 2.3314528455679 2.35521025435663 2.36730499297954 2.39077200812437 2.41415665200057 2.42584001774972 2.44831539659092 2.45842430650705 2.44527218277728 2.44314511520066 2.44298471207577 2.44298471207577 2.41966197039937 2.4101022365289 2.4116125398322 2.41349835060149 2.40119597520512 2.38838012026409 2.38335722932595 2.36799840006896 2.3688437005336 2.3411585096835 2.32924659617536 2.29596493312985 2.27433917240702 2.22822711762563 2.20601067519309 2.2254838192476 2.23752756343162 2.22555089550811 2.1840630142798 4.13715949173508 6.05809888182308 7.13631482892107 7.48565794333778 7.61874344896654 6.63410322127631 5.13053074089501 3.94721106298247 3.9096108910499 3.80226948861903 3.80226948861903 3.79255660917725 3.79237938678281 3.77266132018692 3.7712543723159 3.76266746708991 3.84866739121272 3.85963076561483 3.85963076561483 4.1158459689442 4.7667954149263 4.74993817320877 4.20337601553932 5.10746040699759 5.47772792479644 5.35980626077781 4.82736476551686 4.23036490342734 5.70560241817061 5.21912603803217 3.99384513402401 3.8428843343592 3.46616733059862 3.10193436405512 2.13965371058457 2.14926877144471 2.15240983478106 2.16387846456385 2.16387846456385 2.16507124465415 2.16507124465415 3.5360059955986 3.14731624321454 2.17330651409448 2.17034646355375 2.18165471616985 2.21123781841333 2.22036776794214 2.20284377633318 2.23806121564267 2.24961507026888 2.25974152253605 2.2733933661669 2.30244691145107 2.31886123883956 2.21676326724639 2.18590014629932 2.2462040186509 2.33437011613212 2.36708602011351 2.37723166111135 2.36385513567346 2.24838722749412 2.25682291345422 2.20155161068367 1.79725932626026 0.255199938597699 0 0 0 0 0 0 0 0 0 0 0 0 0 0 0 0 0 0 0 0 0 0 0 0 4.66388288509737 3.5490443904069 6.59913523368497 12.3272253856821 20.9410786583707 24.4255758974537 16.2292034315123 10.3298937061881 5.27530654654007 5.1790752836277 -9999 -9999 -9999 -9999 -9999 -9999 -9999 -9999 -9999 -9999 -9999 -9999 -9999 -9999 4.91406499316178 4.72871308018688 4.5747623175469 4.23108648633542 4.15222217501997 -9999 1.92525104100124 1.93356023631242 2.13519250527595 3.21278981250557 6.70415458648903 19.1312534149012 19.0532467639375 18.8389579025399 15.1003804341917 15.5976495213559 17.8907772142119 17.910096163326 15.0797278127478 12.9825294343345 11.7290085708848 12.09892364277 12.4597632630667 12.5815970396725 12.4522641893152 12.3923195386217 12.1500288470787 11.4621258741612 12.3392099093509 12.4288305191603 13.1274082613165 13.2786979247224 13.4880531762494 13.5918784113079 13.4981466370298 13.5114020578054 13.7241423195407 13.9010131559076 14.1167579238012 14.181554587995 15.7847314274347 15.8135145506983 16.0718412312173 16.2841690162867 16.3982722156045 16.5254291802676 16.4845207288402 16.5645265521107 16.6320796401185 16.5648755008753 16.1752708803305 16.7812047126957 16.351689876688 16.6683530527518 16.5845022372752 16.7845829963349 16.876928949908 17.0269876180308 16.5295488012781 16.7853522425834 18.4354548275762 21.1284150365876 21.5355029171679 21.6871132381372 24.2123437107912 25.901563159687 25.8105412514745 25.6812851754755 26.8809859555625 25.6340715603384 24.8253518298757 25.1837904079912 24.8231870748182 23.428578227722 -9999 -9999 -9999 -9999 -9999 -9999 -9999 -9999 -9999 -9999 -9999 -9999 -9999 -9999 -9999 -9999 -9999 -9999 -9999 -9999 -9999 -9999 -9999 -9999 -9999 -9999 -9999 -9999 -9999 -9999 -9999 -9999 -9999 -9999 -9999 -9999 -9999 -9999 -9999 -9999 -9999 -9999 -9999 -9999 -9999 -9999 -9999 -9999 -9999 -9999 -9999 -9999 -9999 -9999 -9999 -9999 -9999 -9999 -9999
-9999 -9999 -9999 -9999 32.6571453437822 32.8009582760384 29.9272814806925 30.3382368391037 31.0351791637695 -9999 -9999 -9999 -9999 -9999 -9999 33.0002836121351 -9999 -9999 -9999 -9999 -9999 -9999 -9999 -9999 -9999 -9999 -9999 -9999 -9999 -9999 -9999 -9999 -9999 -9999 -9999 -9999 -9999 -9999 -9999 -9999 -9999 -9999 -9999 -9999 -9999 -9999 -9999 -9999 -9999 -9999 -9999 -9999 -9999 -9999 6.62698333528078 4.44156437221522 1.72393303272983 0 0 0 0 0 0 0 0 0 0 0 0 0 0 0 0 0 0 0 0 0 0 0 0 1.45398576866136 1.03913331908323 0 0 0 0 0 0 1.05590121136112 1.48651929898233 4.10584813958675 1.95053707580151 1.77582809992106 1.78164312846596 1.97060008717149 1.50569360923146 -9999 0.26790643163687 -9999 -9999 -9999 -9999 -9999 -9999 -9999 -9999 -9999 -9999 0 1.05586959039354 1.4709692329699 1.03916226596792 1.03548094730872 1.02777950414719 1.43030150882275 1.68191760478678 2.11007223019054 3.4533128042492 3.86898225363052 4.23740238119637 4.3667787961657 4.4636036447565 4.51411872574462 4.59124614963598 4.57951296523776 4.50918866364947 4.4628843039698 4.38122471839391 4.33944146098753 4.312517071382 4.21649321080141 3.91888690426427 3.72501187506751 3.42948319795656 2.27479912621795 1.97012755795279 1.84235848504118 1.57601746734572 0.968292860552247 0 0 0 0 0 0 0 0.273287855965539 0.273241485956112 0 0.273732516020159 0.27368640646754 0.273745014850108 0.27380048871188 0 0 0 0.273852908507237 0.273852908507237 0.273852908507237 1.02371573635602 1.43010978742061 1.85027077519232 2.05517742505669 2.05527954278332 2.06505949471572 1.96922728247159 2.17813358633469 2.26255263638203 2.2737205761237 2.29904932519903 2.28491916244454 2.28514209928636 2.28514209928636 2.27508437997288 2.31143284647224 2.31084801352808 2.29953021012725 2.29941312853462 2.30610778991614 2.29447922380788 2.28607525569352 2.28679871492775 2.2736176534884 2.26172682401837 2.25847035971117 2.25370574713 2.23004961309157 2.22408124730256 2.22408124730256 2.2168809753859 2.21167213961117 3.21643163950826 4.01896017144186 4.01867146411087 4.01754800180192 3.20563049348113 2.47719128550757 3.23248199005022 3.64743023476395 3.90919675133181 3.90868430123412 4.20725827948082 4.22751198536706 4.37664329577048 4.45788000955235 4.46670559850109 4.51237155699875 4.55120177688101 4.54006776857093 4.50324326841003 4.46918365554712 4.44843015553529 4.41846754551277 4.35403803996154 4.31022271385791 4.23691276279455 4.21207210805701 4.17196239445688 4.14718138340649 4.12577242497031 4.13075423001758 4.13174579427684 4.15314831129012 4.19188148884107 4.22379954877553 4.24136119415336 4.25834200781171 4.28032569845006 4.27517266114984 4.29722701392499 4.31188473174856 4.31169019368159 4.29458848420618 4.26405004699269 4.23525784469028 4.15766700321114 4.06524284286419 3.97805144778073 3.77586662856907 3.37670754968931 2.31011375242036 2.06430206955015 2.07656322314118 2.08874956013462 2.10171671570869 2.12357949472163 2.14515194223804 2.16677389194296 2.18925582180904 2.19965629784652 2.21122160930701 2.24618353854124 2.2580243293149 2.27991006905783 2.30385346109239 2.33964612303444 2.36354014833865 2.38920954378826 2.41274786651958 2.43705970705541 2.46004014627062 2.48306597541199 2.49417832136846 2.50463995407874 2.5155161611007 2.51615405825211 2.49336820280286 2.48200001505852 2.48260248049787 2.4707844568812 2.4562320013499 2.44198836972105 2.42193870208591 2.41022132857981 2.39672310710898 2.37706127009259 2.33744105740789 2.31902515356102 2.29721943855997 2.23946538127133 2.20130551059601 2.19039636541282 2.20601067519309 2.21418405882163 2.23182544114228 2.19990318026247 3.95666850359885 5.65105515002863 7.12282760232365 5.5912957650613 5.4639401192342 4.24397116000332 3.84257092094676 3.72537540962442 3.57404005631018 3.5635592793355 3.5635592793355 3.70347360455605 3.53632138491068 3.51972517432947 3.66454115979091 3.65735757394539 3.63850332929687 3.75166672049602 3.86561981173291 4.98474590599761 4.99852089453492 4.06193005240461 4.66446309154002 5.35367928632444 5.45579400097338 5.27665028838553 5.1155521594416 3.92039233917687 5.50303756462979 5.17384673567729 3.98274968845948 3.67462605287396 3.09191325026117 2.13965371058457 2.14514524234556 2.16066537454037 2.16507124465415 2.17686930463799 2.17635168768114 2.18786633764617 2.18854495233564 2.45155577421211 2.19104852725576 2.16850635783794 2.17217289367795 2.21685792305468 2.23778694980616 2.25921848349565 2.22598955455501 2.28239927769325 2.28239927769325 2.55622193019551 2.29717305934315 2.32562813225165 2.31944343046672 2.21676326724639 2.11887370163525 2.12776338971619 2.26517073359212 2.34437151791788 2.323645174964 2.3329534398403 2.1780293766133 1.77478453065334 1.50950713891645 0.259654679452726 0 0 0 0 0 0 0 0 0 0 0 0 0 0 0 0 0 0 0 0 0 0 0 0 0 2.50837055417197 4.65530832070262 6.47194795391932 11.8695817814949 17.890852634673 24.5708747412516 12.4273541951745 9.95282041370572 5.32542382967489 5.17456127697238 5.24168979959748 -9999 -9999 -9999 -9999 6.34718522647152 7.23283968645912 -9999 -9999 -9999 -9999 -9999 -9999 -9999 -9999 -9999 4.57491720256745 4.44500140471556 4.14658487686417 -9999 -9999 1.94899140026001 2.14117267614385 2.30351799385518 6.11136408434011 12.3340283296301 14.944956731622 14.2705157741381 15.5331548858927 13.5981892095588 13.825435590182 18.3602699012581 18.4320265277331 14.3391233818265 13.0766036351825 12.9967500479795 12.0611908953398 12.5348639666075 12.7712938160258 12.9177955146524 12.9382609200004 13.0805496878134 13.2007395461536 13.322247528283 13.412163737608 13.582263953777 13.658618380799 13.5350117979179 14.7439033480624 15.270842736613 15.1140146135333 15.5910168344837 15.752694676961 15.9235012373469 15.9449075459733 16.0453497576533 16.1649254861959 16.2606629901665 16.2219505944668 16.3776186094787 16.3422234638558 16.32368030041 16.0689646925225 16.3157023068455 16.590918009617 17.777633873925 18.4635440846686 16.9139542318651 17.061745223095 17.1542093261815 17.1638629264638 16.9666780752306 16.4384616639254 18.5221751332067 19.9321825561962 15.7739868243913 14.1705840979256 13.392281740997 14.6741019597325 15.3199959514406 21.8639017471748 24.9313333664962 25.5243554804739 23.1817631280231 -9999 -9999 -9999 -9999 -9999 -9999 -9999 -9999 -9999 -9999 -9999 -9999 -9999 -9999 -9999 -9999 -9999 -9999 -9999 -9999 -9999 -9999 -9999 -9999 -9999 -9999 -9999 -9999 -9999 -9999 -9999 -9999 -9999 -9999 -9999 -9999 -9999 -9999 -9999 -9999 -9999 -9999 -9999 -9999 -9999 -9999 -9999 -9999 -9999 -9999 -9999 -9999 -9999 -9999 -9999 -9999 -9999 -9999 -9999 -9999 -9999 -9999 -9999
-9999 -9999 -9999 -9999 -9999 -9999 33.1030528581685 32.8372515405128 -9999 -9999 -9999 -9999 -9999 -9999 -9999 -9999 -9999 -9999 -9999 -9999 -9999 -9999 -9999 -9999 -9999 -9999 -9999 -9999 -9999 -9999 -9999 -9999 -9999 -9999 -9999 -9999 -9999 -9999 -9999 -9999 -9999 -9999 -9999 -9999 -9999 -9999 -9999 -9999 -9999 -9999 -9999 -9999 -9999 -9999 13.3380305408992 4.07074653259586 1.03876995372637 0 0 0 0 0 0 0 0 0 0 0 0 0 0 0 0 0 0 0 0 0 0 0 0 0 0 0 0 0 0 0 1.0391450937052 1.04272990406211 0 0 0 0 0 0 0 0 0 0 0 0 0 0 0 0 0 0 0 0 0 0 0.27357578293999 0 0 0.273139985918061 1.00668633145545 1.40460776277297 2.87294260379087 3.78554805823586 4.0271452467977 4.21887960962652 4.41454028696714 4.58379130556596 4.62922453862906 4.57951296523776 4.56758154360508 4.46196097852971 4.43216749791473 4.42084174674665 4.24481745556831 3.96952544672417 3.72040642591992 3.44474599926464 3.03763013745997 1.91166851904739 1.84248493058947 1.75125609790964 1.36329634292538 0.988078407754074 0 0 0 0 0 0 0 0 1.01960891355579 1.02373234463596 1.0237465476462 1.43636452578605 0.273640982026911 0.273640982026911 0 0 0 0 0 0 0 0.27380048871188 1.43021015441005 1.85043761681002 2.12950384713601 1.97835763556515 1.97844213668719 2.17813358633469 2.17823866693275 2.188617499805 2.28491916244454 2.27498094369667 2.24672980829897 2.2093415789865 2.27518567363793 2.31154369903591 2.31154369903591 2.31154369903591 2.32232146330241 2.31096309823994 2.29953021012725 2.30610778991614 2.29784610401409 2.28705777990427 2.28564482419201 2.28228203854504 2.27036844311066 2.25847035971117 2.26545044152766 2.24765303248982 2.23583948831624 2.23223181781993 2.49697263554176 3.24727355636541 3.64740198209027 3.64723803892232 3.64726578756153 3.66465314912035 3.66466900916905 4.09952081970275 4.22883293515656 4.24873171016162 3.96917050665011 4.35760783590241 4.35566470712962 4.37614564323343 4.50235274794061 4.57475599793076 4.56156130432254 4.55103078526975 4.51459596364057 4.49549876361127 4.45611928504327 4.38723715567375 4.29698830952965 4.25394286319429 4.24593987081147 4.19136444562739 4.15937416706357 4.12660675373196 4.09253917062787 4.11458554137189 4.11458554137189 4.15710923625693 4.17864072583639 4.20603174447622 4.24089264688321 4.26262819081521 4.28464636759136 4.29510167111589 4.29936287491286 4.30031526550023 4.28541589051714 4.27060209687289 4.24175672788438 4.19597259746806 4.12208497667076 3.95289197614523 3.66894252574193 3.42254370993326 2.34841830044694 2.08894680030705 2.08894680030705 2.1006368620864 2.11260178550666 2.13396836704933 2.14448339019573 2.15558010417808 2.17678414634935 2.18798619370979 2.20630881953763 2.22951075543055 2.25315735875321 2.26487606082845 2.27335088527544 2.30094256992911 2.33324617412559 2.36883820938188 2.39631011437597 2.43111382683784 2.46534869651018 2.49058588912635 2.51258291339761 2.53744857895726 2.54812823608629 2.5593597723838 2.55856268305569 2.53791890730282 2.53715950110005 2.52299549045054 2.50922500759299 2.49428215381107 2.47834975952809 2.45348066049381 2.43328225286108 2.41122151830928 2.3824919803316 2.31502128895005 2.27230885386227 2.22301024811316 2.1653447781255 2.16519542858349 2.09664744451175 2.13325661827449 2.14621810670749 2.19315506493366 2.17897131853184 3.45999058301479 3.8166644260424 5.90080119041124 5.33244971567308 4.24397116000332 3.95744005851837 3.81258957878848 3.5635592793355 3.34284511970731 2.97470743983682 3.32878847754685 3.56055125273138 3.31116446024887 3.52600384492563 3.50740280347259 3.49624955263315 3.4778188366329 3.77905996157578 4.03732568476071 5.106831159714 4.0594793129008 4.60856972676059 4.90479617749631 4.91073873781169 5.27489136849345 5.18407057365794 4.70744748603221 3.79115743300553 5.51564547567935 4.80181345196252 3.8729513348151 3.6556279047453 3.0872891381331 2.14494915138895 2.16066537454037 2.16526386347548 2.17635168768114 2.18520373365405 2.17950635230511 2.18201314971985 2.19351324605935 2.19147275052237 2.17250772826232 2.1837200161166 2.19505505966035 2.23756617521264 2.28257599640805 2.28257599640805 2.26320901894277 2.30261844389983 2.31844814372164 2.31412132833818 2.3171287668948 2.33711234661026 2.34143042884907 2.26474825910199 2.12776338971619 2.13640466576965 2.26517073359212 2.34422894472649 2.32350769195192 2.161678141779 1.76276574273109 1.76875637181233 1.06697100055512 0.265106901029342 0.266608326734734 0 0 0 0 0 0 0 0 0 0 0 0 0 0 0 0 0 0 0 0 0 0 0 0 2.15171492097083 6.97857930804574 6.33081712585598 12.8767564486847 12.0315630774526 25.4999067559328 13.0417085487531 9.337925376375 5.30605995842398 5.19702374792189 5.09821980121326 -9999 5.43200991941643 -9999 6.43265713430456 7.29306417652761 7.21708035253233 -9999 -9999 -9999 -9999 -9999 -9999 -9999 -9999 -9999 4.75915049350034 -9999 4.24290003039851 -9999 -9999 1.96319512974529 2.14699715071208 3.13694511687639 4.79715679847152 12.6930947528088 14.7090208756062 14.8836374756139 19.5332806357973 15.4046576064007 13.7254588042408 13.8258801659693 17.4590522662192 18.1457760232192 14.0448555252023 13.4162562215546 12.955317031863 12.3623306182508 12.7004266036584 12.9733864359408 13.0793624303903 13.1787127565598 13.2660004200816 13.3033416773346 13.4491108735626 13.6094270019262 13.6556652251761 13.5929568272861 15.2449485425211 15.4213682611618 15.5920817730885 15.160112537485 15.5464176088276 15.7403778041238 15.7400450026397 15.7494719875439 15.9489626935294 15.9376895070881 16.2430825659892 16.4527843661867 16.6423685854235 16.8287346699281 17.0147992499516 17.0951649518252 17.1918938219729 17.0788240913554 18.8225559989416 18.0570754689057 17.2843205859555 16.7425297587514 15.7469464223029 14.1183866989395 14.2119816076396 18.043763944717 14.7438969598369 13.3419728728762 13.4555328209041 13.4438269610267 13.0205831837702 12.5402955201285 13.3061539374134 -9999 -9999 -9999 -9999 -9999 -9999 -9999 -9999 -9999 -9999 -9999 -9999 -9999 -9999 -9999 -9999 -9999 -9999 -9999 -9999 -9999 -9999 -9999 -9999 -9999 -9999 -9999 -9999 -9999 -9999 -9999 -9999 -9999 -9999 -9999 -9999 -9999 -9999 -9999 -9999 -9999 -9999 -9999 -9999 -9999 -9999 -9999 -9999 -9999 -9999 -9999 -9999 -9999 -9999 -9999 -9999 -9999 -9999 -9999 -9999 -9999 -9999 -9999 -9999 -9999 -9999
-9999 -9999 -9999 -9999 -9999 -9999 -9999 -9999 -9999 -9999 -9999 -9999 -9999 -9999 -9999 32.7791384571914 32.5434976379086 -9999 -9999 -9999 -9999 -9999 -9999 -9999 -9999 -9999 -9999 -9999 -9999 -9999 -9999 -9999 -9999 -9999 -9999 -9999 -9999 -9999 -9999 -9999 -9999 -9999 -9999 -9999 -9999 -9999 -9999 -9999 -9999 -9999 -9999 -9999 -9999 24.042940554442 19.5578587737707 3.72875423712984 1.0387268466403 0 0 0 0 0 0 0 0 0 0 0 0 0 0 0 0 0 0 0 0 0 0 0 0 0 0 0 0 0 0 0 0 0 0 0 0 0 0 0 0 0 0 0 0 0 0 0 0 0 0 0 0 0 0 0 0 0 0 0 0.271091113410698 1.3912076495375 2.69191684631257 3.41009968170024 3.9440949645569 4.30930326327897 4.57291738169048 4.68429106017912 4.69337931183645 4.69337931183645 4.62907071489424 4.56280129685987 4.50401502845973 4.39160603855469 4.23736099149237 3.96278255639605 3.71961480086016 3.4468688046614 2.21697709035427 1.95341753938872 1.8823291584107 1.60986803690637 0.988078407754074 0.271856347370267 0 0 0 0 0 0 0 0 0 0.273702874935479 0.273640982026911 1.03167373570258 1.03168051082999 0 0 0 0 0 0 0 0 0 1.02775167725536 1.43640909926751 1.85894951873745 1.43034375807564 1.43042129371732 1.97844213668719 2.0654284367896 2.14981110752789 2.24662956050101 2.20924938209189 2.09393564671816 2.16943738638168 2.30701996014176 2.33364368240953 2.33364368240953 2.30722628001968 2.32274816513637 2.32274816513637 2.30057596085446 2.31096309823994 2.32138553653348 2.32235712687536 2.29889549175192 2.29753204404874 2.28551280461101 2.28228203854504 2.28319215645453 2.27593466988119 2.27126615818086 2.2675332780276 2.52001863869026 3.27426380929003 3.93937540566149 3.93921289284382 3.92712578718974 4.11885616386163 4.12667353805555 4.13847274727022 4.137419956562 4.35744396909185 4.36734108742615 4.29082469824789 4.31087793172878 4.41167383497992 4.5601033641575 4.57551785251651 4.56549230190973 4.54370154548979 4.50427100891969 4.43772985548497 4.40859377844129 4.35395035239121 4.27383133032952 4.22486112043596 4.18002120431388 4.11603870891493 4.08395958374172 4.05235411638729 4.07353971037321 4.12204949188312 4.1281545921206 4.15400370783321 4.19703487271371 4.20360868647843 4.24697282867797 4.26496449627553 4.28704157291944 4.2943276201478 4.31653565083481 4.30067637089614 4.32273616942272 4.29627563918124 4.25769989709279 4.17926569260874 4.02524209516332 3.71808918851164 3.09249971535947 2.38417361658308 2.12205100367253 2.13363188558669 2.1340666592076 2.1340666592076 2.14428882960073 2.16529339180061 2.17460531537915 2.18600541641489 2.19473050592076 2.20266473863562 2.22586919056488 2.23766489645994 2.2378466320114 2.25658421145486 2.27317299163641 2.30443880938493 2.32269425101714 2.36427507801177 2.39358329411112 2.43417661943582 2.46785868404479 2.50562305847491 2.52723594682957 2.55847706560145 2.57279987832933 2.58596027908555 2.58282679689149 2.56252872031282 2.55820612657988 2.54273415167453 2.51821180747501 2.49826845616671 2.47656160406641 2.45265669731286 2.42604585621411 2.37408532244865 2.30435314493934 2.26502970985475 2.2069458901898 2.19660033262242 2.12755449640873 2.10714294988641 2.02376893224536 2.00335051929463 2.08951388754898 2.1565751647075 2.17484960443612 2.16329527182878 3.05622716882351 5.33479596292992 4.7502508551414 3.8696915160261 3.85945351404705 3.52826455291434 2.30746353996135 2.30284617931143 3.31098530145108 3.31098530145108 3.31098530145108 3.52582638518422 3.28979243876093 3.27255696686057 3.25525387923394 3.75931352295564 4.01421456660624 4.88337755844481 4.53228076064187 3.73824071886374 3.95471541700276 5.22826610331092 5.3695989350307 5.26268585731336 4.58901523414655 3.69447128230653 3.6358690536002 5.37444237660861 5.08828915576216 3.94116367430085 3.64696863607827 3.0872891381331 2.13816129497171 2.16368445454479 2.17635168768114 2.16781434737819 2.17034646355375 2.15710468173452 2.18025199703041 2.19164354382042 2.20301447608643 2.22598955455501 2.17972497376847 2.22870703053652 2.27466998046824 2.30278801866816 2.29629909112496 2.31773824648595 2.33040447004941 2.31730718646683 2.32112524323088 2.32916897334827 2.33019008355317 2.33049600227289 2.23646564361867 2.02891644304006 2.13652471448143 2.26503676305347 2.34408419986417 2.27426351697272 1.92778389590667 1.92778389590667 1.75005123151286 1.48554582600249 0 0 0 0 0 0 0 0 0 0 0 0 0 0 0 0 0 0 0 0 0 0 0 0 0 0 0 2.45323286332741 14.3531272144767 14.4544047565362 14.4769259898418 20.8940090667581 14.5441362453549 12.0626378760234 5.25747840368024 5.14870391046686 5.04538859779332 -9999 -9999 5.48220300927728 6.40206490149835 6.41149326579193 7.26419325455395 -9999 -9999 -9999 -9999 -9999 -9999 -9999 -9999 -9999 4.76770224984234 -9999 4.41184895200013 4.34148906812216 4.00706389835617 2.13538991508545 2.91894119988813 3.14402768005685 5.01352311666452 12.4224971445772 15.5738908226728 14.9722618158498 19.7657327093048 19.9749369223815 14.1579448030108 12.9610236051324 12.9313341243742 12.6811343453116 13.4931739326815 13.4568762012921 12.4065313719205 12.4177176225401 12.6890260257091 12.9468052315832 13.1686602449498 13.3306605358552 13.5280032609648 13.5413538186281 13.6630506527684 13.7430241128115 13.7755074312034 13.753339358258 15.4160037676611 15.1434740006081 14.94035324646 14.86909513217 15.2245291964487 15.4794040113086 15.6732290834055 15.670752313318 15.8381660993453 16.0691871823528 16.3470463716674 16.7951499796491 17.00143790179 17.1628464006015 17.2194226721528 17.2979775002125 17.3541219716868 17.3587411939259 19.1396021211442 20.9634601291743 19.4734943103871 19.217965590205 17.7992137571276 14.7240705190478 13.3597921465464 13.461520063104 13.5636089261207 13.5774984914331 13.4529394212734 13.2115931842685 12.8322278201474 12.5438461153913 -9999 -9999 -9999 -9999 -9999 -9999 -9999 -9999 -9999 -9999 -9999 -9999 -9999 -9999 -9999 -9999 -9999 -9999 -9999 -9999 -9999 -9999 -9999 -9999 -9999 -9999 -9999 -9999 -9999 -9999 -9999 -9999 -9999 -9999 -9999 -9999 -9999 -9999 -9999 -9999 -9999 -9999 -9999 -9999 -9999 -9999 -9999 -9999 -9999 -9999 -9999 -9999 -9999 -9999 -9999 -9999 -9999 -9999 -9999 -9999 -9999 -9999 -9999 -9999 -9999 -9999 -9999
-9999 -9999 -9999 -9999 -9999 -9999 -9999 -9999 -9999 -9999 -9999 -9999 -9999 -9999 -9999 32.7615334759302 32.4928661255422 -9999 -9999 -9999 -9999 -9999 -9999 -9999 -9999 -9999 -9999 -9999 -9999 -9999 -9999 -9999 -9999 -9999 -9999 -9999 -9999 -9999 -9999 -9999 -9999 -9999 -9999 -9999 -9999 -9999 -9999 -9999 -9999 -9999 -9999 -9999 -9999 25.154814702351 23.5143494097904 6.25889098948117 1.03110478319214 0 0 0 0 0 0 0 0 0 0 0 0 0 0 0 0 0 0 0 0 0 0 0 0 0 0 0 0 0 0 0 0 0 0 0 0 0 0 0 0 0 0 0 0 0 0 0 0 0 0 0 0 0 0 0 0 0 0 0 0.26956636208232 0.988141255482195 1.64946932256726 3.65298610983032 4.07064742868164 4.41454028696714 4.62448646562969 4.72150687709227 4.73926413706158 4.71321308792829 4.65356526549516 4.67923332082719 4.66259970917523 4.39440042627518 4.1702426305145 3.96223232310353 3.69096815330706 3.08601752485501 2.24773741799956 1.89222606068893 1.61819172967284 1.38425209532684 0.271815717100444 0 0.273680157176478 0 0 0 0 0 0 0 0 0 0 0 0 0 0 0 0 0 0 0 0 0 0 0 1.02777273276851 1.02777950414719 0.27343510632889 1.69702857407741 1.87568007406345 1.99651528920584 2.09369484022617 2.09385760537173 2.01409075379872 2.11223581632855 2.2674568775859 2.29637293751416 2.29646798598653 2.25738422520378 2.25738422520378 2.28593024817973 2.30722628001968 2.33359814973317 2.3444593935066 2.33301316057691 2.32150449908227 2.32235712687536 2.32099376213804 2.30927500208084 2.30598123142256 2.30109753056754 2.30694553051748 2.2995287268921 2.27944074677384 2.54527536016551 3.72241882508343 3.98826831865448 3.72282839890637 3.74006919098111 4.00667036383017 4.16963356942155 4.3122757976668 4.3122757976668 4.32256233187028 4.22485116811019 4.35638498705255 4.4546903965888 4.55895680090897 4.55895680090897 4.53786204205205 4.47940854754034 4.46045927153591 4.36322851936209 4.33315782098867 4.18564752690912 4.22723332712011 4.17585848778349 4.12076549791204 4.07851340839089 4.03646074023324 4.0644868208061 4.09668060679821 4.12407984980292 4.1457706226678 4.16412366514147 4.17725822808902 4.19899409336964 4.25812112180074 4.26035018092572 4.29371357826415 4.31569172103121 4.31151647628357 4.3335151498686 4.29090758107312 4.25519286127678 4.17146536408751 4.08435843054725 3.94930533057469 3.53322236723458 3.12674105160035 2.15348323917185 2.15489417467037 2.15631116277071 2.16722807959245 2.16529339180061 2.18600541641489 2.19473050592076 2.20266473863562 2.2096844348585 2.23302112461516 2.22742517075162 2.23908455513239 2.25097046318319 2.25097046318319 2.26851736748084 2.27466619165267 2.29162167199812 2.33445728699779 2.36273221022945 2.39767513434962 2.43188798290632 2.45421944462414 2.49455761322068 2.52624704200967 2.549251695975 2.57869310730738 2.57869310730738 2.57685093542133 2.56883155777806 2.54934365715828 2.52793241122202 2.50416483821075 2.48786779258699 2.44860102310625 2.41548157034819 2.35504340455007 2.30517390648094 2.18640566966247 2.10120962012746 2.09183314967632 1.97682538786697 1.967540545749 1.82293673260837 1.92972450727001 1.91020231413322 2.11246964245383 2.08988179053546 2.0921408390049 2.12668361427499 2.08905992103225 3.34226457100835 3.7734481526362 3.64895380313079 2.94170013733394 2.93784729742892 3.27255696686057 3.48590340529142 3.6190853470783 3.73152590311502 3.48590340529142 2.27480078436396 2.90747496065779 3.23788957917982 3.21397292824155 3.72043548259842 4.80004050549224 4.77522291800661 4.44459261021056 4.75629461907975 5.14932418888373 5.21467565089021 5.28050666591384 4.80072462165053 3.68295548894288 3.73060404245717 3.59995489514988 5.29933159434031 5.24992139912508 3.90077780266481 3.78111914594657 2.37783638454658 2.12974324077806 2.15354227575268 2.15616415456564 2.1701663056787 2.15710468173452 2.12408051028452 2.16109714145 2.21685792305468 2.22867376550958 2.22615414131842 2.15488214892608 2.16563694807348 2.21258070090813 2.282370601273 2.29737955269329 2.32941731767235 2.33793408741603 2.31518128559926 2.59010292062231 2.35257614453645 2.34143042884907 2.30377857308415 2.18602983826014 1.90557644765854 2.03713489035419 2.20421471962665 2.30422700907415 2.13603135089213 1.75005123151286 1.92029641437738 2.03678189962166 1.73018915267807 0 0 0 0 0 0 0 0 0 0 0 0 0 0 0 0 0 0 0 0 0 0 0 0 0 0 0 0 9.5153724250816 16.8177058862432 19.092389925457 18.8571353053834 13.9085873188706 12.1775865732413 6.77395873218141 5.18642505190649 5.08939215298385 5.34767221836135 -9999 -9999 6.40279679560097 5.47858368887202 7.27095778170268 -9999 -9999 -9999 -9999 -9999 -9999 -9999 -9999 -9999 -9999 -9999 -9999 4.42757212951487 -9999 2.91297326293479 2.95152179090385 3.67164287261163 6.8820826263084 14.1122345984951 13.9994533706165 15.1933057504286 23.6579288111994 22.2693165850977 20.1592935421402 14.1314587679858 12.7379921277885 13.0399000350599 13.0965186149259 12.9727496983765 13.0576525441446 13.0246470325705 12.9878009953411 13.1184087467161 13.2220806958397 13.4917229489923 13.6534150775373 13.8093409916406 13.8982284680799 14.0069211998519 13.9686468132879 13.867809513947 14.0456933632684 15.0490828511556 15.6351830554838 17.5984496928084 16.5855510347053 15.6348427954295 16.2988243408209 16.3721217880364 16.2294569156521 16.5595205779338 16.9626488379931 17.1743055385306 17.2831113678105 17.3829310768161 17.4223244914542 17.5467881720662 17.5425706198204 17.6138835659308 19.0588975296157 21.6451031557939 23.2671363817644 23.412652345198 22.7502133433994 23.6669992063156 23.6651682603622 21.3786517091072 16.7698541340645 14.9295226558909 13.5766890947346 13.2776769048199 12.9437857316675 -9999 -9999 -9999 -9999 -9999 -9999 -9999 -9999 -9999 -9999 -9999 -9999 -9999 -9999 -9999 -9999 -9999 -9999 -9999 -9999 -9999 -9999 -9999 -9999 -9999 -9999 -9999 -9999 -9999 -9999 -9999 -9999 -9999 -9999 -9999 -9999 -9999 -9999 -9999 -9999 -9999 -9999 -9999 -9999 -9999 -9999 -9999 -9999 -9999 -9999 -9999 -9999 -9999 -9999 -9999 -9999 -9999 -9999 -9999 -9999 -9999 -9999 -9999 -9999 -9999 -9999 -9999 -9999
-9999 -9999 -9999 -9999 -9999 -9999 -9999 -9999 -9999 -9999 -9999 -9999 -9999 -9999 -9999 32.8490899090685 32.960555510129 -9999 -9999 -9999 -9999 -9999 -9999 -9999 -9999 -9999 -9999 -9999 -9999 -9999 -9999 -9999 -9999 -9999 -9999 -9999 -9999 -9999 -9999 -9999 -9999 -9999 -9999 -9999 -9999 -9999 -9999 -9999 -9999 -9999 -9999 -9999 -9999 25.6580559960877 24.721791117217 11.9672329988297 0.274359239627594 0 0 0 0 0 0 0 0 0 0 0 0 0 0 0 0 0 0 0 0 0 0 0 0 0 0 0 0 0 0 0 0 0 0 0 0 0 0 0 0 0 0 0 0 0 0 0 0 0 0 0 0 0 0 0 0 0 0 0 0 0 2.65423681168754 3.52013253305208 4.11385421114662 4.53242239647302 4.71198565849332 4.71336467374057 4.74241867648291 4.79255490594924 4.79240151214465 4.74226710868846 4.62075119058618 4.41447334455053 4.21501463724728 3.99827270248707 3.5340223350395 3.04559904209445 1.90206691712602 1.6263582535652 1.39108563287291 1.3978945557899 0.272873695642037 0 0 0 0 0 0 0 0 0 0 0 0 0 0 0 0 0 0 0 0 0 0 0 0 0 0 1.02777950414719 1.03168634482567 0.273106250044382 1.44851817651423 1.71143168152559 1.7184553810112 2.02249100121437 2.03096672173107 2.03102913522609 2.18840653983783 2.2392933773715 2.2392933773715 2.22948769754939 2.31720375381646 2.27777579748556 2.30689374643707 2.33374844605234 2.34478659766273 2.31175911825538 2.33359814973317 2.32918482859112 2.34434025462083 2.3212645460948 2.33267872692422 2.32495542676507 2.32481859280135 2.31875452868602 2.31500492555984 2.3177517554064 2.5783590418823 3.35792709315328 3.343855222563 3.76943266185116 3.76921471676655 3.78134030425532 3.79860864161325 4.07978174098805 4.25695461361045 4.09177891714097 4.26825023993096 4.48858430604847 4.49227246095194 4.49227246095194 4.38041328305234 4.24148030211355 4.35324589047747 4.31249096684913 4.27133446291266 4.10180277689771 4.04100170093493 4.10454249596809 4.14424445703577 4.00996215786471 4.04829906165905 3.95846850734164 4.0152046277903 4.1457706226678 4.1502587620639 4.14590230068327 4.18918781553326 4.20819692172167 4.24893400413808 4.28192010290921 4.34156765404489 4.35184095692083 4.37399452680725 4.34971568188932 4.37167137870669 4.24056860330662 4.14914319723707 3.84051768883634 3.60141310769446 2.46861628979554 2.19836318094192 2.18960323667902 2.19010611372746 2.19006992848792 2.20072886680864 2.19768240863488 2.20649457125591 2.22586919056488 2.23320240178683 2.23926339615484 2.24387828416391 2.24735752868501 2.24890780222637 2.27102239177153 2.27236539431593 2.27253362761449 2.29470999226114 2.30678495243875 2.33156543824324 2.35507795305849 2.38956240031716 2.42309675280793 2.44517410508675 2.47710707521843 2.49790044364616 2.51444131016648 2.53386349537687 2.53386349537687 2.53374527695984 2.53374527695984 2.51707249248562 2.48788165311498 2.46445734474003 2.42704829319699 2.38409198189552 2.29368454565718 2.14581742104233 2.04597447795014 1.9060656988128 1.71733894234951 1.70309809848161 1.435584461644 1.41679889742344 1.64971755984331 1.91047852636052 1.76858052388286 1.74976132400205 1.9305632284276 2.00098141085954 2.06702066843457 2.07419029185242 2.05336417745858 2.0421853037315 2.03157844242905 2.02124239972808 2.0109886412796 2.25100691464466 2.88667910898618 3.4554907967824 3.44562830286268 2.25411699013825 2.00869679999803 3.56041786554727 3.72027130226234 3.53919047349911 3.66193788556707 4.75069125511293 5.13398454205607 4.70735906664799 5.01831482328243 5.26814634410716 5.23730118683183 4.90857678329341 3.62523223282043 3.88398820363917 4.5275015649452 3.66239950335854 3.77924823766676 3.80991251960953 3.92763789417196 3.38323402759955 2.10086787233188 2.12695436090148 2.14164309090842 2.14708503043061 2.12676429141109 2.11280683435132 2.08983621198936 2.17234128669756 2.21703063545487 2.24978929181708 2.20633706251299 2.20161334061669 2.17600885904583 2.18642694404313 2.23364051624083 2.2932487846801 2.31902515356102 2.34213011267115 2.34498219537545 2.33325016151019 2.35257416836991 2.33049600227289 2.30377857308415 2.11899591576959 1.73066932136494 1.91310447700565 2.20421471962665 2.25540851570919 2.03690173928022 1.47513303563275 1.46974331016628 1.45860361504206 0.274271920700193 0 0 0 0 0 0 0 0 0 0 0 0 0 0 0 0 0 0 0 0 0 0 0 0 0 0 0 0 1.07623734235097 14.4854855560075 20.7195299098741 15.4772282054522 20.1921077613176 22.3953359399373 9.42996324348646 4.98532225914937 5.11565199142887 5.23809281848662 5.42471665545288 -9999 5.41843824629796 5.43006945055891 5.37341181761011 6.2016367216488 6.11926495798513 -9999 -9999 -9999 -9999 -9999 -9999 -9999 -9999 -9999 -9999 -9999 -9999 3.44462061072559 3.60089054072793 3.99681165626095 6.74866227407915 14.1910985285947 12.3239647983872 15.2445324490988 20.3935470702013 20.2067614681219 21.4263745971339 21.7333075282016 23.5643606359 12.7591849735921 13.0833552481816 13.1747122341481 13.2167972289505 13.2947913736471 13.3617469286105 13.3897080072479 13.4816137261833 13.6014002802463 13.7749521396943 13.9071587014923 14.0404281603384 14.1658870109933 14.2104017108379 14.2101601955381 14.3101463763929 14.4547953097254 14.5733657190842 16.217067038076 16.2782676442417 16.1749587613322 16.5147672780099 16.8653202227241 16.9724780774948 17.0993832860201 16.9500152817157 17.0076861622561 20.1649278554509 18.6035615246961 18.329139688323 17.7209591507861 17.6839785932486 17.6876945769275 19.8333232339352 22.433253779116 27.3181462333257 28.6553802201774 29.0252051131787 27.5192401308758 27.6624368465183 28.4455137264961 29.2138381749529 26.0198350245846 23.8854719115969 16.3916443445746 15.3986252901897 -9999 -9999 -9999 -9999 -9999 -9999 -9999 -9999 -9999 -9999 -9999 -9999 -9999 -9999 -9999 -9999 -9999 -9999 -9999 -9999 -9999 -9999 -9999 -9999 -9999 -9999 -9999 -9999 -9999 -9999 -9999 -9999 -9999 -9999 -9999 -9999 -9999 -9999 -9999 -9999 -9999 -9999 -9999 -9999 -9999 -9999 -9999 -9999 -9999 -9999 -9999 -9999 -9999 -9999 -9999 -9999 -9999 -9999 -9999 -9999 -9999 -9999 -9999 -9999 -9999 -9999 -9999 -9999
-9999 -9999 -9999 -9999 -9999 -9999 -9999 -9999 -9999 -9999 -9999 -9999 -9999 -9999 -9999 -9999 -9999 -9999 -9999 -9999 -9999 -9999 -9999 -9999 -9999 -9999 -9999 -9999 -9999 -9999 -9999 -9999 -9999 -9999 -9999 -9999 -9999 -9999 -9999 -9999 -9999 -9999 -9999 -9999 -9999 -9999 -9999 -9999 -9999 -9999 -9999 -9999 -9999 24.948262462108 23.8561917909763 12.2597262565262 1.09069547919742 0 0 0 0 0 0 0 0 0 0 0 0 0 0 0 0 0 0 0 0 0 0 0 0 0 0 0 0 0 0 0 0 0 0 0 0 0 0 0 0 0 0 0 0 0 0 0 0 0 0 0 0 0 0 0 0 0 0 0 0 0 0.266747676743756 3.49765521058422 4.32048599817696 4.56371592383273 4.61364905880401 4.7166405681649 4.79120346876278 4.86544053252859 4.86544053252859 4.80196028481441 4.65636828183312 4.49529888450193 4.25113147367257 4.04030540097946 3.76472004944001 2.97857011243532 1.79740874123464 1.64263499160345 1.3978945557899 0.272873695642037 0.273139985918061 0 0 0 0 0 0 0 0 0 0 0 0 0 0 0 0 0 0 0 0 0 0 0 0 0 0 0.273344632096209 0.2732688907612 0.272818748505121 0 1.04272206883865 1.04269499041714 1.907372030996 1.907372030996 1.91495190757983 2.0310892400478 2.13010506414267 2.13010506414267 2.2976889034911 2.28779363858506 2.28779363858506 2.28770822954448 2.32868889044094 2.32868889044094 2.34464790540442 2.35595271555805 2.3518560811415 2.35174075391975 2.35571627614651 2.35701083758666 2.34432071558695 2.35300701052133 2.35300701052133 2.34246907243818 2.33511248167671 2.33878119987887 2.61256699949759 3.3830702996421 2.61434386632519 2.62630701993896 2.62452781271979 3.42198297166124 3.85006462459914 3.85124746525482 3.8517567479376 4.13394897901717 4.14591963265063 4.14591963265063 4.32389495602039 4.14591963265063 3.85333652974113 4.08416939810543 4.04640736828014 4.18674380268934 3.69916245897747 3.91832032108614 4.0124415792547 4.08555354069917 3.92084854029172 3.88056848893064 3.97980665362306 3.95900377796596 4.0152046277903 4.07261993932655 4.11505065068615 4.13440822026691 4.16686419228887 4.26458097430874 4.29792101637672 4.3307699902693 4.36443879484386 4.38667422444976 4.35053884268557 4.2983804540027 4.30796418010083 4.21510306876393 3.9043068385944 3.24654945696714 2.24460021458133 2.23564666407028 2.23620311226612 2.23563383531889 2.23458272104176 2.24423610959172 2.24148803770666 2.24951644568765 2.24504853250661 2.26289259070888 2.26771936450573 2.27102239177153 2.27253362761449 2.27208857226646 2.26895389517635 2.26263553509347 2.29225540750077 2.29225540750077 2.31552186262446 2.30901584804188 2.34991007151607 2.35391766607428 2.38668047131412 2.40796685122686 2.40599251777378 2.43597173993124 2.42727700781947 2.46468700765307 2.48799978178251 2.47392684540539 2.44574260033726 2.41181986042077 2.37069077512416 2.37058556018914 2.2577943961559 2.07752849232268 1.93593883977948 1.75094388940682 1.47584193016783 1.04607711636713 0.273449281300235 0 0 0 0.272735896818174 0.987526000525956 1.75926261660218 1.84082653267637 2.00098141085954 2.02468266407702 2.06404083408508 2.03194746345017 2.01721423518793 1.99099980141527 1.95715396023821 1.97029499369223 1.95989647236708 1.97944234007197 1.96906857206516 1.97531985396731 1.98057685098046 1.97901472092902 1.98034244220035 3.16829507799698 3.8502640886431 3.56871948902445 3.46638948819795 4.67063676381759 5.22314035306646 5.4686337210636 6.43575832341487 5.4499839541151 4.81724302971052 3.55335038790439 3.50772151141303 4.71891540213909 4.7776876189679 3.97761661993284 3.57884922592265 3.72971517131552 3.77122381436227 3.59194970454012 3.03957715444299 2.11855221729255 2.12174466917107 2.09267869294861 2.0903961616854 2.07879148128705 2.10084505003959 2.17250772826232 2.21685792305468 2.21703063545487 2.23740372170498 2.22870703053652 2.12755449640873 2.18628418402568 2.26166065838799 2.27230885386227 2.33035188598788 2.34103186030136 2.34081113312319 2.35274882114162 2.33049600227289 2.27479716507879 2.2366017855925 2.02891644304006 1.91310447700565 1.91310447700565 2.02880097268538 2.03690173928022 1.73038752550788 1.04915738434526 0 0 0 0 0 0 0 0 0 0 0 0 0 0 0 0 0 0 0 0 0 0 0 0 0 0 0 0 0 0 0 0 1.06690812284029 2.90718496932388 13.9469486920686 20.1535732646843 26.5710804095458 11.997970085197 4.1809579899526 5.02752690420302 5.25804191189873 -9999 -9999 5.35703616220456 5.35703616220456 5.19891787766356 5.23611345264373 6.02484673168096 6.02249873998252 -9999 -9999 -9999 -9999 -9999 -9999 -9999 -9999 6.21954354201852 5.53104070974853 4.56383596700076 4.3298509080875 4.22699614612126 4.01551536776274 7.22298580333799 11.1259386804833 14.1703009181246 24.1391365188399 19.3982553666495 18.6554586087606 18.6155929353697 21.5733014964949 20.7568749403078 16.2479542351467 12.8316152037972 13.108589252791 13.2224290213164 13.2931052706158 13.4128280482368 13.5180933257981 13.628248583929 13.7576230998039 13.8481976754068 13.9570851990187 14.0735369342551 14.2004383917743 14.2981162360835 14.2641727236416 14.4380513115285 14.5544573024407 14.6179703048565 14.7998260408809 15.7828597405643 16.7631046325069 16.9771775788568 16.7543659021108 17.887153869168 21.6848969998133 18.560889283449 22.7043633711761 24.8608376302051 21.7137712195125 25.2635580201221 23.7692544995266 22.2004842834715 21.6782280869359 21.0880792424852 23.3780375651825 27.4680118453365 27.7093918937103 29.4787629188832 28.6487976917548 27.7544734906082 25.7979759425919 24.7357041082748 26.2540297761192 25.9779899096038 24.1314800823599 25.9959366300263 -9999 -9999 -9999 -9999 -9999 -9999 -9999 -9999 -9999 -9999 -9999 -9999 -9999 -9999 -9999 -9999 -9999 -9999 -9999 -9999 -9999 -9999 -9999 -9999 -9999 -9999 -9999 -9999 -9999 -9999 -9999 -9999 -9999 -9999 -9999 -9999 -9999 -9999 -9999 -9999 -9999 -9999 -9999 -9999 -9999 -9999 -9999 -9999 -9999 -9999 -9999 -9999 -9999 -9999 -9999 -9999 -9999 -9999 -9999 -9999 -9999 -9999 -9999 -9999 -9999 -9999 -9999 -9999
-9999 -9999 -9999 -9999 -9999 -9999 -9999 -9999 -9999 -9999 -9999 -9999 -9999 -9999 -9999 -9999 -9999 -9999 -9999 -9999 -9999 -9999 -9999 -9999 -9999 -9999 -9999 -9999 -9999 -9999 -9999 -9999 -9999 -9999 -9999 -9999 -9999 -9999 -9999 -9999 -9999 -9999 -9999 -9999 -9999 -9999 -9999 -9999 -9999 -9999 -9999 -9999 24.0582272059487 23.6470208612264 17.3513156573812 5.46382509717341 0.854243763516994 0 0 0 0 0 0 0 0 0 0 0 0 0 0 0 0 0 0 0 0 0 0 0 0 0 0 0 0 0 0 0 0 0 0 0 0 0 0 0 0 0 0 0 0 0 0 0 0 0 0 0 0 0 0 0 0 0 0 0 0 0 0.265639849870843 2.81821528180089 3.94193372417955 4.31938999185841 4.56333889105612 4.73653820077254 4.86544053252859 4.93241633798245 4.94073732350003 4.91320541860074 4.77589964216561 4.62364512520103 4.31212779006363 4.06400309703734 3.52304483644764 2.20875331394051 1.81537492858452 1.39783460409795 1.00666503922255 0.273192220940753 0.273566203303034 0 0 0 0 0 0 0 0 0 0 0 0 0 0 0 0 0 0 0 0 0 0 0 0 0 0 0 0 0 0 0.271343186322103 1.04614008069239 1.47638574806053 1.47638574806053 1.4763986809664 1.92245061640584 2.0475152039949 2.13881217982053 2.20701802495646 2.25853352459525 2.24897613402737 2.2488967994933 2.29760559738575 2.31720375381646 2.36687550597224 2.38026348918348 2.38002717501058 2.38002717501058 2.37990606644977 2.3791596283664 2.36843485434356 2.37903302362688 2.37965792645885 2.37618687010378 2.37605302330004 2.36578242717422 2.37051698128581 2.37051698128581 2.38233010171568 2.38233010171568 2.38588767040861 2.66696049370091 3.45742160419426 3.46237831893551 3.90239958364265 3.48563048362416 3.49547362875341 3.49729390541474 3.49729390541474 3.48577298495328 3.4797596103053 3.43800304780374 3.82875878935743 3.77677520322271 3.72252401169662 3.67449165535163 3.88306073436565 3.99428703660868 3.93261577612145 3.89148900619064 3.8711057418568 3.8616135603662 3.87047918028571 3.98950374929834 4.01046276100501 4.11123365853952 4.21286236209069 4.24600297817698 4.28981684530937 4.32109938547739 4.36500045476195 4.39689943227854 4.41871729055852 4.36538052549668 4.2688861319321 4.12910749130912 3.70428596797117 3.2971378908203 2.27103679473445 2.27163065967515 2.27167672210987 2.27112396604781 2.28184189618692 2.27716980908589 2.27352696006956 2.28082658543385 2.28697649892302 2.27119166956529 2.28442608599141 2.28391938170023 2.28070188175164 2.28586945499607 2.27576115878645 2.26110223297895 2.27229377134791 2.27229377134791 2.28353957388225 2.29455401045242 2.28411927718461 2.29481761931256 2.31561558536347 2.29609671206135 2.26649978132314 2.33454322770986 2.29411170503488 2.35287935747283 2.35287935747283 2.31165801306501 2.32033537394725 2.25798639342428 2.18710974349976 1.95008195976857 1.76356336097246 1.49611903725595 1.05887618718388 0.269803313288055 0 0 0 0 0 0 0 0 0.265776821996449 1.71199188125135 2.04498075400677 2.04237217882429 2.01157241380381 1.97998564385864 1.92923809800939 1.89532174284907 1.90889933478792 1.91675607777822 1.89877121155364 1.92955891393721 1.91965768873715 1.93541548493391 1.94511627423203 1.93524800366626 2.16989308825477 2.16378678628758 3.11874887822758 3.78004359054102 3.52276025942973 3.56947688113782 5.17286323687021 6.8315974129759 6.58384321798579 4.90221454461621 3.78001691149783 3.53393590784104 3.48965936000188 4.40156331046603 5.08405808623735 4.83587566640253 3.71956723749467 3.6068095215633 3.75146353149236 3.80883431238037 3.02370464807704 2.10767453602503 2.08801683965701 2.06784554012406 2.00103977635019 2.02283566216641 2.0442121960429 2.10084505003959 2.17234128669756 2.22648887538349 2.24011643031576 2.22854915474156 2.11753887316442 2.13760667500227 2.19660033262242 2.23364051624083 2.31944343046672 2.33019008355317 2.35240752420248 2.36410666117891 2.33049600227289 2.22674261291727 2.02891644304006 1.72402270952971 1.73075901453569 1.89782019423629 1.46446414322705 1.04584959679574 0 0 0 0 0 0 0 0 0 0 0 0 0 0 0 0 0 0 0 0 0 0 0 0 0 0 0 0 0 0 0 0 0 0 0 0 3.54141835306398 16.8149502699066 25.6745890885473 23.6114199905513 3.9697606718046 4.58420847946836 5.15443644182057 5.12703658188914 -9999 5.2122743450579 5.16501791101735 5.08994053926828 5.06814526786195 4.89464676903061 5.82237629298387 6.26923300465787 6.26489254654393 -9999 -9999 -9999 7.69296283298039 7.3214573007598 -9999 6.22344143910938 6.66362649131829 4.56794407885787 4.42196330653029 4.3857519814885 4.02626324302986 6.2818098762151 10.0196004550235 15.653046178228 19.2440290674379 17.879164047648 18.3984647349767 21.3136607433742 19.9783980857968 20.1889145143949 22.5788553428376 16.5728775996444 15.7925992556908 12.8284628438432 13.2855601634371 13.3982901949495 13.4988252759453 13.6150301594712 13.7192081171815 13.8673164196238 13.9731641411846 14.1062662025115 14.2263632673785 14.3149147421128 14.4819923028233 15.9260178066176 16.4794360107106 16.4519809594362 16.3564260225449 16.9836014534181 21.3779700592461 18.1227284735748 22.5291394660758 23.3338463665517 23.417057571412 24.3901131876987 26.1590835327046 26.5126029699961 26.9073123539934 28.3879983043956 27.3109308440011 28.2404042487776 27.5564155828227 27.0014640023577 24.9004223180307 25.5387314846168 27.985063234107 25.9226675564571 29.9069286976009 29.1977138859535 27.5652075815388 21.1256340644408 19.4013184542357 19.3744947093988 16.7141387080206 25.6869068938921 -9999 -9999 -9999 -9999 -9999 -9999 -9999 -9999 -9999 -9999 -9999 -9999 -9999 -9999 -9999 -9999 -9999 -9999 -9999 -9999 -9999 -9999 -9999 -9999 -9999 -9999 -9999 -9999 -9999 -9999 -9999 -9999 -9999 -9999 -9999 -9999 -9999 -9999 -9999 -9999 -9999 -9999 -9999 -9999 -9999 -9999 -9999 -9999 -9999 -9999 -9999 -9999 -9999 -9999 -9999 -9999 -9999 -9999 -9999 -9999 -9999 -9999 -9999 -9999 -9999 -9999 -9999 -9999
-9999 -9999 -9999 -9999 -9999 -9999 -9999 -9999 -9999 -9999 -9999 -9999 -9999 -9999 -9999 -9999 -9999 -9999 -9999 -9999 -9999 -9999 -9999 -9999 -9999 -9999 -9999 -9999 -9999 -9999 -9999 -9999 -9999 -9999 -9999 -9999 -9999 -9999 -9999 -9999 -9999 -9999 -9999 -9999 -9999 -9999 -9999 -9999 -9999 -9999 -9999 -9999 21.5322108648252 17.181678873067 5.72982848662129 3.45164455197014 0 0 0 0 0 0 0 0 0 0 0 0 0 0 0 0 0 0 0 0 0 0 0 0 0 0 0 0 0 0 0 0 0 0 0 0 0 0 0 0 0 0 0 0 0 0 0 0 0 0 0 0 0 0 0 0 0 0 0 0 0 0 0 2.41956358407363 3.52572118758731 4.23686527542413 4.55212259942906 4.78823845106248 4.92953923793456 5.00914692045504 5.04853848358717 4.98768621582017 4.82865445311885 4.58495103163849 4.30008211017938 4.08709101796883 3.00865374292721 1.82422550414352 1.65072510569275 1.65080374366157 1.01108182007898 0.273403667079482 0 0 0 0 0 0 0 0 0 0 0 0 0 0 0 0 0 0 0 0 0 0 0 0 0 0 0 0 0 0 0 0 0.269567400198654 0 1.05576432066251 0.268413550251007 1.75182056174581 2.06337113730456 2.06337113730456 2.15577510433318 2.21598700142095 2.21598700142095 2.26796347608602 2.20701802495646 2.26788844602263 2.32730584077688 2.36592594234989 2.36582299021742 2.39129309034643 2.38947492066001 2.37395692269861 2.36632883791971 2.38935545989827 2.38923400280034 2.37798531906804 2.37798531906804 2.3991028209512 2.41057680513693 2.4064705221929 2.40633525449651 2.40072446869656 2.40550255714843 2.41233224917522 2.42853944887808 2.70058621829993 2.70817575963221 2.45138775887534 2.46267581598273 2.73466696576557 3.51839434030671 3.51825617441261 3.49245884735897 2.69546496058936 3.44428781016491 3.38804045766568 3.75144709408751 3.29143266498851 3.65406353756946 3.84643000764408 3.9758473871082 3.76727161682204 3.74727971473194 3.73596885950289 3.89304740952051 3.90231941949245 3.92219908221218 4.0647403199213 4.18887458716384 4.23092766477782 4.27425960227902 4.3793579518429 4.41131534810473 4.51175711811637 4.46210976267492 4.40791397471235 4.31072258844283 4.18388617758793 3.74833774214673 2.57961135083501 2.30662099341665 2.30724823512853 2.29553314180141 2.30577791694344 2.30385346109239 2.30128608728241 2.31675655555736 2.31107399678245 2.30694794449566 2.30830839387887 2.30748556595759 2.28602070022121 2.27590835099499 2.26124506314915 2.24094568730766 2.26265840884944 2.23487703213362 2.24525738930616 2.19778537704474 2.1486767966423 2.15848723261498 2.16818092946837 2.18709786512321 2.12009713591663 2.03004227517431 2.13760457913471 2.04644279003763 2.14621448487681 2.15459956925965 2.06233144820682 1.93609331418033 1.75744614225227 1.05889221951483 0.268563897064502 0 0 0 0 0 0 0 0 0 0 0 0 1.83076208878628 1.87814841559505 2.03232281725595 2.02188907526393 1.97047647403208 1.88532937282039 1.80275149555139 1.72932651341425 1.77416268423715 1.86937281904573 1.86937281904573 1.886937925224 1.90931820715121 1.92141484445255 1.90603077172874 1.91943029502107 2.14664384655763 2.13738924795975 3.58392902205552 3.66624772472797 4.78883042165442 4.6142064185717 6.04281315916434 5.12778809155279 5.0426634986636 3.59194623676838 3.43147360057013 4.3067317239243 5.1880856477837 6.94577415903365 5.30728044267506 5.00109921481866 3.76669664818086 3.46296248425925 3.81781387130071 3.69020368756475 2.32317348578283 2.09361207091137 2.08820134788861 2.02355604376235 1.94168436055408 1.96245636273132 1.98323090102167 2.0547621043942 2.17234128669756 2.24383288206971 2.24961507026888 2.19055351290284 2.05351475200545 1.97658366321919 2.19645758239325 2.23364051624083 2.272157551877 2.31944343046672 2.35362275709617 2.35240752420248 2.33049600227289 2.30377857308415 2.18590014629932 1.46460787528466 1.04242548042802 1.45891580265149 1.04234546998237 0.273214706990365 0 0 0 0 0 0 0 0 0 0 0 0 0 0 0 0 0 0 0 0 0 0 0 0 0 0 0 0 0.986042895123892 2.11383839046016 0 0 0 0 0 0 0 16.306554049602 24.4498494057593 23.4992208813571 13.9506213201021 6.98304770959779 4.59830123024738 4.93796371849812 4.32925531361806 4.45047874834005 3.95987105086314 -9999 4.79375728272466 4.35484895011036 4.80236627952373 5.73836664449471 6.1269077022399 -9999 -9999 -9999 -9999 -9999 -9999 -9999 6.67516766980058 6.63653428237666 4.42715346168903 4.25374559420853 4.04758180558339 7.35856384481555 15.7424526870917 20.431802929814 24.0618040292795 19.0823505522791 18.2121084664671 20.2061095386801 17.1615997751992 18.5852736483791 23.2211386775483 22.2070903796278 20.9599511776303 13.7405444791568 13.1829616563587 13.344316401029 13.470964287547 13.581023819597 13.6951243602463 13.8736097216652 14.0138876282656 14.1468048429058 14.3236608369887 14.4781387399069 16.2525398521764 18.3574772678347 22.5795482046925 22.6508522827676 22.8189392415562 24.8958061907135 24.1213970239102 25.493656325465 25.0083589214484 26.0264870582399 26.2354770154271 26.6299651226644 26.8641504562766 27.0664016507414 28.5699599421167 28.4382715198456 27.4688823949459 27.299620478121 27.6790219015271 28.5392434655831 29.7362015560102 28.9172437845128 29.5209970453098 28.269707639232 29.8828016988066 29.7286089767474 25.6270635684102 18.9911071652122 15.01788670548 16.3509836107729 -9999 -9999 -9999 -9999 -9999 -9999 -9999 -9999 -9999 -9999 -9999 -9999 -9999 -9999 -9999 -9999 -9999 -9999 -9999 -9999 -9999 -9999 -9999 -9999 -9999 -9999 -9999 -9999 -9999 -9999 -9999 -9999 -9999 -9999 -9999 -9999 -9999 -9999 -9999 -9999 -9999 -9999 -9999 -9999 -9999 -9999 -9999 -9999 -9999 -9999 -9999 -9999 -9999 -9999 -9999 -9999 -9999 -9999 -9999 -9999 -9999 -9999 -9999 -9999 -9999 -9999 -9999 -9999 -9999 -9999
-9999 -9999 -9999 -9999 -9999 -9999 -9999 -9999 -9999 -9999 31.3788060361681 31.6605612395267 -9999 33.3327255849765 33.1749751746752 -9999 -9999 -9999 -9999 -9999 -9999 -9999 -9999 -9999 -9999 -9999 -9999 -9999 -9999 -9999 -9999 -9999 -9999 -9999 -9999 -9999 -9999 -9999 -9999 -9999 -9999 -9999 -9999 -9999 -9999 -9999 -9999 -9999 -9999 -9999 -9999 17.5708226643689 14.9544748099277 4.66506339259528 3.91426371080024 0.855062263412149 0 0 0 0 0 0 0 0 0 0 0 0 0 0 0 0 0 0 0 0 0 0 0 0 0 0 0 0 0 0 0 0 0 0 0 0 0 0 0 0 0 0 0 0 0 0 0 0 0 0 0 0 0 0 0 0 0 0 0 0 0 0 0 0.537436671341286 3.0764491111631 4.0398212883557 4.48639404682978 4.77483273600371 4.92658131797959 5.04955825401718 5.1270546034651 5.03006238030243 4.84715851211214 4.48254305962931 4.429808670294 4.39716656139291 3.54240113388435 1.82431868938013 1.65080374366157 1.65871577482116 1.9410198938794 1.66660233953845 1.01544552941805 0 0 0 0 0 0 0 0 0 0 0 0 0 0 0 0 0 0 0 0 0 0 0 0 0 0 0 0 0 0 0 0 0 0.266172820215912 0.265920660277008 1.49163891708293 1.75808959530044 1.93696356220337 1.93696356220337 2.06342204084694 2.06342204084694 2.15577510433318 2.14738936968779 2.15577510433318 2.26788844602263 2.33728802803476 2.34714790810951 2.38675737559169 2.35966118727928 2.35956076725219 2.34921667065673 2.37711541743766 2.38480550367596 2.38468588583187 2.39555074508104 2.41318495961986 2.41318495961986 2.41282119937536 2.41282119937536 2.41784057564713 2.43299951844448 2.44045749846185 2.451561065657 2.45169277429665 2.47373313111246 2.47386123655564 2.47989524745413 2.48482893135381 2.74443016820971 2.74561769229213 2.73557951566603 2.71495909470042 2.69359456802633 3.40977846529303 3.36399153074926 3.31342702196253 3.26580631494931 3.62726221594304 3.58959216485744 3.55338466750686 3.53470056861627 3.52320696449572 3.51587115321184 3.77839866824608 3.96615671252394 3.98699594010193 4.14006344172387 4.2659202645138 4.29800626522292 4.41327937366894 4.50197735649538 4.47419397320395 4.50766396782747 4.44999188424173 4.35175773945575 4.2360232403562 3.7845176009968 2.61528657495298 2.33054471660531 2.33136173747073 2.33093711877608 2.32975419215573 2.33707220487818 2.34536280010404 2.34667689820257 2.3308275538737 2.34343215360903 2.32706049968814 2.30916058843039 2.2724344043704 2.25191473463045 2.23474850138897 2.19766258378313 2.15837307492983 2.09264192582019 2.00426631940304 1.9956581951066 2.00436418713361 2.00445986032724 1.88309608730069 1.71083026860544 1.71090045248044 1.45393659601384 1.45398576866136 1.45964990755556 1.45960071326311 1.45960071326311 1.04269461731613 0.272126065670059 0 0 0 0 0 0 0 0 0 0 0 0 0 0 0 1.5487281118975 2.05392046602688 2.01721423518793 1.94728979136598 1.85380172069095 1.65641515748518 1.63856798043311 1.6297523007239 1.62959918017393 1.69244176758919 1.81707094396969 1.84027770809374 1.87734992371898 2.10429506406809 1.89064767877804 1.88307616073573 1.88116488622277 3.03267010110607 3.03267010110607 4.74188228716878 4.77224125932159 6.37725184348628 6.0124899357127 4.56681719871421 3.49273154351334 3.42285951719891 3.49581313100683 4.78275255107834 6.89426248543742 6.66259249926789 6.93906362118193 4.45843703989691 3.71742588820274 3.60395041054949 3.81763558670046 3.3255622659212 2.05432249485779 2.06740189561295 2.07689760232378 2.02355604376235 1.94168436055408 1.88117234072456 1.76871033238002 1.98323090102167 2.14621810670749 2.21685792305468 2.23806121564267 2.14403435404376 2.05337939423955 1.97645952670369 2.13760667500227 2.19645758239325 2.30829517916596 2.34835056774504 2.34851589848478 2.34144750601102 2.30377857308415 2.23646564361867 2.02057322550039 1.04242548042802 0.272614392974668 0 0 0 0 0 0 0 0 0 0 0 0 0 0 0 0 0 0 0 0 0 0 0 0 0 0 0 0 0 0 0 0 2.56225431250171 1.89078927790893 1.89231603214308 2.61548914820114 0 0 0 1.83697532864322 18.1418754352937 23.7174165188842 22.8705205081452 26.70873078523 18.8626626832949 7.02863558477781 0.0637932193820168 0 1.0213151705328 1.87873954608513 1.52530865381188 -9999 -9999 -9999 -9999 -9999 5.88428508120204 -9999 -9999 -9999 -9999 6.67886517804002 -9999 -9999 6.85677879999547 5.44432045034431 4.42345618124198 4.08051929280275 6.52832777765887 12.1609529401045 11.9557871501866 14.9156876228406 20.8968787053249 16.3685376854011 19.3422914931526 18.6460519212271 20.222612183196 22.4041095181063 21.8434511581084 18.5313997625048 15.2285281560597 15.5671872245472 14.1716594849042 13.5754284432303 13.7256128593563 14.72454344437 14.8859399178882 15.0517013755038 15.2268285288957 15.7935218126429 16.3675136517999 17.6416731059018 23.4645107544699 26.3465045094766 26.5682699683118 26.876865179386 26.2707735158625 27.308923140892 27.5696317404786 27.907269612238 28.1736315969954 28.4906816064246 28.6445880793669 28.8345125059758 28.1589122142951 27.1629377361259 25.8585336080503 24.640382165682 24.107664333458 27.6355743597115 28.6446101624299 27.9686994084474 30.0070626828653 28.1759401785341 25.5414387623153 19.9016875671548 25.6395331352069 17.6211362837928 13.6550239080231 -9999 -9999 -9999 -9999 -9999 -9999 -9999 -9999 -9999 -9999 -9999 -9999 -9999 -9999 -9999 -9999 -9999 -9999 -9999 -9999 -9999 -9999 -9999 -9999 -9999 -9999 -9999 -9999 -9999 -9999 -9999 -9999 -9999 -9999 -9999 -9999 -9999 -9999 -9999 -9999 -9999 -9999 -9999 -9999 -9999 -9999 -9999 -9999 -9999 -9999 -9999 -9999 -9999 -9999 -9999 -9999 -9999 -9999 -9999 -9999 -9999 -9999 -9999 -9999 -9999 -9999 -9999 -9999 -9999 -9999 -9999 -9999
-9999 -9999 -9999 -9999 -9999 -9999 28.9116932203403 28.1589551547514 -9999 -9999 30.7716244959854 30.5960625289558 33.3966703093381 33.3722250820887 33.3440187169218 -9999 -9999 -9999 -9999 -9999 -9999 -9999 -9999 -9999 -9999 -9999 -9999 -9999 -9999 -9999 -9999 -9999 -9999 -9999 -9999 -9999 -9999 -9999 -9999 -9999 -9999 -9999 -9999 -9999 -9999 -9999 -9999 -9999 -9999 -9999 18.2747311245071 14.6666112102951 4.88647968819019 4.08416603107956 0.840259125406103 0 0 0 0 0 0 0 0 0 0 0 0 0 0 0 0 0 0 0 0 0 0 0 0 0 0 0 0 0 0 0 0 0 0 0 0 0 0 0 0 0 0 0 0 0 0 0 0 0 0 0 0 0 0 0 0 0 0 0 0 0 0 0 0 0 2.66644303012383 3.96844116891332 4.44018950505906 4.67942493898629 4.8710491217125 5.02557192974242 5.08326154338253 4.93863888705109 4.62317984353539 4.13710098118818 4.27906789994439 3.54672608266912 3.52796852295034 3.90083249060066 1.94092012502994 3.64875928512386 3.98291050602482 1.4176831828888 0 0 0 0 0 0 0 0 0 0 0 0 0 0 0 0 0 0 0 0 0 0 0 0 0 0 0 0 0 0 0 0 0 0 0 0 1.06682844003634 1.77022118851369 1.76423026701851 1.76420703534023 1.94402474039382 2.0711782391175 2.07870722434599 2.07107875979586 1.93696356220337 1.93696356220337 2.22482757477778 2.28613827529451 2.27695941692674 2.31659511398757 2.34677038046123 2.38633251805018 2.40631019745088 2.39555074508104 2.38767960483291 2.37574990227139 2.39824885676225 2.41696053035538 2.43274030509603 2.43505371296465 2.43511061959559 2.43517908760512 2.44595615680305 2.46771399203651 2.4785709752545 2.4785709752545 2.48771263689696 2.49535462319606 2.76256556021718 2.76375601501248 2.48482893135381 2.48469639551356 2.72623010103204 2.69402100567976 2.65949507800511 3.37410486257491 2.6018347578702 2.56172821087744 3.25887066611854 3.22524774210739 3.19192493894682 3.56361830766478 3.54483822649703 3.54483822649703 3.56468518193627 3.82100467132326 3.84976907806258 4.04874706949688 4.20653430105325 4.34316219801377 4.44942520082856 4.47898936176252 4.50766396782747 4.55019016879574 4.48288156263995 4.40677729999658 4.08445034478017 3.40217376835903 2.36619559445721 2.35461261797876 2.35537723560283 2.35487063667448 2.36370372038851 2.37284270307928 2.36459218221348 2.36304565634186 2.36680218731675 2.35005440669706 2.32092591464339 2.27357188533644 2.23487703213362 2.20785218222363 2.08328136078166 1.99556036689833 2.01304732192784 1.89099126644745 1.71090045248044 1.71090045248044 1.44815857024595 1.03541643007132 1.0316218446202 0.273869564202975 0.273779553327214 0 0 0 0 0 0 0 0 0 0 0 0 0 0 0 0 0 0 0 0 0 0 1.69320256747158 1.97870860476059 1.89432954905368 1.82239353528176 1.72949033332571 1.62990687418934 1.52263350512803 1.3755779054686 1.50602994299702 1.49774980065927 1.6569373415468 1.78904636951799 1.84247326770435 1.86432082354452 2.6728402130361 2.66480841325558 1.86235796771049 4.11126919345118 3.20383702346283 3.2002795371585 4.51191841568192 5.34229029722779 4.87294833462371 3.42285951719891 3.53924371470124 3.74773241191671 3.49565732049229 3.75870041751423 4.36177311070971 3.87101479175068 3.71232453925125 2.81685444025986 3.21830459987797 3.45470343675578 3.51375549061582 2.96586850316963 2.06480923545987 2.07648400217442 2.08998923427056 1.96872220714853 1.86106225408998 1.60033407992256 1.7779702693547 1.7779702693547 2.06541045916139 2.18355365635392 2.20601067519309 2.15473276835073 1.95801357344181 1.9674164098139 1.97645952670369 2.07270552600583 2.31407040571344 2.28285618245644 2.25444094437243 2.22674261291727 2.18602983826014 2.11887370163525 1.72393303272983 1.470039104386 0.272642824108018 0 0 0 0 0 0 0 0 0 0 0 0 0 0 0 0 0 0 0 0 0 0 0 0 0 0 0 0 0 0 0 0 1.54749140861171 2.61548914820114 4.94539367864126 4.41438620121036 2.80522695645338 4.43066420042163 5.14105347460978 5.85499106245727 16.7998215415305 24.6822042019713 25.2559370149795 26.0019606953545 25.9082024338214 23.0860762631738 6.92655271884202 0 0.0743462796579546 0 1.00962086935728 0 0.974990375223123 -9999 -9999 -9999 -9999 -9999 -9999 -9999 -9999 6.77063809556701 7.0480532223297 -9999 -9999 -9999 4.21587612275671 3.96893450905847 3.90367959383442 7.07465913437309 11.6707067447868 23.0983519331455 22.6486381111421 24.2511528961493 20.0588633152963 18.6911764190327 21.8375038242809 23.1532944979119 23.7319800286302 24.0151157288199 22.9030264934408 19.8664226820052 16.5126684226118 15.0347931313435 14.9879009808268 15.5790413128812 15.6392754676929 15.98294442432 16.1832580039605 16.352447829934 17.1122472515461 24.1381166670397 26.1404616578819 26.5053323641366 26.4289265166731 26.6321639205577 26.7092636230585 26.7290270020112 27.2857733423858 27.3106214643547 27.0037825532712 26.7763250303674 27.3500282414672 28.2978494860097 27.741377896193 28.314506775504 28.5556533821491 29.4796294059884 29.8128647200226 27.6630244282494 24.5550101616374 20.313703576475 15.3931903981601 13.7663224127103 13.7145157928251 13.7196333454875 -9999 -9999 -9999 -9999 -9999 -9999 -9999 -9999 -9999 -9999 -9999 -9999 -9999 -9999 -9999 -9999 -9999 -9999 -9999 -9999 -9999 -9999 -9999 -9999 -9999 -9999 -9999 -9999 -9999 -9999 -9999 -9999 -9999 -9999 -9999 -9999 -9999 -9999 -9999 -9999 -9999 -9999 -9999 -9999 -9999 -9999 -9999 -9999 -9999 -9999 -9999 -9999 -9999 -9999 -9999 -9999 -9999 -9999 -9999 -9999 -9999 -9999 -9999 -9999 -9999 -9999 -9999 -9999 -9999 -9999 -9999 -9999 -9999 -9999 -9999
-9999 -9999 -9999 -9999 31.0341967276614 33.6529120754779 22.3809900671529 22.308357424254 -9999 -9999 33.1440445748575 32.974001728193 33.4402101447043 -9999 -9999 -9999 -9999 -9999 -9999 -9999 -9999 -9999 -9999 -9999 -9999 -9999 -9999 -9999 -9999 -9999 -9999 -9999 -9999 -9999 -9999 -9999 -9999 -9999 -9999 -9999 -9999 -9999 -9999 -9999 -9999 -9999 -9999 -9999 -9999 24.5952249236878 17.7862640809939 6.59734512315375 4.45745216590251 2.27164136205636 0 0 0 0 0 0 0 0 0 0 0 0 0 0 0 0 0 0 0 0 0 0 0 0 0 0 0 0 0 0 0 0 0 0 0 0 0 0 0 0 0 0 0 0 0 0 0 0 0 0 0 0 0 0 0 0 0 0 0 0 0 0 0 0 0 0 1.70640316745657 3.69056938761132 4.28917310751571 4.60157353007704 4.75160644915308 4.84572741793074 4.80443425198753 4.51995112667036 3.77383142069343 2.90291450183787 3.44691361883552 2.99935356732183 4.60805876918921 4.65775909096435 4.51609103359534 2.08833665736491 0.273139985918061 0 0 0 0 0 0 0 0 0 0 0 0 0 0 0 0 0 0 0 0 0 0 0 0 0 0 0 0 0 0 0 0 0 0 0 0 0 1.06682844003634 1.77612347672393 1.77610553021186 1.77610553021186 1.95771879702915 1.95095475017004 1.77022118851369 1.77019794853029 1.94402474039382 1.49163891708293 1.94398557977057 2.23346804719014 2.23332022518781 2.32593998464535 2.36947618919364 2.42417056951754 2.42394986280324 2.38622113591356 2.33660551219733 2.33660551219733 2.39657261222874 2.38622113591356 2.40882012566101 2.41904337104175 2.42773624438824 2.43815924474456 2.44846479542934 2.45408448352629 2.46742489873622 2.4883115432028 2.48906683869706 2.49535462319606 2.76833273132713 2.50593850717853 2.50145479894898 2.47963086338946 2.46226772502212 2.4394454556594 2.40492613614745 2.36963008929291 2.60726437418442 2.29797315948799 2.27768835291344 2.52249067378587 2.49674233080546 2.48499127021098 2.48643274474319 3.18673881776847 3.20532420979827 3.6127799734537 3.62595654562343 3.90191691650769 4.102768458 4.35639963263296 4.39839099344973 4.51484120285043 4.54363532076635 4.57148244189875 4.52404183752294 4.41893108028653 4.29711711981296 3.85643440816208 2.39060822910204 2.37919820470906 2.3786966365987 2.3874428132132 2.38468266332674 2.38800971656001 2.39373599115811 2.38904638361534 2.37692524043903 2.34275269413272 2.29469038823059 2.21792867751298 2.1680689350922 2.1019877233461 1.8830113926871 1.71083026860544 1.45393659601384 1.03913331908323 0.273159366775536 0 0 0 0 0 0 0 0 0 0 0 0 0 0 0 0 0 0 0 0 0 0 0 0 0 0 0 0 1.30400071492113 1.93595612407575 1.84238936125803 1.67488898138427 1.54795735039988 1.16895472427306 1.16222753309676 1.14913971852016 1.34545496920095 1.48163596439621 1.63953080111237 1.69165641329712 1.75231566720581 1.81459132949 2.04571994807989 1.83452679108619 2.05892069243113 3.98174063047273 3.49113845288139 3.59271962770886 4.94383939222919 5.0970029046815 4.26459310642676 3.50161659656756 4.28758817867697 3.79622378912445 3.60855279509743 3.60124045206232 3.56760522613291 3.0880429961245 1.93032131586982 1.94633450997879 1.98164290991051 2.90797907706698 3.30517238998952 2.05393573622056 2.06042305701449 2.07648400217442 2.08998923427056 1.97937370861008 1.74062826683833 1.36238323188995 1.60874397043496 1.78704077610122 1.92972450727001 2.02362704955042 2.09664744451175 2.10699786462548 1.95814204997695 1.84885788477119 1.8573262638196 1.99433927829663 2.00316696314214 2.00328675947005 2.0119915507607 2.02891644304006 1.90567863127318 1.73075901453569 1.0493089560111 0.271090045112397 0 0 0 0 0 0 0 0 0 0 0 0 0 0 0 0 0 0 0 0 0 0 0 0 0 0 0 0 0 0 0 2.1026557773016 2.81892011533747 1.88953793589567 2.70306575897237 2.77954240196825 2.73396316242592 2.7376496274639 2.90137405841089 5.57148275728077 7.18778514272148 19.1884474839617 22.4148702481299 21.1283697387321 22.1212456252318 25.8966810291615 25.7482232717006 21.7741894738056 6.89874403442705 0 0 0 0 0 0 -9999 -9999 -9999 -9999 -9999 -9999 -9999 -9999 -9999 -9999 -9999 -9999 3.93062315832073 3.19167962947136 2.1636260768977 8.34820100344235 9.60457530044614 13.2312439213788 13.2659213694254 19.379896760008 19.0949279082123 19.7507329892424 22.3718477545234 23.7933949229105 22.6935612557869 24.2208787127252 24.4406415770274 20.8483390827653 21.4161488585778 17.6779753597005 17.5086760884254 17.6218304934514 17.6802578232854 16.083267663407 16.242487021311 17.7113236173038 21.3641914579123 24.6566467035602 26.3266186963304 26.9359184056601 27.0855917086185 26.9222510145156 26.4475736806989 25.5272837615733 25.3630903910589 25.3044514582435 24.1901851793448 23.239091164635 28.404902828236 29.1207866581265 29.3260765973436 22.8733837712396 18.4660373316466 18.02336622945 17.8929578441615 14.8589048194999 13.8710043163905 13.7982281170684 -9999 -9999 -9999 -9999 -9999 -9999 -9999 -9999 -9999 -9999 -9999 -9999 -9999 -9999 -9999 -9999 -9999 -9999 -9999 -9999 -9999 -9999 -9999 -9999 -9999 -9999 -9999 -9999 -9999 -9999 -9999 -9999 -9999 -9999 -9999 -9999 -9999 -9999 -9999 -9999 -9999 -9999 -9999 -9999 -9999 -9999 -9999 -9999 -9999 -9999 -9999 -9999 -9999 -9999 -9999 -9999 -9999 -9999 -9999 -9999 -9999 -9999 -9999 -9999 -9999 -9999 -9999 -9999 -9999 -9999 -9999 -9999 -9999 -9999 -9999 -9999 -9999 -9999 -9999
-9999 -9999 -9999 -9999 31.0408067003808 -9999 33.3364479790713 -9999 -9999 -9999 -9999 -9999 -9999 -9999 -9999 -9999 -9999 -9999 -9999 -9999 -9999 -9999 -9999 -9999 -9999 -9999 -9999 -9999 -9999 -9999 -9999 -9999 -9999 -9999 -9999 -9999 -9999 -9999 -9999 -9999 -9999 -9999 -9999 -9999 -9999 -9999 -9999 31.4250616577202 29.8175184657761 25.1296112355674 16.6092059305103 5.09023519811472 3.858409487415 0 0 0 0 0 0 0 0 0 0 0 0 0 0 0 0 0 0 0 0 0 0 0 0 0 0 0 0 0 0 0 0 0 0 0 0 0 0 0 0 0 0 0 0 0 0 0 0 0 0 0 0 0 0 0 0 0 0 0 0 0 0 0 0 0 0 0 1.43221877767163 3.41174373417201 4.13046857434385 4.37820426591301 4.52579749195903 4.45204837218094 4.13820829841872 2.45889076577853 0 0.271134432069488 4.32861922092969 4.63563872586495 4.6434990873737 4.62552786970935 4.5497607141619 1.81574309606372 0 0 0 0 0 0 0 0 0 0 0 0 0 0 0 0 0 0 0 0 0 0 0 0 0 0 0 0 0 0 0 0 0 0 0 0 0 0 1.07165705257782 1.78185939080911 1.77612347672393 1.77610553021186 1.7818414491547 1.50116885922822 1.06687250942363 1.06424475690869 1.06428529277115 1.06432240166862 1.49646395549059 1.76412190914617 1.7640526147379 2.07072384057777 2.15536512055022 2.3465688602052 2.31621368632083 2.21536102464777 2.21527282906487 2.27643606236515 2.34646492127752 2.3465688602052 2.37947740613907 2.40669251334049 2.40669251334049 2.42949318586739 2.42949318586739 2.45876696281661 2.45888098725962 2.4883115432028 2.4995696736528 2.50881063012559 2.50893376473834 2.50881063012559 2.50593850717853 2.49509636210326 2.46856085843548 2.439912060925 2.40563018289923 2.37656036908034 2.3456854669067 2.3097899028414 2.28583128584363 2.26194338316697 2.25005069906701 2.24522611844705 2.23820483510197 2.23820483510197 2.5200761105422 2.52488436194602 3.25091494033641 3.92414098421201 4.12704024924543 4.29441811559519 4.43297964998746 4.46244403360935 4.56698991572523 4.58598443036354 4.5406133564408 4.33001566886536 4.14827976399784 2.68621950518781 2.40257256540952 2.41393151741321 2.40116727317009 2.41096630287313 2.41611277450332 2.40533459116424 2.40050011045911 2.38818980498463 2.35371121199176 2.3052745129578 2.23772789531051 2.11110469201442 1.89090653462942 1.45393659601384 1.03911910354379 0.273159366775536 0 0 0 0 0 0 0 0 0 0 0 0 0 0 0 0 0 0 0 0 0 0 0 0 0 0 0 0 0 0 0 0.936319092429051 1.6462983952508 1.71232867801521 1.68392358829331 1.18908409150718 0.841151475672209 0.221793671622546 0 0.811235089508318 1.1233488026236 1.46572852448509 1.5527518784907 1.67405930459955 1.70447875599702 1.78332699380079 1.81197623724739 2.62234708505338 3.82699675425465 4.74507672763714 4.48339745106684 5.33621539630834 4.74356726774542 3.51593840180281 3.56627013378447 4.6316857850643 5.07478705125098 4.34697700995291 3.41473960934215 3.4275225445736 3.12080659674341 1.95145832685734 1.95047864858075 1.98035609308149 2.03266566999404 2.0387201743246 2.07539148982076 2.0672113793204 2.05839818333743 1.96855656708152 1.73119548514074 1.35524327829332 0.982658891890784 1.6169783001252 1.99310036373051 1.80509346508296 1.40354932828745 1.9486345070411 2.04355849686385 1.84028055578507 1.68057164272571 1.8573262638196 1.8738117593332 2.00328675947005 2.0119915507607 2.02891644304006 1.73084657626574 1.47548719290422 1.05571985394162 0.270094872192822 0 0 0 0 0 0 0 0 0 0 0 0 0 0 0 0 0 0 0 0 0 0 0 0 0 0 0 0 0 0 0 0 1.8897258025063 4.41557832713755 2.70306575897237 2.6181700434909 2.77946932616198 2.81367218008636 2.80506917291206 4.96920456435658 5.55928133851528 5.61183599052711 10.013047221097 18.9152432411618 19.1818824332544 14.6703367486357 21.8622093252597 24.7660872662203 26.1809711338899 11.7245267531255 0 0 0 0 0 0 0 -9999 -9999 -9999 -9999 -9999 -9999 -9999 -9999 -9999 -9999 -9999 3.65028158562671 1.92042218387121 1.06648020098947 1.57702281664289 12.4605888256327 14.7602602376836 22.2196522898867 23.1450475992926 21.6944263186592 20.6598042352222 20.4365370395656 22.8345628490658 24.2321775291427 23.6715680630023 24.1567715351384 23.9477793155834 24.6139252444846 21.5593659704765 21.8294607931079 23.7701588766526 22.2891899361061 18.0684003056946 18.172769668775 21.886943503888 24.4929789312341 26.6461696458806 26.3278293929998 26.9725947422219 27.3902072795375 27.3918848353074 27.9510483324081 27.6676923691007 24.8435106071637 24.7883612050817 23.8562525529946 22.1684928845754 28.5371331165103 23.1751674752058 17.4571892853044 13.9577726120066 13.8863129968299 13.8872859481599 13.8225134166973 13.8739351965559 -9999 -9999 -9999 -9999 -9999 -9999 -9999 -9999 -9999 -9999 -9999 -9999 -9999 -9999 -9999 -9999 -9999 -9999 -9999 -9999 -9999 -9999 -9999 -9999 -9999 -9999 -9999 -9999 -9999 -9999 -9999 -9999 -9999 -9999 -9999 -9999 -9999 -9999 -9999 -9999 -9999 -9999 -9999 -9999 -9999 -9999 -9999 -9999 -9999 -9999 -9999 -9999 -9999 -9999 -9999 -9999 -9999 -9999 -9999 -9999 -9999 -9999 -9999 -9999 -9999 -9999 -9999 -9999 -9999 -9999 -9999 -9999 -9999 -9999 -9999 -9999 -9999 -9999 -9999 -9999 -9999
-9999 -9999 -9999 -9999 -9999 -9999 -9999 -9999 -9999 -9999 -9999 -9999 -9999 -9999 -9999 -9999 -9999 -9999 -9999 -9999 -9999 -9999 -9999 -9999 -9999 -9999 -9999 -9999 -9999 -9999 -9999 -9999 -9999 -9999 -9999 -9999 -9999 -9999 -9999 -9999 -9999 -9999 -9999 -9999 -9999 -9999 -9999 -9999 29.1560272843103 21.3330959557956 11.6350379972584 4.49916431465811 3.3516156477393 0 0 0 0 0 0 0 0 0 0 0 0 0 0 0 0 0 0 0 0 0 0 0 0 0 0 0 0 0 0 0 0 0 0 0 0 0 0 0 0 0 0 0 0 0 0 0 0 0 0 0 0 0 0 0 0 0 0 0 0 0 0 0 0 0 0 0 1.01243909037327 2.90307651704534 3.90711361437251 4.15022818782254 4.15800684769386 3.91355775644964 2.46064303652462 0 0 0 3.02864388652631 4.44438768478865 4.59289595306492 4.48864265815997 1.39800789763585 0 0 0 0 0 0 0 0 0 0 0 0 0 0 0 0 0 0 0 0 0 0 0 0 0 0 0 0 0 0 0 0 0 0 0 0 0 0 0 1.97095206006784 1.78746690283065 1.78746690283065 1.51019392969732 1.51019392969732 1.06937443978154 0.262854612154589 0.262994090603048 0 0 0 1.06438663532248 1.7640526147379 2.15528889211281 2.35620003352741 2.22411291865565 1.93644069418722 1.92935362414665 2.05497144146764 2.21527282906487 2.31621368632083 2.34646492127752 2.39646116936842 2.39646116936842 2.40658101374058 2.41657867663742 2.41669022893385 2.44956944382346 2.45888098725962 2.48819172331813 2.4883115432028 2.49863704040684 2.50995461952842 2.50983493187027 2.4982555590712 2.47680342074163 2.46229775762321 2.43245926162756 2.40548336359483 2.35760062234412 3.32802447588148 2.56829755802832 2.28116792511722 2.26921564725128 2.26904392758381 2.25729034402582 2.25132237014658 2.25711661401058 2.25711661401058 2.27370117495494 2.55875457638646 3.69350337063118 3.97335053972832 4.18894221117043 4.33728308331081 4.54164190354258 4.57127576300917 4.58809025987629 4.45464420383091 4.16009343000445 3.47378413601317 2.42595629091759 2.42560909318143 2.42442034638311 2.42262936305994 2.4276744354451 2.41700002055425 2.41200759607298 2.41028758506076 2.37489786364024 2.32571670600485 2.19642570760524 1.89876582091439 1.45960071326311 0.273215086100312 0 0 0 0 0 0 0 0 0 0 0 0 0 0 0 0 0 0 0 0 0 0 0 0 0 0 0 0 0 0 0 0 0 0 0 0.920172653462363 1.61859558825177 1.43868253548368 0.235250507217374 0 0 0 0 0.207867007063383 0.791831576579306 1.30891273537228 1.44209284311476 1.59676391734858 1.7252740298483 1.8030276354507 4.37620205928185 4.74546209181759 5.94867797878327 6.33359613612618 5.34493163888308 4.28614035798283 3.53392269405013 4.95218279261876 4.96613404407432 3.62762649217864 3.42409932003818 2.15102915968656 3.13034896751836 1.94977480283301 1.96612036128203 1.93981579896322 1.96051778576174 2.04193112603736 2.03209518980062 2.08193659730968 2.08742800664021 2.0338897071576 1.84082653267637 1.3479491436371 0.977719874307807 0.987526000525956 1.63323708892819 2.00335051929463 1.64939832791651 1.0061372138651 1.66518832135262 1.66518832135262 1.68057164272571 1.42932527958096 1.86568217558728 1.87392251247942 2.00340437128333 1.89792452147892 1.73754659438141 1.480744654069 1.05574800013345 0.269001773041741 0.267771333947819 0 0 0 0 0 0 0 0 0 0 0 0 0 0 0 0 0 0 0 0 0 0 0 0 0 0 0 0 0 0 0 0 2.11455774160068 2.77954240196825 2.48558235031955 2.80053135567301 2.81358693350596 2.75890667515473 4.7426920975587 5.46233322595178 5.46185993922768 5.61045114251465 9.9126070979503 9.93363649713423 13.1248871732816 11.5206880655408 21.3202651810797 24.048019867779 25.6526702926749 17.463524148345 0 0 0 0 0 0 0 0 0 -9999 -9999 -9999 -9999 -9999 -9999 -9999 -9999 -9999 1.56686175025861 0.0520368989504751 0 0 13.2704265700999 18.2376196432127 16.473594980964 24.4655838176911 21.8630696458343 19.9802368794639 18.2236655488754 19.7410779146693 23.1986047189789 24.1917803159023 22.6090601666835 22.1099805358901 24.7117273701905 25.131357725376 21.9428991688573 22.2092058066633 22.3416378802397 22.5243532833859 22.7649050723975 23.0902858680724 26.7539186618444 26.9698238465277 27.2148677479877 27.2710208966796 25.9497868347002 25.924405854421 25.2055033151747 22.7515286093607 24.3546078953449 27.2664586659728 26.5984692508615 28.1631417968321 27.9874928422721 20.3848698503633 13.8830605450472 13.8546062664225 -9999 -9999 -9999 -9999 -9999 -9999 -9999 -9999 -9999 -9999 -9999 -9999 -9999 -9999 -9999 -9999 -9999 -9999 -9999 -9999 -9999 -9999 -9999 -9999 -9999 -9999 -9999 -9999 -9999 -9999 -9999 -9999 -9999 -9999 -9999 -9999 -9999 -9999 -9999 -9999 -9999 -9999 -9999 -9999 -9999 -9999 -9999 -9999 -9999 -9999 -9999 -9999 -9999 -9999 -9999 -9999 -9999 -9999 -9999 -9999 -9999 -9999 -9999 -9999 -9999 -9999 -9999 -9999 -9999 -9999 -9999 -9999 -9999 -9999 -9999 -9999 -9999 -9999 -9999 -9999 -9999 -9999 -9999 -9999 -9999
-9999 -9999 -9999 -9999 -9999 -9999 -9999 -9999 -9999 -9999 -9999 -9999 -9999 -9999 -9999 -9999 -9999 -9999 -9999 -9999 -9999 -9999 -9999 -9999 -9999 -9999 -9999 -9999 -9999 -9999 -9999 -9999 -9999 -9999 -9999 -9999 -9999 -9999 -9999 -9999 -9999 -9999 -9999 -9999 -9999 -9999 -9999 -9999 -9999 -9999 6.24927834930239 4.01766983435473 1.7319252674978 0 0 0 0 0 0 0 0 0 0 0 0 0 0 0 0 0 0 0 0 0 0 0 0 0 0 0 0 0 0 0 0 0 0 0 0 0 0 0 0 0 0 0 0 0 0 0 0 0 0 0 0 0 0 0 0 0 0 0 0 0 0 0 0 0 0 0 1.00348438873589 1.98012311724405 3.46718242683444 3.96687094759647 3.82504945957216 3.08843318947157 1.05364634831978 0 0 0 2.90704875599354 4.28229381719057 4.4890196553876 1.79788508940258 0 0 0 0 0 0 0 0 0 0 0 0 0 0 0 0 0 0 0 0 0 0 0 0 0 0 0 0 0 0 0 0 0 0 0 0 0 0 0 1.51868649874461 2.10792493406277 1.78748212757544 1.51451211886194 1.07174890931074 1.07399424809186 0 0 0 0 0 0 0 1.06445906546207 1.93656389795624 1.92929091228792 1.93644069418722 1.05888670625179 1.75142661065067 2.13806246663155 2.25766267548772 2.29675831821203 2.33649951182675 2.36926054123231 2.39634766105864 2.41904337104175 2.40646745153436 2.41669022893385 2.41669022893385 2.43970441309038 2.46905831365052 2.48521350517637 2.50884167056406 2.49863704040684 2.4995696736528 2.4982555590712 2.47680342074163 2.44380399582489 2.42115350426524 2.64706296112156 3.3445721613635 2.5937550145573 2.31582899345815 2.2873123612648 2.28017239711353 2.26822996291271 2.25630282062609 2.26341155255981 2.26341155255981 2.26921564725128 2.28566095866806 2.57076047208971 2.58635794212452 3.32960741613088 4.00533005058961 4.20104994262126 4.46704926520797 4.56312539759565 4.58066238763787 4.45584445049198 3.89414580368631 2.70983037298061 2.43602005795853 2.43406587881055 2.41999343105283 2.4276744354451 2.43432450415794 2.43217753205412 2.41028758506076 2.39751162756471 2.33581889022367 2.12886489474986 1.73153763415904 1.04617190314012 0 0 0 0 0 0 0 0 0 0 0 0 0 0 0 0 0 0 0 0 0 0 0 0 0 0 0 0 0 0 0 0 0 0 0 0 0.946933059405393 2.75288861498825 3.5159566034651 3.64382234425451 0.235276650289984 0 0 0 0 0 0 0 1.09195495472331 1.52007193986296 1.66963899782995 2.74045072026412 6.55057454974651 6.22098233455499 6.79353389526409 6.58424471562866 4.84191822470077 4.27298387698257 3.80596987366274 4.6990620334142 3.88883436657346 3.68352375923322 3.33415165506328 2.81641101068407 2.1981147027833 1.96996613883574 1.93981579896322 1.97843184053026 1.96817015502975 2.0030498185814 2.00059475001902 2.08942165779432 2.08764483678982 2.08078060291832 1.74976132400205 0.977657470233682 0.982598296905263 0.992259761777252 0.996971563267717 1.00154364974156 0.273255202102607 1.01483487574995 1.4228698918657 1.42295298935316 1.01918820125577 1.02734524679635 1.4475469044569 1.88215100201215 1.89015021290094 1.91330671818164 1.7441215625371 1.48593929116665 1.06442048082693 0.264934705327413 0.263274230268498 0 0 0 0 0 0 0 0 0 0 0 0 0 0 0 0 0 0 0 0 0 0 0 0 0 0 0 0 0 0 0 0 0 1.02727876822992 0 2.48555056922502 2.73376380664251 2.6615464414804 2.80010812897023 5.59040152982798 5.4370282924814 5.60132532770973 5.58723208405605 5.61149912566037 17.0622359054739 20.3899058415195 23.3931187003298 22.7262150667072 23.3744349075607 17.8576267909983 0 0 0 0 0 3.99016647627264 6.86001000735627 5.71383839651429 2.54575816981464 0 -9999 -9999 -9999 -9999 -9999 -9999 -9999 -9999 0 0 0 0 6.32689045301625 11.0478504843797 22.046544918023 16.8261993517042 22.9914418345876 19.0941955743471 18.3246078083083 20.7317563995484 22.0754531944306 23.6531023978072 22.8234785445571 22.5105502401551 24.723439012849 23.3480998580221 25.0540669520581 25.5591460447637 25.8950758830107 24.405624201458 24.8225752111297 26.7585744614805 26.8260502765201 25.4887536493578 23.6484807447906 21.553098987888 17.9073315656707 24.2907169437596 26.6047157325145 26.4777444403339 23.789530137117 20.0675531164343 29.4531116855063 27.1598905220785 18.4258664685929 13.8048397517333 -9999 -9999 -9999 -9999 -9999 -9999 -9999 -9999 -9999 -9999 -9999 -9999 -9999 -9999 -9999 -9999 -9999 -9999 -9999 -9999 -9999 -9999 -9999 -9999 -9999 -9999 -9999 -9999 -9999 -9999 -9999 -9999 -9999 -9999 -9999 -9999 -9999 -9999 -9999 -9999 -9999 -9999 -9999 -9999 -9999 -9999 -9999 -9999 -9999 -9999 -9999 -9999 -9999 -9999 -9999 -9999 -9999 -9999 -9999 -9999 -9999 -9999 -9999 -9999 -9999 -9999 -9999 -9999 -9999 -9999 -9999 -9999 -9999 -9999 -9999 -9999 -9999 -9999 -9999 -9999 -9999 -9999 -9999 -9999 -9999 -9999 -9999
-9999 -9999 -9999 -9999 -9999 -9999 -9999 -9999 -9999 -9999 -9999 -9999 -9999 -9999 -9999 -9999 -9999 -9999 -9999 -9999 -9999 -9999 -9999 -9999 -9999 -9999 -9999 -9999 -9999 -9999 -9999 -9999 -9999 -9999 -9999 -9999 -9999 -9999 -9999 -9999 -9999 -9999 -9999 -9999 -9999 -9999 -9999 -9999 -9999 -9999 -9999 4.01766983435473 1.94945020429672 0 0 0 0 0 0 0 0 0 0 0 0 0 0 0 0 0 0 0 0 0 0 0 0 0 0 0 0 0 0 0 0 0 0 0 0 0 0 0 0 0 0 0 0 0 0 0 0 0 0 0 0 0 0 0 0 0 0 0 0 0 0 0 0 0 0 0 0.270870898102819 1.83502280302158 3.13128602907918 3.78841003216791 3.51088684715231 2.15394157884695 0.272574805077662 0 0 1.33482269403618 4.09726903218352 4.40175084087954 2.25772797436795 0 0 0 0 0 0 0 0 0 0 0 0 0 0 0 0 0 0 0 0 0 0 0 0 0 0 0 0 0 0 0 0 0 0 0 0 0 0 0 0 0 0.255204145238674 1.0760167401108 0 0 0 0 0 0 0 0 0 0 0 0 0.269318062831283 0 1.05889319995044 2.05474313849687 2.1379752711977 2.20612154125271 2.19702628680749 2.29675831821203 2.33649951182675 2.36926054123231 2.36914957613206 2.36926054123231 2.37926164189025 2.38924837975443 2.42667366064935 2.44979123533255 2.48521350517637 2.49875306106449 2.49875306106449 2.49850358987816 2.4875858705657 2.44322460420317 2.42164448605337 2.3949218521849 2.37268979120124 2.35537866882994 2.33960162592505 2.30763988582186 2.28407800200104 2.2722493528795 2.26113264615529 2.27135892001442 2.25960403530202 2.26822996291271 2.275353896259 2.28714542533506 2.29313712734917 2.30962357547008 2.59639642761142 3.74752125380341 4.02815323492178 4.34947822365853 4.55428833923042 4.5210496276304 4.31708466811073 3.88805206882634 2.69772391307063 2.42262936305994 2.43141882814817 2.42301418248145 2.41714491651186 2.42115350426524 2.41252901943131 2.40568104815618 2.35856254560955 2.20572968593432 1.91410931983332 1.04952071472715 0 0 0 0 0 0 0 0 0 0 0 0 0 0 0 0 0 0 0 0 0 0 0 0 0 0 0 0 0 0 0 0 0 0 0 0 0 0 1.45493417350254 4.21283954775643 3.66875681424133 2.044164080913 0.92399755641194 0 0 0 0 0 0 0 1.07367038694465 1.62242538800515 5.51063039944447 6.41556229656174 6.24791019403942 5.23615259381534 4.61899384173369 4.99925640670486 4.65389815700964 4.4057282325767 3.69622438914073 3.64046625400452 3.15176736018044 2.1981147027833 1.95047864858075 1.97084420810557 1.95030604365032 1.97100905623026 1.99227566289846 1.95746900192044 1.9359432507028 1.99001451193406 2.08059754856553 2.11026485506019 2.00071427836598 1.36219150375112 0.987406667888197 0.992201021514265 0.272171494760488 1.00608414928936 0.273255202102607 0.273657449712311 1.01488599114449 1.66518832135262 1.02329499847732 0.274248556742969 1.03128933007148 1.4475469044569 1.89004590320423 2.02902972894335 1.92080749419286 1.75057043043161 1.49583020253554 1.06706990508218 0 0 0 0 0 0 0 0 0 0 0 0 0 0 0 0 0 0 0 0 0 0 0 0 0 0 0 0 0 0 0 0 0 0 0 0 2.55519059061249 2.39227443766088 2.55245667384401 2.65815791850188 2.69900758713392 5.60329589694051 10.3338214640451 10.6472995134597 12.0564493884759 15.7884038542613 22.4952055944863 23.902013251071 23.0206337134631 19.6580557013656 19.9563677662574 25.1765870094752 4.53925271553015 0 0 0 0 0 7.43846636592622 7.70212242722179 7.04739129866929 0 0 -9999 -9999 -9999 -9999 -9999 -9999 -9999 -9999 0 0 0 8.16017216096806 9.5080676263879 10.7202216714702 10.6025504707368 21.5659701347151 17.3383953729668 19.7844120892077 18.4165339412807 23.4082925183179 23.9252617334424 22.9464550364707 22.436205660201 24.1437603556677 22.0652232201634 23.7280347086282 24.3502580480857 23.109614143952 24.5088754163097 24.356051882443 25.7867797408768 26.9742212815609 26.7477874831195 24.8958208658892 22.7227097440167 18.2668516113386 18.2237849069648 19.2843436168603 18.3757751015364 19.7273509284172 21.8888702828307 18.7979851298803 18.8212698446487 15.417680943173 13.7863156940593 -9999 -9999 -9999 -9999 -9999 -9999 -9999 -9999 -9999 -9999 -9999 -9999 -9999 -9999 -9999 -9999 -9999 -9999 -9999 -9999 -9999 -9999 -9999 -9999 -9999 -9999 -9999 -9999 -9999 -9999 -9999 -9999 -9999 -9999 -9999 -9999 -9999 -9999 -9999 -9999 -9999 -9999 -9999 -9999 -9999 -9999 -9999 -9999 -9999 -9999 -9999 -9999 -9999 -9999 -9999 -9999 -9999 -9999 -9999 -9999 -9999 -9999 -9999 -9999 -9999 -9999 -9999 -9999 -9999 -9999 -9999 -9999 -9999 -9999 -9999 -9999 -9999 -9999 -9999 -9999 -9999 -9999 -9999 -9999 -9999 -9999 -9999
-9999 -9999 -9999 -9999 -9999 -9999 -9999 -9999 -9999 -9999 -9999 -9999 -9999 -9999 -9999 -9999 -9999 -9999 -9999 -9999 -9999 -9999 -9999 -9999 -9999 -9999 -9999 -9999 -9999 -9999 -9999 -9999 -9999 -9999 -9999 -9999 -9999 -9999 -9999 -9999 -9999 -9999 -9999 -9999 -9999 -9999 -9999 -9999 -9999 -9999 -9999 3.58311023095736 2.89538652383578 0.776494218841784 0 0 0 0 0 0 0 0 0 0 0 0 0 0 0 0 0 0 0 0 0 0 0 0 0 0 0 0 0 0 0 0 0 0 0 0 0 0 0 0 0 0 0 0 0 0 0 0 0 0 0 0 0 0 0 0 0 0 0 0 0 0 0 0 0 0 0 1.00306694754691 1.86022681402789 2.40937594290843 2.01486354082373 1.45531734888124 0 0 0.260499023535015 3.68774536761513 4.09726903218352 1.61021242586244 0 0 0 0 0 0 0 0 0 0 0 0 0 0 0 0 0 0 0 0 0 0 0 0 0 0 0 0 0 0 0 0 0 0 0 0 0 0 0 0 0 0 0 0 0 0 0 0 0 0 0 0 0 0 0 0 0 0 0.27039535124339 1.48134789571496 1.91440909546589 2.03038595528232 2.18771125229646 2.23848129441309 2.28684216567684 2.28684216567684 2.24808408127279 2.25766267548772 2.26711390889425 2.27634122541334 2.36591321402523 2.43970441309038 2.46458106216835 2.48842943608828 2.4996893112457 2.47810403336008 2.46771399203651 2.41892552362852 2.37539727438031 2.35396917628793 2.35419230615854 2.32068819125861 2.31920200067216 2.27458214002154 2.26294462178233 2.2574928933419 2.24569994523144 2.26056297483232 2.24887054206594 2.26113264615529 2.271524119643 2.2803364756164 2.29927673059029 2.31692214370817 2.33341239723452 2.60907797502097 3.75959931563011 4.20953289730866 4.25001059475201 4.09915351368109 4.12021163990792 3.44654059410854 2.41096630287313 2.41984186616208 2.41626347677128 2.42316014398606 2.42115350426524 2.41228668220641 2.42151484659896 2.37515176423104 2.29632585225411 2.03835027508898 1.47603438757112 0 0 0 0 0 0 0 0 0 0 0 0 0 0 0 0 0 0 0 0 0 0 0 0 0 0 0 0 0 0 0 0 0 0 0 0 0 0 0 2.0214323238294 2.31849277254383 3.92830306786852 2.83277272713004 2.0440250977189 0 0 0 0 0 0 0 0.193644300715741 1.48033369770119 4.35167974310185 6.59949711638302 5.79110252508664 4.53922932331664 2.65481982503526 3.77481917610889 3.57923996570503 3.66617018204076 3.35335765571466 1.9400074448159 1.96002633968039 1.97084420810557 1.97843184053026 1.97100905623026 1.99227566289846 1.97889295013536 1.96807096662504 2.01156427282812 1.89922216053491 1.909550429892 1.98970871963784 2.04503397788845 1.88060325141181 0.987406667888197 0.2714961064066 1.00148678709545 1.00154364974156 1.00608414928936 0.273657449712311 0.273657449712311 1.01493514594305 1.01914103707315 1.02334014855519 1.02738835924788 1.44747402837179 1.71010091642359 2.02068649336857 2.03735931296897 1.74420272997792 1.49094735732571 1.5005331036689 1.06960776073524 0.259435044200959 0 0 0 0 0 0 0 0 0 0 0 0 0 0 0 0 0 0 0 0 0 0 0 0 0 0 0 0 0 0 0 0 0 0 2.47905762181856 2.72144537675784 4.67872903130964 1.56937156843851 2.38876277124424 3.8224884527322 5.5828607760111 12.5261133125697 20.6588029171071 22.3509476331352 22.4370259524304 20.0128290605991 22.9694883217123 23.3541388374482 23.992908386173 20.3443386140848 22.8250842096291 7.22990261954619 0 0 0 0 0 4.7084577994894 10.9974799914631 7.76592082196934 2.58083695570395 0 -9999 -9999 -9999 -9999 -9999 -9999 5.13720726442129 -9999 0 0 0 4.09466278740627 7.07185225038398 9.42282948539484 24.3362037878481 21.0613615946908 18.8632475573105 20.9039133833778 22.7584026199476 23.697154055562 22.2586494661165 24.075750133458 22.1378039106476 21.9687278198367 20.5850464481724 21.2540729002391 21.1351053292303 24.0700293528188 25.6659300187439 25.0411980484565 17.058113227853 18.0548197827259 25.6335296201807 24.1077301922042 26.1598737387325 18.1877536346649 13.7956504210481 13.8104495890308 13.8321299413971 16.1700814402397 16.1764895651976 16.5279279688758 13.8808522714636 13.7660667981165 -9999 -9999 -9999 -9999 -9999 -9999 -9999 -9999 -9999 -9999 -9999 -9999 -9999 -9999 -9999 -9999 -9999 -9999 -9999 -9999 -9999 -9999 -9999 -9999 -9999 -9999 -9999 -9999 -9999 -9999 -9999 -9999 -9999 -9999 -9999 -9999 -9999 -9999 -9999 -9999 -9999 -9999 -9999 -9999 -9999 -9999 -9999 -9999 -9999 -9999 -9999 -9999 -9999 -9999 -9999 -9999 -9999 -9999 -9999 -9999 -9999 -9999 -9999 -9999 -9999 -9999 -9999 -9999 -9999 -9999 -9999 -9999 -9999 -9999 -9999 -9999 -9999 -9999 -9999 -9999 -9999 -9999 -9999 -9999 -9999 -9999 -9999 -9999
-9999 -9999 -9999 -9999 -9999 -9999 -9999 -9999 -9999 -9999 -9999 -9999 -9999 -9999 -9999 -9999 -9999 -9999 -9999 -9999 -9999 -9999 -9999 -9999 -9999 -9999 -9999 -9999 -9999 -9999 -9999 -9999 -9999 -9999 -9999 -9999 -9999 -9999 -9999 -9999 -9999 -9999 -9999 -9999 -9999 -9999 -9999 -9999 -9999 -9999 -9999 -9999 3.56742476388327 1.70734253354506 0 0 0 0 0 0 0 0 0 0 0 0 0 0 0 0 0 0 0 0 0 0 0 0 0 0 0 0 0 0 0 0 0 0 0 0 0 0 0 0 0 0 0 0 0 0 0 0 0 0 0 0 0 0 0 0 0 0 0 0 0 0 0 0 0 0 0 0 0 0 0 0 0 0 1.32021600561491 3.90342191668325 3.76105988188003 0.269525900257458 0 0 0 0 0 0 0 0 0 0 0 0 0 0 0 0 0 0 0 0 0 0 0 0 0 0 0 0 0 0 0 0 0 0 0 0 0 0 0 0 0 0 0 0 0 0 0 0 0 0 0 0 0 0 0 0 0 0 0 0.271188524873006 1.73184467669616 2.12056553552621 2.17836773436628 2.22865662062286 2.22865662062286 2.23838017985328 2.17836773436628 2.12056553552621 2.1293335190796 2.20612154125271 2.34646492127752 2.39646116936842 2.45686904772315 2.47398749895346 2.49572825410196 2.48532567014711 2.41669022893385 2.3962320849498 2.34844072263613 2.31654490829846 2.30560370454007 2.29872366664175 2.2924104401154 2.26446485955411 2.2415587194737 2.23011650532481 2.21849295958311 2.2281416483152 2.24569994523144 2.26056297483232 2.27318586263115 2.27318586263115 2.29536621620692 2.30406202660056 2.31123681809206 2.32871993393039 3.33351943443724 3.36627449678644 3.38253957810124 3.79984483439338 3.40921623383086 2.67335884898765 2.39646730496309 2.4046266425707 2.40000438597527 2.40563018289923 2.40989708822536 2.41228668220641 2.41068849110406 2.37539727438031 2.25725345015262 2.04652988718168 1.04954177819175 0 0 0 0 0 0 0 0 0 0 0 0 0 0 0 0 0 0 0 0 0 0 0 0 0 0 0 0 0 0 0 0 0 0 0 0 0 0 0 1.7821629173755 2.18287133334498 2.67968157621897 2.58509556336601 2.03533928908325 0 0 0 0 0 0 0 0.187545822219828 3.18908835366496 8.7590022318141 8.91214236791571 1.76568436934336 1.72286914489746 1.78045642866015 3.04477194927736 3.30715867863102 2.79621180918981 3.16440204243171 2.20215215897831 1.94018617793864 1.90496233025355 1.92559644594921 1.96835466677737 2.03190596064182 1.9682507046678 2.04683866008178 2.05802888129563 1.92005564567557 1.58286228990487 1.74962375852125 1.8804561706076 1.37619197864457 0.271500828443166 0.272178102704625 1.40337316657832 1.65723364909887 0.273255202102607 0.273657449712311 1.01488599114449 1.01488599114449 1.42303406448419 1.4355095296762 1.435584461644 1.70291671940281 1.71010091642359 2.02079757255371 1.91340459217183 1.75064946018689 1.76316100592175 1.50516476988075 1.07199680494173 0.257304821302381 0 0 0 0 0 0 0 0 0 0 0 0 0 0 0 0 0 0 0 0 0 0 0 0 0 0 0 0 0 0 0 0 0 2.11356523835076 5.56585360988414 6.59925441134535 5.05293709933084 1.57126987887047 2.38675031005982 3.79192126206079 5.49764742367869 5.55397092167714 7.2678338084734 14.3637660635104 13.4511061912446 10.041648543474 10.8650223878612 14.7597145569096 24.7123183102455 22.6632020578898 18.79512410864 7.01225865089015 0 0 0 0 0 0 10.9475409523441 8.87557337367971 4.1829701280001 0 0 0 -9999 -9999 -9999 -9999 0.997347165836053 -9999 0 0 0 1.26160630990851 9.22288952769878 17.0762030748456 24.7332462163074 23.9659203488146 17.8545059915226 16.9326872364811 24.1762126409686 24.1295077993487 18.9765085622715 22.7083316464109 22.8296231449215 23.8909228886653 22.7274142944995 21.7927519558237 19.8862879746664 16.9825446030071 17.5640288540016 16.9692373422491 17.6017604925349 17.6446579179716 17.8181674048322 18.2170728199106 17.5600525751219 13.7413260392789 13.5816099971894 13.5096260956325 -9999 13.7746713612084 13.6587877770455 -9999 -9999 -9999 -9999 -9999 -9999 -9999 -9999 -9999 -9999 -9999 -9999 -9999 -9999 -9999 -9999 -9999 -9999 -9999 -9999 -9999 -9999 -9999 -9999 -9999 -9999 -9999 -9999 -9999 -9999 -9999 -9999 -9999 -9999 -9999 -9999 -9999 -9999 -9999 -9999 -9999 -9999 -9999 -9999 -9999 -9999 -9999 -9999 -9999 -9999 -9999 -9999 -9999 -9999 -9999 -9999 -9999 -9999 -9999 -9999 -9999 -9999 -9999 -9999 -9999 -9999 -9999 -9999 -9999 -9999 -9999 -9999 -9999 -9999 -9999 -9999 -9999 -9999 -9999 -9999 -9999 -9999 -9999 -9999 -9999 -9999 -9999 -9999 -9999 -9999 -9999
-9999 -9999 -9999 -9999 -9999 -9999 -9999 -9999 -9999 -9999 -9999 -9999 -9999 -9999 -9999 -9999 -9999 -9999 -9999 -9999 -9999 -9999 -9999 -9999 -9999 -9999 -9999 -9999 -9999 -9999 -9999 -9999 -9999 -9999 -9999 -9999 -9999 -9999 -9999 -9999 -9999 -9999 -9999 -9999 -9999 -9999 -9999 -9999 -9999 -9999 -9999 -9999 3.99766854421654 2.10269837246697 1.34435126522368 0 0 0 0 0 0 0 0 0 0 0 0 0 0 0 0 0 0 0 0 0 0 0 0 0 0 0 0 0 0 0 0 0 0 0 0 0 0 0 0 0 0 0 0 0 0 0 0 0 0 0 0 0 0 0 0 0 0 0 0 0 0 0 0 0 0 0 0 0 0 0 0 0 0.26315953262956 3.75408400256966 1.89267349738449 0 0 0 0 0 0 0 0 0 0 0 0 0 0 0 0 0 0 0 0 0 0 0 0 0 0 0 0 0 0 0 0 0 0 0 0 0 0 0 0 0 0 0 0 0 0 0 0 0 0 0 0 0 0 0 0 0 0 0 0 0 1.72505109836356 2.11158381588992 2.26675407350486 2.31715117278753 2.31703418065982 2.29542131647814 2.25648131499105 2.29541364463644 2.02195967122349 2.12047624008807 2.32640982777661 2.39813112108516 2.43517908760512 2.44432913770756 2.47730654158907 2.44989909469289 2.28553499643059 2.37539727438031 2.30551822836789 2.28437585117688 2.22439513720827 2.26138568611582 2.26446485955411 2.22739378280144 2.19629275889552 2.20460766668656 2.19323726607796 2.21849295958311 2.2281416483152 2.2282951746423 2.24601237955993 2.26087821091439 2.27256452599772 2.29552510859749 2.29552510859749 2.31123681809206 2.32302181083759 2.33478476017885 2.61849301750661 2.6302692452231 2.63084698304216 2.36916075510784 2.3694755749099 2.38816335479266 2.38236713630373 2.39418228086523 2.39855535248906 2.40120267714288 2.39975817559527 2.37551689726784 2.25746239001921 1.91433747149637 0.271261031468972 0 0 0 0 0 0 0 0 0 0 0 0 0 0 0 0 0 0 0 0 0 0 0 0 0 0 0 0 0 0 0 0 0 0 0 0 0 0 0 2.00785830439554 2.17639888447212 2.49625264387285 2.50412126955896 2.18931605630143 0.901516772974792 0 0 0 1.50596371014873 1.52626360707277 1.86774627173229 1.8899313134892 3.4811463797187 8.09572853480707 8.79914593700988 1.68718816632373 1.72286914489746 1.49845962837278 1.62178522837043 1.78464011438609 1.87631510948678 3.19494242734394 1.95826309115978 1.90514375232141 1.88344850792003 1.77071052197512 1.79060243623882 1.88875300191819 1.95725303503237 2.04468896195771 1.96805057928882 1.5829880901641 1.35494735244642 1.60827398562461 1.7774473349182 1.38303867957215 0 1.00148678709545 1.00602917675423 1.40337316657832 0.273670015365479 0.273989874652661 1.01058380544604 1.41655570041001 1.42295298935316 1.42932527958096 1.6882956229056 1.69580111487916 1.71019055860867 1.89035233523682 1.92090322172841 1.75064946018689 1.76316100592175 1.50521629359925 1.07424259025711 0.255011057048376 0 0 0 0 0 0 0 0 0 0 0 0 0 0 0 0 0 0 0 0 0 0 0 0 0 0 0 0 0 0 0 0 0 0 3.76026658908553 8.94489205386278 7.68193919095397 2.47367444004161 2.53990825603698 5.35836058019853 5.4775831134466 5.50690237135622 5.41668397327755 5.32510696143368 5.59566974853765 8.17744150143019 10.9713247240527 24.6814598441498 25.2064868189024 25.3000167916482 23.3327167086626 2.1307999383616 0 0 0 0 0 0 1.71613592323111 7.80265013957858 7.55266867942619 7.73251464407022 6.86355745399172 4.09019549749467 1.44567337222923 -9999 -9999 -9999 3.31780022908053 -9999 -9999 0 0 7.11654894650335 9.88295593445534 11.0595589167921 17.5026665914667 17.3938399757157 17.1106918135905 14.5534579350386 16.5670791977524 20.5508227047445 17.2946972410733 24.6324465275871 21.3598836782408 19.1974893801894 16.2724804773636 16.5150385174893 16.6328187178273 17.2363314873208 17.4843111183429 15.1807383686471 15.6646742621863 17.8004924471545 17.5730681126436 15.0605988975787 13.6693490938352 13.5701938372626 -9999 -9999 -9999 -9999 -9999 -9999 -9999 -9999 -9999 -9999 -9999 -9999 -9999 -9999 -9999 -9999 -9999 -9999 -9999 -9999 -9999 -9999 -9999 -9999 -9999 -9999 -9999 -9999 -9999 -9999 -9999 -9999 -9999 -9999 -9999 -9999 -9999 -9999 -9999 -9999 -9999 -9999 -9999 -9999 -9999 -9999 -9999 -9999 -9999 -9999 -9999 -9999 -9999 -9999 -9999 -9999 -9999 -9999 -9999 -9999 -9999 -9999 -9999 -9999 -9999 -9999 -9999 -9999 -9999 -9999 -9999 -9999 -9999 -9999 -9999 -9999 -9999 -9999 -9999 -9999 -9999 -9999 -9999 -9999 -9999 -9999 -9999 -9999 -9999 -9999 -9999 -9999 -9999 -9999 -9999 -9999
-9999 -9999 -9999 -9999 -9999 -9999 -9999 -9999 -9999 -9999 -9999 -9999 -9999 -9999 -9999 -9999 -9999 -9999 -9999 -9999 -9999 -9999 -9999 -9999 -9999 -9999 -9999 -9999 -9999 -9999 -9999 -9999 -9999 -9999 -9999 -9999 -9999 -9999 -9999 -9999 -9999 -9999 -9999 -9999 -9999 -9999 -9999 -9999 -9999 -9999 -9999 -9999 5.01020460601767 2.32274066736067 2.10269837246697 0 0 0 0 0 0 0 0 0 0 0 0 0 0 0 0 0 0 0 0 0 0 0 0 0 0 0 0 0 0 0 0 0 0 0 0 0 0 0 0 0 0 0 0 0 0 0 0 0 0 0 0 0 0 0 0 0 0 0 0 0 0 0 0 0 0 0 0 0 0 0 0 0 0 2.03432361214732 0 0 0 0 0 0 0 0 0 0 0 0 0 0 0 0 0 0 0 0 0 0 0 0 0 0 0 0 0 0 0 0 0 0 0 0 0 0 0 0 0 0 0 0 0 0 0 0 0 0 0 0 0 0 0 0 0 0 0 0 0 0 1.45411971833738 2.00482058530056 2.20865039101195 2.29544723773583 2.31072357056631 3.28667257628821 3.9041593982847 4.08612411283254 3.50770599022978 3.17062794921808 2.59903746479322 2.3766408550136 2.40184475553884 2.42183344040328 2.42417056951754 2.38622113591356 2.33628114630011 2.29518630736271 2.28450087194335 2.22439513720827 2.21368860579496 2.19200493725018 2.20769959578779 2.1589095626908 2.18512240034672 2.20460766668656 2.19323726607796 2.21849295958311 2.23986683119471 2.2282951746423 2.22844649687336 2.25780093385711 2.27287113182506 2.2727189019046 2.28506977520674 2.29552510859749 2.30406202660056 2.31123681809206 2.31692214370817 2.32871993393039 2.32888350436895 2.33494550015729 2.34699231432386 2.35899048534956 2.36350068148124 2.36379397613585 2.3782320922477 2.38989530359576 2.40184475553884 2.37676258126935 2.24808408127279 1.72505109836356 0 0 0 0 0 0 0 0 0 0 0 0 0 0 0 0 0 0 0 0 0 0 0 0 0 0 0 0 0 0 0 0 0 0 0 0 0 0 0 1.4207831517459 2.29827399459062 2.17026493662354 2.17026493662354 2.40585768077817 2.01422237075308 1.45399182518006 1.4702294672059 1.81899839104167 1.83652800217878 1.84625187967264 2.25315166410363 2.4914601775133 2.62066375172803 3.7322421677618 6.34553856723603 8.88129570315313 1.58880629208223 1.32384924112639 1.36100744729835 1.5318574771419 1.56601466507515 1.68507115382579 1.87496372658872 1.61905645027492 1.48905972108004 1.84761846271748 1.79060243623882 1.53159935226994 1.32598862122584 0.952052326231552 0.957275451740674 1.5829880901641 0.972583686453354 0.268972205872069 1.37609523683347 0.270739804287981 0.272182859858134 0 0 0 0.273265731135096 0.273657449712311 0.273670015365479 1.41655570041001 1.66529266220218 1.67303502347797 1.68076988857191 1.6882956229056 1.86600792761067 1.88235741861132 1.89035233523682 1.91350029836442 1.92836485720854 1.94951805991659 1.78089414602729 1.0763575699585 0.255011057048376 0 0 0 0 0 0 0 0 0 0 0 0 0 0 0 0 0 0 0 0 0 0 0 0 0 0 0 0 0 0 0 0 0 0 2.54669990832655 7.78524951027493 16.6977103497938 5.54679870426402 4.9886215980785 5.50905748274061 5.49159098490501 5.31785484467293 18.1556924189237 5.40204842643419 5.42934161820075 5.33350609773032 23.0545470154978 24.5486384686115 23.5993230712918 23.0343094979045 25.6517428364632 4.13602723720572 0 0 0 0 0 0 0 0 7.81927226908506 12.617020968298 12.7450369881994 7.78660808237237 4.8556179838783 2.67548704696983 -9999 -9999 3.26114283778559 -9999 -9999 0 0 7.339742699714 9.77219378343625 11.3452011035068 16.3833978113765 11.5938439954993 11.7380710823998 11.9717618006739 13.3828954538084 12.2678866219313 12.5221544089426 15.6672761556276 15.8890737369778 14.8328936665787 16.6991881705287 22.4496801733976 20.0581266324595 17.2733222215879 15.4005970319198 13.6934032851585 13.6484021444341 13.687203950768 13.6944649015934 13.6457663377253 13.5238371739559 -9999 -9999 -9999 -9999 -9999 -9999 -9999 -9999 -9999 -9999 -9999 -9999 -9999 -9999 -9999 -9999 -9999 -9999 -9999 -9999 -9999 -9999 -9999 -9999 -9999 -9999 -9999 -9999 -9999 -9999 -9999 -9999 -9999 -9999 -9999 -9999 -9999 -9999 -9999 -9999 -9999 -9999 -9999 -9999 -9999 -9999 -9999 -9999 -9999 -9999 -9999 -9999 -9999 -9999 -9999 -9999 -9999 -9999 -9999 -9999 -9999 -9999 -9999 -9999 -9999 -9999 -9999 -9999 -9999 -9999 -9999 -9999 -9999 -9999 -9999 -9999 -9999 -9999 -9999 -9999 -9999 -9999 -9999 -9999 -9999 -9999 -9999 -9999 -9999 -9999 -9999 -9999 -9999 -9999 -9999 -9999 -9999
-9999 -9999 -9999 -9999 -9999 -9999 -9999 -9999 -9999 -9999 -9999 -9999 -9999 -9999 -9999 -9999 -9999 -9999 -9999 -9999 -9999 -9999 -9999 -9999 -9999 -9999 -9999 -9999 -9999 -9999 -9999 -9999 -9999 -9999 -9999 -9999 -9999 -9999 -9999 -9999 -9999 -9999 -9999 -9999 -9999 -9999 -9999 -9999 -9999 -9999 -9999 -9999 9.62067725987794 7.3460917216292 2.40957279553276 1.33316998727812 0 0 0 0 0 0 0 0 0 0 0 0 0 0 0 0 0 0 0 0 0 0 0 0 0 0 0 0 0 0.760095499437937 0 0 0 0 0 0 0 0 0 0 0 0 0 0 0 0 0 0 0 0 0 0 0 0 0 0 0 0 0 0 0 0 0 0 0 0 0 0 0 0 0 0 0 0 0 0 0 0 0 0 0 0 0 0 0 0 0 0 0 0 0 0 0 0 0 0 0 0 0 0 0 0 0 0 0 0 0 0 0 0 0 0 0 0 0 0 0 0 0 0 0 0 0 0 0 0 0 0 0 0 0 0 0 0 0 0 1.44825461885884 2.14922535273038 2.26354835218807 2.27348068214124 3.34657794461702 4.3422050319548 4.61897530340035 4.62106781082216 4.40110126220029 4.27733250909928 4.2691436760492 2.71230118392036 2.35609431578239 2.36407928684161 2.36407928684161 2.36612345214956 2.33226161831933 2.28394179907677 2.21381708004129 2.20288969757917 2.14545089158438 2.13469544422474 2.52501905841406 2.5139900707329 2.51929221276277 2.50783299474036 2.16251981258839 2.18169669266001 2.20700152191171 2.20715321221053 2.22844649687336 2.22859561122798 2.25810028071813 2.25795169479377 2.2727189019046 2.27334366451659 2.28360929455748 2.28344828637212 2.2803364756164 2.29911185349276 2.29211983656738 2.31139762382086 2.31614668097362 2.32819995197252 2.34021239754338 2.35217501412427 2.36676935421934 2.36778996306168 2.36651773075207 2.35508732470475 2.22875767459451 1.72505109836356 0 0 0 0 0 0 0 0 0 0 0 0 0 0 0 0 0 0 0 0 0 0 0 0 0 0 0 0 0 0 0 0 0 0 0 0 0 0 0 0.843714674526575 2.39932665181365 2.39947897590253 2.17012431517054 2.00785830439554 2.31081601083439 2.02776471915974 0.922418551372974 0.933041479406068 1.83632786813444 2.38758594750048 2.7766930932882 2.79570420054853 3.86207002425342 5.93622945018853 9.64621553804194 14.4753798444803 4.93070866557057 1.55346090897231 1.14959707754068 1.39173175708098 0.867282282670618 0.883089987767975 0.898953658859535 0.909587904605809 0.253029481545444 1.52311536330491 1.30410965607301 0.94686211970218 0.94686211970218 0 0 0 0 0 0 0 0.271500828443166 0 0 0 0 0.273670015365479 0.273670015365479 1.66518832135262 1.83171751829867 1.84885788477119 1.84919651167744 1.85765845519223 1.99481403801444 2.00374406123993 2.01244016318407 2.02946100081706 2.06177569951016 1.94960517679394 1.78089414602729 1.07425428111501 0.252685640676739 0 0 0 0 0 0 0 0 0 0 0 0 0 0 0 0 0 0 0 0 0 0 0 0 0 0 0 0 0 0 0 0 0 0 5.36473180413748 17.2252000305785 22.7828482759722 7.1878901430396 5.51233697919551 5.43271916212254 7.34429022337198 19.286814445318 21.4909380137404 8.09208047858579 5.05926006673963 5.32495549041292 5.53835151033238 19.923228820164 25.6003755285769 23.4572905495923 19.1684395077501 4.47092989686442 0 0 0 0 0 0 0 0 5.09548302673438 12.9235216698871 13.8148047611419 8.06558226030362 7.11257958752558 4.40470074800934 4.48830391161654 -9999 -9999 -9999 -9999 0 1.89650751616789 7.31822164975815 9.7926505429449 11.9104880526359 17.8327017743379 11.9539487901087 12.4015347153001 12.3445068114051 12.5042504631404 12.6917814437453 13.4894653252981 13.1618372455808 13.3379701164651 13.5111354660083 13.478159928603 15.5037206295868 13.5790717524568 13.5391643324521 13.5692769328357 13.5588676889808 13.5586867839769 13.543202718212 -9999 -9999 -9999 -9999 -9999 -9999 -9999 -9999 -9999 -9999 -9999 -9999 -9999 -9999 -9999 -9999 -9999 -9999 -9999 -9999 -9999 -9999 -9999 -9999 -9999 -9999 -9999 -9999 -9999 -9999 -9999 -9999 -9999 -9999 -9999 -9999 -9999 -9999 -9999 -9999 -9999 -9999 -9999 -9999 -9999 -9999 -9999 -9999 -9999 -9999 -9999 -9999 -9999 -9999 -9999 -9999 -9999 -9999 -9999 -9999 -9999 -9999 -9999 -9999 -9999 -9999 -9999 -9999 -9999 -9999 -9999 -9999 -9999 -9999 -9999 -9999 -9999 -9999 -9999 -9999 -9999 -9999 -9999 -9999 -9999 -9999 -9999 -9999 -9999 -9999 -9999 -9999 -9999 -9999 -9999 -9999 -9999 -9999 -9999 -9999
-9999 -9999 -9999 -9999 -9999 -9999 -9999 -9999 -9999 -9999 -9999 -9999 -9999 -9999 -9999 -9999 -9999 -9999 -9999 -9999 -9999 -9999 -9999 -9999 -9999 -9999 -9999 -9999 -9999 -9999 -9999 -9999 -9999 -9999 -9999 -9999 -9999 -9999 -9999 -9999 -9999 -9999 -9999 -9999 -9999 -9999 -9999 -9999 -9999 -9999 -9999 -9999 12.9297900727773 8.63857237392929 6.40998127154937 2.2429407254564 1.70771776706192 0 0 0 0 0 0 0 0 0 0 0 0 0 0 0 0 0 0 0 0 0 0 0 0 0 0 0 0 0 0 0 0 0 0 0 0 0 0 0 0 0 0 0 0 0 0 0 0 0 0 0 0 0 0 0 0 0 0 0 0 0 0 0 0 0 0 0 0 0 0 0 0 0 0 0 0 0 0 0 0 0 0 0 0 0 0 0 0 0 0 0 0 0 0 0 0 0 0 0 0 0 0 0 0 0 0 0 0 0 0 0 0 0 0 0 0 0 0 0 0 0 0 0 0 0 0 0 0 0 0 0 0 0 0 0 2.24450458059628 3.26389786715349 4.06128944043752 3.76827745379915 4.32432137327778 4.78363911336597 4.94667021635907 4.81941803502787 4.85792668784201 4.6778362350876 4.50845409138909 3.86483461503311 2.32365280886552 2.29861902009777 2.29030256105074 2.29991602503835 2.29633469055532 2.26489985651811 2.21903779576214 2.18104143852882 2.13456160082617 2.43725967090845 3.55446960921136 3.79925487927847 4.0255770982958 3.87935706104639 3.64983336044788 3.23492253972275 2.17029544859466 2.19565264343831 2.20730267455336 2.20744990490647 2.21922906501248 2.24031414481938 2.24616533310167 2.24918584267564 2.24956881456644 2.24803107638723 2.24803107638723 2.24803107638723 2.26856026608937 2.2803364756164 2.28376821797657 2.30757923252464 2.30907596842413 2.32101887456764 2.34446290118748 2.34358288625397 2.35113351071482 2.30646712574998 2.16890350682628 1.45419750493711 0 0 0 0 0 0 0 0 0 0 0 0 0 0 0 0 0 0 0 0 0 0 0 0 0 0 0 0 0 0 0 0 0 0 0 0 0 0 0 0.843533716258931 2.00746505030616 2.00758594765595 2.17593495798134 2.41241784375986 2.64709102204258 2.20371152290778 0 0 2.25291133307167 2.71670695999956 4.40856104696104 5.1265077824408 5.60970007920015 8.05173876068098 13.3686045020993 15.7286420011877 10.3220970496516 1.62292234876416 1.14959707754068 0 0 0 0 0 0 0 0 0 0 0 0 0 0 0 0 0 0 0 0 0 0 0 0.273265731135096 1.83147683719189 1.94876514406085 1.83183468025821 1.967540545749 1.97682538786697 1.9858771026619 2.08282373834125 2.16759892413397 2.19574648737536 2.05383910156168 1.94960517679394 1.78089414602729 1.0763575699585 0 0 0 0 0 0 0 0 0 0 0 0 0 0 0 0 0 0 0 0 0 0 0 0 0 0 0 0 0 0 0.0161856261019765 0 0 0 0 2.26694830153174 5.29712539027254 15.5726592193644 7.67035767782445 9.95947894485391 22.7137146476438 15.4287547645752 7.0716557926168 6.39450256591354 17.3614155192251 2.59352484281287 5.29381847937602 6.14452686681823 24.7995830667919 24.869957568406 24.8147134379154 10.7757115090546 4.12036203322429 0 0 0 0 0 0 0 0 9.00286228882791e-05 12.9305791050896 13.0853822131226 8.05214389391767 7.76697457238705 6.67197488824459 6.28747793757996 6.63210561365968 -9999 -9999 -9999 2.28097565243924 5.35816324421609 7.72861920112223 10.1681797480396 12.3481279662072 17.6902762597862 15.3930593248467 13.689995473426 12.3605060067974 10.242398451524 12.3021348552173 12.3346411262496 12.6564660472336 13.3769329695804 13.2017216940299 -9999 -9999 -9999 -9999 -9999 -9999 -9999 -9999 -9999 -9999 -9999 -9999 -9999 -9999 -9999 -9999 -9999 -9999 -9999 -9999 -9999 -9999 -9999 -9999 -9999 -9999 -9999 -9999 -9999 -9999 -9999 -9999 -9999 -9999 -9999 -9999 -9999 -9999 -9999 -9999 -9999 -9999 -9999 -9999 -9999 -9999 -9999 -9999 -9999 -9999 -9999 -9999 -9999 -9999 -9999 -9999 -9999 -9999 -9999 -9999 -9999 -9999 -9999 -9999 -9999 -9999 -9999 -9999 -9999 -9999 -9999 -9999 -9999 -9999 -9999 -9999 -9999 -9999 -9999 -9999 -9999 -9999 -9999 -9999 -9999 -9999 -9999 -9999 -9999 -9999 -9999 -9999 -9999 -9999 -9999 -9999 -9999 -9999 -9999 -9999 -9999 -9999 -9999 -9999 -9999 -9999 -9999 -9999
-9999 -9999 -9999 -9999 -9999 -9999 -9999 -9999 -9999 -9999 -9999 -9999 -9999 -9999 -9999 -9999 -9999 -9999 -9999 -9999 -9999 -9999 -9999 -9999 -9999 -9999 -9999 -9999 -9999 -9999 -9999 -9999 -9999 -9999 -9999 -9999 -9999 -9999 -9999 -9999 -9999 -9999 -9999 -9999 -9999 -9999 -9999 -9999 -9999 -9999 -9999 -9999 10.8950539444134 9.47616663300396 7.19937573406259 5.89924686441815 3.82867263812521 1.71617694417679 0 0 0 0 0 0 0 0 0 0 0 0 0 0 0 0 0 0 0 0 0 0 0 0 0 0 0 0 1.39331412724996 0 0 0 0 0 0 0 0 0 0 0 0 0 0 0 0 0 0 0 0 0 0 0 0 0 0 0 0 0 0 0 0 0 0 0 0 0 0 0 0 0 0 0 0 0 0 0 0 0 0 0 0 0 0 0 0 0 0 0 0 0 0 0 0 0 0 0 0 0 0 0 0 0 0 0 0 0 0 0 0 0 0 0 0 0 0 0 0 0 0 0 0 0 0 0 0 0 0 0 0 0 0 0 1.26390805996181 0.589721798326334 1.88269876517625 4.13899818054075 4.63627644931889 4.71329268994523 4.75530969061919 5.16186080429421 6.77400608494332 5.92762936260003 5.98060768179504 4.87315595042977 4.81443426719097 4.43745754907361 2.26971900383831 2.23351552939902 2.202012558868 2.21921715343041 2.24819430361284 2.23986683119471 2.18512240034672 2.11283932580656 2.06641129946787 3.4922242448401 3.90791427243657 4.16301946248378 4.30990007232492 4.36747640028313 4.30502724059765 4.22330003813085 3.92753996576357 3.26267195385046 2.18400171900704 2.184302950338 2.19594935997746 2.20528942616068 2.22273041724627 2.21079245646984 2.21370036562874 2.2256816324737 2.21403356601614 2.22431237043033 2.22601239609576 2.2378586706106 2.26145466745088 2.27349934546067 2.28483908657951 2.29677214194637 2.30508034423753 2.31680152243739 2.31084706139466 2.27454576666592 2.08418199707241 1.03168472800794 0 0 0 0 0 0 0 0 0 0 0 0 0 0 0 0 0 0 0 0 0 0 0 0 0 0 0 0 0 0 0 0 0 0 0 0 0 0 0 0 0 1.78172801173697 2.41223077313326 2.57482593667598 2.52262550101738 0.911929232309566 0 0 2.49211372746065 2.81825959308184 2.79996773735936 5.13084816383307 6.5515119999138 8.70654404965821 18.6327766242841 20.1626580747013 11.3018322656179 1.13015379324088 0 0 0 0 0 0 0 0 0 0 0 0 0 0 0 0 0 0 0 0 0 0 0 0 0.272758876107326 1.65734210804265 1.66518832135262 1.8403977147374 2.11753887316442 2.12769299862387 2.07309183210371 2.08270380063456 2.16747589789412 2.2467265870197 2.15388156357923 1.94262514576016 1.50966833396247 0.259435044200959 0 0 0 0 0 0 0 0 0 0 0 0 0 0 0 0 0 0 0 0 0 0 0 0 0 0 0 0 0 0 0 1.04242567309415 4.12655812827957 1.57100911312129 2.2669852501521 5.40629472719927 5.56071899770773 5.43234470224177 7.68309194003058 24.2117381786883 17.0063013651912 16.4502931091621 13.6378223192751 17.5450490746504 5.30723437340155 4.52752900127384 2.60053357572611 2.90240680311873 10.9645546540094 23.8941873470493 23.0625782453783 19.303461981657 7.36823692703033 0 0 0 0 0 0 0 0 0 8.02791024155464 7.72447329927604 8.06307334568745 11.454125053437 8.30110001807916 8.30802971079238 7.70133950329857 7.10875012893811 6.27321996719515 -9999 3.51778572571147 5.77889997882665 7.88563721388317 11.5776334485278 12.9777548251429 12.8135147724392 13.04533041875 12.5383805805866 11.9816221923056 8.34988238997546 8.33873132459158 11.5881455783837 13.1622050746355 13.4961431809574 -9999 -9999 -9999 -9999 -9999 -9999 -9999 -9999 -9999 -9999 -9999 -9999 -9999 -9999 -9999 -9999 -9999 -9999 -9999 -9999 -9999 -9999 -9999 -9999 -9999 -9999 -9999 -9999 -9999 -9999 -9999 -9999 -9999 -9999 -9999 -9999 -9999 -9999 -9999 -9999 -9999 -9999 -9999 -9999 -9999 -9999 -9999 -9999 -9999 -9999 -9999 -9999 -9999 -9999 -9999 -9999 -9999 -9999 -9999 -9999 -9999 -9999 -9999 -9999 -9999 -9999 -9999 -9999 -9999 -9999 -9999 -9999 -9999 -9999 -9999 -9999 -9999 -9999 -9999 -9999 -9999 -9999 -9999 -9999 -9999 -9999 -9999 -9999 -9999 -9999 -9999 -9999 -9999 -9999 -9999 -9999 -9999 -9999 -9999 -9999 -9999 -9999 -9999 -9999 -9999 -9999 -9999 -9999 -9999
-9999 -9999 -9999 -9999 -9999 -9999 -9999 -9999 -9999 -9999 -9999 -9999 -9999 -9999 -9999 -9999 -9999 -9999 -9999 -9999 -9999 -9999 -9999 -9999 -9999 -9999 -9999 -9999 -9999 -9999 -9999 -9999 -9999 -9999 -9999 -9999 -9999 -9999 -9999 -9999 -9999 -9999 -9999 -9999 -9999 -9999 -9999 -9999 -9999 -9999 -9999 -9999 9.75958290595756 8.49750658435103 7.32026734923882 6.82649353114556 5.77551059928534 2.71834378020559 1.35540932834795 0 0 0 0 0 0 0 0 0 0 0 0 0 0 0 0 0 0 0 0 0 0 0 0 0 0 0 3.9891719192321 0 0 0 0 0 0 0 0 0 0 0 0 0 0 0 0 0 0 0 0 0 0 0 0 0 0 0 0 0 0 0 0 0 0 0 0 0 0 0 0 0 0 0 0 0 0 0 0 0 0 0 0 0 0 0 0 0 0 0 0 0 0 0 0 0 0 0 0 0 0 0 0 0 0 0 0 0 0 0 0 0 0 0 0 0 0 0 0 0 0 0 0 0 0 0 0 0 0 0 0 0 0 0.667893606415596 1.90401173126988 2.07498509889109 2.30496794954547 3.87152830204707 5.21688106949363 6.07755204318433 6.05610053409984 6.99622983319087 7.42978867543382 7.15727371933306 7.14569522323866 6.95994869108912 4.92225223482144 4.72696063285209 2.78147754835542 2.21033575005596 2.1575578387803 2.19859687529446 2.23287782596912 2.21624815667163 2.13641574194966 2.05577847075813 2.38271449286241 3.64460022322139 4.0705580278291 4.2906430092882 4.47954738568819 4.49449045707288 4.58330516074687 4.56860697766649 4.5279249413459 4.36124161279021 4.14736162660725 3.7029528822142 2.58998270218156 2.17021586633716 2.18746522509727 2.17578112550841 2.16414841519077 2.17851088685801 2.17851088685801 2.19071557785956 2.20175920240117 2.61353263347052 2.22566811389376 2.24934025960199 2.25810028071813 2.26381947935514 2.27558000071926 2.27700721804812 2.2419709753194 2.18840938731032 1.98737687636815 1.02778371766658 0 0 0 0 0 0 0 0 0 0 0 0 0 0 0 0 0 0 0 0 0 0 0 0 0 0 0 0 0 0 0 0 0 0 0 0 0 0 0 0 0 2.31030851892455 2.63592457703912 2.4366356667746 1.8108081188114 0 0 0 2.10337282813788 2.67670001160495 2.80381321711343 5.23645614766836 7.72623919659705 9.09207585843223 20.1893371323774 20.2728295490947 5.62154925543874 0 0 0 0 0 0 0 0 0 0 0 0 0 0 0 0 0 0 0 0 0 0 0 0 0 0 0.273242675274998 0.273657449712311 1.8403977147374 2.05351475200545 2.12769299862387 2.08258164941221 2.00374406123993 2.02090646203462 2.1368716820392 2.15388156357923 1.94951805991659 1.06959118851338 0 0 0 0 0 0 0 0 0 0 0 0 0 0 0 0 0 0 0 0 0 0 0 0 0 0 0 0 0 0 0 0 0 1.95880814299616 6.61032546305912 5.51552195130188 7.80170835537013 7.7980615307948 6.55512213181581 17.9234597459769 18.6164466610064 24.0268461253774 22.8281095230825 22.6686815840602 16.3637114639565 5.24652593307134 5.2289461743069 5.14038407720636 4.16021597103322 12.844367917806 20.9552256231197 19.3728239478166 11.8542115092955 6.43437641368126 0.540317075746767 0 0 3.10055853840615 0 0 0 0 0 0 2.43336142255622 8.05748826834204 12.136234096934 10.3781810204026 12.0181705643924 7.96080969734842 6.68165024020822 6.4678741758503 6.77290885214203 -9999 6.43535899917744 7.53276845479875 8.36256427581179 10.7910070291549 9.33363006745401 8.3558466996644 10.2098577807419 9.19141157603172 8.25390263185472 10.458447965598 12.1882271786475 -9999 -9999 -9999 -9999 -9999 -9999 -9999 -9999 -9999 -9999 -9999 -9999 -9999 -9999 -9999 -9999 -9999 -9999 -9999 -9999 -9999 -9999 -9999 -9999 -9999 -9999 -9999 -9999 -9999 -9999 -9999 -9999 -9999 -9999 -9999 -9999 -9999 -9999 -9999 -9999 -9999 -9999 -9999 -9999 -9999 -9999 -9999 -9999 -9999 -9999 -9999 -9999 -9999 -9999 -9999 -9999 -9999 -9999 -9999 -9999 -9999 -9999 -9999 -9999 -9999 -9999 -9999 -9999 -9999 -9999 -9999 -9999 -9999 -9999 -9999 -9999 -9999 -9999 -9999 -9999 -9999 -9999 -9999 -9999 -9999 -9999 -9999 -9999 -9999 -9999 -9999 -9999 -9999 -9999 -9999 -9999 -9999 -9999 -9999 -9999 -9999 -9999 -9999 -9999 -9999 -9999 -9999 -9999 -9999 -9999 -9999
-9999 -9999 -9999 -9999 -9999 -9999 -9999 -9999 -9999 -9999 -9999 -9999 -9999 -9999 -9999 -9999 -9999 -9999 -9999 -9999 -9999 -9999 -9999 -9999 -9999 -9999 -9999 -9999 -9999 -9999 -9999 -9999 -9999 -9999 -9999 -9999 -9999 -9999 -9999 -9999 -9999 -9999 -9999 -9999 -9999 -9999 -9999 -9999 -9999 -9999 -9999 -9999 8.86182151509383 7.73490462663766 7.36968784776034 6.83201412139514 6.11016055836422 4.9071088917276 4.66607762730878 3.06234134354996 1.47649845219569 0 0 0 0 0 0 0 0 0 0 0 0 0 0 0 0 0 0 0 0 0 0 0 0 0 4.43492741205171 1.76709057573923 0 0 0 0 0 0 0 0 0 0 0 0 0 0 0 0 0 0 0 0 0 0 0 0 0 0 0 0 0 0 0 0 0 0 0 0 0 0 0 0 0 0 0 0 0 0 0 0 0 0 0 0 0 0 0 0 0 0 0 0 0 0 0 0 0 0 0 0 0 0 0 0 0 0 0 0 0 0 0 0 0 0 0 0 0 0 0 0 0 0 0 0 0 0 0 0 0 0 0.734874522438305 0.719766669221543 1.31407117504738 1.92119057956326 2.32559672360828 2.47829903796389 2.58094487532421 4.14646425061593 6.26444342497245 7.28564109140426 7.11183395371864 7.43157727269027 7.62144156705573 7.54412667690351 7.35277518631658 7.31569012242036 6.09857944708724 4.77834798444381 3.86759096864859 2.23408127654826 2.20722095719777 2.22212629978266 2.2256816324737 2.19503246599968 2.09089833100641 1.89161640831561 3.28267876405855 3.70455334156093 3.96978293212425 4.32618785830902 4.56200365703351 4.6501207735091 4.74648462727982 4.74822293254141 4.76682636691784 4.70814340063952 4.65659384226379 4.53832128140238 4.4892430697982 4.38322388237329 4.28479941551145 4.28463089917685 4.27315335905296 4.28742193148151 4.27598907356801 4.28754036276162 4.15146890928553 4.16214049934245 4.15672441428851 3.97881509166694 4.00224874193986 4.01123897537065 3.72709064056644 3.71854778330345 3.30794841054123 2.48008938288039 1.96931393443982 1.01966750658143 0 0 0 0 0 0 0 0 0 0 0 0 0 0 0 0 0 0 0 0 0 0 0 0 0 0 0 0 0 0 0 0 0 0 0 0 0 0 0 0.87823354187475 0 0.889722563973107 2.20316366792944 2.20332834021237 0 0 0 1.54852917688789 2.56397449467231 2.79213790355142 5.99405672925564 7.41553219847323 7.84309618387492 7.90674040723508 9.23591501624411 9.3466725613123 4.2064591156829 0 0 0 0 0 0 0 0 0 0 0 0 0 0 0 0 0 0 0 0 0 0 0 0 0 0 0 0 0.273945861136949 1.42311310022862 1.97670561977769 1.87413755051673 1.89025235799645 1.90587650352773 1.91350029836442 2.06938241882054 1.77494053418013 0 0 0 0 0 0 0 0 0 0 0 0 0 0 0 0 0 0 0 0 0 0 0 0 0 0 0 0 0 0 0 0 0 0 1.57261654568254 5.27280848855563 6.6267764929207 14.0895329504689 12.4681110975114 23.1735640423994 18.7972791466779 18.2155342963789 17.9014625642301 8.4374963452406 6.26202831829751 5.27009687791994 5.22944566305465 5.09990996839475 16.1610414251083 12.4615728871021 20.1226087587708 19.8715634825532 21.351429585915 8.05270734529707 6.93581034610382 0 0 0 0 0 0 0 0 0 4.25575491907531 2.97403876517608 8.2491439099034 12.7041456513687 13.0471291101549 12.368480387964 8.24997141651323 7.79386382348148 7.37688171598886 7.14583263273116 -9999 6.84081241428418 7.06344028419254 7.61186419150328 7.97772785803002 9.06383793709286 8.11107191290284 7.96296263796044 7.89805518238985 9.37953082992727 11.9805846514753 13.2932316233395 -9999 -9999 -9999 -9999 -9999 -9999 -9999 -9999 -9999 -9999 -9999 -9999 -9999 -9999 -9999 -9999 -9999 -9999 -9999 -9999 -9999 -9999 -9999 -9999 -9999 -9999 -9999 -9999 -9999 -9999 -9999 -9999 -9999 -9999 -9999 -9999 -9999 -9999 -9999 -9999 -9999 -9999 -9999 -9999 -9999 -9999 -9999 -9999 -9999 21.6873412466902 27.1137545155311 19.3094714973115 -9999 20.5959463349321 19.8953009651912 -9999 -9999 -9999 -9999 -9999 -9999 -9999 -9999 -9999 -9999 -9999 -9999 -9999 -9999 -9999 -9999 -9999 -9999 -9999 -9999 -9999 -9999 -9999 -9999 -9999 -9999 -9999 -9999 -9999 -9999 -9999 -9999 -9999 -9999 -9999 -9999 -9999 -9999 -9999 -9999 -9999 -9999 -9999 -9999 -9999 -9999 -9999 -9999 -9999 -9999 -9999 -9999 -9999 -9999 -9999 -9999
-9999 -9999 -9999 -9999 -9999 -9999 -9999 -9999 -9999 -9999 -9999 -9999 -9999 -9999 -9999 -9999 -9999 -9999 -9999 -9999 -9999 -9999 -9999 -9999 -9999 -9999 -9999 -9999 -9999 -9999 -9999 -9999 -9999 -9999 -9999 -9999 -9999 -9999 -9999 -9999 -9999 -9999 -9999 -9999 -9999 -9999 -9999 -9999 -9999 -9999 -9999 -9999 8.06624357545971 7.82267750770742 7.14385859415973 6.15359813185182 6.09650287352831 5.75531040342852 5.09897533133368 4.59942784607432 3.64927481185067 3.04275984051989 0.731063922448963 0.73127332049902 0.762270920775213 1.36575737635369 0 0.79103567168338 0.804648885383212 0 0 0 0 0 0 0 0 0 0 0 0 0 0 0 0 0 0 0 0 0.910164391148476 0 0 0 0 0 0 0 0 0 0 0 0 0 0 0 0 0 0 0 0 0 0 0 0 0 0 0 0 0 0 0 0 0 0 0 0 0 0 0 0 0 0 0 0 0 0 0 0 0 0 0 0 0 0 0 0 0 0 0 0 0 0 0 0 0 0 0 0 0 0 0 0 0 0 0 0 0 0 0 0 0 0 0 0 0 0 0 0 0 0 0 0 0 0 0 0 1.70207977298445 2.11906575265338 2.11233644293882 2.23247064847398 2.48859641730804 3.96163104799322 3.92683960261254 5.83038709578305 6.25153471954454 7.08066490664256 7.41499347907798 9.24274371063524 9.27699649352304 8.29945869569617 7.58684354960507 7.47020941618863 6.85499508137043 4.88893648899066 4.55885658130297 3.46730904011628 2.24473985813121 2.23753223586012 2.23373602891075 2.16221891288769 2.49724051728755 2.74879461148694 2.77320630893279 2.50203613975865 3.41708096250465 4.18448760461285 4.55778665707246 4.71650027450488 4.82693420960828 4.88054149979644 4.89320352483704 4.86070587569716 4.85778493200951 4.82630153097318 4.79095026316377 4.76334017195159 4.71452943245302 4.7031808144035 4.65294152070084 4.652766549379 4.64501594247872 4.64700211990151 4.60082549632681 4.61452559862212 4.54568615000033 4.49009612075776 4.48403347514168 4.38519595166262 4.40753914504759 4.36133230821399 4.22015118033449 3.83329780808539 2.976451411866 1.01545479937526 0 0 0 0 0 0 0 0 0 0 0 0 0 0 0 0 0 0 0 0 0 0 0 0 0 0 0 0 0 0 0 0 0 0 0 0 0 0 0 0 0 0 0 0 0 0 2.38758594750048 2.71211116467265 2.67076777341364 2.84749680604965 7.79824043444123 8.10522469270754 8.00685597091161 6.70865293090646 2.69214958511616 2.45734169891466 1.06671890534338 0 0 0 0 0 0 0 0 0 0 0 0 0 0 0 0 0 0 0 0 0 0 0 0 0 0 0 0 0 1.42932527958096 1.69561551196053 1.0313693472519 1.03895410006914 1.04937187901038 1.48593929116665 1.49583020253554 0.264884537841131 0 0 0 0 0 0 0 0 0 0 0 0 0 0 0 0 0 0 0 0 0 0 0 0 0 0 0 0 0 0 0 0 0 0 3.32474797264675 5.63642432280623 12.6066707575199 24.9505495250591 25.9544906851186 25.1362489827779 22.2179626681353 25.004073286712 16.8439318652461 12.4210851080328 8.84607888265769 5.24740016397691 11.1821421908777 18.2917077221221 24.1358216417011 20.7118778168594 17.9824275093102 20.075036310783 17.0127696827842 9.6069476560006 6.1344066021463 0 0 0 0 0 3.0486161500224 0 6.27501501892226 7.26508391243876 7.35284868847767 6.55685383060834 8.31388894635853 13.2942173433811 13.60465603878 13.6971014289952 13.7061657002272 12.8447160595338 10.969024936262 7.82839888148815 7.5822084104646 7.20537018257737 -9999 -9999 7.64319363212931 7.73730274043248 7.84345171680473 7.84081716369961 -9999 -9999 -9999 -9999 -9999 -9999 -9999 -9999 -9999 -9999 -9999 -9999 -9999 -9999 -9999 -9999 -9999 -9999 -9999 -9999 -9999 -9999 -9999 -9999 -9999 -9999 -9999 -9999 -9999 -9999 -9999 -9999 -9999 -9999 -9999 -9999 -9999 -9999 -9999 -9999 -9999 -9999 -9999 -9999 -9999 -9999 -9999 -9999 -9999 -9999 -9999 -9999 24.5835330933236 27.7195546739733 27.7543919963691 24.0217892657893 28.3491516286417 29.8966324799502 27.2131196567614 29.3356370319938 20.9698707977503 -9999 -9999 -9999 -9999 -9999 -9999 -9999 -9999 -9999 -9999 -9999 -9999 -9999 -9999 -9999 -9999 -9999 -9999 -9999 -9999 -9999 -9999 -9999 -9999 -9999 -9999 -9999 -9999 -9999 -9999 -9999 -9999 -9999 -9999 -9999 -9999 -9999 -9999 -9999 -9999 -9999 -9999 -9999 -9999 -9999 -9999 -9999 -9999 -9999 -9999 -9999 -9999 -9999 -9999
-9999 -9999 -9999 -9999 -9999 -9999 -9999 -9999 -9999 -9999 -9999 -9999 -9999 -9999 -9999 -9999 -9999 -9999 -9999 -9999 -9999 -9999 -9999 -9999 -9999 -9999 -9999 -9999 -9999 -9999 -9999 -9999 -9999 -9999 -9999 -9999 -9999 -9999 -9999 -9999 -9999 -9999 -9999 -9999 -9999 -9999 -9999 -9999 -9999 -9999 -9999 -9999 9.03996270890421 8.02587835505485 7.54450199533181 7.10636115612543 6.932756511418 7.02754752918497 6.80660581727008 6.3476128976925 5.78076214564066 4.80678000610812 4.40622094078257 2.66432024410103 1.70771776706192 1.71617694417679 1.7319252674978 2.97193316678513 1.97651258231881 0.830682459987046 0 0 0 0 0 0 0 0 0 0 0 0 0 0 0 0 0 0 2.03364488828187 2.21963586925783 0 0 0 0 0 0 0 0 0 0 0 0 0 0 0 0 0 0 0 0 0 0 0 0 0 0 0 0 0 0 0 0 0 0 0 0 0 0 0 0 0 0 0 0 0 0 0 0 0 0 0 0 0 0 0 0 0 0 0 0 0 0 0 0 0 0 0 0 0 0 0 0 0 0 0 0 0 0 0 0 0 0 0 0 0 0 0 0 0 0 0 0 1.3598176927082 1.95954755130985 1.71105719176816 1.71938980137661 2.25147266995697 2.34946389825415 2.49835970541445 3.30058517093767 3.32224962055056 4.83445866301108 5.00528117865783 5.09577919042072 6.32279524640886 6.73830438350897 7.78769407105479 9.43055234694418 9.45630272464364 9.30036827495183 8.99499445342485 7.618434953477 7.13285114877357 5.42385439555515 4.86205384938442 4.56638814619196 3.85545554573354 2.78974828820739 2.73102617904352 2.61551046114415 3.45926307402727 3.19044246235744 2.14152809103854 2.3393147091701 2.83533371427488 4.05261467708201 4.6279144457193 4.79588832589186 5.89496936600171 6.61789766421262 6.63289808668005 6.37582724769999 5.9383086442205 5.14647531275828 4.91520508235093 4.89672654841969 4.89654960818324 4.86113894908532 4.85008705330659 4.82285040897855 4.81684315836464 4.81713097029723 4.79965898355827 4.73358532058397 4.70962386758777 4.65450517138554 4.5701371761996 4.53382019491386 4.48277039388093 4.4348169897782 4.27261532334869 4.28223750533502 3.79473005630994 2.08252358412663 0.45638544762504 0 0 0 0 0 0 0 0 0 0 0 0 0 0 0 0 0 0 0 0 0 0 0 0 0 0 0 0 0 0 0 0 0 0 0 0 0 0 0 0 1.46128833877788 1.80281268520923 0 0 0 1.84565718427869 2.26491936341336 2.103241728025 2.80530250217712 8.10266380815414 8.06506612495693 6.72833300163702 2.74332745369788 2.37090229202244 0 0 0 0 0 0 0 0 0 0 0 0 0 0 0 0 0 0 0 0 0 0 0 0 0 0 0 0 0 0 0 0 0.274242261794652 0 0 0 0.268910438722701 1.0695722423355 1.51394203253765 0 0 0 0 0 0 0 0 0 0 0 0 0 0 0 0 0 0 0 0 0 0 0 0 0 0 0 0 0 0 0 0 1.56680038911992 0 3.16474005553084 5.32734453843417 12.8422179615338 26.5505850993244 24.4274111906259 22.5528437335357 25.0470904181676 25.0631177194301 17.2219794530068 17.6714239798128 12.7174542447477 6.58959108371576 20.8470965303733 24.4888431347786 22.6131200976765 20.2555380714756 20.814232174773 22.3302560036083 10.8578955708287 10.3361665058166 1.06166818646205 0 0 0 0 5.19773161153929 7.68907470882465 7.82818963721443 7.69035615333208 7.54989710285382 8.17263956593708 12.7736553117839 12.6750490581799 12.8674443589081 13.7629996896185 13.5381678079218 13.8887497030185 13.9011448667514 13.9872367807948 13.4719312374358 9.34426267893515 8.38551343770695 -9999 -9999 -9999 -9999 -9999 -9999 -9999 -9999 -9999 -9999 -9999 -9999 -9999 -9999 -9999 -9999 -9999 -9999 -9999 -9999 -9999 -9999 -9999 -9999 -9999 -9999 -9999 -9999 -9999 -9999 -9999 -9999 -9999 -9999 -9999 -9999 -9999 -9999 -9999 -9999 -9999 -9999 -9999 -9999 -9999 -9999 -9999 -9999 -9999 -9999 -9999 -9999 -9999 -9999 -9999 -9999 -9999 -9999 -9999 27.4416927966157 27.5197024484734 26.9057936470973 29.7794752140343 26.9372943514282 26.9627538332823 27.6061856840042 -9999 -9999 -9999 -9999 -9999 -9999 -9999 -9999 -9999 -9999 -9999 -9999 -9999 -9999 -9999 -9999 -9999 -9999 -9999 -9999 -9999 -9999 -9999 -9999 -9999 -9999 -9999 -9999 -9999 -9999 -9999 -9999 -9999 -9999 -9999 -9999 -9999 -9999 -9999 -9999 -9999 -9999 -9999 -9999 -9999 -9999 -9999 -9999 -9999 -9999 -9999 -9999 -9999 -9999 -9999
-9999 -9999 -9999 -9999 -9999 -9999 -9999 -9999 -9999 -9999 -9999 -9999 -9999 -9999 -9999 -9999 -9999 -9999 -9999 -9999 -9999 -9999 -9999 -9999 -9999 -9999 -9999 -9999 -9999 -9999 -9999 -9999 -9999 -9999 -9999 -9999 -9999 -9999 -9999 -9999 -9999 -9999 -9999 -9999 -9999 -9999 -9999 -9999 -9999 -9999 -9999 -9999 -9999 8.02376391907619 7.81615546954738 7.59725956369604 7.48815558139515 7.48005489133411 7.18640185948856 7.17653544386313 7.13067300070758 6.77222761773507 6.32141632228951 4.71006790855759 2.11024770959452 2.12351633761113 3.65451492042466 4.02480882795632 3.0134778450886 1.42024909770815 0 0 0 0 0 0 0 1.7952065746037 5.27265294317912 1.80234549270186 0 2.18775879777639 0 2.01932317527842 2.0194193016978 1.45234025127774 0 0 2.35068139537703 2.46825942648545 0 0 0 0 0 0 0 0 0 0 0 0 0 0 0 0 0 0 0 0 0 0 0 0 0 0 0 0 0 0 0 0 0 0 0 0 0 0 0 0 0 0 0 0 0 0 0 0 0 0 0 0 0 0 0 0 0 0 0 0 0 0 0 0 0 0 0 0 0 0 0 0 0 0 0 0 0 0 0 0 0 0 0 0 0 0 0 0 0 0 0 1.37034605119204 1.96001040557927 1.71162769023491 1.95296873694724 2.25743248887442 2.4341215458167 2.56161564205477 3.37360444324552 4.39487175278331 5.01669175154421 5.23179041726069 5.3153773403269 5.87936233778369 6.59710791536953 8.45960419351659 9.14261745693445 9.56163524192442 9.83888285846544 9.78688310101673 9.63594619708456 8.93650462979846 7.4418697115095 6.6835309173385 5.05752542458829 4.89959144408756 4.70520571132834 4.3892721138263 4.16418074956529 4.04448017587527 3.65577817895357 2.5342497070616 2.35683295921528 2.49141352163715 2.6608086463285 4.10850879281511 4.90078227012483 6.59548683541317 7.14405763711664 7.25476100194222 7.27056094826866 7.28089936269392 7.26233779194509 7.16696639214806 6.90096270254125 6.70879723438212 6.42249010983249 6.39305168343982 5.98799740724924 5.19039557394486 4.91220951874095 4.86418995917117 4.8493303668924 4.78174943377223 4.72347716179537 4.57401291634505 4.4049668159307 4.25544737686874 4.22656116998037 4.18524227791013 4.1933193965064 3.88445674035513 3.83373000189796 2.53828296786117 1.83529361716575 0.507691424040009 0 0 0 0 0 0 0 0 0 0 0 0 0 0 0 0 0 1.69669851991731 1.70539269890128 1.95492819050288 2.6242041365049 1.37331458095414 0.787964127629606 1.38322418980293 0.802190912792863 0 0 0 0 0 0 0 0 0 0 0 0 0 0 0 0.911064778281759 0 0 0 0 1.50504995083878 2.71219640395103 7.49347929072514 7.83823579485305 6.53199720666666 2.64316365978264 2.264873032277 0.0952480415643027 0 0 0 0 0 0 0 0 0 0 0 0 0 0 0 0 0 0 0 0 0 0 0 0 0 0 0 0 0 0 0 0 0 0 0 0 0 0 0 0 0 0 0 0 0 0 0 0 0 0 0 0 0 0 0 0 0 0 0 0 0 0 0 0 0 0 0 0 0 0 7.35060944855841 13.0868545694466 5.16580585117233 5.34005804839452 10.2558556250119 18.1970998290977 24.4861867515157 19.8302517095999 16.3976807881239 21.9077915773325 21.9310584075927 22.6851401004047 24.3665624802347 18.6838292550773 13.0852585495325 19.956764506053 24.6638885390103 24.4880338603923 21.1539613307051 21.4010197125346 23.7364379478119 11.8852338580376 11.0203983643758 1.94271224603809 0 0.243848916060968 1.08983394902641 1.09089873207019 1.66357375447645 7.20991128335372 7.77492656499858 7.96508795452963 8.07787491914736 7.98344687558626 10.7021360662793 8.15215834659811 11.9394239739404 13.4020086344944 13.5949430680297 13.7301797844664 15.6917662755612 16.7488959278186 14.0636900001276 13.0203675034228 10.26158012059 -9999 -9999 -9999 -9999 -9999 -9999 -9999 -9999 -9999 -9999 -9999 -9999 -9999 -9999 -9999 -9999 -9999 -9999 -9999 -9999 -9999 -9999 -9999 -9999 -9999 -9999 -9999 -9999 -9999 -9999 -9999 -9999 -9999 -9999 -9999 -9999 -9999 -9999 -9999 -9999 -9999 -9999 -9999 -9999 -9999 -9999 -9999 -9999 -9999 -9999 -9999 21.5358943031145 22.3808015895264 23.0997595745651 -9999 -9999 -9999 22.3241179291599 -9999 -9999 19.2654046674473 19.7383166764787 18.6558124842444 17.7302624595001 -9999 -9999 -9999 -9999 -9999 -9999 -9999 -9999 -9999 -9999 -9999 -9999 -9999 -9999 -9999 -9999 -9999 -9999 -9999 -9999 -9999 -9999 -9999 -9999 -9999 -9999 -9999 -9999 -9999 -9999 -9999 -9999 -9999 -9999 -9999 -9999 -9999 -9999 -9999 -9999 -9999 -9999 -9999 -9999 -9999 -9999 -9999 -9999 -9999 -9999 -9999 -9999 -9999 -9999 -9999 -9999 -9999
-9999 -9999 -9999 -9999 -9999 -9999 -9999 -9999 -9999 -9999 -9999 -9999 -9999 -9999 -9999 -9999 -9999 -9999 -9999 -9999 -9999 -9999 -9999 -9999 -9999 -9999 -9999 -9999 -9999 -9999 -9999 -9999 -9999 -9999 -9999 -9999 -9999 -9999 -9999 -9999 -9999 -9999 -9999 -9999 -9999 -9999 -9999 -9999 -9999 -9999 -9999 -9999 -9999 -9999 8.06388527378078 7.99712387993532 7.85695734791588 7.8689982488483 7.7577537673707 7.65556278699736 7.61836103628019 7.25161445871983 7.10038026428962 5.98067203730185 4.47821352989906 3.11478975269747 3.07600626242355 3.79821090323168 2.16384873656344 1.42873827538574 0 0 0 0 0 0 0.921205588729418 8.98237604562361 19.647663424725 23.3729361573653 1.46896564954704 1.46870253531442 2.43542513068194 4.7354347969605 3.50598404919076 4.53283157307104 0 0 2.6271053314462 0 0 0 0 0 0.0399684203006203 0 0 0 0 0 0 0 0 0 0 0 0 0 0 0 0 0 0 0 0 0 0 0 0 0 0 0 0 0 0 0 0 0 0 0 0 0 0 0 0 0 0 0 0 0 0 0 0 0 0 0 0 0 0 0 0 0 0 0 0 0 0 0 0 0 0 0 0 0 0 0 0 0 0 0 0 0 0 0 0 0 0 0 0 1.37127944592044 1.96064652163135 2.13316023030484 1.9536309827827 2.12680334947534 2.25797556722874 2.35576074313871 2.56175107590266 3.38850242973674 4.37001643678018 4.67312049020149 5.14861011360863 6.61493844514875 7.3660069106346 7.57985548144245 8.02616579088694 7.84941841049233 9.73076650997289 10.2132557480305 10.3076858211178 10.4551038577341 10.2717422890021 9.8053035627564 7.55903885184146 7.19888318223381 6.27004179528829 5.05479480459729 4.82630070756966 4.67796307795379 4.41506431364409 4.18751335944925 3.36526556516856 2.44077888214203 2.55404527252331 2.63915166927608 2.73480995011583 4.15248148271869 6.543639832992 7.24584229619999 7.49662314363526 7.61495455386385 7.66919747072017 7.62424864323894 7.6209240646944 7.53695472367898 7.51823654446213 7.38254074296923 7.31273620638798 7.26739484156927 7.18212806092914 7.03706147374992 6.88867520000032 6.65395640636891 5.9170502818307 5.10872745472392 4.53261803872062 4.11447601881959 3.71895931833775 2.97744606788508 2.94465400842571 2.91297057732526 2.91285389596107 2.60401139009901 2.60393644005049 2.50707938518134 2.27581507889333 1.8467522751312 1.21035975298576 0.53062248451267 0 0 0 0 0 0 0 0 0 0 0 0 0 1.69689611980551 2.24772382739009 2.35169229256679 2.12813177155233 2.44969012196623 2.82732762100057 2.27529220999396 1.98144526573696 1.98157928560436 0.828315265140776 0.828315265140776 0 0 0 0 0 0 0 0 0 0 0 0 0 0 0 0 0 0 1.48642213041282 2.23000518971509 2.67675404603374 3.98094863788395 5.93450172112591 2.65840129054116 2.11356523835076 0 0 0 0 0 0 0 0 0 0 0 0 0 0 0 0 0 0 0 0 0 0 0 0 0 0 0 0 0 0 0 0 0 0 0 0 0 0 0 0 0 0 0 0 0 0 0 0 0 0 0 0 0 0 0 0 0 0 0 0 0 0 0 0 0 0 0 0 0 0 0 0 5.18681405411744 8.15689311279636 5.52682960588265 12.465447744934 22.9046954980818 25.5964868859622 24.7358818646029 22.201231241575 20.4313139656363 18.9766728418409 23.865254770725 24.6198100903747 22.3942794472723 23.0592405455753 18.5797848827536 16.6579949168104 23.2917659883564 24.6889940312066 17.0358393647456 11.9883686650229 17.6105102855961 16.8148297654224 11.2156506150915 3.63789636909942 1.79770561473263 3.99925003691126 5.49639474476662 3.62253297345402 0.173350381567054 1.10669845632126 4.88892535968306 7.71530007950254 8.02581483190586 10.6775556348509 10.7036477500261 9.29653584251274 13.3789936438857 8.34001805702567 13.3585062049871 17.8048706337857 17.9019456532315 17.9994850344056 14.070175971911 12.709772153316 11.7790903289028 -9999 -9999 -9999 -9999 -9999 -9999 -9999 -9999 -9999 -9999 -9999 -9999 -9999 -9999 -9999 -9999 -9999 -9999 -9999 -9999 -9999 -9999 -9999 -9999 -9999 -9999 -9999 -9999 -9999 -9999 -9999 -9999 -9999 -9999 -9999 -9999 -9999 -9999 -9999 -9999 -9999 -9999 -9999 -9999 -9999 -9999 -9999 -9999 -9999 -9999 -9999 -9999 24.7821126770735 29.1838495004237 -9999 -9999 19.8562263712386 27.1947999459537 23.5742148169843 -9999 -9999 -9999 -9999 -9999 -9999 -9999 -9999 -9999 -9999 -9999 -9999 -9999 -9999 -9999 -9999 -9999 -9999 -9999 -9999 -9999 -9999 -9999 -9999 -9999 -9999 -9999 -9999 -9999 -9999 -9999 -9999 -9999 -9999 -9999 -9999 -9999 -9999 -9999 -9999 -9999 -9999 -9999 -9999 -9999 -9999 -9999 -9999 -9999 -9999 -9999 -9999 -9999 -9999 -9999 -9999 -9999 -9999 -9999 -9999 -9999 -9999
-9999 -9999 -9999 -9999 -9999 -9999 -9999 -9999 -9999 -9999 -9999 -9999 -9999 -9999 -9999 -9999 -9999 -9999 -9999 -9999 -9999 -9999 -9999 -9999 -9999 -9999 -9999 -9999 -9999 -9999 -9999 -9999 -9999 -9999 -9999 -9999 -9999 -9999 -9999 -9999 -9999 -9999 -9999 -9999 -9999 -9999 -9999 -9999 -9999 -9999 -9999 -9999 -9999 -9999 -9999 9.60054946429286 8.98660070373108 8.07010445786787 8.01638137942498 7.95756823408405 7.9180470966678 7.78491231918008 8.58805751429197 8.16611151568374 6.21037603759667 4.47366556333254 3.86726389449526 3.15927127265342 2.18167083537811 1.79532101678928 0 1.81026784477583 0 0 0 0 0 5.25448064947326 20.9975690906269 21.1098313364754 3.57360750752658 4.55809213376217 2.34071667163396 5.22472557608267 4.62327325460942 2.54378731934645 4.89703308979794 2.6271053314462 2.67509626404866 0 0 1.89321091523797 1.56686175025861 0.0282763295031026 2.26299613763521 0 0 0 0 0 0 0 0 0 0 0 0 0 0 0 0 0 0 0 0 0 0 0 0 0 0 0 0 0 0 0 0 0 0 0 0 0 0 0 0 0 0 0 0 0 0 0 0 0 0 0 0 0 0 0 0 0 0 0 0 0 0 0 0 0 0 0 0 0 0 0 0 0 0 0 0 0 0 0 0 0 0 0 1.3718459936727 2.13946038178343 2.36153103175358 2.51300850128642 2.51300850128642 2.50872388467237 4.04329324297097 4.04329324297097 4.6938484957855 4.89035789587048 6.50443096518403 6.47062843141712 7.07143793184953 7.58853529554264 8.03660069197098 8.15589653135608 9.70192564404516 9.64591005494383 9.89180975564264 10.4262044085952 10.53492167444 10.6746770447416 10.4412114404478 9.93405482916415 9.20380113349716 7.27067663148502 6.95905513426647 5.51200042520996 4.8690399389297 4.72223093799414 4.41798554475294 3.98210477764436 2.7964293104034 2.5715820886086 2.61304163330346 2.71346885313272 2.78684049057049 5.74114917586493 6.972329853531 7.49006442585262 7.72447882075856 7.78221558214586 7.81118871040276 7.81118871040276 7.78235144528118 7.75327458823464 7.72569197079544 7.68353890539506 7.62310316059445 7.53469093856842 7.45315895575023 7.4200376862414 7.3570576024352 7.23008466217605 6.89468660445919 6.23426375996057 4.26490145739775 2.80522310039746 2.78485003548003 2.73950108034632 2.71058423329179 2.68243765586857 2.68243765586857 2.65072554239359 2.64578964424652 2.56194018349413 2.37492807005564 2.18231778379362 1.85771893991934 1.61291724383173 0.576332484569202 0 0 0 0 0 0 0 0 0 0 0 1.33068487023231 1.70558942557416 2.6582706769129 2.56685671699814 2.5135144511598 2.73677497468084 2.67117099858118 2.46393845641525 2.27539957815208 2.15174204665432 1.75952490961078 1.41885589381552 0.853304632301491 0.865116803978784 0.876591385554689 0.87682138787435 0 0 0 0 0 0 0 0 0 0 0.921381466256881 2.05931664481395 1.81825471926439 1.48628759495967 2.05918300044895 2.22986168886791 2.55764775613282 2.74441351729222 2.66808095104482 2.27365672478183 1.0377867217554 0 0 0 0 0 0 0 0 0 0 0 0 0 0 0 0 0 0 0 0 0 0 0 0 0 0 0 0 0 0 0 0 0 0 0 0 0 0 0 0 0 0 0 1.55843895268901 0 0 0 0 0 0 0 0 0 0 0 0 0 0 0 0 0 0 0 0 0 0 0 0 0 0 0 1.00909293697772 4.59606987586714 5.33536845237818 5.12790641672894 8.24514250951909 24.3121716107192 24.893935194916 26.0978493929359 25.5981167594303 23.7940868748815 21.2113098563499 24.440959045608 23.5974533948535 21.6862348260054 21.317754101905 23.1522884297854 24.895693177463 24.6949504802781 25.0514292472845 21.4109456806587 15.0647745960627 14.7682913994797 24.4702712934873 15.1925830927041 6.56003746970062 4.19509845528732 4.17820094420864 6.19798840050483 6.16445221410408 4.43883178808984 1.60350433134711 2.4973466805476 6.32190661513827 7.62915636110635 8.05708746352564 8.06433514613634 12.819630622855 13.6205119471667 13.7429389620172 13.8869330881997 17.2977382620437 17.4125689878931 18.1516185100492 14.0969367743981 12.3586041937854 12.6156393787504 -9999 -9999 -9999 -9999 -9999 -9999 -9999 -9999 -9999 -9999 -9999 -9999 -9999 -9999 -9999 -9999 -9999 -9999 -9999 -9999 -9999 -9999 -9999 -9999 -9999 -9999 -9999 -9999 -9999 -9999 -9999 -9999 -9999 -9999 -9999 -9999 -9999 -9999 -9999 -9999 -9999 -9999 9.79163413235373 10.3409805899578 12.9338934030493 21.4306415773509 21.8425246863854 -9999 -9999 -9999 -9999 -9999 -9999 -9999 -9999 -9999 -9999 -9999 -9999 -9999 -9999 -9999 -9999 -9999 -9999 -9999 -9999 -9999 -9999 -9999 -9999 -9999 -9999 -9999 -9999 -9999 -9999 -9999 -9999 -9999 -9999 -9999 -9999 -9999 -9999 -9999 -9999 -9999 -9999 -9999 -9999 -9999 -9999 -9999 -9999 -9999 -9999 -9999 -9999 -9999 -9999 -9999 -9999 -9999 -9999 -9999 -9999 -9999 -9999 -9999 -9999 -9999 -9999 -9999 -9999 -9999 -9999 -9999 -9999 -9999 -9999
-9999 -9999 -9999 -9999 -9999 -9999 -9999 -9999 -9999 -9999 -9999 -9999 -9999 -9999 -9999 -9999 -9999 -9999 -9999 -9999 -9999 -9999 -9999 -9999 -9999 -9999 -9999 -9999 -9999 -9999 -9999 -9999 -9999 -9999 -9999 -9999 -9999 -9999 -9999 -9999 -9999 -9999 -9999 -9999 -9999 -9999 -9999 -9999 -9999 -9999 -9999 -9999 -9999 -9999 -9999 -9999 10.9442212697225 10.9105137068336 11.9783116236842 11.9017796381969 12.4046200289087 14.3793567124075 13.6589760184691 12.0860224270144 8.08760446480438 4.76784545981824 4.23767564397121 2.18167083537811 2.03416929790497 1.81825471926439 1.48642213041282 2.05931664481395 0.94263002709081 0 0 0 0 5.01744901632967 10.0029337231705 19.4923486974867 20.6446727464283 8.50889962485968 4.89703308979794 2.71988178486586 3.75928871792522 4.71919399376722 4.7110417779693 4.9284625183074 1.87764620349402 2.61835983257834 1.56129146313696 0 0 1.89454980856617 0 0 0 0 0 0 0 0 0 0 0 0 0 0 0 0 0 0 0 0 0 0 0 0 0 0 0 0 0 0 0 0 0 0 0 0 0 0 0 0 0 0 0 0 0 0 0 0.854021466828819 0 0 0 0.842117229315485 0 0 0 0 0 0 0 0 0 0 0 0 0 0 0 0 0 0 0 0 0.828859888238111 0.841142616428362 0.828592685981516 0 0 0 0 0 0 0 0 1.38235070062681 1.72971272555771 1.96156676142322 2.36178744141604 2.44011048250079 2.56658293763283 5.08755079044745 7.05921703487495 7.04740419793616 7.15371759030776 7.22938624111883 7.48004104858562 7.47525571522286 7.86243353874583 8.13442597531157 8.24245419568959 8.44036284045584 9.48720084716395 10.4095691909736 10.5174276877802 10.4683653917668 10.729389879433 10.5681788055796 10.3020324194286 9.99519279419738 9.49693016850831 8.51256281729877 6.92033218162216 6.08567187097342 5.39353722627682 4.59680034238114 4.38905660868804 4.11758038474347 2.6270425834278 2.66614330580333 2.69694211831723 2.74828773330125 2.81103335704543 6.25238831165382 7.24739795939546 7.63516049908314 9.50734519119525 9.9932388170124 10.0058217407158 10.1184525775343 9.26800326469267 7.88547741258629 7.82007753668095 7.79058015692364 7.75993260619572 7.73969980766682 7.65931326202154 7.62071551194495 7.52836657458732 7.40547383931205 7.05628677014848 5.31532907811719 4.70117455406662 4.01987267570487 3.36491261662392 2.76803597846776 2.74301221140376 2.71837184129249 2.71837184129249 2.68671739056555 2.65058181861393 2.5677212688135 2.45676539047808 2.37456713885845 2.18203446216944 2.05174812054435 1.87879285576409 1.62454993923569 1.25446509495174 0.617412523817936 0.637314370163127 0 0.656455555552472 0 0 0.692584176416444 1.31869184026242 1.33042451583479 1.94031974764625 2.12178080998803 2.50923622531531 2.62413937048603 2.70368183974326 2.62855073702725 2.57962593970599 2.58431327694125 2.38190324335561 2.15736666165514 1.76645424637557 1.76645424637557 1.42742716331363 1.43569065686022 1.44387817145751 1.7944363605017 0.888004283543132 0 0 0 0 0 0 0 0 1.46922396925719 2.35112323802596 2.35112323802596 2.35112323802596 2.24053376056605 2.46867229782357 2.56706522890415 2.67677689009945 2.74718716547826 2.48901074942921 1.55893002438101 0 0 0 0 0 0 0 0 0 0 0 0 0 0 0 0 0 0 0 0 0 0 0 0 0 0 0 0 0 0 0 0 0 0.963471925771627 0.974478358291357 0 0 0 0 0.266296879096872 0 0 0 0 0 0 0 0 0 0 0 0 0 0 0 0 0 0 0 0 0 0 0 0 0 0 0 0 0 0 0 1.55843895268901 4.83226826112108 7.02859651027486 8.02327548098344 5.31980277189407 12.2180902043006 19.6947417034715 25.7870849195047 25.8577830204558 25.9446682468947 25.8802402328209 25.7123947898063 25.1358072378108 23.6407574807425 17.8448302033598 11.6552748585626 15.857115888686 21.2269118439808 19.7908815779427 20.5999709823094 12.5778505837671 12.370985818819 12.8305779507986 22.8017522248045 17.0881462884143 9.85559670710166 4.47165995963153 4.86663976745678 7.06390311731976 6.9821422509833 7.15312235176858 3.8001674466966 3.28703950065686 5.22470306467752 7.39069997565388 11.4948334677288 13.0888636837074 8.21777035804444 13.5357442737034 13.4340047861496 11.0321675360211 16.7653158332649 14.0204385559535 12.8376312661431 13.9537956107909 11.8168364101891 -9999 -9999 -9999 -9999 -9999 -9999 -9999 -9999 -9999 -9999 -9999 -9999 -9999 -9999 -9999 -9999 -9999 -9999 -9999 -9999 -9999 -9999 -9999 -9999 -9999 -9999 -9999 -9999 -9999 -9999 -9999 -9999 -9999 -9999 -9999 -9999 -9999 -9999 -9999 -9999 -9999 -9999 7.85288879735343 10.1315142116016 10.4704322554466 12.7600717042754 24.9248710575276 23.2338298393416 -9999 -9999 -9999 -9999 -9999 -9999 -9999 -9999 -9999 -9999 -9999 -9999 -9999 -9999 -9999 -9999 -9999 -9999 -9999 -9999 -9999 -9999 -9999 -9999 -9999 -9999 -9999 -9999 -9999 -9999 -9999 -9999 -9999 -9999 -9999 -9999 -9999 -9999 -9999 -9999 -9999 -9999 -9999 -9999 -9999 -9999 -9999 -9999 -9999 -9999 -9999 -9999 -9999 -9999 -9999 -9999 -9999 -9999 -9999 -9999 -9999 -9999 -9999 -9999 -9999 -9999 -9999 -9999 -9999 -9999 -9999 -9999 -9999 -9999
-9999 -9999 -9999 -9999 -9999 -9999 -9999 -9999 -9999 -9999 -9999 -9999 -9999 -9999 -9999 -9999 -9999 -9999 -9999 -9999 -9999 -9999 -9999 -9999 -9999 -9999 -9999 -9999 -9999 -9999 -9999 -9999 -9999 -9999 -9999 -9999 -9999 -9999 -9999 -9999 -9999 -9999 -9999 -9999 -9999 -9999 -9999 -9999 -9999 -9999 -9999 -9999 -9999 -9999 18.9839410625848 18.5962660082375 17.9104933388975 17.5884574641693 15.0570751042367 13.1820553401528 14.1094025195365 18.5004759245775 21.3246452435566 16.273327577421 8.98526607836349 4.74339127282186 3.19333543712514 2.21117417200278 2.05931664481395 2.07919766656333 2.252138135701 2.26454019203628 2.49165432870234 0 0 7.59931413175972 4.82027472873934 15.6174422490632 22.6164402535144 17.7246834697639 16.6841889421391 12.3679947024798 9.31613406177281 10.6521829172595 12.0983969823722 5.63966162588428 2.39578062873826 1.53522256735011 2.27446910148627 1.89189093560731 0 0 0 0 0 0 0 0 0 0 0 0 0 0 0 0 0 0 0 0 0 0 0 0 0 0 0 0 0 0 0 0 0 0 0 0 0 0 0 0 0 0 0 0 0 0 0 0 0 0 0 0.854243763516994 1.41967832519656 1.41967832519656 0.829604575635055 1.4025117034478 1.41112720388993 0.842117229315485 0 0 0 0 0 0.866022279497428 0 0 0 0 0 0 0 0 0 0 0 0.829365400059325 1.76672160987272 1.99426276894822 1.75993550544846 1.40201610964007 0.802757267939646 1.39296479812188 0 0 0 0 0 1.363476895086 1.96204361094058 2.36213552332941 2.50481700750236 5.09541033373233 6.0074514401331 6.93727172736681 7.77343048925499 7.62521891101942 7.61993750578861 7.81817522716704 7.71841348420274 7.76149449725815 7.89899095803669 8.26789048892581 8.459318644191 8.87825500162644 10.3227999418311 10.319297694727 10.6357086311754 10.7226852452807 10.5517919442877 10.3539533772661 10.2333805493118 10.2686443339871 10.1474051615602 9.61933008322462 9.41566128386466 8.45601211644686 6.81669019212031 5.5675618790206 5.53160253143679 3.00992560059917 2.73319005014949 2.75922918959586 2.75655017300644 2.79827469341633 4.74675225268191 6.64302525956048 7.37481341459171 9.65869902333929 10.3006661941452 10.3926025156735 11.3077814186189 10.6003030696364 9.99515761344174 9.57795525565676 9.29301284549207 8.74691785223956 7.83367952950631 7.78900933145224 7.73810271924769 7.67635040849427 7.54182012899114 7.29419874326659 6.45256767169634 5.35243190252402 5.05856966992797 4.45394320369071 3.41721398354274 2.77344051014192 2.74928097067631 2.72522933202783 2.69453378983051 2.65956888455394 2.61942304529019 2.5676297471321 2.45665365224785 2.38934645962299 2.30032331582115 2.19899958280468 2.06085165452516 1.88858252129953 1.8883949781394 1.64702830550732 1.65770427003375 1.65770427003375 1.29438370346063 1.3067743533033 1.3067743533033 1.31869184026242 1.68743703103608 1.69649371218838 2.12178080998803 2.35688291962799 2.5135144511598 2.57098757104766 2.62413937048603 2.57962593970599 2.45897251470726 2.58431327694125 2.53191193572142 2.2858316138696 2.16865469310544 2.00004972457212 1.77346209434518 2.00634912983624 1.78731135131738 1.45205094491253 0.888218548004081 0.888218548004081 0.898970200599386 0.899177256834355 0 0 0 0 0 0.921205588729418 1.47748880001099 2.21996474585361 2.62864929988185 2.62782555361796 2.56706522890415 2.37377341418408 2.49165432870234 2.62499460691669 2.39598439697984 0 0 0 0 0 0 0 0 0 0 0 0 0 0 0 0 0 0 0 0 0 0 0 0 0 0 0 0 0 0 0 0 0 0 0 0 0 0 0 0 3.33914118407187 0 0 0 0 0 0 0 0 0 0 0 0 0 0 0 0 0 0 0 0 0 0 0 0 0 0 0 0 1.53588224786522 0 3.10151665260289 5.01673002708656 5.51846094512527 8.25843353034418 11.021250068492 9.65936232304797 12.7121715399913 25.2540517533391 23.7055346486202 25.4018549119158 25.6077957050522 26.0918487608023 25.2075954829457 22.138065962148 20.3599601280395 20.3175857135157 16.4420987040153 22.5656719374321 24.2491688853281 25.2972803862298 19.6200719493419 18.1212645641091 20.0973424172429 19.6476302536179 20.1561192510879 17.3186952927154 11.3511111043381 5.74465590746597 5.79810613059792 6.67111241280684 6.92668161313166 6.91552417949173 3.79959344459775 6.17789714108487 5.99376811753301 6.65391997916831 7.36733198061004 13.2538989392629 7.58192252156512 12.9695879676648 8.29468798886368 -9999 13.4136370160533 13.8549781657331 14.0785395447724 13.2631129161864 12.1769740967473 12.3603240264652 -9999 -9999 -9999 -9999 -9999 -9999 -9999 -9999 -9999 -9999 -9999 -9999 -9999 -9999 -9999 -9999 -9999 -9999 -9999 -9999 -9999 -9999 -9999 -9999 -9999 -9999 -9999 -9999 -9999 -9999 -9999 -9999 -9999 -9999 -9999 -9999 -9999 -9999 7.42098721717891 10.4997638061315 13.7508129723036 16.7009806439147 22.2474149301525 22.4833674876914 22.6006008442187 22.1118470573164 23.8904789953956 -9999 -9999 -9999 -9999 -9999 -9999 -9999 -9999 -9999 -9999 -9999 -9999 -9999 -9999 -9999 -9999 -9999 -9999 -9999 -9999 -9999 -9999 -9999 -9999 -9999 -9999 -9999 -9999 -9999 -9999 -9999 -9999 -9999 -9999 -9999 -9999 -9999 -9999 -9999 -9999 -9999 -9999 -9999 -9999 -9999 -9999 -9999 -9999 -9999 -9999 -9999 -9999 -9999 -9999 -9999 -9999 -9999 -9999 -9999 -9999 -9999 -9999 -9999 -9999 -9999 -9999 -9999 -9999 -9999 -9999 -9999 -9999 -9999 -9999
-9999 -9999 -9999 -9999 -9999 -9999 -9999 -9999 -9999 -9999 -9999 -9999 -9999 -9999 -9999 -9999 -9999 -9999 -9999 -9999 -9999 -9999 -9999 -9999 -9999 -9999 -9999 -9999 -9999 -9999 -9999 -9999 -9999 -9999 -9999 -9999 -9999 -9999 -9999 -9999 -9999 -9999 -9999 -9999 -9999 -9999 -9999 -9999 -9999 -9999 -9999 -9999 -9999 -9999 -9999 19.202669962348 19.5517711241599 19.6888530293959 18.6012447783377 15.2513302549387 15.1513846580265 18.7952022694003 21.3646060118882 12.7955949637447 5.25300105681959 4.24991234637962 2.04184960811724 2.25248778629268 2.2752523526555 2.11344054376694 2.39676068556212 3.57610027153667 5.0193268944709 1.51454005303126 2.09019997496267 19.1471429108928 19.1285632250691 19.7244841823753 25.0770561749207 25.0838259178084 20.2891483511745 16.9640992290384 15.8564631607724 13.7596041758951 12.1722528445346 4.96281061133886 2.76773442799196 2.70675764252297 2.73438610320483 0.00362898155669615 0 0 0 0 0 0 0 0 0 0 0 0 0 0 0 0 0 0 0.899377520553934 0.888626345369002 0 0 0 0 0 0 0 0.931999975096347 0 0 0 0 0 0 0 0 0 0 0 0 0 0 0 0 0 0 0 0 0 0 0 0.854243763516994 1.41967832519656 1.76018660126717 1.98239341366627 1.74613751416413 1.75317590391337 1.76018660126717 1.75317590391337 0 0 0 0.854243763516994 1.77394452661477 1.41997115729463 0 0 0 0 0 0 0 0 0 0 2.29175916946874 2.16349182262925 2.28645097113574 2.28118572618045 1.98217982558801 1.74600853356299 2.28110137617958 1.9882524690176 1.7458751084837 1.98195244389664 1.97576193532084 1.96916072640621 2.13463796861562 2.25397943978216 3.36792949179342 4.71377631111421 6.35325420907052 6.78000273181254 7.45734598812375 7.98833632713773 7.9945152080521 8.04109417470416 8.17754560066864 8.26721689942424 8.15050684613266 8.2417551214121 8.40207649111838 8.47699746886993 8.58903280556236 8.60678049431777 10.3507507482491 10.5392145459836 10.6603123754987 10.7652431928342 10.8346788775243 10.8095133431179 10.6654013150849 10.422274748928 9.76052359833324 10.2219767476471 10.0442237639349 9.24296276269205 7.22049455572613 4.52759794169067 4.15654182713066 3.53513963310278 4.15046952169101 4.13945462046879 4.96067774278397 5.49688861460443 8.39662031218527 9.2525656946315 10.0113638761026 10.4583899869937 10.520531942706 10.7883580661083 10.3569124868875 9.85725198889169 9.92815548305365 10.257851808897 10.0370723379012 9.87561896539059 9.27666013548701 8.60573111225094 7.57824621185032 7.29657148261916 6.63896685893691 5.59651748926456 5.49440128171772 5.28924514732901 4.93320133510066 4.11360279483565 2.77591255758118 2.75487199846316 2.72829913218526 2.69446590370982 2.66351169693728 2.62389390654982 2.57820547874283 2.52513876681379 2.46304375083574 2.38921966870664 2.38908790122479 2.30760500442933 2.1986897485516 2.06954489294462 2.06937194768549 2.07784157097676 2.07784157097676 1.90690796781923 1.91566956142922 1.91566956142922 1.68722387884643 1.93227518928945 2.10826160804699 2.12162856694178 2.44033415592649 2.66223414956488 2.57521561645262 2.52236879224021 2.52236879224021 2.45906049101693 2.58938126735733 2.64491545586279 2.39247479070844 2.29133553465719 2.17457933616626 2.00634912983624 2.01257099787744 1.79431975666613 1.7944363605017 1.79454988830315 1.46035937518019 1.46049772189094 1.45247902370204 0.909970815706655 0.910164391148476 0.910164391148476 0 0 0.921026423885739 1.47748880001099 2.05906024624184 2.37377341418408 2.25184447589131 2.24053376056605 2.09019997496267 2.26423048813952 2.10249347183314 1.00909293697772 0 0 0 0 0 0 0 0 0 0 0 0 0 0 0 0 0 0 0 0 0 0 0 0 0 0 0 0 0 0 0 0 0 0 0 0 0 0 0 0 1.88879466557832 1.88879466557832 0 0 0 0 0 0 0 0 0 0 0 0 0 0 0 0 0 0 0 1.8909466290171 0 0 0 0 0 0 4.75426653472837 5.23364261894362 4.13169948172186 5.2321185928511 5.47298786184137 13.1714712389379 13.0250973831288 22.2836437073615 10.6357767734744 12.8555320668832 25.1240115460971 23.4410824682738 24.2868605731898 23.9404659514164 24.0681536297996 25.9912010199059 24.9538479609239 21.4880563130587 23.171445162146 20.674546535848 24.197780581588 22.0668209380337 25.8364421943223 23.8859396168691 24.1516645766002 23.0322683988578 21.257223845391 22.3621453332404 22.4518035942986 17.3707891769476 9.4202046633876 6.85339702763201 5.76985955168707 4.22482975111582 4.11247800083651 3.29516406098773 7.7634694108686 7.94844874577319 6.64827629031795 6.55193359996306 8.21815228090131 12.3387753337108 6.92850568751314 7.96886788833706 13.1782281847443 13.5168927025633 15.1456371943271 15.7934675336046 14.0214859890443 12.9416383871488 12.1545086235028 -9999 -9999 -9999 -9999 -9999 -9999 -9999 -9999 -9999 -9999 -9999 -9999 -9999 -9999 -9999 -9999 -9999 -9999 -9999 -9999 -9999 -9999 -9999 -9999 -9999 -9999 -9999 -9999 -9999 -9999 -9999 -9999 -9999 -9999 -9999 9.5006470830907 13.3546350657368 16.6034866641489 10.4224289055465 10.0104027242272 10.3383183428074 12.2434401857583 18.0148991186642 24.5001535858492 24.8684838843601 12.6001619706469 -9999 -9999 -9999 -9999 -9999 -9999 -9999 -9999 -9999 -9999 -9999 -9999 -9999 -9999 -9999 -9999 -9999 -9999 -9999 -9999 -9999 -9999 -9999 -9999 -9999 -9999 -9999 -9999 -9999 -9999 -9999 -9999 -9999 -9999 -9999 -9999 -9999 -9999 -9999 -9999 -9999 -9999 -9999 -9999 -9999 -9999 -9999 -9999 -9999 -9999 -9999 -9999 -9999 -9999 -9999 -9999 -9999 -9999 -9999 -9999 -9999 -9999 -9999 -9999 -9999 -9999 -9999 -9999 -9999 -9999 -9999 -9999 -9999 -9999 -9999
-9999 -9999 -9999 -9999 -9999 -9999 -9999 -9999 -9999 -9999 -9999 -9999 -9999 -9999 -9999 -9999 -9999 -9999 -9999 -9999 -9999 -9999 -9999 -9999 -9999 -9999 -9999 -9999 -9999 -9999 -9999 -9999 -9999 -9999 -9999 -9999 -9999 -9999 -9999 -9999 -9999 -9999 -9999 -9999 -9999 -9999 -9999 -9999 -9999 -9999 -9999 -9999 -9999 -9999 20.273620104626 20.3124372930635 20.270031976772 20.5492579476222 19.8035646220228 19.0200055361459 13.4467936506553 13.3821203228057 16.2073282158277 9.06353001169807 4.49510423506815 2.0267690209625 1.86684275939602 1.02149129387142 2.11448530846429 2.11462486606241 2.11453933331012 4.18258445453496 5.16566856349917 2.09019997496267 4.21234323664951 10.8132596884874 11.6162215146605 22.5559266845822 24.9122196811532 24.816795601201 15.4052478948754 12.0916829799456 12.1936898168918 11.9351279250183 4.40485075974521 2.74172830229578 2.73820752721257 2.61566246165645 1.02571574946424 0 0 0 0 0 0 0 0 0 0 0 0 0 0 0 0 0 0 0.910352529478859 1.46076575454773 0.899571229087967 1.45261467877479 0.877665844950349 0 0 0 0 0.910715186086946 1.4693533742667 0 0.921554899877265 2.04184960811724 1.47774905120557 0.910891201431042 0 0 0 0 0.910535888744364 0 0 0 0 0 0 0 0 0 0 0 0 0 0.84233970653787 1.75330012211993 1.98239341366627 3.696301217338 4.14505561394013 3.79789660791061 1.97599107313199 1.74613751416413 1.75317590391337 0.829604575635055 0.829835275615159 1.76030652328528 2.1693046234871 2.16366961054442 1.41143002293807 0 0.830057943052879 0 0 0 0 1.40266597275583 1.76030652328528 2.29184018693717 2.46452677335273 2.53244810242606 2.53237906384797 2.37759011474221 2.28118572618045 2.37751251130471 2.53237906384797 2.37751251130471 3.30313086617707 2.45489920301713 2.37252859354794 3.34494387065892 3.38549158160293 2.43610890185188 3.34570356706876 5.34887665770054 6.75229979398493 7.55340691475794 7.86503974088608 7.97767622818771 7.97774348172382 8.16180145642169 8.30561041967821 8.41045083362033 8.41271039269538 8.39985048401913 8.34253109211261 8.33492540556594 8.53687274332732 8.6144978192841 10.6862508042681 9.69960399329591 9.69136312616595 10.3885768386094 10.3819637083798 10.6835440790624 10.6716830868563 10.4191475035195 10.354107596717 9.97378810859898 10.2492383777717 9.93042674481777 8.54561400909921 7.5251516511487 6.59612687028448 6.21962130001554 6.23332343059972 5.62437724939378 6.86467021527304 7.041537497063 8.54197299268502 9.56567647748443 10.2127599644668 10.2056863807853 10.5007975928615 10.2825304257829 9.97828036731307 9.50431450236682 9.92658289286292 10.4074083686193 10.4088106498714 10.4585844402736 10.158496268517 9.79709694152164 9.1380769495756 8.15648148911065 5.7196846290161 5.65114651915593 5.57324315807512 5.45787062201806 5.23819661070275 4.97888598991482 3.5511858795025 2.75749043206227 2.70151093479862 2.6673722698369 2.62827009357785 2.6238036848344 2.57810439407565 2.53066961879368 2.46920818073224 2.46920818073224 2.46909018259582 2.39592947428707 2.38908790122479 2.31480398100691 2.31465678479441 2.32150587695787 2.32150587695787 2.22134968018474 2.0936601292244 2.0936601292244 2.0936601292244 1.93227518928945 2.10842203279709 2.24758662510954 2.44022463901265 2.73677497468084 2.73677497468084 2.70869099753056 2.5842448181116 2.52700886871272 2.46906350482829 2.4691394718211 2.47460787694812 2.29694872297411 2.30286241685626 2.18086383767508 2.18750302582563 2.18750302582563 2.03336437493773 2.02618535856673 2.0194193016978 1.79477016203642 1.80202219970566 1.80202219970566 1.46870253531442 0.920655175386041 0 0.921026423885739 0 1.48602849076181 1.48615680710862 1.83529484385762 1.85528524309812 1.85528524309812 0.974649419841303 1.52485780804562 0.997347165836053 0 0 0 0 0 0 0 0 0 0 0 0 0 0 0 0 0 0 0 0 0 0 0 0 0 0 0 0 0 0 0 0 0 0 0 0 0 0 0 0 0 2.48747899581782 2.56258518591087 0.985702468328246 0 0 0 0 0 0 0 0 0 0 0 0 0 0 0 0 0 0 0 0 0 0 0 0 0 4.13133144094807 7.71745670747678 5.05370743375939 5.33456488655946 7.11382500571028 10.7892116590827 10.7635484955757 12.3475329169484 12.2884969292897 20.2581951510606 22.8283022384493 22.1811605919 22.8771062327485 21.1802293629154 21.1902992481507 22.6412865038021 26.0798150846438 25.9940746152915 25.9098890744018 24.5555570053306 25.0233592888487 21.7015063173489 25.6447881744992 21.3565151821503 19.2191109586418 19.219226904903 20.0178379109508 18.1414485749304 22.0631828324145 21.7737337135919 11.9197449876582 6.94053720162292 4.44803082818382 4.0760779852406 3.5732632060969 3.58477509582608 7.35661299131044 6.48990900127718 5.35520742248293 7.49419403171403 5.29675924416545 8.01292545141123 8.07324844862121 7.92985146688327 13.0862575054255 13.7525604834144 13.4249413147618 13.8227233778728 13.9831165714669 13.1645303692491 11.8119279805043 10.4582724553519 -9999 -9999 -9999 -9999 -9999 -9999 -9999 -9999 -9999 -9999 -9999 -9999 -9999 -9999 -9999 -9999 -9999 -9999 -9999 -9999 -9999 -9999 6.4313481871043 6.42908745903325 -9999 -9999 -9999 6.90193268918322 7.51795295309367 7.43422472727837 8.77209200602026 7.38344985649562 7.655459984736 8.90324876847153 10.3747214625892 16.247132814783 25.8949339505733 23.4427158771479 11.2700740844011 12.5040898918052 12.4402613109048 12.8679711698472 14.3816512680008 14.525579852972 7.10574240305924 -9999 -9999 -9999 -9999 -9999 -9999 -9999 -9999 -9999 -9999 -9999 -9999 -9999 -9999 -9999 -9999 -9999 -9999 -9999 -9999 -9999 -9999 -9999 -9999 -9999 -9999 -9999 -9999 -9999 -9999 -9999 -9999 -9999 -9999 -9999 -9999 -9999 -9999 -9999 -9999 -9999 -9999 -9999 -9999 -9999 -9999 -9999 -9999 -9999 -9999 -9999 -9999 -9999 -9999 -9999 -9999 -9999 -9999 -9999 -9999 -9999 -9999 -9999 -9999 -9999 -9999 -9999 -9999 -9999 -9999 -9999 -9999 -9999 -9999 -9999
-9999 -9999 -9999 -9999 -9999 -9999 -9999 -9999 -9999 -9999 -9999 -9999 -9999 -9999 -9999 -9999 -9999 -9999 -9999 -9999 -9999 -9999 -9999 -9999 -9999 -9999 -9999 -9999 -9999 -9999 -9999 -9999 -9999 -9999 -9999 -9999 -9999 -9999 -9999 -9999 -9999 -9999 -9999 -9999 -9999 -9999 -9999 -9999 -9999 -9999 -9999 -9999 -9999 -9999 -9999 20.439745564836 20.5110919564022 20.3716201737622 17.9157619139027 16.632607812999 12.185034968841 9.33500970372975 6.11833637535806 4.72820395110957 1.98846436595096 0 0 0 0 1.56706744063905 2.11453933331012 5.01582152633711 6.49488446204448 4.20330341887112 5.07758874991553 15.8045685938036 9.90561525571764 23.1300743466952 22.6767524856562 22.7937216716225 14.7458152017904 11.7830002188613 12.2251006731452 6.14267222623268 6.76821042288315 6.13317552312869 2.66826737258252 2.11433624702494 0.00362898155669615 0 0 0 1.57414741562174 0 0 0 0 0 0 0 0 0 0 0 0 0 0 1.4859014528548 1.80982001745459 1.80212974921946 1.4527479217216 0.888626345369002 0 0 0 0 0 1.47761767182522 4.84773713126655 4.52591163011288 4.77359122256004 4.95680999054662 4.49540953833631 4.57118441559147 2.03394284600902 3.80204855567688 3.10975416101428 1.78787324058545 0 0 0 0 0 0 1.42833380339021 0 0 0 0 1.41997115729463 1.41997115729463 2.84982606458536 3.91309957357853 3.5641160304819 4.02446672230807 4.36137531096453 4.01199465864409 4.02437856150014 2.96536236170016 3.13094189373369 1.75317590391337 1.75330012211993 2.15795654672488 3.93079566563988 2.15804665740317 1.7535382388324 1.40281546055364 0.817363784963466 0 0 0 1.75330012211993 2.15804665740317 3.98558977806406 6.82555789687208 4.42233450381911 4.42233450381911 3.39980417325735 2.52755825258439 4.31861187051139 4.90807808241339 4.28590524378393 4.28535255869397 6.43561454991469 5.22366236883941 4.81003349648821 6.39457884363717 7.0993660173065 6.75349950326623 6.73815908067243 6.54737402084926 7.21547373784124 7.77981074663861 7.91003213175233 8.0941541936898 7.91331658797057 8.1094992707061 8.37120407969998 8.44775712470383 8.4278095302349 8.35780441373625 8.2860280599848 8.38033331151914 8.55484917953902 8.64091980178439 10.1709364385301 8.64528460112023 8.6375609197762 11.1425839175464 8.93766279686383 10.4127627927093 10.7153797894392 10.6794325865871 10.7650805414386 9.90488489731318 10.1202424587236 10.7057189145594 10.8674165982608 10.5222562485426 9.95614987166369 7.43256262106317 7.27917779519773 7.60441649731297 8.05275787462223 7.75392789880138 9.09631938054061 9.57658554661342 9.16700975649621 9.11564505890138 9.91829679560908 9.2087761801884 8.35655801119877 9.09574648767475 9.59096915600887 10.5096248638403 10.638232365077 10.6312540610942 10.4943693138412 10.266327416175 9.62414686479156 8.05867979296199 7.73642153345666 7.47686280388925 6.57364097733584 5.63601869824701 8.59451750240847 5.36509892799543 5.16826811191338 2.78542670121909 2.70785619839228 2.67103040433621 2.63240685277412 2.58780185915482 2.58313943279565 2.57810439407565 2.52513876681379 2.52513876681379 2.46920818073224 2.40255309737216 2.40255309737216 2.46896736947237 2.46896736947237 2.46883961094887 2.40215154709237 2.40832021664237 2.32802087123439 2.32802087123439 2.23499873327225 2.10826160804699 2.34604262937243 2.50481700750236 2.25348549407392 2.5135144511598 2.57106595605144 2.57962593970599 2.5796955372346 2.58938126735733 2.53724717290144 2.46921294577186 2.47453547719154 2.39255386870399 2.30286241685626 2.30917747279993 2.41099081307588 2.31615386989505 2.32351146174788 2.20210144293588 2.19460209467107 2.03345779884976 2.03345779884976 1.80202219970566 1.80212974921946 1.46883490772671 0.920843191832848 0.931288781936519 0.941930757110972 0.952815260367363 0.952815260367363 0.952988264454684 1.5142704504676 0.974649419841303 0 0.986042895123892 0 0 0 0 0 0 0 0 0 0 0 0 0 0 0 0 0 0 0 0 0 0 0 0 0 0 0 0 0 0 0 0 0 0 0 0 0 0 0 0 0 0 2.39588575240439 2.49028841249928 0 0 0 0 0 0 0 0 0 0 0 0 0 0 0 0 0 0 0 0 0 0 0 0 0 4.17228823085831 3.38415889762135 4.3555373339873 3.97085974946041 4.75561551630649 6.60192315481338 7.46115580973649 9.95768827597091 10.7511150374716 15.6390312260295 23.6337129071188 21.4439681285855 18.9745997678732 20.3194498088421 19.0641959366787 16.4032204648361 20.7864383652253 25.5315162290955 23.6027015274773 26.1147702173104 26.1176754069199 22.0552822142016 26.1813350340524 23.8532551260122 20.2157278202038 11.9247004258792 14.7010595867642 15.4518935952989 18.4808271174711 24.6725730869335 20.0412263503367 14.9589996951793 6.85510852538945 3.70344396867287 3.866990011578 5.4958064040989 5.34784888717433 7.67425329279698 7.7444274323552 7.36374857001875 6.48195518231855 2.86706650911518 5.92929914617266 7.52846102320627 7.69873731757369 12.1672319800432 13.3217767847039 14.9581469130967 13.7830370252941 13.7668788494218 12.9155837108056 11.7628559743553 10.1770272607236 -9999 -9999 -9999 -9999 -9999 -9999 -9999 -9999 -9999 -9999 -9999 -9999 -9999 -9999 -9999 -9999 -9999 -9999 -9999 -9999 5.00121857032116 9.16608888942612 10.2787455824757 10.091866240099 9.63597541865108 10.0277064884947 10.255110162411 10.2914570675823 14.1811213795434 9.82311748853173 9.60436544894024 10.1165948623936 9.89302776916987 10.0928487427973 10.9214587258884 15.8844222705142 26.7026484630716 26.4701837101944 16.1658119751671 13.3334005105159 12.6547111739124 12.1171253514766 11.2813497807655 10.2056323895486 5.17502429405403 8.32601536049826 -9999 -9999 -9999 -9999 -9999 -9999 -9999 -9999 -9999 -9999 -9999 -9999 -9999 -9999 -9999 -9999 -9999 -9999 -9999 -9999 -9999 -9999 -9999 -9999 -9999 -9999 -9999 -9999 -9999 -9999 -9999 -9999 -9999 -9999 -9999 -9999 -9999 -9999 -9999 -9999 -9999 -9999 -9999 -9999 -9999 -9999 -9999 -9999 -9999 -9999 -9999 -9999 -9999 -9999 -9999 -9999 -9999 -9999 -9999 -9999 -9999 -9999 -9999 -9999 -9999 -9999 -9999 -9999 -9999 -9999 -9999 -9999 -9999 -9999
-9999 -9999 -9999 -9999 -9999 -9999 -9999 -9999 -9999 -9999 -9999 -9999 -9999 -9999 -9999 -9999 -9999 -9999 -9999 -9999 -9999 -9999 -9999 -9999 -9999 -9999 -9999 -9999 -9999 -9999 -9999 -9999 -9999 -9999 -9999 -9999 -9999 -9999 -9999 -9999 -9999 -9999 -9999 -9999 -9999 -9999 -9999 -9999 -9999 -9999 -9999 -9999 -9999 -9999 -9999 -9999 -9999 -9999 -9999 15.144841326971 -9999 6.04693699453469 4.73955371612588 2.35233717633123 0 0 0 0 1.04278765115061 1.02708742956535 4.18310288050318 4.86146367286265 4.62917041717662 4.61136677297254 5.4520617337398 4.64334360831656 7.07894081160623 12.589160841165 20.7783478928931 17.8374682445736 12.0605650365222 18.5907605714522 14.8068375035131 8.0598966428947 11.0038051800372 9.11606290365757 2.5602469472517 2.65879198547593 1.03681653248285 0.0399171087462815 0.0399171087462815 0 0.0515954703077613 1.5741883165567 0 0 0 0 0 0 0 0 0 0 0 0.97481976447411 0.952988264454684 1.4859014528548 2.04142496206554 2.03374064077614 1.79487837693279 1.45261467877479 1.45261467877479 0.877465088002054 0.877665844950349 0 0 0 3.81880363640631 2.96628570385808 4.74188448057994 6.73509324596269 4.93494142381826 6.013827123038 4.2292993668199 6.20580165278862 1.44472930094688 0 0 0.866430666775221 0 0.85466613484421 0.866229756816576 0.854458491616898 0.85466613484421 0.842554613042336 0.842554613042336 1.41997115729463 1.41997115729463 2.61548561662541 3.4088154560852 3.16513646279645 3.90046507221229 4.2586638994107 4.35037836279762 3.51364133762237 2.72477717641755 3.49769248506581 4.12126782095478 3.68235050069563 2.14097721927074 3.12568068722241 4.16369676966139 4.78492547777302 4.32765467702977 2.15244936854631 1.98239341366627 0.81714091926425 0.803770831582281 1.39363965849793 1.74626243440945 2.27605211962986 7.01138814918564 7.7485022054685 7.81756511939162 6.45413967398235 6.45548893158323 4.41549624623553 5.56652740392935 6.66347270988121 6.4544143992574 6.67170579934288 6.15877718274591 7.43559829843077 7.39570411344871 6.83303071131966 7.45556374019612 7.74228114468753 7.56003754524827 7.64385233064437 7.60538623685562 7.43732850640138 7.84682237926257 7.97890886635241 8.08473388975939 8.02473884354074 8.27099324000486 8.41692975126281 8.40932674794182 8.40208756400616 8.29049345010215 8.39822783539469 8.52494259891046 9.58609055585791 10.4778861995531 10.4802345924084 10.1342884076669 9.61527961543574 10.1646267468249 8.66587961722374 8.93760665690056 10.4286172217034 10.5815030794404 10.8100058604959 10.6685181485657 10.288801844127 10.4920737463513 10.9035991585387 10.1738741605824 8.17349826105692 7.72959068368746 8.0087075770146 8.17001563682895 8.00059939379878 8.09653484839256 9.29805396341138 8.14672266283182 8.17079458027508 10.088277691248 10.552492382016 10.3035447300298 8.30155721465448 8.13857374706978 8.34217841676741 10.6861747937705 10.7938373295726 10.5760496298275 10.3524018179358 9.8925315664589 9.48603935617436 8.76129858493162 8.32416786042724 8.1458264470668 8.04369286718162 8.06515404761627 12.6070496449892 7.9066981337252 8.27841301693584 2.81486215505262 2.71394746942141 2.64017227415396 2.59651331470461 2.59231170695294 2.58780185915482 2.53600581247157 2.53600581247157 2.53077601304123 2.58313943279565 2.53066961879368 2.53055867276621 2.53579139721475 2.53055867276621 2.47481039090683 2.48034870489116 2.48034870489116 2.41444598861179 2.41431514954954 2.33436387294224 2.33436387294224 2.34026977223637 2.34617223156264 2.43561873541836 2.44504321183848 2.51360300249571 2.66655527925738 2.52244773663624 2.52708350223184 2.58944367202224 2.59500050355724 2.6011656033474 2.48053072888915 2.48059870194897 2.40434121949353 2.41822124915429 2.41829157813342 2.41836281259062 2.32358815633323 2.20218479649 2.19468640152976 2.03355097868825 2.03355097868825 2.03355097868825 1.80971328305171 0.931471899479183 0.931288781936519 0.941930757110972 0 0.963471925771627 0.974649419841303 0.974649419841303 0.974649419841303 0.997347165836053 1.54734412748444 0.997518298002065 0 0 0 0 0 0 0 0 0 0 0 0 0 0 0 0 0 0 0 0 0 0 0 0 0 0 0 0 0 0 0 0 0 0 0 0 0 0 0 0 2.10221201614313 0.974478358291357 0 0 0 0 0 0 0 0 0 0 0 0 0 0 0 0 0 0 0 0 0 2.78265212592953 3.87790512827014 4.64668236515014 4.80885995496357 3.58725182828449 5.54924112300374 4.49626711406027 1.93006953739235 5.49102625671421 8.76758575217055 10.8028460436665 10.1734173487501 11.1037471980449 13.1882870568313 21.6999974718356 24.537951440592 20.3354088886289 18.4214553993441 18.0295545493901 19.4629278253515 22.6277995086944 18.3696009514903 20.3340389917668 19.8463232091082 19.9074527950603 17.7506591541944 25.9362170050328 25.8015633229895 16.3685182643588 11.9070012258605 8.56586631656509 10.331308656351 10.7264083661496 15.2661755742185 23.0771761432274 20.2939150251196 11.1016645619605 6.85723487279315 3.40748434282132 6.85317469463543 7.17591037909423 7.26710702267093 7.65380616627413 7.31895510382715 8.97399467767993 7.58372152502205 7.95179307127332 6.99307266938024 7.11964475622339 7.92013802116751 10.4253679609044 13.4399540689887 13.5259402182828 13.7237915754749 13.3210976891012 12.6345399841136 11.1477235817349 8.391517633644 7.81541126090791 -9999 -9999 -9999 -9999 -9999 -9999 -9999 -9999 -9999 -9999 -9999 10.0859950962769 9.74845018920174 -9999 -9999 -9999 -9999 -9999 8.45434781456798 10.1252699799419 10.3937978807686 17.0811182300186 28.648432357193 27.7209025692221 26.3231343897573 25.6799423821749 26.1508786820122 26.0401677140049 25.8776595993141 27.1477290398317 17.0957506057756 9.9347044461417 9.93014766660295 14.8529129909994 17.0617427586584 24.7159577821718 26.4747527533637 20.2053866144145 13.4013809820568 12.3425251860419 10.1791711416263 9.68475202443392 6.10423875362764 6.62336700617851 -9999 -9999 -9999 -9999 -9999 -9999 -9999 -9999 -9999 -9999 -9999 -9999 -9999 -9999 -9999 -9999 -9999 -9999 -9999 -9999 -9999 -9999 -9999 -9999 -9999 -9999 -9999 -9999 -9999 -9999 -9999 -9999 -9999 -9999 -9999 -9999 -9999 -9999 -9999 -9999 -9999 -9999 -9999 -9999 -9999 -9999 -9999 -9999 -9999 -9999 -9999 -9999 -9999 -9999 -9999 -9999 -9999 -9999 -9999 -9999 -9999 -9999 -9999 -9999 -9999 -9999 -9999 -9999 -9999 -9999 -9999 -9999 -9999 -9999 -9999
-9999 -9999 -9999 -9999 -9999 -9999 -9999 -9999 -9999 -9999 -9999 -9999 -9999 -9999 -9999 -9999 -9999 -9999 -9999 -9999 -9999 -9999 -9999 -9999 -9999 -9999 -9999 -9999 -9999 -9999 -9999 -9999 -9999 -9999 -9999 -9999 -9999 -9999 -9999 -9999 -9999 -9999 -9999 -9999 -9999 -9999 -9999 -9999 -9999 -9999 -9999 -9999 -9999 -9999 -9999 -9999 -9999 -9999 -9999 -9999 -9999 -9999 3.13467766950659 2.24244424358657 0 0 0 0 0 0 1.51468351021301 2.46851830880808 5.20533850765199 5.4975482889991 7.86670312027836 4.61497981739427 4.83849721183355 7.87826089988231 14.7823143478628 25.3021878730065 18.8793170600832 18.8387859190996 10.2960865502984 8.37209182368453 8.21487368074021 7.24476005524557 2.75960338268847 2.72205874562142 2.64366642114402 1.05116974293175 0.0625621599218167 1.05539944172137 1.57414741562174 1.57266519311883 0.0630033026941296 0 0 0 0 0 0 0 0 0 0 1.52472149010981 1.49504516205505 1.82619804606733 2.03374064077614 2.19486011024625 2.01960918129574 2.01960918129574 1.78776436530452 1.78092274260826 1.78776436530452 0.87786059137568 1.4527479217216 0.888820752086566 0.889009173940112 3.49615005145469 5.17843226836788 5.2108340550932 4.90602968852361 4.11929286741223 1.78092274260826 0 0 1.42833380339021 1.41997115729463 1.41997115729463 1.77405752957538 2.00077690605187 1.99467351401602 1.41997115729463 0.830273036699232 0.830273036699232 2.254538426209 3.18067245092141 2.59638440544287 2.59638440544287 3.73604665648405 4.53581605863351 4.35037836279762 3.87424159433578 3.84652223307265 3.30620704287195 2.45884367411367 3.4810047912858 4.09667272820221 4.42818057276977 4.35636548238245 4.62436441806516 6.42395933957991 6.94199426670745 6.4068257904817 3.91753724112255 1.98239341366627 1.39363965849793 1.74626243440945 2.14681182939451 2.14107627408806 6.76777849593698 7.41112883376236 8.3782968972003 7.61836312531077 7.57502017482866 7.23730578952799 6.47544205444003 6.93102421618788 7.54740282005717 7.54137798797689 7.18989081868305 7.0184941451121 7.77274140250772 7.98655550637809 7.83025790824467 8.07744562527559 7.82348375852036 7.55683885051509 7.61902805797047 7.83732555871259 7.75061955562479 7.96643319794838 7.92251236162144 7.99313974920117 8.14799163504201 8.42602884735247 8.39522224772995 8.43962995263339 8.35202340224555 8.37373993545888 8.32397018361354 8.42520282335756 10.0864464464915 10.8396777487943 10.8345789276162 10.4197030617395 10.4390509122438 10.1309413729226 9.61926142365473 9.62457169742742 8.92770446650465 10.1571035874144 10.6213923947546 10.8258875554259 10.9563447671084 10.8692326169184 10.8483540489179 8.74630147103459 8.26794486929184 8.07928291007125 8.22689573348559 8.17678997940111 8.22214714470079 8.31819793549852 8.2751557185799 8.15778892423887 9.49996955259165 10.4125237682823 10.6281546773391 10.4125934995775 8.29088700692524 8.19130483154651 8.41348152518059 10.2600955654252 11.7682003930036 10.5667607672 9.62394850693088 8.57399315936391 8.55391732673493 8.60654642242557 8.54617187570897 8.45444817799458 8.46999154655815 12.9395162065525 14.616298874065 10.6901341721796 8.17686405011928 3.74307094535224 2.71705172250894 2.64379786861874 2.60062243694877 2.59651331470461 2.59240016815163 2.59240016815163 2.58789578601194 2.58789578601194 2.58780185915482 2.58313943279565 2.58303980758753 2.58293574937861 2.58293574937861 2.58293574937861 2.58293574937861 2.54063451546033 2.54063451546033 2.54063451546033 2.42001451813692 2.42013891490277 2.42013891490277 2.43063393977808 2.44043918556381 2.44514268860275 2.57528943553116 2.6242041365049 2.52708350223184 2.63359794527645 2.63359794527645 2.53731257596479 2.60122258252261 2.54931442364793 2.48059870194897 2.54937589333657 2.4110622072839 2.50221436097363 2.49432086863089 2.41836281259062 2.32358815633323 2.32366654509676 2.19477201248279 2.04123705902154 2.04133010310473 1.80982001745459 1.47723369378619 1.4859014528548 0.942109685054106 0.952815260367363 1.5142704504676 1.52472149010981 1.54720400009114 1.88892097912803 1.8890571235029 0 0 0 0 0 0 0 0 0 0 0 0 0 0 0 0 0 0 0 0 0 0 0 0 0 0 0 0 0 0 0 0 0 0 0 0 0 0 0 0 0 0 0 0 0 0 0 0 0 0 0 0 0 0 0 0 0 0 0 0 0 0 0 0 0 2.19567590639733 4.73802380307633 7.48452133435304 7.8104010673053 5.45755502019701 6.72011092746945 4.85467288810013 5.18432858063526 8.51920846712043 18.6607635926497 17.2414900125261 12.7364923398263 13.2030759764281 17.0148785349756 21.9507626329366 24.412488324454 22.8602974227295 22.0302138239473 21.2226951197216 23.1841057127959 24.4698266372518 19.2913437185251 12.9831322999207 9.01535109879031 17.799504819969 24.5593189280287 26.1553774720544 24.2731817434333 20.8670629958785 20.3448181497128 20.3937370577371 16.1027978165163 16.9517254221902 17.6432510136462 25.1735326644358 22.2367444617016 11.6775580615147 7.09359426780742 1.95582403004973 7.17018670218208 7.66064162285133 10.3888260551508 5.16253286381713 7.2304066826107 7.71948468304047 9.44232127872076 7.91375369384887 10.2747810910201 11.9580854435944 10.4043037581604 12.0861020189804 13.2860694429117 13.3493508217418 13.3683892321533 12.8509160061271 12.3579463626999 9.61446155993928 7.94811258382896 7.62445618577269 7.54211953067034 -9999 -9999 -9999 -9999 -9999 -9999 -9999 -9999 9.89033607735277 11.3296866191059 13.4761611661536 12.5357906366592 7.87037947119408 5.17542049066942 4.4939839518417 4.4479971140485 7.55623779596504 12.8884292621625 25.9255631757405 23.049200869315 20.4966947079172 24.7901263687375 26.1256759659728 26.2235379905263 27.3445317549278 27.3675891080522 15.9341595374169 15.8675465305454 15.396125891166 11.0720039392962 9.67371900081023 9.29522982665113 8.58296053888808 9.25155710979015 11.9450394776821 13.782872965777 13.7248057921777 12.1778088020117 9.92025521320114 9.37908799537671 7.40153474487054 7.23352066410868 5.61759646017608 -9999 -9999 -9999 -9999 -9999 -9999 -9999 -9999 -9999 -9999 -9999 -9999 -9999 -9999 -9999 -9999 -9999 -9999 -9999 -9999 -9999 -9999 -9999 -9999 -9999 -9999 -9999 -9999 -9999 -9999 -9999 -9999 -9999 -9999 -9999 -9999 -9999 -9999 -9999 -9999 -9999 -9999 -9999 -9999 -9999 -9999 -9999 -9999 -9999 -9999 -9999 -9999 -9999 -9999 -9999 -9999 -9999 -9999 -9999 -9999 -9999 -9999 -9999 -9999 -9999 -9999 -9999 -9999 -9999 -9999 -9999 -9999 -9999 -9999 -9999
-9999 -9999 -9999 -9999 -9999 -9999 -9999 -9999 -9999 -9999 -9999 -9999 -9999 -9999 -9999 -9999 -9999 -9999 -9999 -9999 -9999 -9999 -9999 -9999 -9999 -9999 -9999 -9999 -9999 -9999 -9999 -9999 -9999 -9999 -9999 -9999 -9999 -9999 -9999 -9999 -9999 -9999 -9999 -9999 -9999 -9999 -9999 -9999 -9999 -9999 -9999 -9999 -9999 -9999 -9999 -9999 -9999 -9999 -9999 -9999 -9999 -9999 -9999 -9999 0 0 0 0 0 0 0 1.80234549270186 4.13831981560507 7.04439408791704 8.06539246256306 4.74887552507515 5.25899452719369 8.24064141622401 10.9755412086577 23.2572675047408 13.8419408194784 13.9845896364622 12.5766063428709 15.0585617988029 14.0164770871986 8.1735291208947 5.15001565085143 2.54702018864592 2.1107556653661 1.57642594474994 1.05926877429409 1.05935626730187 1.05557939191375 1.5741883165567 1.05935626730187 0 0 0 0 0 0 0 0.0282763295031026 1.02656927016446 1.00909293697772 1.85516279871572 1.83529484385762 2.21070813610438 2.20244740185662 2.31648018220299 2.1878453621115 2.30965600714003 2.18130010439275 2.17521000111681 2.17512292364983 2.00694644432487 2.01316346698308 2.91346206171676 2.67742194370739 2.68817183531913 3.47441802517792 3.24101491622345 0.877665844950349 0 0 0 0.842554613042336 2.86148856193292 2.63413544615128 2.63413544615128 3.60050416195083 3.95064467637841 3.93814750561175 3.42337711153384 3.18900845383913 2.24557789212388 3.7431349125603 4.27099209023542 3.72974461235693 3.37256488269494 3.88757820608586 5.72296680857189 4.40130283190266 3.3138648577838 2.46793362489257 3.9579977742755 2.70225170126318 3.4810047912858 4.21739411420606 6.42863372912717 7.77195746787949 8.01726885015688 8.28305338824463 7.51560925630079 4.47944654833338 3.82231941568909 2.14681182939451 2.14107627408806 2.14681182939451 4.1536119659529 6.18179155578832 7.82590234089454 8.40279603875131 8.50032225040369 8.05428314222307 8.0026449966756 7.6369820613715 7.49104945688736 7.61661703952686 7.95442245841808 7.54442636446001 7.53805885977379 7.7050479889697 7.95154999098302 7.9290309315848 8.23170513591627 8.19381071336896 8.04153127916303 7.8009024698032 7.5575719942991 7.54557260229836 7.70517398721951 8.07460753597223 8.26360377208499 8.30713558457889 8.3137049342949 8.39394141217219 8.44111002640847 8.2340855789093 8.20270279224744 8.24428297135715 8.29429657375388 9.4104988977267 10.3611761577106 10.8261018410613 10.9267004400136 10.6158612252814 10.6040643433731 10.6219988509185 10.4270236568547 10.446085896559 9.61628050143803 9.87603997880502 12.7639769289983 12.2370800879046 12.4494773162077 12.5060467623307 10.8767954978701 8.8410657021691 8.40740604205704 8.3022518635692 8.37172785877885 8.41024695487672 8.45780937949267 8.36575556603805 8.08410175479484 8.42526291108418 8.41605823714951 8.9052103153545 8.59118870749755 8.53933584235413 8.22400178361295 8.17854145601856 8.42623082859834 8.6617161966055 12.2547165551393 12.933513066038 8.67515062683325 8.58842802085718 8.56505263002639 8.61613123192827 8.63807563634133 8.5670869432838 12.7773135618065 14.6514078764739 11.6947579343366 8.43448338654456 4.97673023320906 2.76129432616944 2.6582706769129 2.60838713773974 2.60458907437232 2.60070438470288 2.59668368120183 2.59668368120183 2.63256991158242 2.63256991158242 2.63256991158242 2.58798561324184 2.62827009357785 2.66343184692714 2.6281812855157 3.3425790676631 3.30731929812534 2.62808830414777 2.58770366869084 2.58760106829975 2.48583679716306 2.49083373248552 2.49094136809105 2.50481700750236 2.44053989589141 2.50932599853845 2.57528943553116 2.57114094734673 2.57976243510473 2.67646472488566 2.63891596906572 2.63365309728975 2.63902380352793 2.54311200747375 2.54937589333657 2.54943770665339 2.55640782561245 2.49432086863089 2.50221436097363 2.49432086863089 2.32358815633323 2.32358815633323 2.32366654509676 2.20226943137581 2.21043728559682 2.04133010310473 1.48577459692879 1.4859014528548 1.49491742642064 0.963644788397553 1.86613587344161 0.997007306852011 0 1.00909293697772 1.02041791756735 0 0 0 0 0 0 0 0 0 0 0 0 0 0 0 0 0 0 0 0 0 0 0 0 0 0 0 0 0 0 0 0 0 0 0 0 0 0 0 0 0 0 0 0 0 0 0 0 0 0 0 0 0 0 0 0 0 0 0 0 0 0 0 0 1.44525746631782 2.18189231007026 4.56114185245471 9.81294335676415 12.6341874251427 8.75984792981508 6.60784752670403 4.84388982333499 5.52342020806172 10.9245147101968 18.7305690341525 23.6102005340442 17.2606002439027 21.6871268106079 16.9386324891801 16.9426826853259 20.4118898480122 22.1064512285132 23.3503605725333 24.7979344685974 25.6460072682649 24.3107476983524 21.611697609347 15.0671478769102 12.6681044614193 18.8298248478526 23.4512593121749 21.8158928832539 26.3150099458915 25.0304819372525 24.840473573024 22.1323043217485 22.1658464739351 19.9229506054795 18.2949588657206 18.3276614973365 19.5327865192571 14.9271368218819 6.54523693581256 2.41101640604939 6.80642323876569 10.3446778150633 7.63028767680853 7.49110308605632 7.92495495558447 8.83491861651863 7.69014122307589 7.75962719909083 9.47674728682979 10.2586524193118 11.9530918672355 12.7735927468896 13.0936267827919 13.218325031187 13.3774054038907 13.1386340203575 12.7743518015124 10.9686083204458 8.10736596885528 7.79414001245546 7.70676758804466 7.37789258079716 7.13179410849132 -9999 -9999 -9999 -9999 9.82636312096317 12.1622200724077 10.3769150109207 12.959000248506 13.4529733393616 13.5527563994162 13.4354898021465 13.228483950705 12.9034378048774 7.56629649337495 9.38488182615756 17.4158479667282 25.471172481804 22.4340627516107 23.1321549071196 25.8808917393156 27.8710568869819 27.9418768472756 27.893286220611 25.508239927994 15.8330911259456 13.6816163876204 10.9796679837011 9.51045818975562 9.11321131126312 7.35418779167817 7.2654720369057 7.04845885195043 6.42973750701954 6.00605433369587 9.61301890346223 9.28363617572 7.01884056277467 5.8348017496786 6.59834834506055 6.59946669880454 2.34564830322191 4.97646471265862 -9999 -9999 -9999 -9999 -9999 -9999 -9999 -9999 -9999 -9999 -9999 -9999 -9999 -9999 -9999 -9999 -9999 -9999 -9999 -9999 -9999 -9999 -9999 -9999 -9999 -9999 -9999 -9999 -9999 -9999 -9999 -9999 -9999 -9999 -9999 -9999 -9999 -9999 -9999 -9999 -9999 -9999 -9999 -9999 -9999 -9999 -9999 -9999 -9999 -9999 -9999 -9999 -9999 -9999 -9999 -9999 -9999 -9999 -9999 -9999 -9999 -9999 -9999 -9999 -9999 -9999 -9999 -9999 -9999 -9999 -9999 -9999 -9999 -9999
-9999 -9999 -9999 -9999 -9999 -9999 -9999 -9999 -9999 -9999 -9999 -9999 -9999 -9999 -9999 -9999 -9999 -9999 -9999 -9999 -9999 -9999 -9999 -9999 -9999 -9999 -9999 -9999 -9999 -9999 -9999 -9999 -9999 -9999 -9999 -9999 -9999 -9999 -9999 -9999 -9999 -9999 -9999 -9999 -9999 -9999 -9999 -9999 -9999 -9999 -9999 -9999 -9999 -9999 -9999 -9999 -9999 -9999 -9999 -9999 -9999 -9999 -9999 -9999 -9999 0 0 0 0 0 0 2.29184018693717 4.49642978200593 5.0995110101729 5.2122226149543 5.30512055826117 7.95899917949142 11.1829446715643 11.0028736858846 13.9742688387824 16.684345598324 19.6628166343146 10.767200230064 12.9501645035835 13.5738212904718 9.86393596141914 4.90186130172759 2.4711314148716 2.10623376937451 1.06946450091585 1.06946450091585 1.06641049478943 0.103474669423806 1.89250037398148 0.112871071713256 0 0 0 0 0 0 0 1.56908050635455 1.89231603214308 1.87825150840545 2.09007588609134 2.06841454559571 2.34098525507013 2.33199805749259 2.41868142223558 2.41136898371392 3.3226948342125 2.39860421816004 3.29900003944177 3.75058153103557 3.06484712524068 3.62844009775674 3.96350190317808 4.33019812609895 3.96341348217615 3.95748430918878 4.18866964371333 3.21891890077967 3.21089208098179 0.854243763516994 0.854243763516994 2.28330180103046 3.43751399258783 4.29906465423106 4.29906465423106 3.93814750561175 4.39488590026259 3.93805861817292 3.92567925546216 3.91997265351878 3.15795848703823 3.14184572493857 4.64921036972116 4.64921036972116 4.41248711411651 4.22424872193047 4.71204436362877 6.29345007194521 4.21759777813379 3.29586502977588 3.47079806813061 3.29586502977588 4.19767235215007 4.6964161202737 7.43621325482836 7.37246107402151 7.167661798217 6.47381537655305 4.68788377470777 4.22452168746492 4.31091926332272 3.81728484499185 3.8949485799791 4.23127570094016 4.58272697114536 8.19531603971103 8.38595565621629 8.61254387555215 8.42669421837736 8.31033688514917 8.15119570247208 7.92639225944777 8.19764569849096 8.02436439067193 8.09675035566921 7.95156651745876 7.9075718010279 8.15944881549229 8.40816209651679 8.27618763757041 8.15835346701684 8.24321245697323 8.10765531451759 7.79652902476861 7.54000639474158 7.35636296219264 7.87074938846041 8.30650820831948 8.39114135364228 8.31655825717513 8.33334735466878 8.36640207221192 8.20277349500188 7.78975606469474 7.83983378109168 8.0220537829633 8.27940429501996 8.38694521492724 8.19691471496679 10.5855150819754 10.8898412608478 10.8816889227035 10.8766884812441 10.9008060294003 10.9261297713531 10.8102421408716 11.2093571615364 12.336436047421 13.0255342224058 12.9177750825354 12.9913051518786 17.8324860289789 13.6959908834941 10.1491804577492 8.55448155794214 8.51673978233594 8.53131387170775 8.44602708669702 8.4042106438483 8.32779235883231 8.13844660002825 8.29262566316223 8.26690860186031 8.58599378266894 8.94580248978897 8.51143063013633 8.14223896033165 8.43643720997613 8.40120421041679 8.39565536888792 8.70732494382322 8.65554346405206 8.55140014084734 8.53810330877297 8.6548569494536 8.66925695992455 8.66234446573308 8.66006666122397 12.7778597125923 13.5634491715134 10.3530466412056 7.89656999117445 3.77825332074454 2.70363102736422 2.66223414956488 2.65470750718165 2.64755709860105 2.64401472044934 2.64039291499705 3.38328093162338 3.97013249412598 3.35101385966482 3.38173745244498 3.36462251054943 3.36454773982398 3.3295823227612 3.96085463359651 3.97323736239609 4.34339998120449 3.97718095040439 2.63231943473732 2.59221916829796 2.54566092202007 2.49094136809105 2.55453537884651 2.55877826328351 2.50500305331999 2.50932599853845 2.567095734698 2.57536017936789 2.62873426892368 2.67646472488566 2.63365309728975 2.59505896834307 2.63902380352793 2.5951170654309 2.60122258252261 2.54950086726833 2.60817070368798 2.55646983794789 2.49432086863089 2.49438957130648 2.41843605926727 2.41843605926727 2.32366654509676 2.32366654509676 2.21052333742505 2.21052333742505 1.82608995672091 1.50409970773467 1.50409970773467 0.963644788397553 0.985702468328246 0 0 0 0 0 0 0 0 0 0 0 0 0 0 0 0 0 0 0 0 0 0 0 0 0 0 0 0 0 0 0 0 0 0 0 0 0 0 0 0 0 0 0 0 0 0 0 0 0 0 0 0 0 0 0 0 0 0 0 0 0 0 0 0 0 0 0 0 1.43709846347057 2.30382765178797 4.10680607246259 10.4554165955339 17.6757860956251 11.2727408953596 10.1778079115028 5.66327389986328 5.67304300597996 10.7329598686056 13.3270372605995 21.998692727966 17.3348637923462 22.1180270595494 16.8952887797677 10.2211512079997 12.6686159521125 13.9261063231516 21.9901137544225 22.1717082048506 24.8328156919842 23.3225677797901 21.6179721823599 19.9129667240636 19.2815026667006 20.5027982164855 22.4303717957217 25.9824252715725 24.2152935178376 24.2776995349423 25.0152591136563 26.3066971457749 19.4474762155994 21.0475623707545 17.4330717863305 12.8806754789935 25.8246459119509 15.5010835505302 5.45171586099991 3.91609447839327 6.66444186855989 9.41142695812146 7.18159602173369 7.68343301811124 9.11831156947677 9.50057051208892 7.68028013934931 7.7693808471542 7.78028645178533 8.00784772944567 10.258363727444 12.8443629826199 12.8996802293573 13.8310573091698 17.2146230760993 16.859666305481 13.2265481398975 13.3994973083383 12.8240908262451 9.63991890423867 7.99411359098054 7.69914853824056 7.59731553836177 7.2005750643464 7.34191415436507 7.86011846270156 9.16164580097618 10.4912665145674 13.4984541272945 12.9791242313813 13.4515112247239 13.5215407345817 13.3169729981008 18.979818583859 17.5386390484645 13.0725605654857 12.791401543414 12.6117186318327 26.3756097884497 24.7702519722946 24.9637819145117 25.9132072752109 27.384586199877 28.604869651144 28.4342663301287 27.8690838367076 25.7442848010869 17.5452550510486 13.7108649979585 12.6837807491222 9.13301987575434 7.17167408317297 7.18439357832839 6.79867574496027 4.99381155465417 4.57180672441531 4.26092470250616 3.82496343336004 4.2762323875876 5.59102182425298 2.29788023839037 2.28324153358538 1.90511075304984 2.04906409951014 6.66003701231786 7.49324945693245 -9999 -9999 -9999 -9999 -9999 -9999 -9999 -9999 -9999 -9999 -9999 -9999 -9999 -9999 -9999 -9999 -9999 -9999 -9999 -9999 -9999 -9999 -9999 -9999 -9999 -9999 -9999 -9999 -9999 -9999 -9999 -9999 -9999 -9999 -9999 -9999 -9999 -9999 -9999 -9999 -9999 -9999 -9999 -9999 -9999 -9999 -9999 -9999 -9999 -9999 -9999 -9999 -9999 -9999 -9999 -9999 -9999 -9999 -9999 -9999 -9999 -9999 -9999 -9999 -9999 -9999 -9999 -9999 -9999 -9999 -9999 -9999 -9999
-9999 -9999 -9999 -9999 -9999 -9999 -9999 -9999 -9999 -9999 -9999 -9999 -9999 -9999 -9999 -9999 -9999 -9999 -9999 -9999 -9999 -9999 -9999 -9999 -9999 -9999 -9999 -9999 -9999 -9999 -9999 -9999 -9999 -9999 -9999 -9999 -9999 -9999 -9999 -9999 -9999 -9999 -9999 -9999 -9999 -9999 -9999 -9999 -9999 -9999 -9999 -9999 -9999 -9999 -9999 -9999 -9999 -9999 -9999 -9999 -9999 -9999 -9999 -9999 -9999 -9999 0 0 0 0 0.775550194689813 2.25994194043838 2.50972397097831 10.3653506192531 11.3802961695919 11.1375837036548 5.33033367878266 11.1653663887387 10.4676503548208 12.9957784627497 16.6342365435404 13.2607585330977 7.96814906533789 8.14878683403015 7.99547979202013 8.45748493651682 5.27203774580942 2.53311497696548 2.10227376269689 1.57853256013508 1.57853256013508 1.07508582137451 1.07508582137451 0.130229735160789 0 0 0 0 0 0.103660766320283 0.0839195036837195 1.04707938963166 2.11412604556338 2.27439931738099 2.39653407569938 2.38641272712648 2.3508803406911 2.44539254910845 3.44574788196847 4.05133617320007 4.43471522263345 4.35962148428063 3.94229392921528 4.28363572553055 4.57025611821415 4.26334469134068 4.72583524413643 4.78493940947853 4.78493940947853 4.69652619513169 4.60095784925275 4.59526929207362 4.34469400894119 4.7977279642029 4.33306296179852 3.18043569897531 3.40871346365911 4.16455319887061 4.87388595019753 5.01297996303413 4.93128981802609 4.8628123855668 4.44511044214074 4.14731218232621 4.14731218232621 3.37256488269494 3.35676420237298 4.64399806817395 6.33483727870516 5.50258086320515 4.22424872193047 4.48184364670284 6.2080260529515 4.48175318723352 4.19155581350037 3.45329006732755 3.45329006732755 4.19144582424886 4.30314132089528 4.57736840579977 4.77623170446709 4.93606158617924 6.44674763792708 6.46424252210448 4.87326862813055 4.2995234426862 4.58470503053611 4.29505837231833 4.21298268657778 4.74087058819474 8.31873609628587 8.40443318952571 8.626065547086 8.53179260232863 8.52974226164062 8.32392930967366 8.36039727220077 8.41449107237046 8.39399147745862 8.33363016332684 8.33363016332684 8.21002052558326 8.48190703446428 8.4684457671532 8.30395854106482 8.2435054764219 8.22682442737679 8.11150448936728 7.99210657890991 7.72365569191123 7.37438722230542 7.92043768522765 8.23476146367961 8.27001713647639 8.39147534743908 8.35630594949148 7.98668795176 7.89604128478671 7.63104221200248 7.40725714120537 7.83593206968222 8.05320538342349 7.7745954673709 8.10021794847144 10.1688262348602 10.8809211594065 10.989454008655 10.9902357967236 11.0685131524254 11.1426293965784 11.1729536352427 11.1503510148594 13.1643466194204 14.4787776026993 13.2187376490018 14.4198526797659 17.3142076784862 12.9991098790283 12.6280820599442 8.65653488245758 8.91596909203997 8.61997027777593 8.5178283222878 8.36581977360612 8.3262698178918 8.2648591399655 8.03013563311759 8.18519328020898 8.65359942681296 8.98800898214473 8.51151177633355 8.25471409119564 8.02855928848017 8.08369560696839 8.29495916007999 8.36736167976551 8.66502766971398 8.61909102545431 8.62928506129436 8.70398490979013 8.70853411412233 8.69534935423452 10.1719324394484 13.3102047736573 12.796836770586 8.59392768099495 7.97709863948518 4.61801514237652 3.6505473867949 3.58859811341581 4.1476842649348 3.4621547626731 3.41015736333707 3.99955342177277 4.38593282569369 4.38593282569369 4.37370491440249 4.37364230075388 4.36098317967877 4.35149163414514 4.3476339678757 4.3476339678757 4.34755919715025 4.35134820971671 3.95428551708914 3.34662598995015 2.59240016815163 2.59660043229764 2.59660043229764 2.55886400794364 2.56292063189642 2.56300143771822 2.567095734698 2.56716880355505 2.57549396114235 2.66666252133436 2.67651434445629 2.63370800944884 2.63902380352793 2.64502142757051 2.64507640133673 2.60133905228214 2.60133905228214 2.60823120713812 2.60823120713812 2.55653433805856 2.49438957130648 2.49438957130648 2.41843605926727 2.41843605926727 2.32374785671308 2.20235652317803 2.21052333742505 1.82608995672091 1.83507399008787 1.5042256398905 1.51414165124475 0.974478358291357 1.54734412748444 1.02041791756735 0 0 0 0 0 0 0 0 0 0 0 0 0 0 0 0 0 0 0 0 0 0 0 0 0 0 0 0 0 0 0 0 0 0 0 0 0 0 0 0 0 0 0 0 0 0 0 0 0 0 0 0 0 0 0 0 0 0 0 0 0 0 0 0 0 0 1.43696635611045 2.0073519862373 5.35223772820602 12.1764219079351 18.133271362581 18.504626665723 14.0138310421449 12.1716471097466 9.95980217180642 9.39949963781119 10.7595835422416 17.4791429747913 16.6728283909567 18.8606186574862 17.2173119792589 18.8236232993606 19.0814896124067 18.5664027734029 18.3200521288405 15.7680472120038 22.2865332670569 23.3387116344693 23.6012388693715 22.7882380097076 20.8787707582133 22.3267301263226 25.4709910964875 18.7265021048487 25.0606252687304 25.8270295920525 24.0601855894989 25.1874558584853 23.2768513623623 19.8873173623591 16.0930154180322 13.5559387712866 22.9868222866437 13.0342820325052 6.10573184492948 3.30707655045481 5.38618518546131 8.964159271267 6.63508420740397 8.41675720433896 9.01781741823642 8.66412394186285 7.35798799542844 7.28452367672709 7.47378783162653 7.62115397079833 9.33246714220844 11.2649528797993 13.6169308409461 16.9151060650449 16.6892318515967 17.6691088171826 16.8572549825099 15.6039781278256 13.164951469269 12.1266157497331 11.2980893235062 9.11641680607283 8.01091854526118 7.96178392395733 9.90471086888295 12.6813186863711 13.5510547527059 13.666738974446 13.5648867381151 13.481760503826 13.475891362288 13.3732656097959 13.2250115792614 16.8797699522962 14.9643981685124 12.9534836288998 12.8779899952984 12.4884762327233 27.9954318618813 24.7740570085634 25.4790129170553 27.6887368646797 28.6578604200714 28.1374987060923 26.1106754546954 24.42029888913 21.9578064569514 20.6485723289982 15.8820509236755 13.4706618952655 10.568371777306 8.64166562671679 8.06822703873419 6.81363512973843 4.63342769786177 4.29663811145575 3.62433121652541 3.17001952463807 4.2952476628103 4.33100079644287 4.82273227803975 6.83923395336112 4.31189386743606 -9999 -9999 -9999 -9999 -9999 -9999 -9999 -9999 -9999 -9999 -9999 -9999 -9999 -9999 -9999 -9999 -9999 -9999 -9999 -9999 -9999 -9999 -9999 -9999 -9999 -9999 -9999 -9999 -9999 -9999 -9999 -9999 -9999 -9999 -9999 -9999 -9999 -9999 -9999 -9999 -9999 -9999 -9999 -9999 -9999 -9999 -9999 -9999 -9999 -9999 -9999 -9999 -9999 -9999 -9999 -9999 -9999 -9999 -9999 -9999 -9999 -9999 -9999 -9999 -9999 -9999 -9999 -9999 -9999 -9999 -9999 -9999 -9999 -9999 -9999 -9999
-9999 -9999 -9999 -9999 -9999 -9999 -9999 -9999 -9999 -9999 -9999 -9999 -9999 -9999 -9999 -9999 -9999 -9999 -9999 -9999 -9999 -9999 -9999 -9999 -9999 -9999 -9999 -9999 -9999 -9999 -9999 -9999 -9999 -9999 -9999 -9999 -9999 -9999 -9999 -9999 -9999 -9999 -9999 -9999 -9999 -9999 -9999 -9999 -9999 -9999 -9999 -9999 -9999 -9999 -9999 -9999 -9999 -9999 -9999 -9999 -9999 -9999 -9999 -9999 -9999 -9999 -9999 0 0 0 1.29564904844959 3.9957218677455 7.10873139385877 7.10873139385877 11.455038012194 13.6262429789977 7.76418846743444 7.31932322425782 5.33369447163536 11.4153774391988 11.4048768951043 9.13934749038264 8.32726293116466 8.35267561224434 8.15118157477996 7.83391040401699 6.44592197970083 4.20883721821978 2.09230477831717 1.88345410954907 1.88539417268387 1.07979576733663 1.57770921600173 1.08175486383426 0 0 0 0 0 0.103660766320283 1.05935626730187 1.89485591721819 2.11446489050775 2.39500430671197 2.49037986179719 2.56689945304599 3.59301728433542 3.4859290671557 4.47052909602525 4.72852454609763 5.9585514455197 4.65054529612015 4.80375566549094 4.96885346237877 4.91151662892819 4.84709220876901 4.95500762267964 5.07099019662531 5.13966916321469 6.16854704295948 5.19707021417251 5.01301722760729 4.86268984944986 4.93071754437574 4.68492929995546 3.98323615118884 4.15291649478473 4.45038169824869 5.00224442041563 5.01297996303413 5.01297996303413 6.00920191621279 4.92562297452154 4.26490196630458 3.36369378902719 2.5275801504878 2.50571032033474 5.51469661222075 7.4384231027276 6.99592287647083 6.91732010329431 5.24575744294906 5.23407629182982 6.68307179944864 6.18374413778866 4.46352651048905 3.9344454441429 4.18408695059524 4.56047345465301 4.79406891252801 5.63247213447924 6.35337106223492 7.24906603985664 6.88797411405451 6.50252376297194 4.51047542581087 4.9139189351598 4.9139189351598 4.73104299114875 4.90303537385695 7.47453734206173 7.88588559136206 8.48024520829616 8.59883933648789 8.58931335551462 8.50955947877498 8.50286913776377 8.42206719237498 8.48783548916429 8.46664168035899 8.38885663503361 8.52010808607451 8.50225182496212 8.434967153672 8.33502009519402 8.22122516564751 8.22122516564751 8.21400657526557 8.10180758223718 7.72372989270715 7.57347851801443 8.05044045645903 8.3010385583725 8.31202350716799 8.23568405598076 8.27433218248374 7.8893777476192 7.33845096916798 7.44608905658045 7.46172600657296 7.23020249257726 7.87427439515561 7.3149267257272 7.59970718137342 9.08694908181102 9.75076999606488 10.709795673206 10.8803009944848 11.1930124143302 11.2504919834337 13.4010138852741 14.0947732853915 12.358033584385 14.7728575748151 15.3114188960233 18.4251828581943 17.9374576462203 15.9269695183739 15.1225766270062 8.93210149270575 8.63023323848479 8.54920939975638 8.49342708447413 8.50624096757303 8.28346594436498 8.05967618574668 7.9034387450955 8.15501949885239 8.60957823315614 8.67050111406505 8.49912823513908 8.28393747998046 8.05214989697854 7.89578809084181 7.9407036316862 8.25908717686481 10.8795892133728 10.8734716282929 8.73427684097326 8.72194931793178 8.70117954768351 8.70912991547273 13.4845027494559 13.3357538304689 10.6638653914804 8.58650181454318 7.54071213838897 5.95422801364506 4.94182148339314 4.92226952697589 5.0462296877868 4.85645379042518 4.64171555002161 4.63127840349802 4.62782925315335 4.62782925315335 4.61694588107112 4.61694588107112 4.61688577942399 4.37002816799497 4.36091642077565 4.36091642077565 4.35705953198055 4.35705953198055 4.3608464460271 3.98100408851086 3.38313474827602 2.64024927618324 2.60078270223167 2.55894604912019 2.56307881450841 2.61237018644052 2.61243580147993 2.61629956013332 2.62438467490804 2.62444204142245 2.62890380325066 2.63370800944884 2.6390782448806 2.6390782448806 2.64507640133673 2.60133905228214 2.60823120713812 2.60823120713812 2.60823120713812 2.54956654220659 2.54963607253546 2.55660265822035 2.41851258880428 2.41851258880428 2.42649927476058 2.33182334018979 2.21061313013431 2.04980871704031 1.83507399008787 1.84470692383966 1.52458995441037 0.997007306852011 0.997177165624046 1.56129146313696 0 0 0 0 0.00362898155669615 0 0 0 0 0 0 0 0 0 0 0 0 0 0 0 0 0 0 0 0 0 0 0 0 0 0 0 0 0 0 0 0 0 0 0 0 0 0 0 0 0 0 0 0 0 0 0 0 0 0 0 0 0 0 0 0 0 0 0 0 0 1.42900306751963 3.77524433877351 5.12562578722279 10.7982091355347 18.1423701848413 18.6166811391742 18.1821758270036 18.4243815372008 13.6523414765478 7.13068058655738 9.97975733282801 12.4491487028859 13.1077926050925 13.1618364024994 20.6721373440332 24.7680942960242 24.5352417312694 24.369687388108 24.1989696917804 24.6940239050818 14.4296603369937 14.4134227007312 14.6923582287793 22.9288785018092 25.578552980759 20.0054262557308 18.2633152231596 19.2557724522298 23.9382577533469 22.0617726767944 24.7482155284618 26.5259380068785 25.501531719507 22.6613563182203 18.177984906621 19.1202852801542 14.3668035706637 7.32019421214026 3.62821347259704 1.96199032422932 5.64351717990818 11.7765575636565 9.20416563265526 7.11813773316772 7.3213709325333 7.36200519868562 7.22947534911453 7.00774855298469 7.17905732312071 7.42072733533446 8.7187100804342 10.0138050238809 12.3941875808471 16.6013098741295 22.6393372466269 24.2774762822018 16.8764755267891 17.0781932692952 16.7823712094607 17.1482284274142 12.978888417876 13.0409364135061 13.2643215493992 13.2434153317135 13.3905609019434 13.2756528587959 14.3794714158402 16.8730726145468 13.1801871142129 17.1981260461924 16.9293035753855 13.1449766292377 13.0547981534354 17.0878877845114 14.8895239038675 14.5988926207227 14.7403246853012 14.9738551702185 14.9294759332546 29.0029365348413 28.5887609206673 28.8231537459179 28.303195828552 26.2853830315159 23.8893289234624 18.5236852940969 16.1198156284423 15.9785651800076 15.8240338858942 14.9007928287297 11.2291665569827 10.4728573436153 9.15613844125987 9.1292034435892 9.09119937042655 7.09493019885641 7.22192804432404 7.17923915636539 6.73965884074324 6.8119264216811 7.06330791107902 7.12649363356013 4.90786494653778 -9999 -9999 -9999 -9999 -9999 -9999 -9999 -9999 -9999 -9999 -9999 -9999 -9999 -9999 -9999 -9999 -9999 -9999 -9999 -9999 -9999 -9999 -9999 -9999 -9999 -9999 -9999 -9999 -9999 -9999 -9999 -9999 -9999 -9999 -9999 -9999 -9999 -9999 -9999 -9999 -9999 -9999 -9999 -9999 -9999 -9999 -9999 -9999 -9999 -9999 -9999 -9999 -9999 -9999 -9999 -9999 -9999 -9999 -9999 -9999 -9999 -9999 -9999 -9999 -9999 -9999 -9999 -9999 -9999 -9999 -9999 -9999 -9999 -9999 -9999 -9999
-9999 -9999 -9999 -9999 -9999 -9999 -9999 -9999 -9999 -9999 -9999 -9999 -9999 -9999 -9999 -9999 -9999 -9999 -9999 -9999 -9999 -9999 -9999 -9999 -9999 -9999 -9999 -9999 -9999 -9999 -9999 -9999 -9999 -9999 -9999 -9999 -9999 -9999 -9999 -9999 -9999 -9999 -9999 -9999 -9999 -9999 -9999 -9999 -9999 -9999 -9999 -9999 -9999 -9999 -9999 -9999 -9999 -9999 -9999 -9999 -9999 -9999 -9999 -9999 -9999 -9999 -9999 -9999 0 1.2402645539659 2.44929042139994 7.04655769689989 9.21129793508907 7.57400358040047 11.0735300332705 13.0915389722659 7.71436960474583 5.45013335539028 5.39135469987796 10.8872574622388 5.5325834951201 8.10751745981046 10.2301990560618 9.28652168950003 8.18417446752069 8.09792113727629 7.35252930323673 5.09002399486565 3.53112204048202 2.23628119835992 1.88345410954907 1.88343037949283 1.57702267645098 1.88134761577762 0 0 0 0.146244240072963 1.88878561269159 1.57838070192242 1.89455982086505 2.26872166895446 2.39241493563466 2.59169717673515 2.56650497294353 4.23750681681273 4.58099133009075 4.13976720840115 4.73744207610669 7.02097211036675 7.38780763323135 7.04737039693749 7.45065311475878 6.72385121847605 6.05834932549212 6.06544092210093 5.13292201395968 5.12046587156206 6.04338840597708 6.7282265761675 6.21996192835092 6.1716396118023 5.22407437514308 5.0492671046698 4.847079491069 4.56262130019373 4.847079491069 4.56262130019373 4.76526721153118 5.00224442041563 5.00224442041563 6.09438274147345 4.90571803434165 4.25341070764428 3.36358375747905 2.49145630683133 3.31398928423554 6.38456090235053 7.5649710581906 7.78277379019736 7.71363860586125 6.81890610842447 6.58828896135617 8.27342187238119 7.44593163143722 6.06555174032528 3.94085905132115 4.4634281569519 5.60378608582744 6.45401016430473 7.37687449996174 7.58101688966255 7.46102186393243 6.95845407551981 5.77737950068209 4.8404288226291 4.89531192600387 4.93796472921982 5.15648479384154 8.10273807315104 8.44856826743261 8.52325684603301 8.62469040352216 8.59986308836672 8.52399616960296 8.45008162416855 8.49780221361483 8.30325965550541 8.40584073802145 8.51462671475798 8.59320198433629 8.61000319589192 8.64397484897039 8.63476651644561 8.42044572536101 8.32536322232908 8.21400657526557 8.21704400880504 8.20384413836155 7.99397577098207 7.5689667547869 8.04178647939033 8.09959886021052 8.1838267192672 8.22915159560737 8.26311743987535 8.20876288385298 7.61160592782398 5.95004581731508 7.11844456083624 6.77633171655839 6.87519254023046 7.26048265770835 7.78458544562021 10.0271822068871 10.9136208452772 11.1978700610472 11.1942064526448 11.3272878448669 11.3815706248393 14.2284789079351 14.9549802795396 15.497913560131 15.1553299844221 16.1361981499153 23.5990049520658 24.4661995671584 23.18758231614 17.2337542521595 10.4125005856912 8.62843661508571 8.55960122856541 8.50727775095064 8.6602016660547 8.56902091514208 8.15294632870866 7.51345350438537 8.27878290799042 8.58298881307887 8.45682560266715 8.5416348239612 8.47103746374171 8.46783044937473 8.63073179229633 7.79804406322518 8.23867152250076 10.539422812964 10.2283745785423 8.65849210389384 8.57345905159085 8.60343081680315 10.533500750701 10.2071604268231 10.7216283828663 8.52594450595859 8.56559683410751 7.43901439162947 6.98853655687668 5.95657668733787 5.11753545257052 5.22112927653713 4.97797344788469 4.80503706449949 4.80503706449949 4.80165275452493 4.79520623275052 4.59003736762425 4.57882323200784 4.61334929560609 4.61334929560609 4.60921131663276 4.37009202162656 4.37002816799497 4.36996140909185 4.3786449353916 3.99168018110393 3.40245484774041 3.40245484774041 3.38165873880924 2.6086048803273 2.61237018644052 2.61243580147993 2.61629956013332 2.62027277373896 2.62444204142245 2.62890380325066 2.62896047371056 2.67148247369474 3.50683716449731 2.6824491528034 2.64513424937142 3.50921934042081 3.55654253456392 3.552870876535 2.6082957431607 3.46818282557843 3.47867248346601 2.55660265822035 2.49446184861962 2.49446184861962 2.33182334018979 2.33190779549286 2.21061313013431 2.21954206350951 2.05884050957535 1.84481740125828 2.08996220716732 2.27470952831994 1.54720400009114 2.27439270520194 1.5643537782088 0 0.00362898155669615 0.00362898155669615 0.00362898155669615 0 0 0.0161856261019765 0 0 0 0 0 0 0 0 0 0 0 0 0 0 0 0 0 0 0 0 0 0 0 0 0 0 0 0 0 0 0 0 0 0 0 0 0 0 0 0 0 0 0 0 0 0 0 0 0 0 0 0 0 0 0 0 0 0.843348693526885 2.65639187906552 3.97792903281483 4.89146886093299 10.8771119260755 19.4581899099374 19.3985443711644 18.2426927654614 21.543310042512 20.0526583476309 14.9262149815084 12.7451568329522 10.4482122904526 12.8063876046161 19.4724447524329 24.2190288762361 23.5157732715793 23.0104023065783 24.3459644766454 23.5384823503141 20.0105929600357 22.8949457713721 14.427054559434 14.3518982962282 16.8553362937434 11.9423238864476 17.4526980110623 22.0158573977905 22.8421241935859 21.7107040462847 24.4160933575168 22.3380853913036 26.1398618177904 21.9289453268339 23.4712323031379 19.9525412063151 21.4226371040047 17.9642160735878 6.41037535054619 0 0 5.64928684372623 6.40539894250587 6.39872545336094 6.77794081857025 6.81755699941269 6.90233334163281 6.6971118980959 6.80503180216669 7.00608673253299 7.36669820460482 9.77302262617808 12.164135800221 14.1843373216437 16.2944244863243 17.3936544962182 23.9146096455389 25.1983677297094 19.2301126128616 21.0936867375125 16.7973338345389 15.7337322086019 16.9755784283049 16.915937639079 15.4452020643759 16.6848063038582 16.94048442048 24.9260395928611 25.0055265306009 24.752332111507 25.1523996533699 25.8245107024645 23.6972201421353 17.7985151197519 25.4798924165096 25.9584867407558 26.420928791199 16.6015265386226 18.9751619772013 20.0890561087742 26.8626090957771 26.864726396473 26.3470989695311 25.735885983595 22.5523209269195 18.6737995059926 16.237453547633 15.3167720355284 14.9716513922958 15.0090439782887 11.1162052254209 9.23916370749739 9.04144291656829 9.12203288722056 9.22659331390509 9.31981931978744 9.3896605931794 9.33970010012448 8.88385283537166 7.39612860635412 7.30191737733057 7.05311487176102 6.54402878350874 4.56397938380315 -9999 -9999 -9999 -9999 -9999 -9999 -9999 -9999 -9999 -9999 -9999 -9999 -9999 -9999 -9999 -9999 -9999 -9999 -9999 -9999 -9999 -9999 -9999 -9999 -9999 -9999 -9999 -9999 -9999 -9999 -9999 -9999 -9999 -9999 -9999 -9999 -9999 -9999 -9999 -9999 -9999 -9999 -9999 -9999 -9999 -9999 -9999 -9999 -9999 -9999 -9999 -9999 -9999 -9999 -9999 -9999 -9999 -9999 -9999 -9999 -9999 -9999 -9999 -9999 -9999 -9999 -9999 -9999 -9999 -9999 -9999 -9999 -9999 -9999 -9999 -9999
-9999 -9999 -9999 -9999 -9999 -9999 -9999 -9999 -9999 -9999 -9999 -9999 -9999 -9999 -9999 -9999 -9999 -9999 -9999 -9999 -9999 -9999 -9999 -9999 -9999 -9999 -9999 -9999 -9999 -9999 -9999 -9999 -9999 -9999 -9999 -9999 -9999 -9999 -9999 -9999 -9999 -9999 -9999 -9999 -9999 -9999 -9999 -9999 -9999 -9999 -9999 -9999 -9999 -9999 -9999 -9999 -9999 -9999 -9999 -9999 -9999 -9999 -9999 -9999 -9999 -9999 -9999 -9999 -9999 -9999 4.95759209162899 7.10073910085537 10.3931050089677 11.0731312893172 11.2633489491619 24.3249401799368 9.54237464614366 7.30902532493141 5.54906502056368 5.59654620047413 5.52500740363239 7.40613733591892 11.0663255335937 11.1027250867032 9.95126139294223 8.29894625295475 7.67175762625972 6.49328319657152 4.87192669613884 3.52696602415286 3.51948307049415 2.23250301701598 1.87907732328386 1.57615260725538 1.08519163816186 1.57702267645098 1.88347517101249 2.09507378624693 3.53379464717661 4.16140840310055 4.1738024111105 4.54916207235848 4.56018377496579 4.56510180651034 4.56812125622236 4.83411323341225 5.95952871217536 5.68072120973563 6.53638266210365 7.70064115710785 8.02558483014195 7.86204976106155 7.69417813706094 7.4328336831844 6.77890820199412 7.23811559236105 6.78735558176309 6.76635810328898 6.74663669609894 6.16588091736629 6.24124187480588 6.8861300207079 7.23171607105231 5.35404341831743 4.91003031984918 4.65852183673496 4.76014507279355 4.75525871249942 4.919485910455 6.01890639460255 5.10784091080664 7.33416574819106 6.54232351447868 6.40957573900558 4.50415374444705 4.21769442953447 3.97235983820099 7.25681687742346 7.77525513381061 7.44925042647382 7.28766462641279 7.65315434306479 8.06669714949862 8.05859963968801 5.93338908996694 3.9253981171656 4.16850354266384 4.4509610631844 4.77846697746706 6.37681430426115 7.11087817675007 7.79194127066839 7.76979537298173 6.55925211113943 5.05529716372828 4.9815040991636 6.59375653830251 6.62288428841954 7.38606557918323 8.66020813672525 8.64523776798281 8.60223710535485 8.64254842388747 8.62411798113238 8.50996879575285 8.37015080743162 8.3864003621005 8.24843055658049 8.37731126134053 8.51353321852493 8.58471533071798 8.63507538936091 8.65729391210047 8.64408902267698 8.42044572536101 8.34110277704727 8.38876199389961 8.29483871033575 8.23206654283237 8.05855235642906 7.4552449939143 8.10532087683102 8.14940545132501 7.92171148381866 7.93343882216667 7.91815803573528 7.96029219093916 7.56706182316914 5.03998792125866 4.86506418998296 6.82410736189587 7.85731422279007 8.74924617086395 10.23612815078 10.7096667538475 10.8895619019985 11.0239997593868 11.1977943702954 11.2548087328122 12.374902998432 13.405854443478 15.3343125217285 16.1847428465946 17.3203981859052 18.0852153856958 25.1943720931682 25.3788441245448 22.4951981787325 18.0964834035596 14.9186595531471 8.66770179869205 8.63372333023394 8.66182872890617 8.60344646949845 8.09499837059667 7.9000736369764 8.01646272571218 8.41047457669121 8.05900152733316 8.22501682521183 8.71596607541567 8.699264086884 8.69630641057464 9.70548030728141 8.13563581768396 7.31587153200667 8.18099059750883 8.31497027339084 7.84941913681588 7.84941913681588 8.62674430561588 10.5402275411292 8.28262652223747 8.35109114230141 8.35813600256081 7.98906361192703 7.30574298357182 6.84047066046346 5.77147966706193 5.11264732650112 5.07560497771101 5.1844459672016 5.09820242055351 4.93078441755017 4.9274076787751 4.80165275452493 4.79174709103314 4.62788460848026 4.62441655123108 4.62436002583099 4.62070630903229 4.62430198474567 4.38238769252523 4.34805613202333 4.3563975613588 4.36013916717045 4.00969476041119 4.00969476041119 3.40380376692998 3.41748222491968 2.61249921295752 2.61629956013332 3.43473472985427 3.45158423556052 3.47279591815292 3.48973198047037 4.10594585102688 4.11410008887219 3.5725742970318 4.12803843534902 4.14279616673036 4.09880869275889 4.11358141016229 4.09874075827412 4.06999441007068 4.06999441007068 4.07805775607651 3.47867248346601 2.49446184861962 2.5644609857031 2.50242899036159 2.42657929539893 2.3408888734623 2.45629487336842 2.46825942648545 2.49120883198412 2.08996220716732 2.11296088798914 3.52187350158404 2.42321662922697 2.27439931738099 2.1146072782877 1.02656927016446 1.56691904959374 1.56697237519778 1.56912967387722 1.03769378824873 0.0161856261019765 0 0 0 0 0 0 0 0 0 0 0 0 0 0 0 0 0 0 0 0 0 0 0 0 0 0 0 0 0 0 0 0 0 0 0 0 0 0 0 0 0 0 0 0 0 0 0 0 0 0 0 0 0 0 0 0 0 2.84828588871616 5.03734918380743 7.01990930772337 9.83500978506537 14.6017596345133 24.0834501736241 24.0658906595833 23.5465310742086 23.0885033471216 21.407268972342 20.7245465362637 19.4273071483693 13.0640605691364 13.1573213617268 17.2701965173311 24.7745988477394 24.8450944975257 25.0067077884824 22.0987441620889 24.4164949165091 19.0652526983773 21.957823888649 21.5820800567368 24.707250875597 25.1296759777937 21.359381033878 20.0738459056145 24.6628302922616 22.3207033923534 13.6258898457803 18.039352577786 21.6143063274907 19.7060350247892 18.4259135253179 20.7669505126697 19.1586475065644 17.830980960194 13.2578398138107 0 0 0 0.264520795636034 2.60912969782503 5.93522203165575 6.85061131431693 6.78525233554349 6.91209790728161 7.36458774652978 7.71282021663835 7.35663561076215 9.19779222597641 11.2444426220567 18.8208219489538 27.4781044436458 27.5463073822694 27.4285222250179 27.44003373977 27.1492512044195 26.6964375324921 25.3995192295859 21.6661371969613 16.6448873026461 16.6125644595365 16.4269596521208 16.7276970080244 16.337483478604 24.6912774219916 25.6905739440877 24.5908901449132 25.6572993381596 25.5434678638861 23.0126363304301 21.162541918851 18.7975424082539 17.7913249864629 18.8434519530207 24.5997045053872 26.7787320688266 24.7177789848944 25.8389474846774 17.0586673166102 16.6385976114631 16.5593620852028 16.728932629981 19.9338297778356 19.2719834432591 16.0914666616007 14.6403828123342 11.7993234707919 9.3370755584465 9.04931061140988 8.95836390071124 8.86768786919941 8.94228792219813 9.12816495374226 9.15862331936468 9.07154061097263 8.74921987250052 7.3463170239545 7.15919030940804 6.72910635675772 6.46130785709746 5.03083385238442 4.1395807639911 -9999 -9999 -9999 -9999 -9999 -9999 -9999 -9999 -9999 -9999 -9999 -9999 -9999 -9999 -9999 -9999 -9999 -9999 -9999 -9999 -9999 -9999 -9999 -9999 -9999 -9999 -9999 -9999 -9999 -9999 -9999 -9999 -9999 -9999 -9999 -9999 -9999 -9999 -9999 -9999 -9999 -9999 -9999 -9999 -9999 -9999 -9999 -9999 -9999 -9999 -9999 -9999 -9999 -9999 -9999 -9999 -9999 -9999 -9999 -9999 -9999 -9999 -9999 -9999 -9999 -9999 -9999 -9999 -9999 -9999 -9999 -9999 -9999 -9999 -9999 -9999
-9999 -9999 -9999 -9999 -9999 -9999 -9999 -9999 -9999 -9999 -9999 -9999 -9999 -9999 -9999 -9999 -9999 -9999 -9999 -9999 -9999 -9999 -9999 -9999 -9999 -9999 -9999 -9999 -9999 -9999 -9999 -9999 -9999 -9999 -9999 -9999 -9999 -9999 -9999 -9999 -9999 -9999 -9999 -9999 -9999 -9999 -9999 -9999 -9999 -9999 -9999 -9999 -9999 -9999 -9999 -9999 -9999 -9999 -9999 -9999 -9999 -9999 -9999 -9999 -9999 -9999 -9999 -9999 -9999 -9999 9.68885785324658 10.6172148249657 9.38574757484947 7.64324482967895 8.53221397488303 13.4403033856065 7.46986400873998 5.50220228555936 5.58510363326887 5.58815332011822 5.63027590180874 10.3581775302711 12.4416505084352 11.3638307808169 10.9872745474958 8.40620988517376 7.90827010825682 7.6431347227229 5.34749389612264 5.01150426896947 4.83561804977483 4.36867951237108 2.40399929449201 2.08312384145898 3.51210937130201 2.23628119835992 2.5246558912262 4.38854290327663 4.45903120304069 5.1839241710363 6.88668434177518 7.52312105303186 6.34334333775832 6.18421524470224 5.02717672568604 6.78918012052268 7.09284429153164 6.56669355870857 7.35735751544961 7.80823329176998 8.42082476329536 8.21037380651834 8.05476141713515 7.44614973379529 7.4181804150325 7.68919814245167 7.41728612032508 7.40470930745534 7.63342684700689 7.79677779528402 7.4641379611216 7.25504855310307 7.62301086735298 7.27420236537078 5.2516748249708 5.21402050227478 4.84203928465745 4.76006659806936 5.16495787390397 5.93947191953253 5.93947191953253 7.28017939766099 7.44849103544875 7.55698501704579 7.34221596425255 6.98744982119259 6.67809987110438 7.61520917443906 8.02321594597322 7.85772955344203 7.30692677243547 7.01190828553575 8.27644795886687 7.28659173680641 3.92550930164641 4.26728244733741 4.4439215207271 5.48936810599385 6.70437446892375 7.10683095435718 7.43526552152642 7.81225924251079 7.83129915463375 6.54421622155633 4.99609767600086 4.97274017427257 5.97761867217837 7.36483914548146 7.79191987089945 8.17737762360547 8.60948558194648 8.611190074517 8.65111548350329 8.62582360595743 8.56772542220579 8.49593819978664 8.27016281159554 8.19041843330785 8.37407776508183 8.47256083766806 8.4994551524766 8.63689152027799 8.66677526755628 8.61665317985589 8.52453503221699 8.49348391073183 8.61561594503402 8.48316466465229 8.31921476572115 7.86288641343545 7.64924810274583 8.14206778082286 7.92305136830455 7.54933448813369 7.66366276286177 7.83622349399504 7.2743949740472 7.03427918883006 4.86506418998296 5.01517235069053 7.36548552262571 7.6912002019127 7.85475387376805 9.44658834240914 10.8565836945848 11.3125120671569 11.2685991750538 11.3127307215404 11.3097048852142 12.4016275785602 14.0057258711249 15.6180441396571 15.8102435360774 17.3490082099275 20.1984614934731 25.2457613758856 25.4923062976659 23.5715966704168 22.1165544435437 19.568479435149 12.7343330741754 8.67785566419157 11.4975970116418 8.67133442494212 8.39664443795762 7.58926306890581 7.58049742477095 7.6811516509357 8.25583501559315 8.5961250201365 8.43522115961619 7.957321289663 7.98273640631643 7.79357734508838 6.64412539310058 6.81083357984687 7.56819463825242 7.68140252499578 7.82631480491552 7.21513053046191 7.56578867615414 7.71890801984071 7.89039269185035 8.23562580280255 8.07016916549901 7.61227056228953 7.26278520197264 6.79174211021748 6.41980875879731 5.98741392556766 5.15415268478299 6.81049712779055 6.25460338501183 5.29137349634811 5.17679988561064 5.06413348383958 4.9274076787751 4.93315554233752 4.80170726458971 4.80165275452493 4.62788460848026 4.62788460848026 4.59003736762425 4.59703576664696 4.36442001933248 4.01958969278478 3.98038980475635 4.03647180422536 4.05825766491553 4.44572076000856 4.01086720395912 3.38978857117587 3.41482667435194 3.47279591815292 4.48382584136961 5.10532561215387 5.22389970999511 4.73501527351227 4.13611660451564 4.47113702518066 4.05516102997201 4.48480871886537 4.11364805049755 4.10563586659601 4.40414227421488 4.397103602144 4.06309504286358 4.02643832173944 4.08602136213774 2.56454027673538 2.50251168352045 2.42666558279981 2.34098525507013 2.44549354310224 2.24028990733442 2.38641272712648 2.26409357271933 2.39637177253067 4.12742288797497 4.77926235331096 3.52379420557525 2.30307927088281 1.89330732516788 2.11447488765013 4.12708433148648 3.60598252039076 1.89456512372968 1.56912967387722 0.0161856261019765 0 0 0 0 0 0 0 0 0 0 0 0 0 0 0 0 0 0 0 0 0 0 0 0 0 0 0 0 0 0 0 0 0 0 0 0 0 0 0 0 0 0 0 0 0 0 0 0 0 0 0 0 0 0 0 0 2.83977408857094 6.99830807862338 17.2922569642939 18.6321063586135 18.9408430518185 24.3453470134986 23.9604031573334 23.3216540188589 22.9994038659072 22.9315891660698 25.4626066912203 24.8033083088265 19.5552187502249 18.6595016123655 15.0230656280107 18.2862881510529 19.3854383458412 19.1346179990187 19.7645498360183 24.4707279086729 18.816247128032 20.1967690690952 21.9005252879012 24.7244242107385 23.0453499126622 22.3420541363332 25.3762777956758 23.3398460641057 25.1695225389927 23.1248634160471 18.9843922892313 17.395885934707 18.3238415796182 18.0552576609283 17.6055957824166 17.2053659580135 23.0360453480129 4.69661159657507 0 0 0 0 1.18868801518627 5.90135546255881 6.72347536428211 8.57932512692089 9.02380600976658 11.286644254922 11.681524475234 18.0263649319287 29.3388788063699 26.435344087222 24.8786753060046 24.0083663923911 24.7043561562567 25.4059984250036 26.6683669424568 27.3696319712993 25.8189023013721 25.6600863218818 25.4025647478542 21.2588459420648 20.8263885117085 18.5211100600129 16.4501401023335 19.2978128815324 22.0100814725553 23.3832997831213 24.5877301767086 23.4208058213103 20.7505233315503 17.1170564212183 16.7585200728755 14.0953519199273 13.8514505650311 14.1586443924032 16.8663671809724 16.713790795688 16.0902511532599 16.3462207802124 14.0637718813272 13.3686836762381 13.2813180336257 13.1102566233359 15.1808693023669 18.2913261133686 17.4384520461344 14.927184493765 12.0610405703335 10.6435683897532 10.8602467783449 8.86628309847217 8.18058817922669 8.05095228993215 8.31677396978818 8.46798259458055 7.11807557543659 7.10855684408551 7.20135896533878 6.80441753099727 5.72703808100329 4.64031743783436 4.51556163369884 -9999 -9999 -9999 -9999 -9999 -9999 -9999 -9999 -9999 -9999 -9999 -9999 -9999 -9999 -9999 -9999 -9999 -9999 -9999 -9999 -9999 -9999 -9999 -9999 -9999 -9999 -9999 -9999 -9999 -9999 -9999 -9999 -9999 -9999 -9999 -9999 -9999 -9999 -9999 -9999 -9999 -9999 -9999 -9999 -9999 -9999 -9999 -9999 -9999 -9999 -9999 -9999 -9999 -9999 -9999 -9999 -9999 -9999 -9999 -9999 -9999 -9999 -9999 -9999 -9999 -9999 -9999 -9999 -9999 -9999 -9999 -9999 -9999 -9999 -9999 -9999 -9999
-9999 -9999 -9999 -9999 -9999 -9999 -9999 -9999 -9999 -9999 -9999 -9999 -9999 -9999 -9999 -9999 -9999 -9999 -9999 -9999 -9999 -9999 -9999 -9999 -9999 -9999 -9999 -9999 -9999 -9999 -9999 -9999 -9999 -9999 -9999 -9999 -9999 -9999 -9999 -9999 -9999 -9999 -9999 -9999 -9999 -9999 -9999 -9999 -9999 -9999 -9999 -9999 -9999 -9999 -9999 -9999 -9999 -9999 -9999 -9999 -9999 -9999 -9999 -9999 -9999 -9999 -9999 -9999 -9999 6.81973602038338 7.45867288481037 10.2397918384628 9.68072897429144 7.14645237762124 6.30431829161744 6.87515059854187 6.83640737632626 6.38016738301115 5.62203464593478 5.66334668077768 5.71617248817087 7.91684465435211 10.9908868495534 11.024966664426 10.9132361547875 10.3166660641029 8.22858747635372 7.84646910952706 7.59936172087918 6.48972264205682 5.16118556806649 4.93445873693583 3.99694362119656 3.42512941789196 4.60713787245355 4.97203871777339 5.17550765388769 4.87623498241493 5.01180936423397 7.66555829784852 7.72104897658024 8.02342211754597 7.91004152551467 7.55939207039319 7.20812954378218 7.65460447337488 7.90984172895514 7.72318024494998 7.73421171898014 7.6575665797028 8.26804431346794 8.48494940362561 8.30451041225022 7.9574302568907 7.87896861721134 8.00490636732145 7.84320099240055 7.86773332992036 7.97920406501771 7.79677779528402 7.48242689232692 7.51667234452891 8.04821683984438 7.74009857405336 6.8096204625703 5.30062728135219 5.11230737289528 4.91464098325317 6.73849216778597 5.10337468140544 7.02424904818225 7.23811946230656 7.93212494476983 8.04196792409541 7.91713520548885 8.01027450447645 7.76113604017329 7.87343336257077 8.17569173187322 8.10613021928533 7.56817608029932 7.05769503700343 7.52042947575779 7.152745370442 4.02466737718373 3.92550930164641 5.26480613605996 6.16296878175476 6.1530135396515 6.30209770712117 7.42849509657118 7.93091173066846 7.82541082074171 7.30237455100359 5.85332521261951 5.97068981274967 7.3798326367955 7.92812384481579 8.27834885539058 8.61222071594371 8.65325805379301 8.64027180590439 8.65325805379301 8.64576927610663 8.6185091771533 8.45507449587844 8.19211408919786 8.24864149619237 8.41545898346338 8.3497059988445 8.52015213014362 8.65148450008359 8.67589033519484 8.6719755526997 8.62542800461044 8.56016668596018 8.60334219342839 8.56976562515325 8.42301152847414 8.14215415203624 7.47091816930366 7.72496875410736 7.79927325440206 7.90071406606703 7.70899601755557 7.90701162161566 7.61578707206721 6.83672565152525 5.77267525112928 5.94203355991943 6.00302314266516 7.07216522947007 7.97205068400642 10.2505365602933 10.9606231694423 11.2769011333711 11.3552470471965 12.9712322895177 13.7141192425162 12.9576502859317 13.8109679011139 13.6286807554171 12.7967002862766 10.7938411728308 12.7411132062087 25.405498552345 26.8436934691202 25.3592835297352 24.9921278256978 23.0334214330584 13.776705319338 8.12580365641271 8.25096599887276 8.09594153207422 8.13975050585216 7.27158245834287 6.4372203646853 7.96050089199616 7.99255125549888 8.06490282564359 7.09031975156506 5.86269998783509 5.84661321066584 6.39873387519895 6.64412539310058 7.03409854107634 6.44908132685581 6.55350615277302 7.57906954800095 7.10659827661037 6.90002556399702 7.39436886980782 7.66311594330255 7.70429266849191 7.3603739822321 7.26721412933254 7.45100299111438 7.71948065602624 7.86553371547318 7.59779727984749 7.14065362951954 6.84554646375898 7.28413551153255 7.29428252620823 6.93751017069761 5.35488016898331 5.17679988561064 5.07247526772088 4.9421185522943 4.81128095149897 4.63839085877848 4.60458189595943 4.60088230655468 4.60767339190733 4.37972792513148 4.34072438695633 4.34460144534915 4.63533499511437 4.8484157889486 5.01919013092179 4.85806046367972 4.04096582380077 3.99620079523104 4.39683979969221 5.18549987089583 5.19375599473482 4.47787959756545 4.47787959756545 4.67239053394523 4.44772257953886 4.39718232862139 4.49212581781249 4.67239053394523 4.67239053394523 4.44772257953886 4.0701419059814 4.40414227421488 4.07820525198723 4.07820525198723 4.03444976895324 3.42484578513447 3.44424719195403 2.44549354310224 3.41061498922243 2.45652967998383 3.47985486920537 2.26423048813952 2.3966681621818 2.39610149298728 4.05227831247168 3.52379420557525 2.4205837237752 4.12664147973734 4.72124661190559 5.3241430840457 4.50067723748379 2.27155518243007 2.11413585329089 1.03769378824873 0 0 0 0 0 0 0 0 0 0 0 0 0 0 0 0 0 0 0 0 0 0 0 0 0 0 0 0 0 0 0 0 0 0 0 0 0 0 0 0 0 0 0 0 0 0 0 0 0 0 0 0.802757267939646 0.802757267939646 0.81616471730524 0.81616471730524 1.40201610964007 3.18031217359367 4.95616891817455 10.9514323298902 18.8697983721916 24.1770254577866 24.332762434017 24.2435256365111 23.7489117147126 22.9728970795818 22.6354268866064 23.2898014819322 25.2474802706033 19.4523728753627 19.4693338365806 17.2811484876028 19.6329364423969 19.4853047893125 19.2213909168958 18.9964798052932 24.8940705782637 19.5807979565561 20.6515417677153 20.6332594659552 24.4801186802018 18.9481691089933 24.7896395163016 24.0992525110992 20.9394381767986 20.2774183513918 23.0843326270808 19.4294291520922 17.4264222562179 18.0381337086411 17.0820671153223 17.035931054641 21.697531309483 21.4052251463337 0 0 0 0 0 7.49872170455659 10.1266798147028 18.6414331975972 27.7559812854221 26.1546850407212 22.804467932951 22.6789291901186 24.5785691668742 23.7072305364861 24.3791724079188 24.4849441722177 26.3540451886549 25.9082557594134 26.133660440058 25.6964452036693 27.0643797471359 25.7513064054374 25.6670134614659 23.3165518798787 21.5567584468085 21.295561772121 19.7287262685137 14.2668708562432 14.1487177977952 14.1505416388854 16.2505325895718 16.5391116164726 18.4221441276445 19.2317023944413 16.7130965096418 15.6037499297149 11.4455243405809 10.0484275468451 9.98509522394622 9.86872485415554 10.667565526244 11.1110161098584 10.9723276568782 10.8283220741901 10.6691716252179 10.6264991988717 10.1286897848169 10.1912333349663 14.5755138746621 17.1534033225451 18.1066992176468 15.6265694045419 11.5324942627391 11.2754376593407 9.88048649778754 8.17968776874225 6.55764140010884 6.60485719350831 6.76436703722695 6.9562886983201 6.92791990394188 6.58148039514428 6.16125220537325 4.71364664977789 4.86212135955684 4.5238863171019 3.07620059458107 -9999 -9999 -9999 -9999 -9999 -9999 -9999 -9999 -9999 -9999 -9999 -9999 -9999 -9999 -9999 -9999 -9999 -9999 -9999 -9999 -9999 -9999 -9999 -9999 -9999 -9999 -9999 -9999 -9999 -9999 -9999 -9999 -9999 -9999 -9999 -9999 -9999 -9999 -9999 -9999 -9999 -9999 -9999 -9999 -9999 -9999 -9999 -9999 -9999 -9999 -9999 -9999 -9999 -9999 -9999 -9999 -9999 -9999 -9999 -9999 -9999 -9999 -9999 -9999 -9999 -9999 -9999 -9999 -9999 -9999 -9999 -9999 -9999 -9999 -9999 -9999
-9999 -9999 -9999 -9999 -9999 -9999 -9999 -9999 -9999 -9999 -9999 -9999 -9999 -9999 -9999 -9999 -9999 -9999 -9999 -9999 -9999 -9999 -9999 -9999 -9999 -9999 -9999 -9999 -9999 -9999 -9999 -9999 -9999 -9999 -9999 -9999 -9999 -9999 -9999 -9999 -9999 -9999 -9999 -9999 -9999 -9999 -9999 -9999 -9999 -9999 -9999 -9999 -9999 -9999 -9999 -9999 -9999 -9999 -9999 -9999 -9999 -9999 -9999 -9999 -9999 -9999 -9999 -9999 -9999 -9999 -9999 -9999 9.5757218463336 8.22372037440389 7.6224189522406 7.68876356370479 7.53370647272376 7.02693247857019 5.70763959360137 5.75262319880245 7.15306293732224 7.50245404967479 11.1147967634216 13.2445213162835 12.228822920671 10.6896104600898 14.5846152515352 8.10872555958886 10.0028088842152 8.17063066727719 7.48880563504803 5.2002569441959 4.64222563072805 4.36079255830916 4.79647722744172 6.85684419232095 9.02418135851751 10.9375133273238 7.28579716923925 12.1689951275685 10.0971124519624 10.1798392536386 12.0904608620494 8.15756624833871 7.97177424953912 8.06530746505057 8.27417113686927 8.07072515942818 7.92343923071924 7.51737437999628 7.90068478583347 8.45563798745633 8.29968489556257 8.22621618851269 8.18998777078903 7.95501308760893 7.8974997191996 8.06727688602061 7.83547366892798 7.67866990822297 7.49467240418782 7.93201814651385 8.08785189970017 7.57734838290187 7.30473243108214 6.27316055433912 5.25817780017634 5.04142907028814 5.15588799929543 4.97823294757412 6.99761143530675 7.4604466196458 8.0358335486706 8.26016520103203 8.21363067498334 8.26488550664522 8.0291242486399 8.16678522372043 8.44286901772668 8.25713837023534 8.1234145716813 7.59754849201871 7.19468623897418 6.41302444826227 4.03984751430504 3.43093899238124 4.27539814168241 4.53602379370918 4.72789707862193 4.88762167405282 7.00152643880824 7.52649414435007 7.52958928781856 7.33124853880299 5.89694587660561 6.63075710710593 7.80290856040473 8.09006474965431 8.59945569298821 10.9417706281776 11.0221698510828 8.65349346326798 8.66043185488222 8.61520349496289 8.5408925662535 8.42415696290719 8.22085005501196 8.29568443854206 8.46014233866346 8.41085810366376 8.52535817532953 8.63716424986166 8.64537780963355 8.62696290856138 8.62588000704611 8.56587429782985 8.50382432767773 8.47022479220083 8.48675524761839 8.04516145802205 7.78216724822411 7.23182015658944 7.33389373582408 7.41820010821823 7.41820010821823 7.59900727904138 7.89720544459244 7.0673343378948 6.83098788307839 6.54869502448016 5.86887261060905 7.05598189253374 7.93818278026161 8.90536051996452 8.83311485463235 10.3125797267101 11.3851953533156 13.6897752144152 13.9322888423048 10.9042970461491 11.064133212551 11.0631718135116 10.8413867544477 10.7690537916045 13.3912787548075 25.3849250947398 26.2546202760249 25.389098162384 23.4301488875738 16.6429155981442 13.6836326146823 8.24304409713293 6.94024926040234 7.41495088406359 7.50880307107443 6.99943806006458 6.15772410697955 6.74494310956192 7.0130700089987 4.96159961673718 4.70763412540597 5.62516902153273 6.9751574723933 7.61689294970716 7.61689294970716 7.32584845473847 6.72750943561011 6.31749668401433 7.10609961303406 6.89513901931161 6.668306339039 7.25210024655766 7.66970188748713 7.90552061570241 7.60804055557818 7.47212544783988 7.57783079042593 7.9810332036823 7.94725991891041 7.28417194282441 7.12999161963732 7.47999945476461 7.71955621289602 7.56313254686111 7.30513865322042 6.87211164813944 6.83376422326186 6.7684834136826 5.18454238434288 4.94894425914541 4.81470096682983 4.61498977957719 4.82408738388257 4.82408738388257 4.62525831727925 4.63538905646768 4.67850721471789 4.65168670071856 4.85811433661353 5.26991300830068 5.17227554304843 4.63019407576767 4.2321497825775 4.30019191246366 4.36453778061131 4.42699230208054 4.65913769642297 4.67247412402162 4.63565483262031 4.67923217070888 4.67923217070888 4.71638629939057 4.67247412402162 4.67247412402162 4.67239053394523 4.66557820870262 4.40414227421488 4.46265510611738 4.41928301087973 4.41937917378597 4.04279967671359 4.07027896445704 4.43031298564928 4.05967290002524 3.5202095975602 4.02857595441522 4.12600748220934 3.51306433516157 2.39670867778161 2.39915356811718 4.05287432118648 4.72612537421311 6.32639265954921 8.07362063696737 7.49951466034387 5.07002598873729 4.05099835236778 1.89408401390069 0.0161856261019765 0.0162988608120309 0.0162988608120309 1.03769378824873 0.00362898155669615 0 0.00362898155669615 0 0 0 0 0 0 0 0 0 0 0 0 0 0 0 0 0 0 0 0 0 0 0 0 0 0 0 0 0 0 0 0 0 0 0 0 0 0 0 0 0 0 0 0 0.802757267939646 0.802757267939646 1.39296479812188 1.39296479812188 1.40201610964007 2.59587860189059 3.40850156672575 4.29882065663247 5.17322450253922 10.2151286088121 18.8346103749177 24.4631437516376 22.2956229616035 21.7769651753508 21.5554280343398 21.2611111495111 21.0848943953405 23.2470337516631 23.9587949704962 23.2419237138465 19.4486147940566 19.3886722404658 20.6755905705975 21.6996564030806 25.1054866306476 24.6222219694814 21.9358977815426 20.3541704175296 22.090863920938 24.8791669576594 24.1661897125286 23.6150807775307 16.3618802744678 17.3859844784911 16.1996782288676 16.0140958558293 17.1729518894186 14.7421213000978 16.1775864049005 20.6449647277312 19.8671373390866 22.3946206199954 14.6079487364981 0 0 0 0 13.6273339291771 12.1546275912718 20.5717799959666 26.0377903787248 22.8569239263733 21.8347451009318 23.0647787777088 17.3930241605041 27.1208381435934 27.4777491339515 29.98487889165 29.0022300881496 28.5231931170357 27.4002614404924 27.1464734050657 26.7527421550415 26.5806659196517 27.2139043426549 25.6513708925413 22.9553474335725 20.3745510032429 19.0014351444569 18.1430473579859 15.1260550223803 11.6605454322365 11.173339517979 11.211579577922 12.2804340040827 14.9400660253702 18.5327982871669 19.0320795025515 15.7523754100887 11.2478697259029 9.68166152045316 9.55142034654269 9.79406260061394 9.13431093680345 7.01892934632228 6.5619670890504 6.54760876430487 6.70659136098212 7.05429848295843 8.5816549257807 10.9585579796048 12.9145261516795 11.1813010902653 9.88421761612929 8.46908534667918 9.85916273405053 11.3077825381395 11.0734738038511 8.4740606592085 6.53016502489304 6.44442686190044 6.36119245527464 6.71813804380408 6.81501887609924 6.63073338486154 5.92563180009471 4.1029951467814 4.03774361889304 3.67055199414125 -9999 -9999 -9999 -9999 -9999 -9999 -9999 -9999 -9999 -9999 -9999 -9999 -9999 -9999 -9999 -9999 -9999 -9999 -9999 -9999 -9999 -9999 -9999 -9999 -9999 -9999 -9999 -9999 -9999 -9999 -9999 -9999 -9999 -9999 -9999 -9999 -9999 -9999 -9999 -9999 -9999 -9999 -9999 -9999 -9999 -9999 -9999 -9999 -9999 -9999 -9999 -9999 -9999 -9999 -9999 -9999 -9999 -9999 -9999 -9999 -9999 -9999 -9999 -9999 -9999 -9999 -9999 -9999 -9999 -9999 -9999 -9999 -9999 -9999 -9999 -9999 -9999
-9999 -9999 -9999 -9999 -9999 -9999 -9999 -9999 -9999 -9999 -9999 -9999 -9999 -9999 -9999 -9999 -9999 -9999 -9999 -9999 -9999 -9999 -9999 -9999 -9999 -9999 -9999 -9999 -9999 -9999 -9999 -9999 -9999 -9999 -9999 -9999 -9999 -9999 -9999 -9999 -9999 -9999 -9999 -9999 -9999 -9999 -9999 -9999 -9999 -9999 -9999 -9999 -9999 -9999 -9999 -9999 -9999 -9999 -9999 -9999 -9999 -9999 -9999 -9999 -9999 -9999 -9999 -9999 -9999 -9999 -9999 -9999 -9999 10.029725364486 9.95251849183134 9.13620485611878 8.10560922617105 7.67189629499281 5.75600113707383 5.75600113707383 5.77182317235833 7.52792376098254 11.0032740927019 15.1675308561474 11.1976087857806 10.4956299401137 12.0422750276756 8.25511312030911 12.622270638132 9.07925073811805 7.33077148828991 5.55100795658076 5.27872751009797 5.11461313919291 5.56847473503646 11.890604314503 12.3041046829844 12.7972654072274 11.5399903695047 13.1130719755593 12.4686886382556 13.1131605265614 13.3455408344717 12.1235915644211 11.4663148619442 9.94731033482413 8.29277239938005 8.30003162310611 8.02264069232019 7.78807254082289 7.99088173379774 8.31801296005839 8.23886947297237 8.21821275664685 8.11259800887881 8.19380065719463 8.02942786686938 8.06021364526786 8.15688662197639 7.88241197326158 7.52290080195714 7.97185895832579 7.81422774098529 6.91388719258827 7.5836381076347 7.25234812742551 5.38064636868926 6.25663648418601 6.75796001430116 5.09876039946158 6.99099482218227 7.59853027085891 8.24149854059892 8.33096603203016 8.28778754764949 8.32665828812358 8.13905512584208 8.34980670451487 8.51563598330426 8.35432634540414 8.1526145517895 7.66911437258928 7.60328222514168 6.87008860893481 4.36813768375508 4.03984751430504 4.02466737718373 4.73425213779973 4.73416806158897 4.9770230942576 7.00880100896364 7.03462404685929 7.10797145060957 7.36018868948749 5.11123157112668 6.73964667619202 7.67569415017428 7.60172483971996 8.48773754084256 8.56644667102234 9.66150729150089 8.52266798365526 8.6461826940241 8.6526965107356 8.41998393642737 8.32225189347676 8.13546600079708 8.36484513960016 8.56479400342973 8.47481365131792 8.59502169487155 8.68578428280689 8.69671468627826 8.67553695920338 8.64888355128652 8.67120831182249 8.64522185689636 8.6581457571881 8.67865490737789 8.39775522982193 8.21073030150596 7.70039792117803 7.03441924375073 6.69711018040418 6.67624322309569 7.20035031962276 7.8362419897526 7.59900727904138 7.33433632390881 6.81255486172568 6.89749387092917 7.27086110601255 7.75368767550554 8.1407506207377 7.66128948617363 7.83486847544222 10.8487578668772 12.3690132360278 13.326391779159 10.6158621453502 10.7786424162894 10.6450194450754 10.9565116589549 10.740809717709 10.4759904899633 13.7069058822748 19.9806294110424 15.888727161061 12.9211134821776 7.40662407005333 9.8961483351868 7.60069912722799 5.95173639252054 6.29886710732048 6.24592023855811 6.16093963191654 5.85975366167747 6.55626388297723 4.71110393083027 4.60345402976488 6.18466021246152 7.85795925234366 8.25373400880669 8.50694129421975 8.1662174216721 7.48093462290505 7.3262258875291 8.0732948973694 7.78854500769345 6.90548512561746 6.99054721228839 7.63214661080776 7.94168685734985 9.01694278434244 7.82699342045752 7.61920208621853 7.74569727399426 7.35850866367702 7.20491494163501 7.58102556118064 7.81799928793068 7.84823419946865 6.9095012693294 7.24858846500603 7.24870571982235 7.25910229478933 7.49106048021042 6.19905969193073 5.1955581030945 5.1955581030945 5.08897208556866 4.79659244452344 5.10122093945399 5.2171559862113 5.22179082452279 5.32128797561202 5.01929312890315 4.99111970389108 6.4459497054569 7.10116196178524 7.46676278323711 4.82107234059979 4.31911812595885 4.59722819190228 4.60919613240498 4.57012227454453 4.58407193220286 4.63575257903184 4.80412841756838 4.80401735970792 4.75233671287894 4.63575257903184 4.68025145773966 4.83422033168606 4.83376980818684 4.67923217070888 4.8778232774578 4.8853725763194 4.68700842416652 4.69567058372921 4.65959735120228 4.45360761906449 4.41048531314582 4.45221245875623 4.41373344358083 4.79057687544659 5.1072154249173 4.51564029811638 4.04841331827104 4.9377106538435 4.9377106538435 7.81962945617945 8.14043494825737 8.28503679550536 8.01239202646401 6.82400283631859 3.53111601378651 2.11413585329089 2.11413585329089 2.11358073029182 2.27155518243007 2.27155518243007 1.56706744063905 1.03258372304993 1.56706744063905 0 0 0 0 0 0 0 0 0 0 0 0 0 0 0 0 0 0 0 0 0 0 0 0 0 0 0 0 0 0 0 0 0 0 0 0 0 0 0 0 0 0 0 0.802479426770456 1.38342316225585 1.39278040121245 1.73820840793526 1.74559361425026 1.98183263038967 2.60778213406243 3.42275804338072 4.29873827795497 10.3716777240864 18.7500567605878 18.8540163111557 24.3423768382428 23.1469548755832 23.9418294007063 24.1289974252735 22.7397669555843 22.16639421904 21.9458600674094 23.8106961136541 23.0562622144006 19.5355202071818 19.4007155504824 25.4367603544682 23.9931917691252 23.3695790881538 25.2147654652883 24.325257942202 23.0738073615614 18.7836989282807 21.61765876075 23.329841243448 20.0044631727806 17.8214253317168 18.7914505616873 19.4914144569226 17.7115971959517 17.3854248313308 19.5142812953498 20.4791401049765 24.0278628327956 26.8880053521806 19.9656591395224 0 0 0 0 0 13.3657957994288 27.7540032884211 25.6781038204652 25.6298350228897 25.0188894264348 27.888601845217 27.6904127185288 25.0800657969574 26.8413906549176 29.4152176740494 29.6907711522274 29.4138401258589 28.8115486237187 28.3550501542728 27.9280264767496 27.6392193869331 27.2844389000515 25.4661353121906 25.294480010455 23.1022187899765 18.2661618159223 17.1290003894402 15.4395668414402 13.0633495651237 11.7882613460647 11.8499367962391 11.6931964087442 10.7047872479736 11.2532725813079 12.1306686383735 18.12476451331 18.9003661955822 14.5519166350105 17.9344052699501 18.6870832561967 16.9117063715392 12.8830229855612 6.77994453583182 5.7249665494284 4.90685866659942 6.21388399122656 6.41292521979124 6.14157801906206 10.576645910609 7.07842357230179 7.87492007500749 6.37097777621953 4.68544544429297 5.45418912629384 7.85049382078708 10.4998216993525 8.62495613049463 6.87082453680074 6.55953992402948 6.45989937195287 6.69876745439142 6.63927401409496 6.79769493732406 6.51975539914173 4.59937367145968 3.77945418796519 -9999 -9999 -9999 -9999 -9999 -9999 -9999 -9999 -9999 -9999 -9999 -9999 -9999 -9999 -9999 -9999 -9999 -9999 -9999 -9999 -9999 -9999 -9999 -9999 -9999 -9999 -9999 -9999 -9999 -9999 -9999 -9999 -9999 -9999 -9999 -9999 -9999 -9999 -9999 -9999 -9999 -9999 -9999 -9999 -9999 -9999 -9999 -9999 -9999 -9999 -9999 -9999 -9999 -9999 -9999 -9999 -9999 -9999 -9999 -9999 -9999 -9999 -9999 -9999 -9999 -9999 -9999 -9999 -9999 -9999 -9999 -9999 -9999 -9999 -9999 -9999 -9999 -9999
-9999 -9999 -9999 -9999 -9999 -9999 -9999 -9999 -9999 -9999 -9999 -9999 -9999 -9999 -9999 -9999 -9999 -9999 -9999 -9999 -9999 -9999 -9999 -9999 -9999 -9999 -9999 -9999 -9999 -9999 -9999 -9999 -9999 -9999 -9999 -9999 -9999 -9999 -9999 -9999 -9999 -9999 -9999 -9999 -9999 -9999 -9999 -9999 -9999 -9999 -9999 -9999 -9999 -9999 -9999 -9999 -9999 -9999 -9999 -9999 -9999 -9999 -9999 -9999 -9999 -9999 -9999 -9999 -9999 -9999 -9999 -9999 -9999 10.7334937183409 10.7238702703692 10.6310189083347 9.83837131660626 8.18820452874241 7.48907290830466 6.58420991023354 5.76897566350219 6.61701596899186 10.9418208654074 13.246339363047 12.7702687776892 10.7042006699903 8.18806672522243 7.82530705650739 12.8992273371296 7.16167293044318 5.69493369748401 5.37638671786033 5.37326333872072 5.2836697289795 7.59031703807886 11.8176982289359 12.7495663377755 14.8360559076455 13.1480947474991 14.4492625278329 13.2761284472847 18.1808881484184 18.6698602970482 15.8831737292807 15.3531780866453 13.8051951506949 11.3596054277303 8.23266465947825 8.23983354261198 8.00956438851136 8.162384161355 8.34119390397774 8.32073415297412 8.11259800887881 7.98972672719024 8.13932572081648 8.11555056699061 8.10461093162914 7.98962643145166 7.95579606495859 7.56434369906656 8.11585654956863 7.31185477723401 6.3518952031848 7.79810321502357 7.58378422408028 7.23951143244246 7.22123069861519 7.45191140720643 6.66137903581876 7.01965928127185 7.95925930342342 8.47055861223182 8.41025356386626 8.41606971558784 8.47662075462529 8.32728238531043 8.297077509703 8.42601251616179 8.28501960258712 8.06696704887173 7.99764269136152 7.86252905745295 6.6922032808065 4.13361033354253 4.36263523838994 4.27529857262359 4.79950648771168 4.73408068200566 5.09742479950913 6.69515679939364 6.13333418428183 7.3954428875991 7.10707995502512 5.26740616748166 7.09913851815227 6.72341681722912 8.34761352211506 8.61534474252098 8.62461334830141 8.29574044048977 8.40243524940074 8.60146133278633 8.58900051624449 8.40434158043609 8.25692522548411 8.30067178489918 8.37707328467868 8.55527080683878 8.52634725563558 8.59770174215361 8.68969948463312 8.68969948463312 9.75917527794337 9.76452462998959 11.5776454778827 10.2756731777394 9.69263476504438 10.2356957890751 8.40763002829646 8.23053688909847 8.07403152754505 8.1941115893796 7.9572064205654 7.50659961188421 6.86791243745557 6.47590542674783 6.51008207110944 6.54336088909591 6.34310951637392 7.12581983225961 7.43964602033954 7.25706136485424 7.67387248865638 7.36640166652799 7.92284657559797 10.3372022836242 11.2702708786969 11.0936249108112 10.3233862206161 9.5983761987137 10.0379257944045 10.5808469291414 10.3888707632083 7.88295278786624 5.36601791714037 6.79452598139509 6.72158312328395 6.15506778542653 4.60901450849419 4.57466891401418 4.61255908888606 5.05646926608523 5.00102817181536 4.58917781224727 5.48557041287107 5.77294037869277 5.40225572655512 4.24496851074732 6.17788895833192 6.95216439614503 7.78374324571803 11.5215799442267 11.0038703847912 8.22089908021489 8.02414709658029 7.65126084634463 9.33192757168878 8.288590871745 8.11168068064324 7.17488733919529 9.77925155951569 8.12659110842814 7.99061963763799 7.83261354551405 7.36054351082208 7.00361681964344 6.98241143423868 7.20134951712186 7.35523892485071 7.81148394531469 7.48059289808123 7.48059289808123 7.51298120763026 7.57796951637958 7.26299363060033 6.82444666563262 6.24075766172762 5.35493924002512 7.20513272328672 7.28752060710823 5.3303030108898 4.80605930031368 4.81564347278375 4.81564347278375 4.78315636095151 4.66688169442128 4.84667690774645 5.28356225211729 5.03140583625683 4.82723211502415 4.55713074260797 4.56365542237683 4.67596621377064 4.74531616520418 4.59124266956056 4.59135599685041 4.76798041516976 4.76785380478274 4.76798041516976 4.7524500401688 4.80500930509343 4.84845840011726 4.85537727145004 5.00717878289032 5.25975715037724 6.94054328723856 5.29310851973512 4.88547710332149 4.86415664602819 4.88137469433562 4.90053887171865 4.93159129978647 4.45221245875623 4.77067545126969 4.78171700220701 6.43033498961654 6.34655634662597 4.7376826644245 5.05734622510836 7.72744169709321 8.11405357162874 9.74413190045091 9.21439055683213 9.1587055060974 6.80847079252905 4.50110462969436 4.12281374575432 4.49750065358462 6.82038411008337 4.50062875872808 4.76188103850378 2.54563733268399 2.27155518243007 1.89335413734552 0 0 0 0 0 0 0 0 0 0 0 0 0 0 0 0 0 0 0 0 0 0 0 0 0 0 0 0 0 0 0 0 0 0 0 0 0 0 0 0 0 0 0 0.802479426770456 1.39258911714027 1.97538605635836 1.74559361425026 1.98170833019083 1.75277744588702 1.98802681941099 2.87220245934869 3.61393999042039 5.38319345450093 5.54478135888232 12.968239138486 24.1052632451151 27.0493431969933 25.328978533508 22.8643030111722 22.0128321056451 21.765303177554 23.1470787700009 23.9980492543189 19.7479508192446 19.4095230807847 19.3253148453998 25.5296029224603 25.2496555289213 20.5178940669536 24.8415110339449 25.0869995964503 21.3901722137829 24.2117419914263 19.8324817531032 21.3441606252146 19.0044741101519 19.772932250075 23.6331762040998 23.6364856881686 21.3362062996673 23.1744460656289 22.5855850557544 23.5081774025646 23.8951190145137 25.8258216311843 13.4407849114513 0 0 0 0 15.9385545822657 26.5661038646684 26.661167624323 25.501305510285 28.6899603961062 28.969795585044 29.0366167966552 28.5165015781849 29.8349097478816 29.572335748606 29.9420195865167 28.6034972288904 28.836076791668 26.166118158545 23.3933902642479 25.4075236709796 22.4627194990358 24.9116529183075 24.2109833887858 21.277119203784 18.6643093823785 18.2427177913723 16.339793179775 15.3187975943437 14.3800436604532 14.4446465105836 14.5196338460813 13.1488656703144 11.8098020760413 10.7753961521304 11.3522001132009 12.1823936611153 13.866958109917 15.9889270128802 17.0611998656748 12.0037276677869 11.303391001323 6.7259566690556 6.18318293673956 5.59402185736136 4.36142503983303 4.17581044378425 4.14976417354789 4.05193329947794 4.03309752388151 5.64900213116301 4.86224034412176 4.30377286661134 3.58756777221951 3.77754072678996 4.65390774394593 6.6085596604173 8.47438510739049 8.52796552988691 6.94643648760093 6.8154955012648 6.81360230135383 6.68792288988474 6.44127703872358 4.29694754898491 3.65749627652072 2.03028438854827 -9999 -9999 -9999 -9999 -9999 -9999 -9999 -9999 -9999 -9999 -9999 -9999 -9999 -9999 -9999 -9999 -9999 -9999 -9999 -9999 -9999 -9999 -9999 -9999 -9999 -9999 -9999 -9999 -9999 -9999 -9999 -9999 -9999 -9999 -9999 -9999 -9999 -9999 -9999 -9999 -9999 -9999 -9999 -9999 -9999 -9999 -9999 -9999 -9999 -9999 -9999 -9999 -9999 -9999 -9999 -9999 -9999 -9999 -9999 -9999 -9999 -9999 -9999 -9999 -9999 -9999 -9999 -9999 -9999 -9999 -9999 -9999 -9999 -9999 -9999 -9999 -9999 -9999
-9999 -9999 -9999 -9999 -9999 -9999 -9999 -9999 -9999 -9999 -9999 -9999 -9999 -9999 -9999 -9999 -9999 -9999 -9999 -9999 -9999 -9999 -9999 -9999 -9999 -9999 -9999 -9999 -9999 -9999 -9999 -9999 -9999 -9999 -9999 -9999 -9999 -9999 -9999 -9999 -9999 -9999 -9999 -9999 -9999 -9999 -9999 -9999 -9999 -9999 -9999 -9999 -9999 -9999 -9999 -9999 -9999 -9999 -9999 -9999 -9999 -9999 -9999 -9999 -9999 -9999 -9999 -9999 -9999 -9999 -9999 -9999 -9999 16.984925347436 15.5452848945053 13.3039478320344 10.6645929511749 8.39460202823138 8.18513884929617 7.72387615850355 7.11618536532628 7.45589892999447 10.0721941153981 12.857248032187 12.7515520119314 10.4823853662851 8.06514665397131 7.64278597166782 7.80274432140591 6.70846872216731 5.51972199699232 5.43605991679406 5.30129600112721 5.37047175047983 5.60355331184289 5.35074566196353 12.521663471641 15.4588153817552 13.4644227740786 14.9936944530155 15.1790520176113 17.4065613708317 18.690232051277 17.3322235713319 15.7259635308992 13.2618044244219 11.2935418547456 11.0087597884163 8.25589782971172 8.04287700754906 8.24873290187277 8.40702791370746 8.35521712846757 8.18493902533741 7.91188575005366 8.17529759384599 8.18302394703465 8.01697475154717 7.84143442035784 7.62587585210837 7.65086598015654 7.99324382936641 6.96633695731908 6.36548945135172 7.85016296371438 7.96776665200045 6.27325833589213 5.34317081143007 7.47937400467979 6.69426560975163 7.01965928127185 7.78023027570923 8.47930775757867 9.46781133029 10.3948121681984 9.42964135407418 8.41523344057795 8.24487591092361 8.32949048872769 8.22097854603754 7.62595767235925 7.35012517428822 6.95706661248809 5.50831445596291 4.12809239448825 4.12809239448825 4.28297584452032 4.73902689531834 4.89781003888418 5.1993807925609 5.23345175776785 6.77387133094081 6.79682868261755 7.1272445012535 5.23543298876647 6.11088421953461 7.46684619839389 12.3131691976552 10.8790230318449 8.54449371684003 8.18474440319089 8.3251852372689 8.47339840820697 8.46968567922799 8.39931534163276 8.3228340890398 8.30271461624089 8.28995117230629 8.51424458188841 8.49393340947386 8.5862039450017 8.63217284262591 8.70040133686748 10.3009151049849 9.75109085972767 10.2682646187785 12.7939081502541 12.0584738418651 8.58682877316971 8.46976003012883 8.39073580077615 8.33751825951644 8.30706144412541 8.05166232050797 8.15331870394201 7.81241473515234 7.61223594138996 7.16850218568885 6.89414831938611 6.65296060521091 6.28129275807296 7.36281839346598 7.42819757526465 7.49173780148696 7.53877775598715 8.11434710849619 10.7845422551461 14.0473431557484 10.9971567048283 9.55882002860718 8.97744150000009 10.0105318882694 7.69259039236414 10.7250097801144 6.83028256954643 5.17054694251439 4.79699282450087 4.93484630472294 4.80435759261472 4.5627112267848 4.51020620096988 4.5185785692016 5.22853452606267 4.93168577453322 4.79004050686544 4.35212657015746 4.9405087811439 4.84171660499427 5.91654696783002 6.66326044903643 7.14389578294091 8.03905319791015 14.1775851176087 14.175355306015 12.0785601490479 8.26666961194585 8.05708438876921 8.06245828828894 13.0129696618646 13.9428592835312 7.30279387197334 8.10721778286769 9.11446626608107 8.01299353098628 7.6606733796658 7.44440514961626 6.8460352991045 6.10997000392274 6.28816257332907 6.54726940228627 7.05844299494975 7.4247959540574 7.52793814533261 7.7657008806395 7.91562656751292 7.50694717636005 7.24138391726151 6.85795740331753 7.4847415368871 6.89392724037165 6.2738338317941 5.11535344170517 4.77332245934026 4.61374445736283 4.61974822143884 4.5800561886929 4.80378671467536 4.60298329159842 4.82723211502415 4.56374764889293 4.50808854718687 4.5146187014383 4.52189495600585 4.53690920696618 4.70596151476496 4.71426560819833 4.63843014306473 4.71426560819833 4.71442892463048 4.71426560819833 4.8894944395141 4.88935079784236 4.94105468808605 7.00777738039432 6.92202122408346 6.92219889949667 6.92236727736121 6.29942498833052 5.25280135285223 5.18487869318777 5.2814202194022 5.03085033088192 5.24654276775067 5.09690380483276 5.2464681901391 5.26037171030664 7.58193469424689 7.78939896995116 7.28229180932523 8.27236799033365 10.0840397310564 10.2837367850599 8.19192342633161 9.18012515570519 9.15951768905353 7.82623555804335 7.19401310150422 6.80846294259894 7.49271644672957 10.4199444301035 8.82149069599447 5.21587042845013 4.12700557030763 2.45310922019334 2.11413585329089 0 0 0 0 0 0 0 0 0 0 0 0 0 0 0 0 0 0 0 0 0 0 0 0 0 0 0 0 0 0 0 0 0 0 0 0 0 0 0 0 0 0 0.81561968418546 1.39258911714027 1.74544497471082 1.98157928560436 2.14630380470196 1.98790788819537 1.76645424637557 1.766590307672 1.77346209434518 3.07506778468711 3.78577494921444 4.17778978723508 5.34111966448968 20.1517743545971 27.3057012060592 23.2993532052848 17.7340032604609 18.3557495428144 20.6000531517205 22.3776426081892 23.7301296381496 25.4208702546718 21.9257575501909 24.443747901156 20.6353071958562 23.8174939494569 20.4455427137843 20.2592622375926 25.6885987772267 25.3729930984767 22.5018888547661 19.6075580750066 17.8570181773735 16.1812531628198 19.4649528704671 23.2559793748229 23.4758387144757 23.9155734786296 24.5912681091261 25.1647453997329 26.0080408573817 25.2737099896898 21.8257216481753 4.56645538594118 0 0 3.71333780254669 23.3597548750548 27.5181017323527 27.8396065839802 28.0388520522175 27.9082923474123 18.4130098141511 17.4784081668802 17.9528246444665 29.6712667708845 26.6747240418489 28.7291433976143 26.936101201453 17.4488313068628 28.2895352805582 14.4322615736376 25.3031502213979 9.58380293744898 15.4036570544525 14.6749402946661 17.7221342144841 15.1773783314651 14.0219206780733 13.353329567326 13.7978802531203 13.9902776018958 13.9683153938867 13.8205694138012 13.9347633527215 13.777300488988 12.9428074589097 10.9748358625665 8.90321389236421 10.0839205132308 10.5322942165851 11.0463957007929 13.9615445010538 13.9023091629859 12.7748691055826 10.8451809465145 8.55052622633214 8.27121683692951 5.52678536036791 4.44991897799721 3.47803508481453 3.42491720401666 2.50033141772045 2.43775332405897 2.35464715053979 2.03179907696143 1.76741256662373 1.77508907661959 2.61619834203886 3.96137248247609 6.44612347933223 7.42012319272241 7.35120009313124 6.88594908406304 6.77052261126095 6.83301284396708 6.75762188462374 5.26952287863127 3.22045186230852 -9999 -9999 -9999 -9999 -9999 -9999 -9999 -9999 -9999 -9999 -9999 -9999 -9999 -9999 -9999 -9999 -9999 -9999 -9999 -9999 -9999 -9999 -9999 -9999 -9999 -9999 -9999 -9999 -9999 -9999 -9999 -9999 -9999 -9999 -9999 -9999 -9999 -9999 -9999 -9999 -9999 -9999 -9999 -9999 -9999 -9999 -9999 -9999 -9999 -9999 -9999 -9999 -9999 -9999 -9999 -9999 -9999 -9999 -9999 -9999 -9999 -9999 -9999 -9999 -9999 -9999 -9999 -9999 -9999 -9999 -9999 -9999 -9999 -9999 -9999 -9999 -9999 -9999 -9999
-9999 -9999 -9999 -9999 -9999 -9999 -9999 -9999 -9999 -9999 -9999 -9999 -9999 -9999 -9999 -9999 -9999 -9999 -9999 -9999 -9999 -9999 -9999 -9999 -9999 -9999 -9999 -9999 -9999 -9999 -9999 -9999 -9999 -9999 -9999 -9999 -9999 -9999 -9999 -9999 -9999 -9999 -9999 -9999 -9999 -9999 -9999 -9999 -9999 -9999 -9999 -9999 -9999 -9999 -9999 -9999 -9999 -9999 -9999 -9999 -9999 -9999 -9999 -9999 -9999 -9999 -9999 -9999 -9999 -9999 -9999 -9999 -9999 30.1841318694656 25.7203428589402 17.830214145551 14.4292406232726 10.2442166559101 8.44359516622277 8.3531442588304 7.96417280980483 7.83450184454118 11.120694050998 13.8308472066616 12.7858437138531 10.720804641829 10.8801555125213 7.89854057340947 10.016215466828 5.71108279881798 5.61636358170739 5.512639559573 5.40906619733853 5.37847613040876 5.35232197231918 5.39192996246196 11.8329473826194 15.1494510388477 12.4905335132117 15.62656006085 17.6351548428276 17.3080723764506 16.450066067394 15.9541780800789 13.7852979339754 13.5632664363929 13.5482081268904 12.8447650219528 10.4425456557509 8.1755524091925 8.34997990411107 9.4311030240149 8.41324570945693 8.27734014281671 8.06246832482678 8.2006138809602 8.27568824242111 8.04752339341849 7.9191241656329 6.44458699233395 7.71123637745171 7.37864355767714 6.42841104948246 5.43822284383462 7.69238521160793 8.09420585997959 6.3653750517077 5.44128306279137 6.25905270880229 6.13124547785655 7.75313515753037 7.99286549005353 8.15650798974648 9.42455227917137 10.6771951510004 9.43322850408292 8.41556313380726 8.3274965904392 8.13518693386411 8.19420905936116 7.64850266046532 6.09961931549684 4.50255609661482 4.51393367062463 4.44779126147324 4.6194712896656 4.67825527656178 4.73416806158897 4.73416806158897 5.23350861249923 5.23765087085264 5.31309843020254 6.78251282998504 6.1462410113611 6.1667324820495 7.17015051968686 8.28466808952223 12.8288694818227 10.4818253193265 8.50158368381427 8.09930842944705 8.30570477956474 8.30343652518013 8.35759378160419 8.28006792764433 8.20368105357172 8.10257428740379 8.06978071971638 8.44003354772895 8.47566481028933 8.59031419008826 8.69863607579922 8.70528799853287 10.3037829702574 10.2861813076087 9.67691975183367 12.6426175741849 12.0155523881332 8.57188531532944 8.57177859935343 8.44451101112392 9.52896460704597 8.42541047613783 8.42953103163565 8.2111022770364 8.35367411394633 8.33427754964093 8.09193730487356 7.75263249101997 7.58310618534203 6.99076894457457 6.73832979062473 7.55281808744847 7.7658396825093 7.66156446758054 9.08888885667765 10.7969048656198 12.1081388977071 10.2869409297693 7.95000982377188 10.2586110002852 8.77694731454042 5.23643434546134 5.2308630565141 6.08718224900534 5.23912926086695 4.87920015002954 4.75510129900653 4.75502281375563 4.72784777555451 4.51020620096988 5.36529327959762 5.97267822105562 5.14823804507135 4.75762019448533 4.69430084374012 5.65525370190547 6.47769973779144 6.97810933253159 6.78098462714281 7.22713683183795 7.62204163240574 14.0137827242362 22.4226395589702 14.0750082668164 9.82132001716312 9.16266437377167 9.86697449374991 16.0657640280372 8.05975380442331 7.35545535521809 9.87113634867097 9.17274619800582 8.01464165207165 7.83998550887109 7.69454009701063 7.49239028935001 6.76339311856878 6.51856913383575 6.96457096472747 6.71884529358808 7.15893967178339 8.06199116812853 8.15747835757023 8.16332544323032 7.91548935741679 7.24296791076881 7.25338945587177 7.21003716061792 5.31126468166532 5.28964017646557 5.08711969355399 4.82550148909199 4.73861547692193 4.58605808486572 4.5922029002331 4.77121010215505 4.25675075136084 4.27664938765013 4.28400295229678 4.22952265914106 4.46097531425132 4.71412073482321 4.64751575603107 4.69290940721948 4.66643946364197 4.6666408564897 4.66643946364197 4.77791628341656 4.77791628341656 4.76005528778323 4.90656619600179 5.04394112323196 7.90067844323632 7.86186583392552 7.34261445952789 8.33726732667762 8.0200332073549 6.27562925899585 7.64722197713508 8.04159031000163 7.98035504791248 7.02450267178118 7.64088054191569 8.30940929873291 9.86139751421274 8.29011711544079 10.5290913096295 10.3463014909026 12.3323806623585 11.8290311225148 10.5842847956425 8.10088376086601 9.67507843868129 9.05599183529887 8.96721498578371 7.45753048381041 7.6333910878375 9.42440336948505 8.80368420297552 8.6700604185531 4.7566983955472 3.6096789543437 2.27155518243007 2.11448582773043 1.56706744063905 0 0 0 0 0 0 0 0 0 0 0 0 0 0 0 0 0 0 0 0 0 0 0 0 0 0 0 0 0 0 0 0 0 0 0 0 0 0 0 0 0.815897309722147 0 1.40165489860943 1.75248699468411 1.98778448137022 2.15736666165514 1.77319611097175 1.44355819995449 1.45189938049248 1.46021728702595 1.4685677369823 1.48551531842976 0.974305635251272 5.00783448657501 20.6056935801781 27.993042486882 22.0732678884578 18.2555468513308 17.6030223576521 22.5884190921679 23.1772654428638 23.2414001103179 25.3376335197901 24.7225485978156 24.5601165459586 20.1584297661475 18.9490641949807 19.039249874857 20.055707243645 22.1608362162577 24.613549709841 25.2528817518822 24.1184353593321 23.977311396063 22.8624183295542 20.2974108258283 21.5553276905252 19.8041685181083 22.287045141643 25.4524196957151 26.1231974857481 26.0543436970706 25.8903565368628 21.9603242417536 13.760154009206 7.35158906844005 15.7834596058576 27.0360126276204 24.6678211653443 23.3907957180974 22.8198147826905 27.9840499146642 24.4822038769372 26.8990819690151 11.3717940534291 23.9931791862005 22.1745159620539 13.1811870661264 16.748505471807 5.96515221921013 8.35172831354781 19.1828104624496 8.79582008615158 9.72892799286346 7.39943413094922 5.05172507105639 7.28405294888292 9.10570124379727 11.9318740727765 6.56528492753312 5.81332217092999 8.53942361554189 11.3377285941759 11.8547110869923 11.7542081678686 11.2171088376342 11.3832946498115 11.6485798960025 9.75344798276936 8.75117577166565 7.04765492232586 7.6372676322695 7.6871782022989 9.95035798142707 10.0796828912491 12.9648359360376 13.7748428051877 15.5623276554583 16.4204982965265 10.6488940281269 8.4345602440189 5.21104320274162 4.17406583165624 3.48760464431699 2.61858689213074 3.35848855247383 3.30302051572077 2.00053932358519 1.53748878115155 1.54420768024091 1.55034422949928 3.71414373657423 6.39416527901327 7.05606600930451 7.0659943024008 6.90779348110212 7.06339731711229 7.02868899653981 4.94191926936018 1.57856109290285 -9999 -9999 -9999 -9999 -9999 -9999 -9999 -9999 -9999 -9999 -9999 -9999 -9999 -9999 -9999 -9999 -9999 -9999 -9999 -9999 -9999 -9999 -9999 -9999 -9999 -9999 -9999 -9999 -9999 -9999 -9999 -9999 -9999 -9999 -9999 -9999 -9999 -9999 -9999 -9999 -9999 -9999 -9999 -9999 -9999 -9999 -9999 -9999 -9999 -9999 -9999 -9999 -9999 -9999 -9999 -9999 -9999 -9999 -9999 -9999 -9999 -9999 -9999 -9999 -9999 -9999 -9999 -9999 -9999 -9999 -9999 -9999 -9999 -9999 -9999 -9999 -9999 -9999 -9999
-9999 -9999 -9999 -9999 -9999 -9999 -9999 -9999 -9999 -9999 -9999 -9999 -9999 -9999 -9999 -9999 -9999 -9999 -9999 -9999 -9999 -9999 -9999 -9999 -9999 -9999 -9999 -9999 -9999 -9999 -9999 -9999 -9999 -9999 -9999 -9999 -9999 -9999 -9999 -9999 -9999 -9999 -9999 -9999 -9999 -9999 -9999 -9999 -9999 -9999 -9999 -9999 -9999 -9999 -9999 -9999 -9999 -9999 -9999 -9999 -9999 -9999 -9999 -9999 -9999 -9999 -9999 -9999 -9999 -9999 -9999 -9999 -9999 34.5345577362471 32.6245480687599 25.3942896482976 18.5137094173378 14.9149611999022 10.8980169479675 10.8591422675772 10.0930019575331 8.16031983958583 10.540242574129 15.5374857640368 13.4046611528956 11.9411614985015 12.0426374648783 8.05383018823431 8.07770077573343 5.76738392619521 5.69306362125496 5.58207445556681 6.46963406930394 6.88632564602198 7.09027473780262 6.41577334288194 8.22965697018012 13.0394203353476 11.3092227236337 14.480090176108 15.7881090082731 16.3740268030518 19.626603894187 15.6803683747799 14.8144694155469 13.5935570943755 13.3039058488936 12.6500084086917 12.2204237755806 8.35914170501067 8.3580690875079 10.3699990232599 9.94539463318534 8.4199749764629 8.19270270047931 8.28347653065087 8.2006138809602 8.0528497198286 7.90767019446725 6.47225901538652 6.46424866099064 6.43680058823742 5.493074127231 5.33465135764083 7.47409739497049 7.91922720879608 6.38938259399335 5.41394201938596 5.36656264987091 6.18924507921517 7.77735894920759 8.30991557386006 9.35512676585465 9.44782696643154 11.0112047694272 10.4106707554933 8.4644370109701 8.38581282371187 8.12313284571638 7.91041815092596 7.49070988270874 5.53460585150439 4.952654251983 4.7462111943465 4.69472828175573 4.8152474045027 5.08542644048226 4.90764758204901 4.89218708794187 5.13219732359621 5.31630771847573 5.31233128872909 7.23300261058786 5.31813480929844 5.23374338409669 6.77635309714728 10.8588635109659 13.5419712468836 9.61949028612236 8.50437706749092 8.0812064010356 8.2838548642224 8.1859628909354 8.25941353322351 8.18635880117812 8.1419280082996 7.91554916552779 7.99480811617873 8.30759494583746 8.34369082244352 8.57222672010782 8.62276823721651 8.68132185067927 8.66355277218137 10.6052365988378 10.1907581442134 11.4295069712272 13.1078369407038 12.1801738719054 10.9753150212028 9.5000382666815 12.1398071244331 12.1399197919833 12.6948774185598 8.4691689085763 9.48578075910953 8.35915434310624 8.38295608087098 8.32073552179526 8.35491246668731 8.12473753742067 7.21807480441532 6.70852620863855 7.82303206513218 7.7658396825093 8.04076664815675 8.05284074999095 7.80917544235508 7.97813107663804 9.84882098536739 9.94050200045271 6.63907214579865 5.20984562615833 6.76781049465703 7.11726319288447 6.71356586130049 5.940615144765 5.01415820937781 4.84404334441841 5.56142679710923 6.7545748697556 6.13359402221964 6.24883340707213 5.73175576496207 6.27082305015196 6.45794897762529 6.4656005890257 7.34205443565466 7.11869704712356 7.67252328709944 8.03313835797242 7.63503582381701 8.19376556710761 14.4369081202055 14.4394763452708 12.7358764385866 13.6261687120818 7.95487347275523 7.5458956852429 7.34946952499732 7.68056788291844 12.7791331317426 16.3343356909844 13.3263573975415 9.02953971929771 7.85992969529012 7.84264667991892 8.08722490348978 7.21788486129797 7.59302894331427 7.65150214997425 7.42966284419733 7.85472808194173 8.03304370339777 8.22610399476751 7.97100922372965 7.58523132591602 6.9451716232895 6.25997622571807 6.8913027882018 6.87259845402499 5.20719705176395 4.92132849095714 4.74892110608716 4.75972085714574 4.82126623329028 4.79014881454865 4.27664938765013 4.29065536865511 4.44608339707368 4.14276720450527 4.56188503314443 4.45058610800248 4.47136669643699 4.60393778537868 4.736856268716 4.72594477815437 4.59270775448298 4.71419012278268 4.71419012278268 4.78790159415361 4.94850254955858 5.0102399418753 5.17204805854236 6.86127754284524 7.34174790088772 7.61960283649002 8.25421882066967 7.60972035415785 8.2483952729754 9.3386299478248 9.9071895727463 9.26724066948629 9.25078009889046 9.79866624273475 10.4097708495852 10.6568771828261 11.8951098327644 10.8315994148703 11.8719083489968 10.301352195621 12.3523008959994 10.6525919279968 8.02326682730665 7.90420068428452 7.24738456928049 7.19401310150422 8.85415211572373 9.42288228406106 7.23197249255752 6.22610796436492 4.54572682114589 4.12538643072178 3.60585931545855 2.27155518243007 1.03258372304993 0 0 0 0 0 0 0 0 0 0 0 0 0 0 0 0 0 0 0 0 0 0 0 0 0 0 0 0 0 0 0 0 0 0 0 0 0 0 0 0 0.828592685981516 0.828315265140776 0.840598378645917 1.41867296004299 1.75952490961078 1.77319611097175 0.887552584391881 0.909128857479777 0 0 0 0 0 0 9.85786299197674 18.2320626393045 18.2290245413048 18.0528111250662 17.6277342155814 21.1351810308146 21.1390680565241 21.0615587337126 22.70552745009 25.0041212833404 24.8011465266399 24.7780945281023 20.2673575838464 19.5071585917975 24.5082945222114 20.6993848079829 25.037004147101 19.8831060313621 25.6615240960654 25.8923147858598 24.6705206162745 22.7711845013008 18.2672577358317 13.9139664308738 21.0305856838121 26.0566271738216 27.0523708534593 23.2385802815223 24.4546168222848 21.2402172039003 24.7175553752588 26.272774667427 23.5027622497684 22.2765647395298 23.1538837227394 22.8327672357597 23.5648270044775 13.9919309979265 23.7229893465261 14.6368880754445 1.67979450839631 20.2884282428744 15.2622876829838 4.70829147206728 11.1944765415903 3.45367788483241 3.18131260445998 11.0390876954063 7.1520520149767 3.74472753935657 7.82651437825841 2.69757244238279 4.34089356992699 2.9509588401959 6.80355238757809 5.0823194649907 5.23914168072013 4.34518018281106 2.720186663051 3.16099581042878 7.51832868678893 8.77588642802137 7.52746735416933 7.54910716336116 7.97419063007632 8.756709891546 8.68621910021051 6.17978462090486 4.90507215538342 5.78499795968681 5.91677055872721 6.40701543654301 7.09133011632868 10.2580913785342 14.2760527005365 18.3533288079452 17.085614591099 14.1062920072344 10.239342439123 8.76837575947813 6.84966121151094 5.43749935349464 4.68460076290968 3.45597146889227 3.79493643279158 2.39188003477474 1.84403664275795 2.26621463584151 4.42033435264146 6.83712803659309 7.22199178663012 7.0192216461598 7.11281249664212 6.83142441920935 3.49468848912392 -9999 -9999 -9999 -9999 -9999 -9999 -9999 -9999 -9999 -9999 -9999 -9999 -9999 -9999 -9999 -9999 -9999 -9999 -9999 -9999 -9999 -9999 -9999 -9999 -9999 -9999 -9999 -9999 -9999 -9999 -9999 -9999 -9999 -9999 -9999 -9999 -9999 -9999 -9999 -9999 -9999 -9999 -9999 -9999 -9999 -9999 -9999 -9999 -9999 -9999 -9999 -9999 -9999 -9999 -9999 -9999 -9999 -9999 -9999 -9999 -9999 -9999 -9999 -9999 -9999 -9999 -9999 -9999 -9999 -9999 -9999 -9999 -9999 -9999 -9999 -9999 -9999 -9999 -9999 -9999
-9999 -9999 -9999 -9999 -9999 -9999 -9999 -9999 -9999 -9999 -9999 -9999 -9999 -9999 -9999 -9999 -9999 -9999 -9999 -9999 -9999 -9999 -9999 -9999 -9999 -9999 -9999 -9999 -9999 -9999 -9999 -9999 -9999 -9999 -9999 -9999 -9999 -9999 -9999 -9999 -9999 -9999 -9999 -9999 -9999 -9999 -9999 -9999 -9999 -9999 -9999 -9999 -9999 -9999 -9999 -9999 -9999 -9999 -9999 -9999 -9999 -9999 -9999 -9999 -9999 -9999 -9999 -9999 -9999 -9999 -9999 -9999 -9999 33.7579729699758 33.867156585788 28.040023808572 22.2207007316161 19.6652691150006 15.1705464071688 12.468430609659 10.8028870249597 10.355540472975 10.8371471074002 13.3520179714173 13.5688663738876 13.0094440391281 12.9267012631396 8.12052204666419 7.89030616125726 7.87793781684874 8.61207694786375 8.46461130758049 7.80863336048071 9.87765666117487 9.13236467727408 7.37468037634638 12.6936643720832 12.1984426491291 12.3669562341841 13.1009228901978 16.0091597018966 16.1492896310573 13.8424993271522 13.8133481859335 14.8679657593516 14.8522653534835 13.9534057594641 13.7156032915934 13.2684972476718 12.1361894380979 9.35714045254541 12.3312496252946 9.93414952798723 9.35290550550908 8.30548316644763 8.30107348499616 7.9793583199001 7.96775758974067 7.78756003571595 7.48043553673583 5.41593432368475 6.45637504649996 6.45637504649996 5.29772779701344 5.52533559755285 6.46424866099064 5.47013937752067 6.40367766818927 5.40390869121646 6.86509473504583 7.94341206597715 8.10504640883552 8.33684785634794 9.95788858576301 10.8296203750626 12.0850347426732 10.3510188794822 9.92387783205507 9.28408307344817 7.95730274677016 7.54789720842186 4.96513677042771 4.90981338156656 5.17392734483225 5.13658762659009 5.04616529615599 5.04616529615599 5.1453408632637 5.02744850464269 4.89218708794187 5.13219732359621 5.19983970954356 6.25382774633609 5.38439727653788 5.23374338409669 7.83251538125863 13.1965054439825 16.1963957376296 10.474944301946 8.49475138855738 8.1309690186052 8.14899199908356 8.13954190937849 8.14469222319052 8.05301812021228 7.99487942633158 7.82512779045579 7.89528145521383 8.20114093920838 8.18394462321593 8.52270571657687 8.62832810167841 8.65113919364186 8.61794732866233 10.7764594440877 10.1131353693181 12.3332307652819 13.2425170908274 12.7700806598811 12.294599432063 13.3019854994307 13.2968794936794 13.7696067711507 14.0636681236012 13.1434925980054 12.1124139042913 11.3069108445135 10.9451820690274 11.5081803511576 12.7153836332301 12.406169312772 8.12551434333056 7.35162042063637 7.19912505389268 8.03744282142197 9.72045452172635 7.87401937543794 7.7885778689172 7.86463765438743 7.73031100927338 7.55034129823612 6.63621916121888 7.4349133018966 7.90247164273063 7.56104406430133 6.67396556239053 7.53705451878515 7.28618983981411 6.82934764822594 6.24074594851457 6.94849550165725 6.98575736089298 6.98575736089298 6.78217285089286 6.96770799014188 7.17676310043558 6.64787404315696 7.05029206637599 6.92816560348104 7.26781831580414 7.71438764528684 7.81708086915321 13.6781794740031 14.2551006538596 18.0813607162575 13.0234140629794 8.09904805198564 8.11410034524739 8.01317605267638 7.80278631439528 7.53606421364955 8.04741032704171 12.8725553977322 15.7644250287421 10.7576015839274 9.6048520271121 7.89460616444712 7.99147655277876 7.75001775760062 7.07328843660422 7.41072594785586 7.88707462110272 7.89165843576665 8.09198410191992 9.76659864552856 7.91569133547607 7.29861132019994 6.94530241114056 6.27051819753196 7.35658177729634 6.91289976850172 5.29289350523369 4.93180952089251 4.76553452966074 5.05741651094025 4.96921498625491 4.20042572815085 4.11971676400045 4.13490760641837 4.02154553781758 4.05621862178452 4.29960757138423 4.32091496082478 4.49392689969361 4.34466104993317 4.46722625967964 4.46722625967964 4.34466104993317 4.46698979542089 4.72361873730181 4.82092756808807 4.97921588720717 5.05496674289428 5.09607942424768 5.12082698789911 5.25447701573611 6.92497383176272 9.74888580063351 9.20898465469355 9.86380537079291 10.7920977633037 11.0293675757631 10.8983269126807 10.8813009396224 10.8733774396049 10.6908394935828 12.4566543815506 10.9458003767371 12.4377729336867 11.8846150689369 10.0218098062081 10.2691470654645 10.4335049399877 7.89563082844404 7.49367601008739 7.47009887197965 9.75899056716352 10.2481310147493 10.1829928820524 9.61479701471182 9.59141753590702 8.70597258058028 5.27470776216562 4.18168540623022 2.27155518243007 1.89408401390069 1.03258372304993 1.56706744063905 1.56468028645113 0 0 0 0 0.963986593954487 0 0 0 0 0 0 0 0 0 0 0 0 0 0 0 0 0 0 0 0 0 0 0 0 0 0 0 0 0 0 0 0 0 0 0.840598378645917 0.852503699520919 1.43500083119723 0.88681036630704 0 0 0 0 0 0 0 0 0 0 6.71874951682448 17.886946799872 25.722036683539 26.1270808211012 26.0838882430152 25.8848181451561 25.1368735474136 24.10724440212 22.8793406841983 23.5916711760342 24.6713509639084 20.0681885921974 19.9510325169512 21.6216202544233 24.2061347635267 19.7823345308272 19.5672902163572 25.7040928258147 24.4481976896932 20.1827611589901 13.0733275346696 18.437765479035 24.166346006516 26.629562553241 27.1626184608388 26.8320097549691 26.5261018847614 26.1644726943082 22.083263210996 19.6205448088129 16.2975114247226 27.6723683138659 14.3567369858612 16.729494943522 22.0192596452153 13.6367252984248 3.36855560752715 20.839612421284 24.3217275652291 7.46893482584128 8.03991433342843 4.08329523569881 5.95726431193813 0 4.09873961542565 7.78167345473748 3.71028526236868 1.89456368708803 7.44080250499598 2.93208342760936 2.53663591766511 2.69773484707092 2.75193304515413 4.63987122243986 5.17674547679272 5.00479162125746 3.85366980864053 2.67899895508544 2.60253897639813 2.68343265524522 2.65124007456794 2.55264569428834 2.48149135063008 2.75454406650578 5.64313615169386 5.83042042037364 5.48970913010326 3.66074401295237 2.79086929313371 3.63975039912268 4.45729003520968 5.56289553169929 7.96458791689795 11.9963067866582 13.9445977443848 15.6205301750283 17.8857867097278 17.9728667233335 13.9515664529071 11.1563015893958 9.21833731353182 7.65049346053717 6.5225387694385 6.91719403148955 6.82313931192957 6.4857204086358 6.12976379598929 5.25210607944815 6.85996587271534 6.75206190864076 6.49052642150061 5.81176235524368 1.57868919717192 -9999 -9999 -9999 -9999 -9999 -9999 -9999 -9999 -9999 -9999 -9999 -9999 -9999 -9999 -9999 -9999 -9999 -9999 -9999 -9999 -9999 -9999 -9999 -9999 -9999 -9999 -9999 -9999 -9999 -9999 -9999 -9999 -9999 -9999 -9999 -9999 -9999 -9999 -9999 -9999 -9999 -9999 -9999 -9999 -9999 -9999 -9999 -9999 -9999 -9999 -9999 -9999 -9999 -9999 -9999 -9999 -9999 -9999 -9999 -9999 -9999 -9999 -9999 -9999 -9999 -9999 -9999 -9999 -9999 -9999 -9999 -9999 -9999 -9999 -9999 -9999 -9999 -9999 -9999 -9999
-9999 -9999 -9999 -9999 -9999 -9999 -9999 -9999 -9999 -9999 -9999 -9999 -9999 -9999 -9999 -9999 -9999 -9999 -9999 -9999 -9999 -9999 -9999 -9999 -9999 -9999 -9999 -9999 -9999 -9999 -9999 -9999 -9999 -9999 -9999 -9999 -9999 -9999 -9999 -9999 -9999 -9999 -9999 -9999 -9999 -9999 -9999 -9999 -9999 -9999 -9999 -9999 -9999 -9999 -9999 -9999 -9999 -9999 -9999 -9999 -9999 -9999 -9999 -9999 -9999 -9999 -9999 -9999 -9999 -9999 -9999 -9999 -9999 32.7798887556937 -9999 28.3473673482649 24.1012991987734 22.087999277 19.9615031897462 14.1363485499668 10.8865760428289 10.7166346189316 10.8585486717884 10.8622292544925 12.9283491191779 13.2436991923143 13.1946904459001 9.18464318239392 8.07401959304115 8.05321164953081 8.85856423864173 10.2442742265732 9.88054759191693 10.6028563222796 9.52410922653683 10.0150093049108 10.3450187891946 10.2622208010937 11.4894144548989 12.2883061565451 12.2894104403667 13.6930198719195 13.4948440431835 13.5264424135976 13.5612164232226 13.5516130376431 13.7221892122453 13.8195451710532 13.990128595396 12.8954769726791 9.92544055565842 10.3159892891425 10.3150607635838 9.35292143410626 9.88183860129585 8.21586871832 7.9830275038019 7.81203512470571 7.53753024749786 5.53458315672176 5.41593432368475 5.51246896104236 5.52316260973118 5.31305356294539 5.50147971370717 7.39633671605022 5.35417269789825 6.30115106885907 6.89430881616659 7.19522957566883 7.95176165917962 8.02192039967045 8.17232901740771 8.37291686192692 10.5762391938691 13.4083128049342 10.9095889810631 10.2881981542475 9.85574210133959 8.22624748828119 7.64714039572647 7.34463725796214 7.55932424327437 9.91138659475301 7.60815269463773 5.19582051813174 5.15768103328002 5.15336738017107 5.03257686997671 5.07074301827143 5.16652888409812 5.22112713251796 5.38287925473383 5.22898763228846 5.31381040305961 10.3760140194579 13.4086053707288 15.7770929683749 8.59771634222544 8.37619740752132 7.9831131030977 7.99242952872847 8.20639124699108 8.10194703876737 8.06906403716211 7.82880168659189 7.752070364281 7.68864918620749 8.07129997033538 8.10182748469122 8.38845297618565 8.47869193682026 8.48639472539764 10.5304206149569 11.7882015698369 10.3867535116462 12.3990176056299 12.844305408807 12.8260644528937 13.1908198024009 13.1910445972955 13.8693834852275 14.0751790218934 14.1864164884244 14.112932929974 13.7830611789136 13.5546056828997 13.9661823866006 14.0099752460536 14.1997797050898 13.9778945479105 12.8440117476192 8.06401864613194 7.58925094234437 8.1593851254778 8.05749865831249 7.33843189605883 7.1059254658274 6.96048392923851 7.28595604077073 7.54258290999291 7.31743560654149 8.67598201507696 7.7487747662643 7.47363724738741 7.23573599971084 7.3460157175866 7.27677515612766 7.19820394971941 6.83814979086253 7.22951757960081 7.65499818109462 7.66777264141249 7.07683714334829 6.97915432686467 7.23864652006589 7.11004603133748 6.84370799431367 7.00179506892969 7.25862199625277 10.465007584323 9.89697894442768 12.7670519036669 14.2948548796801 14.2939031424214 12.0895214063501 8.97051845864369 9.68553082037004 10.0529138300385 9.00500070043125 8.02080547474701 7.80316143496329 8.14160310637472 10.6487215025422 10.6089092763814 9.56754036389491 9.51783412149477 10.3223731205396 11.1126966077146 10.9099301500758 11.125007573947 12.3882785582988 13.5308471458603 11.1357296298608 10.1595602746484 8.08993458459052 8.08030817257291 7.53562628245233 6.86424373005924 7.81278833890378 7.31778525985697 6.29475745403542 5.07591409016921 4.95547493229734 5.11612281813317 4.74536696418619 4.52923005364947 4.46110695478574 4.15956681035822 4.04715555137541 4.13917510512822 3.94711716480032 4.14268933023938 4.14278843383219 3.82382333372671 3.81247141985944 3.81243182700089 3.93396049295084 4.35922588236573 4.57224752879666 4.80916125424498 4.92089462728836 5.14373253315217 6.29886581031575 5.26096528996433 5.2254226456814 6.30680226560454 9.09669640082429 10.751958128241 10.9624663748153 12.6605988609251 11.0648810392218 10.9831418081455 10.8148941045688 11.0453265128575 10.6695996838764 12.4933495241622 10.6357377055172 11.9067808748747 10.5971471830644 10.5738472342383 8.99420764677557 9.5519937532951 10.1593188580009 7.23268884908397 9.21635433645921 10.4232113650631 10.5196054816913 9.62574919137086 7.23750753619198 9.38435939679728 8.91369581921192 8.35400061826522 4.76050005554521 4.5008893875367 2.4437492888861 2.45308263987481 2.44377268161556 1.56706744063905 1.02112697704106 0 0 0 1.51468351021301 0.974990375223123 0 0 0 0 0 0 0 0 0 0 0 0 0 0 0 0 0 0 0 0 0 0 0 0 0 0 0 0 0 0 0 0 0 0 0 0 0 0 0 0 0 0 0 0 0 0 0 17.3159173827946 27.8665085819081 24.8932978020954 27.3150292496411 26.6620568292991 25.7095445693685 23.0642551644893 23.1439555293137 22.9259079838518 24.962106011823 20.766512211602 20.0573306574855 24.3596590680356 25.2400559227316 24.3622412074765 25.4991424174859 24.8323731364072 24.8819786281087 22.1869351459488 15.6556910474427 14.2949768673949 24.1930358521528 25.1374402113755 26.8316831637371 27.380167580413 25.7006380515408 21.6296594980216 19.2287986100741 19.6693218210706 21.1509013508955 22.3902551746857 27.9022233110568 16.3097016716256 13.2725998586543 22.8284478238267 23.560190050479 28.2170912160173 1.82601614085624 8.24328138424253 4.05948652106389 0 6.34073338860284 0 0 1.89131151789337 2.37404577623329 2.10931777369605 0 2.6742598826667 2.70761520893554 2.47090354436987 1.89488111589654 2.59511846758317 2.63475446623938 4.36767869502447 5.1207443926694 4.68035990715121 2.86877131622602 2.47385664024559 2.60607321050803 2.54983147213996 2.27269433722163 2.39235187745334 2.27271676496294 2.11448167740487 2.11462486606241 3.45412302661374 4.24907563414067 3.88418300663294 2.53256537914711 1.78127004878082 3.75693902817979 4.47636022293408 5.14231425555247 9.3678752267773 9.7876963673942 12.292030580117 13.5120970285939 13.1679628497057 14.4633893808292 13.9285984609633 13.1317982252438 14.0630175635218 13.4624678170784 10.78322402396 7.55656817556478 7.1869868943025 6.77633553279765 6.44987011259807 6.27425310705666 6.67569091692613 4.91554960992011 -9999 -9999 -9999 -9999 -9999 -9999 -9999 -9999 -9999 -9999 -9999 -9999 -9999 -9999 -9999 -9999 -9999 -9999 -9999 -9999 -9999 -9999 -9999 -9999 -9999 -9999 -9999 -9999 -9999 -9999 -9999 -9999 -9999 -9999 -9999 -9999 -9999 -9999 -9999 -9999 -9999 -9999 -9999 -9999 -9999 -9999 -9999 -9999 -9999 -9999 -9999 -9999 -9999 -9999 -9999 -9999 -9999 -9999 -9999 -9999 -9999 -9999 -9999 -9999 -9999 -9999 -9999 -9999 -9999 -9999 -9999 -9999 -9999 -9999 -9999 -9999 -9999 -9999 -9999 -9999 -9999
-9999 -9999 -9999 -9999 -9999 -9999 -9999 -9999 -9999 -9999 -9999 -9999 -9999 -9999 -9999 -9999 -9999 -9999 -9999 -9999 -9999 -9999 -9999 -9999 -9999 -9999 -9999 -9999 -9999 -9999 -9999 -9999 -9999 -9999 -9999 -9999 -9999 -9999 -9999 -9999 -9999 -9999 -9999 -9999 -9999 -9999 -9999 -9999 -9999 -9999 -9999 -9999 -9999 -9999 -9999 -9999 -9999 -9999 -9999 -9999 -9999 -9999 -9999 -9999 -9999 -9999 -9999 -9999 -9999 -9999 -9999 -9999 -9999 -9999 -9999 29.0545673569502 24.9480714959421 22.5232021082034 20.1889391346711 14.977916292121 12.734886612566 10.8185041181471 10.9375374821633 10.8548735849875 10.8571399057899 13.2461329648507 10.7878538354361 10.2003607397698 9.88483880257802 8.243421155953 10.3346918327449 10.5546327105886 9.96856850695335 8.78468437042939 10.0769152839174 10.2650496309922 10.2017935047906 10.1428459978055 10.2838042932452 9.84798440963395 12.1941905038246 13.1933952556071 13.2678388687552 13.454264514976 13.8587548622049 13.8595144777149 13.6905079102484 13.7158593890263 14.9426958468712 13.6037825827659 10.293560827587 11.7517057384313 12.9822179606286 10.5207264618107 9.82758067141184 8.21604565543113 8.11035728129168 7.80873783039259 5.68608586190671 5.42413154824241 5.45747485051327 5.53367391356096 5.55743054010964 5.41506006412879 5.29784828437712 6.41687657308052 5.36016200371744 5.38074964885895 7.27365578167206 6.82671629760132 7.85487299158998 7.79423328186021 8.02809091036203 8.30103146955375 9.33384790278166 10.5427858050752 10.7105752178954 12.2879517743474 11.8915740414469 10.6330173359102 10.5687605497597 13.201368122932 11.9561676437706 9.35133632147832 6.33265211351308 5.25245895943893 5.15336738017107 5.14895207155619 5.27372362611614 5.34429788660016 5.36011549233134 5.30938515191576 5.32962350257857 5.30670101377385 5.31116917358484 9.37729420553406 10.063011163508 13.9099429430432 8.58102605820366 8.26113251232849 8.08304140242961 8.15101773155135 8.29664097407781 8.02033355421431 7.8244218812893 7.75215096971208 7.83618733739515 7.42880355894766 7.75927225757043 8.10728610398894 8.32260848613988 8.3001865537606 8.43479233171979 8.5155686693734 10.6148539872833 10.5495144643658 12.4384896994285 12.8730097599363 13.1314857572791 13.3756310336794 13.1166418302203 14.0586104641389 14.1033353728576 14.2032709299546 14.1816683001289 14.2056313934131 14.2231551832897 14.2312241827151 14.226667821681 14.4961825368021 14.225457472553 12.6486186467613 10.796901049723 7.78632802706616 7.04421934181123 7.16177125267975 7.99528114887523 8.94163844677957 9.51732134264802 7.92967743860572 7.45988628890618 7.45012034610071 7.287115078989 7.32104973511527 7.48534818226043 7.45296991350127 7.4115849205903 7.39617876567748 7.36018569535902 7.6522765921031 8.51916952048949 9.21377614690329 7.70829116138156 7.42978727591973 7.64806753620425 7.09948622520174 7.34362231317992 7.62424459128629 6.92960482083271 7.25452722681524 7.78029279041898 7.94309911548382 9.51135733267992 11.751210951997 14.0335661522891 13.2829524064513 10.0103883515255 11.7305036105441 12.9432385347225 13.3517377220388 13.5807541582178 8.97630360020976 9.65381262258163 12.7886448954971 11.2344556471549 10.7251490438907 15.3632996443893 19.9766564878677 20.1453903912624 18.8345708030989 14.7907822501537 12.4147471728053 11.3928942367919 11.2862993090624 10.7644092430706 10.1122727367011 8.02492320730398 7.30445270686543 7.55863872005616 7.56604285019794 5.35096209085893 5.19625612417228 4.94320453892708 5.28600799280598 5.20876969616279 5.1048691349655 4.71426560819833 4.16843401791152 4.06591436375858 3.3614779698482 3.73525626421758 3.65069235893617 3.67398815800572 3.13645501991427 3.29557901952608 3.29631570525137 2.27505561178386 3.40457188954049 3.49971347431098 4.02635875562489 4.7700019697106 4.89801013826555 4.98304934120445 6.31697285811538 6.88730141174535 5.21935227676956 6.29105448245333 7.66209636841511 10.5186976331727 11.107359749996 12.6903528987182 11.1190411900122 10.818158340652 10.6719768504618 11.0399894980402 10.7640238547349 12.0106926040309 10.6210451497035 10.4290401704177 10.4190390007817 10.6823764787049 10.1107116702756 9.79369212450434 9.79437906436056 8.52859750687564 9.64600151394288 10.0974421255662 10.2336164659254 9.31608347583152 7.80182697557108 8.63815549527737 7.15334134112964 6.22840674875696 8.08539587392326 6.73250264971367 4.79490941740381 4.44764100758586 2.31412885006687 1.89335413734552 1.56204968310226 0.986565001294016 0 0.986388137628749 2.1026557773016 2.09048597558835 0 0 0 0 0 0 0 0 0 0 0 0 0 0 0 0 0 0 0 0 0 0 0 0 0 0 0 0 0 0 0 0 0 0 0 0 0 0 0 0 0 0 0 0 0 0 0 20.1907951707722 25.7506953824169 27.4587705494584 26.7248976821661 26.629854525733 24.3053278748159 22.3219733063858 22.945096022317 23.587255008098 23.4817344321914 22.5689905199366 25.2054257974612 24.9426324962067 23.0867313659152 24.7444599771778 24.8603901403885 26.0681029943242 24.8794761987795 17.4342692885929 16.3293473837812 20.538171286531 24.3481891426954 25.44121358008 26.9161278284657 26.3198349157332 20.935142682952 10.765062693153 6.82314995719747 19.0043645321611 20.7506086077001 23.4387677156247 28.1038161953901 15.9731555671199 10.9975810053623 20.973988795405 8.83784412793868 21.0526653856638 28.678042475864 25.5761595666089 1.22392873016206 0 4.13726474837472 0 0 0 0 0 0 1.89462130851707 2.54669990832655 2.67892956764651 2.26866070981197 1.57113335477756 2.54679577469859 2.38693924500757 2.73590919119221 4.67472034343351 4.34796041269718 2.64734980039379 2.48145878755191 2.3907655088817 2.2736473932349 1.89242498769363 1.89240293601142 1.56468028645113 1.56204968310226 1.56204968310226 1.89335413734552 3.77356918203804 3.89569830224872 3.35161272074299 1.07427080388298 1.79246363071029 3.30140395986205 4.52626915907349 4.55106896654139 6.0537592768135 10.2067659669941 9.90045882552096 11.5095543420105 11.9763873278704 13.0772465420363 12.9326022658882 12.455726146073 11.0503613306089 8.53015703129856 7.44935262094516 7.40495096765632 7.26381383827715 7.21049962535093 6.7511876454082 -9999 -9999 -9999 -9999 -9999 -9999 -9999 -9999 -9999 -9999 -9999 -9999 -9999 -9999 -9999 -9999 -9999 -9999 -9999 -9999 -9999 -9999 -9999 -9999 -9999 -9999 -9999 -9999 -9999 -9999 -9999 -9999 -9999 -9999 -9999 -9999 -9999 -9999 -9999 -9999 -9999 -9999 -9999 -9999 -9999 -9999 -9999 -9999 -9999 -9999 -9999 -9999 -9999 -9999 -9999 -9999 -9999 -9999 -9999 -9999 -9999 -9999 -9999 -9999 -9999 -9999 -9999 -9999 -9999 -9999 -9999 -9999 -9999 -9999 -9999 -9999 -9999 -9999 -9999 -9999 -9999 -9999
-9999 -9999 -9999 -9999 -9999 -9999 -9999 -9999 -9999 -9999 -9999 -9999 -9999 -9999 -9999 -9999 -9999 -9999 -9999 -9999 -9999 -9999 -9999 -9999 -9999 -9999 -9999 -9999 -9999 -9999 -9999 -9999 -9999 -9999 -9999 -9999 -9999 -9999 -9999 -9999 -9999 -9999 -9999 -9999 -9999 -9999 -9999 -9999 -9999 -9999 -9999 -9999 -9999 -9999 -9999 -9999 -9999 -9999 -9999 -9999 -9999 -9999 -9999 -9999 -9999 -9999 -9999 -9999 -9999 -9999 -9999 -9999 -9999 -9999 31.300295626648 29.3586705242297 24.8639144923257 21.9233611568186 17.750159550813 13.5877434023984 13.0846057721627 10.7970777020805 10.8358983730527 10.851257389832 10.8240997673039 11.949971306022 10.9829407009299 11.0737544499135 10.9277625141554 10.2794780668 10.7479371299778 10.1971486859732 6.62794241431253 9.32364205806955 9.79938915469409 9.12740142973892 10.2472737635603 9.8314785837671 9.87770004137712 10.2238533878272 11.5738579226283 12.548854082934 13.355802711007 12.6694368483195 15.4945541378408 16.4725270789416 15.938602741804 20.5523386622428 21.5744030459568 15.8065912558443 11.7429975970617 11.8751239300628 12.5560703327425 11.982262745683 10.6673357004309 8.30474657027159 8.11907475035492 7.78175579001441 5.62746257585654 5.44806883573238 5.55538287830898 6.632268320325 7.52602626622224 6.47982653766323 5.42457711947845 5.28431149581793 5.26673877775124 5.41440148003052 7.52922379695956 7.49921530178948 7.47962668646236 7.92937926954076 8.04356130949306 8.31771803186441 8.36805628256055 10.7056122064043 11.7190640221353 12.6899336923882 13.0481297735503 12.550536444306 17.0632489023714 20.5969381563487 13.5918686181133 9.7412008311984 5.35191418521859 5.32640437728077 5.29731919268688 5.39757838633003 6.28392012996083 6.23510932185312 6.24829213055503 5.38287925473383 5.24970141547576 5.24705371720022 5.25947831115969 8.21661522916843 10.8469433952493 15.5413209532757 16.5290940431268 10.0791370473879 8.16762753965192 8.2740522916783 8.27863192019877 8.13885783821876 7.74340342676662 7.69445603257842 7.89274370594809 7.60076349560669 7.86590752520201 8.27711016995953 8.29769894907225 8.34527873392376 8.30189049478637 8.35535355631284 9.872617216102 11.5173734171493 13.3756247625843 12.7875985709954 12.9943941662015 12.2969356823155 12.7714042616217 13.6450858822843 14.1246953178155 14.2448949330447 14.238381414859 15.2315170368124 18.193326694463 20.5238969420448 14.2426939393299 14.515122033618 13.7423634624597 8.35382974611558 8.19866664610358 7.40091463680867 7.92701422687247 9.63751274706237 13.3604829315166 13.5716710925209 12.265025550539 12.2383272759522 10.1382206539074 8.70726216886768 7.5463932519563 7.48255628127756 7.51342631092707 7.44559267215301 7.44671388828609 8.54012282755089 9.99121367527383 9.20125870063673 9.59548579617772 9.19303554226424 8.56628852944321 7.67839107099698 7.57148841769933 7.32815930660261 8.71016916886966 14.273204844215 12.1802341554512 11.2991529476749 12.5628962581245 11.5569016338321 11.0636676134203 11.1710805807141 13.8899835528437 14.0339001823806 11.6551748369781 14.1726493351087 14.1412325622571 22.7401675125231 18.4667265846824 13.4372462590247 12.8343696534949 14.9487943608668 12.8758820861785 12.8960820208779 18.5839108415657 21.7621458898952 20.3052309955717 15.3385296960598 12.415558750702 11.1606185650914 10.5625445623526 10.0992054547735 10.3713336042356 8.99301756500352 7.81163130808188 7.75645574739638 9.79973314199104 7.78211047301783 6.89462856312645 5.190415012086 5.08791431332257 5.30233769996006 5.07924678066651 4.70596151476496 4.46936731307475 4.05639692051675 3.59473735806327 3.39260989149923 3.43983707371444 3.67405568809826 3.14180952259102 2.11885545118303 2.27158551843689 2.27158551843689 2.39081845678961 2.39083024130702 2.48654047394689 2.48927036837136 4.10151770646482 5.00022461829864 6.12008967812452 6.21559602922559 6.21248458302508 6.88730141174535 6.96708220461289 7.3197575604861 9.66484426507161 12.1547448671962 12.1628448077366 10.9492734422345 10.8812201525771 10.7197854383313 10.7590841150182 10.5839646867385 10.9884482936753 10.8106362090337 10.5701146382098 10.3675207862287 10.3609954606052 9.78059387593985 9.35118228916509 9.0600620092035 9.5307681142134 9.52629849842679 10.235860184112 9.98053542712381 9.26242757170476 7.76788524130478 7.80494360524361 7.1161905360326 6.08987091731737 6.83083591462481 8.37724247602651 7.00935556607663 4.6944432466025 3.43833275981027 2.2736473932349 1.89240293601142 1.54798788792424 0.986565001294016 1.52530865381188 1.86684275939602 0.975336395135715 0 0 0 0 0 0 0 0 0 0 0 0 0 0 0 0 0 0 0 0 0 0 0 0 0 0 0 0 0 0 0 0 0 0 0 0 0 0 0 0 0 0 0 0 0 0 0 18.7691502188504 25.9083035521063 27.1251028243618 23.001369550099 25.8721182162604 23.5710804341521 21.4026488271302 19.9689249217015 23.1791145580855 23.7284253720179 23.2253704461628 24.4050413636644 24.0335341613494 24.9950121987533 24.7845793813193 24.6011085685849 23.3019295968749 22.65611056793 17.8715288936375 22.3217376579196 23.8617481345721 25.7385313344909 27.2732567001056 26.0390343208441 20.9420321206529 16.0916290674224 14.8863333462207 10.5635799867467 22.6161459986038 20.4210312240359 19.9734974521642 20.8974749488481 28.2447931288556 18.900926138038 17.2219770752244 23.7423645481346 28.1832095772546 25.8656214121811 11.16487245217 6.64135860441181 0 0 0 0 0 0 0 0 0 2.38890730513073 2.76496256387142 2.64734980039379 2.114132946043 1.8940987429383 2.114132946043 2.68764053273397 3.85237129737496 4.67547339067984 4.665236606127 2.65490552024245 2.39074211615225 2.27270703144068 1.89335413734552 1.56204968310226 0 0 1.02708742956535 0 1.02708742956535 1.56468028645113 1.8236865825497 0 0 0.254538091864444 1.9889853284824 3.23422541842837 3.3594742222343 3.40257140169632 7.15100215937688 10.678195524962 10.9619952569492 10.4986431071135 11.5601756271022 10.739100868215 10.3963868063799 10.5700025904783 7.73269879137867 7.40857794440068 7.4022393243555 7.3501006330922 6.73415011086171 -9999 -9999 -9999 -9999 -9999 -9999 -9999 -9999 -9999 -9999 -9999 -9999 -9999 -9999 -9999 -9999 -9999 -9999 -9999 -9999 -9999 -9999 -9999 -9999 -9999 -9999 -9999 -9999 -9999 -9999 -9999 -9999 -9999 -9999 -9999 -9999 -9999 -9999 -9999 -9999 -9999 -9999 -9999 -9999 -9999 -9999 -9999 -9999 -9999 -9999 -9999 -9999 -9999 -9999 -9999 -9999 -9999 -9999 -9999 -9999 -9999 -9999 -9999 -9999 -9999 -9999 -9999 -9999 -9999 -9999 -9999 -9999 -9999 -9999 -9999 -9999 -9999 -9999 -9999 -9999 -9999 -9999
-9999 -9999 -9999 -9999 -9999 -9999 -9999 -9999 -9999 -9999 -9999 -9999 -9999 -9999 -9999 -9999 -9999 -9999 -9999 -9999 -9999 -9999 -9999 -9999 -9999 -9999 -9999 -9999 -9999 -9999 -9999 -9999 -9999 -9999 -9999 -9999 -9999 -9999 -9999 -9999 -9999 -9999 -9999 -9999 -9999 -9999 -9999 -9999 -9999 -9999 -9999 -9999 -9999 -9999 -9999 -9999 -9999 -9999 -9999 -9999 -9999 -9999 -9999 -9999 -9999 -9999 -9999 -9999 -9999 -9999 -9999 -9999 -9999 -9999 31.2967155941865 29.4356292258569 24.38029569581 20.1663709972042 14.5208493411715 13.4518125206567 12.9995831731023 11.5551474311853 10.6871318743274 10.6747568166907 10.8374322371246 10.8431987675473 10.8777225161058 11.1425323175348 10.8942166322316 11.2363147735726 10.4841948142982 7.50136780076459 6.93270122924556 5.92358606420017 4.73509960610203 4.69405844396879 9.29400550336998 9.79611981088855 9.69844978698524 9.97073884478107 9.98839543458161 12.8108330551914 17.1850634741283 12.4681386004582 19.299847160178 22.1625897700923 19.3658743968756 21.6323116280522 21.1721902899475 13.5342893004588 11.8733683789766 12.5191560809749 11.8511003707234 11.9421215920094 10.4720793060566 9.73906084461225 7.78494794777765 7.80852785731816 5.66054453182031 5.52367012781516 5.57530838356203 5.60948995035467 7.14039296398877 5.45193503873561 5.33755806680132 5.22030053629511 5.16155996384588 5.40881364537761 6.92181476481859 7.88899409429834 7.70210435956345 7.67618887937636 8.04871962940348 8.27044413469423 8.32451478333558 10.1569745090828 11.6623931640548 12.9861771893864 12.8297611207 13.1083473769922 19.0214211343431 19.4772013112693 13.923194319319 9.80240226414885 6.80773955587188 6.85192960712684 6.27216736283976 5.39738959010062 5.354584547191 5.32205168767895 5.37361871397538 5.38957930527297 5.31661012847192 5.20295967896154 5.20771543076977 8.31186627918143 11.069494949005 18.6884812430635 22.5026525178871 13.3065415780025 8.19871165458507 8.12962317582173 8.25850534621159 8.18188726837234 7.73871211894918 7.34069571076397 7.79949858768443 7.46230308594117 8.12488353067547 8.37011926910718 8.28637865871785 8.32986613628599 8.33499269746262 8.38270427532263 9.2368844366917 12.181972735411 13.3768390235366 12.8795282026746 12.5659813398418 12.5915225156565 13.2879760256871 13.9334883571617 14.2243438557195 14.2774453558972 14.2310653819472 14.2206527607879 14.2366206807053 19.1697592735578 14.2606017089327 14.4331130061308 14.1188270571122 12.5633374999466 8.15613977905561 9.16322375346596 13.4727294990976 13.9275052596273 14.2158464021486 14.1800111562005 14.3196068563768 13.4564955083124 11.5298333234269 10.1121049079186 9.72194113192543 9.16640403287415 9.9624417129281 9.53905744063561 9.64561557395504 8.54161876228475 8.53656539943962 9.61581129772578 10.0230099364428 10.9826255367931 9.24891361260515 7.63674775712998 7.56702669709376 8.60793627260806 12.9434149839099 14.4228335199649 14.4347519544333 14.107500723572 14.2749581016193 12.3386941910026 13.9262245435183 14.2977584272921 16.166867797991 14.2740187542326 16.3099295868661 13.3791844932459 14.1504168709337 22.5125946810746 18.337650222804 15.3215011291275 13.9357290733372 19.8849072368435 21.6452738687977 20.5883002266983 18.5619752005897 17.9274355320755 16.458730234841 14.1600404727669 12.951190033792 11.3842160729745 11.4210176946828 11.2474611308108 12.9220500417076 10.6207509795641 10.1000730258883 10.6503638157241 11.2669215146999 8.10953587077294 6.91737454056733 5.3233431202068 6.30707890081996 5.1920551700642 4.94091251006266 4.77628327689975 4.74236236964001 4.44205916688094 3.95805171392212 2.5468083677965 2.58651762598616 2.13162397965651 1.89495969314426 1.8948461404348 2.11189131214312 2.11189131214312 2.2687295743428 2.3890411694784 2.48161221068907 2.5579712623605 2.56288775007238 3.56343421500035 4.54411464782672 4.92094105491044 5.07354430095352 6.26698310137275 5.25043600819188 6.30284258991959 9.46467476788208 12.1077022432604 13.029071371506 12.6466052235543 10.836222233461 10.7969042387095 10.6612263379431 10.5236552015021 10.7876874395841 11.0858998903766 10.7579403697923 10.4707412811359 10.036993836575 10.1632755046129 10.6130078638124 10.5362227963345 10.2728926858338 10.412652507132 10.1269692917688 10.0174639638113 9.51033376515194 8.9887492003031 7.16868569444994 7.62766501445609 7.10409822854723 8.86654907946059 9.07343189885921 7.10409822854723 4.68255466849515 4.37825312505242 3.42537553754081 2.11462486606241 2.11455015028671 1.87873954608513 1.87873954608513 1.52530865381188 0 0 0 0 0 0 0 0 0 0 0 0 0 0 0 0 0 0 0 0 0 0 0 0 0 0 0 0 0 0 0 0 0 0 0 0 0 0 0 0 0 0 0 0 0 0 0 0 0 17.6467325932059 27.4506735742927 23.9213841016751 21.9030473972861 22.781194169302 25.0728434687482 25.0875586022574 25.3263977241226 24.2853702546855 23.2925649800099 24.3511343666368 24.884787024205 24.8099314530024 22.2188390854876 24.0773457653849 25.2784040095843 22.477031695316 21.0852682642486 23.9368812540168 25.3219521129036 27.0314988106813 27.7983612844983 27.7981595161813 17.6542144135536 14.6066364463197 13.7720634993273 13.4398035642687 22.0723411358447 25.840401553421 23.1921071898993 23.7373306620947 28.3289981696503 20.7291060125018 28.2088978022025 27.8135129963387 25.5600027700208 10.1615273113991 1.68519911788692 0 0 0 0 0 0 0 0 0 0 2.27361985716899 3.84936755441076 4.37077770338304 2.69569371788416 0 2.65496050487235 5.05463425188741 5.32705278763678 4.89243108099323 4.65761893242034 4.29895959907774 2.6932496539759 2.55268640931181 1.89335413734552 1.02708742956535 0 0 0 0 0 0 0 0 0 0 0 0.249585427706535 1.81795312019707 2.15274809668789 2.39919099479886 6.90114435970519 8.13416889317462 8.48582662531076 8.41113957240785 8.14305576553858 8.38420656596862 7.66126631471917 7.42606470158661 7.24407061729217 7.28160557217857 7.27679284974694 -9999 -9999 -9999 -9999 -9999 -9999 -9999 -9999 -9999 -9999 -9999 -9999 -9999 -9999 -9999 -9999 -9999 -9999 -9999 -9999 -9999 -9999 -9999 -9999 -9999 -9999 -9999 -9999 -9999 -9999 -9999 -9999 -9999 -9999 -9999 -9999 -9999 -9999 -9999 -9999 -9999 -9999 -9999 -9999 -9999 -9999 -9999 -9999 -9999 -9999 -9999 -9999 -9999 -9999 -9999 -9999 -9999 -9999 -9999 -9999 -9999 -9999 -9999 -9999 -9999 -9999 -9999 -9999 -9999 -9999 -9999 -9999 -9999 -9999 -9999 -9999 -9999 -9999 -9999 -9999 -9999 -9999 -9999
-9999 -9999 -9999 -9999 -9999 -9999 -9999 -9999 -9999 -9999 -9999 -9999 -9999 -9999 -9999 -9999 -9999 -9999 -9999 -9999 -9999 -9999 -9999 -9999 -9999 -9999 -9999 -9999 -9999 -9999 -9999 -9999 -9999 -9999 -9999 -9999 -9999 -9999 -9999 -9999 -9999 -9999 -9999 -9999 -9999 -9999 -9999 -9999 -9999 -9999 -9999 -9999 -9999 -9999 -9999 -9999 -9999 -9999 -9999 -9999 -9999 -9999 -9999 -9999 -9999 -9999 -9999 -9999 -9999 -9999 -9999 -9999 -9999 -9999 -9999 -9999 -9999 18.5041030714475 15.1087184498429 13.5420688057527 12.8917152050037 11.489888694263 10.3317982402503 10.4911991374433 10.5290129145139 10.8486912006409 10.9868532470462 10.9213919150036 11.3847714087947 11.0590768777035 9.26772834163178 8.9354022081052 4.61823981078719 2.54529910845686 2.71674481032744 6.60838500099929 9.38803829798049 9.76297513019907 5.46112706668945 5.64163425358872 8.91623521194525 10.5672243549621 10.215238942074 10.5873855770518 14.5620345035764 20.5172489284698 15.3383644047275 19.3610696369159 14.75301580726 13.4554947224101 12.5171103479024 12.5939023549461 11.9145045102848 11.9271284800233 10.6201817233938 10.4185884122874 7.80464431470317 7.99770087814938 6.56622472765913 6.5625548523783 5.58292266129988 6.53858841817335 7.11369993315763 5.50156314777252 5.47758517031149 5.3859858000044 5.2960363052375 5.39930434570621 7.75099374045409 8.06564246395384 8.11791160731264 7.8295479470135 8.05511048982756 8.21392222425822 9.79822551214162 10.7647858715488 13.1189374179464 13.4489390955537 13.5567364546904 13.6267604474756 17.8770504811984 18.8454057672455 13.4895313825526 10.5005658665521 9.96522035553 8.4674204677036 6.87835189328581 6.8523583963746 6.89056806987012 7.29927448936121 7.32171882786432 6.93764289349462 5.46970447069786 5.34024624207515 5.26525214762133 7.87297644173775 13.0951691475951 28.7850419042413 13.0277901622065 8.31653066322188 8.13805950627453 8.02129295384763 8.23272791350178 8.11255399749844 8.0734701140454 7.91498850964773 7.72488221849163 7.79125457239823 8.21600533241262 8.40877646446532 8.40419692403787 8.26423515506853 8.36179721939425 8.30722644321213 10.1397790648228 12.7196264481415 13.2241785805305 12.6989937961123 13.0244516665635 12.5261628690288 13.405021591562 13.58897704787 13.9857327301798 14.1962243108882 14.2638947715693 14.2384244360244 14.1577232130023 14.2801921190815 14.2838617943972 14.4187825440034 15.9130373224228 12.7614119873142 11.6363543064313 7.82648137342397 12.2357638191437 13.9999717045694 13.9351732043056 14.054489964306 15.2913835007415 14.2121081245309 13.2438853305734 12.1278364973222 10.2910888789288 10.0269832283207 11.9979095758718 9.95812637351483 11.2427843228764 10.2330681018209 9.19185385956658 9.96406428626429 10.1065536496851 10.9322296075702 9.86568004282463 9.52821353331558 8.3984718359162 9.62397911118213 13.5786102987682 17.9918015152069 16.7767174461219 17.0741673309499 12.6699999830541 9.75139262744614 17.060363861374 25.2609043470028 25.1012011550848 15.8313608115928 22.8450368038278 15.1975655060262 18.7381558972059 22.3674463961238 18.5300945429731 18.0862727036125 18.2614899996233 20.039191877157 20.1707278319993 20.0980382020351 20.2375230489054 20.2662798869371 18.6962675156032 18.7546402956979 16.9170556587245 15.219276895926 13.8765163303148 13.6466738346339 13.8721196013211 11.063685833377 11.3494857571687 13.8910383037689 13.8345426843582 10.401828609644 7.73277441042719 7.22546065782231 6.94309661938618 5.20861317273194 5.05269144467964 4.9977991829308 5.16203040941112 4.23056107588876 2.53515462261593 2.04324892341933 1.05536324849218 1.05163268389881 1.57548223298802 1.89455982086505 1.89455982086505 1.89454980856617 2.11075750354904 2.38492458811207 2.69136118673568 3.65237029067474 2.66488104396271 4.65812426740213 5.25177691356183 7.47839135871104 8.1902012487132 8.67462742447399 9.36873424323142 9.65706824400321 9.68658796436238 10.4098159081975 10.7435082398628 12.6033365761987 10.9912847178056 10.989033332937 10.6297194116332 11.0551662464155 11.0024054559826 11.0758030787773 10.6655707605864 10.1965062523207 10.1810865144459 10.6298691492344 10.956445637198 11.0004042594708 10.3577737519704 10.3417045241873 10.305379901982 9.66847916336194 9.72120705447239 9.20143919975038 7.68054817667443 7.68054817667443 8.03367396188741 9.07803533569691 9.5117762303426 9.02224308238016 7.31559158748616 6.87766582900107 4.37901934554107 3.95722504638412 3.42241999298629 2.1136323848523 2.1136323848523 1.86684275939602 0 0.986565001294016 0.975336395135715 0 0 0 0 0 0 0 0 0 0 0 0 0 0 0 0 0 0 0 0 0 0 0 0 0 0 0 0 0 0 0 0 0 0 0 0 0 0 0 0 0 0 0 0 0 0 8.130876416657 25.4886833675164 22.6291606914763 21.1362524672239 23.0108787964677 24.8393599976243 25.2675377281664 26.0466467102774 26.1004034895017 25.8437432109401 22.3922883571043 23.3745589491205 23.2147470613542 23.2887463591762 16.7069399510126 23.6607734873676 21.5282172571991 23.1334442306389 24.9530024180589 24.7014415093969 26.9432653713846 27.0758688972619 24.1374467619133 14.7608828124919 8.83914857634675 10.9742203701699 14.7466534571699 23.825105605736 25.595071325869 23.9492065214738 24.541161754935 24.2436983685818 23.9467865479811 24.9294606414045 27.9800945897574 26.0059576955087 22.5301301766255 6.48789931639474 0 0 0 0 0 0 0 0 0 0 1.55932082286841 2.79221417029275 4.67711344602718 5.18948634971005 2.55531954629147 1.56209967550682 3.7960695679876 4.89006047424417 5.39486561756281 5.0387665723632 3.75510859621244 2.55535720947039 2.39237201869314 1.56468028645113 0 0 0 0 0 0 0 0 0 0 0 0 0 0 1.08835380213784 2.02817797560206 2.42023252603578 2.87975915515693 3.81155190189053 5.57955857643268 6.37696083838353 6.77608142860773 7.14777159761288 6.92331119496991 7.08983779609986 7.10099037485617 6.79758836804987 -9999 -9999 -9999 -9999 -9999 -9999 -9999 -9999 -9999 -9999 -9999 -9999 -9999 -9999 -9999 -9999 -9999 -9999 -9999 -9999 -9999 -9999 -9999 -9999 -9999 -9999 -9999 -9999 -9999 -9999 -9999 -9999 -9999 -9999 -9999 -9999 -9999 -9999 -9999 -9999 -9999 -9999 -9999 -9999 -9999 -9999 -9999 -9999 -9999 -9999 -9999 -9999 -9999 -9999 -9999 -9999 -9999 -9999 -9999 -9999 -9999 -9999 -9999 -9999 -9999 -9999 -9999 -9999 -9999 -9999 -9999 -9999 -9999 -9999 -9999 -9999 -9999 -9999 -9999 -9999 -9999 -9999 -9999
-9999 -9999 -9999 -9999 -9999 -9999 -9999 -9999 -9999 -9999 -9999 -9999 -9999 -9999 -9999 -9999 -9999 -9999 -9999 -9999 -9999 -9999 -9999 -9999 -9999 -9999 -9999 -9999 -9999 -9999 -9999 -9999 -9999 -9999 -9999 -9999 -9999 -9999 -9999 -9999 -9999 -9999 -9999 -9999 -9999 -9999 -9999 -9999 -9999 -9999 -9999 -9999 -9999 -9999 -9999 -9999 -9999 -9999 -9999 -9999 -9999 -9999 -9999 -9999 -9999 -9999 -9999 -9999 -9999 -9999 -9999 -9999 -9999 -9999 -9999 -9999 -9999 -9999 -9999 13.5312546533961 12.8719854116653 11.9689143242506 10.0387505914724 10.0388621271751 10.5244681390373 10.7249698472186 12.4236652508982 11.0709045789191 10.7186947195317 10.7598443029266 10.8986372182666 9.1022738124944 3.71853486382123 2.78868509211932 6.5980709358331 8.93048679700823 10.2092769112128 8.14947780788382 5.35905592182476 5.39428091330728 7.49295560808688 8.93940186436564 8.99986675852047 10.1353613356271 10.7615870194602 11.0151212015991 12.6939899098656 13.3684620743687 13.5231351405202 13.5793704417745 12.5959615370323 13.3187677032943 11.9056174754259 11.8917691019186 10.7707805400307 10.6087650032061 7.97144711684372 7.77750889957047 7.15246593837849 7.10072343475292 7.70128082422621 7.39041433158921 7.44307502630569 5.47031073416751 6.37899429461271 5.3007257012672 5.28748045766217 6.91826409256086 7.77587659837896 8.22636972709284 8.01575982806703 7.84864829977715 8.24167125892228 8.28650198466618 10.6009333561841 11.6548717157519 12.2947675354526 13.0363302187544 13.2528929340727 13.4138533205749 15.7619789062641 16.0085464521995 16.222226558767 18.0276339483823 10.7378689794092 8.58413152549856 9.41269791856776 7.87865519199449 7.54122884930641 7.93884420571039 7.53178357501819 6.2878354540694 5.45354761976805 5.41604660303435 5.23598124892172 12.0211623451393 13.0941310508314 25.5657012904946 12.4697041382248 8.26197020182341 8.14208190984323 7.91814953463286 8.12759198226922 8.09809546123346 8.09864304059263 8.30950235373292 7.61443572503812 7.61772742089398 7.79204245999668 8.14704765762884 8.22551488664276 9.29783012842272 9.11301401469933 10.4008804542855 12.6427145595878 12.8497588195956 12.7725089535666 12.7672251559345 13.2924624324729 12.8301058514294 13.2535009943792 13.6370103131757 13.898040898954 14.1137176735956 14.252863548942 14.2234822259664 14.1732205388401 13.8839304150719 14.0824539504093 14.2306730733506 14.2026598698966 13.9377331490269 9.12432435701442 7.96121048429891 12.411252748806 13.2283009111437 13.2470775262477 13.9307055182212 14.3482745125976 13.8172291211632 12.6134492043884 11.362119785955 10.2151659791452 10.2185616250588 10.2334668540368 10.0383425141084 11.0965021676915 11.0998959225887 9.96419987119703 9.9006870923886 10.0815050242584 10.9522401667926 11.7534840700474 11.0104878882205 9.58442804184942 9.09621017046403 9.1359468945817 13.7298898204557 18.4657371494873 20.8307467025241 11.9902137431125 12.5309327513807 14.3216684894802 24.9008697743159 26.3644929945017 28.2070644828346 26.6402207700431 24.7294658319368 20.9822352150477 20.5609454531914 18.4137953443629 18.3479851376174 18.6956889425001 20.0460271873199 20.2792808064002 20.3526089448144 23.2855979548314 27.4907624551483 27.8833831072805 28.1134017197689 24.4925010543971 18.7674667533596 18.5500844789412 13.8551330610328 13.6624771749165 14.997739499842 15.5411915760418 16.0515981316485 13.7990351524598 12.7727796460932 10.426452463746 9.21796326614182 7.8476100449691 6.88578166406447 6.94142106068557 6.33375052174642 4.98148286159538 3.76687494200984 2.90008476011808 2.5976383981634 1.08937689600393 0.0743462796579546 0.0942674097230936 1.06959955343429 1.0695340803566 1.89250037398148 1.89336686466565 2.26302868504609 4.56367746231347 6.53487276289824 5.75536526741195 6.76569045061325 4.22767565333601 5.82854491380939 8.7146859326267 9.37727198201053 9.07715595723935 9.57850523765416 9.98414111549592 10.3702729442959 10.2702205743 10.7308294596639 11.9716345883674 10.7773370759731 10.8067615935086 12.0570735736136 10.7949273749979 10.7275217629766 10.7760204483866 10.3093264795701 10.3658206317953 10.6856173909163 10.9959489059535 10.5405499109314 10.5854594867219 10.3380190044891 10.2338930798767 9.99141030344007 9.98982300175272 9.40313967361484 8.11010787967525 8.87370783724334 8.25455731990675 8.50923273650498 8.504280075211 9.66140498938446 8.7082529201359 9.3374512444366 6.51660483194577 6.51685266373605 4.37986479716301 3.28561276273075 3.28561157753119 1.86684275939602 1.52530865381188 1.52530865381188 0 0 0 0 0 0 0 0 0 0 0 0 0 0 0 0 0 0 0 0 0 0 0 0 0 0 0 0 0 0 0 0 0 0 0 0 0 0 0 0 0 0 0 0 0 0 0 6.32701033540065 22.1177348258928 28.1157962542584 27.6531203706125 26.6295776039892 26.0329456540056 24.157485674782 25.1540073753441 20.2182533082799 22.0972428955863 26.4818543606145 20.7846154312128 19.836406734525 20.4194378249969 17.0496668901123 26.0834487484246 23.5807476095625 23.2899992136724 26.0819856410169 24.5957079413779 25.410610290113 24.7758589380839 19.0453509716155 13.6521175536519 12.2245202495046 15.3431565824147 17.5512075589253 15.6610618354072 12.7542558188945 17.8856380121807 19.1137012499609 19.7518518812856 20.3404621240578 23.2861877496453 25.7359539713213 28.6016314526071 22.1470809702208 12.7940408463998 0 0 0 0 0 0 0 6.89365412447322 0 0 0 1.00999418142349 2.74481636014693 4.64811133904797 5.18436542285988 5.17782314874266 2.11456215595039 4.65372732144023 8.08703359469787 8.7970492457361 5.16305122686052 3.71732212944963 2.39235187745334 1.89335413734552 0 0 0 0 0 0 0 0 0 0 0 0 0 0 0 1.55865676542669 1.85896026246247 2.06493130211566 2.3270265224274 2.33647610896822 2.57277291213131 5.11255733480567 5.93279644653786 6.22729217952106 6.4540448422906 6.69071455689873 -9999 -9999 -9999 -9999 -9999 -9999 -9999 -9999 -9999 -9999 -9999 -9999 -9999 -9999 -9999 -9999 -9999 -9999 -9999 -9999 -9999 -9999 -9999 -9999 -9999 -9999 -9999 -9999 -9999 -9999 -9999 -9999 -9999 -9999 -9999 -9999 -9999 -9999 -9999 -9999 -9999 -9999 -9999 -9999 -9999 -9999 -9999 -9999 -9999 -9999 -9999 -9999 -9999 -9999 -9999 -9999 -9999 -9999 -9999 -9999 -9999 -9999 -9999 -9999 -9999 -9999 -9999 -9999 -9999 -9999 -9999 -9999 -9999 -9999 -9999 -9999 -9999 -9999 -9999 -9999 -9999 -9999 -9999 -9999
-9999 -9999 -9999 -9999 -9999 -9999 -9999 -9999 -9999 -9999 -9999 -9999 -9999 -9999 -9999 -9999 -9999 -9999 -9999 -9999 -9999 -9999 -9999 -9999 -9999 -9999 -9999 -9999 -9999 -9999 -9999 -9999 -9999 -9999 -9999 -9999 -9999 -9999 -9999 -9999 -9999 -9999 -9999 -9999 -9999 -9999 -9999 -9999 -9999 -9999 -9999 -9999 -9999 -9999 -9999 -9999 -9999 -9999 -9999 -9999 -9999 -9999 -9999 -9999 -9999 -9999 -9999 -9999 -9999 -9999 -9999 -9999 -9999 -9999 -9999 -9999 -9999 -9999 -9999 -9999 -9999 11.3392163365246 10.219737486234 10.0180530648048 10.5128351100718 13.6692857954581 16.5095334465048 13.1176375131507 10.8551489927912 10.9972878775569 10.5716190744623 7.83178861087782 6.99236969305951 7.3545818000354 9.12137297605871 10.5843108297863 10.1940300318266 7.55325823644197 5.46407901157238 5.30388551951744 5.43683958180428 6.62005688531104 7.5405994407268 8.91023240784245 10.2837403827043 10.7582161201728 11.069538921425 12.0884564255359 13.4013100930281 15.071552465645 12.9808479357683 13.5147065700531 12.5951137294967 10.9807410917455 11.9290347722287 10.7654237792886 10.3434924832364 7.90838143833579 7.72368871622731 8.05713171712651 8.03205175237155 7.99327840119055 7.37336926784908 6.41090615427013 5.4132190662727 5.28315465828534 5.38296984873684 6.8938893771666 8.04352391857417 8.12006542112713 7.99719304604168 7.96490147420384 9.7392441147986 9.76592097883286 10.397547367756 10.599690829699 10.5470126721784 13.0260633748292 12.7502446008866 12.7249696289841 13.434953104772 17.5910221850713 16.5481099683958 22.6716894934944 26.3336159338258 13.8762304487856 7.80623192716663 7.64176574770073 7.27561487227887 7.91150134408395 7.56038052967874 7.29284968686916 7.30628481734782 5.32950670925409 5.276109421923 7.69768287307187 15.6361183832915 12.9179016017736 9.86802802819028 8.19146797202113 8.09559168175958 8.05229017917179 8.10386522575318 8.32985725749931 8.11150209035065 7.92672985813666 7.65706344711529 7.5930172388721 7.94066703720006 8.13060501757117 8.23963749373272 11.8035250543289 11.8998217202463 13.1088452793836 13.1114211909286 12.7919497237195 12.6933036939499 12.7235295401097 13.2447766535249 13.042820621985 13.2878586797781 13.7317888257484 13.8671496194861 14.2303313874464 14.1750498625697 14.0517447983709 14.0236177941392 13.7209459510518 13.8734131181919 13.7547991380017 13.268118609299 12.627693311438 8.25984579891288 7.82674736116519 7.88785860559551 8.08350617735625 12.1980437625129 14.1294083162368 15.8761371509258 13.6764368278923 12.1410759072714 10.253521348248 9.65249470870642 9.96324813196776 9.72097318958839 9.96563420936181 11.0479092572762 11.8181510086935 9.94980086932413 10.1175585876631 11.760770579929 12.6693059257076 13.217944069923 11.5508546531292 13.9886269754128 12.6857132647392 9.50969209013696 11.7656942396971 16.6786850835777 29.5062192075606 19.0727709522196 16.8430629620057 17.1501307459225 29.1683886740435 28.1304140927546 25.6368171842625 27.532701260683 22.0733670075386 20.4996397720728 20.1884707868112 19.8924329016653 19.8568663500232 19.4273434262968 19.4397888425541 21.4424606993266 22.4570755497049 24.2763396027071 27.9167106696893 27.9312926183319 26.8611310413312 22.6029020387427 18.6373741673024 15.5809219712661 16.7235678852028 18.0251727654405 21.7484283162842 18.4314562432505 16.3507102837018 13.8485453776141 13.5870960420019 12.7525114668081 10.4181227433399 8.01523588765203 7.65613837611473 7.69294839848548 7.36583923566415 4.78649166520796 3.78944368924501 3.67642823474359 1.60084923711131 0 0 0 0 0 1.0775248373087 1.57857446207746 2.28494893735679 3.89882358266368 4.36322979554331 5.90746120849442 7.88288066219896 8.78278063411555 5.83876472189862 6.14738540427828 7.84316114961184 8.50446530730407 9.67726101232868 10.0926082130912 10.3270755250914 10.3270755250914 10.373027268822 11.0620842662199 10.7995703701579 12.0272764325674 12.0121660054467 10.9041198529091 10.7163656683012 10.4293653834673 10.4895966109621 10.9073522123948 11.9185386848275 10.6856173909163 11.8988263278267 10.8182862270259 10.2256310260425 10.2207973964338 9.97416053309929 9.79492100690235 9.6124636845172 8.87778576805618 9.11207680448305 7.06455150107333 8.50919323020999 8.50919323020999 8.51052448729822 7.30753458878708 8.76196908937766 8.76196908937766 7.66283667303044 4.89510238575366 4.3802831436849 3.28561276273075 2.10283410353093 1.8785633996514 1.52515010171376 0.975336395135715 0 0 0 0 0 0 0 0 0 0 0 0 0 0 0 0 0 0 0 0 0 0 0 0 0 0 0 0 0 0 0 0 0 0 0 0 0 0 0 0 0 0 0 0 0 1.96697517732845 3.87106822925855 11.6290540194371 22.1473491437265 27.9854205109281 24.7467680818012 22.4503282285318 27.3914684917586 26.2928647998236 24.1823263051258 23.486082387907 26.9477992299501 26.8699800404036 24.9738103492612 26.2709605761497 17.0421090120189 22.0635866447948 25.3854179097816 25.6108716173759 26.0778517394591 24.8505516193571 25.8927194114196 24.2921955562946 16.5240341530251 15.6328492772566 16.6959947779459 18.3888114438475 18.5825562908243 10.9734579216156 7.97440001351123 14.2141112571604 17.6315882535822 18.5653443547477 22.9149147668462 26.3520890142986 28.1500464653915 22.8809636985737 13.8958740513456 0 0 0 0 0 0 0 0 6.48912288705219 0 0 0 0 1.53672114283207 2.39495226005864 4.6288341235714 5.17309619539028 2.39495226005864 4.27716856515322 8.52660983902101 9.479050669963 6.45726721448208 4.59431256248331 2.39376206152646 1.0213151705328 0 0 0 0 0 0 0 0 0 0 0 0 0 0 0 0 0 1.57393711801267 1.87914937543013 2.09237074251225 2.3611286675249 2.64225489321264 4.55566548632206 5.91366701132632 5.59712475965204 -9999 -9999 -9999 -9999 -9999 -9999 -9999 -9999 -9999 -9999 -9999 -9999 -9999 -9999 -9999 -9999 -9999 -9999 -9999 -9999 -9999 -9999 -9999 -9999 -9999 -9999 -9999 -9999 -9999 -9999 -9999 -9999 -9999 -9999 -9999 -9999 -9999 -9999 -9999 -9999 -9999 -9999 -9999 -9999 -9999 -9999 -9999 -9999 -9999 -9999 -9999 -9999 -9999 -9999 -9999 -9999 -9999 -9999 -9999 -9999 -9999 -9999 -9999 -9999 -9999 -9999 -9999 -9999 -9999 -9999 -9999 -9999 -9999 -9999 -9999 -9999 -9999 -9999 -9999 -9999 -9999 -9999 -9999 -9999 -9999
-9999 -9999 -9999 -9999 -9999 -9999 -9999 -9999 -9999 -9999 -9999 -9999 -9999 -9999 -9999 -9999 -9999 -9999 -9999 -9999 -9999 -9999 -9999 -9999 -9999 -9999 -9999 -9999 -9999 -9999 -9999 -9999 -9999 -9999 -9999 -9999 -9999 -9999 -9999 -9999 -9999 -9999 -9999 -9999 -9999 -9999 -9999 -9999 -9999 -9999 -9999 -9999 -9999 -9999 -9999 -9999 -9999 -9999 -9999 -9999 -9999 -9999 -9999 -9999 -9999 -9999 -9999 -9999 -9999 -9999 -9999 -9999 -9999 -9999 -9999 -9999 -9999 -9999 -9999 -9999 -9999 -9999 -9999 10.4566418526563 16.6313312902733 18.2991392736531 18.3055901754566 15.9086413368225 11.0415293510666 10.7900784603697 9.78921576601754 7.98249538762732 7.99804692282672 9.78218031534288 10.5618445389728 10.7570972163458 10.4257254660208 8.89887733250463 6.5467290280829 5.39636991496498 5.57600592345345 7.4464749405974 7.50063706695242 7.92423844672054 10.3589346923072 10.885976904844 12.0719270505126 12.0296009538622 13.0876299095891 13.0398141170831 12.550620810729 13.2655824868285 12.9398588826958 11.9282634867873 12.6231298726975 10.9299850670285 10.8517955068914 9.52981941022121 7.86074108122972 9.98871130898577 10.3282230706306 10.1676679991065 7.6040334581102 7.30198793636378 5.35441798948022 5.41996431104953 5.34323897247543 6.88568287989154 8.22530560204774 8.02125599653668 7.97230788621148 8.23853799039398 10.6040179091673 10.1442374194218 10.5603153015902 10.3317426517858 10.6897107338036 11.7365002910583 10.4819610939687 11.4373759329543 15.1477174082934 14.250236934852 12.4400364550836 15.7332775069861 22.7233235871628 20.8889973560368 10.8526627126236 7.46960481781763 7.18168868853203 7.5066247546791 7.24851911092809 8.77394944833828 7.23302251862873 5.25523732621261 6.78736350589424 9.18558554998114 16.0633311586391 11.4662095365671 9.67746453729603 9.01817650911713 8.99918387072413 8.15586232639864 8.04743940243592 9.20480306315535 8.19748570677915 8.06696834600985 8.2138410650113 8.00197132834888 9.199342219955 9.75781772384378 11.0912534918695 13.2835027455582 13.1215750920353 13.3633291525489 13.568381191272 13.2354851039482 12.7651159392946 12.6686576708611 12.9714337317987 12.9912898414019 13.3608438021485 13.5563100758297 13.7861849191082 13.8613719696362 13.7621595920183 13.6436526863032 13.1074810356142 12.9816030348272 12.9583173304734 12.4533695138642 10.6102054345825 8.2459074896162 7.91209204081762 7.80664578398485 7.82070304646238 9.51668925736748 13.5156403524086 15.8880135166738 14.2121812897713 12.6912906304484 10.3389139804268 9.66702513021721 8.59870256311733 9.98544681927225 9.27885752237366 9.74777167107449 11.0229991574896 12.1614963555586 12.3281108106501 11.79983313733 11.7832097650224 13.5628104357847 13.9831965626291 14.272298067477 14.165074293057 16.9838851875931 13.8022191785017 10.9682421239038 17.2437016629696 28.7082828878051 28.8574905902198 29.4153568932528 28.9821558563087 25.2739753751339 21.0191398218499 22.6796087527574 20.1658448973595 19.9003739766458 19.606217288536 20.1678368317705 23.5502721505609 20.594167117153 18.512690038499 18.6176750728479 21.5710561465314 20.2505471466656 21.9050790764255 22.7895831185099 21.6296908899509 18.7806225279493 17.7149761999453 18.7036068302553 22.9585254598369 22.7089123938167 22.347633215629 22.6831625429464 19.639469298875 16.1883729846335 14.0371175091713 13.9403923685964 13.0827242154059 10.9673318581278 10.3370148430992 9.62795610988771 7.86534100489293 6.90150645382278 5.0210830234347 4.67074288493005 3.83660049630452 1.04756725092857 0 0 0 0 0 0 0.138074537836784 2.43643096747821 3.77890253584814 5.65636929201485 6.47983570236234 8.50823381335817 9.71716879931757 7.49398985959124 7.6706039764225 8.59142027453684 9.71863216639068 10.0079124367263 10.1392977125898 10.1776566669909 10.1823037278476 10.441421009507 10.7302222369497 10.7716481171705 11.9621462326614 10.8995087571464 10.8773464204158 10.5672982842289 10.6552791573192 11.9331262027513 11.8813538324342 10.9164987773266 11.8614443571623 12.7723095761207 12.7151801239135 10.8030764626072 10.3122361720391 10.086984989981 9.53406811570179 9.53333101799768 9.55679211608958 9.03848711374672 8.38401495424578 7.59563893673119 7.23077775122179 6.97359578083905 7.37145268240029 7.40851969272772 7.66283667303044 7.66283667303044 6.02981481016714 5.86195049677438 3.95533100674842 3.94528341243776 2.1026557773016 1.52530865381188 0.975162253985759 0.975336395135715 0.975336395135715 0.986565001294016 0 0 0 0 0 0 0 0 0 0 0 0 0 0 0 0 0 0 0 0 0 0 0 0 0 0 0 0 0 0 0 0 0 0 0 0 0 0 0 0 0 0 25.2199593856654 28.7730684517618 15.5250296422119 21.9006349918156 26.4286306313264 24.3269559270509 25.3361814210031 19.5682978219754 26.152427467875 23.3407660798756 20.8257771707373 15.1016493342241 27.6680730788742 27.1567052498289 27.4023558291184 12.3626775713046 21.9812686514007 25.4556262078986 25.7697519363256 25.5920086541161 25.4315283045943 24.535721846781 20.0975000456628 15.7748387387522 16.5226554236913 13.9008897091752 13.1416407877469 12.8208744680107 4.72801177894506 1.00113644195302 5.14170839261142 17.7308866919057 20.5685192278845 23.4179255395486 27.5171447902621 28.4122147217541 18.7613033096499 12.335397571028 6.56124463414841 0 0 0 0 0 0 0 0 0 0 0 0 0 0 2.48895205434472 4.84471882779202 4.19155578814595 1.86721477060164 3.60427268790384 2.58840855184104 2.48739358200765 2.4856375572924 1.8912738402791 0 0 0 0 0 0 0 0 0 0 0 0 0 0 0 0 0 0 0.160852979290692 1.57853256013508 1.89143937099048 2.25827002781536 2.37725096228985 4.54049122082182 4.53802837468906 4.53174605981436 -9999 -9999 -9999 -9999 -9999 -9999 -9999 -9999 -9999 -9999 -9999 -9999 -9999 -9999 -9999 -9999 -9999 -9999 -9999 -9999 -9999 -9999 -9999 -9999 -9999 -9999 -9999 -9999 -9999 -9999 -9999 -9999 -9999 -9999 -9999 -9999 -9999 -9999 -9999 -9999 -9999 -9999 -9999 -9999 -9999 -9999 -9999 -9999 -9999 -9999 -9999 -9999 -9999 -9999 -9999 -9999 -9999 -9999 -9999 -9999 -9999 -9999 -9999 -9999 -9999 -9999 -9999 -9999 -9999 -9999 -9999 -9999 -9999 -9999 -9999 -9999 -9999 -9999 -9999 -9999 -9999 -9999 -9999 -9999 -9999
-9999 -9999 -9999 -9999 -9999 -9999 -9999 -9999 -9999 -9999 -9999 -9999 -9999 -9999 -9999 -9999 -9999 -9999 -9999 -9999 -9999 -9999 -9999 -9999 -9999 -9999 -9999 -9999 -9999 -9999 -9999 -9999 -9999 -9999 -9999 -9999 -9999 -9999 -9999 -9999 -9999 -9999 -9999 -9999 -9999 -9999 -9999 -9999 -9999 -9999 -9999 -9999 -9999 -9999 -9999 -9999 -9999 -9999 -9999 -9999 -9999 -9999 -9999 -9999 -9999 -9999 -9999 -9999 -9999 -9999 -9999 -9999 -9999 -9999 -9999 -9999 -9999 -9999 -9999 -9999 -9999 -9999 -9999 -9999 19.558570951526 19.5453727179687 19.3585301671952 18.1024296790877 13.5387052401856 10.9475225842768 10.1939168165816 8.02996603818453 7.69252670196533 10.3874407144228 10.4227160650253 10.5310198600029 10.3007321540573 9.03062729103206 7.45067502549208 7.04431237843416 7.40499618502207 7.84037120167295 7.902504661546 10.0501857797842 10.5712269101015 10.8739539439839 11.0827084226953 11.996227644701 13.0259011072066 13.279672248018 12.986094641585 12.9788077713738 12.8752424219082 12.9454319058064 12.4814048068494 11.9216588401703 11.8927289295172 10.6679097538655 10.2802694568346 10.2619813548688 9.9432993288706 11.6212082474825 8.99092083756571 6.91394848297467 5.27143811787968 5.33619610830582 5.39576087699734 7.71912600418687 8.0232609199782 8.08054154662696 8.06071302993985 8.28982228685499 9.74367383826693 9.09395797475331 10.368441018893 10.3585749157292 10.6904127514314 10.6869023997933 10.2855677669269 13.3211264778081 20.409347271056 10.6328024712615 10.4253842770129 13.7418998421541 14.7875943875915 12.3891474362008 17.2570698758109 13.6952130411707 10.9058656176295 9.3543916653521 6.88134315930411 6.25744953721649 6.30420586367297 6.22760793049392 7.22139595359033 12.6611453719146 9.77120353368214 8.12441483315844 8.18289999134333 9.96456391701459 9.52601596148709 9.99154090150578 8.09191394465201 8.15471700404843 8.18944663065406 10.8310747748856 12.6538751052626 9.02482195777333 12.259525378331 12.9062362593816 13.1499113669144 13.7763726940536 13.9745863889376 13.7309211661058 13.7565532250235 13.171236231105 13.0268949739843 12.6008618595428 12.8097461336252 12.8661299751547 13.2488260752268 13.3600569071159 13.0875312900757 12.9985877457495 12.8785614008625 12.9878144880803 12.467935370128 13.04491650932 13.7245257819502 14.2293299409319 14.3857713284803 13.4101211028969 8.1491621690851 7.91395450393536 7.93422220962848 9.53500411697778 13.8030216132592 17.6570634639211 13.3140089587007 11.5883547041813 10.0377996866659 9.2001672257868 7.84180792633712 10.0664083276315 8.64636664285316 9.79042103961987 11.6653714906629 12.2248876192043 13.2351286727444 13.1280654759065 13.6899823128124 13.6453331200599 14.0865445351955 18.1253325888805 18.1200281726366 19.3945287059792 19.3458260927435 15.1091368468409 18.6113288838029 29.2527525757312 29.5728370525675 29.6222384247636 29.5002103688674 24.4200912981264 20.7320315417728 18.9306472437466 17.8830165024185 16.8354041158738 17.0013197905197 18.7607229160265 23.0114854278556 22.1885355300422 16.9205431972675 16.9280949470523 16.9510075665205 18.4138953441837 18.4338102415177 18.7700125285661 20.6048926341384 20.871011339751 23.1944426537944 23.2442309103249 23.2475478476061 23.2305896746487 23.2025676657484 23.1668546536657 19.8743210654413 16.715734800783 16.6685160266778 16.2372470734333 14.0304342597733 13.6784809720236 12.5759700765851 10.5651706033923 9.07207417686868 7.60649269527135 6.31599337455179 5.06583524160473 3.29611623362594 0.0416144691392593 0 0 0 0 0 0 0 1.88878561269159 3.89321567184096 4.2833904833814 6.58411441522887 8.83793887744114 10.1086041870216 9.38584618862515 9.69841030998654 10.0279108985885 9.80282947510378 10.0707727461806 10.4323396099532 11.8389699147875 10.6329331873255 12.5125742407082 12.9225849414275 12.4986418470832 10.8651943777874 10.6097385509654 10.6722549241253 10.6963847528177 11.8792663519778 11.8674999257311 10.8125050317566 12.4015121595573 13.0166006660219 12.7111426508199 12.3408420009748 12.3073046814297 12.6973802891217 10.1921719268028 9.3921118134811 9.81228784810963 9.11905559392397 8.38754684338918 8.38395052208109 6.97758681891156 7.05308178852497 7.43470903488616 6.9776330585954 7.62753593760659 9.74400296578089 8.92464015851087 7.65950395642402 6.97406482951011 4.67838434534043 3.81215893049532 3.08995661723538 1.85571165760564 1.86684275939602 1.52530865381188 2.84272424741861 1.52530865381188 0.975336395135715 0 0.998048088506419 0 0.986565001294016 0.986565001294016 0.998048088506419 0 0 0 0 0 0 0 0 0 0 0 0 0 0 0 0 0 0 0 0 0 0 0 0 0 0 0 0 0 0 0 0 0 0 0 14.9963301581566 26.9376185174338 19.3818481074016 23.4288356995165 28.7188000171556 27.021900664228 27.767806102424 10.3561496963153 14.5829989984323 13.4654474637326 16.6374679318661 13.5402151900859 18.0134353359755 19.8831203947154 15.4455872947613 27.5505439593171 23.4255232964173 23.0899014407042 20.3692094508407 19.5902249085104 25.8915740635908 24.757441914366 15.254015161344 15.7669234017069 16.4123523810618 13.0003806612032 13.8665216465661 11.9261108949465 19.6414086029781 12.1245865843283 10.4160252891297 27.9438775280818 17.0850675192663 27.1178829946499 28.4925669716612 24.2532716952956 18.8372487817108 8.29553748580813 3.13663516091248 14.0352387002616 1.05204257784948 0 0 0 0 0 0 0 0 0 0 0 0 0 2.11376629505505 2.103241728025 0 0 0 1.53635488699341 2.11426787801209 1.55927436813041 0 0 0 0 0 0 0 0 0 0 0 0 0 0 0 0 0 0 0.138240296850035 1.07235866114857 2.10791849218161 2.26507237759851 2.5403578807714 4.52202850503013 4.58469938083642 -9999 -9999 -9999 -9999 -9999 -9999 -9999 -9999 -9999 -9999 -9999 -9999 -9999 -9999 -9999 -9999 -9999 -9999 -9999 -9999 -9999 -9999 -9999 -9999 -9999 -9999 -9999 -9999 -9999 -9999 -9999 -9999 -9999 -9999 -9999 -9999 -9999 -9999 -9999 -9999 -9999 -9999 -9999 -9999 -9999 -9999 -9999 -9999 -9999 -9999 -9999 -9999 -9999 -9999 -9999 -9999 -9999 -9999 -9999 -9999 -9999 -9999 -9999 -9999 -9999 -9999 -9999 -9999 -9999 -9999 -9999 -9999 -9999 -9999 -9999 -9999 -9999 -9999 -9999 -9999 -9999 -9999 -9999 -9999 -9999 -9999
[truncated: 1,449,808 more chars]
