# Supplementary material for: Combining temperature-dependent life table data into Insect Life Cycle Model to forecast fall armyworm Spodoptera frugiperda (JE Smith) distribution in maize agro-ecological zones in Africa
Source: PLoS One. 2024 May 6;19(5):e0299154. doi: 10.1371/journal.pone.0299154 (PMC11073722; doi:10.1371/journal.pone.0299154)
Supplement: S1 File — (ZIP) [file pone.0299154.s001.zip › results_2.6/ERI_2070-ERI.asc]

NCOLS 535
NROWS 391
XLLCORNER -25.5
YLLCORNER -47
CELLSIZE 0.1666667
NODATA_VALUE -9999
-9999 -9999 -9999 -9999 -9999 -9999 -9999 -9999 -9999 -9999 -9999 -9999 -9999 -9999 -9999 -9999 -9999 -9999 -9999 -9999 -9999 -9999 -9999 -9999 -9999 -9999 -9999 -9999 -9999 -9999 -9999 -9999 -9999 -9999 -9999 -9999 -9999 -9999 -9999 -9999 -9999 -9999 -9999 -9999 -9999 -9999 -9999 -9999 -9999 -9999 -9999 -9999 -9999 -9999 -9999 -9999 0.535341170440678 0.51794762415223 0.475236540383156 0.433995543118447 0.392286520941618 0.36431507327554 0.336925176707507 0.318113728127571 0.295871794826476 0.281432882198295 0.269042015065463 0.25969568416669 0.252215419968314 0.243584902313762 0.24054196075382 0.235505366888126 0.232766126833612 0.235907061394689 0.236243560520353 0.235597530672271 0.237419299647962 0.237442833871317 0.241241193249161 0.254741763125904 0.256202274659507 0.262506396860568 0.26804593593084 0.271133277032156 0.264902260633878 0.26250565928113 0.253441130482006 0.252622922470367 0.249971228279109 0.243170352724949 0.242536118632733 0.239580466369267 0.235115405370641 0.23095251823035 0.229117580134554 0.224997066852545 0.225412499979976 0.224419087952859 0.222323257739851 0.221654960658363 0.220238350430172 0.21780583755635 0.219015997572617 0.217481256497544 0.219890502631124 0.223821790780634 0.223393131999956 0.223410658175234 0.222691098393476 0.222060742894922 0.224608357697995 0.226184952912958 0.228143477224096 0.229210794794459 0.233786741852082 0.235344775636892 0.2419254329268 0.244327816302237 0.249096749702172 0.252941487367142 0.256113459764974 0.25787601219821 0.263100197516402 0.265835812906741 0.272786853525514 0.27352581813777 0.277492312768059 0.277980514044643 0.281867198476682 0.286037681248822 0.289349186663859 0.28911965732743 0.292203041011178 0.295825242006509 0.295149800013707 0.297149226714314 0.296839215343678 0.29564235535345 0.296232352189845 0.291511257921677 0.292983596642979 0.296404571517434 0.289875502643288 0.29356549586683 0.286964043555513 0.282119788657361 0.279835669838189 0.277412944789148 0.276391866370059 0.271676752901497 0.268195300515388 0.263273606035012 0.261452440230017 0.263876261243188 0.255241325116631 0.252997326028082 0.250830295392648 0.249967070227066 0.248513495015012 0.245426677726601 0.245944161171934 0.250480480729411 0.251910868352226 0.251126524840622 0.252080127360576 0.250443259161183 0.252961484774383 0.249389441010187 0.250616955856959 0.249405971475646 0.25010306523338 0.249329025930173 0.250429617231485 0.248565422416036 0.247737734094322 0.244085762261664 0.243753191581803 0.243864397773914 0.245030598393152 0.243425573178433 0.243652086731553 0.241447686567701 0.243957712640196 0.243440412640468 0.241922924912502 0.242367315257181 0.24205000931433 0.24481829450922 0.243340065443604 0.24211841650828 0.243974767555419 0.246410222650665 0.246073505694165 0.244824555410013 0.248691162820657 0.250154588842918 0.253345814337521 0.255183111552149 0.259402255466619 0.265086106804667 0.276205209290826 0.282462659956668 0.293032347660924 0.325860370259865 0.353917663308994 0.380990579828807 0.374535506581607 0.362195322018018 0.32958824392288 0.317349914107806 0.296370685950178 0.286964421515421 0.277999620596992 0.277985086045522 0.276101823143975 0.274611278241933 0.272714305761501 0.277178767612912 0.277039088774741 0.276596398592448 0.280368374009755 0.28014229481311 0.282177961777896 0.288013055009616 0.287789949316803 0.289112731241984 0.290904995349805 0.293894251516043 0.299388565069419 0.301775186718219 0.305788553909022 0.308465074283233 0.31140529139479 0.321117104046951 0.329147835195735 0.338437351627259 0.347241604979725 0.35861900733358 0.362954862164761 0.3673081601655 0.374131661195194 0.378106650793872 0.375000077240439 0.370470861587689 0.358931259115445 0.349155931570143 0.341679206842054 0.333451581581296 0.319909535795591 0.312151726026987 0.309352826338737 0.29969892060982 0.292480787496917 0.286448996731396 0.281930286422441 0.278444070419851 0.278116485061022 0.280950642074961 0.285357535544333 0.294155210433077 0.29981583791104 0.300581291917608 0.292677436703363 0.283122535231931 0.288242032348325 0.302528562401017 0.313383301809913 0.327428367549976 0.326173837164726 0.329556093013548 0.348703688994077 0.35754698234214 0.365622557704849 0.37359773946703 0.385216632181747 0.39540957783191 0.400297752513353 0.412713409985592 0.416160636215094 0.411463946095128 0.405599621817798 0.397242737856277 0.389711295862516 0.381250003532387 0.367997226591813 0.359437080018403 0.353364192562639 0.349843843238949 0.348211959776326 0.352675289702285 0.355541821304242 0.358719640212006 0.370449654162312 0.386810265015157 0.404643931532121 0.438693959724054 0.454480145285362 0.457405569487789 0.44480141807766 0.423549740942105 0.412695655183096 0.402657596187022 0.394204036851523 0.389462113297483 0.383146194509597 0.37797462171756 0.367196952333011 0.365300331052939 0.362033499190309 0.361388744185411 0.359048116215395 0.359778152289686 0.354277953045791 0.365496440993219 0.386666420584774 0.398276989849899 0.414974157379413 0.403616711353341 0.379540864270441 0.378056650089661 0.378618887831258 0.372683115357426 0.370922976297961 0.370823618861279 0.366646780433198 0.361203510623985 0.362091703200715 0.360185684821179 0.356625011212325 0.359935804126534 0.349121462792192 0.345101016209515 0.342086899758842 0.341145452175071 0.329236022244874 0.319270166495643 0.313086438357787 0.303699827387222 0.296890854426945 0.287086634639913 0.285854371766659 0.274857118409966 0.270824248122697 0.2699769945055 0.266780776363148 0.265568906706152 0.269107254557428 0.269026783346687 0.271781905978387 0.278601918362033 0.281071173153572 0.279488777656941 0.275331542303625 0.272610195230568 0.266468091030137 0.267502577938648 0.265959995774592 0.26453376147193 0.268818246773412 0.271381909243165 0.276452071685663 0.281143701738964 0.285025772428408 0.289086209417685 0.292825135244035 0.300217408391221 0.301123188924352 0.306679862886233 0.310476894060425 0.30886340576918 0.304428841764224 0.306349450875456 0.316323014901468 0.336253034103146 0.463978833917814 0.393219249698124 0.303466330868724 0.288621361569685 0.270926121322391 0.297139042308152 0.289509792025634 0.298807237330114 0.272561007466532 0.254773519166142 0.260015277232016 -9999 -9999 -9999 -9999 -9999 -9999 -9999 -9999 -9999 -9999 -9999 -9999 -9999 -9999 -9999 -9999 -9999 0.287934175556047 0.290280646811898 0.290092433089006 0.292069487092596 0.33138638066986 0.457255928717828 0.500195749078912 0.62039234440221 0.616131535997198 0.610447477347298 0.592112685532377 0.578491821253628 0.554427318709211 0.551045456284859 0.436129436475417 0.418719262155426 0.428895055888074 0.419883567791918 0.407229768625568 0.412087977072653 0.412962334277953 0.411281156458358 0.414797703685145 0.410667369496384 0.411647344037953 0.409612697605727 0.397913250576308 0.387811798042344 0.38431740732241 0.376478093218628 0.371998169769506 0.366173039036949 0.365875021813518 0.362985558159857 0.363485960582172 0.364905472730177 0.361633613586901 0.362841520322901 0.360836705823779 0.357683210449246 0.357089081077004 0.350713105462266 0.347914535651099 0.347099226788159 0.344478775378176 0.342780915300446 0.341390183622456 0.341407401680056 0.338324557753459 0.338931391367036 0.340592553579422 0.343176361643273 0.346583496619253 0.34976954046307 0.363652844831345 0.377279772520096 0.365930769720238 0.360973674183985 0.367301824258273 0.365854110249333 0.368679757267517 0.36650688672164 0.37266831676605 0.374601402956175 0.370981622377079 0.37124967305151 0.368597264120556 0.361176293220163 0.353703282087175 0.34890952280372 0.348249598998405 0.348782384551145 0.346685069818609 0.346855376864647 0.347150263874663 0.351677453362059 0.356845173451369 0.360861744272865 0.369202209825167 0.381592600546994 0.384904188962612 0.392453964646463 0.408645564329923 0.415527190370004 0.418222093551766 0.421165293877091 0.426469958355065 0.427620075040672 0.425449303675323 0.435177207572287 0.423913690463863 -9999 -9999 -9999 -9999 -9999 -9999 -9999 -9999 -9999 -9999 -9999 -9999 -9999 -9999 -9999 -9999 -9999 -9999 -9999 -9999 -9999 -9999 -9999 -9999 -9999 -9999 -9999 -9999 -9999 -9999 -9999 -9999 -9999 -9999 -9999 -9999 -9999 -9999 -9999 -9999 -9999 -9999
-9999 -9999 -9999 -9999 -9999 -9999 -9999 -9999 -9999 -9999 -9999 -9999 -9999 -9999 -9999 -9999 -9999 -9999 -9999 -9999 -9999 -9999 -9999 -9999 -9999 -9999 -9999 -9999 -9999 -9999 -9999 -9999 -9999 -9999 -9999 -9999 -9999 -9999 -9999 -9999 -9999 -9999 -9999 -9999 -9999 -9999 -9999 -9999 -9999 -9999 -9999 -9999 -9999 -9999 -9999 -9999 0.523074115220536 0.503350247731401 0.466170311604362 0.430186164117976 0.388861368139907 0.357872247011324 0.333263911549698 0.308669824990185 0.291372900885898 0.281216467104969 0.269497819005869 0.260323785026431 0.250837091100631 0.246178773394441 0.241644402858755 0.24029393181623 0.23775545829101 0.23732120312872 0.237465875707562 0.236573206457941 0.23838470987151 0.238693087245048 0.241378855617747 0.246193796480334 0.252621091560902 0.254991053444296 0.25870298793938 0.258988544564795 0.252751127472812 0.248980153503778 0.24656555613866 0.243018061993201 0.240314314977163 0.238075949050445 0.234391902652139 0.23241123699275 0.23046605801283 0.228014064137643 0.225778890888329 0.222481082721084 0.218627589825617 0.219134275522821 0.217982923409868 0.216460832320337 0.215935854680049 0.215874051832557 0.215119166669346 0.215644997774369 0.211201986943453 0.211197557474898 0.218928082891938 0.219652488916468 0.220620466700675 0.22193350138567 0.22420731364314 0.224372672494843 0.226028248357402 0.228114891865712 0.231420275090072 0.234791218360767 0.236886429745725 0.24370999108833 0.246083774064873 0.251671123207715 0.254804238547293 0.258067431459735 0.260078397755321 0.267168963890717 0.270549888530556 0.275291517401417 0.277754031215644 0.279954479075749 0.282194870992906 0.284031489297892 0.286048988632677 0.289824529703612 0.293675893734014 0.2928487418449 0.295003853560109 0.296783176422204 0.300088981481863 0.298730515559673 0.296411910348576 0.298718030026147 0.296288519435446 0.300720015373465 0.298098444650062 0.296691097062641 0.290655491187644 0.284766745581737 0.283255041868424 0.282605656802521 0.276305101325006 0.274486699268505 0.268047670829911 0.268205736658265 0.265076036212651 0.265123219474014 0.259802294767111 0.253654460017599 0.252340753336443 0.253343886298015 0.248405555223131 0.248583852437638 0.250527609618444 0.252632184601098 0.253294235466427 0.249981076151432 0.251817424750618 0.248780436393362 0.247287352803433 0.24840571342439 0.247276092393871 0.248005910379808 0.244935732961196 0.243296931496808 0.244078652152064 0.245194232568034 0.243510546108998 0.238784020592522 0.242053139865995 0.241223407086831 0.243749031851625 0.240657680014737 0.243426156047651 0.24392620014311 0.242572679069713 0.246022268465199 0.24567984364913 0.245994496863959 0.245480879331534 0.245656451205171 0.246874139178587 0.248142701181817 0.247732200124488 0.248486798196562 0.247994373216234 0.248582008644865 0.250837730300773 0.251137463759519 0.254439186343995 0.253515288347925 0.258761165475681 0.263328247131942 0.27037644630568 0.284384541456432 0.315774346067194 0.379653054140419 0.373660336964915 0.390400908739929 0.373457750635199 0.377531896632905 0.333144477317288 0.302105727875131 0.289032045210879 0.282037254213107 0.279339367619993 0.274490683311592 0.274792071784641 0.273435704164654 0.275109761967421 0.276326673703217 0.27629266960053 0.27789888141008 0.277315686066828 0.279498812972475 0.282382802421689 0.283944826424531 0.285243078150021 0.28590423147241 0.286922595697181 0.29013816794197 0.293261852766042 0.295670067152096 0.298655029332019 0.299759032957048 0.306127142284398 0.312193867950228 0.318121973499525 0.330245231317057 0.335499222492857 0.344959245461388 0.34972326598277 0.35521681931035 0.361714645500388 0.36216040519085 0.359107278101975 0.354781117921458 0.347913174373574 0.337134181640649 0.330876637231662 0.318529575171922 0.313114514850449 0.302857088050001 0.294499569290473 0.286442431697796 0.280948852837925 0.275262907330614 0.270141623622164 0.266392763578507 0.265937404441717 0.271160605241272 0.274764853005093 0.283900335880469 0.289223565046654 0.290469051607262 0.287312083250365 0.288681185766884 0.28105800935483 0.282895271270189 0.286932651395447 0.293863798747098 0.314753934912075 0.326670325163161 0.332805996793006 0.337518800815003 0.345845369492982 0.357587125704275 0.363349589611655 0.370807119128992 0.379050218673645 0.395778266281922 0.405769465648969 0.418640288060226 0.410881491572675 0.404355398017596 0.392027020116385 0.378267495264853 0.36957349002541 0.361709162710381 0.351788682988153 0.349969732615947 0.352077340022484 0.35697260442769 0.36506195247648 0.378428713541928 0.408275947095425 0.430897137782151 0.463680914426118 0.476620367328125 0.458180745233411 0.45076325177947 0.441345159487211 0.42473688999998 0.415923221021854 0.407536803334718 0.398864382115981 0.389732204160326 0.385490761153608 0.377034603226392 0.36984602443646 0.36414766921481 0.355503902488802 0.354468731111468 0.355166258377224 0.358608505965169 0.359334608709541 0.368789648036807 0.365460437131241 0.375640361197885 0.377857337061416 0.371984163976551 0.370081960489224 0.367941124294875 0.365284350950611 0.36656649575523 0.361544607714301 0.363869721068988 0.365537026777919 0.3673172272094 0.368963493672985 0.364487795668092 0.362920432759855 0.359007168597909 0.356171543029165 0.351431526404365 0.346726528832507 0.334658305980914 0.331822871489159 0.323176627175959 0.316225014017102 0.30931360212098 0.295180707029429 0.289977984044901 0.284235992820462 0.275983689728984 0.269297362839639 0.263137619241664 0.261891737626542 0.25958287883066 0.262044592283551 0.271764771926975 0.276069801147654 0.276562057746586 0.272764438131439 0.271935211891176 0.269728520065635 0.27014154718952 0.266799104267862 0.262315184437166 0.258193246189753 0.266555794815644 0.270896397479908 0.273128256656804 0.278833075363454 0.282084278646049 0.287019776411137 0.293110025585844 0.297440168642313 0.30359669227534 0.307528726663229 0.311138375849556 0.316059848277212 0.312203121918228 0.311045800436017 0.314183352314932 0.314973390168051 0.319704597916552 0.356765842192805 0.302764924782206 0.288248028086898 0.276764722885653 0.273556531372304 0.320911768860069 0.343693117458039 0.383441438884381 0.303456145243577 0.270082315644976 0.266329538269318 -9999 -9999 -9999 -9999 -9999 -9999 -9999 -9999 -9999 -9999 -9999 -9999 -9999 -9999 -9999 -9999 -9999 0.269628979926703 0.28476917720859 0.289069374924047 0.282018971458848 0.291485858107346 0.307510963059062 0.384865850905206 0.450083755193191 0.456058820529819 0.500336111208276 0.602878104340599 0.597540327469695 0.574089531293472 0.566125172909224 0.439180233628785 0.435631400448042 0.423800837193581 0.418537868318088 0.415042166635449 0.417608496858894 0.41537715238993 0.414761922609367 0.419777112642237 0.417494597503807 0.41577355382056 0.409119234383474 0.403389173422854 0.393819036812409 0.387527471235096 0.382431280921782 0.372977185419646 0.371655867057841 0.372141183341457 0.368514915072737 0.369459232989584 0.373250240823981 0.373915655943873 0.371702455781625 0.368482137061117 0.367810946554274 0.362362655916053 0.358155602831321 0.357972170090305 0.353381163333508 0.348366309438253 0.349642503587056 0.348984421747212 0.347955049005964 0.346326769199076 0.346827919693544 0.345968825381085 0.351177680400123 0.361378671213238 0.366387648908065 0.381020938044701 0.395098509921797 0.378749304720905 0.374959388493057 0.381076504148 0.382088774611309 0.385804850884792 0.384838545926158 0.391530141764967 0.391787526482384 0.389956399939612 0.388310601594459 0.378347011142001 0.372841662808705 0.368334080655611 0.363737448970025 0.363916962069576 0.361686076480945 0.358092591448329 0.360651366226318 0.355755306611725 0.359545197467756 0.373162471623328 0.385312921907538 0.396720951497498 0.410357799374042 0.411254893762462 0.42289454064784 0.445651203321748 0.43414185087499 0.407779202345046 0.419276342832192 0.432216244936632 0.437455269144343 0.417459649006681 0.442745680235553 -9999 -9999 -9999 -9999 -9999 -9999 -9999 -9999 -9999 -9999 -9999 -9999 -9999 -9999 -9999 -9999 -9999 -9999 -9999 -9999 -9999 -9999 -9999 -9999 -9999 -9999 -9999 -9999 -9999 -9999 -9999 -9999 -9999 -9999 -9999 -9999 -9999 -9999 -9999 -9999 -9999 -9999 -9999
-9999 -9999 -9999 -9999 -9999 -9999 -9999 -9999 -9999 -9999 -9999 -9999 -9999 -9999 -9999 -9999 -9999 -9999 -9999 -9999 -9999 -9999 -9999 -9999 -9999 -9999 -9999 -9999 -9999 -9999 -9999 -9999 -9999 -9999 -9999 -9999 -9999 -9999 -9999 -9999 -9999 -9999 -9999 -9999 -9999 -9999 -9999 -9999 -9999 -9999 -9999 -9999 -9999 -9999 -9999 -9999 0.513553878003115 0.492006155530368 0.456355585831755 0.416189899676801 0.384285812394597 0.354517722205481 0.325721290400184 0.306175191898741 0.288771658337905 0.277746976441051 0.264376417041386 0.25868990001417 0.253684797641275 0.248392383245852 0.244673592233872 0.24334031606668 0.243662225312683 0.240350859800958 0.240288555375224 0.240945973393539 0.243232473981611 0.242329595594719 0.238482229095813 0.249603786021903 0.251666877006086 0.253758848428192 0.254296358183997 0.255751926955174 0.254214410090098 0.241899776124344 0.238496191114024 0.237599246724951 0.235324123372655 0.232840222179688 0.232188073384844 0.229058053823854 0.225119652130936 0.222877988898524 0.222154069790586 0.218376130255237 0.216594406204185 0.215532145085908 0.214887814093632 0.216193259613092 0.213229578878704 0.211935711566704 0.21227313406857 0.210299049313252 0.207608447386747 0.2033281969993 0.202673557069829 0.205149462316727 0.213139558068382 0.217289913793233 0.219254114412112 0.225434411820351 0.228479243799365 0.228073474423279 0.231993454222476 0.233684496929752 0.23637431941862 0.243439921793312 0.245886158589662 0.248134092001704 0.253805637396339 0.258155091428531 0.262249963445136 0.26490827978662 0.270002513624967 0.275418758119034 0.274798025216122 0.276261445260442 0.283199413740595 0.281982811936787 0.283017635417928 0.287002472477627 0.287651589653396 0.296454318904844 0.29861338569511 0.297440347402038 0.29887526370371 0.297746434330285 0.301730486973177 0.303382227768729 0.302509515587562 0.306487384902175 0.303549252254664 0.301673222126045 0.293187218461963 0.289825399596783 0.284716699624392 0.283713126585451 0.275429114019165 0.273473561115145 0.272877831505184 0.271152333332268 0.26363176591059 0.264173810149477 0.262295157185813 0.258225323770836 0.257026498748031 0.251461006276029 0.25153393484783 0.251497247257835 0.253180920962225 0.250636805275146 0.248408798701768 0.251449085531539 0.250372659615578 0.248372019854522 0.248032076609139 0.246230668617427 0.244397247701143 0.245106410378824 0.243288428300482 0.241814303655877 0.240906949125487 0.242238070067232 0.239509253917082 0.240744615932957 0.239635790408389 0.23943514336653 0.238101359889289 0.240547020532232 0.24364253576736 0.242364493306656 0.244043370155374 0.24353046043413 0.248335989305652 0.252487108164461 0.255591002945652 0.251363623058176 0.249818294449075 0.249706955071535 0.250401047867532 0.253398853453173 0.250523505127457 0.251849209951058 0.250630170062776 0.253830073984124 0.254091156865242 0.255430181432253 0.25472480808187 0.263864694331196 0.271202498580821 0.279467947903056 0.306555948080704 0.383477527964926 0.39542593409488 0.487818722099364 0.384399824455343 0.362680282659298 0.344607000849493 0.320999012390143 0.299886166150072 0.279911743123907 0.273404563433874 0.271493609377841 0.272988321999251 0.273793560575041 0.274895712400726 0.273541903318666 0.27488258707305 0.27792927834924 0.279329559444254 0.279675624302902 0.2814954038649 0.283483647893173 0.284261108148495 0.285422023764656 0.284721651935355 0.284112870522954 0.286099382138762 0.2876394028175 0.291442138060175 0.291978575696572 0.297878258887554 0.305262274375889 0.31019987204473 0.318201662794525 0.325965409428381 0.332299175913416 0.337267140830944 0.342331826357417 0.345393023801568 0.346829730837374 0.343053448121834 0.337169550073884 0.333735745328749 0.324285375223881 0.317301904676625 0.308507266137112 0.300028060542504 0.29040409208282 0.283094625872693 0.274620790737228 0.265432171835271 0.260384708422926 0.257222374866273 0.246823584698333 0.247062076806961 0.259005960326445 0.268937304225581 0.271003331305847 0.27576237582662 0.280690397047223 0.280145427176394 0.283101366039417 0.282003146999424 0.28005311878821 0.279334743848153 0.287441677354252 0.304999216740524 0.31145965610801 0.315493185310282 0.320869073650911 0.328741526925954 0.338253379289931 0.341636168138902 0.350807556771124 0.362175227374597 0.362600056324066 0.38144829954222 0.410254244005987 0.435870957286143 0.428937539332714 0.41639625697916 0.406600785086069 0.394107707542379 0.384266534524035 0.381548155784001 0.381725530861422 0.38530352431045 0.400921743926811 0.432755234376795 0.446552019581652 0.500762874067703 0.503513854411207 0.492643620533084 0.505485450969273 0.480969527537109 0.460078627803149 0.440934358352236 0.430663570763203 0.419264804362088 0.408403702123596 0.402432226411284 0.391425824611025 0.383035395296549 0.376833620126864 0.368947694223782 0.363533636954995 0.352173821081536 0.35077985305963 0.357374736077641 0.36273600804356 0.364090636400361 0.353838314748901 0.352940943461083 0.356692195950327 0.357468431281222 0.362191478675372 0.359461452197366 0.360955974247751 0.356423463371779 0.356235204520628 0.352773119841625 0.355884576009313 0.354723788449047 0.354369161034751 0.355479569065287 0.351767635711188 0.351265526652721 0.350092549650745 0.351347878053428 0.345417188575032 0.346238386715327 0.345665719829266 0.335178408053437 0.330894214018585 0.317379497338055 0.304218357782642 0.302619020963032 0.293819207769045 0.282146673863521 0.274414427665098 0.272084888513792 0.261963563688421 0.261200820280175 0.258972796345711 0.257812400848322 0.255358393948353 0.264157951642588 0.262296939103225 0.268100465045155 0.262306589755923 0.264604821992646 0.26340277394318 0.260877090906622 0.258488281784695 0.258156202997946 0.262097514528814 0.268517566342436 0.273594014962183 0.275330223498769 0.283405632311211 0.289604626630311 0.296955282986862 0.303010561918021 0.305055932456777 0.314450973770344 0.317759736223231 0.324225752181174 0.321857688715971 0.329438200422923 0.31560424862774 0.305334582826139 0.309237921997851 0.303716389446261 0.285624742233517 0.285988903370898 0.274560200728494 0.27628601031015 0.304944854112333 0.522078179800194 0.542226937854921 0.379959665735709 0.286505808913748 0.276747168339579 0.270844919234846 -9999 -9999 -9999 -9999 -9999 -9999 -9999 -9999 -9999 -9999 -9999 -9999 -9999 -9999 -9999 -9999 -9999 0.285722893891724 0.272897762461161 0.27945293942551 0.279894100570369 0.292511913429898 0.308264377157241 0.327488332793179 0.374635253606406 0.430236073711665 0.491748966060063 0.611722178174583 0.592707893997827 0.519356614033763 0.445440835911113 0.436677103913005 0.432455553494331 0.421434928574346 0.417639990880073 0.417957146354582 0.424801344694441 0.422823234820835 0.423262576044805 0.422877716178535 0.422263554002535 0.414733993982941 0.408455365068339 0.401728527876979 0.396353911663205 0.388524278771399 0.385980766382713 0.385721314319591 0.382024292761903 0.381220907015591 0.384895804540399 0.386672087622867 0.385277381614243 0.385267022752752 0.378958048006564 0.375688925400776 0.369872777034948 0.367843827680404 0.365472792364734 0.360815825440795 0.356595756643318 0.354492435221741 0.358720944113815 0.35710294474608 0.355755590076571 0.359214217259356 0.358705825488489 0.364396896253415 0.381524677757697 0.381043698516865 0.405767543610638 0.405397653612608 0.396859024580166 0.405187247311109 0.41084009258123 0.405854660953099 0.409995355769082 0.406213359329467 0.411315843074596 0.409432807441893 0.413680593514262 0.401686185066976 0.392485455671647 0.391312230989755 0.382164744088987 0.384053182876416 0.386927227008458 0.380296001426839 0.381774999716355 0.381312153545984 0.376139359611841 0.383760806002734 0.39851151802481 0.414535965660345 0.432582853742576 0.44940046518235 0.460391585447603 0.469200591319043 0.494257405452479 0.453235158293703 -9999 -9999 -9999 -9999 -9999 -9999 -9999 -9999 -9999 -9999 -9999 -9999 -9999 -9999 -9999 -9999 -9999 -9999 -9999 -9999 -9999 -9999 -9999 -9999 -9999 -9999 -9999 -9999 -9999 -9999 -9999 -9999 -9999 -9999 -9999 -9999 -9999 -9999 -9999 -9999 -9999 -9999 -9999 -9999 -9999 -9999 -9999 -9999 -9999
-9999 -9999 -9999 -9999 -9999 -9999 -9999 -9999 -9999 -9999 -9999 -9999 -9999 -9999 -9999 -9999 -9999 -9999 -9999 -9999 -9999 -9999 -9999 -9999 -9999 -9999 -9999 -9999 -9999 -9999 -9999 -9999 -9999 -9999 -9999 -9999 -9999 -9999 -9999 -9999 -9999 -9999 -9999 -9999 -9999 -9999 -9999 -9999 -9999 -9999 -9999 -9999 -9999 -9999 -9999 -9999 0.502379173105106 0.470775365726215 0.43880802573611 0.406792130027307 0.376923530341121 0.349559160161436 0.327198660927412 0.299405637650055 0.288152384073314 0.27280763224836 0.265879325586984 0.263024115053625 0.256953931283234 0.249464444517074 0.247556693315933 0.247195467080341 0.24758355161318 0.243336943885454 0.245183061281288 0.245159991090537 0.246611670458443 0.241810410888429 0.249750919097934 0.252449117558637 0.251567100681833 0.25795112061357 0.255689375692171 0.254268968796194 0.245286997561265 0.234739681997992 0.229508389818117 0.229281211244013 0.230753082228924 0.225686422634702 0.228995522200602 0.225565142593468 0.22278081652655 0.21928265875291 0.216718748486745 0.214765292310599 0.213381923217651 0.212808146470725 0.211504473542607 0.210946407425629 0.210590419699433 0.210438747611065 0.208018009245762 0.207418401339927 0.206962104543156 0.205140189008999 0.205796808179109 0.203260640227538 0.205432152312357 0.216473324345066 0.220501440671666 0.223712164577304 0.227709673000137 0.232836716380131 0.232722039472522 0.237864648851208 0.237089847727394 0.240327540458193 0.247003999477883 0.251608096589283 0.254099373794112 0.260843602675592 0.264219126289695 0.266409431295274 0.26916531301855 0.273321290247847 0.276823778025172 0.279461842703068 0.278688789743179 0.279632514590685 0.28409699761057 0.286502003149195 0.293503272921956 0.29181410945987 0.295806137332978 0.299516135828579 0.30016665114322 0.302875404445927 0.303327925504498 0.306160515712456 0.310123948605613 0.307745275168429 0.304747271209196 0.298864908550812 0.293201662936815 0.288708552170613 0.285329749833653 0.280711049862234 0.275340288035105 0.275875391706932 0.275892705988655 0.2692292010353 0.26979067628691 0.266486038660993 0.262225331367153 0.262369894361236 0.254054091326404 0.254722573092132 0.252846701251375 0.252509160457329 0.252394244033765 0.249956977610436 0.250663341067096 0.252082764658458 0.251088121261873 0.248772355982921 0.248547965356129 0.245633790416466 0.241069879678167 0.241139781281957 0.24019085756914 0.240453394427298 0.239697364905046 0.239044289774103 0.237221995143493 0.237176216171269 0.23479214424389 0.23482824608356 0.236931198048734 0.23803972156177 0.239177012214441 0.241030214395372 0.243256583438359 0.244496835630597 0.24984971078515 0.252358874598775 0.254077182593761 0.256122868446593 0.252360892042234 0.254742174682264 0.25381364549718 0.251736420852699 0.250002557612788 0.253075447123054 0.250493140573564 0.252136493705606 0.255959547012448 0.255484436603646 0.260318288106255 0.261845025538825 0.266418359872909 0.280204658588325 0.306961027644818 0.34054226346287 0.383409734557363 0.389635864994855 0.346022007554046 0.324313362483296 0.312724462641351 0.294337079829674 0.290131635844743 0.276500638583666 0.270163705900609 0.270722833852108 0.269197167257631 0.26983562407184 0.2707571172296 0.273064536363248 0.27651913555659 0.277856124166048 0.276766483446494 0.279550031853162 0.280499038906083 0.280855492725178 0.280162588485772 0.283370003511318 0.282072815325097 0.283170627840647 0.283522101252872 0.282873630778205 0.282983763314415 0.284137951255918 0.290043224330634 0.297352066368452 0.301378947255907 0.30802237199215 0.315035424140553 0.322396074487384 0.326736868932252 0.330085516268219 0.330672155564889 0.329066132066453 0.326129842501835 0.32068763906682 0.314461849132966 0.311731543477034 0.302731307556087 0.295101401389586 0.287873302412792 0.277230313021727 0.272402162893776 0.263126108068205 0.255943399848158 0.24611167211788 0.242648053572874 0.238472261072887 0.237844471180774 0.236828796882311 0.245506064758554 0.258090061113095 0.25999257919708 0.263745635912566 0.263533082344064 0.267528328543838 0.274297740131832 0.273257585772819 0.276683794732363 0.28100865243915 0.280822109427511 0.289929596292021 0.298391923962146 0.305902421186993 0.314487581140137 0.31852618368364 0.325900209360522 0.335703378973604 0.338462292950388 0.348046663491175 0.352245663923241 0.361139740316974 0.431740437663671 0.465952655460063 0.454601278679414 0.445234899896431 0.449558372045242 0.43301115016294 0.464710411968138 0.459302889068225 0.486759659270524 0.475231112947317 0.516254062698995 0.521151274985035 0.518372016959031 0.517164859448513 0.519092271162216 0.50412131690988 0.468767866901626 0.451790221136303 0.443483727272255 0.432927000460702 0.423845751424523 0.41788164247149 0.406956435205328 0.392681385630401 0.383301556959609 0.376831391183923 0.368912171624165 0.365253665873188 0.355024981476207 0.352445072682007 0.351178700757017 0.354911243444175 0.346875924465132 0.340142696881723 0.342121288523539 0.341688987255216 0.344533979589613 0.352105230379435 0.348978973262609 0.347791793785174 0.349943577778534 0.353378819106653 0.350968647866082 0.351031158767745 0.353942107851695 0.355101205467911 0.356027696812055 0.356568330897976 0.34917445251138 0.346271984507129 0.352051985851673 0.356904466755991 0.353865623523479 0.349715985508675 0.340038650047393 0.326951926522425 0.313922834400981 0.307690041653646 0.301495712766002 0.294367056474146 0.287793542751995 0.277724854035463 0.270086489614912 0.262606470530431 0.260018847736916 0.256460867027615 0.252134336673608 0.25372079639975 0.253423362380649 0.252373107312538 0.255162101855875 0.255427229028817 0.255878318213611 0.256817718621576 0.256315054161136 0.255976830688044 0.255909902190325 0.26569309829219 0.267530560848063 0.275492056043071 0.280799863371095 0.287221085632138 0.294579171457145 0.300844796502227 0.306012866855675 0.309727634968804 0.320172373985467 0.317099843514937 0.317302616213014 0.321065781604934 0.322757101637951 0.32043232100143 0.304285242508242 0.307760397128904 0.288661190864883 0.284000160444237 0.276771825654057 0.271360754285697 0.284862298870518 0.312934247063612 0.527695724704663 0.625769252466194 0.557480893031255 0.303120018689137 0.29561445351774 0.279890007294779 0.277848956521799 -9999 -9999 -9999 -9999 -9999 -9999 -9999 -9999 -9999 -9999 -9999 -9999 -9999 -9999 -9999 -9999 -9999 -9999 0.276231210664435 0.277290618340454 0.282049747054369 0.289039924480149 0.308053901721037 0.482286106431387 0.452746282130052 0.501139867172672 0.612474410525219 0.606563681412943 0.570385579736907 0.501311365667683 0.456872691614363 0.43792176623641 0.427628634143646 0.424489817072667 0.42757668561886 0.431626211757833 0.429087735665158 0.428990812967374 0.428839087318726 0.429536547236884 0.42379097118054 0.415087704491933 0.409732524602302 0.403202974247051 0.400318794857186 0.394796464518439 0.394766950229203 0.392570769275418 0.391109383406361 0.399674803922703 0.4039743178828 0.401900182050593 0.398215055115018 0.390361622134825 0.386741724146138 0.380486476224364 0.382175600662168 0.379410192239269 0.377358632680654 0.373182181237467 0.371479016834378 0.375089961220246 0.370957410133175 0.375717114791242 0.372228956901675 0.378077372855362 0.382749851244653 0.394144550970717 0.4001426877789 0.424662107754457 0.41376903404657 0.426602318162666 0.433672010009584 0.436317717851432 0.435584691208661 0.431397909248522 0.430733738290352 0.434710452771389 0.431731385759832 0.427176405315541 0.423216124812964 0.427434185330014 0.419357807626085 0.409533633173052 0.412777699709145 0.413538494255969 0.409691409426315 0.410799219172419 0.415465054991007 0.415315603918406 0.419972074413152 0.441432529715331 0.46434476953224 0.477901546800178 0.494176597781262 0.519917671590669 0.534974908094715 0.512649124656637 0.432397266252895 -9999 -9999 0.428703607105882 0.450506663293423 -9999 0.440189841099662 -9999 -9999 -9999 -9999 -9999 -9999 -9999 -9999 -9999 -9999 -9999 -9999 -9999 -9999 -9999 -9999 -9999 -9999 -9999 -9999 -9999 -9999 -9999 -9999 -9999 -9999 -9999 -9999 -9999 -9999 -9999 -9999 -9999 -9999 -9999 -9999 -9999 -9999 -9999 -9999 -9999 -9999 -9999
-9999 -9999 -9999 -9999 -9999 -9999 -9999 -9999 -9999 -9999 -9999 -9999 -9999 -9999 -9999 -9999 -9999 -9999 -9999 -9999 -9999 -9999 -9999 -9999 -9999 -9999 -9999 -9999 -9999 -9999 -9999 -9999 -9999 -9999 -9999 -9999 -9999 -9999 -9999 -9999 -9999 -9999 -9999 -9999 -9999 -9999 -9999 -9999 -9999 -9999 -9999 -9999 -9999 -9999 -9999 -9999 0.49130000990486 0.458435954177877 0.430577735942904 0.403774147347705 0.372885825291197 0.346508146630077 0.324161318037123 0.301153111765822 0.288630267611598 0.280271508027367 0.267467411474457 0.263864089900087 0.260272708387534 0.257195619146924 0.250596406308324 0.253953760870673 0.252934525409164 0.249991421447609 0.247799771506543 0.25095958984449 0.249273238325224 0.243419038834196 0.245507712601787 0.255273067425948 0.260097732274392 0.256493810821884 0.257489759693568 0.249810364512281 0.233755787061428 0.227729622014098 0.225383011233031 0.223783818376981 0.222876546036461 0.222794448426451 0.226862615704716 0.224592096887464 0.220642597638351 0.218242576309059 0.214915435199538 0.213005456096665 0.211728807921169 0.21086650784078 0.211033829629616 0.210777390099313 0.208189329541109 0.207852409469418 0.208219999955774 0.209690404219328 0.20940197674806 0.207727622814708 0.20740892092285 0.204322474379098 0.204124505657526 0.210919909554417 0.218052151342938 0.221862927082933 0.228826817149136 0.230910447927949 0.235294811312876 0.236656043399116 0.238681211072208 0.244275942461762 0.246876787277039 0.253177564068713 0.258095681520822 0.261323126756821 0.262568878853231 0.269393644592422 0.272506632740578 0.275936010736971 0.279354564438914 0.278700036769299 0.28222747977656 0.284380603094292 0.285551638658937 0.287236781831414 0.293077804818615 0.292834936949024 0.294694665491397 0.297957715470955 0.304103242853199 0.302707693239116 0.304858984071475 0.30762953477765 0.309523302519507 0.305845127677384 0.307232613742223 0.297528127825052 0.29107400315794 0.288899215572826 0.283171880692752 0.276188774810776 0.273426929434449 0.275214992000715 0.271779695704112 0.267642256769305 0.266188194726564 0.263793837451294 0.260698886311817 0.257620531076382 0.254937709004479 0.25634850132499 0.25776192369904 0.252206713226886 0.252543694314767 0.253855862216164 0.254097291041125 0.255276456540619 0.249595508313955 0.244465168428473 0.243066859167014 0.241153061209941 0.238492836716248 0.239158113201409 0.238496597397059 0.238209197274759 0.239491824261049 0.237592405910201 0.232004521702005 0.232068662951666 0.230879688168104 0.232286186852006 0.232702959690706 0.235699023615194 0.237392128717619 0.239997563741934 0.244819406686057 0.246742732533289 0.247772495960894 0.251015985004954 0.256714865277925 0.255169304748396 0.255636832954781 0.256705137384537 0.253785777194428 0.250081778731604 0.250928859523108 0.252708549851474 0.251447969718766 0.251940894008274 0.252187029450843 0.256308591110517 0.253485557357821 0.260082317665202 0.267574399014659 0.279150325829051 0.307268244999424 0.316975623530069 0.321031093856324 0.308172658511306 0.306682438693717 0.297880967279801 0.28992030318374 0.278201206246889 0.27570100342307 0.271435556538781 0.272181575050167 0.267111973045351 0.267159200874758 0.269197924990985 0.272865372806424 0.27467782766368 0.274158400497739 0.276632084990136 0.279798976584271 0.278094407510828 0.281169655427825 0.281570264916012 0.281816949095223 0.280981984599574 0.279338311855318 0.279023080070408 0.279234513246711 0.280056532120143 0.281652217169544 0.282297670414752 0.289752358416333 0.290775404084466 0.298159461200745 0.301694105927464 0.306205090495913 0.310508438202845 0.315631788907763 0.317502376702602 0.318702115457423 0.311345498702938 0.312082002882676 0.307337010133086 0.298702361528491 0.294544197286266 0.288451318526217 0.287182211783723 0.279388860764675 0.269626791272312 0.263618960891647 0.255382359531633 0.24847036155897 0.242149420527192 0.236786686231264 0.233784398413809 0.231619491506729 0.231412876612422 0.234809676643928 0.240462848657336 0.243218404286146 0.24587956730848 0.247157062497996 0.251875793528895 0.25394301054472 0.259664811011333 0.262129641950945 0.261663379537351 0.263142441993031 0.268172285617483 0.282107759032978 0.290688522852049 0.294989912207456 0.302042085082871 0.307529700097553 0.31710693811188 0.322643347784788 0.325312593060908 0.333226665276432 0.353039707703503 0.370797590390772 0.413791406758539 0.443997026243307 0.427728240649148 0.49242239678318 0.531973842962002 0.510756040769629 0.549981755854209 0.547397427478859 0.528125539976693 0.540955054927186 0.542034217048539 0.538034860644888 0.536970340730084 0.525581983611284 0.494322839416025 0.467025387363966 0.451761225515305 0.439301546644077 0.436004723737125 0.42549135816707 0.419185567768684 0.41025685859679 0.397611958971615 0.389308637460942 0.380029639205752 0.369609540320823 0.361833379494224 0.353646984407795 0.352045151965059 0.348122828121293 0.346974626438215 0.34272158106881 0.342291797541929 0.339729012063202 0.339881750358398 0.345063013054718 0.354709007071724 0.347720970309829 0.3475837742139 0.346377861819492 0.349307790651891 0.347823516714693 0.349473894167128 0.351906934702526 0.351603787417716 0.34843406615373 0.346605559383366 0.344640329496149 0.352550710142789 0.35447402280804 0.352220928330932 0.355204015217091 0.352363535307317 0.340970466704307 0.320999595027275 0.316271617362233 0.310832506885146 0.303539718614516 0.295619432469463 0.285996294381425 0.273449307883725 0.266093077664832 0.261893450292241 0.26281426832422 0.260093327455978 0.25545110027822 0.255208636963626 0.255084937826386 0.253554213272015 0.250894432670835 0.249160698370791 0.249357314110201 0.252369112579137 0.251560281970759 0.255244553514522 0.26092465266819 0.269676908870292 0.272164165824668 0.276197923033117 0.280484588269935 0.286547680505763 0.295814942736822 0.302257308130836 0.305217111462244 0.311120012882065 0.319613415801166 0.315399466580569 0.31372291510712 0.318980037819216 0.325755377803123 0.317448110048638 0.305427592910521 0.298964233960907 0.29542808348027 0.289500782090452 0.281552309608448 0.276262158268211 0.295859561117759 0.329086555349016 0.486827307720988 0.633082117605141 0.563625833967546 0.344605173338027 0.312519952415388 0.2956449346374 0.277816711018863 -9999 -9999 -9999 -9999 -9999 -9999 -9999 -9999 -9999 -9999 -9999 -9999 -9999 -9999 -9999 -9999 -9999 -9999 -9999 0.280843195843359 0.277672589506721 0.280755686790209 0.290145408831125 0.329461735353339 0.47615996536373 0.517296961408161 0.639790152729682 0.619366493800382 0.575026912684507 0.492671014891566 0.461742329578174 0.449018254866121 0.451920602991925 0.445684511095273 0.444596754089506 0.440838093641781 0.437197386269297 0.434822056671626 0.436395943210607 0.432475993380291 0.434525784453731 0.427873981969143 0.418455778155115 0.411084734755991 0.411181383883311 0.40952778515343 0.411139742857995 0.404987494059786 0.404386168434931 0.422267858741418 0.422187314346352 0.418320898789914 0.411890638813705 0.403896818819209 0.399781078936673 0.397621786807276 0.401836799030301 0.404679598405907 0.405649950549116 0.393329302628389 0.39822126345293 0.397440720510312 0.392824693226176 0.400959731233067 0.396308855805651 0.395941709441969 0.416186976578391 0.417679782236083 0.42327588588638 0.435533530765667 0.44677031125503 0.451775866806136 0.458514109282936 0.459707436898876 0.451355860260274 0.450740065127401 0.449957532864421 0.45187770900458 0.451898126199541 0.445358297027432 0.439066205174861 0.446076315789168 0.438502165686339 0.439204780943861 0.444097288398743 0.443684127720349 0.445626058265782 0.446368127559422 0.449342131819394 0.451984485488008 0.460552031665991 0.481725662401933 0.51135276526015 0.547368504618608 0.582631605940151 0.631911099584197 0.670385081467013 0.557467451925109 -9999 0.415853407419183 -9999 0.433076515207714 0.444159528737097 -9999 0.431842711679464 -9999 -9999 -9999 -9999 -9999 -9999 -9999 -9999 -9999 -9999 -9999 -9999 -9999 -9999 -9999 -9999 -9999 -9999 -9999 -9999 -9999 -9999 -9999 -9999 -9999 -9999 -9999 -9999 -9999 -9999 -9999 -9999 -9999 -9999 -9999 -9999 -9999 -9999 -9999 -9999 -9999 -9999 -9999
-9999 0.679923318006938 0.857249972379156 -9999 -9999 -9999 -9999 -9999 -9999 -9999 -9999 -9999 -9999 -9999 -9999 -9999 -9999 -9999 -9999 -9999 -9999 -9999 -9999 -9999 -9999 -9999 -9999 -9999 -9999 -9999 -9999 -9999 -9999 -9999 -9999 -9999 -9999 -9999 -9999 -9999 -9999 -9999 -9999 -9999 -9999 -9999 -9999 -9999 -9999 -9999 -9999 -9999 -9999 -9999 -9999 0.510030776570041 0.49106405564565 0.460688479918637 0.431442679007912 0.40174889929605 0.376213986373481 0.357276473268568 0.333268993594188 0.310266791346266 0.291845205228129 0.284948269634553 0.274580051037258 0.269521723711419 0.266134039942583 0.259001898211751 0.255230379780857 0.254118367438375 0.253358561410791 0.252130626152545 0.252595671172428 0.253710553911255 0.251493241810418 0.243468119511484 0.237624954244263 0.24820671215707 0.256720803096176 0.254560079456583 0.244076523456099 0.23838331347664 0.231185052888605 0.229343093397605 0.226699740946738 0.222466857782891 0.225110335369437 0.224083437788313 0.225984539988758 0.225046866973715 0.223624104442701 0.218250211031619 0.215339342899768 0.212769834086606 0.210882790787552 0.209323915874419 0.209217706878869 0.210015226066448 0.209224311634435 0.209109867922589 0.211362143739377 0.210981595902432 0.207700685366605 0.209177427269986 0.210148316042613 0.206855337144781 0.204899193460489 0.207888615517586 0.212933655902893 0.220281470365882 0.228338773965865 0.232704219920916 0.237822221222629 0.239528771572453 0.243384020503546 0.248505321824624 0.251556592235309 0.253740414629938 0.256784800836915 0.262829200309696 0.268357242766152 0.270407280023256 0.276065156752922 0.277736251550348 0.282446684552453 0.280019125485341 0.282985061397719 0.283788740539603 0.286745509178246 0.291158852688685 0.292721142410843 0.292420193003215 0.296292709180065 0.299449411792188 0.298725060987637 0.299761508752753 0.302411309432449 0.302331029154942 0.300672337151547 0.301642355071885 0.296685170696243 0.293660282750747 0.290902171347571 0.285902356897329 0.276529007735266 0.275691839826323 0.272307172353236 0.269034094032195 0.266145731515799 0.264594820891534 0.265320988810867 0.257791011340312 0.25600747504915 0.257701304218995 0.257423447560017 0.253630827187738 0.251775616595699 0.253663298131908 0.252186578450205 0.253266066635503 0.254916870936964 0.250420139475282 0.245804834697875 0.244701539423203 0.242458066497055 0.239284271713967 0.237035444829638 0.237457982728916 0.237410908360473 0.236379383753655 0.236206690750626 0.231135714441186 0.230335896738483 0.229888417530612 0.229057610718549 0.228515306817968 0.231911269397553 0.234153399301388 0.236413191368461 0.238329292081576 0.241014427590623 0.245084770952997 0.247418438377148 0.249610672739618 0.250772224671877 0.252649043119841 0.253185436245909 0.251522658397439 0.251161382552138 0.250696750560185 0.254115820494519 0.253318922476511 0.249460063083037 0.25012734035054 0.252599224223319 0.252756680031801 0.254305274480219 0.259876242551941 0.268068233120137 0.280475505526932 0.285543907557527 0.308052475492918 0.320448052144472 0.282998345646749 0.279247690601854 0.276856419332633 0.271385667267746 0.26441437757509 0.263196499791417 0.263558028690478 0.267765948775582 0.264979439139796 0.265670391008148 0.269591570637137 0.271187925178086 0.274488172846668 0.27660207475237 0.279267232558874 0.282009410116696 0.282662394127559 0.283891905686732 0.280351994492939 0.281969233832742 0.28124970371532 0.280309589856434 0.280300672459632 0.279762596247859 0.280916640911208 0.280985264041068 0.281631099369177 0.28264021498738 0.286719554439453 0.289742245413327 0.294996607075865 0.299367058328429 0.301622940747147 0.305753404138877 0.305510778285703 0.303274421040269 0.304223810073924 0.299266415834935 0.297126096691976 0.290422525913067 0.289062483179298 0.282833149957365 0.276911561175255 0.272289943216398 0.265795444067975 0.258014925472328 0.252939066948305 0.245845271165203 0.23878688805838 0.23305499178765 0.231964782337677 0.229986089809554 0.228907110874182 0.229009100427816 0.229019276867496 0.229150568927812 0.230862781870687 0.234339874526947 0.235551114324552 0.238446315261345 0.241987483303498 0.242296675807208 0.245650645832081 0.248992695246614 0.257589110486972 0.267032591335372 0.275135499965899 0.283227772414587 0.287107214304769 0.294301199533167 0.299003331568769 0.304550762084689 0.313569184321046 0.321939364335876 0.332600994157381 0.343433204865553 0.352324942080764 0.361691331469042 0.394785292204106 0.466426983109198 0.541676189900121 0.562988112907203 0.552281534818074 0.551488409207901 0.546446815603626 0.549669287118964 0.55109285526346 0.557341218466678 0.536071038079557 0.506582329067709 0.481533390129965 0.459085492180574 0.440611665312977 0.431298633023127 0.432370362717305 0.424401304849672 0.418393234367936 0.412026409925498 0.402008904081486 0.390486497664962 0.384157405297056 0.374211409783618 0.367677598925401 0.355213630317857 0.348178092150932 0.345271318174456 0.343815171977232 0.345433822055482 0.348355071069038 0.352353363160648 0.351332734802058 0.360975596718755 0.354286091187341 0.344660235528804 0.349380261007305 0.3493402098226 0.350128904323791 0.342302059160777 0.347630087844427 0.347378208598044 0.345294622106456 0.343370366765821 0.343511921757913 0.346787132969753 0.350473654987736 0.344444029489596 0.354992055874935 0.356326553777733 0.35074242220313 0.325224040729814 0.310667581694381 0.314868231603288 0.316141907279358 0.307933323006367 0.297930374639431 0.284268885690416 0.273957997418489 0.265905920501546 0.263413323592122 0.265338730222891 0.267866103521512 0.257372406709836 0.256192594982736 0.258738701621509 0.254403625831698 0.252264500147484 0.253550836930253 0.249403414496503 0.251481090785355 0.252930199566069 0.256302010989121 0.262023475377949 0.267338437431801 0.273960544381559 0.278023161784669 0.282313703804187 0.291368080251985 0.295432004509434 0.300960786779883 0.301557758291638 0.307501316230327 0.311821656421326 0.311001287752762 0.314903498377558 0.315666922844221 0.316636190944186 0.313683746377199 0.299586470367383 0.303637841513434 0.305143456337415 0.298660424937708 0.292581082795981 0.284670028292904 0.28708784103342 0.30633671061131 0.562503728424819 0.565330774773969 0.590714980325652 0.471797835738968 0.348373563839197 0.305830606123727 0.285038806764653 -9999 -9999 -9999 -9999 -9999 -9999 -9999 -9999 -9999 -9999 -9999 -9999 -9999 -9999 -9999 -9999 -9999 -9999 -9999 0.279066768131418 0.276320203405406 0.283172511860742 0.280783122571307 0.294775409892724 0.325274139633717 0.44748954538505 0.642848771478434 0.585910707295849 0.556559704416284 0.554011658214009 0.547937126015443 0.488455529296042 0.457018559043354 0.45729173728125 0.461021503815954 0.458464576045076 0.450794829795484 0.449421016064182 0.444662584918819 0.441383724162936 0.435274593818929 0.436243573055637 0.431299291285522 0.424881882906951 0.423788460021964 0.421461414016602 0.423263408181487 0.415600291994067 0.416693925622907 0.442346240520692 0.444164138372723 0.436814298625748 0.425469282364825 0.419236697258513 0.416004002327665 0.424550625708393 0.419894558226076 0.433442360156483 0.425892721776141 0.420528123761918 0.433224825887911 0.430027733620452 0.423382402116214 0.431459329578059 0.427180948457005 0.424079743727868 0.448874272653732 0.45333583064498 0.450112424407972 0.456903358325074 0.465074900721299 0.473328364027908 0.483817418021181 0.483411114527789 0.477337167770891 0.472911807298783 0.473840481798083 0.471064798065285 0.469114707253375 0.469616996045183 0.464475213816926 0.470209353998415 0.463126515231933 0.465454258656012 0.471669514346557 0.475882840713308 0.485619723992074 0.497506797348835 0.525969347674243 0.531214878645516 0.531767018461512 0.558219907147253 0.607860100424892 0.677032629381057 0.686331275466899 0.676093368100985 0.677122163436601 0.525465227701431 -9999 -9999 -9999 -9999 -9999 -9999 -9999 -9999 -9999 -9999 -9999 -9999 -9999 -9999 -9999 -9999 -9999 -9999 -9999 -9999 -9999 -9999 -9999 -9999 -9999 -9999 -9999 -9999 -9999 -9999 -9999 -9999 -9999 -9999 -9999 -9999 -9999 -9999 -9999 -9999 -9999 -9999 -9999 -9999 -9999 -9999 -9999 -9999 -9999 -9999
0.671696024094432 0.769529537822892 0.847229108963169 0.913873123061153 -9999 -9999 -9999 -9999 -9999 -9999 -9999 -9999 -9999 -9999 -9999 -9999 -9999 -9999 -9999 -9999 -9999 -9999 -9999 -9999 -9999 -9999 -9999 -9999 -9999 -9999 -9999 -9999 -9999 -9999 -9999 -9999 -9999 -9999 -9999 -9999 -9999 -9999 -9999 -9999 -9999 -9999 -9999 -9999 -9999 -9999 -9999 -9999 -9999 -9999 -9999 0.512324957901916 0.489032253156923 0.459223383810108 0.424650690267317 0.401069231204871 0.384526521070417 0.363222693667843 0.34199105906409 0.323347041358125 0.309409854725534 0.300486868265916 0.288550958514959 0.281665789530887 0.270252853976725 0.260785546332323 0.25995740319029 0.254529751853477 0.255427972380064 0.254219080577476 0.253296508570878 0.252075989737212 0.247890254794546 0.243276908320902 0.243413951848914 0.253538617220468 0.251829578801951 0.246768359863099 0.243812332854502 0.238958292493925 0.233839589711321 0.232208827861249 0.227019411627241 0.225849277856758 0.231699307759345 0.231216845777716 0.233747658470022 0.229813183013955 0.226182944831296 0.222965474651965 0.218512204567939 0.214426544580888 0.213266817161639 0.210997539324227 0.214248836240649 0.215210369794229 0.215054720719533 0.213753528799757 0.214956476464152 0.214525365608568 0.212147373585653 0.212816863717762 0.208981651578337 0.206723750488495 0.204817301366454 0.212104362693617 0.218849986013521 0.22402185895148 0.230221468795694 0.235484555968172 0.239984471901346 0.244951903621278 0.24797852112271 0.251052848955124 0.25551275886026 0.256898357956276 0.263639554733561 0.266521208065487 0.269346817898918 0.27208544774707 0.27858481976333 0.282418297333775 0.278686876876001 0.281713453822908 0.28475624898745 0.289263787585891 0.290930134342417 0.293510941380127 0.29604095558694 0.298778345926535 0.29757310807048 0.297725751816705 0.297828256371248 0.301306016624845 0.297838026958305 0.295248367870645 0.294799790157503 0.293498483854995 0.28986445517526 0.28675394300943 0.277838848617224 0.276516890908815 0.270640740217 0.26989822041305 0.264032792177168 0.262041676978499 0.25891069061162 0.259890113611535 0.256721153780886 0.257353735601019 0.252175549522378 0.253184571907824 0.252506542968938 0.250706588798032 0.249967194503131 0.252820095502746 0.251706060078908 0.250934692701955 0.248218429806829 0.247737836386559 0.244117757969841 0.241122797348667 0.239907436074419 0.239339094206633 0.236812954895989 0.240751569573868 0.236711042800577 0.235808631719947 0.23276576653736 0.230819663820074 0.230329317482719 0.228998878638345 0.227918510258624 0.229229948643312 0.230630982816338 0.231551755916842 0.233321222569126 0.234709122841117 0.23609868864882 0.240223127822103 0.242678360266043 0.24577062701042 0.249562428264707 0.251458741411399 0.252478713020548 0.251525245840981 0.248697464960852 0.250046428588935 0.2493665632497 0.252333216224809 0.252363476193251 0.249777865081557 0.249051180043582 0.25126193646484 0.250846502517661 0.252123959750294 0.257401102087551 0.261103028766 0.262244914114403 0.262851066396321 0.262834646786664 0.263977910420122 0.266124124021076 0.261575287468137 0.259578533560279 0.260790341894923 0.262878419481709 0.268174198097601 0.270586937440289 0.263896996012637 0.266577027747003 0.267800577475744 0.270175430496931 0.273017422382149 0.279023884990263 0.283373116008715 0.28393462941088 0.28156892323171 0.283008871810314 0.279794787033399 0.280692840791235 0.278680797909454 0.278156075329576 0.277684254182593 0.278336836584044 0.277218743328265 0.278545109732809 0.27896860751404 0.282095956236907 0.282779209432981 0.286175185645065 0.288322466079834 0.288983815360652 0.292758977928138 0.297132791758368 0.296496276973295 0.296003153492033 0.296530446331625 0.295388343728193 0.288046535259734 0.284962463435682 0.28313000333275 0.277059314549804 0.272198229201714 0.265753741955557 0.261585930854326 0.257110389633714 0.249296922602681 0.24388503586396 0.238802562519594 0.233071914258883 0.230119367885444 0.226509458930466 0.225996231553196 0.222832730014422 0.223165634750256 0.2221531623598 0.22258127105941 0.223339150043679 0.223277597465023 0.224627195570016 0.226846376855133 0.231093912286947 0.235873005174084 0.240583037152093 0.248099290036049 0.255212818084221 0.262297017531625 0.268731054601678 0.273902627868956 0.280219997091385 0.289825054624648 0.29367414486496 0.302793275740842 0.308840234215912 0.314036868628803 0.317703329563822 0.322067686733383 0.331917219787475 0.368234654202264 0.403087506180394 0.457367928497801 0.500072312827218 0.552371570607089 0.550913619865943 0.553374623137769 0.552070028760368 0.543895011762581 0.543388702258305 0.499097738462738 0.489142200794207 0.469442666280729 0.443244333994489 0.429510775329762 0.430541679314311 0.423884800754299 0.421086201378313 0.416091422471125 0.411094203675406 0.402643610155685 0.395045816462745 0.387968835070245 0.379030849192497 0.368711805303421 0.364351386598019 0.358733809452733 0.356156401596416 0.361298662592832 0.362243011573223 0.352025765838587 0.360375343403405 0.374226469323293 0.371651813810683 0.357640207780338 0.348156909861938 0.348123085359482 0.352258943296358 0.343288013553591 0.341102879184381 0.339399125571126 0.34086859306295 0.34400979336687 0.339205303081117 0.337166388767941 0.345771524966015 0.343956929399208 0.348817092244113 0.357119049509559 0.349237212550938 0.327865622462853 0.310830355258441 0.306099157363267 0.304402558595803 0.319845172963799 0.312888370822882 0.301261721553985 0.283495985825658 0.269532478315683 0.263561650725625 0.259224338654973 0.264181918968048 0.262484160776308 0.260477975209546 0.259644231925759 0.257650629159553 0.256378545789157 0.254774842827904 0.252978981050364 0.250125618161776 0.25057633569992 0.251033084083681 0.255029119144754 0.262210098261495 0.267931704411047 0.274402876976547 0.280410073395496 0.284191424503515 0.293671074494729 0.295228853822667 0.29856452899338 0.301724118384584 0.302164427335653 0.308451065124432 0.306686629533091 0.307417674337199 0.311284975503673 0.313925654567406 0.308402083678679 0.300704973250615 0.306845095774405 0.314877376505521 0.31947648713471 0.297557530412513 0.285109028357727 0.305195820890626 0.333443485148988 0.380776586841557 0.39408177876914 0.559531102315006 0.59252980920775 0.422038858544603 0.312657244951281 0.292623471201185 0.279575100861612 -9999 -9999 -9999 -9999 -9999 -9999 -9999 -9999 -9999 -9999 -9999 -9999 -9999 -9999 -9999 0.28850617160455 0.288572434188897 -9999 -9999 0.27417216683387 0.278505346874109 0.283287446980958 0.285926492603363 0.300316303102407 0.47602906788003 0.652669861015374 0.639431528625573 0.591194026419928 0.605121189922279 0.621288929673943 0.544473265495074 0.476217435693406 0.475193087929361 0.462685179627225 0.468382206131979 0.475041416497974 0.462152165341366 0.452194708468934 0.446300416531862 0.443975557514133 0.441111848377062 0.444555370664298 0.441569961443542 0.438292312816648 0.444233399638351 0.438331701252274 0.434097684753686 0.438918984955152 0.456898418039734 0.455691122414848 0.457144435553813 0.452658339330216 0.443468888032397 0.435351187811085 0.450098575027487 0.454098721110656 0.46240277570419 0.449716793382992 0.460766750396847 0.466446101812134 0.466451008406572 0.46121422995817 0.465060910357778 0.452989939678013 0.462586085327434 0.470005405256323 0.475855842454136 0.468692932483996 0.469357077392907 0.488096548748769 0.502243855537277 0.512420286845156 0.50552491615312 0.516763645766436 0.513972993441243 0.510304205038989 0.505581515032633 0.502320971042482 0.508282731495368 0.508409980226742 0.510893159760595 0.514648149945206 0.515904133317175 0.523206550060371 0.548341574680567 0.583475759328503 0.610827364920027 0.662991010475335 0.590778126372027 0.555325163830437 0.562902385142884 0.579691878489403 0.628286809630524 0.632897359714177 0.519230434698181 0.484195078840126 0.491094536320422 -9999 -9999 -9999 -9999 -9999 -9999 -9999 -9999 -9999 -9999 -9999 -9999 -9999 -9999 -9999 -9999 -9999 -9999 -9999 -9999 -9999 -9999 -9999 -9999 -9999 -9999 -9999 -9999 -9999 -9999 -9999 -9999 -9999 -9999 -9999 -9999 -9999 -9999 -9999 -9999 -9999 -9999 -9999 -9999 -9999 -9999 -9999 -9999 -9999 -9999
-9999 0.910440344162369 0.727091024953465 0.838443821864928 -9999 -9999 -9999 -9999 -9999 -9999 -9999 -9999 -9999 -9999 -9999 0.770357922081176 -9999 -9999 -9999 -9999 -9999 -9999 -9999 -9999 -9999 -9999 -9999 -9999 -9999 -9999 -9999 -9999 -9999 -9999 -9999 -9999 -9999 -9999 -9999 -9999 -9999 -9999 -9999 -9999 -9999 -9999 -9999 -9999 -9999 -9999 -9999 -9999 -9999 -9999 0.541824232399794 0.512965710523272 0.487522355506707 0.454103159777853 0.43043059690132 0.406193311935113 0.392388025420183 0.369533688527997 0.350304569832346 0.338793332088104 0.327413451950513 0.319721258278223 0.301917978560239 0.286071247427112 0.278279387348332 0.26708355995445 0.263094436510617 0.259723088298323 0.256392293572666 0.255898752143051 0.25349446101277 0.250147903120746 0.246607978326846 0.247915059968553 0.244357474018003 0.246622762364151 0.260161555113978 0.254813516871249 0.251266617670742 0.248554221743576 0.239184438104358 0.238186086026428 0.233803864778507 0.238005959901985 0.2392064955899 0.240668977299293 0.24113741824578 0.235452255593021 0.232240621468491 0.226042098482789 0.221170270393612 0.216459810459602 0.218867999051245 0.217194874207916 0.220390808859147 0.219825098523004 0.220040795957636 0.219609050850024 0.219957580147 0.22031127025556 0.217375759841994 0.216053843497312 0.212601121397502 0.208711770867477 0.208549940537686 0.218748963486305 0.224320804265212 0.229643863628068 0.235871120097171 0.241257715781109 0.243131047981358 0.249833507762259 0.251495711379735 0.254839330769441 0.259933538982642 0.263905628761264 0.266815698928571 0.269182226654018 0.271602342174864 0.277805042883986 0.28015276829235 0.284105524548053 0.284490686814504 0.288229198479305 0.288075850392624 0.290045641074278 0.293676080955766 0.298985639178134 0.300360084476174 0.301286038544091 0.301708541022171 0.299742607183524 0.296691389397731 0.291185294662849 0.292221136747341 0.289075884702167 0.286103082540326 0.282436333103995 0.27935714103269 0.275829702997439 0.27216525345663 0.270530050193182 0.264659431967021 0.263810004607394 0.261871835325345 0.254641341585806 0.254717819576482 0.252462039692526 0.252062509620513 0.251135860989929 0.248079687168266 0.249824772545566 0.248608122136195 0.249323073101719 0.249118409642623 0.247797598735315 0.247400882401466 0.245321754183861 0.246187309927187 0.247770573485516 0.244616157469128 0.240343816836609 0.238216066687828 0.236801012369212 0.236726647005422 0.234371360015099 0.234896896287491 0.233401664767353 0.23241713190017 0.229136964915861 0.227797502401668 0.226816078652158 0.22538668058026 0.226322497849928 0.228422160490318 0.229973556326619 0.231439588977263 0.23330582364967 0.237090575285037 0.236632630984497 0.238619059144293 0.240001932485957 0.243399466572504 0.244588764931063 0.246565606743747 0.246469497728148 0.247735191134376 0.246295200073756 0.247235229099154 0.25336875782606 0.249663383544907 0.250007041831666 0.245608107380527 0.24485887711013 0.247395409898074 0.249122027956093 0.247835041937141 0.25018890520237 0.245493794277651 0.244595421369506 0.250962905401056 0.253686858501265 0.252628017522375 0.251206599624959 0.249696396796916 0.252739825324435 0.256825750971091 0.261459064970447 0.26378352929847 0.259555839783149 0.265792464110529 0.270679556878344 0.271529905210181 0.274545523474488 0.276718815629608 0.281737805925683 0.285846374936726 0.286197832725192 0.284567507987479 0.283246347381871 0.280980996932152 0.277920838935653 0.278850078271875 0.278436131032897 0.277691395232107 0.277415857336898 0.278121865952641 0.277467909425074 0.275275329989258 0.280934171243876 0.279736178255943 0.280719598527978 0.282039459995245 0.285642967701612 0.288117806835504 0.288495747099803 0.289979087411624 0.293802403918981 0.288092274175987 0.287057111453746 0.281940087508711 0.276545367601852 0.273976959332032 0.268743862690872 0.264525704798688 0.257998523896301 0.254541546764141 0.248372726923957 0.246574248774331 0.239609525205654 0.236012377037647 0.230430504168461 0.226554116461046 0.223997237213437 0.220680361994443 0.219146362526569 0.217088216882268 0.215947036545449 0.215261713275846 0.214513070983699 0.215958644760114 0.218033907109376 0.221744560233423 0.226535997697421 0.229602964251368 0.238115084010118 0.244041221787296 0.249412550638953 0.257205086601719 0.264897907103307 0.272353450787496 0.276629079478939 0.286927679255141 0.293159268849013 0.29906529012149 0.303546044535787 0.30810170111905 0.314682805649858 0.324349323190204 0.330690271162343 0.369498115305676 0.371843247091643 0.427295992349665 0.496531603398393 0.516492903567507 0.527437849896831 0.520199773359296 0.526264258497235 0.495794492253902 0.470165853852125 0.461889560826295 0.450242034755621 0.430535647227231 0.421397216649427 0.416705258498731 0.418571186166518 0.420569379692016 0.414369074411732 0.406850908688414 0.404359816831122 0.401086049619213 0.392592439352202 0.388413230986484 0.386451610164735 0.382441274327826 0.378987709571263 0.376601827442996 0.381744790249732 0.375215738036997 0.365546731517675 0.368105549916135 0.391803731573466 0.374988365602259 0.364585870166469 0.357106370334671 0.348780971523196 0.34589653206316 0.343896517781452 0.34045829425496 0.337472597496576 0.335278270654406 0.337484961939856 0.335192174719089 0.336547385321335 0.34419860295709 0.343945566405096 0.347655378748173 0.325194634851933 0.310143117292321 0.306557218204415 0.301992920313052 0.299423867498392 0.294573974660022 0.304928626955256 0.320883851734638 0.29929348782936 0.282259994801621 0.269110071522848 0.262369705075095 0.260392289628793 0.262102158752141 0.260248228032126 0.25871199631047 0.259764979365754 0.258376558468254 0.258804083456483 0.255688269066436 0.248905711788215 0.245179165356863 0.246608024726897 0.249041444350703 0.254924651142097 0.264194927304975 0.27269522495437 0.276639378034484 0.280038577445709 0.286100553029341 0.292330964175553 0.296513342383635 0.30031123500257 0.300037142603172 0.303205356901061 0.303722121866717 0.301397439429035 0.303970956250043 0.307699265142473 0.311220932221038 0.306634751104868 0.301908143463568 0.313473127102492 0.324322024987629 0.327103996109004 0.302652991008078 0.291872387852064 0.309216299447315 0.322286304406938 0.338066125139029 0.387345553085539 0.600880388213648 0.681176153569889 0.561543592670736 0.331187313661252 0.298569344327857 0.285065937854705 -9999 -9999 -9999 -9999 -9999 -9999 -9999 -9999 -9999 -9999 -9999 -9999 -9999 -9999 0.28936554985529 0.286330838910531 0.283427588182224 0.284009246522901 -9999 0.27527328853941 0.27724738408665 0.280612719821531 0.283331220861941 0.288250611684637 0.522610917841312 0.673964541511107 0.644051934944421 0.638213249112397 0.64467775659153 0.639699815786987 0.554689135399094 0.631071781818274 0.576235416602953 0.500980160301557 0.4808409103635 0.479846183685482 0.474729849591345 0.467152778349303 0.456564198087157 0.451012999892183 0.444682854883084 0.451932628252618 0.448337326300437 0.446328393061423 0.451393398317943 0.446140483294026 0.450456106751703 0.453899415913513 0.462849838777236 0.466102280564226 0.46224255998521 0.46108871427098 0.465158977969589 0.465906823913636 0.461098072377241 0.479114276977177 0.475059648310255 0.471395607491718 0.481949037844923 0.483950673580808 0.483386197446335 0.48474238850843 0.480589203292306 0.481166316653443 0.491329232269732 0.498898939183923 0.497060504917923 0.495760898741591 0.499465904192172 0.503248190164673 0.492423907150269 0.490260852038913 0.491931841838476 0.509340608317996 0.507866560783971 0.519975766956005 0.538452367451649 0.565798693063469 0.580939821096787 0.590450155729991 0.601676290494455 0.618409305782519 0.619532324457408 0.62199712965497 0.64851671349303 0.656333719882979 0.61831016935129 0.55495840697244 0.529860396854021 0.544785268721483 -9999 -9999 -9999 0.509277998242081 0.501510898129546 -9999 -9999 -9999 -9999 -9999 -9999 -9999 -9999 -9999 -9999 -9999 -9999 -9999 -9999 -9999 -9999 -9999 -9999 -9999 -9999 -9999 -9999 -9999 -9999 -9999 -9999 -9999 -9999 -9999 -9999 -9999 -9999 -9999 -9999 -9999 -9999 -9999 -9999 -9999 -9999 -9999 -9999 -9999 -9999 -9999 -9999 -9999 -9999 -9999 -9999 -9999 -9999
-9999 -9999 0.729064188702096 0.855830024569638 0.770056682086435 -9999 0.757252716741033 0.731399500309264 -9999 -9999 -9999 -9999 -9999 -9999 -9999 0.767287115601724 -9999 -9999 -9999 -9999 -9999 -9999 -9999 -9999 -9999 -9999 -9999 -9999 -9999 -9999 -9999 -9999 -9999 -9999 -9999 -9999 -9999 -9999 -9999 -9999 -9999 -9999 -9999 -9999 -9999 -9999 -9999 -9999 -9999 -9999 -9999 -9999 -9999 -9999 0.555141233359116 0.523734239093405 0.494651557051194 0.4652213978368 0.442047439458802 0.426737274817724 0.408655348950481 0.386585273408566 0.360372001043623 0.354573063025366 0.356485723993269 0.339221305584773 0.311677380483492 0.295298095208889 0.282082185098529 0.272977161427352 0.267835258522975 0.263889575460914 0.260796452802753 0.26024988124208 0.254289045031153 0.246767165586951 0.24579951383101 0.246770718211718 0.246878484434526 0.243737026677547 0.260384632915209 0.269852087595167 0.261218756073535 0.251662952604148 0.250638809940594 0.246193117431813 0.240447387712569 0.24499196557697 0.245351144515362 0.244585700175849 0.247136915456573 0.243792334965298 0.237008270144063 0.229119267956755 0.227415379537134 0.223856775716188 0.223038976365842 0.223807886752662 0.225825560683689 0.226612950418466 0.226250905592518 0.225842107649982 0.22563456816926 0.223969617114367 0.223467926034944 0.2218396413472 0.218618437433337 0.212178154545345 0.213130310905897 0.221640640466186 0.232339557248686 0.234916351222207 0.242711462739428 0.245977068538127 0.251121656715143 0.252954529811305 0.260231105380958 0.262487835764958 0.266875352116987 0.267635419847732 0.270715684925177 0.273354232854966 0.276809455257273 0.277301005668506 0.278970174540675 0.283716653570542 0.288108731455982 0.288573641794448 0.290351808540743 0.290840198060747 0.296873080677187 0.29720823866551 0.296512378108024 0.296125215518256 0.296072891248394 0.293853714580696 0.290601341273634 0.289204009903908 0.284835095963093 0.282371432408604 0.277531550320797 0.273662908169072 0.271175428700158 0.266553523023551 0.262549606518998 0.26453573591632 0.261603250756525 0.258945296000718 0.255113726856408 0.251261283574574 0.248152368467675 0.245747555674971 0.244297796871215 0.242973934844295 0.242827144053457 0.245135616946534 0.249456060735564 0.250963603994474 0.248591652567321 0.246369512594475 0.2455120798381 0.244114562614686 0.244066197119877 0.246186302679193 0.241126887775754 0.237118116051301 0.235154993204361 0.232926990144183 0.234788581460712 0.233204156268704 0.231574621680502 0.228859529848445 0.229833573118527 0.226406566464825 0.225699032847727 0.224853251887613 0.226975300078101 0.226893624123072 0.227660771682131 0.226856636706821 0.230646019852959 0.230819485802759 0.231284440248786 0.232305169598893 0.231318584357231 0.235056494590517 0.236153111799796 0.240318297434711 0.242689375568236 0.241307016643837 0.241237122866941 0.247931953002504 0.249969787281753 0.252604124229613 0.251321865851082 0.249109649445317 0.241060782484222 0.240130281012783 0.241696576421121 0.244787684239382 0.243377860982769 0.239137563645841 0.239634073344027 0.248402253525121 0.244670649820534 0.241444296335703 0.240857340191841 0.243933062974649 0.243065153217173 0.250882060011067 0.25451681286733 0.261345447541859 0.258629189565253 0.258092769558373 0.264206874579802 0.267113094699785 0.271965862373525 0.27693381435857 0.277147951011875 0.282902094524414 0.285813517121311 0.290102437114985 0.288597872535822 0.286410065901313 0.284285774763829 0.282976266448188 0.282213231807265 0.279996766115865 0.277633405709575 0.276380890047682 0.276520713452077 0.273158920323703 0.271343187287971 0.276000953184686 0.27764080280472 0.278333395953138 0.280020784908389 0.279348321356218 0.283054773841891 0.283882913597227 0.286509663240557 0.28608416824582 0.284414943054746 0.283599632859855 0.279758663047427 0.27952701845941 0.272154121236144 0.267284739287492 0.264469708137853 0.258942503910318 0.255218328384544 0.250875564031594 0.248796865055632 0.240532791316906 0.238061795461999 0.23316543224435 0.22779536451905 0.224774213262418 0.2214339981922 0.216626727319476 0.214245066351417 0.212252985718725 0.207270845853759 0.207825490765222 0.209706652891873 0.209732572703781 0.211489188076683 0.213420338226927 0.221992117098315 0.230229154443516 0.234110186686026 0.240639783583584 0.250063502774919 0.256473779517725 0.265411083539859 0.272141982583875 0.278170255627372 0.287047146847964 0.294190393846105 0.299265464576506 0.299938591821595 0.303856322486271 0.310179852680353 0.313830046754693 0.323401747022458 0.344660819997264 0.364177509224785 0.413804181104764 0.475247251181484 0.485463358875564 0.499875043308225 0.517939311077046 0.491658939979451 0.450247504141262 0.427656313447138 0.422150351453344 0.418110719227093 0.414178289973347 0.412242886649849 0.411953161380354 0.411191677908852 0.413777064295445 0.410201652585213 0.410627281889087 0.398809771017846 0.398518151173174 0.403235199971697 0.401974728345589 0.398754621315798 0.390627675019024 0.398306223220155 0.401720714510151 0.395309724364219 0.385224261444511 0.378646216651013 0.406459341029258 0.384748527765436 0.373618465338191 0.360624092537568 0.352689550918361 0.351175762981691 0.339976734882277 0.339802591489532 0.335069192087672 0.328968458913708 0.32975618008337 0.328496772202378 0.331243222768778 0.350065961710926 0.345152337118216 0.315485332854967 0.3021337061808 0.30375215552402 0.308201177211041 0.298951542887639 0.290317180413564 0.290326482801791 0.29205940733497 0.306415862247609 0.300479183218318 0.280508969759093 0.274056156232248 0.261685209386902 0.258161199862952 0.258863802342383 0.259276117495386 0.259593534743744 0.257766733383364 0.256960015167785 0.255371752729628 0.253904944647355 0.250444414007115 0.244891521169175 0.243455033416446 0.248879202602928 0.258642646400681 0.26502893698385 0.271149511532747 0.279467602836988 0.284333448522018 0.289657743657109 0.295497904261065 0.296368503510269 0.300494363258611 0.299607418654418 0.303304882237351 0.302876197258914 0.302456686783105 0.300829410608427 0.302841209528109 0.30669384478499 0.305708835529681 0.307581373837759 0.319148371998982 0.332858805199697 0.321792626755464 0.296404617485034 0.299967738503039 0.346482246016388 0.32089160658067 0.343126326433342 0.471031110861126 0.738708179828855 0.674442237035924 0.597465885081952 0.355544033487793 0.300604110508379 0.286600844075645 -9999 -9999 -9999 -9999 -9999 -9999 -9999 -9999 -9999 -9999 -9999 -9999 -9999 -9999 0.293561739282433 0.28702192468545 0.284125704151555 0.283194333189688 0.282744520896027 -9999 0.276842214321897 0.281693149811672 0.286127681139698 0.301572802651 0.31506429848311 0.647497452000067 0.667510469361108 0.667296074087896 0.60667167237984 0.641339595343229 0.659369281343634 0.661420801076888 0.629432516499619 0.532380885114671 0.489460943016693 0.488159189719891 0.489551688190271 0.48578511811028 0.47218163829061 0.467950544492837 0.458910001109084 0.457621811761072 0.455460910483218 0.456611946820179 0.455308075819957 0.457426270301898 0.457995474033362 0.464782262051779 0.474635599200867 0.48040935814659 0.471972535762046 0.47474669109674 0.468130611653457 0.474144614434306 0.487166585030651 0.487322030976778 0.490961637846038 0.490506530587217 0.49633312599049 0.499011995520699 0.503092185687551 0.506517838293053 0.508258853224786 0.518806619784847 0.537719409410352 0.543728807293205 0.535078146336929 0.521234263868079 0.526798593960488 0.516608513038224 0.51047275275873 0.503290144435585 0.4865914879995 0.490096665077098 0.506227111661078 0.521106044862796 0.521887726243811 0.522442371325996 0.564246964932966 0.669336571650689 0.678561074995271 0.690860851051783 0.699233782061701 0.711927917531784 0.651701262329171 0.604084350099903 0.668642607945771 0.534814503512112 -9999 -9999 -9999 -9999 -9999 -9999 -9999 -9999 -9999 -9999 -9999 -9999 -9999 -9999 -9999 -9999 -9999 -9999 -9999 -9999 -9999 -9999 -9999 -9999 -9999 -9999 -9999 -9999 -9999 -9999 -9999 -9999 -9999 -9999 -9999 -9999 -9999 -9999 -9999 -9999 -9999 -9999 -9999 -9999 -9999 -9999 -9999 -9999 -9999 -9999 -9999 -9999 -9999 -9999 -9999 -9999 -9999 -9999 -9999
-9999 -9999 -9999 -9999 0.737079210495403 0.725937001041291 0.886071754717456 0.869023747821968 0.843845814390758 -9999 -9999 -9999 -9999 -9999 -9999 0.715578889816252 -9999 -9999 -9999 -9999 -9999 -9999 -9999 -9999 -9999 -9999 -9999 -9999 -9999 -9999 -9999 -9999 -9999 -9999 -9999 -9999 -9999 -9999 -9999 -9999 -9999 -9999 -9999 -9999 -9999 -9999 -9999 -9999 -9999 -9999 -9999 -9999 -9999 -9999 0.577362161201597 0.537747878730091 0.501465671548756 0.471418239069149 0.453210581132371 0.447095809647087 0.43256920519412 0.408326024121571 0.387248328105702 0.389766854415305 0.39707471922086 0.365524165334125 0.32742742622064 0.297995934528618 0.287317039596748 0.277814288290954 0.27155629227003 0.265477297857828 0.260737480357367 0.259984446461526 0.25482833212519 0.249932460750251 0.246113281057835 0.249522533270517 0.247947701730634 0.247807405237287 0.257690269981343 0.274045328941007 0.266460698814047 0.257229015159364 0.252831625123505 0.250736677869844 0.245545239183198 0.247047311004334 0.249257431929456 0.249437036115838 0.248666677067842 0.247382532539969 0.237063783899506 0.236820995278033 0.232432886768367 0.232158487417986 0.23083348218057 0.232426056593288 0.234510642082535 0.234151455026624 0.232845451565102 0.235915916435267 0.235076105209702 0.234605815475268 0.232286080166364 0.232117191309984 0.229270634327814 0.223206604172662 0.219781814589031 0.227427044601247 0.243150916126547 0.246711757069293 0.251944735459881 0.255416213725116 0.259853200312217 0.262081050728854 0.26513086393847 0.268631093966085 0.27220531721583 0.272644059388575 0.276091527394023 0.27808433486666 0.279671548284612 0.278269054470238 0.282020203578812 0.282979964474908 0.287953028331772 0.287158858510305 0.291301927211567 0.292662759205817 0.299684462003825 0.296189716055185 0.294135555531145 0.291669989598547 0.288882777162913 0.286292563285193 0.282271984484485 0.280166242940451 0.277747157428755 0.274222388095409 0.268356922543719 0.263273942125922 0.260653033104418 0.25909467067705 0.257124042592141 0.255996424574027 0.253411793127931 0.250824470505026 0.250591781435614 0.247303828361273 0.243737265615279 0.237061949525449 0.239487275655824 0.241022598020696 0.241471081302086 0.24345141575207 0.247106482914388 0.249370758047437 0.250618600203162 0.24921958299232 0.245697906262781 0.247703143272018 0.24584667467469 0.242829940539063 0.24233419112107 0.234368294941168 0.234093621012736 0.23185837495581 0.233623451477163 0.231015958966655 0.234038954968037 0.228809559844674 0.225701562215756 0.225102873579091 0.223571025002875 0.22400768076141 0.226952014598825 0.226991544962189 0.226951003311983 0.225395539385555 0.226280169031786 0.227915004134811 0.228292937494231 0.227920519336062 0.230413055666896 0.230544163629006 0.231894160779337 0.236623882040655 0.238324490047088 0.236440179654131 0.239519904074273 0.238215422106715 0.24192220763459 0.250003268083109 0.24623808984722 0.245169144372332 0.242113519911806 0.237891035206369 0.236654404045077 0.236408834963408 0.238484755482241 0.237070153584194 0.236800009405192 0.235006233854791 0.23807796795299 0.238526064230148 0.236288238774653 0.236856786510575 0.244714418968534 0.24924821652469 0.248468336036698 0.256555666019625 0.252777086291317 0.255808626942155 0.258052520750895 0.26396410617915 0.273229362754495 0.273753650865804 0.282100178416748 0.283769235143307 0.287450814779614 0.291502654684145 0.291670804996048 0.288178561532266 0.287151502675583 0.284703188062698 0.283781202968519 0.279012064226987 0.277500349243823 0.275346328497535 0.272927430546712 0.272466422927547 0.274158836834001 0.270316877716506 0.270512684161031 0.274848729888149 0.273866225394271 0.274917882180735 0.279026529778669 0.282503151796039 0.284149541444448 0.282035016715697 0.282320355492877 0.281135732076064 0.278183440786269 0.276952857604241 0.271375873417227 0.268597067985927 0.264091354286834 0.258559938018035 0.257406461703382 0.253984964229848 0.24831067081798 0.245087820707364 0.242900337808476 0.237377606721216 0.231138898331478 0.227105901286414 0.220153194158685 0.217225934887208 0.211183736690234 0.208843294705557 0.205334903672555 0.203405968768084 0.201312444398782 0.201259849038965 0.20464959290162 0.209125404029413 0.214968416129002 0.221512552471396 0.227998981308968 0.236217260566346 0.242415085961081 0.252819740725207 0.257717715091344 0.267525466851231 0.275748556065986 0.284965998506768 0.289513662843468 0.291906564276042 0.297517038109968 0.300406040759133 0.305116353781111 0.310779553110214 0.318169129586717 0.328334474804191 0.350490213008278 0.405074717637653 0.467779702126032 0.495349890788815 0.469183980954448 0.46715748510481 0.442859966106708 0.42592579420596 0.416397685163643 0.413173144245683 0.411441178657136 0.411036505514704 0.414001288451537 0.408380958982955 0.40573213913895 0.414310378126336 0.413580802647937 0.409314950364808 0.410669295747739 0.416955280404956 0.42717121321124 0.425968947897191 0.411159769070843 0.412466411073391 0.422689514520674 0.426660721002786 0.415634467794704 0.405583581325326 0.387823697695058 0.411409893147469 0.396001068458349 0.380049350362922 0.365751884494503 0.355761078789031 0.344732066869866 0.342316909382929 0.337442873935161 0.334124013276502 0.3262452981814 0.32415728495765 0.320469485907403 0.318452991430857 0.336804094581453 0.31364312755783 0.302129981505473 0.2992573361527 0.299238733647974 0.313520663640264 0.302475118246438 0.286734197609695 0.292961103003767 0.292421060812209 0.305679477291638 0.299088141005106 0.280259056171004 0.272947623898987 0.26709576120549 0.260832292654038 0.257975651661763 0.258891091347081 0.259496921673897 0.2602025086988 0.2602297768513 0.254342879547844 0.252712940379149 0.251032077252538 0.248866382000009 0.251907838114508 0.25813546612393 0.263371219192568 0.270625137467057 0.277361508046024 0.283794191585611 0.288934583886456 0.292982246188604 0.296476742206956 0.297862409826877 0.300988590425292 0.301182034325643 0.303128456893764 0.306710869723346 0.304136511315704 0.305963188919896 0.304633234855382 0.304004660010728 0.308464462820438 0.316290711689901 0.327986597988454 0.3316793989801 0.311172209756621 0.301755857216388 0.305126018536606 0.345102948130915 0.361547135094521 0.360984180098673 0.435936856182658 0.638620735147843 0.628012519170754 0.487458079897857 0.353583136702598 0.313624265939993 0.29314345590711 0.280951174088145 -9999 -9999 -9999 -9999 0.292301723274482 0.302891033518124 -9999 -9999 -9999 -9999 -9999 -9999 -9999 -9999 -9999 0.287116539201395 0.283536963943705 0.291876837152862 -9999 -9999 0.28450265886384 0.286884486352393 0.299853174322712 0.314747154942733 0.473774380066384 0.569667989635228 0.586453058981457 0.647741485846385 0.582916020742063 0.554671064890138 0.667715032228518 0.682948289430966 0.602105986983254 0.545870188938887 0.505080696966416 0.495477679936453 0.490569074308921 0.497158856805407 0.48339462421773 0.470339947986896 0.469828158470018 0.474402063633636 0.472415433919849 0.469220606492804 0.464550162984536 0.465801131288126 0.475342554258633 0.489851325811092 0.491927252945782 0.484832107135541 0.498390911010734 0.497081860858325 0.500309706922873 0.502315841054436 0.51000893304302 0.504380828073742 0.509625644379502 0.519929195555048 0.522390786962405 0.527380717029451 0.533174650250867 0.542294773976953 0.541639227623619 0.528635315748815 0.552076461055908 0.558811546865588 0.518002881324787 0.504853160680556 0.499301239535522 0.505558754363633 0.493150969057553 0.479579762673519 0.50151462596643 0.504897181418522 0.482907556903506 0.465259359692731 0.437985977169504 0.451163425305064 0.451207375324252 0.522213765385927 0.548590455017684 0.600527557624212 0.545330526601644 -9999 -9999 -9999 -9999 -9999 -9999 -9999 -9999 -9999 -9999 -9999 -9999 -9999 -9999 -9999 -9999 -9999 -9999 -9999 -9999 -9999 -9999 -9999 -9999 -9999 -9999 -9999 -9999 -9999 -9999 -9999 -9999 -9999 -9999 -9999 -9999 -9999 -9999 -9999 -9999 -9999 -9999 -9999 -9999 -9999 -9999 -9999 -9999 -9999 -9999 -9999 -9999 -9999 -9999 -9999 -9999 -9999 -9999 -9999 -9999 -9999 -9999 -9999
-9999 -9999 -9999 -9999 -9999 -9999 0.703436578796537 0.727651765001089 -9999 -9999 -9999 -9999 -9999 -9999 -9999 -9999 -9999 -9999 -9999 -9999 -9999 -9999 -9999 -9999 -9999 -9999 -9999 -9999 -9999 -9999 -9999 -9999 -9999 -9999 -9999 -9999 -9999 -9999 -9999 -9999 -9999 -9999 -9999 -9999 -9999 -9999 -9999 -9999 -9999 -9999 -9999 -9999 -9999 -9999 0.615784845497977 0.55788018955323 0.526721635932672 0.488683591644766 0.47236980551212 0.476381118647686 0.465930314898351 0.448903211875537 0.431688599099184 0.427995289042042 0.412172168445777 0.383798037745078 0.34848816229871 0.314688430968827 0.292136839423286 0.284003245501708 0.27390331748585 0.268899136307814 0.263074160714515 0.265086246359549 0.25529010771766 0.253111685811797 0.251690404525255 0.256432474460305 0.251103259360282 0.253031213139569 0.254684693455211 0.2733021249412 0.269627337464059 0.25960900502224 0.256516888422334 0.253879599342599 0.253857173924322 0.256827274959878 0.262903714578837 0.261077152893616 0.255920432984658 0.248666772446689 0.244317104380347 0.24337760354408 0.240892498463316 0.242910805965325 0.237965701607785 0.242773105438276 0.243825027326323 0.247138065259577 0.246651067305529 0.244305397997078 0.243760927581557 0.243604085981205 0.241905741896476 0.243142608118996 0.243263055080632 0.238258859753374 0.237014829261293 0.237063513123531 0.245396622166303 0.257674008561344 0.259899446733691 0.267804609271543 0.269337186754627 0.272279536024577 0.276112814037221 0.278931415373284 0.279206227000088 0.279700313809097 0.28192133783852 0.284203326374048 0.280916361100885 0.28039826502697 0.28129857376025 0.287400519838529 0.28763423567542 0.285319752050241 0.289619234983465 0.292914149195362 0.297405059705661 0.295495926476474 0.294366802751486 0.289948709741051 0.285070850715135 0.284730769371013 0.279998490680445 0.274324594448221 0.269917122643646 0.263835195993123 0.261644718336066 0.261294703509852 0.254407765306126 0.25460582434386 0.250337672532633 0.247732865255027 0.249802084467399 0.251329683384873 0.245977735979403 0.242504026894661 0.23989830738195 0.236183730342646 0.236523868864886 0.236361747981515 0.240167205416332 0.243585609680817 0.247355066853254 0.248819120742305 0.248988002363453 0.248482911336531 0.248184490202185 0.247094397463938 0.243430036132107 0.240044730556955 0.236617053786547 0.233084057779583 0.231511025465054 0.234157473030151 0.233870931480215 0.230087852511174 0.23116170260285 0.226829137943762 0.225586601111394 0.225002831694473 0.223674461469554 0.225994045282677 0.225988081298475 0.223158883441177 0.221964151339741 0.22328477237313 0.225757109064777 0.226113384324503 0.226820982591907 0.226797246512523 0.227198705811686 0.227709528010719 0.229629084490344 0.232921787573898 0.232861267706699 0.234928341849329 0.235912849721014 0.236702276765951 0.239466408027777 0.238420862895709 0.240598654766794 0.242419487280311 0.239780531811766 0.239358848064045 0.236962790620527 0.239133027846576 0.237870575635181 0.236959488293199 0.232182047616419 0.237337176332246 0.235494171297016 0.233692218479696 0.2354467145928 0.242760710226785 0.246104956574305 0.247303922342401 0.249159452938619 0.250154482372614 0.250942616525148 0.256150351392588 0.258164303176243 0.263574501039402 0.271493783499431 0.277151187884895 0.283078891819853 0.286797699471905 0.287281581185043 0.301400120382345 0.300525508005655 0.293828741644689 0.289537831247082 0.283745824232281 0.281292567909984 0.280566123675102 0.277568923382984 0.27404398739058 0.2722099174654 0.268250753860428 0.265515999835847 0.266043259077324 0.267663086308512 0.268045751882665 0.27019853491878 0.270995952210154 0.273758202397139 0.276076331864863 0.281317691904835 0.280440301702264 0.278834069192203 0.279285006333983 0.278759933271048 0.275121700490425 0.271984643303302 0.268157655033598 0.264189604796245 0.261993417726593 0.260182018027409 0.255964337912816 0.250610072289378 0.24863238286873 0.247693998617861 0.239595541551436 0.233343268617675 0.228000534697377 0.220324538315466 0.215176287616107 0.210846277425591 0.204676123335693 0.202568359702969 0.197659991541281 0.195935587045695 0.192833295310638 0.198379895178726 0.203809610747932 0.20831713410515 0.214576014615419 0.220058248701855 0.22765713172976 0.234594397956597 0.246451288472767 0.253208469066419 0.260504691812147 0.269746964474286 0.281373349879318 0.287357549293348 0.294285261788723 0.301184155055082 0.301610553063233 0.308127648544618 0.31106683545006 0.322290125035849 0.340208367611601 0.370604300910372 0.40331726500489 0.416317721805901 0.489430030088838 0.468436188113849 0.45297564304731 0.449723252278963 0.436303432130774 0.425863759071929 0.419800311697949 0.412672706605882 0.412961721447291 0.415619038142827 0.412870214181237 0.410938366612487 0.415712752899833 0.417368945669225 0.418843932648591 0.424512442239143 0.435169602724375 0.450850878864446 0.435019031039036 0.437436493687995 0.443861764952205 0.442759095457001 0.447212430151958 0.436171041347946 0.418421644733042 0.400758285668429 0.431710948668669 0.403233554493694 0.384154646203674 0.371401343591966 0.363230484415026 0.349192710317598 0.344014242667213 0.33467900831806 0.327332618704405 0.321078169717222 0.318362669032658 0.313703534849934 0.30980376095106 0.303145471060464 0.300247694715932 0.296936193221051 0.29442010154816 0.287642270846837 0.297316742534687 0.294641085331628 0.287732332326375 0.286986976872818 0.290610105355223 0.294853092406852 0.296902290593597 0.281540086463109 0.277725699637529 0.269082313813716 0.260494418510855 0.259818249478588 0.26078005129994 0.263926689498055 0.263098734255129 0.263080226015062 0.258907276523382 0.255877722907241 0.257178179732594 0.258561161583402 0.26681094931958 0.266962586169899 0.272986398972066 0.278714303991361 0.285705134046857 0.2905912269059 0.293963571924908 0.298523599387347 0.301549178619137 0.302835200706415 0.304246731801974 0.30420247810889 0.306929624880655 0.309685711835257 0.309996159432217 0.307305235214193 0.307959329931249 0.306101030707739 0.311379984872507 0.321809336633258 0.33530718044902 0.356428128078456 0.315236761818768 0.303978794215232 0.304038907355091 0.365660281521109 0.430606913453791 0.394176404857488 0.551185298180946 0.549862304029041 0.629273586736104 0.552249988068121 0.358817741520098 0.321989905704549 0.299479825183297 0.286521835039924 -9999 0.278683485850501 -9999 0.282187868389396 0.295762463643433 0.303289977608405 -9999 -9999 -9999 -9999 -9999 -9999 -9999 -9999 -9999 0.283221183255481 -9999 0.280897055067628 -9999 -9999 0.290842353441163 0.293439564579776 0.303820201431113 0.306243483176267 0.410956395328494 0.582937588693416 0.583831096348331 0.700529759006362 0.637643876403315 0.605808104175409 0.554081368719818 0.638207275740522 0.636699351378356 0.578733702727127 0.535350546450011 0.507291449652456 0.500023273399129 0.50277265139254 0.499247153723851 0.490454148491728 0.48965405346267 0.482968992453272 0.483443090301703 0.479894997836461 0.476081603813915 0.472576384819447 0.488210854421143 0.488088465431972 0.493854522350928 0.498939228977498 0.490858179233498 0.498636626664876 0.509999218714877 0.511095112971094 0.513636933571155 0.523249493043394 0.527046685366675 0.530665696585016 0.525422228215832 0.522666695941845 0.517408436703309 0.512561034550978 0.503139777994781 0.501182959410279 0.520236478910402 0.541558491206094 0.511715042714303 0.499821962724089 0.480251435436861 0.466763248445997 0.453009339081238 0.450238924485646 0.482503899113091 0.463917169696154 0.452800739981641 0.440198520703167 0.418759891974893 0.404023130076107 0.397520299009467 0.407733164792497 -9999 -9999 -9999 -9999 -9999 -9999 -9999 -9999 -9999 -9999 -9999 -9999 -9999 -9999 -9999 -9999 -9999 -9999 -9999 -9999 -9999 -9999 -9999 -9999 -9999 -9999 -9999 -9999 -9999 -9999 -9999 -9999 -9999 -9999 -9999 -9999 -9999 -9999 -9999 -9999 -9999 -9999 -9999 -9999 -9999 -9999 -9999 -9999 -9999 -9999 -9999 -9999 -9999 -9999 -9999 -9999 -9999 -9999 -9999 -9999 -9999 -9999 -9999 -9999 -9999 -9999
-9999 -9999 -9999 -9999 -9999 -9999 -9999 -9999 -9999 -9999 -9999 -9999 -9999 -9999 -9999 0.729585142217532 0.756894358821507 -9999 -9999 -9999 -9999 -9999 -9999 -9999 -9999 -9999 -9999 -9999 -9999 -9999 -9999 -9999 -9999 -9999 -9999 -9999 -9999 -9999 -9999 -9999 -9999 -9999 -9999 -9999 -9999 -9999 -9999 -9999 -9999 -9999 -9999 -9999 -9999 0.594580000980365 0.632461240541649 0.600819256515953 0.550509303950926 0.525583454324114 0.5112852209991 0.500015697355837 0.481434587186835 0.469733927032154 0.455152480585938 0.437229362274867 0.422507478689983 0.392161950103437 0.364952726874039 0.334179965617067 0.307743303115015 0.29050597745023 0.278863565342081 0.273461540225953 0.263279392507677 0.261228463954917 0.257477233309882 0.254582463522627 0.258169567968839 0.258717545012086 0.256362967920216 0.258711670586534 0.258733115161539 0.287571286484431 0.287299736837971 0.266865127301131 0.264059857264985 0.264397904087882 0.262677341320675 0.263741427093465 0.270929311592671 0.268327443829245 0.260746585224223 0.25717574102506 0.254813791619708 0.253140344740522 0.253117865204648 0.252037953866165 0.252232620513176 0.251291405493852 0.252160740880192 0.255349968936456 0.253419141526541 0.255160517190753 0.256315128528457 0.257149908697356 0.258176861415661 0.259241231595881 0.260272192434668 0.258425765079368 0.257466650470133 0.259705963955762 0.261737720158368 0.267242060572144 0.277752196651521 0.277467123996084 0.279372353378264 0.281858783806971 0.285556665348963 0.285253085427524 0.283236407226361 0.285863401647329 0.283988633177852 0.283364297086071 0.279348547712028 0.284112844355473 0.283003752228376 0.285209768090884 0.286324656123167 0.288151209866916 0.293704986758683 0.293940649192103 0.296194079120404 0.295374830280686 0.293527486512542 0.289242839053711 0.284328226029764 0.276526953850465 0.272259387027625 0.268706736162817 0.266531661658699 0.259597072742267 0.258306676064019 0.252306193377702 0.248656921466302 0.246240773002084 0.246215895915118 0.244150052249424 0.245119296759675 0.244236007684481 0.242733591543557 0.240035300560534 0.240276842620658 0.236842861904118 0.233433721716775 0.237597962670561 0.242808222044879 0.248817557695915 0.249247862905013 0.250519041452713 0.251503991230505 0.251624908097782 0.247245586471981 0.242886895569295 0.243181232499578 0.239076501079234 0.236467042018379 0.234729782126304 0.232761454763175 0.233096947012745 0.23190539968927 0.229140927249991 0.227103585905139 0.226156736282492 0.22669035778545 0.224267417340596 0.226118803706966 0.222484794051004 0.219973241856578 0.221363246661402 0.220599902598466 0.22182584294245 0.224025865461783 0.224501646789852 0.222436134586189 0.222273217301189 0.226198773009599 0.226751459515533 0.230542088743153 0.230846703775064 0.230946126227815 0.231693453059412 0.234081672432029 0.232984281721579 0.237364572868143 0.236902985717052 0.23881430840723 0.239727923136843 0.238634681472965 0.240552135068008 0.239231027769453 0.237666761048092 0.235865491639381 0.237787197829256 0.234579455612868 0.234026460357501 0.23270136871709 0.232371872077117 0.238816746869725 0.240040104836063 0.241890198124567 0.244436925439959 0.243258661932011 0.244067080385192 0.250917759235287 0.255998871667384 0.257010197214238 0.266402434928489 0.271658453015786 0.279024926530424 0.283458526691866 0.288228454844668 0.290548327704253 0.308673166122654 0.303751695401888 0.296154470484452 0.290624135668652 0.285497798359437 0.282994968970437 0.277905512817585 0.27559089694057 0.27016220326933 0.267032878226238 0.266840396455006 0.265674704645197 0.263517992975116 0.265809770220734 0.2659662500242 0.264785661367067 0.265778509528615 0.269949067803426 0.27241954402412 0.276327662496072 0.275295027730994 0.276132837978533 0.275103848612397 0.274817821357858 0.27069781106847 0.268440706947556 0.263652428677617 0.26400346103535 0.263719513829839 0.258986341841994 0.255375494170363 0.255231514381702 0.254686321114661 0.248775109097677 0.243494086396495 0.237639751378302 0.22741586171869 0.222774662402738 0.214391377311111 0.210330575163096 0.203719250487343 0.198916987371444 0.194709449134743 0.193443462431646 0.191953884311355 0.195032622262589 0.201120189914151 0.206710471741371 0.211441322318779 0.220530703214611 0.227919793026712 0.236679815657785 0.242802473819385 0.251408608797293 0.261498431976629 0.27337860425605 0.279369291696314 0.285869693634252 0.291393998619262 0.297751933991608 0.306728440075008 0.313593499026797 0.324446102100553 0.335653076006623 0.349096211874646 0.375905787842643 0.378672535043204 0.410885521533151 0.485287548465682 0.474376821714778 0.459355845252001 0.457490305469281 0.440905049072124 0.428387754362786 0.428398794488424 0.429190055665529 0.427467953857618 0.421822289887025 0.422011603643795 0.424851251246135 0.423963745180095 0.424807459258548 0.438349175087426 0.451384751935326 0.456949610591856 0.456806063512646 0.448032511294166 0.455218633428219 0.475576729423953 0.491739838076676 0.470709670922711 0.443741683246062 0.424871829242083 0.407983958222753 0.436846930870863 0.418527154994425 0.397747821577772 0.376874243979461 0.366110518038018 0.351787350982137 0.34135850212278 0.331924875301761 0.327428578650241 0.319201809462864 0.315419684618951 0.306352613740001 0.305347447028283 0.304720209476513 0.295283321863837 0.292954121098787 0.287927063165926 0.288717811776214 0.290878444688912 0.288614407336857 0.29213555573463 0.291312300086597 0.296245200058241 0.302920435337435 0.294242264654145 0.284123727139555 0.278843252317661 0.268998140726836 0.264258824055437 0.262363016193967 0.265587540227489 0.26792721465255 0.267670442590767 0.266587389310357 0.267336399033226 0.270627729146391 0.27213107139643 0.272851302958585 0.282888766620115 0.288059120106747 0.286401916024167 0.289230770797627 0.295420933330135 0.299516673455051 0.300492022724853 0.302480421687661 0.305717127391589 0.305540610355925 0.308393514793526 0.309556344439342 0.311674480853709 0.312457696920938 0.312041872411113 0.314275096656587 0.314679783845692 0.313294350453445 0.314794598954229 0.321959452455218 0.33448897544898 0.347268820677064 0.324753518891548 0.30815207944206 0.319237776371609 0.35973901534806 0.40283824315479 0.638117256755507 0.641855820922201 0.645530951070326 0.752586437258336 0.628164781576937 0.433375007083613 0.32540214657019 0.302588506209399 0.288053931438344 -9999 -9999 0.290032773354696 0.277715867619976 0.290025870325129 0.295107379003733 -9999 -9999 -9999 -9999 -9999 -9999 -9999 -9999 -9999 0.283336925078704 -9999 0.292262763065073 0.294625080213022 0.301223139548111 0.287786219602473 0.295320459535511 0.298536030083829 0.314389320529784 0.489844265520409 0.607544286561658 0.597818610371793 0.69029462630065 0.713699293336924 0.598108460536076 0.574762558444726 0.561171087913416 0.552420007192408 0.545787406685363 0.568755968011639 0.526595746180179 0.514151524917632 0.512666306963794 0.514338800688286 0.497802968397195 0.480538657011889 0.480386472160609 0.475969928760867 0.474375342505185 0.472142363011409 0.477855923495613 0.490779621811526 0.500429500797553 0.494740576484092 0.500090813527515 0.500046045140684 0.507263930353567 0.51197476973324 0.518319033285062 0.52133918492059 0.533628379353633 0.541688439649024 0.539650224869752 0.520831136817783 0.509861074189611 0.506208619575643 0.513677868977804 0.504707837326648 0.50474024885418 0.511560056967254 0.522598056196988 0.535389060601872 0.514451849240716 0.503650984154562 0.483714762898666 0.465534799264179 0.451768678193407 0.439118749408537 0.431108857788164 0.421485063622473 0.410631994592759 0.406215566140862 0.406112045916753 0.403098436239819 -9999 -9999 -9999 -9999 -9999 -9999 -9999 -9999 -9999 -9999 -9999 -9999 -9999 -9999 -9999 -9999 -9999 -9999 -9999 -9999 -9999 -9999 -9999 -9999 -9999 -9999 -9999 -9999 -9999 -9999 -9999 -9999 -9999 -9999 -9999 -9999 -9999 -9999 -9999 -9999 -9999 -9999 -9999 -9999 -9999 -9999 -9999 -9999 -9999 -9999 -9999 -9999 -9999 -9999 -9999 -9999 -9999 -9999 -9999 -9999 -9999 -9999 -9999 -9999 -9999 -9999 -9999
-9999 -9999 -9999 -9999 -9999 -9999 -9999 -9999 -9999 -9999 -9999 -9999 -9999 -9999 -9999 0.740332350356414 0.757000033380174 -9999 -9999 -9999 -9999 -9999 -9999 -9999 -9999 -9999 -9999 -9999 -9999 -9999 -9999 -9999 -9999 -9999 -9999 -9999 -9999 -9999 -9999 -9999 -9999 -9999 -9999 -9999 -9999 -9999 -9999 -9999 -9999 -9999 -9999 -9999 -9999 0.55467398850018 0.567276557453339 0.646145822712464 0.593865723895307 0.568329545238532 0.551306206380905 0.528619479145575 0.503996592735882 0.485952892328135 0.467556784608879 0.448446737812018 0.427376445334959 0.406083186178887 0.378524471988099 0.351830647194263 0.325274613417432 0.302490289395004 0.288289624067458 0.274131613653417 0.267755937015548 0.267218823521044 0.27089939849118 0.264712722921219 0.263649963878649 0.264262973197304 0.268966165619784 0.268903059817328 0.266644304689184 0.290288720968277 0.295925101963827 0.272065735731973 0.268416555937346 0.27116013070626 0.272655412315632 0.272663127365549 0.283250488663328 0.280981239307561 0.270323041100877 0.266043109439659 0.26515304329036 0.260537357398083 0.262491392616966 0.262987342653756 0.260303306394541 0.262550991045535 0.261522827927583 0.265188322274124 0.264822477400722 0.266873467774047 0.268822034535561 0.268275149341415 0.273906583672595 0.273502916052103 0.275158243990722 0.276054354646146 0.277358486302117 0.280304191824197 0.2818795519884 0.285013734905549 0.291595489284756 0.292868124479812 0.293209729705316 0.297474784849261 0.29455653485274 0.29254295147556 0.293492546228954 0.293380460482426 0.286526712215289 0.289320480119765 0.284300809108228 0.283624473545438 0.286987147161981 0.283969797831288 0.28441367872969 0.2885608268698 0.29117326903439 0.295672189860721 0.295832591988469 0.293555146485026 0.290264658390039 0.283469789195455 0.280899115933678 0.275954555698893 0.272163023764363 0.26671585317826 0.2631847028521 0.256449769350321 0.249655287375256 0.248555894214391 0.247311158447327 0.245574997230091 0.242514662319991 0.240382241950956 0.238717463745103 0.239701672614938 0.242680761959964 0.241981583005146 0.241348579244859 0.237531073858773 0.239057591973924 0.241524440809741 0.246519339232605 0.249801623271476 0.251559398490865 0.255128886453269 0.256505048072598 0.251301165516534 0.247954705467706 0.243343475490909 0.243113114609865 0.241175894716228 0.238466300827067 0.237156356662958 0.234990027331344 0.229885176954396 0.228144272190614 0.22785403088409 0.229103365817693 0.227397037120637 0.225964123646203 0.221117176702342 0.222130627533842 0.222660026719266 0.220157846262179 0.222068240145244 0.222657641293507 0.220207344552869 0.220878383498852 0.221453274027808 0.221275969784701 0.222267575364116 0.223456266901753 0.225187079010747 0.225705145994266 0.229254367555678 0.230854511594566 0.23073015975671 0.227898798223499 0.231175381329094 0.234737817453529 0.233061900831493 0.237679905269754 0.238923272384888 0.23666594014624 0.235881039543885 0.236538042580735 0.236912820229808 0.235336811550802 0.236597882236403 0.234294593719638 0.23197714835937 0.232118718836101 0.233208699117392 0.23574090097464 0.236541305276661 0.238345858689551 0.239519891980187 0.2421196268836 0.243017505683632 0.247390648001381 0.251544531595038 0.256727620784185 0.26778857266909 0.272557108963213 0.277934530791607 0.284175577766345 0.289181238292858 0.294607418557558 0.313608131968937 0.304239024985889 0.293758278594629 0.287115195816057 0.283257101067276 0.277675821627189 0.272559379649041 0.271161461234547 0.268106811713707 0.262641808010779 0.261337992444641 0.261661080609172 0.259313859267564 0.258726275659589 0.262131787064098 0.262867918078297 0.263722278755436 0.266308934382583 0.266381690795628 0.265932572059258 0.270363962378419 0.26969258879054 0.273605008564203 0.267844564589851 0.264969960956093 0.262516712435653 0.262911360363319 0.25829882488001 0.25970770169567 0.256402982214479 0.254805567247347 0.255610557089912 0.251648571857061 0.252034236241065 0.247166675053367 0.236987532543565 0.231888285682733 0.224465150801231 0.217169344910253 0.213135768845127 0.205173124508495 0.200488302923962 0.196901633396963 0.192287021994802 0.193646210970257 0.197389309223685 0.200992423670183 0.207146674636313 0.213390419109734 0.220426161231519 0.226303727773654 0.23507760980124 0.24311811537527 0.252598998105129 0.260724050399009 0.270525107398974 0.278090500313993 0.283896998342055 0.29414303632619 0.300315708521766 0.313289222957577 0.318525023214995 0.332053051499222 0.345206625136161 0.357122638424342 0.37113249624218 0.392909150311558 0.432220179453155 0.45225376162324 0.471430437462186 0.469482376503036 0.450748996996595 0.452623943747963 0.45972409261604 0.463737248224738 0.457711241329213 0.459426963571765 0.447136230391446 0.429704621704354 0.434007359349492 0.436464894443421 0.437241925025037 0.453536154879809 0.475699657300377 0.47778036671895 0.47439500267433 0.476628909691346 0.493621687088854 0.495688139399351 0.500247119456031 0.470989409326015 0.448570570761618 0.439580513021163 0.41860139214383 0.449275847109253 0.438473524955708 0.406853192072477 0.389394245710715 0.370260724174203 0.359023334906735 0.349121631158078 0.337618837346858 0.325668625625566 0.317427904635774 0.314598964092078 0.31295044807821 0.309819141567025 0.306706939690986 0.300748257412587 0.293799550316714 0.287597600562753 0.287132535590727 0.283819944225577 0.288117819367304 0.292477692018511 0.297148982439433 0.306864914462938 0.307780512062832 0.293628978326699 0.283475308328358 0.276714215681797 0.269321258698476 0.267827672800133 0.265614656052702 0.271637351853603 0.275252560059422 0.274587410272079 0.27020230609259 0.274084415032377 0.281270370771752 0.286396183434486 0.289187952731818 0.297188056851734 0.305132514142135 0.308293797938051 0.309500475382571 0.314037081213587 0.313083715010597 0.311888733402462 0.312864391400761 0.309249856044505 0.309932570386328 0.313617721355059 0.31335760445204 0.31648018864346 0.318175306297532 0.320510598520143 0.323095763033982 0.324648750084894 0.321256242728315 0.320136168712058 0.331959665809338 0.338704468476472 0.335134182472283 0.32287987181792 0.315193873893389 0.312980604858195 0.32881197101702 0.391128170716252 0.560241928092855 0.620375148129181 0.62691486633975 0.680877121961665 0.566899584895566 0.499143449145914 0.349955457998922 0.312975394200867 0.300086158866267 0.280518837566781 -9999 -9999 0.285999375989686 0.290538237242163 0.303337976949692 -9999 -9999 -9999 -9999 -9999 -9999 -9999 -9999 -9999 -9999 -9999 -9999 0.292465193403093 -9999 0.291592335707233 0.29810744931826 0.302815188658896 0.323839242815312 0.552227696395444 0.587682182941712 0.628033231617322 0.679635599455888 0.574477434269734 0.738293358319886 0.617486238917282 0.583724786397413 0.575146287388818 0.541997469002594 0.551670285096965 0.537375593798289 0.532818789385905 0.527949286467607 0.517343411311034 0.501020598197389 0.486409409208711 0.482188337188578 0.475191505098885 0.472753401985395 0.476755233442107 0.475021912270814 0.48894865290489 0.487577945916021 0.488799792546159 0.489037803316586 0.518098246912966 0.51565550451763 0.52126353384824 0.527086893491177 0.530682237038686 0.543616204846429 0.532969138387323 0.517092288847665 0.504094605175684 0.500627869310916 0.50583869439084 0.501655986100256 0.492046962575606 0.495572536350861 0.502346394366116 0.504753402033757 0.535252576192742 0.567444448785862 0.565921535294306 0.547506729930027 0.554762213182868 0.543696454231795 0.497850397641 0.465067053397179 0.454838052310187 0.433810567868377 0.42058599920298 0.416583116995202 -9999 -9999 -9999 -9999 -9999 -9999 -9999 -9999 -9999 -9999 -9999 -9999 -9999 -9999 -9999 -9999 -9999 -9999 -9999 -9999 -9999 -9999 -9999 -9999 -9999 -9999 -9999 -9999 -9999 -9999 -9999 -9999 -9999 -9999 -9999 -9999 -9999 -9999 -9999 -9999 -9999 -9999 -9999 -9999 -9999 -9999 -9999 -9999 -9999 -9999 -9999 -9999 -9999 -9999 -9999 -9999 -9999 -9999 -9999 -9999 -9999 -9999 -9999 -9999 -9999 -9999 -9999 -9999
-9999 -9999 -9999 -9999 -9999 -9999 -9999 -9999 -9999 -9999 -9999 -9999 -9999 -9999 -9999 0.729809147735612 0.723271562609231 -9999 -9999 -9999 -9999 -9999 -9999 -9999 -9999 -9999 -9999 -9999 -9999 -9999 -9999 -9999 -9999 -9999 -9999 -9999 -9999 -9999 -9999 -9999 -9999 -9999 -9999 -9999 -9999 -9999 -9999 -9999 -9999 -9999 -9999 -9999 -9999 0.546281716713968 0.561894445322264 0.68902362533007 0.645764161662401 0.607306403822182 0.574846167644082 0.550321044460101 0.526654189288654 0.504713548953862 0.482282782957596 0.456259912945483 0.43816912805832 0.411857463733765 0.390893741300754 0.369753693823749 0.348573528195065 0.325504979171472 0.312021864608959 0.29367652052703 0.281726725357503 0.282004475372971 0.285389733513055 0.283009121368913 0.279663183249073 0.27827884204214 0.278337262022362 0.278405216865346 0.279600936501447 0.298030267926819 0.285990686189181 0.27187480634928 0.270419351267163 0.279916455715549 0.28507011160103 0.292029550625626 0.296390715412156 0.283119041970951 0.277699574083538 0.274110140746971 0.271225536440179 0.269469147464426 0.269555284093297 0.269378125031759 0.271812089187409 0.271564591300963 0.271337154340595 0.274676954890601 0.277173397542546 0.279808003862755 0.278716469145014 0.282127058780765 0.287689523049985 0.290206565819227 0.291476777291658 0.297464947435237 0.296872180574971 0.298544050175741 0.301977068079664 0.305307545831892 0.304766072723721 0.309492848683691 0.307013716951263 0.309303229175337 0.306518527960871 0.299660823749342 0.301446429747552 0.296167608825478 0.29673425785275 0.291922953394117 0.289530372776919 0.285474216962873 0.283272629193356 0.283917192755182 0.284344049574173 0.287296923816697 0.288659430821345 0.291537433453722 0.296397634043184 0.293788963366924 0.291394307621304 0.286394568536341 0.280704560848729 0.278262970239983 0.26995529134089 0.265450882290112 0.261304307916056 0.251839346009367 0.250868811361142 0.245697664169004 0.244450966664339 0.241105285808438 0.237756361091612 0.236014864371139 0.238158869774277 0.240540324032598 0.241927786203263 0.242635113961837 0.241711412288711 0.241820397283035 0.245802419573641 0.247358626614154 0.24916014783814 0.255367030346479 0.255961514467793 0.257168396512792 0.255388065584793 0.252596653638596 0.251151953464552 0.246235800093212 0.242796047038465 0.240191601900377 0.239217329481793 0.235641333289979 0.230457518854864 0.230802649427022 0.227506440928967 0.227197764445437 0.227022577514055 0.226055045710707 0.221866785882142 0.220493517326293 0.221552815534859 0.220809478279718 0.220868518011135 0.221567635368246 0.217535266412957 0.218944346600045 0.218349665372125 0.219495914963127 0.220943519325136 0.222105606723422 0.222023878340544 0.224728165299721 0.225368427166059 0.228427607054484 0.228842841486406 0.227600506765719 0.231093933133603 0.231053764095124 0.232385908950102 0.231864099629531 0.235130123946731 0.233873981848068 0.234343744289688 0.235231978795158 0.233246924368358 0.233685976535791 0.232381915406918 0.232890531676874 0.232849355140211 0.230472775838854 0.231062735043446 0.234318357175114 0.234205858803579 0.234357034208796 0.234309725667145 0.236287864889706 0.239182048117657 0.242578514071752 0.247423475180254 0.253063320095442 0.260046358008152 0.266877584006864 0.272728692182836 0.27898260938547 0.286758190304751 0.287082114525861 0.288734550724986 0.308418249861069 0.299937633943455 0.29028269052658 0.284585561789573 0.278357907945442 0.271555767937757 0.267003040374838 0.265044806785874 0.263470309807805 0.261773031086773 0.257539735207685 0.257004825731089 0.253686198403892 0.254925268556252 0.254090298934865 0.257991041501056 0.259535318591381 0.25895382278853 0.261933182247182 0.261966574919266 0.262015655962237 0.260842630616513 0.26419070567145 0.262469486164188 0.259657572408852 0.256925079380485 0.256375051258616 0.25587092781701 0.252769040931337 0.252868936879947 0.248687591807067 0.250965132287111 0.250586208358807 0.246811642930224 0.24203444794268 0.239521934215015 0.232664752692433 0.225551822157069 0.218048341806767 0.213154981475341 0.208614918549456 0.203684144073811 0.199568104420179 0.197060417658278 0.19987895646853 0.20276884154888 0.203482175829253 0.208281665129324 0.213773169698779 0.219858540664172 0.226933519298581 0.233831376679514 0.243057990668617 0.254460671357254 0.261004828977524 0.269751422688352 0.279073722366349 0.285856854756625 0.295633859454661 0.303491338628357 0.314458492818208 0.330952388281215 0.342536663976371 0.355411694235523 0.368143570831499 0.384442022934767 0.411872623247101 0.443616223867894 0.452474111042279 0.458665991559952 0.461694243219295 0.465028767852744 0.463348200029575 0.468453835937019 0.472927362881595 0.476572336600155 0.473766878019244 0.44919444536901 0.439176569621573 0.463665549384757 0.46820955261261 0.461680695270697 0.48123547189253 0.491921814772715 0.507368250677693 0.491018529233862 0.49904172038106 0.552847522866945 0.540419940215502 0.502163609974932 0.470073997203273 0.473165396231418 0.472920149250571 0.443968781092526 0.438185605789971 0.428167238769942 0.423513367489261 0.395754760293739 0.373639828963287 0.364161544100223 0.351013759028843 0.335550274353288 0.327674645536716 0.321642940787952 0.316393093065815 0.314749000748177 0.315474850763257 0.312488197821547 0.306883060422582 0.298161761576711 0.289190444105981 0.286562061310896 0.286808654219679 0.287118610282851 0.292914679794268 0.295239906896366 0.301364508246897 0.307462406239074 0.289583115525622 0.284340873479362 0.278972751802715 0.268991140881025 0.268229042128332 0.268556372464743 0.269176388875878 0.278610699282875 0.278028315047199 0.276011083612942 0.278318824743753 0.289048894046425 0.302425471260053 0.306620757522758 0.32023103935906 0.331429530522656 0.332215617230361 0.326575055401116 0.328466461392295 0.333247119477484 0.32673379293352 0.32331096378771 0.32084570225247 0.32095025099074 0.319634862714248 0.322378084064559 0.323466565287765 0.324063965550685 0.327876812511502 0.332686802163779 0.335322014707006 0.330283993777029 0.324042838874936 0.343524576585298 0.356693045628742 0.354999835594066 0.343568984718463 0.325812977640708 0.317317007164502 0.336128677635662 0.360516254230047 0.441588711436799 0.562115836755839 0.55620366745925 0.613501772116872 0.622122892664433 0.689113830249047 0.416093244427855 0.316601767280773 0.303125548318574 0.295912455447362 0.288201745326142 -9999 0.292366014776607 0.297120505642954 0.29613120690916 0.306891651676574 0.30942127129456 -9999 -9999 -9999 -9999 -9999 -9999 -9999 -9999 -9999 -9999 -9999 -9999 0.299663890558568 0.297683433716685 0.310952634303989 0.326474711633602 0.558884473866851 0.534030347756609 0.649266186197958 0.506128555524122 0.501164993082045 0.536345343244796 0.726826829665553 0.6786282625482 0.59524688463959 0.574704721433864 0.5506160216774 0.531708412079352 0.526272251432391 0.515757787858376 0.509476938669033 0.497424919629322 0.496514209509415 0.488992609937389 0.48419803313608 0.477161477628975 0.475764708794809 0.474277395959541 0.482646678937752 0.478816355179802 0.474134894199319 0.479247772600114 0.505655258427989 0.527614578095608 0.542758186475316 0.529203131102543 0.511453735170207 0.50855250356592 0.513381425177574 0.537460217459905 0.536443702685163 0.566631706564413 0.545477966061039 0.525444742252709 0.502911069644238 0.481290188294323 0.483760439520116 0.511096008958616 0.54651755281528 0.654059461443975 0.69107592999664 0.70531238689084 0.669337253028311 0.64259997504582 0.684219896513384 0.716308895912122 0.625620235524631 0.510632146626947 0.455650093963804 0.445417022097948 -9999 -9999 -9999 -9999 -9999 -9999 -9999 -9999 -9999 -9999 -9999 -9999 -9999 -9999 -9999 -9999 -9999 -9999 -9999 -9999 -9999 -9999 -9999 -9999 -9999 -9999 -9999 -9999 -9999 -9999 -9999 -9999 -9999 -9999 -9999 -9999 -9999 -9999 -9999 -9999 -9999 -9999 -9999 -9999 -9999 -9999 -9999 -9999 -9999 -9999 -9999 -9999 -9999 -9999 -9999 -9999 -9999 -9999 -9999 -9999 -9999 -9999 -9999 -9999 -9999 -9999 -9999 -9999
-9999 -9999 -9999 -9999 -9999 -9999 -9999 -9999 -9999 -9999 -9999 -9999 -9999 -9999 -9999 -9999 -9999 -9999 -9999 -9999 -9999 -9999 -9999 -9999 -9999 -9999 -9999 -9999 -9999 -9999 -9999 -9999 -9999 -9999 -9999 -9999 -9999 -9999 -9999 -9999 -9999 -9999 -9999 -9999 -9999 -9999 -9999 -9999 -9999 -9999 -9999 -9999 -9999 0.584448642016541 0.608601611694895 0.716009099576373 0.678195797657779 0.644365773876971 0.599799664685176 0.566142849995926 0.535819268660216 0.518772148458245 0.489011364225989 0.465457587792833 0.441763255388007 0.415036349418642 0.398853777431825 0.381512834459364 0.363237658513956 0.347757489348578 0.332249516038069 0.318896283692409 0.297802515458011 0.288567428344979 0.294722659646053 0.295164543007807 0.295055624452456 0.291489830599418 0.286979247868942 0.284924119150518 0.291006065254662 0.322333680663549 0.297115775977709 0.276720196684579 0.279308531132541 0.293526086680399 0.302311428140563 0.299889305897183 0.295863453954857 0.287326973852777 0.279877556914788 0.280827875011053 0.276503719847594 0.274789565663611 0.276774574295024 0.279370408377896 0.282508971719303 0.280564018293753 0.283180307648742 0.284677504396883 0.28601971847123 0.291993755357378 0.293169453603621 0.298134615956501 0.303060926983082 0.309009555696303 0.31464812983619 0.318603749155169 0.323493688242225 0.322340674860442 0.320091103423156 0.319732309045954 0.319051532649913 0.320552151166869 0.323180815312077 0.324042117611657 0.316034312983182 0.311912917463937 0.306242462193476 0.30565105463539 0.301482880114315 0.294628935085307 0.288880060135077 0.282243840049867 0.280987515895956 0.27845219046882 0.279224071439655 0.285561642767973 0.288255990897786 0.292375066663037 0.298433698951749 0.295576458597255 0.290336641021104 0.289069254473601 0.283807594782891 0.276141313630841 0.27003109548952 0.265438159005021 0.257732599520442 0.251419123495688 0.247296910090022 0.243808653892814 0.239401856005866 0.237045362467574 0.231639703836516 0.231011122964057 0.233521655785715 0.243890633077913 0.242728094279273 0.242136173821155 0.245169033951863 0.246422955646042 0.251432322351001 0.253627314037542 0.255115032650667 0.261630058344356 0.264599061511975 0.26302297035731 0.258110353205025 0.256736622960222 0.25072945372837 0.246996129530836 0.244673307266387 0.243076140946635 0.23872920443342 0.236715351847826 0.232497391855439 0.230326878327606 0.22919227514003 0.228709599673346 0.227538987328952 0.223523566385435 0.222734156248649 0.221243017913485 0.223487198888458 0.219792548150166 0.220436283596894 0.217020767423092 0.218210121362176 0.217471738173478 0.218605670959943 0.219398142310884 0.219664168562289 0.218928015598073 0.222846079755237 0.223783856446521 0.225577376056759 0.226385448706895 0.225977453973859 0.2288200805551 0.229169092188021 0.229191403786469 0.231776870540085 0.235050930550019 0.232808363023374 0.233536853173621 0.232303443720208 0.231323888861735 0.230240132753453 0.231876957608282 0.233211234835044 0.232948991671861 0.231902928725663 0.230799338777319 0.232166242453852 0.230847057518894 0.230999508816588 0.231488889826966 0.231636693443089 0.232523276905299 0.23876356574278 0.241706051578612 0.244678840217537 0.251485936602984 0.25765305026816 0.267898679194404 0.274951719413967 0.277135475046699 0.284600883324813 0.28822710055107 0.288135644556532 0.290855803606746 0.290813172148509 0.285844073975505 0.278602261595888 0.274636035105863 0.269154134689286 0.264194691885184 0.261815247039981 0.25836551193 0.255905846320442 0.252249299802197 0.249742682326918 0.250771595186147 0.250716303995472 0.251319285197501 0.250029303696618 0.251176813406796 0.254945473234694 0.254258289567932 0.257403653062946 0.255863414958002 0.256574132325222 0.256102470085173 0.255553685759419 0.255037894537877 0.252141825128259 0.250708569183933 0.250351023880519 0.249376753048829 0.245988740709189 0.24493112721649 0.246397213844566 0.242222770568501 0.241848572939107 0.237448808135305 0.237174621743629 0.229705606089677 0.227246900019326 0.22029349065987 0.215684766703109 0.214068757778726 0.207634067784867 0.206102171427466 0.204522723960784 0.205561320871001 0.208426595216612 0.21039628558817 0.2146929350946 0.220556718725642 0.222629659071287 0.231194063054011 0.238835623522389 0.245274415907891 0.252241364695001 0.260976900502398 0.269238396645627 0.278996483972742 0.290141981381999 0.299599273880938 0.308101234563465 0.320552721258164 0.335804646722125 0.354979756081631 0.373279887788152 0.397089355859953 0.430140567572857 0.463068797190854 0.481018331398327 0.466048071621968 0.46594302100452 0.470524690548197 0.468085704472953 0.474512423080994 0.463805272258462 0.468503999018908 0.46527109543567 0.464877542809223 0.455956283573635 0.455702540257864 0.477357345462679 0.492393303526197 0.491814815981803 0.482518290575435 0.499836636669415 0.54079198404071 0.5656359076181 0.592973685362778 0.576777375061835 0.520772249450802 0.494462219670745 0.479483115603843 0.495218532939068 0.490671177543322 0.472299064060333 0.44516246015847 0.440573610461765 0.42984778609081 0.408892924742593 0.387914893268415 0.371111095195806 0.351070494751712 0.343007004095154 0.331158071307979 0.321806355705171 0.314801824501017 0.318068083298391 0.32464832602612 0.326313341573329 0.311269783559437 0.303212471916379 0.293894235707528 0.294715625333119 0.292137417417761 0.290885855843736 0.292491715596227 0.29758426606235 0.307038205651946 0.299361918105252 0.287751187962898 0.27835295455864 0.275399878486725 0.268865694605679 0.267525920469362 0.269548453643808 0.276383822947275 0.278795028013695 0.280076591181986 0.277356186840297 0.282191240507295 0.294927408475226 0.308029669715582 0.318316785306959 0.33345472878187 0.348207644957691 0.350855522680248 0.345587218701881 0.343773177479051 0.348683888490101 0.340839045656869 0.337885705912275 0.336881654532482 0.333976083108924 0.331480962439218 0.330329256061549 0.330315208049754 0.33544604803849 0.336903328863697 0.335746120708406 0.33792303294333 0.333391255448306 0.325227250078787 0.355302463342485 0.39282593215674 0.388573834103544 0.388984944967443 0.362931752745786 0.332466037014392 0.338436985438987 0.379616180102485 0.446566223052495 0.495404870696824 0.527871120207932 0.547285121708141 0.567761245227061 0.580207363595316 0.500540882138107 0.322158234456072 0.311900591006686 0.294765847509465 -9999 -9999 0.299946292351741 0.302060744120873 0.304684766928997 0.301466438863654 0.312253787027569 0.302819247609985 -9999 -9999 -9999 -9999 -9999 -9999 -9999 -9999 0.302539897204168 0.298331759523434 0.297721661816818 0.301201881954769 0.297500562429386 0.310323813998906 0.333875227554013 0.402807156287473 0.598812949968789 0.655586018935743 0.483359552374452 0.477270137917808 0.478034020252742 0.537443242756449 0.526863488899635 0.658276280853771 0.604899387739866 0.587445965022254 0.558598055701256 0.534889408841627 0.525093465130106 0.520109879055034 0.51430275833141 0.502172844202943 0.497735737986734 0.494723421452192 0.485590915386157 0.489364232913789 0.485986774446848 0.49194843084317 0.489828440829805 0.487239650990938 0.485252198813068 0.484229380067422 0.487867849766303 0.501652523283242 0.515405067716423 0.54224408071505 0.563067969829765 0.581660261704695 0.560844612168478 0.590094057001289 0.602452314996973 0.565011302618609 0.580294767262021 0.567386169800087 0.552193268804988 0.544643359450112 0.523615917802059 0.548252747217136 0.613901054317527 0.664720859187558 0.718880429005117 0.673085773646212 0.644650596787403 0.559897651564295 0.528961347524404 0.565491084747391 0.551283842332665 0.51316892342322 0.538833004645326 -9999 -9999 -9999 -9999 -9999 -9999 -9999 -9999 -9999 -9999 -9999 -9999 -9999 -9999 -9999 -9999 -9999 -9999 -9999 -9999 -9999 -9999 -9999 -9999 -9999 -9999 -9999 -9999 -9999 -9999 -9999 -9999 -9999 -9999 -9999 -9999 -9999 -9999 -9999 -9999 -9999 -9999 -9999 -9999 -9999 -9999 -9999 -9999 -9999 -9999 -9999 -9999 -9999 -9999 -9999 -9999 -9999 -9999 -9999 -9999 -9999 -9999 -9999 -9999 -9999 -9999 -9999 -9999
-9999 -9999 -9999 -9999 -9999 -9999 -9999 -9999 -9999 -9999 -9999 -9999 -9999 -9999 -9999 -9999 -9999 -9999 -9999 -9999 -9999 -9999 -9999 -9999 -9999 -9999 -9999 -9999 -9999 -9999 -9999 -9999 -9999 -9999 -9999 -9999 -9999 -9999 -9999 -9999 -9999 -9999 -9999 -9999 -9999 -9999 -9999 -9999 -9999 -9999 -9999 -9999 0.630212599541909 0.629449654046005 0.693397210110799 0.748269896831395 0.71158513256233 0.670546748060744 0.618884548552511 0.580313345755788 0.548270578915408 0.51957708906311 0.488647386605649 0.456290499884757 0.436365696188013 0.426378536529341 0.409409317057447 0.394492088622662 0.378924322099438 0.369356217686972 0.35570644740437 0.341368530231578 0.322550862106527 0.3073419758314 0.309033219373896 0.311893560960657 0.303867850793347 0.301386589801313 0.298879880756421 0.303582659443573 0.303807873341891 0.311173073903591 0.292436874519822 0.2826448797977 0.288804113910372 0.300012414113548 0.31066075474854 0.303216655009443 0.295296147854418 0.291337239177689 0.288015438904601 0.288983428591877 0.283748590637602 0.279793128907541 0.282376534710719 0.284465141147142 0.290236743526778 0.295714204032303 0.292500609075404 0.29697446599194 0.300609114566353 0.304489749815129 0.309104570203274 0.311818395971509 0.31928679209819 0.325936070331789 0.331997482443118 0.33691561522804 0.340461361842729 0.33939913080563 0.339403059153328 0.338956847802814 0.339637415044457 0.341625199406643 0.33854494039697 0.339347247907985 0.33253531886104 0.323464392089576 0.31521106864277 0.305566441278447 0.30190341988981 0.293896613869644 0.288780865118205 0.284586404029113 0.279868032165352 0.277884137587155 0.277255237134982 0.279773308659647 0.286729792790553 0.289678224256549 0.297619597664033 0.292894086907088 0.292860210605027 0.285662810480363 0.280755133241509 0.278214506758784 0.268774422896791 0.26305091910573 0.254904561178022 0.253339502707581 0.24616303561032 0.237170715770424 0.231599217889561 0.227642579954564 0.227819782929976 0.23132096052279 0.233903892028246 0.236650420089456 0.240285276764112 0.240846696207655 0.246425907593667 0.248561052570674 0.251308998394711 0.255086866558182 0.260889496221097 0.268442957016847 0.268430987906277 0.263121486218202 0.258394927583073 0.255537045347017 0.252828831142403 0.244779049197582 0.245827697014071 0.242826665510118 0.239051721827041 0.235639412509023 0.235843813401352 0.232430695987693 0.228600034321166 0.227321751037705 0.227062256942248 0.221894010284048 0.221413150896766 0.221263945313997 0.220144723141537 0.218119392663802 0.219783846559655 0.219857469827387 0.217240819327274 0.219800054571684 0.219247703021678 0.217081229239911 0.218354079912399 0.220919086073864 0.223153241294316 0.226971036232664 0.226626916505465 0.227508302427388 0.226889378958266 0.22873442688582 0.229368031751014 0.229706233710274 0.231106257131509 0.2340498819181 0.234176479809132 0.232681697455833 0.23327412165799 0.231131121269958 0.230457783274982 0.231245852573457 0.231954159781039 0.232726519351425 0.231071729058639 0.231171076648169 0.230644848766322 0.231128766841001 0.229715689379773 0.230191873980405 0.231383840193353 0.232806129307604 0.238204862010569 0.243617733467245 0.245644119950435 0.252614738471499 0.257965148133482 0.266913533440001 0.275307351366821 0.279805454366934 0.286431090032598 0.288859041201922 0.287964490618081 0.28404206498014 0.28366365209574 0.280007552480333 0.276260794355905 0.271072211963417 0.266439970261762 0.263460947198246 0.257417205572624 0.253420657373231 0.252281467000788 0.249949379746703 0.247887748988594 0.24627216189456 0.245321202815429 0.245318394848556 0.246850398373054 0.249854766484121 0.250116746326076 0.248763383832025 0.248187077512314 0.246964078774169 0.249563101727398 0.249414910700012 0.247444151901654 0.247009990025879 0.249736056338585 0.248122044463201 0.245436139890744 0.24444471138845 0.24382628040313 0.241780778677353 0.239906456471245 0.238459534148004 0.238467312596149 0.234559644141555 0.231667730254644 0.230325948482284 0.226700875587164 0.222468074838633 0.221701928250618 0.218675600730874 0.212623918954987 0.214684197336457 0.213058984228959 0.215245864025277 0.217931204518544 0.218034263222408 0.220252577746919 0.225086963195501 0.231013354277086 0.237008632854736 0.242551566302581 0.247989872310507 0.25444196070016 0.265653265763794 0.273553181793263 0.28018808762745 0.289743617085826 0.304611086867335 0.313863125575616 0.328246496354206 0.34563910111284 0.369898280141881 0.392804414823732 0.460073693463109 0.499603002951258 0.516437569936896 0.505815458955746 0.496687131384063 0.487929008899472 0.498232637112483 0.503652389771283 0.496577267826697 0.49994796712582 0.501065799299842 0.500071305137578 0.492947840728423 0.488159963577021 0.49915746968637 0.491303291528309 0.491440383730155 0.507718090558063 0.503618102078699 0.505510630309259 0.56714540610526 0.635768497687011 0.61462127418963 0.541751406386947 0.510473789601909 0.501668997286208 0.490025310105538 0.500008293621259 0.516094544149535 0.489163503217799 0.466132477128123 0.445225742806494 0.441307793219398 0.435389858731623 0.399009679366918 0.3728956681296 0.358221670458117 0.345173981740685 0.338898947411242 0.326045904545632 0.322575985941357 0.32588882866895 0.333526612551757 0.33687779856796 0.322857136482564 0.312430217607586 0.298676376142802 0.295468588974684 0.292110816094088 0.294714147000909 0.294237032680795 0.300052451196022 0.298893437892103 0.303608556314887 0.290572033559078 0.280582901594571 0.275292521099291 0.271594812722859 0.270172061511819 0.277341406230378 0.278785926164237 0.274972512649087 0.268892856829918 0.266111040945419 0.284636978184812 0.304336917666004 0.324496467073753 0.336121104258283 0.351306569536127 0.360358991122877 0.372570189822035 0.367121999398257 0.363984685459671 0.365463268226157 0.360213434814535 0.354235919007224 0.351439118015585 0.349147985593 0.34545632923157 0.345765401758471 0.343673815362422 0.341190086536748 0.337688561474987 0.336364062822739 0.335725652958346 0.322541846905529 0.318454435653109 0.361961571415233 0.422452407671944 0.42731197718384 0.470190246500895 0.447661551497922 0.372076775151969 0.351547784818142 0.355124642124936 0.370882832577434 0.40731762091994 0.454275657776517 0.550150853226375 0.567220518159327 0.552709343693437 0.706428393600493 0.366966698909712 0.338102301427736 0.311047079642763 0.300537956591266 -9999 0.297987262505965 0.306422220010432 0.305214018816783 0.306417578234295 0.306008496319208 0.30670087578946 0.309530051838261 0.315619012269672 -9999 -9999 -9999 0.307446319873719 0.315275388169266 -9999 0.297195953299205 0.296927180541989 0.298363924577612 0.29921970949801 0.301706253994615 0.304785299233879 0.325174946838678 0.403573439712335 0.659982403905478 0.484073559617194 0.467514080383634 0.469381776736351 0.512635768758404 0.5009528559714 0.509674079108302 0.698413833149428 0.660565167200858 0.629426959952138 0.588162803279143 0.567696295634062 0.54744555365072 0.536498987883235 0.523184228556013 0.514077550579835 0.502481392078538 0.502023787038334 0.497888324473585 0.495501395064861 0.492981506913241 0.495711783641689 0.499417212455963 0.510974972720038 0.530964644655583 0.543401125755012 0.557462273179852 0.564538660225272 0.57115713958267 0.580637128744635 0.596998966286446 0.604877199417364 0.606008189126811 0.620595893033749 0.630455268450178 0.639966630175715 0.666453656235548 0.672034530918992 0.680158826137872 0.639763908635578 0.585971695498142 0.55682011293778 0.573670746756071 0.654174167455589 0.592414000711 0.735297371122333 0.76619980663622 0.642024928805336 0.497504200038836 0.480458860306658 0.47192880532916 0.455534572406149 0.531058894758905 -9999 -9999 -9999 -9999 -9999 -9999 -9999 -9999 -9999 -9999 -9999 -9999 -9999 -9999 -9999 -9999 -9999 -9999 -9999 -9999 -9999 -9999 -9999 -9999 -9999 -9999 -9999 -9999 -9999 -9999 -9999 -9999 -9999 -9999 -9999 -9999 -9999 -9999 -9999 -9999 -9999 -9999 -9999 -9999 -9999 -9999 -9999 -9999 -9999 -9999 -9999 -9999 -9999 -9999 -9999 -9999 -9999 -9999 -9999 -9999 -9999 -9999 -9999 -9999 -9999 -9999 -9999 -9999
-9999 -9999 -9999 -9999 -9999 -9999 -9999 -9999 -9999 -9999 -9999 -9999 -9999 -9999 -9999 -9999 -9999 -9999 -9999 -9999 -9999 -9999 -9999 -9999 -9999 -9999 -9999 -9999 -9999 -9999 -9999 -9999 -9999 -9999 -9999 -9999 -9999 -9999 -9999 -9999 -9999 -9999 -9999 -9999 -9999 -9999 -9999 -9999 -9999 -9999 -9999 -9999 0.680156747907558 0.709313344894782 0.761145611362396 0.732392595384759 0.704151290090314 0.667103527559442 0.631378507229537 0.587870815163178 0.551521276919215 0.511628712845902 0.464051529556633 0.453777490775647 0.44283965046364 0.431409534888042 0.417243050448398 0.410089986840239 0.395475293644698 0.385095737359849 0.375126308323283 0.362993783375443 0.351824275707026 0.339657554443909 0.330603137904138 0.327099559889325 0.327572171519313 0.324179435723928 0.324060247414052 0.316216149824202 0.31046911827423 0.308231761537195 0.293135936349259 0.287518062362575 0.298053074278013 0.31089557378128 0.316783751561611 0.313380280664901 0.306050329939557 0.301182505004115 0.297912620720483 0.297793323835921 0.297175959593808 0.291881496763099 0.287154886621961 0.291676006349443 0.300580123654832 0.304898089872863 0.304486887386807 0.30957582869257 0.312306225529648 0.318292026800072 0.324657431732825 0.33335553386238 0.340981791357088 0.34527239479046 0.353077460127066 0.359563200140098 0.367115950465412 0.371331534732751 0.367475926029634 0.364152267182078 0.362378663458074 0.354804558348164 0.35787451154136 0.354856472932909 0.349977180326216 0.33527752791737 0.325774292899137 0.311850084313686 0.30261856678646 0.29308201347487 0.290628983269601 0.282339995468335 0.274281269861187 0.274147550884684 0.274737490603148 0.277472055751351 0.286288232430328 0.292873319489237 0.295838319043967 0.293581278209415 0.294350039266912 0.286929681882441 0.286035892468117 0.278792409968977 0.269341372614542 0.263091746497616 0.258607611912696 0.251103370045087 0.244431560954907 0.233712385656491 0.229320735399 0.22641259531706 0.225535483385831 0.228339037652127 0.232867540002568 0.237173476125388 0.241699443524997 0.245223163588468 0.250512685052156 0.251495990723933 0.25468794600067 0.256708594360517 0.26271033231538 0.267865943762243 0.266346324292382 0.259536661764336 0.256239549345539 0.254998979972533 0.251720597194838 0.246675905391398 0.245889518293115 0.242558757325521 0.23813175337433 0.233336411811389 0.232118801123094 0.232129376690027 0.226321808511277 0.226647173647145 0.223073184380696 0.222329508430171 0.220205725053102 0.219117313622916 0.215732363704672 0.215917583234799 0.217015094007546 0.21551809897455 0.217317302469853 0.219011488461442 0.216432959633481 0.217897132971685 0.216985534373803 0.220000407646724 0.2247187837388 0.224554882970705 0.228859823110781 0.22679080856217 0.229626515714563 0.228682002941109 0.227481270337415 0.231851904981826 0.233965347550318 0.234386062060803 0.232116928446337 0.231570669126214 0.23223156200755 0.233206205069237 0.234103446881978 0.234719549017017 0.235001772702391 0.232745913682219 0.232249813511336 0.233843697731867 0.232504649085296 0.230809251901672 0.231504748492063 0.232667751593532 0.233093754901129 0.235710849584427 0.237738196344864 0.243013328921068 0.24692648959148 0.255595748741989 0.261673821625992 0.266663374072108 0.27622751821578 0.280275668157665 0.28392725527908 0.286849630977626 0.288199457377937 0.285490300544773 0.283279048378216 0.277907420992282 0.276288550812127 0.270341839562237 0.263053585862339 0.259001579532717 0.254860048893651 0.252740290301215 0.248505000732437 0.246167173885833 0.243347578806361 0.240663294249812 0.242225172319392 0.242885450753564 0.243197639885408 0.243651759589914 0.242836194448186 0.242821901763937 0.243662916259844 0.243052279115985 0.241170285955098 0.240768550171131 0.24054688628415 0.242679397571434 0.241318261322013 0.239262315404922 0.241294171358879 0.239980067591526 0.239421220949181 0.238010290856007 0.234047420609382 0.23208496270377 0.230840691164339 0.231868222055347 0.231694768713451 0.229565773800841 0.228517932467875 0.225245368706477 0.224458591588992 0.22440452968861 0.220158928880858 0.223681231413556 0.224149404242126 0.224078021716152 0.226980499905272 0.228947817007101 0.230085945280772 0.236087132601134 0.239164974070322 0.243304338711533 0.247247844779524 0.253380920441292 0.25931361628429 0.267802248949987 0.275969053416483 0.284153176348065 0.292318411268675 0.306909438459896 0.323649420650123 0.335618138512744 0.361258005863899 0.403970330023846 0.435859211745557 0.501161627443812 0.531514068584015 0.527169258054255 0.528622660103839 0.522577790175785 0.528237172110734 0.532904915301675 0.543200238380497 0.530620240797096 0.528228007032097 0.52226537505377 0.533612667051914 0.513004531479502 0.504976789018478 0.516029872777236 0.505630928114649 0.528244957113834 0.528121863697482 0.547591903167824 0.536944718353927 0.599654043090245 0.586400066205877 0.566851829057117 0.529727491344618 0.521800865084203 0.531685083449999 0.601060171699842 0.67107659897362 0.565542455557255 0.506801311535002 0.474962277953392 0.451875190771147 0.456159395645406 0.439815133069495 0.41088691100161 0.379063794836362 0.360121158812655 0.352032695003715 0.340354377132904 0.335110985692027 0.328127620684482 0.333813317931328 0.339144894639251 0.344600329541358 0.337035442170882 0.319498586705485 0.307695941498363 0.299354639284354 0.299150257441382 0.295691738714682 0.299611931301512 0.301715728260912 0.306328970107223 0.305130758926424 0.297117278275851 0.289152504014067 0.279665056420483 0.276443460323784 0.277519751926918 0.283807704020086 0.284987812641055 0.27845552585267 0.27664278912227 0.279566645392795 0.297578804963633 0.319403200476115 0.339204799157738 0.357037882620169 0.36849976163154 0.376357039253799 0.380373490382383 0.378789115799882 0.381430168256411 0.379990023346032 0.374088067136549 0.367774102398007 0.370976037233053 0.362797283566867 0.359576293649803 0.357915918546382 0.352940047915554 0.351589489295872 0.343717351130924 0.343968011078882 0.335966622150581 0.326817631003383 0.320009203146161 0.35442098264743 0.456395610504982 0.47838846828844 0.55517582860869 0.499100960185784 0.479468507838379 0.443460066047814 0.405663196534452 0.452317160004755 0.44998470336116 0.480751990864533 0.528623571683849 0.533480753143155 0.547499226936113 0.566458375109555 0.655379923395213 0.462610778913493 0.374605701549215 0.35550805905483 0.308746833851656 0.307328270230945 0.29663316836917 -9999 0.307213660545799 0.310406954262864 0.306423866395459 0.305855566568567 0.311853217463061 -9999 -9999 -9999 -9999 -9999 -9999 -9999 0.295286774441837 0.301520802025618 0.301212271397571 0.300381448305807 0.301145044572341 0.349900425342075 0.590146504990212 0.715001763925605 0.624536183741396 0.481284495327854 0.469685009567793 0.485375539111199 0.483246279418506 0.497424434400588 0.57676698710213 0.700723140438291 0.695536787153562 0.612222817662731 0.592251969526895 0.568534294098976 0.549233551725657 0.536254490002782 0.527457769517712 0.519770386808779 0.511403141818251 0.502369236695643 0.499993192546498 0.50459255675993 0.522498861719815 0.546893991707667 0.580010687391259 0.568599346451701 0.573861983786857 0.606668611591801 0.595879378069845 0.613444040496464 0.607933010222277 0.625142245571924 0.628323205498648 0.636930870320052 0.654442690807041 0.66037227830035 0.679275429346115 0.736486346916559 0.769458383556356 0.767590164604639 0.774940339213829 0.750464340393039 0.729883588836703 0.677926410819188 0.684284707129636 0.649089353412016 0.695239034164476 0.772578997758696 0.5375515354299 0.482427827675139 0.442773536629707 0.451195122742007 -9999 -9999 -9999 -9999 -9999 -9999 -9999 -9999 -9999 -9999 -9999 -9999 -9999 -9999 -9999 -9999 -9999 -9999 -9999 -9999 -9999 -9999 -9999 -9999 -9999 -9999 -9999 -9999 -9999 -9999 -9999 -9999 -9999 -9999 -9999 -9999 -9999 -9999 -9999 -9999 -9999 -9999 -9999 -9999 -9999 -9999 -9999 -9999 -9999 -9999 -9999 -9999 -9999 -9999 -9999 -9999 -9999 -9999 -9999 -9999 -9999 -9999 -9999 -9999 -9999 -9999 -9999 -9999 -9999 -9999
-9999 -9999 -9999 -9999 -9999 -9999 -9999 -9999 -9999 -9999 0.854545990810987 0.843196202529039 -9999 0.677254812748621 0.70492937606431 -9999 -9999 -9999 -9999 -9999 -9999 -9999 -9999 -9999 -9999 -9999 -9999 -9999 -9999 -9999 -9999 -9999 -9999 -9999 -9999 -9999 -9999 -9999 -9999 -9999 -9999 -9999 -9999 -9999 -9999 -9999 -9999 -9999 -9999 -9999 -9999 0.69835750759535 0.729258080385063 0.762597864408497 0.751421156906098 0.722497556179759 0.692187393345295 0.664409920966384 0.640944778820954 0.598998062000799 0.556967331469752 0.523540498014522 0.479378713087839 0.457503473566952 0.45000555603444 0.439623229818108 0.428253221237763 0.415005724029092 0.40268763772948 0.395327918559456 0.388140377655151 0.385719834133852 0.380563613375098 0.373189938008993 0.362378751668982 0.355043831355267 0.351296649847076 0.343865718747298 0.336514997350434 0.326936185919548 0.319016025698851 0.306173900126138 0.29525774098725 0.299163714659386 0.307888734305049 0.308225762568176 0.317510050948582 0.315202011051146 0.307728616634633 0.302906427936636 0.327737307845482 0.320503133043153 0.317317118915492 0.31260899020461 0.300672391848095 0.299594618488663 0.312818943733436 0.326926905995251 0.324055954079086 0.325733255150824 0.327892603461308 0.334356326370793 0.342498333665375 0.343859451229996 0.350735448150613 0.359333075551862 0.366890404500396 0.378311718825484 0.395636473745146 0.39943345912041 0.391753143890477 0.386712563588271 0.379414396711947 0.371730912563965 0.372832690617048 0.3715923842415 0.366684771167023 0.3496161814053 0.334748930639228 0.324735917317255 0.310829341694404 0.301355411562975 0.291795324332245 0.279408792548643 0.275767603339962 0.272189770620784 0.271441945612811 0.279113037858142 0.285891205290834 0.2947556781175 0.295768830084057 0.298756520722 0.29447515426432 0.288625966863762 0.283657991442963 0.276914922371256 0.281112510646658 0.273644698422229 0.26879406495684 0.256201325244818 0.244517814638424 0.234587836208206 0.228498763191394 0.224455939531798 0.226580255434787 0.230718983994637 0.235917075266481 0.237120403180854 0.241197190594936 0.245718229938098 0.250720801978556 0.257237084312069 0.257188769082691 0.260078454736875 0.261748806670613 0.265696001437365 0.262977573851944 0.256574216751377 0.25750354662365 0.252960121234621 0.248988056610612 0.241649812780832 0.244524064250487 0.240566398131458 0.23760831413142 0.2338980552455 0.232908225216788 0.23017175722555 0.225481243379685 0.223719362545982 0.224481860332105 0.220096491529741 0.220239763173461 0.214586321549569 0.213775847068656 0.213661367844421 0.214510288543804 0.214428841799177 0.214403473644745 0.215098705261117 0.217347630912741 0.217747621728894 0.214819394332659 0.220549356465266 0.22296552249606 0.221444330310045 0.22438697194683 0.226178583053065 0.227921109239912 0.23150359487424 0.233455049065153 0.2371505753135 0.236826534825488 0.235346086792674 0.234834692469514 0.23398745666562 0.235865190570767 0.234112707340203 0.234911979201152 0.235883775029282 0.235297202838455 0.234830449207044 0.234424760058362 0.232302748181431 0.232079713019449 0.234488596990951 0.233183728364522 0.234266094451185 0.235385383251134 0.236138745708979 0.239650469194039 0.24410426945241 0.251548865496695 0.255065543882631 0.264758475872707 0.267859188765542 0.275435150575491 0.282428667766857 0.282584343504157 0.285228288059387 0.285669943932191 0.285501917148304 0.280151659720374 0.279091194338839 0.272546596835728 0.268217133974296 0.261870483772045 0.256465645794824 0.252120163187139 0.2486068540855 0.245143367552506 0.241783758897471 0.240300380109789 0.238693357887427 0.237544140731213 0.237801810689619 0.238499427840478 0.238963317691354 0.23690187536825 0.239451709323176 0.238230267395978 0.237213819388294 0.235305462976712 0.235968479693022 0.236646132205911 0.234753347978185 0.235349673155425 0.234282200901736 0.236565905534552 0.235241879114972 0.233899177388405 0.233629522135537 0.231387498656177 0.231585535885036 0.231034673934976 0.229977435083736 0.229097220441245 0.228901706716191 0.228988956166577 0.230219634268439 0.229710146263492 0.232012469133379 0.232337839655739 0.233517238627825 0.236673620718556 0.238459285178498 0.238948534522322 0.240057305229654 0.240479128863928 0.24108701395429 0.242335973594543 0.246344644550496 0.251547977294114 0.256659808492012 0.260300911542273 0.268542748276153 0.279111346176082 0.287865992754094 0.301295828334555 0.314282118695883 0.326539118692408 0.348425593087709 0.366974085830635 0.429846441600557 0.507236537991222 0.542547186632221 0.555721894775474 0.554193932895363 0.559458229981816 0.561803485524268 0.55903698828293 0.557525755834458 0.551736558458672 0.557551311809202 0.553468800561231 0.564384136288406 0.570368003880489 0.542817353536255 0.53692500396147 0.5218173907795 0.536610990612124 0.529557758590927 0.557445251179327 0.567059738943302 0.618355572727239 0.609615641133706 0.547600111450953 0.534252725200616 0.527460259129807 0.526231110067053 0.558778869018074 0.695043179361123 0.757497297303233 0.648600185585095 0.502579792062813 0.477958813213432 0.46476922429334 0.466626346997654 0.437203454265934 0.414928156989059 0.390378583746317 0.376707711270143 0.359267134914262 0.343981488840535 0.336930444488341 0.343895135673636 0.340293223610839 0.348381775067063 0.347717673704429 0.347492744373237 0.326925910243595 0.314358698613039 0.306516557357141 0.302293520142254 0.302264730452889 0.308260546818371 0.308653933127217 0.304505973226228 0.295321070758953 0.29457241977116 0.289016055020736 0.28424740735238 0.281518217213198 0.278952560713257 0.285348296158023 0.288476570758859 0.292159155347487 0.289980924344548 0.299351785744632 0.31424420524325 0.340700691688628 0.360093414773648 0.375972662738759 0.391072045224451 0.387645367851861 0.387936237728981 0.388680464594751 0.390282444188994 0.383557612540045 0.379414208768155 0.382871828052865 0.386599781281716 0.383373243598482 0.370717391634039 0.36738603975937 0.362401443767456 0.353284810749961 0.356508898882818 0.353898570402687 0.348600622128028 0.344316027236435 0.344150192820789 0.371480306203444 0.458446471988663 0.479307853091271 0.540724788297778 0.480161161967451 0.489229445540664 0.489567822227678 0.478753524447137 0.567770860000361 0.598582157884249 0.569429779924364 0.62422580001005 0.479901530477238 0.564591507596369 0.57925397601408 0.574898511774386 0.718903546750627 0.46547827967981 0.338229417758987 0.307438568290204 0.306903874460948 0.304772962380028 0.320793215288501 -9999 -9999 -9999 -9999 -9999 0.326525254613333 -9999 -9999 -9999 -9999 0.30116192321558 -9999 -9999 0.312010530752046 0.301109799586267 0.301234897922748 0.300730085474712 0.332946284653368 0.499826809980416 0.555825118631052 0.676401449482271 0.51493964141235 0.472595000995304 0.478038281259466 0.481560181395976 0.503275123507645 0.545764841847972 0.700114400557202 0.673182816881126 0.622000581619353 0.602402865282611 0.589729514396231 0.57267291729706 0.550219022948323 0.539706834429809 0.52928558890279 0.518392181182625 0.515265903082673 0.514179948837347 0.521891706425961 0.554293310989007 0.606169258866204 0.667681699993256 0.673006602437223 0.663245919483581 0.64231505477465 0.673766196697973 0.668244581564923 0.677618863115839 0.689466556880628 0.685707654119728 0.686897076763553 0.703155427960628 0.745236335586383 0.764258184803952 0.743274182796179 0.708549373286512 0.696693665058219 0.784326367151443 0.762555167520391 0.779462479844301 0.74951958286507 0.638691776676792 0.543296603149572 0.486477496756291 0.536327633853312 0.469643398785341 0.437622129418213 -9999 -9999 -9999 -9999 -9999 -9999 -9999 -9999 -9999 -9999 -9999 -9999 -9999 -9999 -9999 -9999 -9999 -9999 -9999 -9999 -9999 -9999 -9999 -9999 -9999 -9999 -9999 -9999 -9999 -9999 -9999 -9999 -9999 -9999 -9999 -9999 -9999 -9999 -9999 -9999 -9999 -9999 -9999 -9999 -9999 -9999 -9999 -9999 -9999 -9999 -9999 -9999 -9999 -9999 -9999 -9999 -9999 -9999 -9999 -9999 -9999 -9999 -9999 -9999 -9999 -9999 -9999 -9999 -9999 -9999 -9999 -9999
-9999 -9999 -9999 -9999 -9999 -9999 0.908399054891046 0.922198571881978 -9999 -9999 0.86703441661679 0.874013689887853 0.695570443850581 0.666813485741017 0.688673094174865 -9999 -9999 -9999 -9999 -9999 -9999 -9999 -9999 -9999 -9999 -9999 -9999 -9999 -9999 -9999 -9999 -9999 -9999 -9999 -9999 -9999 -9999 -9999 -9999 -9999 -9999 -9999 -9999 -9999 -9999 -9999 -9999 -9999 -9999 -9999 0.676326925372883 0.718263687357762 0.770808477707371 0.767664724173378 0.738623835006053 0.707394206716549 0.690646190856703 0.663555712270776 0.645751314156421 0.610603854855115 0.570152922009114 0.535749495258236 0.510280624196811 0.492922309763294 0.474729523525777 0.459838990080222 0.449796905552376 0.435591858413095 0.424610971555271 0.420138234810761 0.411235248798061 0.403901718967326 0.403428118250247 0.400837031865794 0.396529878360148 0.390630552655947 0.37374880019127 0.366781275798911 0.356733178755079 0.337315240012971 0.322161622642239 0.303713744875976 0.293800747543761 0.296485314546388 0.312456520138467 0.313801788567789 0.308804620253328 0.303751263730036 0.308559680042004 0.319492121722679 0.334926234069208 0.328698580360755 0.324526608553523 0.323274048512348 0.317738269539165 0.32001185926232 0.326769462510859 0.336193753711302 0.339296106320763 0.34761936067403 0.345927112669521 0.350024828656418 0.354593378149873 0.361068822507629 0.367688440094047 0.376204559478907 0.38512878900344 0.394262300590482 0.413821786769922 0.419234149987047 0.411366516234092 0.401221059339908 0.396949951591084 0.392024052031026 0.390711567645661 0.388798730523762 0.378262680369503 0.363661690487181 0.345017546904027 0.331989581576165 0.315385251018081 0.298721609411616 0.287146572034271 0.282516300180046 0.277040864551343 0.274241272408917 0.276382250060946 0.281171871174756 0.290890218992121 0.295399318648805 0.29889666301147 0.301994181551063 0.30160849156673 0.303860789574052 0.290116540048172 0.299520952747316 0.298059381493992 0.275372699132936 0.26616326111691 0.260738603199931 0.25323502256011 0.242174263882245 0.235214238520453 0.230406831771782 0.231090834281588 0.233171227579023 0.237960229279667 0.239594972646497 0.243308313973348 0.24662880296319 0.25468707065052 0.25863659059733 0.261010605563325 0.264269101586128 0.264019602248909 0.265083975986289 0.262333192002022 0.258685457259086 0.258163650258972 0.251071358386757 0.24361851089044 0.244855148962129 0.242210401923017 0.238799860391916 0.235439813304574 0.235263634078769 0.233563416214968 0.231665433174407 0.226975264606231 0.222650914929783 0.227420479270004 0.221044480413475 0.217779148904515 0.212808442916734 0.211199348922539 0.212122533597417 0.211762131816494 0.211651827799681 0.214408050547678 0.213336489458751 0.21302819815674 0.214817877655042 0.213823411166991 0.217331225635617 0.221562239574561 0.221310226104673 0.226403401313932 0.228266923456949 0.23306447378111 0.237151672684689 0.240173418225611 0.239563734683437 0.240112398322901 0.238778317392224 0.235681060080342 0.236325001684163 0.234342375547664 0.23531907699302 0.2354446611268 0.23690478527983 0.237397169906183 0.233865465176354 0.233271580945994 0.236044338504928 0.237371431780343 0.23737812431253 0.238108103801973 0.239168064452864 0.236665593603055 0.238006998992847 0.242536115027254 0.249877652091082 0.254768352089328 0.258537027108852 0.26366638145024 0.273506258770349 0.277291518391595 0.28237180197927 0.285551059023389 0.28412030376762 0.284133348033107 0.283583875044134 0.277590345959018 0.275406634686878 0.268069160230857 0.263683681171419 0.259209604475747 0.254848084702815 0.250233754527026 0.246932458580147 0.241960507358867 0.24025698335621 0.236907497314535 0.235957277880288 0.236293161415092 0.235486718019951 0.235449479194325 0.233146261889668 0.233975841893556 0.233628552832299 0.233645991028135 0.230660398866213 0.230587158747726 0.230510371587225 0.229748056798837 0.230131103870206 0.230366851000268 0.232392521852715 0.231998041392107 0.230465656426876 0.231999228257286 0.231471652430629 0.22689023391641 0.22761549443997 0.227716027874718 0.227161393812324 0.2297364218985 0.231651182272672 0.231765681676004 0.235340609857524 0.235040229270804 0.239749202581379 0.24136689223051 0.243643044064955 0.250101685830099 0.251316091971491 0.25043703559364 0.250546770957822 0.249716033804366 0.248916978843229 0.248465629105147 0.249427139837808 0.25134386647544 0.255891109758835 0.26216255927166 0.26858909650237 0.278256374616954 0.289493132661714 0.302839250709321 0.317789310978339 0.333994351802125 0.362071276016943 0.379152707915349 0.454843612361694 0.516821483784963 0.549032457559535 0.565824061305499 0.58664425927795 0.600658601333987 0.597823091817763 0.577879205329487 0.571921547890683 0.569242288408535 0.567809620961502 0.571296218653152 0.584758836916324 0.592451458311653 0.593787915507236 0.56686725217858 0.536194508337007 0.56551308578131 0.548433913577279 0.543770225764407 0.563076720409185 0.606385119087589 0.582838715149655 0.535895514945688 0.544877652427608 0.546648515400973 0.534604326682729 0.548611070713258 0.543847010030753 0.528408292337313 0.51471359326781 0.473128349451623 0.462628178912649 0.46367265117838 0.45439650634363 0.437961426383974 0.41950877963011 0.403021520196406 0.387680815971706 0.369985704988345 0.352024251488774 0.34786699614682 0.347909934082342 0.347588432712746 0.348144305587298 0.353061247098396 0.345352853430936 0.32941792770685 0.321837487207258 0.31045950433901 0.30980916601575 0.309095907997568 0.329277828691081 0.306851005300454 0.300362140895172 0.294997226784673 0.289855137209501 0.28962743789534 0.287228381642932 0.284035581950158 0.286977020343322 0.286939054831449 0.292074763207361 0.299510726667027 0.30534654115205 0.311835210727139 0.335112187627829 0.361237925295757 0.383741803302395 0.392378494190289 0.396748756849146 0.403630711708998 0.403101416229817 0.397488338832459 0.398110956687153 0.388437625208656 0.390133285898375 0.389040794965289 0.392969389621899 0.392950395681412 0.386971432690563 0.37568821061476 0.370879968637029 0.369785847870846 0.372270698466535 0.371005044788834 0.367246137989404 0.368330244294054 0.370757025107936 0.392560543367456 0.431041465138731 0.497350306356875 0.548898855658508 0.508998971556538 0.475296282191333 0.44825926541628 0.443198072588017 0.456022314938886 0.448617570173749 0.460263775618763 0.452916334322609 0.444812272608617 0.521727025093429 0.502107140216748 0.515947934095991 0.544858562438338 0.643996451610912 0.493372032019039 0.36427489637238 0.345280262535205 0.320886001760732 0.312092138129582 0.319643016086261 0.312887595618519 -9999 -9999 -9999 -9999 -9999 -9999 -9999 -9999 0.312541140064217 0.311948312663936 -9999 -9999 -9999 0.291982398892083 0.306733552304663 0.324718712632794 0.378763239768861 0.546453141354184 0.746973008293884 0.750267745694724 0.629192000052961 0.491991574831473 0.486891002403861 0.521714187269964 0.558073530095679 0.582430946334399 0.644416171191756 0.683166565955376 0.63510062218786 0.590718594690022 0.581982293277838 0.566518677383246 0.553036726899113 0.53859124774459 0.535257437740956 0.532169189124422 0.531459938275616 0.555560389207729 0.621438362046805 0.698793809984567 0.678857063478757 0.714664129323712 0.721150313675246 0.723732666445438 0.731152236091995 0.736195850693348 0.749388494157765 0.751807432336742 0.754185257292349 0.766848148512397 0.75533789461151 0.779841519654738 0.762941935832825 0.760129721975354 0.697669447139332 0.710417325767932 0.587205691581177 0.540556393091141 0.498656461970282 0.449084939205206 0.425920364980279 0.427217564295451 0.422915002337156 -9999 -9999 -9999 -9999 -9999 -9999 -9999 -9999 -9999 -9999 -9999 -9999 -9999 -9999 -9999 -9999 -9999 -9999 -9999 -9999 -9999 -9999 -9999 -9999 -9999 -9999 -9999 -9999 -9999 -9999 -9999 -9999 -9999 -9999 -9999 -9999 -9999 -9999 -9999 -9999 -9999 -9999 -9999 -9999 -9999 -9999 -9999 -9999 -9999 -9999 -9999 -9999 -9999 -9999 -9999 -9999 -9999 -9999 -9999 -9999 -9999 -9999 -9999 -9999 -9999 -9999 -9999 -9999 -9999 -9999 -9999 -9999 -9999 -9999 -9999
-9999 -9999 -9999 -9999 0.870083295222592 0.640140933521227 0.7358072901276 0.736442752703869 -9999 -9999 0.744695007234607 0.77335587579819 0.677543493454877 -9999 -9999 -9999 -9999 -9999 -9999 -9999 -9999 -9999 -9999 -9999 -9999 -9999 -9999 -9999 -9999 -9999 -9999 -9999 -9999 -9999 -9999 -9999 -9999 -9999 -9999 -9999 -9999 -9999 -9999 -9999 -9999 -9999 -9999 -9999 -9999 0.591422207138072 0.677479227686561 0.772901746899036 0.770089528471495 0.754213185069165 0.719264902658106 0.677394624122909 0.661857459569849 0.655202900081163 0.64189804608444 0.613664830015332 0.579268808893215 0.554806491939691 0.536470293054589 0.514926796410562 0.499282424277888 0.477028707111273 0.468414634634149 0.45773453936371 0.445217787923886 0.435827099243384 0.43231967770522 0.424333092241948 0.421040146492662 0.418080049851825 0.418837671648977 0.412737257376767 0.404444659499573 0.390391944428399 0.378490471252395 0.348529785363248 0.322309514381396 0.301047862955566 0.290368226758343 0.293728473891948 0.31081960290197 0.317662046187643 0.300410059364501 0.307135455895302 0.320245523469856 0.349847215032662 0.356693005556023 0.341296602797542 0.335495126582117 0.330162146044316 0.327846273307817 0.332343137724769 0.335394309352934 0.34596808934168 0.349749383111054 0.35197153109305 0.354701261974473 0.359700319364014 0.370467052193898 0.372036416155734 0.377312624372754 0.384822982300203 0.392782242240916 0.4057867208877 0.417219263468093 0.427348982097093 0.419353189989905 0.416508897818409 0.407797283569431 0.400032582550786 0.400146792691698 0.39655967621718 0.386250987590659 0.374746580312014 0.357175926275082 0.338440919247542 0.316277961915966 0.305449845091545 0.291938026958363 0.280644338743417 0.276297682080282 0.27652177795483 0.281537238517434 0.290482765541017 0.296870365168502 0.298456542162955 0.301710891203026 0.305302727064113 0.328672920918005 0.343004828729181 0.320839151770863 0.295558869401181 0.278235192851816 0.270123722948667 0.266705417025443 0.260647261149559 0.252241319193343 0.246335221977817 0.240805105783938 0.23831204555709 0.236962786955653 0.238854865505089 0.242622064599292 0.246608600223209 0.250079902308215 0.255294707567565 0.25851982031152 0.261158833534188 0.25920512377895 0.260893022834403 0.265032468324791 0.269091651451634 0.264109054643874 0.256564487455989 0.251602963929498 0.247030024846263 0.245331035148792 0.241063154541087 0.242611763338541 0.239356042306657 0.237408294760051 0.232916950538828 0.233358908033261 0.236705905775828 0.230455285372405 0.225572582246847 0.229277665358732 0.223413148428227 0.21668180654614 0.212987263726341 0.212055621134792 0.210001944962574 0.210464491004549 0.211153892989733 0.211646265307206 0.213399279241398 0.211475926076845 0.213415862340785 0.216211498509921 0.215978426849429 0.215069948997537 0.224476122974475 0.2300059901824 0.235317310974723 0.241871581930568 0.248428060030767 0.249188444486287 0.242989900347978 0.243628053407224 0.241416945529564 0.238318601789013 0.23942835172681 0.238344271255716 0.238152861337833 0.237357531209698 0.236681499040155 0.238894075337464 0.239073252236882 0.237310982891141 0.238389821922943 0.2406011274999 0.242986651019206 0.24483947033489 0.243208110081458 0.241065882178245 0.243355696827732 0.245206960664474 0.251654670629179 0.256665193373166 0.264102738996838 0.271372210212947 0.27722203716199 0.278777502152049 0.282461477264552 0.28482403394205 0.285621690268871 0.281027526345015 0.279889001506718 0.274207515845144 0.274186086127168 0.266979843156851 0.263613553135302 0.259146935547582 0.254394699677493 0.249619640988272 0.244551261464688 0.240203989436789 0.236491518785508 0.232778539102846 0.23209761328373 0.232942300156161 0.232927454607896 0.233497725814644 0.23212392533691 0.231635465311129 0.231601878718782 0.22993220932742 0.228494466359191 0.225695530796531 0.225389344332631 0.224730357479003 0.228348192242456 0.227862373122395 0.229565346008206 0.227695254731231 0.226690408939039 0.228958429414794 0.227761190258811 0.227476885720469 0.227499667105266 0.227217011581999 0.230320874242892 0.230358979540977 0.234217835268137 0.236280269941735 0.238662064402598 0.241604439141017 0.244270255576252 0.24912602614059 0.250637419889548 0.254036371999937 0.257077872514567 0.256104376818539 0.255633800168695 0.258400744207364 0.254374581475894 0.253813025171406 0.250658609449424 0.255815166995501 0.256001992934708 0.262372072509121 0.266660381794577 0.277103610058163 0.285472444427903 0.300036725432825 0.32231733428425 0.343105062199325 0.371144238008358 0.401312028031436 0.473661869533213 0.547488832434907 0.581608918727194 0.599417492206248 0.616520874573557 0.629148083210232 0.610591136883351 0.611124906681146 0.604694035243318 0.600465474072293 0.602705751086379 0.592177455229521 0.598331955789298 0.597919806077425 0.60814231677641 0.581471022328098 0.569586596815424 0.58339683387265 0.567190090440117 0.558491778334133 0.591795632658991 0.614231655206864 0.564471832023418 0.54846266497414 0.558707188144163 0.552062798298938 0.54552994954569 0.541618552537769 0.52462288780554 0.502525334390597 0.47143472694247 0.45934042113018 0.452812631910456 0.453712616090014 0.452538569669207 0.433472173499479 0.421747789084601 0.409376841921107 0.395826555288877 0.374968792162115 0.36438166124573 0.353100565829171 0.357356767909716 0.35580007278264 0.3468075751419 0.349173517403342 0.346242745564736 0.335754158912051 0.323375718888468 0.322682069404 0.313084965076885 0.305847955834248 0.303585975154648 0.300322310954802 0.296571347213965 0.291673278100369 0.288438999271891 0.286796184916662 0.285592415795414 0.280563829155488 0.286318363469374 0.290890261429726 0.293042859027462 0.305149423080538 0.309981538925634 0.324075932513986 0.345617032343695 0.364787792962286 0.387954739428196 0.399501259510343 0.405537944122897 0.415774262806978 0.412712880837459 0.403646650809533 0.398178067498529 0.395005283267472 0.398218638696551 0.396751394117365 0.394553554907605 0.400628397631725 0.400996223734602 0.391419668393034 0.381885204509614 0.381913315186414 0.385707216623625 0.395199883531632 0.387607134555801 0.389775103731312 0.400551626918424 0.422025596452114 0.475329156524007 0.521877039575047 0.449936554091342 0.507602899397226 0.47236899517205 0.457388102207014 0.46960712395499 0.462223757933706 0.441391402395658 0.420170349564804 0.412268613400607 0.448894091652994 0.488217629319213 0.454549297327551 0.481946859485711 0.523533790944597 0.559525958836522 0.63785877639187 0.505476915101092 0.362948583389555 0.340291487920357 0.322878314353501 0.317506234966874 0.322639444244664 0.317621041155196 -9999 -9999 -9999 -9999 -9999 -9999 -9999 -9999 -9999 -9999 -9999 -9999 0.294692400857945 0.303372335418594 0.318097993952838 0.409211964905661 0.467735819228974 0.648507840118218 0.694074910638115 0.740172306844571 0.482676354075552 0.486041715182751 0.530454033321043 0.574460291928915 0.652260056902923 0.632145408412353 0.635620751785708 0.651099050321435 0.647153813210716 0.595302902938947 0.579977674237585 0.573750304029453 0.570499369826849 0.556168963403933 0.557602571932049 0.56638725431092 0.570412122575435 0.632868188317198 0.705060184655089 0.668706920982993 0.677942885238936 0.717192129381668 0.725665487823016 0.716874588053932 0.713968871645765 0.716044034941311 0.672644582552054 0.646754769813717 0.761007365679385 0.738712467636306 0.703274963794565 0.542196487699326 0.466061498221181 0.457960968124081 0.456802488215405 0.433447976782248 0.424691198603393 0.419973961036882 -9999 -9999 -9999 -9999 -9999 -9999 -9999 -9999 -9999 -9999 -9999 -9999 -9999 -9999 -9999 -9999 -9999 -9999 -9999 -9999 -9999 -9999 -9999 -9999 -9999 -9999 -9999 -9999 -9999 -9999 -9999 -9999 -9999 -9999 -9999 -9999 -9999 -9999 -9999 -9999 -9999 -9999 -9999 -9999 -9999 -9999 -9999 -9999 -9999 -9999 -9999 -9999 -9999 -9999 -9999 -9999 -9999 -9999 -9999 -9999 -9999 -9999 -9999 -9999 -9999 -9999 -9999 -9999 -9999 -9999 -9999 -9999 -9999 -9999 -9999 -9999 -9999 -9999 -9999
-9999 -9999 -9999 -9999 0.871059190475446 -9999 0.727603199922109 -9999 -9999 -9999 -9999 -9999 -9999 -9999 -9999 -9999 -9999 -9999 -9999 -9999 -9999 -9999 -9999 -9999 -9999 -9999 -9999 -9999 -9999 -9999 -9999 -9999 -9999 -9999 -9999 -9999 -9999 -9999 -9999 -9999 -9999 -9999 -9999 -9999 -9999 -9999 -9999 0.583619336687568 0.566504260077942 0.584461642985984 0.688738988347623 0.758253196486361 0.761623483244027 0.741547524505043 0.700094484743076 0.622957416390623 0.619961611021023 0.646700545790598 0.629162451040954 0.608301062343964 0.58799966348913 0.569373523208673 0.551575751540307 0.53307711613349 0.51898008599071 0.504131238430219 0.487077353541644 0.475580510529847 0.461548940009616 0.456730082544028 0.4509569057249 0.443115088861672 0.442879332917053 0.440542185874028 0.437110444819772 0.431160763978377 0.425536529312802 0.410997402912529 0.387480353149794 0.356147041443292 0.317467899809342 0.292369120658941 0.28582337375029 0.298498793036651 0.304773878088787 0.315662975729871 0.305760426190823 0.312139288201634 0.354076357150218 0.374254340527445 0.38001253301313 0.367374783100879 0.358665573233086 0.351805137818663 0.344266774076388 0.344899101515453 0.354241618395658 0.355158004524024 0.362760143124705 0.361367046831046 0.361912428525147 0.371512348821322 0.371727771350767 0.380621854822033 0.382770506319197 0.396244662681183 0.403685361999725 0.414356081350683 0.421666061712181 0.42791223939728 0.423168588497141 0.416938117048068 0.416051276636507 0.411874177871358 0.412439529160733 0.404167217347609 0.400485444645213 0.382154892389178 0.362749941071504 0.343005579661919 0.324863243309526 0.305619654873827 0.292225227842004 0.285824942490813 0.278699254680337 0.283459419793835 0.28944623285123 0.299017091110121 0.301641808281132 0.306639489236902 0.325926473754147 0.338285567360047 0.345318739881873 0.346196339175608 0.326779334012209 0.292494124261437 0.279773293655225 0.276505648598742 0.271687631432636 0.266668968769741 0.260507349147334 0.251856503423865 0.246565824186291 0.244523621713248 0.243663645834586 0.24445973252257 0.249755017112078 0.254023177600047 0.260082753185248 0.264503842478337 0.265123795168739 0.264830811991178 0.262327877101302 0.264183311208186 0.266586009982541 0.266819434912584 0.262341114149259 0.255171103725909 0.249950600019976 0.245506323549995 0.241241565304942 0.240044995921288 0.240301227057823 0.239912076425836 0.235311180089229 0.232508651235359 0.232851844467665 0.236810051724702 0.234325573501743 0.229698750421151 0.231240489660759 0.229481826875492 0.219983952746386 0.213962569178194 0.212503221944127 0.210618149381901 0.210291745348774 0.214308906956266 0.212772705172332 0.215639549952515 0.21496136326624 0.214345347054369 0.218901014635239 0.219134410778345 0.216465649729266 0.223845964492562 0.23102286230362 0.239456080070577 0.243736821848365 0.248812716044885 0.248891975969964 0.248670696642167 0.248417418107916 0.245073462617075 0.24387425884046 0.243741982714288 0.239862455006074 0.239805819015685 0.241322285145138 0.242431580509512 0.241646605175075 0.23840657790035 0.239718694146027 0.239366956044466 0.239719221022618 0.242117772009566 0.241603758155564 0.241966999631749 0.243549763177588 0.245251014924589 0.247965186270275 0.255827738510809 0.2638388474453 0.26941277205123 0.274859069015672 0.280559557588707 0.283318926390245 0.286386816199374 0.284974291200041 0.288216186303126 0.281698138775378 0.27977654280808 0.274524831594979 0.270708420976547 0.264797233243116 0.264299841479169 0.257846781054235 0.25125371392578 0.249319321133475 0.244872292711659 0.241435966307711 0.236501605884736 0.234668695929412 0.231759488815954 0.232484185130767 0.228506214026742 0.227918569457293 0.229682628133779 0.227683994806982 0.225596768409204 0.224964192952181 0.225098260627432 0.224782018634362 0.223319650910039 0.225519238891801 0.224504028165345 0.224341733887678 0.22453126025197 0.226503605187642 0.227798331748706 0.226678491924777 0.226735151053125 0.23026875310021 0.231176226740318 0.230083065091806 0.232369582302613 0.234258667247525 0.235831161871901 0.240501697690158 0.243341516331454 0.246596995965542 0.252313796169419 0.256509648690963 0.257722365667671 0.260591595262232 0.262136272520454 0.265924877419379 0.264588560023316 0.259465799922069 0.256930874412304 0.257310647134704 0.255155090059 0.255278981528776 0.254793103546718 0.263742524086315 0.269032875434304 0.275933878618261 0.28734229582216 0.302578085579207 0.327398392632411 0.361169887701405 0.374435797358376 0.415391308876348 0.491165754507677 0.550237259538058 0.597070069685467 0.62742094925468 0.644722517979435 0.638195772701353 0.623358321917001 0.616169554620389 0.620996724194987 0.620877163726926 0.617378706755737 0.614417465324215 0.612603555689673 0.595568650274508 0.598278182442118 0.606112081832848 0.590728578315445 0.590627667542209 0.600355328806576 0.577448504552273 0.623938796293473 0.589598966180356 0.550419109507646 0.547957180633682 0.571038455863813 0.589184162415888 0.548786337729804 0.511938271452887 0.511986305723979 0.491550617600199 0.476469971180706 0.447809451371063 0.445863766887743 0.435328544998491 0.42798208189036 0.427267365272409 0.409899536135896 0.395756951079237 0.385526868700296 0.373323343920192 0.360894846658357 0.357442872133745 0.364860041082525 0.375357994450507 0.361866212046047 0.348086227715989 0.344771761592429 0.33941283494315 0.330423020208581 0.318977182336675 0.316900101975442 0.308598949154796 0.302312673038551 0.300052962700336 0.290633106224507 0.287749442675286 0.284004665862685 0.282567942923047 0.280287750568689 0.278668523478267 0.282474308398075 0.284248435215559 0.291680345482926 0.300665475657484 0.31227274106347 0.32907847957213 0.346609354530507 0.363928565162476 0.381186903477212 0.398070562084929 0.408015073116826 0.422031843919321 0.42889977433907 0.412121351919979 0.40879381525947 0.407575441162652 0.403807146106837 0.400752874281856 0.40167176853323 0.401312555757982 0.407228695882511 0.40144993724071 0.394554072205219 0.393597107870116 0.396317906605589 0.400777542082783 0.406618636294155 0.409428964684916 0.423684214377078 0.448951017529394 0.512583169123656 0.535158692941915 0.448397676607566 0.471424741318377 0.471255285638219 0.446340991514142 0.435105617264503 0.434940509273847 0.424007442156459 0.403097776919794 0.409959740227155 0.40826782952963 0.436671621996114 0.43944186916039 0.469985181854877 0.491426878232506 0.569271018383213 0.566710311777254 0.685741461619801 0.375098832043874 0.327020147339265 0.325376044129826 0.329959934802012 0.321482513094518 0.316577362365612 0.321494042325746 -9999 -9999 -9999 -9999 -9999 -9999 -9999 -9999 -9999 -9999 -9999 0.296426996345191 0.305112032261503 0.319208918572509 0.338338249010098 0.595159548176652 0.689025697408815 0.752147314482102 0.553917097182342 0.506424014658477 0.494648825087819 0.506398752869195 0.553013638766292 0.609978488451108 0.660895579822886 0.608980558127521 0.600832470470127 0.681436842031093 0.616891044155894 0.620427840640684 0.664683511881244 0.603083777616768 0.574637039488688 0.577700488928162 0.58345340442646 0.623153876860015 0.661381014338197 0.716210371766902 0.693803857124144 0.654221911740131 0.649728678075205 0.665888238044817 0.723766888176333 0.701095022703185 0.693543639116329 0.669499572258664 0.629878912150394 0.759325502259483 0.542076962245299 0.435315652875442 0.416701010619808 0.411284027515962 0.417406736149848 0.409388853493581 0.41867064092716 -9999 -9999 -9999 -9999 -9999 -9999 -9999 -9999 -9999 -9999 -9999 -9999 -9999 -9999 -9999 -9999 -9999 -9999 -9999 -9999 -9999 -9999 -9999 -9999 -9999 -9999 -9999 -9999 -9999 -9999 -9999 -9999 -9999 -9999 -9999 -9999 -9999 -9999 -9999 -9999 -9999 -9999 -9999 -9999 -9999 -9999 -9999 -9999 -9999 -9999 -9999 -9999 -9999 -9999 -9999 -9999 -9999 -9999 -9999 -9999 -9999 -9999 -9999 -9999 -9999 -9999 -9999 -9999 -9999 -9999 -9999 -9999 -9999 -9999 -9999 -9999 -9999 -9999 -9999 -9999 -9999
-9999 -9999 -9999 -9999 -9999 -9999 -9999 -9999 -9999 -9999 -9999 -9999 -9999 -9999 -9999 -9999 -9999 -9999 -9999 -9999 -9999 -9999 -9999 -9999 -9999 -9999 -9999 -9999 -9999 -9999 -9999 -9999 -9999 -9999 -9999 -9999 -9999 -9999 -9999 -9999 -9999 -9999 -9999 -9999 -9999 -9999 -9999 -9999 0.555142911802528 0.612574638845399 0.67574244137217 0.718238503945686 0.737618786323023 0.716140436911094 0.665557796685585 0.6094509192703 0.605046765901176 0.620057345307327 0.619763484876676 0.608101136789747 0.593205864330696 0.582692250187754 0.56501043836432 0.544548287069216 0.536064683418923 0.520592368019876 0.504693983057089 0.494297336752522 0.479997962615174 0.470690415818214 0.466559902943319 0.460648163772811 0.454832096229659 0.458758814234307 0.455053148170653 0.444513217397986 0.438538629619779 0.426655107850081 0.408937990910622 0.36970584792983 0.329252922692652 0.29492253125665 0.284751839624291 0.301190708134362 0.305641190682316 0.304926401211556 0.310070103456373 0.321377865281783 0.34358512649648 0.379703407837869 0.388423490678678 0.388202638859531 0.383652354430941 0.354644655686737 0.351219606548799 0.364173358350632 0.360949567661192 0.360569083863634 0.362754932062526 0.365049497058969 0.363758275414044 0.372958671869435 0.376814849317495 0.384689327988594 0.397801005519239 0.405658554979476 0.418977686910683 0.429157024021511 0.434755637893367 0.437269272461101 0.431939303044796 0.427249059049224 0.421441886929561 0.41415681070726 0.415319774404042 0.404201655612548 0.397147285196503 0.382011147296508 0.36860400465233 0.348501602553454 0.329884463388368 0.310261854960965 0.293789000140744 0.283619836944671 0.282194235035761 0.289037793246023 0.296529160101073 0.301004021390767 0.307206907218413 0.310908828745265 0.323886762023334 0.344695598916946 0.352969944009475 0.33557458447403 0.299013351997323 0.290989599182974 0.285949963308896 0.279888605123968 0.275064087870029 0.268401700881968 0.264278915348662 0.261048791482864 0.25679694296073 0.257244820994938 0.254034745502109 0.26032889583587 0.261505001017125 0.265561914613405 0.271606501501979 0.272585306582757 0.271081555650626 0.271710119975448 0.26757729500584 0.269338255369086 0.270456662389514 0.269683525518583 0.267857335991993 0.258882658204559 0.252721551647566 0.243467863166867 0.240467690669381 0.238991122150975 0.239132065506269 0.239087510599238 0.231355692001895 0.236493756377247 0.235668300585797 0.237702962436267 0.236526586038665 0.230729546324527 0.23812523655482 0.233923873161021 0.226758797179014 0.214329467121339 0.21096609278189 0.213326808220406 0.213506639902128 0.214524700124314 0.213079376664048 0.216721016862683 0.218512841745099 0.217715248483339 0.218264962955902 0.219776976665891 0.219727299998826 0.229582840678132 0.238326288735212 0.253608511342969 0.261395567967583 0.257308223527586 0.254932858308726 0.25070068296628 0.251570410020303 0.251340492669661 0.248817468213879 0.248824950040468 0.245697918117661 0.248139077772036 0.246294065582082 0.242827363125128 0.242972417050283 0.241658371377802 0.241911573526025 0.242848382018836 0.242332636205825 0.240048231038873 0.238301711036376 0.241397437972064 0.244721067256167 0.250975636398779 0.253898613128849 0.261679039573564 0.269662782453718 0.279776673193611 0.288082003279638 0.293549797589321 0.292891594023648 0.290025129412647 0.285568712680281 0.281829139210483 0.284898637520814 0.280102088418488 0.277992491778854 0.271228733630158 0.266917892041137 0.260238496737947 0.257471149654799 0.253571665552332 0.249637881006148 0.246884785656363 0.243610141494373 0.23929313303686 0.23412255834779 0.230769837141855 0.229714848110402 0.229822031916328 0.228018329716107 0.228199564499203 0.226076942748275 0.22518387704147 0.225578784170032 0.223953638597573 0.222545887637784 0.223256837614375 0.221329000254739 0.222604121938714 0.224439338133963 0.225704689068501 0.227324385157647 0.227755191252934 0.230166759593079 0.230793733130412 0.23209282400618 0.231755961960772 0.233497563585481 0.235194972725486 0.23791383672101 0.242401532657871 0.245930546128836 0.252734606898493 0.25359835370097 0.256597338791007 0.259179906738415 0.262519060103621 0.266140614594532 0.269093627785903 0.270445708796755 0.266305729026135 0.263601752749861 0.258000995598535 0.258629838867233 0.256872238926314 0.254801139123717 0.258144901268213 0.260957001613109 0.265260222843146 0.275478591018602 0.285752048945299 0.301491157885377 0.324980058008782 0.361456153949872 0.401509337634878 0.452622129365421 0.501081674553896 0.549484926414513 0.610019107504439 0.626010889749851 0.645492536068893 0.64537349707929 0.623972502461704 0.631606834461289 0.640211767116181 0.647334470552287 0.632646020253432 0.626523808439305 0.620999213369819 0.619572310327055 0.615235197137852 0.631210846322972 0.638866860669091 0.635510092460584 0.64652962259838 0.644465627601844 0.618452993044474 0.573314486905156 0.549480121410894 0.576132758534736 0.572585418627098 0.53197368536114 0.513041757438492 0.487720302495485 0.488139819737174 0.474969171164753 0.454647820799657 0.437403411731392 0.428519621368065 0.43694091582004 0.41294112655795 0.422884339911564 0.419363139394494 0.402807096851967 0.382847323087515 0.372299540304697 0.364947689540109 0.359682082714132 0.368180092494778 0.381132667302432 0.367261680340675 0.355407120035514 0.344516483151655 0.34369063948331 0.328240171513341 0.320343632106465 0.312533165692399 0.304583586986897 0.302553353485953 0.293082684902413 0.28754798903758 0.282339630254452 0.281112653259653 0.27873994918233 0.274810101474281 0.278146017615395 0.275842317865667 0.279143231500619 0.288555022369981 0.295388628942644 0.308974020247749 0.321726016064287 0.341436432677265 0.357554431036835 0.376187200438385 0.38976679685258 0.400341273774454 0.414335161681368 0.41959501504231 0.414519565647621 0.412420284643349 0.412403940434497 0.408958295736721 0.403668001893342 0.400258253652007 0.401887579927401 0.410971217074126 0.40889735226842 0.401909823648663 0.402272819447535 0.405275652140911 0.413614919803335 0.427610013941988 0.434253066874762 0.44498391992364 0.48110024523687 0.527266821298328 0.538599258377032 0.465844991905827 0.494317709356648 0.439539676214066 0.425026493162047 0.431536646836636 0.405881737646685 0.390588686791828 0.401127155941477 0.401824590252161 0.401555713793441 0.413745269036958 0.430129724152201 0.458533278100945 0.477772583708002 0.583162832953293 0.56041633191543 0.727858170379889 0.432461721660939 0.33602357189548 0.333411529828813 0.326256957422095 0.325084799289956 0.330225377921558 0.318104746752442 0.319568679138813 0.31913516383605 -9999 -9999 -9999 -9999 -9999 -9999 -9999 -9999 -9999 0.292783761513233 0.304626856648291 0.317450206533245 0.332263943576756 0.612251602615624 0.767201438017537 0.730192433566528 0.636169200163491 0.521937410542231 0.502908654857139 0.502866492884537 0.513154543138502 0.568428243552 0.61983180487686 0.566003889742359 0.55523906076766 0.648137789891156 0.696114564152455 0.614722700405336 0.600599632446067 0.594860274550705 0.595727847673118 0.591008712506253 0.60466378919111 0.661366464585442 0.668777078017252 0.661163707471109 0.686075633477103 0.639064744421691 0.633094550774139 0.630114576116571 0.573635038259124 0.59738603588353 0.664467855679927 0.743720781077733 0.768723259475929 0.671217020199703 0.490119491142199 0.401028784406519 0.407326276238268 -9999 -9999 -9999 -9999 -9999 -9999 -9999 -9999 -9999 -9999 -9999 -9999 -9999 -9999 -9999 -9999 -9999 -9999 -9999 -9999 -9999 -9999 -9999 -9999 -9999 -9999 -9999 -9999 -9999 -9999 -9999 -9999 -9999 -9999 -9999 -9999 -9999 -9999 -9999 -9999 -9999 -9999 -9999 -9999 -9999 -9999 -9999 -9999 -9999 -9999 -9999 -9999 -9999 -9999 -9999 -9999 -9999 -9999 -9999 -9999 -9999 -9999 -9999 -9999 -9999 -9999 -9999 -9999 -9999 -9999 -9999 -9999 -9999 -9999 -9999 -9999 -9999 -9999 -9999 -9999 -9999 -9999 -9999 -9999 -9999
-9999 -9999 -9999 -9999 -9999 -9999 -9999 -9999 -9999 -9999 -9999 -9999 -9999 -9999 -9999 -9999 -9999 -9999 -9999 -9999 -9999 -9999 -9999 -9999 -9999 -9999 -9999 -9999 -9999 -9999 -9999 -9999 -9999 -9999 -9999 -9999 -9999 -9999 -9999 -9999 -9999 -9999 -9999 -9999 -9999 -9999 -9999 -9999 -9999 -9999 0.65803007454036 0.673649498673315 0.699340772476905 0.691654022393228 0.662053794845546 0.623981778644414 0.609392556527948 0.608284130278621 0.606306258477473 0.612279609288978 0.607271055407822 0.589026197228352 0.578080798651886 0.567646843120218 0.550721067751218 0.535342361110295 0.525825789559426 0.507640913848985 0.497048544238219 0.487914521469373 0.478698813286171 0.472871966843381 0.463799443042268 0.464356692263666 0.456979834600719 0.448442073472265 0.443188235499741 0.4349714036826 0.414783154982508 0.378840473443851 0.347670527759407 0.320300431044207 0.315268828920433 0.331313276802678 0.309719761020787 0.308385629413868 0.316145845303438 0.345943540227314 0.401194977926745 0.381426016804539 0.389709215093593 0.402255125838891 0.385111498724628 0.364222649593762 0.371713876736886 0.3755372950832 0.384446875814157 0.374886232719688 0.369961512938543 0.366708941657355 0.374499525871833 0.387850695862417 0.399524944772968 0.412247819631694 0.411502255548355 0.411076413269758 0.427629200158449 0.437853623940552 0.449231654569599 0.444115532436798 0.444620427672441 0.429181683147834 0.430412508220757 0.41433103441924 0.407664132787643 0.40201131143888 0.394712940706661 0.386416402558295 0.375667371978154 0.358263359917594 0.336175181705562 0.310952720387519 0.294613362749196 0.282593169617881 0.280477113748403 0.284963642282676 0.294613835698898 0.301332835095953 0.305409046928748 0.322028857546422 0.335444904871123 0.345964994790091 0.352477841405377 0.309290566764646 0.294357803593772 0.289948952212459 0.283845304351825 0.281861801135382 0.278195311451291 0.275264929272982 0.272724095326244 0.268460775115752 0.270477848836843 0.271017382750862 0.265373792561303 0.27025273791222 0.273937652613648 0.279246217890751 0.281416464708899 0.279128173593749 0.276304457665513 0.276082261322738 0.273260517638075 0.271738242269231 0.272767518334195 0.274003464535603 0.273397238821379 0.267148399594197 0.255779346037478 0.244201083831145 0.237319101399154 0.236867736074626 0.234834899059982 0.23696800492709 0.234313132031363 0.233458448507453 0.236883302742301 0.240725845854839 0.240742489532728 0.239969005609698 0.239545672542609 0.238352080001768 0.231450288398056 0.211943834916221 0.211416873834032 0.215286199798293 0.216873969320382 0.220560270721354 0.219440510180909 0.221119498927577 0.222315484647177 0.221277439125332 0.223870418126639 0.223907578653455 0.226129780434809 0.234265857774884 0.244611995324831 0.259654898261519 0.267853843320566 0.263695007689387 0.258008660557405 0.262400696386887 0.262482373135802 0.260695832671376 0.259891749063349 0.255891319055101 0.252978715002769 0.252853643214207 0.249871738620516 0.250455539406933 0.24662861465819 0.246630026515343 0.245719115057543 0.240604183576825 0.238451467609952 0.236635391075655 0.239835930313332 0.240635848990636 0.244494800627614 0.25363079703575 0.260490300319068 0.267478893683758 0.284207274771151 0.295934935761303 0.298933599974815 0.295384552059377 0.297835543336466 0.290954261810476 0.287596680139483 0.286971295819707 0.279896690623544 0.277540463529491 0.27349018403785 0.267417886400057 0.263677335587264 0.258271933399748 0.256230015064422 0.253836003500513 0.251775712839813 0.250156212562858 0.247833167717469 0.242751987818589 0.235678663574442 0.233672255514079 0.232045283677988 0.230889311976061 0.231072913471417 0.230945834935303 0.22792864695443 0.225836273196207 0.225138340988454 0.226392666099083 0.222658642139769 0.222195238525722 0.222311248053709 0.222204313057056 0.223198235347789 0.225735151081681 0.226311722582952 0.228949650809924 0.229204801679672 0.229824831372289 0.232643888038566 0.235588152553999 0.235873523126298 0.242525792259526 0.243999966385773 0.246360331772176 0.25202407202488 0.255182388102607 0.258861604074712 0.259994318288605 0.26267924042521 0.267841700122882 0.269085977959038 0.272238791283894 0.269804333319368 0.265901052380097 0.261849348427133 0.259846147855837 0.25771565745958 0.255283746404056 0.254653050960576 0.25545228770382 0.257677690696392 0.26522293366622 0.271539292518122 0.282270849837102 0.309595788097438 0.351875561789004 0.402330648209198 0.454384502693988 0.489575180735087 0.528135063695111 0.584309911501693 0.579839065061946 0.573585202659996 0.627353089321676 0.652961079134722 0.650611682540166 0.639214990946823 0.647221943482165 0.641149357415365 0.636586652760264 0.636667764685869 0.640956456173876 0.6448515360221 0.650119713585868 0.683670464843302 0.731678166846343 0.679334558951902 0.681485734249422 0.647830185625988 0.586631665480537 0.572903578657917 0.558808375518265 0.567740793200465 0.541882717869651 0.516054783255927 0.493644453338313 0.47306646036584 0.469292840200064 0.447644980162725 0.435228154265518 0.436227126464737 0.411776833893722 0.416048772982019 0.410775005305496 0.406840887946463 0.413789980257149 0.405411984954791 0.377755866280318 0.369961867712831 0.371413917703132 0.368487192062617 0.369434560547689 0.375937849307297 0.372428138248788 0.359624098347621 0.349653790477971 0.339557101830969 0.329530872737959 0.316837146152457 0.306059937580437 0.304388366383965 0.300936042962109 0.290720184094312 0.284528500808243 0.27733377157186 0.274438222547998 0.27335884140139 0.273423451080896 0.273585667030714 0.271864383025146 0.274936772035658 0.281196125894621 0.290601431721275 0.30202565076688 0.315711881535456 0.332328547361909 0.350770433545068 0.369561458578273 0.382127744316085 0.392146325876388 0.414950964948406 0.417369619702656 0.414618061727542 0.413155940377415 0.411014311407294 0.410762360323373 0.40886838278433 0.406396729576291 0.403787644110466 0.412695986129502 0.415184376241974 0.40738669995004 0.419136681396357 0.423212547855711 0.428937604079937 0.445606393276936 0.465965115425809 0.474567862711649 0.494172945353821 0.537655045025501 0.588576404101207 0.540986928835847 0.545076513593842 0.474195350708747 0.43576915183804 0.441895213124316 0.407337678311096 0.376684362915602 0.39024124194816 0.39498486910291 0.400565215294877 0.414926827394612 0.430729491801115 0.459037914262876 0.496421530051378 0.614431376761997 0.60531497317824 0.641330213178804 0.454455977864642 0.405486819476902 0.323012431249296 0.336773324257126 0.32873113365458 0.381376523297332 0.392091158655675 0.36301271086528 0.314227247179582 0.314069408707673 -9999 -9999 -9999 -9999 -9999 -9999 -9999 -9999 0.287125552166763 0.300229231649768 0.315274266466718 0.337163528098335 0.43052438159341 0.622463351887841 0.794232567595747 0.752310527377935 0.559892433924755 0.515769311313167 0.518790993048658 0.528744944880935 0.547298594335286 0.591445765778251 0.571232238743241 0.564338171428029 0.655309480192257 0.594091508085929 0.673349129482215 0.671656762698909 0.657663886082871 0.627716407492288 0.63409632187648 0.654987117922898 0.684940833255512 0.634621485691529 0.609005333093632 0.571707950441179 0.538410219503887 0.626663545047835 0.646561857259463 0.642486554793393 0.585154902237906 0.55082849775489 0.699710890662456 0.61476613561338 0.473730330422891 0.419027686504248 -9999 -9999 -9999 -9999 -9999 -9999 -9999 -9999 -9999 -9999 -9999 -9999 -9999 -9999 -9999 -9999 -9999 -9999 -9999 -9999 -9999 -9999 -9999 -9999 -9999 -9999 -9999 -9999 -9999 -9999 -9999 -9999 -9999 -9999 -9999 -9999 -9999 -9999 -9999 -9999 -9999 -9999 -9999 -9999 -9999 -9999 -9999 -9999 -9999 -9999 -9999 -9999 -9999 -9999 -9999 -9999 -9999 -9999 -9999 -9999 -9999 -9999 -9999 -9999 -9999 -9999 -9999 -9999 -9999 -9999 -9999 -9999 -9999 -9999 -9999 -9999 -9999 -9999 -9999 -9999 -9999 -9999 -9999 -9999 -9999 -9999 -9999
-9999 -9999 -9999 -9999 -9999 -9999 -9999 -9999 -9999 -9999 -9999 -9999 -9999 -9999 -9999 -9999 -9999 -9999 -9999 -9999 -9999 -9999 -9999 -9999 -9999 -9999 -9999 -9999 -9999 -9999 -9999 -9999 -9999 -9999 -9999 -9999 -9999 -9999 -9999 -9999 -9999 -9999 -9999 -9999 -9999 -9999 -9999 -9999 -9999 -9999 -9999 0.670701080241945 0.687156635547386 0.686946447157173 0.660175571867574 0.628630077634558 0.604256313030884 0.600244286081461 0.604704960212679 0.611130230862685 0.607772090355791 0.603183964043357 0.5870162146962 0.582380923755997 0.56426318289868 0.554537968854411 0.538972030594715 0.52697925630689 0.509831889500903 0.491518490311585 0.482455592926824 0.473051304137861 0.463827905414575 0.456950035087759 0.454898149280961 0.450355759749018 0.440530577173102 0.434108793843621 0.416492661400571 0.379607674288581 0.359844414306882 0.345897464595287 0.354529624535842 0.365440785231284 0.366452962536635 0.324101304408953 0.338819144872257 0.369951196760803 0.423261871398568 0.410525550238715 0.411900117503454 0.418710138241542 0.375204154168906 0.368976247336468 0.378297702763011 0.378915745351322 0.388830934098149 0.380636343263708 0.37512179744894 0.375408430037706 0.378744786650827 0.398260767885804 0.417697024763544 0.427414498357847 0.426575271940529 0.434325078527267 0.441303791207052 0.461433243109176 0.459366984220677 0.459429090245285 0.442808732223271 0.428922821870802 0.422119212726687 0.41334673614949 0.405630516626636 0.403187628780478 0.397126732228347 0.395169407791803 0.390754429356318 0.375285311576784 0.347385273470415 0.31922786413564 0.288463594142571 0.275888424460472 0.283712050494245 0.295555559976916 0.301055987506777 0.309053625351059 0.316638223676162 0.332446484149009 0.350829886488848 0.362508166653323 0.328944667149893 0.301254204214679 0.297271482961878 0.295149533554343 0.291390646109676 0.286231444020749 0.28285026501115 0.288971837651505 0.280943881768912 0.279786193526191 0.279354974833605 0.278754436200244 0.279574827124647 0.280900222658153 0.28369154661774 0.289198681202452 0.291091847967198 0.288506968809516 0.286152255943494 0.285041821451059 0.280565917067269 0.279432867623739 0.283541784450975 0.284114392453271 0.280253879378462 0.272615972199674 0.261078934819785 0.249260596818547 0.237611020799096 0.233315692997546 0.233212881008544 0.236951987994395 0.236282790614237 0.239802270677268 0.240216848804595 0.243551878240914 0.242808275116789 0.245451771050457 0.243140158930894 0.244836533233492 0.2378056943344 0.224421312348218 0.221869996941822 0.222312322385625 0.223204525987629 0.226285119615351 0.224427750710422 0.224190043885112 0.225196762970904 0.229569634204003 0.231885329030194 0.2308109666871 0.234243545726466 0.240424681133737 0.256312160861661 0.263084347996274 0.27604273627692 0.266334156635006 0.273122479431283 0.272927746508133 0.271208774047267 0.263475179271486 0.265065091171357 0.259744074381591 0.257567070997447 0.254769141322543 0.256225056893722 0.257288173196828 0.255747739986561 0.253045945581414 0.247337102414018 0.244810704434021 0.237417861435055 0.236920327524107 0.237595424177286 0.240874482250055 0.247883862254506 0.259788658751989 0.264395338173103 0.2728792865052 0.279672068264241 0.290681199987578 0.297265511493769 0.301314049833503 0.298619141956967 0.294278791881769 0.291769688864429 0.285435934181248 0.283956822172482 0.276693398180923 0.27239463219664 0.269165994598193 0.26577730576685 0.26278205059855 0.259311849754542 0.258105199785999 0.255996220652128 0.254078121192852 0.255587500402019 0.247659058653629 0.239366439263492 0.237066454990329 0.235747089858688 0.233574006010609 0.232271035973259 0.232643098539645 0.231531458390055 0.229090823377506 0.228661038330651 0.227628727549167 0.226219484948121 0.224495498715285 0.220570264385052 0.221883756144076 0.222606432522033 0.225866949878017 0.229189999326135 0.229448227609281 0.232311214984935 0.235254584446228 0.237284750030352 0.238831513489367 0.2433408945464 0.245872643780924 0.248842194908666 0.252351156507958 0.255062835627373 0.260819887062647 0.261989276933265 0.264907115941801 0.269000772666083 0.271528666583904 0.274427060409964 0.272140561004283 0.268417834812336 0.265409630414394 0.262213142386936 0.25764907174529 0.255518987443372 0.25475490203643 0.253247915259107 0.256313239371055 0.257701180282956 0.264343555484659 0.270535285759538 0.285699474340165 0.316410339190576 0.380664609121613 0.418713381809315 0.446849524804748 0.46749764807488 0.511112878754205 0.578361834951447 0.536655152456601 0.547444986293121 0.568520289457567 0.607563027802436 0.664942613706003 0.660057072902849 0.644127475977886 0.653582594384022 0.657893521981979 0.66408595360947 0.67130442021078 0.671013922886069 0.686768122687949 0.670287193038098 0.695379255022327 0.692881682730839 0.649082124878367 0.60332626218738 0.610341388715353 0.574020552175549 0.561702675605643 0.540416001587628 0.515549361406295 0.475763303093306 0.463610341593988 0.453613249164315 0.442999310651377 0.428468299798434 0.426498362902414 0.416903871269006 0.401924845773461 0.392724895650623 0.399214393363147 0.399896574400932 0.40838303672472 0.390912694239273 0.376593171726395 0.364957635601737 0.368437542934551 0.368421195886863 0.364715633701916 0.365169436876211 0.364119701735285 0.357779898586124 0.358899060610947 0.333410718910373 0.322654717558092 0.311671565681608 0.30769276069634 0.306283861907551 0.298331763449084 0.288242022179711 0.281644932955921 0.276407521282439 0.2731583444086 0.271744689640101 0.26746908507268 0.267936978198045 0.265941717747829 0.268945041908334 0.273693518414973 0.277965054091434 0.288142269597689 0.305445026306786 0.327899689621673 0.341153517950047 0.363478863431867 0.375493518201368 0.388096027165875 0.409656339558205 0.411467353936883 0.412078859964345 0.414024889878326 0.414881082940573 0.410911264452995 0.413617717244866 0.416622908515972 0.414036998390434 0.414809867248017 0.421052492472909 0.42743249682357 0.439769560122788 0.441947070442533 0.451989261543936 0.47172786008573 0.491106730776915 0.508432332341909 0.52068694129082 0.549781441347745 0.603135207183519 0.615716752435164 0.476860395049866 0.474041678003993 0.453281397137826 0.432829314234345 0.419682574303342 0.380080108206771 0.417970373005674 0.413984495926075 0.412313800106605 0.42137883692495 0.482633641773956 0.519741931075303 0.591145569370867 0.634693512820132 0.6286316043783 0.587413028603117 0.635738331174983 0.461482626640357 0.33576989607082 0.324318329681973 0.338205313580013 0.368080245018497 0.417323706897408 0.405730236898097 0.365573929868508 0.323861537543627 0.319187145783488 -9999 -9999 -9999 -9999 -9999 -9999 -9999 -9999 0.295964004753853 0.313678115950847 0.333267557564234 0.443138178999365 0.521214306237016 0.64785918316729 0.652754041237415 0.554370246360217 0.5233524299855 0.536299212511242 0.524944974347189 0.593377217050617 0.612909011607036 0.579574902765475 0.567859244046353 0.632195572031324 0.568304335623503 0.62081335961699 0.656949351565515 0.620682053286271 0.67697880434805 0.68395365820805 0.691347959452469 0.690874653031417 0.640439187836028 0.625835422809725 0.575389882833192 0.512858633897768 0.491605800914367 0.55774481249992 0.538621581233255 0.545223231641614 0.563291748898311 0.50465276407222 0.487957755408892 0.437389389752534 0.42374362831417 -9999 -9999 -9999 -9999 -9999 -9999 -9999 -9999 -9999 -9999 -9999 -9999 -9999 -9999 -9999 -9999 -9999 -9999 -9999 -9999 -9999 -9999 -9999 -9999 -9999 -9999 -9999 -9999 -9999 -9999 -9999 -9999 -9999 -9999 -9999 -9999 -9999 -9999 -9999 -9999 -9999 -9999 -9999 -9999 -9999 -9999 -9999 -9999 -9999 -9999 -9999 -9999 -9999 -9999 -9999 -9999 -9999 -9999 -9999 -9999 -9999 -9999 -9999 -9999 -9999 -9999 -9999 -9999 -9999 -9999 -9999 -9999 -9999 -9999 -9999 -9999 -9999 -9999 -9999 -9999 -9999 -9999 -9999 -9999 -9999 -9999 -9999
-9999 -9999 -9999 -9999 -9999 -9999 -9999 -9999 -9999 -9999 -9999 -9999 -9999 -9999 -9999 -9999 -9999 -9999 -9999 -9999 -9999 -9999 -9999 -9999 -9999 -9999 -9999 -9999 -9999 -9999 -9999 -9999 -9999 -9999 -9999 -9999 -9999 -9999 -9999 -9999 -9999 -9999 -9999 -9999 -9999 -9999 -9999 -9999 -9999 -9999 -9999 0.675734383969724 0.687978020403831 0.67686564855122 0.650978352551301 0.610942314056373 0.586029382757772 0.593418359016214 0.598974933719729 0.599259267410447 0.614874408310249 0.606056346669332 0.602069616763013 0.590922201724868 0.575752874566015 0.570295462784616 0.553339874608868 0.538335426082825 0.523753235070125 0.497681394194331 0.486887257776507 0.473519053648542 0.4563912576384 0.454311846171737 0.45039558549583 0.442996053297942 0.43440289441825 0.429476522965841 0.416410901385678 0.387309288097934 0.370113229960762 0.364437198450981 0.360298761098513 0.390170431886986 0.379847854494963 0.347173334746139 0.375786479329217 0.397767733800534 0.42290249759479 0.437001742328616 0.439812702453433 0.44029493519532 0.371067407170796 0.380763217098407 0.379627320123626 0.379411824405435 0.38983686729089 0.380832852803796 0.378232973815077 0.383366388059894 0.389106073398348 0.400869959064729 0.414596448863897 0.429063842698631 0.445775494667634 0.467202164094534 0.465975799571498 0.479279549209743 0.474107766087282 0.452105404237501 0.433283417350108 0.423763163387748 0.419763953502435 0.415905951530211 0.400997156616822 0.405874422690522 0.401376452394917 0.40601611887249 0.410283222904863 0.395293500496997 0.370637185383365 0.333535463737929 0.305846155059602 0.287539897949292 0.29178034790016 0.30402838482912 0.312060324468885 0.317398443867759 0.327400796089581 0.355554848515594 0.356245880787703 0.32578437215091 0.310372779582509 0.302571430367284 0.300362403635616 0.294693330554065 0.29218969936184 0.290646536346563 0.28818381623644 0.28876541466667 0.290411005894121 0.291073466319259 0.28933751833522 0.289747787307633 0.289792894518485 0.291590531708603 0.290771601744963 0.296574478505215 0.296620398981436 0.293860972662923 0.291049717985192 0.290590975582342 0.28732969068364 0.287677387469798 0.289880307955354 0.286493580735684 0.284248906381039 0.277393441047226 0.267407648056008 0.258678130585685 0.248033644568391 0.237724646533387 0.237432490033893 0.242484436335661 0.241851072887052 0.244157722203182 0.244645471484121 0.245191636371247 0.24649380169575 0.247926457670337 0.251028666815002 0.245015883219031 0.238489808827125 0.235137479350031 0.234098614695618 0.233255885566955 0.232150840700365 0.23397594492856 0.231594287478431 0.231907834608615 0.23443211790946 0.237691027035018 0.23707961206288 0.242505258392748 0.240527284449784 0.250034321531511 0.258582775638006 0.271655048480337 0.271124150078339 0.278978463954828 0.289687127475822 0.282685598514898 0.275906711581395 0.271722503321689 0.266810457870458 0.26703041830554 0.264625878856054 0.265934995244626 0.265467956617116 0.262510833105389 0.262381212940106 0.259254789417469 0.254653971406875 0.248349414457526 0.242909198075826 0.237450426308037 0.235223197271182 0.241539438622882 0.252613517423193 0.260742075371832 0.268239234429389 0.277317625419849 0.284163818849011 0.296011256671058 0.309179672978355 0.309569862350427 0.305348876377928 0.30030884068337 0.298232969135209 0.289375766950338 0.284613630898014 0.280142952144048 0.274912211599521 0.268791588244545 0.263910260110809 0.263050622808877 0.259245983919609 0.258347801009162 0.258196671337613 0.261151354486783 0.257795165611506 0.252879941999502 0.245779002624856 0.241832158879336 0.24079949004783 0.238587428681336 0.237030199212756 0.23427393820583 0.234505774926254 0.232587019654105 0.231611172462148 0.232584768682838 0.230834617094034 0.229112431164924 0.224934463030884 0.223977084225671 0.228364499410247 0.230331497801233 0.23093761548304 0.233599748851747 0.23620772483681 0.238189258103159 0.241475585896996 0.246151894679086 0.249829727814479 0.252777834256977 0.254750793565821 0.256467913801244 0.260304853061907 0.262319386396758 0.267334476318377 0.271096310815183 0.273572876785742 0.276553602903985 0.273265160253528 0.271431113995426 0.269365843619317 0.265069160319429 0.261099078414415 0.256701976746902 0.254704984823031 0.255156738080552 0.253704505502379 0.257349187190068 0.26102621172614 0.267494111385462 0.274596547101646 0.293949111931558 0.330205577590168 0.372101808167304 0.416608536273982 0.440780572490334 0.47671522270299 0.521110494799382 0.585912052320629 0.592995781022942 0.517043108995688 0.524172457276482 0.571686453757538 0.659620966041591 0.653142451591908 0.665109951475113 0.679841249746148 0.693659033349007 0.70085218839019 0.700191972255136 0.706570998434593 0.722096876266474 0.649729270109563 0.64798138686923 0.731061865272041 0.642312293672303 0.572166206217611 0.590946953787543 0.559953693609349 0.544373204515438 0.494059744954508 0.4648245782125 0.454099475456532 0.445778821025023 0.430922942208634 0.426577976161447 0.416269882257997 0.409970107361946 0.401443476084422 0.402384787408336 0.385970578178859 0.39073256338435 0.389386059284754 0.397387548899342 0.380271712548698 0.369042925553591 0.364435991488188 0.365781777012866 0.36939145595958 0.366961658481902 0.363519680249621 0.361940024283083 0.354875415635989 0.346404598925325 0.332162589683202 0.319564322109596 0.31133416970813 0.306179222634845 0.3009463501948 0.292927557058685 0.287457151446116 0.28218669138866 0.277251263317073 0.274847497535324 0.26867419420641 0.267156396253069 0.267221347252643 0.265613385206326 0.264492482291245 0.266195087398266 0.266909661718897 0.278319772387481 0.297283162555213 0.316620374213023 0.335110742456284 0.366847271393995 0.375531571426653 0.383408315575962 0.402508261843633 0.410256737358361 0.412362541994623 0.408490617914719 0.416788449849633 0.415903850527748 0.418518499454066 0.416735127957435 0.413270445782334 0.414772556442572 0.424148794800748 0.454824393030345 0.464027842780036 0.475723349014769 0.486100438154027 0.505876642438719 0.536687618434991 0.577071242462281 0.599977626324946 0.627198045961615 0.555449908197677 0.487608585839765 0.455374442734071 0.43532842691003 0.484468345563404 0.452047011742542 0.413635867969223 0.384067104894013 0.440755303309969 0.519174648235028 0.547002544028118 0.510883244655519 0.456260128750004 0.495252545822982 0.501670357043155 0.583392140125455 0.626381481351226 0.625415157192595 0.708645324500977 0.461532739437939 0.329496495784765 0.321019831960664 0.327571414238997 0.323609978568492 0.392023608155064 0.44505503140894 0.391901440213464 0.32677246487659 0.310350804941369 -9999 -9999 -9999 -9999 -9999 -9999 0.314135366820517 -9999 0.29805833741503 0.302752906942924 0.330900025152073 0.393531686215398 0.427766010520039 0.621950093047243 0.753077275014235 0.56663432786237 0.542413537785927 0.552563267598452 0.588645406214838 0.613168699577013 0.714771349822302 0.630834746813958 0.568531911700932 0.565847029162022 0.538722035900407 0.564586177322788 0.570911271583505 0.66295882630584 0.684346448979173 0.629663613120615 0.55697291953845 0.560744079653131 0.631804252518289 0.6225402382105 0.636009431050147 0.533456103888753 0.436878987988497 0.437424944367011 0.433288500656089 0.446988593505606 0.442325083291678 0.443076175876964 0.419788324151217 0.419115035365632 -9999 -9999 -9999 -9999 -9999 -9999 -9999 -9999 -9999 -9999 -9999 -9999 -9999 -9999 -9999 -9999 -9999 -9999 -9999 -9999 -9999 -9999 -9999 -9999 -9999 -9999 -9999 -9999 -9999 -9999 -9999 -9999 -9999 -9999 -9999 -9999 -9999 -9999 -9999 -9999 -9999 -9999 -9999 -9999 -9999 -9999 -9999 -9999 -9999 -9999 -9999 -9999 -9999 -9999 -9999 -9999 -9999 -9999 -9999 -9999 -9999 -9999 -9999 -9999 -9999 -9999 -9999 -9999 -9999 -9999 -9999 -9999 -9999 -9999 -9999 -9999 -9999 -9999 -9999 -9999 -9999 -9999 -9999 -9999 -9999 -9999 -9999 -9999
-9999 -9999 -9999 -9999 -9999 -9999 -9999 -9999 -9999 -9999 -9999 -9999 -9999 -9999 -9999 -9999 -9999 -9999 -9999 -9999 -9999 -9999 -9999 -9999 -9999 -9999 -9999 -9999 -9999 -9999 -9999 -9999 -9999 -9999 -9999 -9999 -9999 -9999 -9999 -9999 -9999 -9999 -9999 -9999 -9999 -9999 -9999 -9999 -9999 -9999 -9999 -9999 0.69178811044605 0.677073759073401 0.647255667854076 0.612749513454963 0.599464195417605 0.598346214216292 0.600343591866192 0.594924579393777 0.601441367875457 0.605327450850511 0.589158731859689 0.575992189231963 0.576349199913246 0.577623092627349 0.56721543195387 0.549929066394773 0.526776493092375 0.503590913757561 0.486567972980649 0.464546724239311 0.455729046372975 0.452504219973514 0.443024307215478 0.435160574595139 0.425731643698875 0.420018077546385 0.416978511559119 0.390543407460862 0.375699515836497 0.371393063891839 0.367428240065325 0.391901461765951 0.397712611185522 0.38752191027814 0.409428618157554 0.415231155005364 0.420326386467378 0.452641603886087 0.467236667904312 0.435302307984157 0.367860252557378 0.386861912917698 0.378861908232562 0.386287603449695 0.376261970615155 0.384699382565242 0.392404357306607 0.393910528890703 0.404545982854852 0.408393376057002 0.420420307978645 0.443485660346445 0.461058276716279 0.472675311505616 0.483762413452553 0.462454268198082 0.452162912110833 0.444173366328087 0.443015079591024 0.431328910560922 0.419446884497667 0.410236717021321 0.400849734447329 0.39753215890403 0.405365550049255 0.422828519866261 0.442761737061578 0.441495915144506 0.399033216497023 0.36092355278089 0.333875833394811 0.316812950479911 0.314997122402697 0.320056389756608 0.322484119305139 0.331679745211166 0.345088027538911 0.368623023267584 0.358546146703534 0.327341619666603 0.314390193611555 0.307954982233042 0.30370649644867 0.296468283395014 0.294512334734584 0.29582599454189 0.295028005578557 0.297061176263707 0.295574470596354 0.299179603684356 0.298971014069106 0.29793306080968 0.3000948908061 0.29461108928297 0.296697793533711 0.296554643524655 0.300380019372402 0.302577961152262 0.300067386665012 0.300309186027888 0.297481168400584 0.300351254250894 0.298450338436673 0.299114908377291 0.295549259673264 0.285044170971257 0.274493034832431 0.264497065621007 0.253664434850391 0.248761570510321 0.243373244655797 0.250574225989139 0.251295946265137 0.249821549945916 0.250996028114879 0.254683375490446 0.250803605393416 0.253864764977125 0.250411674678801 0.246651427699983 0.247852736568555 0.246156533047975 0.243633077997502 0.245217783157247 0.241525418008708 0.243222191941019 0.241871472660073 0.242642673480376 0.243275952284708 0.241304285050515 0.245980699952551 0.253930968169617 0.25244325547711 0.257064922501382 0.264904513145181 0.281688134683575 0.276160986410375 0.286095881674507 0.288184375934175 0.283981699887808 0.277767943231027 0.272319940163823 0.271092171959957 0.268151072744216 0.268525291092149 0.268156479151346 0.27053096545273 0.270018418958018 0.270967795469361 0.2689259086514 0.26007744085733 0.254128179893057 0.243750051820398 0.237239911616915 0.231475896245487 0.235388974624824 0.251882653144108 0.260994074934526 0.270691189979657 0.281314384483746 0.287601299679635 0.302739595482255 0.319371275012346 0.312149425131901 0.308549865436534 0.303852192210525 0.301468906197671 0.293618944151734 0.287274120943806 0.280415582633767 0.27205703010835 0.27158393436993 0.266940397360795 0.264631051904053 0.263238967072929 0.264128759506768 0.263375573684564 0.261016723930468 0.25957354759896 0.257819228781885 0.250733363836301 0.247231358085876 0.248302745157373 0.245166457507289 0.244534239330563 0.242379448748773 0.240777564743445 0.2376590016392 0.235498705852711 0.235055712896054 0.234519970899991 0.233076303588799 0.234290185946955 0.23209751887867 0.23285376017806 0.235019146969809 0.232916612410674 0.236652026059366 0.239658449889596 0.243280786257595 0.246848903462534 0.251142047488508 0.255359174363892 0.258810105585163 0.261167788824953 0.262031253659606 0.267491213045465 0.268473310618671 0.270692173107119 0.272864415506447 0.278252661154322 0.278125770834881 0.27826462026672 0.274638089246036 0.270423735475574 0.265999317069488 0.259351018358762 0.258270075268632 0.256251316862897 0.255794313540452 0.259061053942571 0.26139977785862 0.261644711007113 0.268141370317549 0.28407632854315 0.297832553712921 0.320387887545603 0.365777406540973 0.400162619074744 0.442971751777136 0.471306163503252 0.507206149778266 0.570659833564793 0.614411839071566 0.513805197451489 0.528657646435826 0.617308976225282 0.669423242883567 0.678039925781037 0.68906688480515 0.67388031489904 0.653506259098566 0.622898809059425 0.612255985217302 0.629641110932545 0.588054414663979 0.558208814085684 0.588084416574144 0.66410833652311 0.578484340744812 0.554564669133192 0.562375747268867 0.523165188999082 0.484092115019187 0.479484552335079 0.458872744474593 0.433233301381549 0.417884601621079 0.416741250751723 0.411890425053231 0.418265079921331 0.403640388362323 0.408509854508209 0.411175466603798 0.385652535412585 0.381904152700739 0.384302078404649 0.387656237559734 0.370616012814227 0.367750002183055 0.367670886569025 0.36888634081958 0.372117940012246 0.366811031610943 0.361406161905822 0.359602204987008 0.358246147908135 0.34671467977353 0.33036577421438 0.319435040633284 0.311016721935918 0.304899110087948 0.298579187956177 0.29191803919938 0.284597567142982 0.278818776608213 0.278175400800946 0.274887025028202 0.271461614302699 0.270548893955078 0.266748194965178 0.268896331924199 0.269006759777958 0.267728061084625 0.26893226793363 0.277302507777189 0.296562736642865 0.312946795414765 0.333369695762568 0.361073300116458 0.379148149069219 0.383716278521192 0.396854881639881 0.406538712601093 0.41013249996752 0.409875534627343 0.415835938378859 0.414980916457421 0.42035197273804 0.421981358785821 0.420873597726519 0.4312545582039 0.448529458220491 0.4926643684071 0.503846403520222 0.524134795137505 0.536802391518268 0.555765356119762 0.581515275014932 0.600037211939 0.602184465017215 0.528971556196627 0.504648824430662 0.428510942314233 0.419598895637495 0.435345364147534 0.483516933345042 0.454427507931611 0.417144193466271 0.38447304389774 0.391377778542115 0.408362203286673 0.429693022778288 0.423135275130718 0.41667159777077 0.429753420381179 0.454962561645646 0.562474855584389 0.633648089729056 0.637151236852192 0.720078660550299 0.45357781758597 0.33068861609812 0.324842219525165 0.32077688772277 0.324491597115035 0.351577701519042 0.451393972525315 0.411183929069216 0.340893095155524 0.312624697708902 0.30943663178914 0.310135285809945 -9999 -9999 -9999 -9999 0.288028381898402 -9999 0.311277916846234 0.304300022670777 0.321907282023254 0.360813885438563 0.438907329180004 0.729845404543794 0.672263074680215 0.635719480825089 0.773592057420011 0.700805507670384 0.677769113413524 0.680773108972565 0.642967540827946 0.591447481692781 0.594672546308794 0.634235028199186 0.598495854829308 0.611438242693297 0.597994630848496 0.544637155500002 0.509823751087852 0.485615041316666 0.490093808946399 0.536686271852107 0.536905092166246 0.496791671692982 0.476353169924613 0.425844417275658 0.407315074596867 0.401665574925437 -9999 0.411554737175777 0.400105704487031 -9999 -9999 -9999 -9999 -9999 -9999 -9999 -9999 -9999 -9999 -9999 -9999 -9999 -9999 -9999 -9999 -9999 -9999 -9999 -9999 -9999 -9999 -9999 -9999 -9999 -9999 -9999 -9999 -9999 -9999 -9999 -9999 -9999 -9999 -9999 -9999 -9999 -9999 -9999 -9999 -9999 -9999 -9999 -9999 -9999 -9999 -9999 -9999 -9999 -9999 -9999 -9999 -9999 -9999 -9999 -9999 -9999 -9999 -9999 -9999 -9999 -9999 -9999 -9999 -9999 -9999 -9999 -9999 -9999 -9999 -9999 -9999 -9999 -9999 -9999 -9999 -9999 -9999 -9999 -9999 -9999 -9999 -9999 -9999 -9999 -9999 -9999 -9999 -9999 -9999 -9999
-9999 -9999 -9999 -9999 -9999 -9999 -9999 -9999 -9999 -9999 -9999 -9999 -9999 -9999 -9999 -9999 -9999 -9999 -9999 -9999 -9999 -9999 -9999 -9999 -9999 -9999 -9999 -9999 -9999 -9999 -9999 -9999 -9999 -9999 -9999 -9999 -9999 -9999 -9999 -9999 -9999 -9999 -9999 -9999 -9999 -9999 -9999 -9999 -9999 -9999 -9999 -9999 0.696121117131207 0.687662634954705 0.66307049080242 0.624605631758222 0.603642389664223 0.600142739659091 0.60014252256661 0.582175532781609 0.585002727541106 0.58094747100406 0.56262614312979 0.562395430145021 0.565129852648078 0.563314684064386 0.567856380404133 0.549668348001389 0.5256244945394 0.504755759329893 0.480545171706561 0.466044286206236 0.454278257854951 0.441086975181323 0.430414984812115 0.430298740058597 0.424663347146673 0.421986370429403 0.419546402847108 0.398138652147229 0.378404246266995 0.390879718143711 0.393667845520633 0.394225084686181 0.431489445970477 0.431747314974305 0.42777104656338 0.426968085382473 0.422529480395564 0.432041249187154 0.404635403565159 0.403370236211254 0.363469106615473 0.373044535618123 0.379648427536201 0.38285552736735 0.386835768975969 0.393214409201041 0.41083004840669 0.407895280132699 0.430792374120897 0.429697221885065 0.434741974002088 0.445446181045114 0.471022210617686 0.476860830142363 0.466919719750418 0.46829751442669 0.469433952508452 0.462176364522787 0.453137869166293 0.430637511626078 0.410331502437554 0.401677249662138 0.391065836153721 0.392915638813484 0.401244353097839 0.425496979697801 0.462432502711424 0.466954201979952 0.422318234915759 0.382368571841999 0.356114043947469 0.340636648995584 0.333182780586241 0.330966532335713 0.337142736764972 0.341511940504187 0.351736381296868 0.373894782181906 0.351119233275278 0.3250371951964 0.316588592180878 0.307368038144409 0.297549223640364 0.293753133950285 0.292194215320416 0.297087681418954 0.303581925088933 0.300925417971579 0.301282023871085 0.302617923606033 0.309514463939534 0.307448613874815 0.30421603182382 0.302543004059336 0.300779507356102 0.299998001667052 0.301684695144915 0.30873891607395 0.311195558526587 0.307285309571846 0.310055690424126 0.307244395819501 0.306812225396089 0.307896770595547 0.300321970512232 0.292632171677698 0.287436085382161 0.275733888721954 0.267387914031954 0.258963145194187 0.25366878189328 0.251410372617546 0.260265895586599 0.257772056728203 0.257805894804985 0.260611599771502 0.257061883426391 0.260357120164626 0.253455876807458 0.256377713941834 0.256381583217119 0.252502223447443 0.253644584326606 0.254608445092473 0.253231342903514 0.2576803934941 0.256880762078211 0.249637904111649 0.251006606853583 0.25307761271588 0.253549357565838 0.258653046348435 0.259271582932151 0.269436533127526 0.277059099116839 0.281408967783522 0.279092618796103 0.287928171258824 0.290903556650665 0.291806774675058 0.28285977863444 0.277413101151533 0.270750391859053 0.270592772874103 0.273007471010495 0.273854991200616 0.280003763153875 0.284037192857265 0.283471761557677 0.279613599463218 0.269169301065058 0.257995212749461 0.248702666811312 0.240878255747185 0.231240434835904 0.237234187457129 0.254189451248448 0.264512485245495 0.27342802024219 0.281346730094526 0.293731722607724 0.306212883053335 0.315193887946048 0.310567938274747 0.31203479583769 0.306859974329826 0.303144762740877 0.295906422407738 0.289629323634045 0.28572057559211 0.278846529287147 0.272040030352498 0.269913661787874 0.264209786437804 0.266461276662998 0.265063402617579 0.264181929304709 0.266359903298008 0.262151741919235 0.263368026192988 0.261603797096347 0.257001562175284 0.253674114595862 0.252233992598232 0.252520640825863 0.248440847303794 0.247678949289586 0.24469716509783 0.243455398112944 0.240546863627915 0.240059823026507 0.240219517784464 0.240458376874099 0.239391161951926 0.238798584900151 0.236493909418864 0.238866887646198 0.241137246738695 0.245112765529363 0.249166261186438 0.252134967723635 0.257839529170277 0.260200675565286 0.264240571369859 0.265739386115754 0.272426820358577 0.273548497885328 0.275989047314849 0.276692841114095 0.2793076061201 0.283284360643232 0.28329548243522 0.278077891820608 0.274438995332622 0.269785746229342 0.263521660117089 0.259305258310499 0.25937135720146 0.257530716982139 0.261671346998648 0.262978824410593 0.267983769594572 0.274621560310458 0.27586452704781 0.296561391743001 0.298986830506139 0.321327276657145 0.370535183102701 0.395596996693004 0.425637590393118 0.465427071676248 0.505828729332462 0.581352768609547 0.607322005772261 0.568249762965775 0.563635992105561 0.612687683307729 0.670301671412223 0.671597642184017 0.655538327311535 0.635333419138015 0.57596266274099 0.561428750523011 0.549827708803142 0.562051194802709 0.566832971436864 0.520978311568287 0.568896877367846 0.695268226919172 0.622934744539522 0.538001688582594 0.505043195371271 0.462272781610612 0.455634295749388 0.468205650291077 0.440882855802421 0.42354004833976 0.413936746501844 0.398163803586704 0.387662397349308 0.385363578119426 0.3904577978931 0.400752585805778 0.398670229230961 0.378151434171824 0.372380391140258 0.37748350545603 0.379858380884238 0.372930830857245 0.368503833419366 0.369255043853998 0.370230204629196 0.375759908167279 0.364850011747884 0.362328492195372 0.364441757044786 0.358688711579578 0.352829980442081 0.336157589444151 0.320733182174948 0.313598475045964 0.304567930416886 0.297534301157678 0.28714215799129 0.283932470283553 0.282870027058561 0.28074170709476 0.276820838530927 0.274096228559823 0.274489075384977 0.269510696491587 0.27123001946991 0.270346520209143 0.275444350423305 0.275736776610093 0.28353593839291 0.297185627385977 0.314911792725196 0.333510234218851 0.35645649724953 0.376300244450417 0.387428877468192 0.394935918572171 0.40372668850168 0.410316628162782 0.411769295018141 0.418673264367798 0.41957045558494 0.424267978171526 0.432672434672445 0.442655558123319 0.459790637235155 0.48039377027369 0.516797320161227 0.546886331292067 0.527690241786209 0.536102338848022 0.554788572745839 0.573187098635427 0.587530610924111 0.600029240745795 0.609295611882295 0.548502689028085 0.474173933247077 0.45737299940228 0.432705185001963 0.461415523408037 0.449066328386278 0.402305554172039 0.395283329417825 0.394697424920997 0.388912343546612 0.397592244823253 0.403166072387134 0.418564410574999 0.435179335982771 0.562076689003946 0.562987492898907 0.590478381212626 0.633353772813933 0.632845714178635 0.45602627181763 0.327458500046287 0.317122451114768 0.334148448593581 0.327449887297722 0.32764458654702 0.366376652675351 0.407024898495675 0.36739124076583 0.357145880344446 0.327760628253037 0.301462623357597 0.309931930943548 -9999 -9999 -9999 0.301801941620804 -9999 -9999 0.314666830913404 0.309452317863174 0.373020638114742 0.467637738153158 0.624611249581641 0.726972524931046 0.731709286839106 0.749254739965839 0.63405074051811 0.637508261177139 0.698042319719537 0.619539763641878 0.674480141081945 0.628110486911061 0.601892887634682 0.558242773612869 0.557529708100572 0.564161579889958 0.533233293354381 0.499227110644711 0.463666742466823 0.472823272685662 0.484345153486878 0.473608465450264 0.452392494380746 0.419447529518483 0.409186339815869 -9999 -9999 -9999 -9999 -9999 -9999 -9999 -9999 -9999 -9999 -9999 -9999 -9999 -9999 -9999 -9999 -9999 -9999 -9999 -9999 -9999 -9999 -9999 -9999 -9999 -9999 -9999 -9999 -9999 -9999 -9999 -9999 -9999 -9999 -9999 -9999 -9999 -9999 -9999 -9999 -9999 -9999 -9999 -9999 -9999 -9999 -9999 -9999 -9999 -9999 -9999 -9999 -9999 -9999 -9999 -9999 -9999 -9999 -9999 -9999 -9999 -9999 -9999 -9999 -9999 -9999 -9999 -9999 -9999 -9999 -9999 -9999 -9999 -9999 -9999 -9999 -9999 -9999 -9999 -9999 -9999 -9999 -9999 -9999 -9999 -9999 -9999 -9999 -9999 -9999 -9999 -9999 -9999 -9999 -9999 -9999
-9999 -9999 -9999 -9999 -9999 -9999 -9999 -9999 -9999 -9999 -9999 -9999 -9999 -9999 -9999 -9999 -9999 -9999 -9999 -9999 -9999 -9999 -9999 -9999 -9999 -9999 -9999 -9999 -9999 -9999 -9999 -9999 -9999 -9999 -9999 -9999 -9999 -9999 -9999 -9999 -9999 -9999 -9999 -9999 -9999 -9999 -9999 -9999 -9999 -9999 -9999 -9999 0.735670130045083 0.698919860898239 0.679898029503429 0.628324994218404 0.59564683186263 0.574862489841593 0.576408784446991 0.561614515066017 0.560216907862145 0.556697555191743 0.56225436014625 0.545575754974896 0.542637115695309 0.556656501184847 0.561766901649109 0.553982226542081 0.536533415080946 0.515112881196289 0.492881539182277 0.459618615636814 0.443578404851909 0.429093372467073 0.423970308087031 0.425784874304076 0.416538666378554 0.424268268580139 0.422003685055405 0.403110694142043 0.401535340808171 0.396335800818312 0.399799160903795 0.409701073462914 0.452668450167383 0.467616376200785 0.452973620383069 0.431574945603939 0.419085676777752 0.407020860568062 0.408401545839528 0.404525007065069 0.364175926752943 0.36632503781763 0.381175872768433 0.393411979039835 0.406886378366249 0.421623319264877 0.420510479499934 0.438516371806895 0.454825459887801 0.444495239591458 0.456296197831461 0.474664147216307 0.474213271509032 0.471497305671224 0.47932222086355 0.491196748996438 0.487442411327178 0.470488193541287 0.448055986660877 0.428919522118587 0.411223173357935 0.396152118422624 0.388364405461036 0.382152635936048 0.388357852416384 0.409959610856348 0.459038196315438 0.465176770298823 0.428099842170793 0.396273291506677 0.375237647651732 0.360329242711901 0.350549365888852 0.346966148403576 0.349356542171149 0.357689381134985 0.3643155547135 0.379473345875841 0.341038783063978 0.325808622468455 0.314625832225567 0.306013701487842 0.297507238407177 0.294652994159492 0.297133504321508 0.29956956208911 0.300378681429682 0.304224888668052 0.30666487252873 0.31345286136501 0.314579057766745 0.310758964284818 0.310733751248594 0.309621404134802 0.303954462177951 0.304388016493857 0.309080776347156 0.314901404042558 0.311662147818798 0.312119565343846 0.317395220590045 0.317641814879594 0.314353051013344 0.309071760155849 0.310706132503224 0.304477137159542 0.294138497011144 0.291648659825748 0.279686259518819 0.267774893939358 0.271040221020332 0.268929730495711 0.264067663599651 0.266220827174467 0.265573453086504 0.267739091457798 0.263052397749939 0.26305322905953 0.259922524115647 0.25998337710064 0.260334115397288 0.260193722121246 0.263076624796045 0.263480795702699 0.264035809162641 0.265000572376999 0.262440828000329 0.264886409400924 0.263228348362818 0.26220959468442 0.263734783870147 0.27270074922558 0.271333814033361 0.280329247184074 0.288304770771323 0.287173421201766 0.286210210689759 0.292008452003218 0.295842261912612 0.295021555766205 0.290016027755698 0.284246966974857 0.277118267944617 0.27255563353825 0.278640911029882 0.285906323407255 0.293875559194853 0.299299484964061 0.29359029959881 0.287098929993436 0.281845816964679 0.264056878660788 0.253783457691396 0.242053593973052 0.239538845233959 0.245383153434825 0.254610822165783 0.269973171448905 0.274783196699116 0.285553613336474 0.29391134104686 0.303680383166008 0.309612150626073 0.315957010777161 0.311511298205921 0.307706014898725 0.303394578128063 0.297996186488228 0.28911361014738 0.284177389606626 0.279988950886348 0.271375268761535 0.266658861210986 0.266961776859944 0.267172890144533 0.265686592337601 0.265969242675574 0.267153448047151 0.269142933849909 0.270063326568546 0.270126048968365 0.269477853624599 0.265633108108339 0.262333865412999 0.261431054958263 0.26060148907862 0.259544327741857 0.254058493108393 0.249085117544203 0.247701847937157 0.248634536425128 0.249867533603178 0.248778906082475 0.248250992284505 0.247450684073834 0.243747818669125 0.245981088901348 0.248778260967332 0.250742768968084 0.253666930886833 0.260149733143047 0.264955031566898 0.269853376820689 0.270776589997845 0.27527886815192 0.276687392164096 0.278026143413796 0.279771293292809 0.282354598038182 0.287770978534564 0.287958652557809 0.285504104882904 0.281284663304817 0.276547202209964 0.269069757246534 0.263999487236783 0.265049156724552 0.264254367354336 0.26602273894483 0.267903797175298 0.274571247504949 0.277220971408806 0.283682898326014 0.28999205950365 0.299590972130335 0.311762434595109 0.333259965917341 0.368828289764893 0.392780960511104 0.431390698785376 0.47890464352338 0.539376648735495 0.601799654473623 0.623843068528185 0.62755679925237 0.600539690428521 0.643209543733352 0.649757435325933 0.622621516322525 0.589972858698487 0.565598461475938 0.555748568301267 0.521498620397619 0.511003852833616 0.507560482142712 0.501481676305887 0.500198969262546 0.519703118899998 0.745273427265511 0.629964680781519 0.56025413027794 0.501665254423948 0.454305847156707 0.437738362352647 0.442334311435917 0.417750186997261 0.404641884026274 0.403733005507946 0.393566937342581 0.391629596780147 0.375904168691302 0.376175645510663 0.376467586981716 0.380326396753732 0.372838828636311 0.3725008170636 0.374932125668209 0.375604957681158 0.369527857263098 0.371189945837927 0.363424999633371 0.365132408938804 0.372947680341719 0.36510557584465 0.368599194005724 0.367284546894679 0.36248275861017 0.352971889912834 0.338360248300084 0.327326080958053 0.314940536719923 0.302669884874224 0.295566484914381 0.290169821379966 0.285615913494363 0.283146153412453 0.280598344609987 0.278786755413693 0.278291214123295 0.278812327114012 0.277686850269102 0.276825420109802 0.277717160955477 0.280931671514434 0.288615320637669 0.294800906744084 0.305343347687453 0.318056963374729 0.338758073748394 0.358031691672321 0.380645928722444 0.390779749472076 0.399057642382151 0.408731258186143 0.412105478862622 0.412476227346703 0.421726970216275 0.429863411857181 0.437792077420741 0.452282624742945 0.469204611301824 0.502260025313368 0.516959832941246 0.548515326145188 0.528204217423654 0.49968822118858 0.505915686104877 0.533975842484692 0.559839268647367 0.576655881475762 0.602840479581712 0.60313402829757 0.545664799702837 0.488067982145357 0.436867911552679 0.488445605030544 0.424411739516904 0.431555410675404 0.403819682884654 0.403542709065411 0.397504031506347 0.508949201530952 0.403754077423428 0.405011408377137 0.406036203285702 0.542025274249472 0.560703254296529 0.531246486722836 0.64580004277259 0.599257546735776 0.700078939494647 0.478297907016213 0.34800465188348 0.314310758914478 0.339858408012217 0.328804644841334 0.31069568713124 0.319341933123659 0.333180599232134 0.376074018434561 0.413574871276299 0.410598818653601 0.331428909282279 0.301608718538218 0.30189471501344 -9999 -9999 0.297606776851833 -9999 -9999 0.311998161233858 0.314677412826541 0.356627510516095 0.408961613443394 0.558806307204335 0.657917890484436 0.548823905982039 0.543565436953368 0.504613853040519 0.518993328719365 0.485384525531031 0.47242126501223 0.548481101413117 0.566228033895997 0.500586587134554 0.53736249521501 0.616952995615926 0.593835668167986 0.539956906540339 0.463573217478136 0.435367847703291 0.42444598533392 0.430338365928468 0.423233382263192 0.416961813417864 0.40560675787809 -9999 -9999 -9999 -9999 -9999 -9999 -9999 -9999 -9999 -9999 -9999 -9999 -9999 -9999 -9999 -9999 -9999 -9999 -9999 -9999 -9999 -9999 -9999 -9999 -9999 -9999 -9999 -9999 -9999 -9999 -9999 -9999 -9999 -9999 -9999 -9999 -9999 -9999 -9999 -9999 -9999 -9999 -9999 -9999 -9999 -9999 -9999 -9999 -9999 -9999 -9999 -9999 -9999 -9999 -9999 -9999 -9999 -9999 -9999 -9999 -9999 -9999 -9999 -9999 -9999 -9999 -9999 -9999 -9999 -9999 -9999 -9999 -9999 -9999 -9999 -9999 -9999 -9999 -9999 -9999 -9999 -9999 -9999 -9999 -9999 -9999 -9999 -9999 -9999 -9999 -9999 -9999 -9999 -9999 -9999 -9999 -9999
-9999 -9999 -9999 -9999 -9999 -9999 -9999 -9999 -9999 -9999 -9999 -9999 -9999 -9999 -9999 -9999 -9999 -9999 -9999 -9999 -9999 -9999 -9999 -9999 -9999 -9999 -9999 -9999 -9999 -9999 -9999 -9999 -9999 -9999 -9999 -9999 -9999 -9999 -9999 -9999 -9999 -9999 -9999 -9999 -9999 -9999 -9999 -9999 -9999 -9999 -9999 -9999 0.827904491289681 0.770994451716489 0.722023458053065 0.639703360923155 0.616545699379101 0.590035324082846 0.57363994928563 0.55775182628868 0.557223296391176 0.568210104199523 0.568340970014893 0.558972146619612 0.559928458681405 0.562903748911079 0.565413756904179 0.545542206658031 0.521891999739964 0.505130941447427 0.483638541185189 0.466121468741487 0.43245124321226 0.415385372564525 0.4103506588926 0.411082761627391 0.419289861866485 0.419023825521299 0.425097508886054 0.411278869869538 0.418155747832099 0.399561493326221 0.403712927871121 0.406278596167772 0.423964118203401 0.507310909361133 0.473811936499798 0.435169205542623 0.414225438574421 0.419180393817161 0.407427131952803 0.435199791198446 0.386313434039314 0.380983729997531 0.381175232701593 0.404830544436778 0.422096335154953 0.425390728476487 0.43890107336635 0.458979916074213 0.475785821018519 0.481413737650616 0.477814726015313 0.478851150367021 0.498268910130831 0.490592078271376 0.476016363331063 0.482285782713476 0.465195181244478 0.445724151647855 0.431950965655974 0.417514541801237 0.409041238114001 0.395431946163579 0.386954945651316 0.369302863740187 0.378765468247528 0.39943688363418 0.423290313421996 0.431132326455321 0.419067118065562 0.396768756759208 0.379881915104071 0.368567331636809 0.365177480166792 0.364631231773231 0.362636036238451 0.373455369548549 0.378643291340028 0.353107406775284 0.33987222628282 0.323600047467188 0.309802270674609 0.302386623348611 0.295917868630623 0.301160754059033 0.304375440981006 0.312978948224899 0.320403155909242 0.320905013455163 0.321981739381937 0.325667860604548 0.328437183874549 0.319077901672961 0.313597317758884 0.312541027512064 0.312165667290743 0.312361184806697 0.319101560588673 0.323223507195265 0.320602117465533 0.323285774361342 0.319299109978948 0.325370136937245 0.322781364573494 0.317430479460672 0.312475616933025 0.309163917256314 0.303016025458185 0.297228916468682 0.285840538782138 0.29051013607264 0.287774867954489 0.285650428070219 0.286149765598098 0.278266192566404 0.268107585645793 0.272097003191423 0.274836595854306 0.268965810753273 0.263287609240207 0.266293683443299 0.267729013932872 0.268985100059367 0.269420643637244 0.27027069366909 0.273896312307251 0.269299338928248 0.273557174593829 0.275062414918607 0.274504311848277 0.273240438606986 0.276718989222936 0.280894022590176 0.283194699448846 0.28813034688789 0.294544338835218 0.298252266940142 0.302766618785573 0.303661149152241 0.306039901982184 0.301696581270398 0.301232891939626 0.295495630202292 0.288868345305033 0.28341040043362 0.290674969460928 0.299097445306261 0.309421524841135 0.317200426543148 0.311459992383931 0.304263574035094 0.298150125650395 0.282390882929134 0.264146978470136 0.250561388979973 0.24521729940501 0.247713095852607 0.257109779595812 0.267248861039188 0.278544700098198 0.287020643632698 0.299154808006104 0.305792870872081 0.313092675190265 0.318845092398661 0.316198109854275 0.317754367222588 0.312541914192747 0.304930944868007 0.296384663177727 0.290758422657878 0.280942044781067 0.275560016862482 0.266653248641772 0.268440519591204 0.268687779987111 0.269609786437458 0.273084032785545 0.278626552393241 0.281125801527319 0.279120600214693 0.281956545210974 0.276164413395056 0.275172764660916 0.273557074416324 0.270593626897077 0.26756439343155 0.26621636866286 0.266441622677225 0.263969035487571 0.262735390420219 0.261097702874969 0.259843670933894 0.262825218832791 0.258734312160642 0.254966625404727 0.254403771415638 0.253800424707597 0.254836693124084 0.25919992627458 0.264167959137789 0.267444288494849 0.27032394602074 0.274978406243977 0.276647518081233 0.279562301959659 0.282240166569521 0.283344463991747 0.285653974773602 0.287018068853513 0.29240289557666 0.293819306527784 0.292114942853827 0.287937857492394 0.278789528771453 0.272126817354992 0.269937876804449 0.269754009398253 0.271225828525662 0.276838782258592 0.280207602757144 0.287156325013772 0.290861698975812 0.299350172880484 0.305613040896091 0.325419113626805 0.339337102530132 0.359956889361295 0.389283773379857 0.407915223099971 0.438737003402195 0.485795962857596 0.547953681784281 0.60679586558918 0.603396255450421 0.63439668625844 0.650777845077696 0.583941202410398 0.589506771807856 0.62508505020369 0.606115898733449 0.559281800606749 0.501029457930763 0.457445387336185 0.458959435869523 0.458953425153173 0.454117526388724 0.455543299047541 0.464211558419554 0.582796959534856 0.713506311503388 0.603624508568794 0.529605597900866 0.465913135192332 0.42986782676404 0.411473419998831 0.404811212910958 0.399276922389597 0.398947952900545 0.389888239010259 0.384018442929866 0.386687205419496 0.370735792340943 0.372765531920395 0.363013983826857 0.363951593565761 0.366564386662631 0.368779405950773 0.37222167855371 0.378007802057734 0.365637591426697 0.360367228729886 0.364647010609841 0.368746481537281 0.367944402101608 0.373607209863524 0.373812467770236 0.370830084519584 0.357146453684277 0.342286337807572 0.330089936360766 0.3161585711093 0.305325031999883 0.301047785167012 0.295270644305116 0.288918091458437 0.288863612125746 0.286078986309701 0.286234192017802 0.284064199123597 0.283913940429887 0.284036456563972 0.287511253573556 0.293614983490023 0.293668045926468 0.301073499597239 0.305097939796246 0.312489073310444 0.327153525395485 0.343150469347177 0.364558282958905 0.379836089628575 0.394659424780485 0.409629061680138 0.414323085250011 0.419705461623103 0.424823990985895 0.426125125968347 0.435376870032416 0.441244226363849 0.458256056083958 0.482209859862412 0.51649796285272 0.529759091271522 0.554689793527904 0.538836273836004 0.508262380546084 0.512131300249908 0.539893652232804 0.560178973854075 0.577180914488259 0.593687330467942 0.523332472743623 0.530300370435586 0.472019127759867 0.513875774307553 0.737662033082625 0.426310180846601 0.422884614818608 0.41058490868672 0.424310408452663 0.709138398337684 0.699526343914008 0.433387941922779 0.445791734452049 0.44020751235305 0.445925967157459 0.505808705189632 0.573877636999493 0.635838110276092 0.601584748424901 0.726223358249509 0.49868520159061 0.404440572824317 0.323455859895649 0.32182283189039 0.324324018272243 0.312208672766031 0.315733404450091 0.314624243902246 0.336353292396032 0.452979191374518 0.495979556554869 0.329618503006848 0.298452900788365 0.305843102309557 0.296308396756649 -9999 -9999 -9999 -9999 0.312832223708347 0.317077599542186 0.339541319205139 0.388834314799155 0.584203217562464 0.733088600254216 0.542669301526418 0.468368206198878 0.438148220963655 0.431068971479894 0.469018145672151 0.477991991872126 0.44870273545822 0.441381161095693 0.426917963990561 0.457715952849632 0.486889749224383 0.429651985943879 0.420396079118729 0.418654606382487 0.414729240443919 0.410201021342578 0.41383839241944 -9999 -9999 -9999 -9999 -9999 -9999 -9999 -9999 -9999 -9999 -9999 -9999 -9999 -9999 -9999 -9999 -9999 -9999 -9999 -9999 -9999 -9999 -9999 -9999 -9999 -9999 -9999 -9999 -9999 -9999 -9999 -9999 -9999 -9999 -9999 -9999 -9999 -9999 -9999 -9999 -9999 -9999 -9999 -9999 -9999 -9999 -9999 -9999 -9999 -9999 -9999 -9999 -9999 -9999 -9999 -9999 -9999 -9999 -9999 -9999 -9999 -9999 -9999 -9999 -9999 -9999 -9999 -9999 -9999 -9999 -9999 -9999 -9999 -9999 -9999 -9999 -9999 -9999 -9999 -9999 -9999 -9999 -9999 -9999 -9999 -9999 -9999 -9999 -9999 -9999 -9999 -9999 -9999 -9999 -9999 -9999 -9999 -9999 -9999 -9999
-9999 -9999 -9999 -9999 -9999 -9999 -9999 -9999 -9999 -9999 -9999 -9999 -9999 -9999 -9999 -9999 -9999 -9999 -9999 -9999 -9999 -9999 -9999 -9999 -9999 -9999 -9999 -9999 -9999 -9999 -9999 -9999 -9999 -9999 -9999 -9999 -9999 -9999 -9999 -9999 -9999 -9999 -9999 -9999 -9999 -9999 -9999 -9999 -9999 -9999 -9999 -9999 0.845202780049296 0.823823917046821 0.758101099670854 0.702575969122471 0.658251501047014 0.626467617536357 0.603203171397831 0.583628896082694 0.577719811811431 0.57935403530565 0.580198352209681 0.58265994147186 0.587818563550862 0.586401273490797 0.584884772389109 0.550322166340932 0.531767943480022 0.518199693465446 0.495748064925354 0.459347013130871 0.433328646087075 0.418021736067938 0.413001212337565 0.411022548769031 0.427519968679325 0.423880731540078 0.421565203227989 0.423694133598219 0.438134962330899 0.409408633765849 0.404823267363873 0.403599145815984 0.417269940141897 0.44474691231262 0.479396184655336 0.450641139932087 0.423802458452541 0.428506052691325 0.426662519465146 0.431415933994095 0.429503074596832 0.419691890606409 0.402457746691385 0.408469238975359 0.426443510178176 0.430316915814882 0.451029639318687 0.481201254127459 0.508777989260424 0.492987681417878 0.521958537988928 0.532770205722439 0.497697489447894 0.495347446262422 0.470162664846786 0.458056984598217 0.452445234101081 0.436179176190244 0.427338646674762 0.42056037384091 0.410749187673185 0.400440610251119 0.388250109095676 0.377506765142859 0.383128599132143 0.394026440438818 0.406987382603659 0.411960869862266 0.408710340553316 0.398422258362714 0.389525715462631 0.379246493085895 0.37146200020275 0.3741382495931 0.373847600595493 0.386702838190119 0.383428631838615 0.355795968874853 0.33264679607596 0.319232433827016 0.311535904858633 0.303608479560165 0.301549305538126 0.306342526062659 0.316862205133393 0.329656138702857 0.337843055755774 0.345052580397725 0.339481079919978 0.34004540045305 0.337047553159395 0.331471141669573 0.321239610515964 0.321711333112802 0.315146158060151 0.31921783073817 0.322873707054724 0.327751838943168 0.331309120398936 0.332409650641292 0.332931988997724 0.328956225155986 0.329521231453299 0.322412874567509 0.319152748594625 0.317761425042258 0.311156470619059 0.305622881438894 0.313030374961295 0.306247562510071 0.298056651528353 0.295705198096743 0.29325196844089 0.295272600289313 0.283524342954452 0.278980890742647 0.282418744205485 0.276729945286973 0.265704196356538 0.275405804269519 0.276071440166962 0.277559249428027 0.274460315434459 0.276360761662145 0.278438720976156 0.273842224051301 0.283517628966328 0.2837256481234 0.284339439621909 0.289145799354924 0.289904463812677 0.296156704121046 0.294980289443135 0.299241830863217 0.30196801879241 0.307103430161284 0.316198975934899 0.322442236427355 0.322152226197989 0.313271393397143 0.312188968147683 0.309758740055302 0.310408930677188 0.303421108895305 0.307811535874328 0.329658631776541 0.343726296771542 0.33911453531055 0.342882573482983 0.330562628576395 0.312835683554695 0.297600974405796 0.273977482017891 0.257749957758747 0.250865057890353 0.25422430929609 0.26170016098498 0.270184980854341 0.280215921665237 0.288284453345892 0.299088451210401 0.311118013198718 0.320623349585515 0.326039567486616 0.325841933220113 0.321374870151867 0.318023634441999 0.316397262515758 0.308464051847149 0.29647147581944 0.289655201278769 0.281727762559371 0.273332817830948 0.272587534483442 0.274907317992498 0.279112351290164 0.284149146734292 0.288201795101943 0.291172952606139 0.29431003204162 0.290363404357676 0.290049062855113 0.290382346887658 0.286503789491604 0.287138798229314 0.283937529920418 0.280671518922559 0.278935679188006 0.277066646761463 0.278688312303851 0.275565064382763 0.277225572461285 0.275414469658327 0.273443557110543 0.264902879132127 0.261467377146945 0.262121394924279 0.263237811605375 0.265286452558062 0.269808484066467 0.272496077305866 0.276906875589814 0.281186185988696 0.278923581861696 0.282367415451009 0.287427071542066 0.285239088945851 0.287964125412619 0.295478802144432 0.29895622294748 0.300997837861291 0.300062055166198 0.2904903550111 0.281023339021787 0.273871672830444 0.274507834640932 0.277094950395633 0.280166209763395 0.286470640868912 0.29380748889004 0.303085705897106 0.304758325705242 0.313248379965614 0.323699494485533 0.33816393907358 0.359870460684823 0.396124973530083 0.398332388885665 0.413175662644217 0.445854898411198 0.515581327085639 0.548074848358222 0.618567321864187 0.643525651336666 0.618712250164322 0.561465249964438 0.475201652337336 0.545735127443482 0.620184801979441 0.595538478316677 0.501784460086236 0.459070717968588 0.435200006138011 0.430619307381907 0.423162315940553 0.426783986567001 0.436006059773553 0.450111749876505 0.501742561435589 0.706509964272743 0.655153379676458 0.544856330347463 0.483981164395644 0.439888709322887 0.418318266581365 0.402834373976001 0.397585289961002 0.392837334368664 0.387498381473653 0.381911512054753 0.376589151915925 0.374460464820301 0.37496357641217 0.365871290664917 0.364022298717408 0.368744134210753 0.364355029094602 0.367055373831627 0.372573743372511 0.3660325443163 0.364627535311216 0.370893535505349 0.372349887028219 0.381878847253695 0.385497561493892 0.384869351413744 0.383339360287431 0.370075799339763 0.355628102879428 0.340517734617259 0.328503387805583 0.31424295531678 0.306366103503459 0.302628252391584 0.300908423385722 0.294543176128406 0.292246205282308 0.291731359134091 0.293802584934564 0.293551027641301 0.299164963819863 0.301031876971266 0.303536688064064 0.309729224006324 0.312993837643851 0.316184837228281 0.323179049501243 0.336337770891245 0.350433359697111 0.366960668778328 0.377352703286914 0.392992569476911 0.41638544428841 0.420886953440652 0.428713580089158 0.431782097563963 0.436962956044944 0.444400911192819 0.453069495193479 0.46868856161043 0.491437246614967 0.515380950808374 0.537019039667396 0.573099803443312 0.56373923073217 0.549232057128758 0.554249369580419 0.564825956197284 0.538614280018242 0.571597213330875 0.584721727383532 0.579883408633187 0.538654712219116 0.510833113542716 0.46790738541395 0.499675568822474 0.448337529463112 0.468081014488409 0.615149376414081 0.713991427047795 0.452368095888529 0.444360487396657 0.503807824847298 0.489151252381887 0.453212499010786 0.461122516625273 0.553932191732948 0.595306271544189 0.592544411620212 0.663264132397728 0.676512346262574 0.511217118198073 0.423148122123991 0.325285330729641 0.320821798785613 0.309662396185853 0.309259142094989 0.334358227448254 0.315534319909343 0.313120538052627 0.471425308907798 0.442243221455008 0.321692468766288 0.298045119342211 0.298695160501021 0.292371518936881 0.291774226473173 -9999 -9999 -9999 0.319111415227485 0.318478018711892 0.331787982374092 0.384011198311917 0.51623986889549 0.689941732514803 0.582232971746438 0.518567529287488 0.401655143405715 0.382446997460747 0.394020306114567 0.390492153266647 0.372553637567563 0.390654479447779 0.384847631571227 -9999 -9999 -9999 -9999 -9999 -9999 -9999 -9999 -9999 -9999 -9999 -9999 -9999 -9999 -9999 -9999 -9999 -9999 -9999 -9999 -9999 -9999 -9999 -9999 -9999 -9999 -9999 -9999 -9999 -9999 -9999 -9999 -9999 -9999 -9999 -9999 -9999 -9999 -9999 -9999 -9999 -9999 -9999 -9999 -9999 -9999 -9999 -9999 -9999 -9999 -9999 -9999 -9999 -9999 -9999 -9999 -9999 -9999 -9999 -9999 -9999 -9999 -9999 -9999 -9999 -9999 -9999 -9999 -9999 -9999 -9999 -9999 -9999 -9999 -9999 -9999 -9999 -9999 -9999 -9999 -9999 -9999 -9999 -9999 -9999 -9999 -9999 -9999 -9999 -9999 -9999 -9999 -9999 -9999 -9999 -9999 -9999 -9999 -9999 -9999 -9999 -9999 -9999 -9999 -9999 -9999 -9999 -9999
-9999 -9999 -9999 -9999 -9999 -9999 -9999 -9999 -9999 -9999 -9999 -9999 -9999 -9999 -9999 -9999 -9999 -9999 -9999 -9999 -9999 -9999 -9999 -9999 -9999 -9999 -9999 -9999 -9999 -9999 -9999 -9999 -9999 -9999 -9999 -9999 -9999 -9999 -9999 -9999 -9999 -9999 -9999 -9999 -9999 -9999 -9999 -9999 -9999 -9999 -9999 -9999 0.809466087389545 0.791991551155872 0.765026502871748 0.720198311036759 0.686667201997065 0.660317191579851 0.629627220703338 0.607370610185334 0.587112794775146 0.575637460800703 0.586970040606874 0.594886587615179 0.605170199942717 0.585601720392701 0.581071948165382 0.556853531330533 0.525375574346671 0.522481337865324 0.498843124568136 0.463320074252131 0.443603970617568 0.420775595736927 0.417096288504518 0.415010500052794 0.42008580711283 0.422917391927113 0.417536923486533 0.429532545217597 0.448919366004062 0.429600917794277 0.410593055658519 0.414742995514377 0.402403699682608 0.421778285302808 0.510763429759665 0.452253194121438 0.437615352581564 0.482365551563917 0.44921615545333 0.418669360725199 0.436371548670714 0.428152659313764 0.415388708250226 0.431272571286 0.433426874695988 0.440718861823575 0.464880322742883 0.503580239458002 0.513891285908605 0.495193539260017 0.524995281304307 0.544580768001708 0.513888691029572 0.488170353126115 0.46707786547847 0.451432825538366 0.441718558828838 0.437367283732778 0.440285416686842 0.435393835899992 0.420185738545565 0.407599259366024 0.393309939270206 0.384578687765278 0.393697060398241 0.401957380366982 0.406903688961067 0.408293631781556 0.413004449126431 0.403296793577741 0.399694489285218 0.390131224860269 0.38223260982362 0.381404435180917 0.38273531383206 0.388103389572498 0.37107980559246 0.346648941262368 0.330685316153468 0.321254468279743 0.316114289105568 0.307804649866647 0.313112902857341 0.321772059166746 0.329575602274723 0.349669091948331 0.360140170176865 0.372012791857515 0.360398783573611 0.352468976496473 0.342177022566101 0.335700995443949 0.336074136553651 0.323132748666647 0.323753577998772 0.329358886656662 0.334214433961736 0.338714960830647 0.341165636195621 0.350119674725116 0.348686687839853 0.343341263199877 0.340022025633393 0.341962389294311 0.336562636252923 0.335017379605909 0.325437781752346 0.324863957956323 0.319112258535565 0.311053481552035 0.30834080387823 0.302356103307503 0.30236434372913 0.299759063196237 0.2969504209697 0.287439546641416 0.29044382100209 0.286313658743992 0.277056040765788 0.279668958770343 0.278542197447883 0.28098412792573 0.282624620065035 0.28794756466521 0.283057024839328 0.288772150889228 0.291230415850242 0.2976566862877 0.299906503924003 0.295690620115228 0.303542961963438 0.310641917584121 0.310203522140425 0.313968092697134 0.315766724866027 0.324280805541051 0.326034925725035 0.334161999037521 0.340587368460216 0.329941264130866 0.330687298749867 0.330435945821105 0.337947398712012 0.332538566056028 0.332298393990091 0.356771965080136 0.372241669718204 0.374390744719869 0.372966015956825 0.3644930588231 0.347416580926263 0.316752043020672 0.291960550652086 0.27138877155044 0.2601289702553 0.260999017505579 0.266736117097359 0.275405486029836 0.286924602969496 0.297789085955472 0.3067213544549 0.318328139573745 0.327317265857417 0.335230876232098 0.336429449311813 0.337463759588106 0.334552047586963 0.327352081674043 0.31842604246471 0.311863690065817 0.30030637979224 0.292509970605526 0.287403274956889 0.285321808931832 0.285903732315142 0.295001473799961 0.299295821476931 0.302974375160214 0.307183572539219 0.306829550736868 0.308753911891539 0.307845404915373 0.305652180772075 0.302641210108013 0.301661678172681 0.298846115216767 0.299028985218046 0.294305333137029 0.294904863795968 0.292065231437259 0.293046412708226 0.294557464786406 0.294621306852388 0.289084450979898 0.276132195216025 0.270729142564613 0.269113325679373 0.271573295283593 0.276337362931182 0.277090773472552 0.281140504103905 0.283450262363579 0.287192617046935 0.287984077909716 0.288322400090823 0.289401460695186 0.289974820776621 0.291556889012247 0.297602765961411 0.301390281924053 0.302455160983304 0.297787703097224 0.291992727041621 0.282232060136358 0.282814212248859 0.283327124591719 0.287198937759724 0.29444366932922 0.301047318786331 0.307886205905627 0.321040965121981 0.328198046649598 0.333895952442804 0.343175246583319 0.36103712140183 0.384778070364241 0.411409723438698 0.420274386558109 0.429632826124617 0.455419557238248 0.49442694698599 0.546585254866334 0.58044583393625 0.638260546197799 0.561481201557262 0.498219616325858 0.492324582361833 0.595665478270688 0.636123128342093 0.600945954651606 0.467029366148169 0.433052549678356 0.443340664760459 0.427150618246832 0.417372446479658 0.41902921367178 0.451563251208957 0.486486397956902 0.483554315443408 0.714933840676531 0.662603142013735 0.560088432199012 0.494859826349059 0.451548313298729 0.424530084130269 0.407529007736289 0.400380000285139 0.394645241195823 0.387523374383782 0.382602420207148 0.375760688907987 0.375054675962727 0.367898969056171 0.366944321582704 0.368821550851597 0.37161648887738 0.364374885148695 0.364938393478613 0.367833582387809 0.3663852131109 0.369165077654242 0.377242902044935 0.381567194464151 0.389786410719834 0.396360249624107 0.393740313105942 0.381355220103105 0.376476137369714 0.373897586718653 0.359609955744589 0.342307332822227 0.325500102934582 0.318342083096207 0.315257981001642 0.306333981241327 0.30485767638319 0.303518602369066 0.302429898268288 0.302259122142427 0.307362959981072 0.310157879693445 0.318457568793531 0.320797743697411 0.325371765375789 0.327373521060594 0.329178764490695 0.338715207637624 0.340517117271797 0.353186980170418 0.367935944035833 0.382352439664343 0.402988091167885 0.420662356940379 0.43155491304733 0.442117279023909 0.443243261375739 0.443597494753278 0.455898276815153 0.465736445999474 0.487523822474199 0.502871978550583 0.525100346220714 0.559515350968442 0.589415836651224 0.586232381512062 0.580797118545605 0.597752167303167 0.62821164052199 0.627468515533133 0.554650853373121 0.520904763226488 0.539434676113406 0.523420900031006 0.484938503416611 0.468164313435924 0.468353257864555 0.457263630505999 0.697460589113933 0.757174652014474 0.744452149192168 0.683831792864528 0.718776859558448 0.45037743396705 0.489049150560059 0.519890817881232 0.525278736319702 0.515936463458176 0.614632068914719 0.627260112628075 0.63721029534768 0.731777523755363 0.524590801681813 0.477775502731041 0.367988465614439 0.352955128537823 0.317632432298352 0.312122500754963 0.313469461576422 0.307709206819594 0.30698876034333 0.359187811117526 0.324552402759287 0.319099638721402 0.351467585877055 0.311161704034223 0.298728139964797 0.292709258005637 0.288688025064278 0.290791451323838 -9999 0.317443059619736 0.329938811612447 0.318541523783409 0.381906149062857 0.418430214385387 0.478129123615394 0.435054390393935 0.384302477773746 0.367446582895812 0.346590266999837 0.33763099971264 0.338273025061124 0.357246403925349 0.375447062927928 -9999 -9999 -9999 -9999 -9999 -9999 -9999 -9999 -9999 -9999 -9999 -9999 -9999 -9999 -9999 -9999 -9999 -9999 -9999 -9999 -9999 -9999 -9999 -9999 -9999 -9999 -9999 -9999 -9999 -9999 -9999 -9999 -9999 -9999 -9999 -9999 -9999 -9999 -9999 -9999 -9999 -9999 -9999 -9999 -9999 -9999 -9999 -9999 -9999 -9999 -9999 -9999 -9999 -9999 -9999 -9999 -9999 -9999 -9999 -9999 -9999 -9999 -9999 -9999 -9999 -9999 -9999 -9999 -9999 -9999 -9999 -9999 -9999 -9999 -9999 -9999 -9999 -9999 -9999 -9999 -9999 -9999 -9999 -9999 -9999 -9999 -9999 -9999 -9999 -9999 -9999 -9999 -9999 -9999 -9999 -9999 -9999 -9999 -9999 -9999 -9999 -9999 -9999 -9999 -9999 -9999 -9999 -9999 -9999
-9999 -9999 -9999 -9999 -9999 -9999 -9999 -9999 -9999 -9999 -9999 -9999 -9999 -9999 -9999 -9999 -9999 -9999 -9999 -9999 -9999 -9999 -9999 -9999 -9999 -9999 -9999 -9999 -9999 -9999 -9999 -9999 -9999 -9999 -9999 -9999 -9999 -9999 -9999 -9999 -9999 -9999 -9999 -9999 -9999 -9999 -9999 -9999 -9999 -9999 -9999 -9999 0.781882290791591 0.761376606394848 0.753086839861346 0.73643349486331 0.707761656887416 0.670582873438852 0.643522691698795 0.622083894098498 0.60430497446728 0.591575175692262 0.590175648233135 0.580243459589666 0.582204946015623 0.580605016526178 0.574235882002885 0.558057295791499 0.529939485839714 0.515767121671402 0.498084356425364 0.478986722855458 0.452206872742079 0.436090421063536 0.423310901582901 0.424191885660922 0.427857221268615 0.43275101251078 0.431359170643788 0.432396004029825 0.442370315493608 0.434502459325577 0.426883323207401 0.42323138012593 0.406332358441391 0.411733799632163 0.544229418559162 0.483501603302454 0.460435247804712 0.46552482156346 0.47130105575271 0.432727413122425 0.43669734943885 0.444394004033284 0.432763603504942 0.426155310766343 0.446413446230333 0.451410283678135 0.486363947768954 0.511727527506956 0.491265737208636 0.476421622944607 0.503383434696745 0.52202038716248 0.496432006375933 0.467085243569465 0.459693080824198 0.449092412601248 0.446926096082335 0.458844720776584 0.460299305025302 0.441638230950299 0.431388653387845 0.420804869624512 0.408528994104938 0.407089939513837 0.412789010510458 0.414173413068597 0.416267858836239 0.414040808039296 0.415616307018488 0.411353586266629 0.410304033263884 0.402743114074799 0.390493144116655 0.394608739947641 0.405551296914601 0.399035858847027 0.371139857664721 0.350093095589725 0.3330086317713 0.327468911573204 0.323633811517296 0.321578235892612 0.328732862090969 0.334629860806704 0.343698219410659 0.358899900750972 0.383573932734434 0.407539994407046 0.395114264933565 0.379811390285143 0.365415715179335 0.348822660298123 0.336684193521322 0.33177063186682 0.33680018342074 0.339060395497936 0.34766840851787 0.351888377593659 0.355234977274647 0.366409627599176 0.367947063669998 0.361877367122627 0.356526662080074 0.351005928840983 0.344096064959234 0.3421620047397 0.341755103518373 0.34207009574511 0.333670644299904 0.327208299682805 0.321218851364113 0.321276280975122 0.314813145514357 0.310557314825353 0.303633093799483 0.292972346030658 0.302301236707784 0.292813511984679 0.278994123123636 0.282248453832613 0.284767533011868 0.285962627325745 0.285873935753504 0.290761538586398 0.291222089505837 0.300859496826988 0.303617146984935 0.305355527142661 0.308377669761388 0.309444701405511 0.320335959102671 0.332043810028012 0.334348682735872 0.343705989564651 0.339071366013701 0.34257727653657 0.34896491877888 0.348711193915985 0.358986475027997 0.356899311599959 0.358197699385606 0.358687889823692 0.361405892997663 0.36779420370311 0.36420887435752 0.387607638405279 0.406116280879331 0.398774325383446 0.399695478718258 0.385645583081723 0.356863222668528 0.331769443944755 0.301950155985145 0.276757313105999 0.267005215838763 0.265803355579576 0.272290033845268 0.284013349322489 0.296284285182847 0.304439799074851 0.313698274501842 0.324821851546603 0.336417302305734 0.349059286608834 0.354685065466979 0.352948972051825 0.348366705495032 0.342413100428815 0.334959729783209 0.3297103548905 0.320112291414155 0.313986715796204 0.309956124074488 0.308704087808171 0.308557344958878 0.315347936601451 0.321532954207709 0.322036852064121 0.324265076302974 0.322336195072973 0.327093575196565 0.325064761239473 0.322528085670819 0.317465402037087 0.318885646398384 0.320225386940907 0.314848734377188 0.313673175883136 0.317166832345167 0.3141475314497 0.314024697405629 0.313515716874393 0.312716953183685 0.306198618009642 0.292604903959466 0.284432699437054 0.280713561282997 0.281563866778682 0.284004078438756 0.284762141515256 0.289398280644382 0.291327882087588 0.293392673280372 0.295039056063355 0.295186849951718 0.295001233024814 0.292240253124758 0.293304552883327 0.295444547071584 0.300240531127808 0.298097951657055 0.296119593991657 0.292276841476036 0.288555703373364 0.291090054761829 0.292031929974889 0.29991997191061 0.310830651092824 0.319025115932193 0.328299598386665 0.338944096851716 0.359659354068357 0.358740623059844 0.369331518239537 0.384892279352012 0.399162443485888 0.422191630712251 0.434037465260251 0.441081058411732 0.470831471148098 0.503548990857219 0.56197872787488 0.60691546252587 0.575448560277268 0.480100374678657 0.514833008055508 0.566656107527073 0.619375122492665 0.626616138191619 0.579435883791622 0.477787923636484 0.453014479007023 0.441638274476981 0.427160258474583 0.412685537048762 0.411509587261081 0.490943051582218 0.479251420206017 0.491250095259409 0.712978561827855 0.630586221123547 0.556097119823653 0.502426888262167 0.464133385394461 0.430162063995103 0.413957283534421 0.405036087646799 0.397639666362288 0.388556928963299 0.381811662404505 0.379914470159108 0.377370395449373 0.36937648246301 0.372435909580175 0.370410717833594 0.37097623639247 0.370698885610363 0.373080832179891 0.376117117197901 0.37273082827678 0.384787518035317 0.385223314497333 0.392230629590618 0.396941620459454 0.39694129868334 0.392826211256996 0.390803849215298 0.39045744364399 0.391746318092002 0.380424008365992 0.356085041632614 0.337030931780177 0.324420385098966 0.318229184272668 0.316209128088571 0.317178191692976 0.317495201568249 0.317196717657145 0.317423350140084 0.32054788529861 0.324245138821909 0.328138630807887 0.336096755319595 0.338798728042416 0.342054323599004 0.347229710326775 0.350705479173092 0.354256870869956 0.364944072041345 0.385051984097245 0.398308179098349 0.416457110238845 0.433915877534854 0.450910397921022 0.459246627372904 0.467379595491823 0.469642463420079 0.474895946642671 0.487986211923453 0.504415071283443 0.527571823074264 0.553286314466259 0.579752542870081 0.608167370965715 0.615593163506419 0.612569095871376 0.635316000099125 0.669047078577579 0.66869391021469 0.624928585959024 0.558411296929604 0.499142470992417 0.496877894065509 0.474703883008607 0.467725434324967 0.466869075899977 0.538794210038472 0.790584494205333 0.687539200202553 0.604507846816321 0.714835753513426 0.493767643977228 0.477357943970343 0.480389420570022 0.504950853215977 0.549040514505656 0.554596045685603 0.623324786072575 0.618717408056819 0.754725796321321 0.676794928382512 0.553854337180877 0.408692530424554 0.388615236895214 0.44448704385145 0.334302412431629 0.311605546863089 0.304488082199992 0.302239648469755 0.302779091254994 0.297821585559672 0.299077483794481 0.314760548834091 0.350654940108564 0.329990369397352 0.32847426910646 0.298102356240759 0.287852768852122 0.299686194345407 0.306886621419919 -9999 0.330705357982055 0.339760145745656 0.342285040843714 0.356622659805232 0.351463641156344 0.339483908635173 0.335928862268413 0.32729377738783 0.326257262186029 0.333430062323457 0.314122213658165 -9999 -9999 -9999 -9999 -9999 -9999 -9999 -9999 -9999 -9999 -9999 -9999 -9999 -9999 -9999 -9999 -9999 -9999 -9999 -9999 -9999 -9999 -9999 -9999 -9999 -9999 -9999 -9999 -9999 -9999 -9999 -9999 -9999 -9999 -9999 -9999 -9999 -9999 -9999 -9999 -9999 -9999 -9999 -9999 -9999 -9999 -9999 -9999 -9999 -9999 -9999 -9999 -9999 -9999 -9999 -9999 -9999 -9999 -9999 -9999 -9999 -9999 -9999 -9999 -9999 -9999 -9999 -9999 -9999 -9999 -9999 -9999 -9999 -9999 -9999 -9999 -9999 -9999 -9999 -9999 -9999 -9999 -9999 -9999 -9999 -9999 -9999 -9999 -9999 -9999 -9999 -9999 -9999 -9999 -9999 -9999 -9999 -9999 -9999 -9999 -9999 -9999 -9999 -9999 -9999 -9999 -9999 -9999 -9999 -9999 -9999
-9999 -9999 -9999 -9999 -9999 -9999 -9999 -9999 -9999 -9999 -9999 -9999 -9999 -9999 -9999 -9999 -9999 -9999 -9999 -9999 -9999 -9999 -9999 -9999 -9999 -9999 -9999 -9999 -9999 -9999 -9999 -9999 -9999 -9999 -9999 -9999 -9999 -9999 -9999 -9999 -9999 -9999 -9999 -9999 -9999 -9999 -9999 -9999 -9999 -9999 -9999 -9999 0.764747676337418 0.751963184077718 0.744319976053681 0.736198856445941 0.707663536775046 0.686959061555876 0.666874001343092 0.635909449498068 0.609466805406482 0.598720877777198 0.576921523824257 0.581084824533638 0.571213404591228 0.562918251705097 0.553177584579615 0.536579346716575 0.528441630773892 0.513485088202384 0.497289107940723 0.48194742778583 0.454380186771591 0.450401700422592 0.430259617131277 0.42245547697687 0.417999285567635 0.41256816741284 0.429272543727509 0.428017587234745 0.431008694582054 0.431467851145468 0.433027582106762 0.422084424219993 0.408766650527065 0.424103615930394 0.566939807812905 0.530533511505959 0.477153185342674 0.486764807134773 0.504062651495474 0.443750583024141 0.444830973082326 0.456100902869429 0.46621063546655 0.455058807805964 0.445779491139654 0.463009736363658 0.483346415283896 0.524794281267514 0.520639764526201 0.487334621172698 0.508436525308095 0.506026077178334 0.483442858391781 0.475772920699243 0.458357318207561 0.435293260987692 0.455437482441768 0.449612103403363 0.435274635530978 0.434322288440684 0.433712010206988 0.422773376178689 0.413706819919272 0.414422172664956 0.424387882681418 0.428138597087368 0.429059603072355 0.42243194044132 0.427969755681374 0.423092084019989 0.418874232372906 0.420036320844141 0.408652667965285 0.407748406221649 0.423081270368198 0.413935570803218 0.376811831866835 0.35423105035483 0.343565407011897 0.337885866624034 0.334110437928281 0.334939657866899 0.343603553034547 0.352600937046903 0.360607486912142 0.370295371393608 0.38521718341499 0.416610080263545 0.403846815470715 0.39390429123806 0.376286844161732 0.361272350368149 0.355334582411654 0.346460347930807 0.343040227709419 0.353048672584957 0.3680031418115 0.36959340889315 0.372886509109595 0.376805076139265 0.376568168716146 0.369059938636759 0.363551101347647 0.363372404331816 0.366573130346859 0.36374450723585 0.360827032047771 0.352873486663942 0.347734640040784 0.34891112286532 0.342977539033487 0.333463433049333 0.329276778904316 0.321480574669126 0.316008614439433 0.305228865546925 0.310394107987726 0.301563993745991 0.284281135427685 0.293292826565905 0.289769146277183 0.287666735969872 0.289453239177054 0.293375986569271 0.305121973471089 0.310490016004977 0.317477260472912 0.315835701709755 0.321992049302069 0.330640287196487 0.339558653098669 0.348934982705484 0.350751555025682 0.355432309630253 0.364473778444184 0.367544035834314 0.367406537332501 0.377466025355929 0.381639609727451 0.383030571221321 0.386899778949074 0.3845174355028 0.384629774509994 0.406870062530313 0.400908069507556 0.405734518297067 0.419766750617938 0.419124853011719 0.404832426062861 0.398311110293225 0.368512704849089 0.337937734636804 0.30586287623119 0.287314929093814 0.278516125157897 0.278540566057506 0.282652957310952 0.292038826357939 0.3024495797675 0.315880891640495 0.325185733391439 0.338486820426195 0.351231838593317 0.364611992145688 0.365608554267309 0.370800090557857 0.367789032897616 0.366219059955139 0.36349023099685 0.356131767077222 0.349152473074814 0.343597948950805 0.336031425102328 0.337454240727579 0.336965659645544 0.339844432209323 0.343877455631089 0.342516238138218 0.345287277396758 0.343612980422966 0.347749337949101 0.344282451966023 0.347115128247311 0.345399747893524 0.340030219051219 0.335772211384076 0.336238123351479 0.338140374856928 0.338222112974002 0.338449144857094 0.333437910509469 0.33554843147967 0.333113046347307 0.327722350087218 0.31341893665817 0.304684233613023 0.301852185969235 0.297803389630073 0.294784433777221 0.296839222773402 0.299257269050845 0.300850256158137 0.304520975399016 0.304990996443668 0.304876485670153 0.300688118176543 0.29782670800296 0.296491240420313 0.300334136552107 0.301267083698396 0.30118029399537 0.295744750452893 0.296048027403938 0.297688175959811 0.305192744208362 0.308415804081436 0.317091544118332 0.327414447593386 0.339450953010585 0.353127227087057 0.373825762683469 0.378436759025112 0.389945602255755 0.395912400466128 0.40775650396567 0.422575046735219 0.433545877923057 0.449748670980379 0.477450429074696 0.50635446204432 0.54667008145826 0.613554647402392 0.625977193838678 0.637372481419046 0.556343639921545 0.538088611396385 0.595164346932332 0.611333807907357 0.573455306792391 0.484782406969343 0.454667956170334 0.434796983197494 0.426555440377354 0.416567929989624 0.411512539129805 0.424436717007094 0.4351757607408 0.455209503984311 0.521763796131966 0.652446928383099 0.661202659762731 0.576287073607264 0.51287060498209 0.469464927423026 0.441709798414338 0.412876168831494 0.404885139152617 0.39508133127286 0.389949952358008 0.386028897415499 0.384215235092722 0.378277969639719 0.373287307855995 0.373872090787744 0.375293279888441 0.373627777354792 0.376445179595964 0.375933260236524 0.381038668250369 0.379458966607245 0.386351772330795 0.394631811851609 0.403977725064404 0.403051284256498 0.403795617704132 0.404746802082839 0.401871756585052 0.396072453810259 0.395557029868424 0.386742278370393 0.368176062697256 0.352189016823483 0.340580419892835 0.335344833162417 0.328735367127753 0.328174583241189 0.330066872152073 0.329600545932605 0.329192248624105 0.333996476311277 0.335928977508222 0.34388874632699 0.347837634499082 0.353457895529829 0.360812007729706 0.362383767187134 0.36338524795476 0.368986034121147 0.385284845609955 0.406400173784407 0.418306853293083 0.434259067123859 0.464660070333693 0.477126667701004 0.484853111508707 0.49651194397259 0.497677293287258 0.503948513781287 0.515389322642677 0.531722209005847 0.552187848160439 0.577568321080971 0.609032511984165 0.633779614371682 0.636060498522922 0.626388271374693 0.640038372569861 0.659023444400083 0.649478693294154 0.620290890562472 0.568700627306335 0.514502837205538 0.493425285452549 0.523243092813042 0.504601701147477 0.629568210803933 0.816322212598171 0.808425668707323 0.566436320967453 0.490918376626265 0.484365003702512 0.489313309753699 0.498031014241055 0.516352542012407 0.527827859610234 0.549552357048487 0.57932017210575 0.616503387220119 0.621414142996179 0.708987407782672 0.675943366198633 0.529087868185736 0.37973522659636 0.392756839690458 0.409459190696021 0.348524406855898 0.314400791659703 0.309114951162962 0.292901668194165 0.297214169334935 0.294505463576036 0.291182727965546 0.331316903740995 0.352266365248648 0.344584466286031 0.325984476373379 0.290180158363922 0.305622088844807 0.306545361846037 0.318529094612158 -9999 0.335154934763553 0.332391826543271 0.343838671162651 0.337067313889425 0.324659349318646 0.332942310541225 0.331093477540442 0.328966394577378 0.323390383283825 0.323248595523341 0.323355115183901 -9999 -9999 -9999 -9999 -9999 -9999 -9999 -9999 -9999 -9999 -9999 -9999 -9999 -9999 -9999 -9999 -9999 -9999 -9999 -9999 -9999 -9999 -9999 -9999 -9999 -9999 -9999 -9999 -9999 -9999 -9999 -9999 -9999 -9999 -9999 -9999 -9999 -9999 -9999 -9999 -9999 -9999 -9999 -9999 -9999 -9999 -9999 -9999 -9999 0.437163899703907 0.544433924620653 0.42180288056523 -9999 0.429989954359689 0.420393703906531 -9999 -9999 -9999 -9999 -9999 -9999 -9999 -9999 -9999 -9999 -9999 -9999 -9999 -9999 -9999 -9999 -9999 -9999 -9999 -9999 -9999 -9999 -9999 -9999 -9999 -9999 -9999 -9999 -9999 -9999 -9999 -9999 -9999 -9999 -9999 -9999 -9999 -9999 -9999 -9999 -9999 -9999 -9999 -9999 -9999 -9999 -9999 -9999 -9999 -9999 -9999 -9999 -9999 -9999 -9999 -9999
-9999 -9999 -9999 -9999 -9999 -9999 -9999 -9999 -9999 -9999 -9999 -9999 -9999 -9999 -9999 -9999 -9999 -9999 -9999 -9999 -9999 -9999 -9999 -9999 -9999 -9999 -9999 -9999 -9999 -9999 -9999 -9999 -9999 -9999 -9999 -9999 -9999 -9999 -9999 -9999 -9999 -9999 -9999 -9999 -9999 -9999 -9999 -9999 -9999 -9999 -9999 -9999 0.753587550579948 0.742282624893793 0.725922925213118 0.702996539990519 0.699026355302079 0.684423853764864 0.658782586883725 0.635719791147136 0.615671106626064 0.596328927092385 0.570565164671995 0.561997695848736 0.552963636727276 0.542457122924904 0.524311139014298 0.527371291499287 0.519286378159719 0.51332156153197 0.502872581677685 0.488771279428203 0.483710631112253 0.450775704131638 0.444778796723001 0.454518474444151 0.433567791506048 0.415980779916306 0.448844425477801 0.443279320214806 0.430800848200476 0.429840215402524 0.435143266098403 0.428614885169227 0.41726028246 0.430567023868709 0.445974204344113 0.473747443866413 0.504545135391821 0.54015711402267 0.525726812050071 0.473489590345271 0.488872747897974 0.470829535536822 0.508781863248985 0.482733199954176 0.47839182258086 0.481863889200177 0.501323665185877 0.56126416900762 0.540883711041496 0.526354167197664 0.537719005751717 0.512537427061074 0.436367585409202 0.435211154734814 0.442000603641327 0.438454818576129 0.447595201888599 0.443846000663587 0.431633648137192 0.429658182546714 0.421739180647783 0.421156626067766 0.420564053799192 0.419101637260564 0.4382716694296 0.451975901236607 0.445657608216221 0.444933703710394 0.443861145215271 0.433817456413463 0.433881531761821 0.432472203260198 0.432308838590468 0.435879332133875 0.459509398889875 0.435098449429213 0.391594609910613 0.361388698567529 0.351884650940283 0.351041632796228 0.35227152825763 0.351221264689891 0.365029053687857 0.372407069496137 0.374232866087312 0.387379321803358 0.396092029556298 0.406619072993631 0.40874885362508 0.410017703948009 0.390919541579899 0.368731479747898 0.35949812339888 0.358340717229131 0.349171788287013 0.372323069399562 0.381099568887861 0.382221627206424 0.384041916209916 0.383820466786805 0.38339817733734 0.384318695296031 0.381844214403913 0.38849208021098 0.384751407275059 0.381674219003747 0.375674258256621 0.371167335537879 0.374820306143972 0.371046728868535 0.365934141466529 0.357316463687015 0.342694486682453 0.341401736025188 0.341737777891939 0.326472975506826 0.308959201425621 0.30665313367645 0.291456487073639 0.301381514526095 0.297000444001032 0.295277249571112 0.293350422709679 0.308128582792101 0.310857350703933 0.319296764264878 0.323540595647207 0.328355512373837 0.345924045602703 0.361655258192515 0.361677976638212 0.365344654415605 0.365469145249287 0.370826674984947 0.383564698872619 0.402062413756022 0.398075677143885 0.396760851618157 0.411867782168015 0.42081215232619 0.414988354251634 0.414509760418589 0.413733549741648 0.420358453258509 0.432135113083914 0.44730072718827 0.444616671031841 0.438538036106253 0.421213138908103 0.40673898335876 0.378076700900143 0.344819455059687 0.31590206285297 0.3032088084889 0.292452586846594 0.29197878922503 0.292787222817013 0.302264329095736 0.313516542931288 0.328703142760235 0.340557725625305 0.356803486577904 0.36609753393522 0.376474874213295 0.387049488295559 0.392788921775761 0.391735081421962 0.396179851189388 0.388978059968939 0.3881848910634 0.380201900064141 0.374401018454687 0.371608725516316 0.366884571517113 0.369900284214502 0.372900010315984 0.369988881144538 0.373523709096596 0.373956826599179 0.378848293867466 0.373009026777545 0.372984780372373 0.371317410836318 0.364346082984858 0.362463869915845 0.363961272441038 0.36040749687699 0.364030918902403 0.363529205640716 0.362357379809006 0.360773624580962 0.355004831482963 0.354197136242889 0.34574834165039 0.335618561991706 0.327032598001866 0.315605366747824 0.315222980681363 0.310690661993536 0.311767727267245 0.314664968410811 0.314130626623424 0.3166651645311 0.319342274053064 0.315953437048883 0.311418086103369 0.308278533184358 0.304912349930388 0.304697750699344 0.309427607353101 0.308493920579596 0.305354268514943 0.303417196977542 0.313573870493818 0.317349869601886 0.328899578679445 0.337652708373243 0.354221392754567 0.366270069962796 0.389235797505696 0.403258112655841 0.407234517126945 0.422252803664671 0.424539928586684 0.439305502807353 0.44887088422672 0.4608911297276 0.474558621298268 0.518343831587643 0.552156005997116 0.577344699313457 0.603553760611635 0.642893901347255 0.668876248619755 0.670580552784258 0.634711027246005 0.631162240823306 0.595902868408984 0.456868627251032 0.43725401877058 0.448536173064448 0.435135843507083 0.40908091257022 0.404402788006378 0.41444775075587 0.441760465346132 0.495971592797519 0.536278964326919 0.590852015367903 0.663374504536583 0.655330970024444 0.553499296531397 0.497044180177116 0.456087561974766 0.433273878593791 0.416916558372755 0.405768111494822 0.39713702406799 0.400038081874463 0.387456317073897 0.385789534678774 0.381841502602543 0.382675479963539 0.37887666345394 0.377033187449704 0.374991140413967 0.378955315361255 0.383331170283773 0.385871090464383 0.3860989999585 0.39320719832838 0.39616550448727 0.40696231945929 0.415271575920154 0.419299580885503 0.417162235668459 0.410980647128151 0.413833038953612 0.411188175168658 0.40169234318066 0.387439717280646 0.37104590419712 0.359241909681033 0.347634259787277 0.346202514028589 0.354296549830746 0.352224831389243 0.351725580320056 0.350189357229168 0.355867000511896 0.354890434119351 0.359686844290328 0.36097739412162 0.368542283553066 0.375296285227814 0.38138363952555 0.385050716665645 0.384562000418971 0.397150375195559 0.420158537679493 0.445681695830911 0.464614045157088 0.485145075560029 0.496955569971751 0.506343877259754 0.518077428007693 0.522502335050139 0.531249975654998 0.535926492911182 0.556985647529396 0.578305790689461 0.610249841267999 0.634939152136003 0.62865656159778 0.628835496026874 0.64225825325506 0.659274636400195 0.675535691142192 0.676021279359778 0.586839021447162 0.555512503040561 0.510759328614695 0.510235035946462 0.675239981782766 0.687909166311019 0.729573611811335 0.804269581709747 0.679201141162566 0.534871424344137 0.512034862144451 0.508631099354224 0.509222390562002 0.519931186606818 0.544131184780698 0.584118858373635 0.591027647023623 0.614442974809108 0.620265455224556 0.699331976293858 0.665267067636811 0.609734444053904 0.493471173849234 0.383733433847058 0.414463087782568 0.387970582555276 0.370666066524043 0.367886469223106 0.331449961645688 0.339187995925572 0.329920905456508 0.321559124219857 0.285325306029271 0.330095358803929 0.361229090881766 0.369490317940603 0.394485123252799 0.350428567309297 0.314892276514502 0.308127630589193 0.319153200898176 0.325083794968646 0.330969844165178 -9999 -9999 0.32930263631598 0.325144705805412 0.332199307264091 0.331132696104464 -9999 -9999 -9999 -9999 -9999 -9999 -9999 -9999 -9999 -9999 -9999 -9999 -9999 -9999 -9999 -9999 -9999 -9999 -9999 -9999 -9999 -9999 -9999 -9999 -9999 -9999 -9999 -9999 -9999 -9999 -9999 -9999 -9999 -9999 -9999 -9999 -9999 -9999 -9999 -9999 -9999 -9999 -9999 -9999 -9999 -9999 -9999 -9999 -9999 -9999 -9999 -9999 0.512578703060012 0.586588331197804 0.594042236702842 0.491295060370339 0.592964431672658 0.622222097146386 0.542102040345787 0.58875326065532 0.427376722526674 -9999 -9999 -9999 -9999 -9999 -9999 -9999 -9999 -9999 -9999 -9999 -9999 -9999 -9999 -9999 -9999 -9999 -9999 -9999 -9999 -9999 -9999 -9999 -9999 -9999 -9999 -9999 -9999 -9999 -9999 -9999 -9999 -9999 -9999 -9999 -9999 -9999 -9999 -9999 -9999 -9999 -9999 -9999 -9999 -9999 -9999 -9999 -9999 -9999 -9999 -9999 -9999 -9999 -9999
-9999 -9999 -9999 -9999 -9999 -9999 -9999 -9999 -9999 -9999 -9999 -9999 -9999 -9999 -9999 -9999 -9999 -9999 -9999 -9999 -9999 -9999 -9999 -9999 -9999 -9999 -9999 -9999 -9999 -9999 -9999 -9999 -9999 -9999 -9999 -9999 -9999 -9999 -9999 -9999 -9999 -9999 -9999 -9999 -9999 -9999 -9999 -9999 -9999 -9999 -9999 -9999 0.746104702205393 0.738602230598075 0.716936394110349 0.706518785616881 0.697098031007035 0.693316163127791 0.668940123213371 0.64414241636573 0.619843516485085 0.587306379659303 0.564033367746765 0.540539644643996 0.521871875217905 0.507035340915005 0.510545349159909 0.516898701306789 0.521724962104262 0.510696795373218 0.498290428005561 0.503585206450279 0.49183084421173 0.465454495800404 0.45654767064629 0.473851609066729 0.455498066695099 0.461749920916181 0.466340200789911 0.471817465833353 0.503447620386528 0.504958766503302 0.462843797783758 0.457334690194477 0.442611477050961 0.440090303822267 0.443944458058682 0.467994519696238 0.568527491988481 0.581202959014394 0.504551687485263 0.501930638711634 0.562289523800126 0.556803816829858 0.586140681833063 0.529615025348057 0.50904119404711 0.52138522892887 0.529361286921141 0.593319051864551 0.554861609848981 0.544002208493306 0.521228567102952 0.464251657723167 0.406778984029245 0.421402587706343 0.440450104011387 0.445313956436046 0.450176886879776 0.445488991746377 0.442632640024981 0.444057256798339 0.438893550862046 0.425681082606841 0.43141240786903 0.432712578370486 0.439165503761974 0.460605544779814 0.471000431905109 0.486371656790906 0.470707259024542 0.458193129151851 0.453283397441743 0.468949078607566 0.469162860963266 0.482871763716813 0.484457076809865 0.461049412343824 0.408318954697489 0.381218152889488 0.363072619606122 0.368130968985813 0.375082357768245 0.372028359600448 0.378394517993872 0.377640038111492 0.387302534318104 0.400761200653465 0.405687720887616 0.414868889532881 0.424143623283733 0.419817679511505 0.406933320029385 0.379594917521834 0.365417109872757 0.368950957099827 0.367011299485833 0.383034675802962 0.392857299420436 0.397903353105887 0.400204037224341 0.404434379788298 0.399332174800713 0.406344029243424 0.407765674274801 0.401893048452315 0.402090698832615 0.394624642534662 0.396887936405645 0.399064844551672 0.394014934443889 0.387643521347769 0.381487170562223 0.367592917851485 0.369012052860528 0.360007383183138 0.352404169948061 0.343038793140023 0.33142406959515 0.311359855043571 0.300947143191464 0.303993017945525 0.308268022399259 0.30519538936727 0.300170909671673 0.316068514824287 0.319657763115504 0.323086889205738 0.338331786478911 0.351485832806908 0.361213034688712 0.37272622670068 0.387586143063865 0.40334254954139 0.396954059051069 0.403089607549684 0.417987846120017 0.419648662023372 0.427330370379017 0.442277521444567 0.444416892418707 0.456939063096319 0.4582445411513 0.445665922901941 0.453057583904059 0.450615178946297 0.448453264796757 0.463674551448866 0.463354139034987 0.458275156660501 0.452292621509524 0.420923121423202 0.388346644956207 0.355476857559023 0.334842465670346 0.317507304498148 0.309840978192536 0.305981976802304 0.307749043625789 0.315135435019186 0.324961659312361 0.33879941094281 0.356028417972687 0.370117292949945 0.381160825845086 0.396680866965986 0.408719707940716 0.421014363945441 0.421065358251912 0.42972166813679 0.429977236877905 0.418360909360181 0.416792278235721 0.40731740151197 0.406554008682096 0.403674184504882 0.407057058930872 0.409596816074933 0.407986550388089 0.403845238261147 0.410396482969223 0.406483958434715 0.40128536752609 0.404331934307794 0.398651138913798 0.394541400874595 0.391545185080321 0.384537013400854 0.387808295857124 0.384057217551927 0.387405154733513 0.382487723895431 0.383093997102226 0.380062341954228 0.37379837431835 0.364587795069672 0.355676970336728 0.344993115996755 0.338157714352601 0.329239996162828 0.325449005046561 0.323764295035903 0.325696894000396 0.324939978951839 0.330361883699897 0.332238001274849 0.326790282176342 0.323432915840516 0.31912050122096 0.317159818424142 0.320403087612168 0.324455763902232 0.320365094583303 0.321201742860559 0.322532265671783 0.334227352476716 0.347378345897869 0.351761730665271 0.364937444130952 0.3843259414112 0.413940449298779 0.417478352644282 0.421813922339441 0.438678699100279 0.446685285556934 0.459391052122242 0.467731295399122 0.47196942131856 0.499695013179919 0.524530415855652 0.544565330941341 0.578952458321399 0.597583539410482 0.591192524859969 0.652246933698866 0.612637428507237 0.585462078024394 0.669137931028732 0.632801960342968 0.639867791824425 0.525027458984362 0.486096954684929 0.494109253055286 0.440041334944865 0.403804363090636 0.408694963885553 0.441745879699474 0.473769574376482 0.528070562077154 0.589929631793451 0.648244523634235 0.701767535006577 0.606197574374175 0.523907891645845 0.476188730333242 0.446604720192254 0.432108745288671 0.416777492226013 0.408963052599049 0.398378963629219 0.392800233894946 0.387443678916562 0.389949555217252 0.383939971041158 0.381500029879016 0.382587895747876 0.381324962200615 0.38236208322316 0.390081051088579 0.39326034987509 0.394178647645178 0.393857537547767 0.395914562254762 0.405312002527372 0.41059459801666 0.420113975814632 0.427090111646641 0.426539993171104 0.426572337879196 0.430977554645295 0.435622228837329 0.423299049056654 0.406697891869071 0.394737079753317 0.382705427194579 0.373437022558064 0.379048901686061 0.409459933099974 0.37783924073661 0.387008726707615 0.38073005771856 0.380098134876748 0.381286734600576 0.383557829199173 0.382511589407702 0.381579504168391 0.389688194063977 0.398203282795997 0.399443362413219 0.40399785301949 0.415841554659158 0.435906466814493 0.461857844082051 0.475920203045853 0.497670376339359 0.507657752538931 0.519653743807147 0.533149853912668 0.542682796994043 0.552779897205656 0.565602244550821 0.581257547634573 0.601059993834418 0.635131984502633 0.656076317076166 0.649876545572156 0.657080161513439 0.660898464592295 0.654762396479888 0.578545929131356 0.578991810893337 0.632902304365762 0.572823463467753 0.538995977621976 0.519250577939163 0.69949359262625 0.614827748915711 0.60300180221272 0.720041999883685 0.66801553585056 0.554793135480615 0.570245942372456 0.525311740142837 0.526565956636434 0.56833045224741 0.609748088805695 0.659545771752947 0.67098799956358 0.621920523056613 0.644016516830702 0.690341274939367 0.650197282933259 0.566953547323748 0.506196737980462 0.436641201723296 0.409679532802502 0.382420291080558 0.393508758636888 0.420987088547052 0.401712939375263 0.356402546698171 0.331462030719162 0.352471953390854 0.37085486479246 0.354730533473624 0.341711181599273 0.382367488205276 0.416691168063563 0.38504883068858 0.35465385325523 0.360856282518167 0.319346253951825 0.321380329270872 0.322003446033051 -9999 -9999 -9999 -9999 -9999 -9999 -9999 -9999 -9999 -9999 -9999 -9999 -9999 -9999 -9999 -9999 -9999 -9999 -9999 -9999 -9999 -9999 -9999 -9999 -9999 -9999 -9999 -9999 -9999 -9999 -9999 -9999 -9999 -9999 -9999 -9999 -9999 -9999 -9999 -9999 -9999 -9999 -9999 -9999 -9999 -9999 -9999 -9999 -9999 -9999 -9999 -9999 -9999 -9999 -9999 -9999 -9999 -9999 -9999 0.578031191636881 0.574977966484001 0.545220200284417 0.626669977688999 0.539753666610537 0.538177061875089 0.568281210275503 -9999 -9999 -9999 -9999 -9999 -9999 -9999 -9999 -9999 -9999 -9999 -9999 -9999 -9999 -9999 -9999 -9999 -9999 -9999 -9999 -9999 -9999 -9999 -9999 -9999 -9999 -9999 -9999 -9999 -9999 -9999 -9999 -9999 -9999 -9999 -9999 -9999 -9999 -9999 -9999 -9999 -9999 -9999 -9999 -9999 -9999 -9999 -9999 -9999 -9999 -9999 -9999 -9999 -9999 -9999
-9999 -9999 -9999 -9999 -9999 -9999 -9999 -9999 -9999 -9999 -9999 -9999 -9999 -9999 -9999 -9999 -9999 -9999 -9999 -9999 -9999 -9999 -9999 -9999 -9999 -9999 -9999 -9999 -9999 -9999 -9999 -9999 -9999 -9999 -9999 -9999 -9999 -9999 -9999 -9999 -9999 -9999 -9999 -9999 -9999 -9999 -9999 -9999 -9999 -9999 -9999 -9999 -9999 0.728889728622858 0.718818729159545 0.708885008587617 0.697082231830974 0.683329076694068 0.658378282251933 0.641682671541255 0.622265318942096 0.595519966159813 0.565471032745395 0.53203116381467 0.507530061369433 0.48890659117812 0.508471597316212 0.506861912033583 0.519935132960876 0.514185979125881 0.507327642084101 0.500406688048356 0.487574639092256 0.476747927005426 0.477728161162148 0.497810182753212 0.506365006882483 0.549307086274638 0.546969070196976 0.548447167415354 0.478771188397515 0.554573843025453 0.502906115374365 0.539865421286495 0.542314701189479 0.5336511751277 0.463709625545032 0.477194589042588 0.562113888801949 0.541231729703548 0.521366608829099 0.516655008429923 0.587204937224673 0.585461777004042 0.595625999474521 0.59866904366067 0.547926816772256 0.541706544753236 0.538351860538896 0.556197012985516 0.551767228103683 0.5185045803428 0.478157542321067 0.445747005385479 0.431325873992214 0.437547144873468 0.444235975211496 0.459542961864331 0.456381735847514 0.45851052976726 0.451714399439036 0.458870590244895 0.447109899156404 0.438072860843784 0.436827969162091 0.456407694645362 0.45611087591752 0.448557872134239 0.465567303479765 0.474094448449108 0.49099283925617 0.493086193562536 0.490031450055065 0.490179089352113 0.47761690113435 0.487624220247281 0.504262350513173 0.46319452171682 0.41417009370074 0.397939856392459 0.377832064602657 0.391632615568175 0.394557305322242 0.398038624758666 0.39055816978091 0.391359503840863 0.395025995195843 0.410814847286988 0.420070712443016 0.427441861233511 0.438462776820663 0.435277012846288 0.430834743547969 0.402697097443132 0.385401234694968 0.382303866690379 0.382124962490476 0.39521078814673 0.409270486742514 0.421788327721111 0.425542088940829 0.425054032087791 0.426197988700553 0.426047811166916 0.431830809229852 0.425281189145168 0.413548398910585 0.42138387434008 0.427274135259489 0.416770483304638 0.414127616563889 0.407461898383411 0.400763555137297 0.399495762234534 0.388292352483427 0.383842119786335 0.377423329967029 0.357077513193663 0.344948421443517 0.338823465278903 0.318923667797411 0.3095649113336 0.314740481891658 0.308811685188026 0.310145469501736 0.33486032285261 0.330638060037123 0.337826334161413 0.354612263990269 0.366601716381818 0.376539315549281 0.395153868824098 0.410776477972157 0.404067049933819 0.412539733537795 0.433395090199399 0.443221428206697 0.462844083822871 0.467499636773219 0.47599050668574 0.490241516105438 0.494726675148065 0.48769720759441 0.49013783380858 0.48139529684653 0.479046671313352 0.461171935943444 0.46504843272659 0.449924399306712 0.461857408662608 0.461790287545833 0.446326342584402 0.416539525708646 0.374635317253047 0.356263319468539 0.336015927253893 0.328386758819643 0.325341344182817 0.32613501679458 0.332151166869436 0.342441136945857 0.35593856822117 0.372561404093181 0.387540715024219 0.401138139155189 0.417897814136899 0.432222336486112 0.443993275622955 0.45699910556546 0.467102977070746 0.463077395597665 0.461627708795408 0.462185568714225 0.455123682227142 0.450290930484597 0.447230455154763 0.443546688310881 0.449622504455529 0.451553200857788 0.452817384771102 0.444787613482775 0.450296025876743 0.439591313668168 0.439321473626432 0.426771235721124 0.423389693675303 0.418466265259052 0.416683164096463 0.413519975233602 0.409407551299314 0.408095808171079 0.411458657467442 0.40202217580246 0.391912528977563 0.384427923958512 0.377353103047979 0.371230187676486 0.362272290223223 0.351647271636428 0.344156795493593 0.341956971643091 0.337908849219127 0.338962077810521 0.338089675613844 0.341154663613578 0.339542762820946 0.335777413937301 0.329664893222323 0.326691868802044 0.330274204204248 0.332477038062417 0.33159879048039 0.337713320031536 0.349418291906806 0.349577352291178 0.366335776362471 0.39956192481872 0.387222703782413 0.400576933004708 0.420130345138517 0.434256213583582 0.434986951555696 0.444654487588482 0.456684825599289 0.469750362267792 0.485198633657471 0.49474254125032 0.518457684485355 0.549525278576318 0.547520435600917 0.5702124910981 0.596483820830852 0.583846284334596 0.604735287793071 0.644235551489342 0.63370331647341 0.613076626965574 0.652862057389671 0.641699190433415 0.643385135057352 0.602286376269337 0.56527813546749 0.460129322110498 0.420083457594729 0.41651228899903 0.443250382487726 0.492691254150624 0.527927625955058 0.568600303931511 0.628091880433591 0.680751670692046 0.631470791460721 0.564987303833849 0.506188885629828 0.463941991316441 0.444225467167878 0.427549402289325 0.416624318620217 0.412062384468513 0.401674325915059 0.398387372202347 0.391751497954772 0.390424093371495 0.38554297365745 0.385153013424861 0.388334408252535 0.38668023906872 0.392518954489057 0.394842806490447 0.396175644030944 0.397782671700411 0.399799362581221 0.412142919330343 0.413977169638854 0.422007896271964 0.42761355632783 0.43684999982797 0.434008618306824 0.442032248899368 0.458758258497644 0.469305375837238 0.451013655428016 0.432398815127474 0.419489204613572 0.41224496110779 0.403147634026551 0.389442435462646 0.399423588110545 0.424218220408033 0.451726617966817 0.432713853262787 0.413054382236394 0.409335234464204 0.406938798368871 0.404786756746987 0.404643612873696 0.406204210860918 0.415941729552184 0.41899015159977 0.42968778183576 0.437310500486816 0.449565983177536 0.469678086287378 0.484228372174416 0.511987894097082 0.52962561146971 0.536775420236278 0.544169032352074 0.559519193206901 0.572058050317965 0.591645551683847 0.61082337307352 0.631880764036966 0.657713654144514 0.65192062203513 0.640906762609215 0.637355138438464 0.624591373170016 0.599687431392188 0.536428841138772 0.541383769925939 0.553633162246163 0.541248212079026 0.524598562415703 0.560498081464575 0.60715572533971 0.562872096303031 0.550211074463619 0.602330175533559 0.814194712698206 0.769598422772744 0.656730911038326 0.579994651196776 0.53862891335208 0.565646756763236 0.607097759720523 0.618910844780171 0.673805038019904 0.660003414470037 0.634828938869486 0.699471673626734 0.661694172473966 0.565125017742757 0.499694532952665 0.459740421353799 0.430876281573011 0.397969068950294 0.383500229003732 0.383138765344128 0.382092128422122 0.376168389946198 0.361710602562936 0.326929786539784 0.34757620634835 0.299835221863088 0.323735656903902 0.336204265140421 0.330218761224344 0.401539194841534 0.426075631291704 0.433818207345262 0.373161953542344 0.318166977604255 0.314582141397858 -9999 -9999 -9999 -9999 -9999 -9999 -9999 -9999 -9999 -9999 -9999 -9999 -9999 -9999 -9999 -9999 -9999 -9999 -9999 -9999 -9999 -9999 -9999 -9999 -9999 -9999 -9999 -9999 -9999 -9999 -9999 -9999 -9999 -9999 -9999 -9999 -9999 -9999 -9999 -9999 -9999 -9999 -9999 -9999 -9999 -9999 -9999 -9999 -9999 -9999 -9999 0.523037752270207 0.531110991068728 0.528692771578511 -9999 -9999 -9999 0.488618880030817 -9999 -9999 0.434627580988975 0.431943900213475 0.437214306430154 0.422317542149069 -9999 -9999 -9999 -9999 -9999 -9999 -9999 -9999 -9999 -9999 -9999 -9999 -9999 -9999 -9999 -9999 -9999 -9999 -9999 -9999 -9999 -9999 -9999 -9999 -9999 -9999 -9999 -9999 -9999 -9999 -9999 -9999 -9999 -9999 -9999 -9999 -9999 -9999 -9999 -9999 -9999 -9999 -9999 -9999 -9999 -9999 -9999 -9999 -9999 -9999 -9999 -9999 -9999 -9999 -9999 -9999 -9999
-9999 -9999 -9999 -9999 -9999 -9999 -9999 -9999 -9999 -9999 -9999 -9999 -9999 -9999 -9999 -9999 -9999 -9999 -9999 -9999 -9999 -9999 -9999 -9999 -9999 -9999 -9999 -9999 -9999 -9999 -9999 -9999 -9999 -9999 -9999 -9999 -9999 -9999 -9999 -9999 -9999 -9999 -9999 -9999 -9999 -9999 -9999 -9999 -9999 -9999 -9999 -9999 -9999 -9999 0.712711676226545 0.714384794415699 0.696585579758866 0.690751596996502 0.665058290451404 0.65062852162924 0.62814951184181 0.590299729989423 0.569800684533283 0.528459945719319 0.499266295295914 0.49583906215383 0.503205590016803 0.520129856788533 0.529864600943703 0.529589400654109 0.526501436749083 0.537036762622069 0.50818874447974 0.49020360178422 0.501889214927063 0.523319760028766 0.550017126979199 0.555094295355973 0.554621390000804 0.584522045995767 0.542857452703327 0.539074444238694 0.572897834342656 0.524291695560515 0.531907518463742 0.506848338587865 0.519119637034738 0.517992101589614 0.505532844637036 0.549375323217033 0.558422072741018 0.591020944736169 0.599266063766805 0.576905347493662 0.560090616833315 0.573471183020931 0.61769316749631 0.580838557962154 0.570800326833678 0.555446549979446 0.54906482969207 0.530776157812117 0.499227046278244 0.467303894261 0.45837853202869 0.462598546696996 0.462834022157232 0.462267836278926 0.472043938163164 0.476373533007477 0.462362616863769 0.464049457799766 0.460810517147265 0.451492544215639 0.451864544669893 0.451635396889801 0.480008722132885 0.479000246021614 0.457921030795555 0.466625745353109 0.47011765449383 0.4754328827796 0.47574157207304 0.47956139540854 0.468532424150509 0.481683487603277 0.498125859952511 0.448206191629312 0.428231529207319 0.395565971632221 0.407498751048688 0.422749376147754 0.417141296597486 0.420445830127877 0.410418429147884 0.40754844302235 0.414671589942951 0.42482518618147 0.427367205815483 0.43416771763666 0.452801574879449 0.444264099074735 0.442007301652507 0.434869072768304 0.42405499231138 0.41495692109389 0.407692483056005 0.406983790120737 0.42130676861673 0.429449298258572 0.435728695534257 0.459654850910597 0.456248172630839 0.448840444774238 0.449177311262969 0.44804035312749 0.442424196763464 0.437462208296331 0.431692058376024 0.429790950476787 0.427330519756044 0.427408195252444 0.424077628247558 0.414043019246489 0.421506880019544 0.412112434264512 0.392303137665471 0.379072912355044 0.377950537366066 0.352901753243966 0.338070692094425 0.327323363602105 0.316500865685868 0.32786766054968 0.324013455114309 0.348209672906601 0.351421269176393 0.353737773464235 0.382263663830761 0.395996143425279 0.41456157962611 0.428167832397184 0.418401232020934 0.430731777216171 0.445770700067325 0.448324033472798 0.472298914392031 0.483366912613691 0.494126325568808 0.499961921647214 0.49648028792324 0.467726731131418 0.469370751504662 0.462249410122329 0.450260795579979 0.461399345816054 0.44787461830196 0.430025786039845 0.42875978806825 0.422859079458916 0.448147138672872 0.465669885330085 0.423479988883861 0.40256201089658 0.376006929641673 0.35981532404029 0.350933686565519 0.343551939406403 0.344165724163449 0.348663463641881 0.36081845294762 0.372725556261062 0.384980794665171 0.399253169360328 0.419113180020057 0.440285148394 0.457301190280097 0.45832730132612 0.44436289078622 0.426663255944767 0.433718185371497 0.430362251411367 0.439671702998077 0.447886595792358 0.454595312683617 0.462363776748816 0.458959347099433 0.471953049872057 0.472287840550028 0.481479467601662 0.483817992625075 0.493839518214313 0.483395014691243 0.470218047857064 0.458233026580632 0.449482517871288 0.443647084316384 0.440128130832506 0.434189494401923 0.429819215265192 0.428048768661743 0.431369102195256 0.427702519637709 0.412152744285236 0.403669241699019 0.395360412502847 0.385516421983611 0.37443136628158 0.366807021522265 0.358654275867882 0.350419322008041 0.350574562327658 0.350532502534124 0.348930364849815 0.347510312847813 0.345671083885631 0.343637548580673 0.341265733893559 0.337591724627623 0.343325048850367 0.345189439851651 0.363512344715663 0.3824487618319 0.384982376119816 0.381714406653589 0.391684746003235 0.363922722496585 0.415362144796434 0.434919921167166 0.448905604878103 0.450134678404615 0.460638520731452 0.467029376042225 0.481460129041729 0.491564868109102 0.50486633012763 0.520280038063358 0.542842433258115 0.563028356025479 0.560939470895582 0.582876472203324 0.582291072537087 0.586001778384533 0.624060156357638 0.6192071507706 0.63163974920871 0.629872369617574 0.644677746320982 0.646405062387231 0.607969703529771 0.579638967447572 0.538968144389613 0.472364303909239 0.441486473381526 0.444905913930248 0.489403346558596 0.532232222095809 0.569781477746639 0.600099365544452 0.645180673768232 0.638848569810168 0.559325243023978 0.500026878981236 0.474538217503322 0.451573691618879 0.435697248494009 0.423666099216181 0.416789617214925 0.411494208539008 0.404719598853523 0.399774420095168 0.395245221726889 0.392053822949214 0.388792983860007 0.391763660376578 0.388839767500111 0.394481045708261 0.397483979800809 0.397334488057995 0.401897769429872 0.404713460667792 0.410613367864949 0.415420405098617 0.429949977379559 0.438141142128602 0.43407673043134 0.440762427509397 0.4510318305392 0.470578524193763 0.504392100090095 0.507752682125548 0.484194052473755 0.470092023727894 0.453579325030513 0.45009515436543 0.432280191474872 0.412338185929332 0.42745639731065 0.454070192049723 0.550187273640892 0.505131965819174 0.487420204537257 0.453204474795293 0.433796781849189 0.423085022901724 0.424532596058884 0.426631414346267 0.433439879306808 0.446373667511741 0.452562362613753 0.462436799081403 0.472304057846138 0.487099093693731 0.504383866608231 0.529065111902421 0.551145512588295 0.562271591944744 0.563307573658102 0.577671944300238 0.593892389952893 0.610845809893322 0.645978984383784 0.642040343833192 0.642299356038771 0.635949380557355 0.62455204652176 0.611090584649784 0.607607693621907 0.570277052656347 0.546056885177216 0.53578164270655 0.548293910954032 0.532133566915374 0.619835504936287 0.71109245750412 0.599568589281092 0.574534843931047 0.565077785466204 0.575139183131905 0.619615813002963 0.648590146343353 0.761428849452949 0.716259094875399 0.568958506844308 0.566956392012854 0.605329846895078 0.627702136525121 0.707309940024624 0.619808171085691 0.652827935192914 0.749551053955306 0.659366866224261 0.568890788487782 0.514555213714314 0.488254347585584 0.461807684373745 0.410332186418963 0.369115197496461 0.351193347038905 0.345929545081601 0.350968629856917 0.351432920065934 0.356786411346688 0.34421912547497 0.324430599924817 0.344660783835896 0.288137728686752 0.314482563993227 0.443969182837737 0.481053084517695 0.443795468975868 0.33968534255189 0.304853874441057 0.305684032633929 -9999 -9999 -9999 -9999 -9999 -9999 -9999 -9999 -9999 -9999 -9999 -9999 -9999 -9999 -9999 -9999 -9999 -9999 -9999 -9999 -9999 -9999 -9999 -9999 -9999 -9999 -9999 -9999 -9999 -9999 -9999 -9999 -9999 -9999 -9999 -9999 -9999 -9999 -9999 -9999 -9999 -9999 -9999 -9999 -9999 -9999 -9999 -9999 -9999 -9999 -9999 -9999 0.582256809779912 0.6932583418332 -9999 -9999 0.472058375482599 0.600215240792168 0.511489109010148 -9999 -9999 -9999 -9999 -9999 -9999 -9999 -9999 -9999 -9999 -9999 -9999 -9999 -9999 -9999 -9999 -9999 -9999 -9999 -9999 -9999 -9999 -9999 -9999 -9999 -9999 -9999 -9999 -9999 -9999 -9999 -9999 -9999 -9999 -9999 -9999 -9999 -9999 -9999 -9999 -9999 -9999 -9999 -9999 -9999 -9999 -9999 -9999 -9999 -9999 -9999 -9999 -9999 -9999 -9999 -9999 -9999 -9999 -9999 -9999 -9999 -9999
-9999 -9999 -9999 -9999 -9999 -9999 -9999 -9999 -9999 -9999 -9999 -9999 -9999 -9999 -9999 -9999 -9999 -9999 -9999 -9999 -9999 -9999 -9999 -9999 -9999 -9999 -9999 -9999 -9999 -9999 -9999 -9999 -9999 -9999 -9999 -9999 -9999 -9999 -9999 -9999 -9999 -9999 -9999 -9999 -9999 -9999 -9999 -9999 -9999 -9999 -9999 -9999 -9999 -9999 -9999 0.703871965989413 0.699289676632813 0.686459073055977 0.670788987358249 0.661142928927759 0.635854927727473 0.603094428861777 0.573961540881657 0.547622510324696 0.529719268030594 0.528812594785513 0.536851706297987 0.549234098641557 0.55960564433656 0.563560030364755 0.551181225526958 0.582021273292136 0.529963680715943 0.509103324409911 0.519094932540465 0.552998671151051 0.553789371405487 0.575741325618915 0.588028151971495 0.584108258850384 0.55144952154735 0.534117037584978 0.577040793165265 0.510450603835858 0.499723820482842 0.528500135353189 0.503220328172928 0.504924497005543 0.510314290789069 0.581222473277364 0.571088795262067 0.542631417556462 0.548560068487422 0.5655382601829 0.54554322253489 0.579289114159547 0.611483599917252 0.624687108179621 0.626764489914134 0.61165266846076 0.587449651493048 0.560741132227026 0.513328882233822 0.499403380602856 0.497844488940085 0.485001055848429 0.478712758628411 0.484737598779947 0.497019274333365 0.486550706803552 0.480413652319808 0.484665932452884 0.488778962095712 0.474812849912839 0.457586784991961 0.469488124371363 0.474362803931849 0.512642339792399 0.488469495199096 0.476179040508953 0.475582966806777 0.47482790838635 0.482037474901734 0.489558408977175 0.492184455415341 0.510396546727101 0.496064579800875 0.445310005966449 0.435897474782268 0.419049178724642 0.451904222727015 0.421281524935482 0.447309956233919 0.43602654804434 0.427244298904807 0.421789495643083 0.435577496864901 0.440464961942386 0.444042391793779 0.459120592861051 0.476536786654876 0.466956567936096 0.45334766392348 0.460739287312266 0.455150960564053 0.454585213447803 0.44458738950181 0.433282086546411 0.436098199435918 0.447909284960378 0.459998927432337 0.468380379855953 0.473094490254546 0.461094930718189 0.466729869213526 0.471730668919346 0.473773128840806 0.46214721157076 0.447767349059392 0.441424721708519 0.436335847360453 0.441298145555846 0.434237647618837 0.445594159311243 0.443760992563771 0.435480863726538 0.422738027462426 0.405215649952842 0.392678730138012 0.3773863518578 0.358926371097572 0.3392841801087 0.32718002457003 0.331706072321828 0.339603712448189 0.365350673143433 0.377118570778651 0.375176913606249 0.398559082255072 0.436367625299669 0.45404209526498 0.479761307225402 0.483924194316291 0.4823174889808 0.505974305498035 0.506847604915826 0.491611361801471 0.496615031634219 0.482677870368661 0.486858466277801 0.469292297589307 0.456439015080754 0.423409614189533 0.418777922381906 0.408643250890704 0.421069976378877 0.423177530412901 0.414820500449221 0.408221134365244 0.411914322147289 0.422201697489601 0.462263038644034 0.450240700576437 0.423585791063601 0.409652898425978 0.388927350361091 0.371506602215366 0.368918454733713 0.370454044961982 0.372687518300711 0.378632733131166 0.38970329030956 0.396901211944583 0.414898894342896 0.436399568543842 0.459835547421757 0.457302359483172 0.438301330107256 0.422768958096556 0.409163957475062 0.401969536626113 0.402911059220983 0.411671733700542 0.412766124487162 0.419795170612474 0.426729715139398 0.43404019143388 0.43658562505813 0.439288044187929 0.443381449987226 0.450900198180349 0.456620855943051 0.480511789386452 0.504519849838813 0.491164221553798 0.478671012226677 0.469972206838512 0.454070822676767 0.447139258739469 0.440349404978785 0.445751366281402 0.440478698397342 0.440275500507283 0.427056634235696 0.412046545753657 0.407203842708306 0.397927125538883 0.388222473450286 0.378953206226755 0.373742692021362 0.36692021286662 0.362528234830199 0.35835648853797 0.360486536235546 0.35782379268621 0.35322751947523 0.349993608433382 0.351660319583662 0.353549342947375 0.357968198725713 0.363095744192977 0.374246332275009 0.415163137165712 0.414778391504416 0.40623925944384 0.377544394839998 0.385438040297003 0.411816138592512 0.429525559888228 0.445250054515636 0.463469176318623 0.469770199496429 0.491792097048634 0.500451927487187 0.500748659088086 0.515638257426809 0.535488211346328 0.550382170535457 0.568122582283948 0.581419917573253 0.594610176463459 0.592185759751355 0.610231832026287 0.628289709682089 0.629948930895529 0.630887852806014 0.593944970592369 0.54441770855724 0.568869367865537 0.579893098722489 0.5463052023629 0.539255703668176 0.496123502768311 0.470034486900201 0.48476668885237 0.515527742890386 0.547657539531784 0.589527407406127 0.646257554708338 0.660514106137375 0.584093201015311 0.525031311798503 0.48661185999629 0.45968405560361 0.441859734525806 0.432142193832698 0.423900522140809 0.421460797004247 0.417524480709589 0.408390902296277 0.402115090392047 0.398788848478132 0.39620249593442 0.395920537932547 0.394145974626768 0.394662422151591 0.39922595306985 0.403838930047549 0.404587339577104 0.411092931039788 0.41330417789928 0.413046841232358 0.430164015304946 0.445211355620017 0.44813629283694 0.443759596718712 0.462036058307212 0.477273912771104 0.496743479553973 0.557337589873309 0.542334220612161 0.522457195445076 0.512045288062382 0.48773345879803 0.478802732593361 0.456248026048098 0.451820910734638 0.455264376360512 0.517458390489316 0.60045553961269 0.609917194354356 0.56838014863652 0.500742337207619 0.463059956510488 0.45100610385497 0.450840697751994 0.446205448250549 0.452113843831327 0.466366388123426 0.472097985268024 0.483359758556843 0.495637061673018 0.509564381917326 0.526948290291451 0.550682431878958 0.589135996183639 0.588606611807562 0.589639560242838 0.610920634632854 0.616469967228806 0.643139293810562 0.631534793789524 0.605616387560313 0.626852042204924 0.61353484698217 0.605058586135456 0.596201145992098 0.594883125318087 0.573545064347169 0.565108909431447 0.555277521428495 0.562514035051393 0.54005685877808 0.632820327756271 0.722745017627949 0.632801070015151 0.617846752819591 0.600816663357244 0.590673007823401 0.619609166917578 0.718364651501857 0.788697478687685 0.796553946073805 0.710631527754109 0.626481666509509 0.63544420432272 0.630091498654082 0.697081694257406 0.685499069771792 0.654431650457144 0.681286158225946 0.701524284287002 0.586716201836192 0.53119183375408 0.499693425800907 0.470050755988069 0.42441746233335 0.387149570721612 0.350065629258606 0.333696623409281 0.331688635033566 0.33285849280407 0.330906739836682 0.312577928566341 0.341623515775042 0.391325876634398 0.35255998434307 0.352423293222301 0.501094162097251 0.498916507316617 0.455547110635872 0.336870569563732 0.295857630338498 0.305681562044488 -9999 -9999 -9999 -9999 -9999 -9999 -9999 -9999 -9999 -9999 -9999 -9999 -9999 -9999 -9999 -9999 -9999 -9999 -9999 -9999 -9999 -9999 -9999 -9999 -9999 -9999 -9999 -9999 -9999 -9999 -9999 -9999 -9999 -9999 -9999 -9999 -9999 -9999 -9999 -9999 -9999 -9999 0.42295259463863 0.449809759278349 0.504497799202046 0.574738774929135 0.577767155783913 -9999 -9999 -9999 -9999 -9999 -9999 -9999 -9999 -9999 -9999 -9999 -9999 -9999 -9999 -9999 -9999 -9999 -9999 -9999 -9999 -9999 -9999 -9999 -9999 -9999 -9999 -9999 -9999 -9999 -9999 -9999 -9999 -9999 -9999 -9999 -9999 -9999 -9999 -9999 -9999 -9999 -9999 -9999 -9999 -9999 -9999 -9999 -9999 -9999 -9999 -9999 -9999 -9999 -9999 -9999 -9999 -9999 -9999 -9999 -9999 -9999 -9999 -9999 -9999 -9999 -9999 -9999 -9999 -9999 -9999 -9999 -9999 -9999 -9999
-9999 -9999 -9999 -9999 -9999 -9999 -9999 -9999 -9999 -9999 -9999 -9999 -9999 -9999 -9999 -9999 -9999 -9999 -9999 -9999 -9999 -9999 -9999 -9999 -9999 -9999 -9999 -9999 -9999 -9999 -9999 -9999 -9999 -9999 -9999 -9999 -9999 -9999 -9999 -9999 -9999 -9999 -9999 -9999 -9999 -9999 -9999 -9999 -9999 -9999 -9999 -9999 -9999 -9999 -9999 -9999 0.699866025785291 0.702466913379511 0.680222578193141 0.675552013148899 0.664229299456304 0.630278364906011 0.581619590681313 0.559334013996152 0.559825145865701 0.559663331283494 0.570698710085227 0.577695714184233 0.601551408612301 0.597875727659758 0.601010111114236 0.618646809079369 0.583465542051378 0.547532590040588 0.526195629831923 0.543721149766419 0.55359160543559 0.585875111857011 0.592552115641006 0.602226738833253 0.596895801606248 0.55222762386617 0.531561515100133 0.51029423066452 0.499195633477929 0.492611769040491 0.500397954979989 0.506999853588288 0.531550222837994 0.516641181258241 0.536089407508042 0.571316293558873 0.562342544113688 0.562013720207724 0.584087803497642 0.614504489685654 0.624965926588491 0.619905917452944 0.60922511690167 0.606889805445216 0.607788555299622 0.576557349159805 0.553958524641549 0.529033865722686 0.52035610525265 0.523396091811033 0.511196133104509 0.508735018108238 0.508498244268277 0.499197520133268 0.503087571466891 0.49636578373584 0.480992766060561 0.481442951485831 0.470322753574256 0.486049367116732 0.484833563343807 0.493146460622134 0.49725556212905 0.488708144684765 0.487064932798227 0.486331871208621 0.500959790801554 0.52246113379384 0.505176678749305 0.523450412276018 0.478912156942932 0.464404720720346 0.450867851759842 0.461699061222594 0.442353874679032 0.431963921466553 0.43595460174421 0.443873273712134 0.438878238808382 0.436436195585386 0.443920964174236 0.452975754545189 0.462301600895436 0.473602800397336 0.487656523029689 0.494873856651215 0.478829085625236 0.47046489322943 0.476193436134296 0.493451694237102 0.490456256732739 0.483066020034044 0.480786947076685 0.487180542106227 0.494088572634248 0.49462776097657 0.483815510228254 0.498568016151768 0.494403873574304 0.502253730665669 0.513350522032857 0.499449909357155 0.483798624780544 0.475296640738046 0.466376512399226 0.457923983012061 0.45535546590656 0.47156507630776 0.439561313223827 0.431394286765431 0.442073345177327 0.445270070920679 0.429389963872006 0.407124886679308 0.386489151021347 0.378590815036018 0.367546208628718 0.356709806052971 0.353204157220557 0.37515786911375 0.398169326386499 0.418025976434939 0.428020801357178 0.43953564253726 0.469607663551328 0.479539544197436 0.500690866384645 0.514775049227898 0.469770770767396 0.477089499389045 0.469299482409775 0.466691603663811 0.454469516721373 0.454078179959575 0.433754235457487 0.423449036688796 0.405163573720017 0.408462082727796 0.414571211297262 0.4142634769851 0.415735667103855 0.416473102263341 0.415423598579888 0.410054987071985 0.432797258298223 0.454112898446955 0.472440019049757 0.446295544974472 0.430766992932982 0.413538150083019 0.407325957868654 0.398169776761362 0.397184695298579 0.403239355334454 0.400474128799451 0.409288395316288 0.421082788046355 0.432846599669596 0.45923234484702 0.470825062665813 0.436693621551875 0.41365568324533 0.390445764251725 0.375328320618111 0.362605732136107 0.365418093931624 0.373036937543847 0.384715575649215 0.402507283942414 0.403722034130729 0.414868188331146 0.411949144324367 0.418643874135117 0.428180401512582 0.433740881081707 0.443437088966842 0.463379387994302 0.493139877815259 0.518820680089269 0.499939467577836 0.492112070970686 0.475523940133306 0.467306038355597 0.457889961995822 0.457544487577667 0.44873020845411 0.445437738343105 0.434065378289404 0.424682309381748 0.414010106232703 0.406340544068713 0.398410481761513 0.394763554437684 0.387026120677872 0.379940856336099 0.374963969539652 0.372658331653211 0.369764272044311 0.370016416954903 0.363099558807008 0.361869733282465 0.363309862685403 0.368348597509418 0.371212151710622 0.385927004246099 0.39392725230808 0.429301741846902 0.4135246928475 0.393523345692763 0.39658870727698 0.40460791926281 0.410560963142204 0.429061518496193 0.448629261361132 0.471846286817452 0.467401273248645 0.488798465551815 0.498319754948555 0.494073062159474 0.496363393214151 0.524820679965855 0.565005094029708 0.556990487655435 0.577424310147849 0.575974635292069 0.604778649875535 0.616577817008011 0.618741342074397 0.597412281207801 0.584900663884674 0.51678909927955 0.519258976485008 0.517378767405447 0.516671816493066 0.497443348867024 0.479933350857235 0.481146248791871 0.472372203162098 0.501115687027349 0.535415044678483 0.582927195878436 0.619275417014977 0.646239080149357 0.607275000072512 0.554525352068819 0.521103530511516 0.494582305277472 0.47030094237659 0.45033609814267 0.43119147588846 0.42591798407714 0.422247860758294 0.420852096884665 0.415345721005451 0.405986742376731 0.40615386617196 0.3996618207508 0.398548407282539 0.402124211757707 0.405241671776848 0.40786900423495 0.404580134098874 0.408676390066111 0.415713029843426 0.419414309554818 0.424965179914072 0.442180497382637 0.442814223783493 0.444357737926531 0.459088845600344 0.465430089449272 0.486777076937221 0.515886445013781 0.568348202922801 0.570660083218093 0.562478888682323 0.534852256503973 0.518319226823455 0.51373884175409 0.513529921038952 0.487267054641427 0.488100137438394 0.520992309870452 0.560284116414301 0.570952245381473 0.533366484692896 0.487759674447447 0.478503329086576 0.468370518620513 0.465299946441419 0.462171752696257 0.469563426430148 0.482302347371047 0.491620164517139 0.5051659432576 0.514953863769186 0.528129555848087 0.551489975394742 0.582224822708898 0.627682746378842 0.638030113900421 0.633252416981927 0.628087316178632 0.637109544483652 0.63784572137424 0.61666367399853 0.59493837570252 0.589944762391766 0.61040137863223 0.590917189984413 0.579197144977644 0.545844992433895 0.557705155747089 0.552309019444797 0.540007171858955 0.568460898042832 0.543916352317524 0.574890543708848 0.634072378892029 0.659496887525777 0.653969221675883 0.629809328987417 0.655235294593655 0.671610387222236 0.731731922131751 0.795614098902961 0.679898209175909 0.772045538418401 0.75128691928299 0.756843787977833 0.727830456597319 0.667266848111091 0.648384773448356 0.637558551676703 0.671353258615186 0.726791959438373 0.602241272287861 0.540571396702539 0.504763440095025 0.491824711215132 0.447823163562383 0.414868678639313 0.360921298502246 0.333466967645184 0.326648391981078 0.323678661919832 0.362079615060156 0.370588359400836 0.308099951005074 0.354695999006581 0.331772204420197 0.28336326273012 0.522972941327121 0.349473504916508 0.280126316946634 0.297364539146899 0.29712132375821 -9999 -9999 -9999 -9999 -9999 -9999 -9999 -9999 -9999 -9999 -9999 -9999 -9999 -9999 -9999 -9999 -9999 -9999 -9999 -9999 -9999 -9999 -9999 -9999 -9999 -9999 -9999 -9999 -9999 -9999 -9999 -9999 -9999 -9999 -9999 -9999 -9999 -9999 -9999 -9999 -9999 -9999 0.403621749988788 0.426320850650199 0.459972520766995 0.495392196855682 0.617003558866927 0.598943477067965 -9999 -9999 -9999 -9999 -9999 -9999 -9999 -9999 -9999 -9999 -9999 -9999 -9999 -9999 -9999 -9999 -9999 -9999 -9999 -9999 -9999 -9999 -9999 -9999 -9999 -9999 -9999 -9999 -9999 -9999 -9999 -9999 -9999 -9999 -9999 -9999 -9999 -9999 -9999 -9999 -9999 -9999 -9999 -9999 -9999 -9999 -9999 -9999 -9999 -9999 -9999 -9999 -9999 -9999 -9999 -9999 -9999 -9999 -9999 -9999 -9999 -9999 -9999 -9999 -9999 -9999 -9999 -9999 -9999 -9999 -9999 -9999 -9999 -9999
-9999 -9999 -9999 -9999 -9999 -9999 -9999 -9999 -9999 -9999 -9999 -9999 -9999 -9999 -9999 -9999 -9999 -9999 -9999 -9999 -9999 -9999 -9999 -9999 -9999 -9999 -9999 -9999 -9999 -9999 -9999 -9999 -9999 -9999 -9999 -9999 -9999 -9999 -9999 -9999 -9999 -9999 -9999 -9999 -9999 -9999 -9999 -9999 -9999 -9999 -9999 -9999 -9999 -9999 0.718588870382658 0.719069379130942 0.712841092282364 0.719634138563138 0.708028326483313 0.715511134908034 0.689470265919117 0.631386405967902 0.592904503639122 0.571079906667116 0.585927268795783 0.595464488505666 0.602248874211665 0.641406184492866 0.641550921023359 0.646996490039452 0.624319952915461 0.607440253362881 0.571050695698924 0.563371647193394 0.570513317440185 0.570560976694529 0.585241806157876 0.613602740255862 0.640400993834196 0.631716156995323 0.611010958605061 0.570255454028878 0.543787765473875 0.516142541376927 0.508765660000556 0.501225645856178 0.512488837249894 0.548579764285835 0.518279136850857 0.535902839084956 0.552639217367679 0.557592788632961 0.569906853457622 0.582779351884904 0.592605982906293 0.612539616899793 0.627351463214448 0.633303628113629 0.619200919106644 0.610686376434219 0.595387694812107 0.591290734073436 0.583712590364895 0.558543912826296 0.553344258933966 0.547711982449997 0.54151534302766 0.539443906699339 0.525265342888857 0.518182218086556 0.51256791983252 0.50405914907812 0.488828939394044 0.479996469946273 0.491974116168493 0.4898234052453 0.523673400288344 0.534340790024017 0.531012798890508 0.500911062824508 0.501350612741352 0.498521001474083 0.50227555725812 0.509772820952818 0.520161464337531 0.528848759338627 0.50183130456132 0.492233490532273 0.476196234065165 0.473368337371888 0.455830327857327 0.456823494281142 0.471119940982988 0.454486292085847 0.455015535022716 0.458936744792299 0.463200379052967 0.473071613131617 0.494830310462857 0.50515401735121 0.506642440867739 0.515825789573087 0.522942306715242 0.517274501638262 0.507392921957988 0.525067552707141 0.535013734770414 0.534668133012887 0.523189278754076 0.50648069613467 0.502071741204965 0.505076102888286 0.52441475607714 0.52497363738736 0.538740835821122 0.547997037686576 0.557100350439418 0.542924322919686 0.528399026570354 0.526623216048465 0.513830974319577 0.495659308449147 0.490408245204396 0.484446143062419 0.467957532211897 0.469961657123301 0.479943873064223 0.480681872843491 0.462768332844201 0.440166384045801 0.418610468894885 0.424717198191991 0.408722776474322 0.407662561718253 0.408077907712857 0.395638089060362 0.403108012929712 0.422900161911834 0.449865549888484 0.48359694212603 0.496215048575993 0.517605450573326 0.498361629761269 0.483416006603348 0.458050136307151 0.450507934784606 0.451384030010824 0.455486073913782 0.455747607816613 0.453650705588986 0.443586611282989 0.41943862791851 0.408037873811385 0.419283027574822 0.423637825948317 0.423230204018674 0.431165577617609 0.432265353755176 0.424890742396767 0.420219788729846 0.417135864575155 0.428633513227027 0.440468489796624 0.467280251148117 0.480726256666107 0.462548773433223 0.450206572681465 0.438812261469779 0.435064537178047 0.425111456605692 0.432211685567724 0.44082463106959 0.443335149801022 0.459491478218152 0.48461241773857 0.451811765570312 0.427267188701264 0.396233583821175 0.361673750022523 0.359512396316968 0.357819417618447 0.360190430286727 0.369145798225203 0.381466776491644 0.373599364499702 0.373303041653912 0.381676154784966 0.391733114666887 0.407519854268368 0.412644206284834 0.421414418127996 0.435850498095021 0.447474089356274 0.47675442491933 0.499085895050114 0.51889763402334 0.51087645178456 0.496183880582122 0.479048808240485 0.466240127016546 0.455377523018703 0.44343148267864 0.437522288531134 0.429421675260798 0.422462770128855 0.413341586173513 0.408240081364319 0.408251455893525 0.400327749019675 0.395722054124174 0.392653075467713 0.389104080347817 0.386666239531259 0.384744982127127 0.376516193430268 0.37756367251192 0.375788236236428 0.377900223370537 0.383890072937091 0.384609638247646 0.406332841057812 0.421881428807445 0.441145876493585 0.427570088835003 0.410256834841114 0.412114223711945 0.42285164281316 0.417798970146454 0.424940868705097 0.4447650636146 0.454833974918025 0.468010595745194 0.484193214433062 0.480143037209344 0.48829863238243 0.50874496899094 0.534347670467628 0.539342885262082 0.543846194965867 0.556289716883796 0.571950683421001 0.577750782421658 0.594526932080145 0.593651076216974 0.604675162020556 0.58852828027609 0.576709148892491 0.533081368932155 0.463607604953471 0.46722742925863 0.469918508522041 0.511892930444129 0.490201192295105 0.485171016005161 0.505142608911121 0.552954323674426 0.589968520380409 0.64504058576765 0.620112211334313 0.581961147060399 0.54461257683743 0.523761613317077 0.493536621360494 0.46976917310445 0.444396279738087 0.433664050062739 0.430984025500598 0.427774855980336 0.425961917671935 0.421390469034891 0.412466193742121 0.410698368958419 0.409029373257194 0.406087822727513 0.406877953454938 0.412675301089354 0.41070089598233 0.411288052387081 0.414114995364219 0.421333280286084 0.428989933608738 0.43243799654466 0.441724938751331 0.451275716606934 0.464450089789354 0.474981414190466 0.472838877423966 0.489975525213761 0.531537901708635 0.546614993035463 0.552027083772671 0.556151869370271 0.533329569980995 0.530769001468623 0.536692672629778 0.574745508934872 0.525732479125794 0.523219506533423 0.550172121452294 0.530292235447269 0.529497952947582 0.534369015484749 0.517166534700466 0.496272686850791 0.481948265805566 0.475758609603631 0.477893571335134 0.484170454477296 0.493060327179739 0.505522030532688 0.505977701891107 0.536068562757929 0.558074316839088 0.580523841531996 0.612564281025322 0.650316626797237 0.615773353714088 0.627092508737795 0.640586076526249 0.642237419885913 0.631817967209032 0.599430725166407 0.588573239298385 0.562351755987953 0.535455253287202 0.550908107505211 0.532925321028193 0.545591149757905 0.545506486865348 0.541376811336409 0.542704075431773 0.548762898699607 0.548567273665512 0.665888688202312 0.735279684144308 0.678578028784969 0.663042612713879 0.638528855348947 0.676351922120644 0.763105667718642 0.767444273598103 0.774278452778967 0.77387909198484 0.748390073532266 0.697092203981276 0.647980940097688 0.748124528985289 0.73252888121589 0.714904025427906 0.69396534029408 0.713116041580677 0.699372255293158 0.601202542787114 0.554331824848453 0.522543089847035 0.482895443587112 0.449052798733376 0.414903259388491 0.365420521090436 0.35571554552788 0.330560100027921 0.314049084798654 0.310201663265196 0.423915421146791 0.282416158183156 0.337654850183691 0.285888627839534 0.274356503524602 0.294849018072676 0.303127784898342 0.331779467984975 0.301606068388489 0.304491405470864 0.30445228692486 -9999 -9999 -9999 -9999 -9999 -9999 -9999 -9999 -9999 -9999 -9999 -9999 -9999 -9999 -9999 -9999 -9999 -9999 -9999 -9999 -9999 -9999 -9999 -9999 -9999 -9999 -9999 -9999 -9999 -9999 -9999 -9999 -9999 -9999 -9999 -9999 -9999 -9999 0.357039314900253 0.408788309237064 0.476844309399245 0.531841879575062 0.629607406351879 0.606559862599248 0.595226338888558 0.602173203395779 0.61116255358542 -9999 -9999 -9999 -9999 -9999 -9999 -9999 -9999 -9999 -9999 -9999 -9999 -9999 -9999 -9999 -9999 -9999 -9999 -9999 -9999 -9999 -9999 -9999 -9999 -9999 -9999 -9999 -9999 -9999 -9999 -9999 -9999 -9999 -9999 -9999 -9999 -9999 -9999 -9999 -9999 -9999 -9999 -9999 -9999 -9999 -9999 -9999 -9999 -9999 -9999 -9999 -9999 -9999 -9999 -9999 -9999 -9999 -9999 -9999 -9999 -9999 -9999 -9999 -9999 -9999 -9999 -9999 -9999 -9999 -9999 -9999 -9999 -9999 -9999
-9999 -9999 -9999 -9999 -9999 -9999 -9999 -9999 -9999 -9999 -9999 -9999 -9999 -9999 -9999 -9999 -9999 -9999 -9999 -9999 -9999 -9999 -9999 -9999 -9999 -9999 -9999 -9999 -9999 -9999 -9999 -9999 -9999 -9999 -9999 -9999 -9999 -9999 -9999 -9999 -9999 -9999 -9999 -9999 -9999 -9999 -9999 -9999 -9999 -9999 -9999 -9999 -9999 -9999 -9999 0.720801915003281 0.726543976413362 0.730679029701962 0.722851092159954 0.692949777721378 0.682903478381516 0.662422359895224 0.589363664878488 0.589114844004088 0.61094924259681 0.624719191036364 0.649051827664733 0.66212819815755 0.624515176962668 0.603857843003404 0.589518810568054 0.584354907028424 0.573018128583197 0.625771224019504 0.603584904122191 0.593399239763922 0.604348407227594 0.618139450844767 0.698936692946086 0.6861247432338 0.625049326886926 0.585718950693162 0.554450815026478 0.524609979387284 0.510437209321524 0.499849113901521 0.495499686329551 0.503578091831145 0.498471517677228 0.535396600091913 0.570904198920172 0.559982677863527 0.576028756943921 0.590604708815021 0.607573024491013 0.624693146814532 0.641328748669261 0.645527873151886 0.624012730938952 0.607304291944258 0.595727940879032 0.58368175714079 0.590817456929878 0.583613455981773 0.580711793405643 0.575989166329202 0.563481853828189 0.556340210754741 0.548660347933574 0.543045371603009 0.53418357541166 0.520451934506452 0.50890824262769 0.490915650736568 0.494636478538513 0.508605435462673 0.550469223616398 0.577701829620658 0.556319214346101 0.529686219218634 0.548324354947256 0.537474845224394 0.521380352190245 0.529401561643695 0.516035728308827 0.519912497107183 0.517896316675485 0.52173708987604 0.517078158932948 0.493142625145149 0.481957780551009 0.487312639398716 0.487021828694869 0.475804221866221 0.490093318010663 0.481791195304693 0.493064104057019 0.500494653710447 0.512724700554444 0.530816599431565 0.540379878921527 0.543573501307324 0.552794863790636 0.559259444105956 0.562962435601495 0.550724120164571 0.532911643545622 0.525896887205993 0.505849404817902 0.498031422755919 0.503932148538072 0.497683191984225 0.494058802393874 0.502264527718759 0.516782911558009 0.541786651120611 0.542106202344627 0.5466552637368 0.558647886363448 0.564031467382046 0.545852623619761 0.535474698882044 0.530145587493999 0.519539721471902 0.505357542665043 0.530658713242583 0.521373870761885 0.524055079776585 0.502268944725506 0.472051980802323 0.455271604505511 0.480979248525304 0.46310304866997 0.449475056807256 0.458342324622444 0.461432170409586 0.460681230800339 0.466318846990148 0.468868499393697 0.521661044652528 0.523239605325116 0.500534586380191 0.491946365003803 0.471630641322849 0.453055706792075 0.446051349857711 0.445418192510089 0.43232924914242 0.410203099223511 0.428697480290286 0.420380565115828 0.405180879354082 0.408884918013178 0.419327116423553 0.42443757923686 0.435925225207903 0.437714092447152 0.443610713706398 0.448085576439788 0.436273385156854 0.428286997600453 0.421526374508618 0.412585288430774 0.445459902238923 0.436661708046039 0.437251873983775 0.465143781889867 0.479003428083105 0.471766463454141 0.470271409847976 0.459447392671272 0.471480666755518 0.479415252731447 0.486247571392804 0.459014550438005 0.433561730687295 0.42300967770441 0.384046902699075 0.366489904199245 0.368666151755907 0.366575757591846 0.364889259449956 0.385118832570607 0.378892355674973 0.364512499955714 0.365861605616195 0.366591465563498 0.37536910938225 0.392943845331953 0.401951362398455 0.412804569615662 0.419880217851739 0.438149831191738 0.457231077760149 0.479469248058193 0.492436941181087 0.495719773669688 0.499247837057989 0.483659120529508 0.463877364155487 0.448847387712603 0.44167590285905 0.434468739712535 0.42336079192238 0.416947273342014 0.417399888424609 0.412926657381243 0.41676162342729 0.411888512702741 0.404615726939476 0.401513241181537 0.399617708885011 0.397180347489731 0.395649464857334 0.390545836348987 0.389461860758132 0.389201290090968 0.390541969199942 0.393843486940922 0.407215889050712 0.412880457155226 0.443954047726543 0.420197122996186 0.423262307549727 0.42820776944978 0.424043669592382 0.43087534593803 0.420441855649084 0.41822466771773 0.444360711872755 0.455876170392497 0.455092115167139 0.479703120353328 0.481336939493272 0.489139359929145 0.499257098964589 0.510924195951918 0.527151093324352 0.537082339433174 0.553529820354271 0.55686251823581 0.564445315532384 0.567315019159767 0.586935173465744 0.600994694062064 0.584181817261492 0.574868073905484 0.539560835703238 0.496978434006583 0.506767420957629 0.521050470177284 0.517626193963525 0.505537463313695 0.521977157793424 0.537118231171458 0.58527835960184 0.618361299501007 0.638009446021881 0.609463886121747 0.576400990011189 0.551999714693148 0.529746825300468 0.495765965717051 0.469710058608357 0.45108461450848 0.445569383342691 0.438166054458545 0.437458928848776 0.433653891629758 0.430725126547114 0.426586361235592 0.415802968079446 0.414523325815576 0.417263332646117 0.416613262568124 0.419370945328 0.41730858155474 0.417778038124611 0.418704542730411 0.426011089005512 0.428476879912234 0.435578564251491 0.449850200613516 0.483387272503869 0.481683350861949 0.477990584823815 0.466115033445703 0.501227385371344 0.539971325309179 0.54262545288554 0.542481333704428 0.521660407788793 0.519752873682085 0.525723743128025 0.551006583988454 0.582517215559255 0.583992345264449 0.571252585437211 0.554013165722894 0.538783466249228 0.52398593610429 0.51722769441296 0.52130374254379 0.513830746240171 0.496534806139605 0.485582742656401 0.487761795744033 0.493835125267975 0.50341202077828 0.513178938952496 0.527184150282716 0.551909580920511 0.585615386312294 0.610749047732494 0.645406241166555 0.633445888357737 0.538631579364462 0.541221900958975 0.610080168337025 0.606145732979343 0.596005991032404 0.583995144175143 0.568706690750918 0.508814918038152 0.516675984957163 0.521783581642459 0.535167848752618 0.539055046231323 0.546084029222004 0.563116256717733 0.610237248361152 0.542804295742446 0.550625982598445 0.63237255796154 0.72677658543922 0.706305100182579 0.735808029100231 0.734489675397556 0.647535915612251 0.707133242468045 0.744578353558008 0.764451992154077 0.768788067009479 0.718004382742964 0.606387488248504 0.642804208556924 0.695304076445288 0.684008230001887 0.69515581065492 0.701603907221752 0.730443352266315 0.777448070328908 0.634749636072713 0.577973403798966 0.536765284227047 0.481617067083036 0.430776891749127 0.394702890124489 0.365367495936187 0.386968845599335 0.380573070715504 0.317100364710254 0.300828998855664 0.339986677647188 0.344743842504646 0.268170972651177 0.275152744481031 0.314782866849864 0.396163531735587 0.398545622409821 0.398180113411091 0.310794591862715 0.299538229824813 0.295087427930176 -9999 -9999 -9999 -9999 -9999 -9999 -9999 -9999 -9999 -9999 -9999 -9999 -9999 -9999 -9999 -9999 -9999 -9999 -9999 -9999 -9999 -9999 -9999 -9999 -9999 -9999 -9999 -9999 -9999 -9999 -9999 -9999 -9999 -9999 -9999 0.349523286467673 0.488723399925109 0.552899326764783 0.395007493380297 0.394013729504946 0.425123690856122 0.456136563510454 0.572886460311795 0.702948169702031 0.66824835526672 0.474586817154439 -9999 -9999 -9999 -9999 -9999 -9999 -9999 -9999 -9999 -9999 -9999 -9999 -9999 -9999 -9999 -9999 -9999 -9999 -9999 -9999 -9999 -9999 -9999 -9999 -9999 -9999 -9999 -9999 -9999 -9999 -9999 -9999 -9999 -9999 -9999 -9999 -9999 -9999 -9999 -9999 -9999 -9999 -9999 -9999 -9999 -9999 -9999 -9999 -9999 -9999 -9999 -9999 -9999 -9999 -9999 -9999 -9999 -9999 -9999 -9999 -9999 -9999 -9999 -9999 -9999 -9999 -9999 -9999 -9999 -9999 -9999 -9999 -9999 -9999 -9999
-9999 -9999 -9999 -9999 -9999 -9999 -9999 -9999 -9999 -9999 -9999 -9999 -9999 -9999 -9999 -9999 -9999 -9999 -9999 -9999 -9999 -9999 -9999 -9999 -9999 -9999 -9999 -9999 -9999 -9999 -9999 -9999 -9999 -9999 -9999 -9999 -9999 -9999 -9999 -9999 -9999 -9999 -9999 -9999 -9999 -9999 -9999 -9999 -9999 -9999 -9999 -9999 -9999 -9999 0.709791164087884 0.717681821799276 0.718414151064365 0.715694437517358 0.726588391354294 0.713906447015702 0.647917323646497 0.647386789694246 0.610795707268096 0.608413734794812 0.607334564755488 0.639965489326108 0.670455981836664 0.646991567471485 0.611535934098054 0.597845836514471 0.589813503889029 0.570968749671518 0.563318843495939 0.583965055415882 0.556796865772805 0.573855046311382 0.58142830437039 0.619869536744187 0.678159059184833 0.683132258594815 0.601597521310745 0.563590008378471 0.542089840202086 0.519844244627978 0.496944524844 0.497574287148252 0.489148556526631 0.501864658560533 0.521147721789516 0.53290302946395 0.544559786259412 0.562614142057515 0.568435550293367 0.590495695686512 0.605538597952777 0.611615435597423 0.62404650199342 0.624767841001087 0.623310879283241 0.598292144732585 0.595080299130447 0.572976775724708 0.579107126028815 0.584052661483917 0.575581369603351 0.582380118432994 0.579937622117575 0.567579549643211 0.573008833131698 0.559659173599577 0.553656334239069 0.533412087045483 0.514814874645019 0.503686148475202 0.497921213618147 0.503929296179926 0.555464587996547 0.580472494635288 0.572079817494667 0.587310363983973 0.61588244324832 0.592307970301079 0.570459007258026 0.545734132658958 0.52857373588502 0.537973891509115 0.544089594194237 0.56494700441536 0.517280197642902 0.498090273722264 0.496400474852336 0.50488193071996 0.504629808707982 0.507893050706345 0.530152966810064 0.515735412425147 0.519055781836341 0.532680252185096 0.544667142999015 0.573558516623418 0.572012286278237 0.570923461462991 0.566412889556139 0.558861959680274 0.541943571958383 0.522881655344637 0.506006776760361 0.516217573564767 0.508497082563572 0.492347065306937 0.498086478842926 0.499260790967656 0.494815348883911 0.490208159150045 0.489717910786296 0.506855584271735 0.514964049903956 0.52853377335823 0.531223343776446 0.53630034240569 0.536988193490135 0.540123676583902 0.54046542298471 0.534757424293073 0.526710412339294 0.517669335163564 0.516999848113983 0.515313870912457 0.525439030542594 0.510275404054295 0.504610598052751 0.52505041848489 0.505659924697487 0.522473106674254 0.517590464573357 0.507475470745598 0.526104679227968 0.517974672390001 0.508046050215772 0.528016882501212 0.522258853791967 0.507298996075273 0.478149658455523 0.468431840987909 0.456067469653075 0.457203421005376 0.427667643131702 0.402715506306058 0.401714709084101 0.399298361357811 0.401211496807957 0.397510639697298 0.3989707874031 0.417731837540601 0.432696773805707 0.439991914013472 0.445791120216011 0.445250747022319 0.450518702155181 0.441585812758412 0.437074753812398 0.432420054738572 0.416517390905387 0.412618725258919 0.421137360153102 0.421983567676245 0.427800223757279 0.460533945500385 0.479218577104092 0.479918892786696 0.49297631006493 0.483944093234388 0.480922760331678 0.461220129240785 0.442057556734069 0.428668134451036 0.39221785988265 0.37568206466868 0.371320110550751 0.374534128436264 0.368606839284886 0.377580715172157 0.382253699687425 0.382055450323895 0.374971837886451 0.377616873869661 0.379842973262048 0.377845043370069 0.376258741129523 0.380485445278249 0.39621763435665 0.401868317013314 0.421325654298031 0.430307264624929 0.445861504449641 0.45370646700895 0.460962132116185 0.468886173278779 0.483135858100737 0.460494562884448 0.442887839078183 0.433215419999397 0.424744320583735 0.420089656765004 0.419960698231307 0.418204609983684 0.420043198397051 0.422090485425482 0.420336220270595 0.416086407158199 0.415255984130025 0.412556152222369 0.41236312543008 0.411611508210088 0.406424245305281 0.403627784500506 0.403368163408243 0.403420272498866 0.405674711049448 0.418236155042588 0.425922960048515 0.450557091594547 0.411279697613625 0.405073124141019 0.406788143990516 0.418212041736239 0.429006829566691 0.432647965012381 0.444670486094408 0.441981164083764 0.460944857255424 0.454992789932901 0.469809021199053 0.470249216642109 0.480845386361374 0.488157533285048 0.503052021873761 0.51767276810241 0.535653970324353 0.528614648112606 0.533358499403225 0.54896770791153 0.563866524473064 0.591672313980415 0.578629854721739 0.594336362625778 0.560538697268432 0.567695234456273 0.547550150941852 0.531091718016636 0.530153446489257 0.558541883907134 0.551831567067955 0.541851211253007 0.571946628750257 0.59291356584271 0.613564588074625 0.627832408114059 0.601032119336462 0.573221820245215 0.550131959371214 0.526008122743536 0.504387605010525 0.484019836623372 0.466695344998629 0.455819486060145 0.451019482223764 0.445842483652434 0.443672211805349 0.439605379397855 0.434627117682351 0.427628691976884 0.428335285005295 0.425692479618324 0.424845570187001 0.426532326366148 0.42403608444958 0.424312666266582 0.423974748056435 0.425851385299046 0.432772519938021 0.435981996604934 0.460720440389897 0.480652149777063 0.470697264426983 0.467430749494533 0.475589441269269 0.501408369801232 0.511641518749327 0.508967955384277 0.527944561290625 0.51701176538882 0.507549677420575 0.526257482076165 0.5631440790498 0.606164874133423 0.595051504132849 0.5926468200164 0.566098938539546 0.550037220522778 0.549204991677437 0.525128109206397 0.519441607551627 0.511703373284567 0.500429373392802 0.500191188611784 0.507357589777578 0.513076367666253 0.524485953743168 0.53838407100311 0.555671025337676 0.57831676170044 0.616128220946949 0.649757151800756 0.635245461427571 0.603091761806996 0.559645211063496 0.554515312316928 0.570439231267291 0.571689572591275 0.564446713127745 0.564630353525555 0.577653050716366 0.506866776165188 0.516803254164888 0.522362426570775 0.529154879907677 0.543659269306123 0.539096171829921 0.543564226111695 0.540638471961701 0.546970406008919 0.585467355487355 0.737761468110067 0.760431812320263 0.758063033713747 0.792195803456107 0.759922620362701 0.73810884956024 0.649638571855969 0.648292315277779 0.63314045345841 0.727511263738531 0.706272699758474 0.59338221128823 0.664398159744202 0.767788084800141 0.766195451890026 0.748921284303871 0.714842573987577 0.713837628032515 0.741745329110873 0.69403830853171 0.566752766631289 0.540982378049282 0.482923225858318 0.437315210510479 0.400627620829925 0.376440142133781 0.380094674868493 0.349842954983259 0.323313442433677 0.326012306962635 0.294664127738457 0.309408539426246 0.299521601871168 0.279073209310023 0.327424815716235 0.355116585813571 0.398943978002268 0.377642903933164 0.319554526423234 0.299107505417062 0.296795279685904 0.291665722668373 -9999 -9999 -9999 -9999 -9999 -9999 -9999 -9999 -9999 -9999 -9999 -9999 -9999 -9999 -9999 -9999 -9999 -9999 -9999 -9999 -9999 -9999 0.362503933617091 0.362276773282013 -9999 -9999 -9999 0.338084315096852 0.343890574870378 0.333784985150033 0.339706954500667 0.323905103655798 0.321922798728437 0.329212182196205 0.388584746405108 0.580259482936904 0.745553266582143 0.710654858136099 0.462140670821561 0.471377383823102 0.457263052460381 0.47478110971018 0.536300495184748 0.55021660628724 0.418318862106318 -9999 -9999 -9999 -9999 -9999 -9999 -9999 -9999 -9999 -9999 -9999 -9999 -9999 -9999 -9999 -9999 -9999 -9999 -9999 -9999 -9999 -9999 -9999 -9999 -9999 -9999 -9999 -9999 -9999 -9999 -9999 -9999 -9999 -9999 -9999 -9999 -9999 -9999 -9999 -9999 -9999 -9999 -9999 -9999 -9999 -9999 -9999 -9999 -9999 -9999 -9999 -9999 -9999 -9999 -9999 -9999 -9999 -9999 -9999 -9999 -9999 -9999 -9999 -9999 -9999 -9999 -9999 -9999 -9999 -9999 -9999 -9999 -9999 -9999 -9999
-9999 -9999 -9999 -9999 -9999 -9999 -9999 -9999 -9999 -9999 -9999 -9999 -9999 -9999 -9999 -9999 -9999 -9999 -9999 -9999 -9999 -9999 -9999 -9999 -9999 -9999 -9999 -9999 -9999 -9999 -9999 -9999 -9999 -9999 -9999 -9999 -9999 -9999 -9999 -9999 -9999 -9999 -9999 -9999 -9999 -9999 -9999 -9999 -9999 -9999 -9999 -9999 -9999 -9999 -9999 0.707186445553438 0.697090058762037 0.705883921128292 0.681019577684441 0.685088350211192 0.63550749941596 0.639615803261097 0.621120738716935 0.601526892964585 0.59419860452971 0.598210429116784 0.683817899588095 0.647190161329026 0.626275179068396 0.600291255222928 0.571097630607708 0.558872968002844 0.539081564774433 0.537200335117445 0.53880899870637 0.563572320895409 0.547183729845196 0.62756889200159 0.617247817818269 0.631993401256928 0.57070050942814 0.544894362947394 0.527862854282253 0.497839885230681 0.491283201918278 0.480591388230999 0.489016117921286 0.504187703432101 0.515606156536845 0.532483618109626 0.543707120951653 0.555936695917731 0.563764745742488 0.588515297841759 0.59350532322632 0.609146699070418 0.618149903463569 0.619259001856236 0.609619446129289 0.593118598476422 0.586378173700548 0.573634566978354 0.544124537419751 0.560169385978481 0.563133666422389 0.579028792458291 0.583961833552184 0.583250992307945 0.582502802797464 0.572788791317445 0.557882559595025 0.534409141092256 0.528246654724604 0.514475323207591 0.508670994527728 0.514986175310846 0.530011892261125 0.584807285386724 0.550934757307547 0.569407761424293 0.572546522915768 0.56732496572338 0.591619074376526 0.580480945072099 0.59471234191023 0.581524571468515 0.579042526039287 0.557885880929072 0.523008733374906 0.51665571681666 0.529087624468495 0.528929760875699 0.538780545731475 0.549959671992693 0.567868189851923 0.557735280106694 0.552255153238429 0.565767199422272 0.576574138423724 0.581264339029069 0.575623791163455 0.553268875186199 0.557749478833103 0.535954090406429 0.532588505533526 0.516531465326154 0.520137775766787 0.504966214713572 0.490743014527206 0.475942283923838 0.487446156674687 0.499774326066054 0.492047687897096 0.476442763839268 0.483762706404534 0.486875008600924 0.506166265120624 0.517174119801645 0.508761117677036 0.521690699612881 0.530399618529483 0.514644894829777 0.512658422280157 0.499233457138971 0.477901069141196 0.497498806368421 0.506020868899538 0.511604050917113 0.517965624272723 0.517430737988137 0.516536895903816 0.52764683238517 0.52135380818148 0.500081958012042 0.50902464383787 0.527450697707279 0.50008082171624 0.511587318250414 0.516760628324916 0.521278627553132 0.526049663363467 0.500592252834487 0.486067051389261 0.4796964548248 0.450132495218964 0.458967133396767 0.425308453839789 0.410029354275606 0.403397855118251 0.400015491532248 0.411360876168787 0.404633018994595 0.400968575538087 0.420071704549633 0.429657973834079 0.437981244392087 0.439806628885323 0.445422734118054 0.455617258799245 0.443096673647822 0.439354984219258 0.442971760253507 0.428013857768498 0.427722120768391 0.412553541970066 0.412724964309251 0.429412611940373 0.426339286551958 0.41929030799383 0.418493484189712 0.451860597438598 0.462942423963013 0.433059979015359 0.423610077006106 0.430401272654968 0.398737372206529 0.391014499454681 0.397595045570602 0.404937187184756 0.375769933140714 0.388329680736764 0.39828863900575 0.380255459492864 0.378142901620996 0.387511527627103 0.39137147391603 0.389041240319712 0.390314654846615 0.391258714796143 0.390667614091392 0.390612558154232 0.39723588088772 0.406727536829678 0.410869832160259 0.412398768149562 0.403278482678311 0.420897181248785 0.419973506456364 0.45698114016965 0.464020954288218 0.445181210427714 0.437103837046861 0.426312488283729 0.42285070118448 0.424510869176754 0.423929694575317 0.429554324472513 0.428081321563217 0.427444889811928 0.428792245880904 0.431787589704755 0.429519635833254 0.429339480544697 0.423899468951994 0.429743027225773 0.422205463338962 0.424983893992884 0.420379090122776 0.421259788402456 0.442938274255923 0.463145213580153 0.45703409293536 0.442030868328485 0.436572515918399 0.429336522189118 0.429280876010912 0.424773604683488 0.435700352893486 0.44607537954185 0.439674713332316 0.459686163787719 0.46342001951832 0.464301913608538 0.459552614588812 0.479262402190604 0.474213814107072 0.485547944210677 0.498359701033595 0.509942997434901 0.512992995524892 0.541781673935696 0.548039865821292 0.563799884804675 0.570692197980437 0.565883477292092 0.562674788464282 0.563973280555138 0.56145284385075 0.572640151468885 0.543147522312725 0.553006206310996 0.554916906915901 0.557232826621015 0.56784354473679 0.5916159135161 0.607011801482071 0.647828709831401 0.625963328804171 0.604249495400367 0.579896859227811 0.556255443908362 0.539799042376967 0.513831718454616 0.499605499874605 0.486341422246941 0.472773256629282 0.463408686568064 0.457180375788033 0.45179408272327 0.452470313651217 0.446928594374207 0.44626571034858 0.44208756472262 0.432883332477544 0.430932034224414 0.429498367007264 0.43181673256434 0.432887094659887 0.427833555951368 0.430746837031453 0.438624180936287 0.442963625684209 0.452131082102591 0.470489370340964 0.473123637429305 0.474653480457215 0.47442985228281 0.48270807362113 0.491251392268982 0.503884246484635 0.531141378143908 0.524059610541918 0.510144580665755 0.537684955631922 0.568109870065432 0.587926667370953 0.583332541412105 0.58581292989017 0.567046368031458 0.55277965574501 0.54622935616008 0.530103190474137 0.526240377214503 0.525132302134613 0.52022054909952 0.525493825719894 0.532947043486202 0.539767703953803 0.543850702714139 0.564872941245489 0.579645386140754 0.607570549732191 0.650248138701919 0.64498285031303 0.607823874863367 0.579886664111577 0.54611124561782 0.533517948784764 0.537291755797701 0.524316496860352 0.545113672515153 0.52589086033257 0.51124929619614 0.511868575240067 0.512484577664089 0.523492419896393 0.529946030086362 0.535895425795914 0.539525708701906 0.544189826893167 0.547973162126719 0.566063374372915 0.639342604802207 0.787361239657593 0.838726881891541 0.814460877422657 0.827601134562265 0.789851210115707 0.751582084638657 0.698928836633657 0.726965185520478 0.641587849840232 0.674723806590497 0.593197677156239 0.651447492838299 0.754388328091112 0.782265392203973 0.679451295465796 0.701181393334247 0.705102679876339 0.719933936332019 0.781155681579885 0.623292873356327 0.571157923353288 0.544676454289495 0.476061476902237 0.449593361751332 0.427077719402228 0.393180405534627 0.408872859068464 0.380335394010617 0.352698914365013 0.318307794067498 0.292712243486207 0.28891263246452 0.295911926754482 0.282305579915995 0.328953197973868 0.407030301376156 0.414617588710786 0.366391730894991 0.31182228662788 0.284937695614959 0.294753885879177 0.297814810450127 -9999 -9999 -9999 -9999 -9999 -9999 -9999 -9999 -9999 -9999 -9999 -9999 -9999 -9999 -9999 -9999 -9999 -9999 -9999 -9999 0.355671917909672 0.366547749072693 0.393146093150504 0.383902159176713 0.372730746507934 0.378246651948172 0.397184902185489 0.42325532647672 0.520027325152801 0.361970355828111 0.349713763732014 0.36148678702305 0.352978134965952 0.369906391983215 0.461543272714773 0.638065953292585 0.791326398389499 0.768477974940787 0.616416411461706 0.517822493749619 0.476199108269556 0.441337549911142 0.439081268088269 0.430584006502283 0.40150576993898 0.425607724939591 -9999 -9999 -9999 -9999 -9999 -9999 -9999 -9999 -9999 -9999 -9999 -9999 -9999 -9999 -9999 -9999 -9999 -9999 -9999 -9999 -9999 -9999 -9999 -9999 -9999 -9999 -9999 -9999 -9999 -9999 -9999 -9999 -9999 -9999 -9999 -9999 -9999 -9999 -9999 -9999 -9999 -9999 -9999 -9999 -9999 -9999 -9999 -9999 -9999 -9999 -9999 -9999 -9999 -9999 -9999 -9999 -9999 -9999 -9999 -9999 -9999 -9999 -9999 -9999 -9999 -9999 -9999 -9999 -9999 -9999 -9999 -9999 -9999 -9999
-9999 -9999 -9999 -9999 -9999 -9999 -9999 -9999 -9999 -9999 -9999 -9999 -9999 -9999 -9999 -9999 -9999 -9999 -9999 -9999 -9999 -9999 -9999 -9999 -9999 -9999 -9999 -9999 -9999 -9999 -9999 -9999 -9999 -9999 -9999 -9999 -9999 -9999 -9999 -9999 -9999 -9999 -9999 -9999 -9999 -9999 -9999 -9999 -9999 -9999 -9999 -9999 -9999 -9999 -9999 -9999 -9999 -9999 -9999 0.674855533801377 -9999 0.613964266767693 0.599356438388891 0.58030830552375 0.530743424805435 0.527301774757348 0.616265932017976 0.626719428440046 0.595228320045237 0.574982692102972 0.550971920444483 0.543503798120462 0.525162672406503 0.514405097845647 0.509041776037398 0.50878618684909 0.511278238573945 0.535797204531718 0.58246245545734 0.548328590379462 0.53084036971568 0.533602917493759 0.515933668602568 0.496008168500508 0.495132749643873 0.485791816621018 0.494078969596142 0.488676765682784 0.512926996340106 0.526926933649215 0.539951854471263 0.558533511173008 0.574569216212059 0.572464772344693 0.592210214769621 0.606156519106711 0.605875434145972 0.61358348889341 0.601567597650737 0.587159145881293 0.58373748467161 0.568885881453193 0.554395511572132 0.548350675395068 0.561258591266236 0.564236025840665 0.586131826737973 0.584741374318333 0.574020085006167 0.589301049097405 0.567209490272299 0.551852720013546 0.547119401944052 0.531760108573075 0.53314367601225 0.53028046950162 0.533395334535107 0.541751602255875 0.582625079753128 0.599851975101377 0.566940367840992 0.533000080171018 0.574252448301558 0.564524195010979 0.579358465844624 0.557411416683436 0.55694666240483 0.53468621172094 0.547420794296374 0.554874117244693 0.550181545406274 0.564241428685106 0.558111848092228 0.556456614944419 0.563215614113494 0.559458018785239 0.5714894572088 0.566413801935827 0.560288927719726 0.556613439280758 0.546185638467329 0.554767175521257 0.538515474839281 0.525480156183864 0.517553287379587 0.515273211714608 0.505980915006447 0.486370411756913 0.465109561534963 0.474079288132102 0.475918161852933 0.48402545892606 0.487079126607838 0.472912776815067 0.455176528619009 0.471143401100001 0.47733981747465 0.487329073490739 0.490085941240021 0.492531005269078 0.486708496090496 0.490827262817791 0.461391687828073 0.442834580045663 0.44408942919264 0.484165297199937 0.489261407685933 0.498600882278798 0.494763406041322 0.486322811010586 0.49948927543467 0.501507234735398 0.511980219995598 0.478284348441392 0.488852246322738 0.487546052295802 0.493965290942065 0.478283720406498 0.487195083075594 0.486078992059935 0.495520780039364 0.498248879547478 0.47806606462477 0.457928968135317 0.451380189715065 0.459127854142266 0.434473968911633 0.405803087147055 0.403329674752739 0.402661674735793 0.399798845034335 0.401368080023752 0.406006646931692 0.422310043882307 0.429173850079973 0.436222357363794 0.433113267984136 0.439062985101382 0.445598521053517 0.43857943302751 0.438411120470387 0.440740264415374 0.434630659503532 0.438227971613259 0.42914119794654 0.422988413477642 0.424882158829237 0.434892158897003 0.424595305069106 0.411787597559385 0.437169207251206 0.427746879372478 0.409753558498245 0.417962389006404 0.413595797680431 0.394374850887697 0.409839868686313 0.402444704393205 0.390923865578284 0.39632806582323 0.391016289041698 0.393706809458389 0.41128550401258 0.387069470582558 0.399745665985289 0.408525266769232 0.397419139499873 0.39791077766534 0.397773558070874 0.402181623326762 0.406397781672403 0.401055783136444 0.394490216835514 0.395330777560477 0.395130962915617 0.448929865678078 0.390269043653191 0.394859023891981 0.427729275555402 0.436679324889289 0.44247346913503 0.432500665517598 0.430222842446931 0.430975491422494 0.431364771874909 0.438478334682368 0.438072335218557 0.445001123152291 0.445050818167378 0.445223799043765 0.446657169245139 0.445850759295348 0.444846719142801 0.448754292749308 0.443752942945771 0.440369164979831 0.444109829190019 0.438975626147521 0.444930842753468 0.446475737212409 0.463264842526979 0.462849798811643 0.454073990033984 0.438705759500528 0.429437400492569 0.439478877301978 0.437278465657235 0.433658575279382 0.428877318474231 0.425777030051559 0.448887015795958 0.449367850115983 0.46474685803395 0.459125884662613 0.468431767170533 0.473882963844135 0.485388293274117 0.497293149188088 0.511427090983708 0.524202978904133 0.526272195430792 0.530596601671928 0.54625508721225 0.57273770239191 0.573320839577268 0.565058217774045 0.584856214495428 0.552461114700813 0.548046148679143 0.555878458931503 0.558394361458937 0.540972436007486 0.52486492345793 0.55010494482903 0.579678856018004 0.631641842005805 0.646533930957146 0.635841054508944 0.618507959477705 0.597225087946199 0.570078917997605 0.551023437517023 0.534082353103213 0.516264141447712 0.502897508053757 0.492744936472535 0.47649554931487 0.471285532924658 0.462648874557418 0.459554036328085 0.457840398361425 0.450935405821465 0.449520856144819 0.448178519524585 0.442511307024172 0.441497671490299 0.44116147683707 0.439844464076278 0.437365393773788 0.441470330214996 0.445312997359992 0.450985109599856 0.453147603918471 0.466574949589494 0.484917344462872 0.471497059428979 0.495993907957129 0.500723172733906 0.490933123496741 0.497726376672454 0.535657367223346 0.527888732073424 0.515561228789069 0.591405038081251 0.589555184259074 0.605832865328386 0.574555549734267 0.559125778029339 0.56282522077858 0.553386231178489 0.55031639513234 0.540145451385175 0.525839986255682 0.535857869624133 0.539941690881454 0.541016798356089 0.553486563212332 0.562114547992762 0.577121331712637 0.591597055797283 0.606762078891042 0.631907992641885 0.609920213182829 0.586675482051418 0.563074649063425 0.538303083175681 0.526147338873808 0.499175559840578 0.467225032143321 0.459544441593024 0.471115888346971 0.511206884981361 0.498786078369538 0.497075131894436 0.545345472940282 0.532945372178118 0.530022190920194 0.532017021576956 0.538809139114758 0.540355855351671 0.549224866516089 0.599836319776769 0.669632414856736 0.817929463956997 0.82395512987372 0.82513023045478 0.831772755673382 0.752218383742671 0.798725862124503 0.753939890259351 0.732911199125466 0.746743228330315 0.763578543457446 0.69961473104023 0.632640504587138 0.743915644993508 0.690244699951457 0.585562626489251 0.634457690104251 0.62162403702386 0.683565822355837 0.671064760643209 0.631037184853962 0.558744462537565 0.538662209302477 0.495578560704278 0.488026186209094 0.466765461628542 0.43673264432398 0.42318290437832 0.388022415550396 0.393420395702565 0.356065712401945 0.352996400615867 0.30816507757065 0.300452042925479 0.309256906488437 0.333019688229999 0.393002735064965 0.389192892141144 0.356705445158767 0.310979656937956 0.292267042128135 0.294449616181538 0.30411018025475 0.295617188351983 -9999 -9999 -9999 -9999 -9999 -9999 -9999 -9999 -9999 -9999 -9999 0.326303406912508 0.325233872218785 -9999 -9999 -9999 -9999 -9999 0.371104099612491 0.395148725459767 0.427471710213478 0.637952022673457 0.761087744524579 0.812138451058216 0.772192596153716 0.732068760207196 0.758001489059732 0.747691581722148 0.729913256503078 0.760014822924913 0.67091707193065 0.419393900453778 0.399041440975416 0.560050546488095 0.679523732006171 0.752107818112442 0.791604307768613 0.699308298456868 0.554376843365622 0.456975550351114 0.428770459638668 0.414278968158098 0.392914749167219 0.394048701098803 -9999 -9999 -9999 -9999 -9999 -9999 -9999 -9999 -9999 -9999 -9999 -9999 -9999 -9999 -9999 -9999 -9999 -9999 -9999 -9999 -9999 -9999 -9999 -9999 -9999 -9999 -9999 -9999 -9999 -9999 -9999 -9999 -9999 -9999 -9999 -9999 -9999 -9999 -9999 -9999 -9999 -9999 -9999 -9999 -9999 -9999 -9999 -9999 -9999 -9999 -9999 -9999 -9999 -9999 -9999 -9999 -9999 -9999 -9999 -9999 -9999 -9999 -9999 -9999 -9999 -9999 -9999 -9999 -9999 -9999 -9999 -9999 -9999 -9999 -9999
-9999 -9999 -9999 -9999 -9999 -9999 -9999 -9999 -9999 -9999 -9999 -9999 -9999 -9999 -9999 -9999 -9999 -9999 -9999 -9999 -9999 -9999 -9999 -9999 -9999 -9999 -9999 -9999 -9999 -9999 -9999 -9999 -9999 -9999 -9999 -9999 -9999 -9999 -9999 -9999 -9999 -9999 -9999 -9999 -9999 -9999 -9999 -9999 -9999 -9999 -9999 -9999 -9999 -9999 -9999 -9999 -9999 -9999 -9999 -9999 -9999 -9999 0.570309587160995 0.558382917988838 0.488407634281198 0.480672068499422 0.532258829332512 0.640200235572664 0.574278924511267 0.580689536819067 0.576038748852432 0.539788351595582 0.507229900867608 0.497484928049575 0.489870958566118 0.483111848165839 0.487513246157201 0.48567612464986 0.521877702844627 0.621629871490099 0.532601005408629 0.531438843776506 0.500146360562365 0.487329751684468 0.482324704415176 0.472989310593816 0.480351247524432 0.485771910406954 0.49403963961389 0.527554486079377 0.542825050207219 0.545658663423418 0.555862604313029 0.569057790353874 0.594504465845421 0.592502679608439 0.600735218935621 0.599726856180774 0.59302633510128 0.588187575622731 0.5748809433785 0.55958402735272 0.546941740927515 0.530516887088129 0.54229740292228 0.546769989426337 0.576620765756804 0.575525236372414 0.588344316742623 0.575934986830373 0.572629162654595 0.575219647142838 0.557552266113744 0.552850079110571 0.550944628971116 0.535354193309218 0.556818070382952 0.545884475182197 0.553279974720499 0.600729092056966 0.557185317976318 0.538946517991314 0.555524092334365 0.582395917939894 0.55277427556094 0.52402047759203 0.534048805643753 0.565298449784854 0.559592135420404 0.562220521276518 0.541029941263196 0.5373650491811 0.532943939516237 0.53811551221553 0.558766485720481 0.557366253238846 0.558197000023158 0.54624682335788 0.54435136683007 0.539092415250388 0.543555356537795 0.525404512989364 0.514610592588358 0.516297452092733 0.507752321865888 0.510931440103032 0.505184200158317 0.467136586251968 0.455180197336083 0.454730554105674 0.481296525398883 0.490140057506574 0.479957267866195 0.472067012744377 0.459293707212047 0.461900941273183 0.475243607996304 0.47703552788399 0.476187888927397 0.473420914769305 0.47477868017637 0.444737327923562 0.446545202086107 0.429929418099378 0.46080715270446 0.462239482532342 0.47348469526328 0.476587958138565 0.47272844786824 0.483241439588656 0.487885369856706 0.486566703578284 0.489667892095065 0.47071771035789 0.460088918548565 0.467704984675227 0.464392184836685 0.474103727362855 0.491910498618829 0.497278753529065 0.484892819411146 0.497378884251189 0.470405120505172 0.465199196461444 0.450121126797459 0.436497330371423 0.415746425865727 0.414830800883346 0.408583239366865 0.412183277198041 0.401292606851456 0.398144194110345 0.401379339119565 0.419424613395143 0.424863574821977 0.429593834172391 0.42664406384922 0.4257884132285 0.42985918038168 0.433366655405377 0.433848296888974 0.43978883172826 0.434719009504786 0.437248435639297 0.439977071526703 0.446126330633446 0.441352197958261 0.44142044347695 0.425605157039722 0.419293254278034 0.414722702272499 0.413446334748199 0.414897063359062 0.412040790225839 0.412107691053792 0.396857477716103 0.419054384888749 0.405396648963956 0.410583105875001 0.412490643054665 0.405011764655782 0.414007072458313 0.415616613996208 0.397632906004528 0.403845494251201 0.427250086639901 0.41543817285815 0.407187013282344 0.406147897617847 0.408993289746402 0.414867031373531 0.405143984913716 0.407336800584963 0.404159952659864 0.449207729188204 0.469958032994833 0.419856875820518 0.389921849017652 0.382740400541317 0.405926936958764 0.423226853080793 0.441958697543335 0.441018340978605 0.444757745518162 0.451471534356505 0.451406454993079 0.454995128125638 0.460954332208371 0.458431013099871 0.457594962561747 0.459373671824202 0.469899441339292 0.466300716569985 0.471737285303573 0.462219664033923 0.465333168276611 0.461072693729749 0.462920090698657 0.46904483667144 0.468613572769867 0.459953368990576 0.456112741816231 0.453935299006864 0.438745179974887 0.424626199979183 0.440118268965745 0.432674778930214 0.429962319353435 0.443891760601891 0.439473521183062 0.442109224324365 0.460647093397989 0.448513112265356 0.476584645808439 0.455541565016838 0.468574017194849 0.481967495271039 0.493363316801791 0.49839984189048 0.522911639759765 0.524540777569763 0.526198477652076 0.553279074502787 0.568645136139474 0.560422868171122 0.576178302446579 0.569558124334907 0.544561001898782 0.540615618492205 0.517737890606934 0.507256537895897 0.514430908405548 0.559831961275223 0.578313904996334 0.592685381239107 0.61715150566879 0.645921547167313 0.640836628293181 0.634745344251397 0.607838630662301 0.592517265625394 0.568575070533091 0.54963787533917 0.537570119196039 0.525737066000049 0.51400729183604 0.500837816190838 0.487430725516037 0.482557396650987 0.469360066171809 0.467598866822987 0.465604459100005 0.459221425274313 0.455361991906088 0.452457576981868 0.450901968969651 0.45189146119321 0.450318135321793 0.448849028461605 0.450539833469874 0.452907685048651 0.45249136436488 0.456738596738468 0.466003514512778 0.478415894636094 0.483885334881142 0.509397910242558 0.51535361172707 0.515157562034198 0.509946589604366 0.509069497089012 0.523687573821294 0.52533857942154 0.554340008884176 0.560566085040047 0.550896041547742 0.55296067053775 0.558422158159685 0.551712869037974 0.544212215133325 0.550906471921598 0.560074742564491 0.560288726095909 0.544627273564898 0.560252078445869 0.556954870000915 0.572217446319761 0.585705991988003 0.600674235049882 0.611037207784521 0.616660034514515 0.598337659896016 0.593808242350064 0.558320336652356 0.529902854751877 0.52399271488834 0.497182751682809 0.453989591206339 0.421178627390979 0.431303460469651 0.457260927527687 0.474159771438753 0.486557746215048 0.504856123600558 0.521626217763914 0.523177978142275 0.614510865782343 0.577141475557975 0.542546960813149 0.550408641864352 0.577113424296641 0.607596685485941 0.694567562985793 0.757154154476204 0.789775548575952 0.816046870029106 0.760796390457545 0.728985726113027 0.82640212127349 0.682515658773101 0.547930505658552 0.779979827795172 0.768746479319725 0.665330014180571 0.629573966281808 0.785765937649532 0.782830378136646 0.781413532649215 0.723498216105574 0.727215011039923 0.714691415489036 0.747259545506085 0.654592919984134 0.558007903508488 0.539919920874398 0.505037995237264 0.48907920010968 0.47689778640442 0.465286714717914 0.397521524962812 0.39931653624694 0.391974609912057 0.391645075139836 0.36982742005899 0.383081579797484 0.37568874557262 0.354436251159557 0.358550159927231 0.375718814392975 0.361898154225137 0.346214778515036 0.31886697093187 0.30271259292537 0.290742896927254 0.301406347865134 0.302394898164481 0.304188741641414 -9999 -9999 -9999 -9999 -9999 -9999 -9999 -9999 0.310144331920294 0.324864481681592 0.365524497075093 0.350769177608087 0.328857273275767 0.333388936858122 0.332201217255899 0.336787943502612 0.363710981490632 0.448934874148571 0.697660488114522 0.647816058208805 0.607458482697445 0.688058146289553 0.739694676881981 0.73589955238668 0.804776675128847 0.722341320485187 0.657593069455604 0.640742989136078 0.604698503593987 0.488942394666731 0.425551074713918 0.399816730136666 0.399393762729307 0.421937388707582 0.530070668701896 0.590409292622437 0.593975521664633 0.497163331324036 0.419748128346348 0.405567101587214 0.392089749611025 0.397750219973369 0.382244482778019 -9999 -9999 -9999 -9999 -9999 -9999 -9999 -9999 -9999 -9999 -9999 -9999 -9999 -9999 -9999 -9999 -9999 -9999 -9999 -9999 -9999 -9999 -9999 -9999 -9999 -9999 -9999 -9999 -9999 -9999 -9999 -9999 -9999 -9999 -9999 -9999 -9999 -9999 -9999 -9999 -9999 -9999 -9999 -9999 -9999 -9999 -9999 -9999 -9999 -9999 -9999 -9999 -9999 -9999 -9999 -9999 -9999 -9999 -9999 -9999 -9999 -9999 -9999 -9999 -9999 -9999 -9999 -9999 -9999 -9999 -9999 -9999 -9999 -9999 -9999
-9999 -9999 -9999 -9999 -9999 -9999 -9999 -9999 -9999 -9999 -9999 -9999 -9999 -9999 -9999 -9999 -9999 -9999 -9999 -9999 -9999 -9999 -9999 -9999 -9999 -9999 -9999 -9999 -9999 -9999 -9999 -9999 -9999 -9999 -9999 -9999 -9999 -9999 -9999 -9999 -9999 -9999 -9999 -9999 -9999 -9999 -9999 -9999 -9999 -9999 -9999 -9999 -9999 -9999 -9999 -9999 -9999 -9999 -9999 -9999 -9999 -9999 -9999 -9999 0.477862317544473 0.467285908441427 0.487589478155632 0.555817577989368 0.592759397938064 0.584355991927142 0.568169406856089 0.573569899739972 0.519564680658751 0.468654165794071 0.474790951915158 0.502112809902365 0.462886801841841 0.454817209003838 0.473183072619928 0.557589728266929 0.500709789028905 0.502841186568912 0.492780027562444 0.50517294569206 0.497394086318413 0.482039609161618 0.484013586285081 0.497646806632035 0.510113349585844 0.521875420639677 0.531580103270995 0.545345886647004 0.560285928138489 0.569734593207741 0.577253910891681 0.592737901770203 0.589443337922885 0.591943215458078 0.586027502950571 0.58997470818303 0.570587981702695 0.566271039745795 0.550142064286864 0.534007186576395 0.535468215892152 0.545788064463157 0.569150084393857 0.567075645428186 0.577141350709667 0.579932252915017 0.590293570680121 0.591484734802732 0.578259088568283 0.573436675806407 0.57087396787422 0.562973945332584 0.566428614926662 0.573020824157997 0.566078052118237 0.57289207109994 0.584615525537291 0.583457091622165 0.558036972351471 0.539680973319827 0.522173058624661 0.534121520348847 0.555523716207368 0.563003122002524 0.560095234971142 0.555241169390517 0.536167068199731 0.534766896122422 0.535404776061735 0.534874887666155 0.547030187976715 0.546497096195844 0.541752437457828 0.52516322805409 0.539281588337521 0.524128325436221 0.518666259004862 0.51081775505677 0.519796630365053 0.500280728508027 0.503747155172191 0.481076191405434 0.469415736079767 0.464687305002313 0.464562123736371 0.45877100174787 0.460406305137152 0.453595824842214 0.443993496218745 0.459788485919399 0.4917689245304 0.477751115221432 0.473666683783999 0.466407946617947 0.46595197116965 0.469672573467915 0.455134103486276 0.438982580797972 0.423798328760451 0.430697158118679 0.439324548725481 0.444287075938903 0.460313406906733 0.466587509692095 0.47897561890585 0.465894432870783 0.472656421244331 0.459123473237935 0.46602392150146 0.460894832398651 0.466049915638836 0.460809540371507 0.451825102386713 0.469279342479567 0.479849219398825 0.48085564162468 0.481407815841709 0.484159227970518 0.470547425812555 0.449717089768375 0.433371934407348 0.422176562123173 0.421509911109963 0.406206929217249 0.419684418923357 0.416380748006914 0.412845795981777 0.416887229266807 0.401096966774561 0.409278251415177 0.422809202940052 0.42311033883004 0.416927905899092 0.417030427942123 0.421166227910974 0.42211949460583 0.431804749208776 0.433265103617055 0.433116493603615 0.448119012438238 0.442805743134629 0.45012982964782 0.453882505657114 0.447262968576295 0.426798628633342 0.42709296181955 0.426112652240012 0.427183952463812 0.426768249592985 0.425197241437649 0.416379612110732 0.425788417046441 0.404288545412947 0.406583774080075 0.417425694686619 0.407121241183756 0.400891103595582 0.431692964256889 0.437938923710783 0.406029197819529 0.411047415578054 0.439185715808324 0.444706007430545 0.419765790017201 0.411304387334206 0.408065432477145 0.414345434801692 0.417179864043384 0.411344876842391 0.445601734092653 0.479082369922737 0.434712024809214 0.396241357910435 0.351405185448859 0.368768999690699 0.384273116869305 0.407642844789317 0.422321692564876 0.441017876620604 0.457497874876181 0.461211997342348 0.470400777757164 0.478849892343499 0.482246860486347 0.475174169478352 0.483389549863345 0.479562189810496 0.485543040372504 0.472681217163698 0.473676856236621 0.465443885817557 0.467228880899032 0.46155871977137 0.477608339513105 0.467874553937441 0.46575720702139 0.44899585721575 0.462118530419839 0.449592629930381 0.437498888457878 0.43771385132042 0.438739415864299 0.426744431764542 0.426883406529257 0.437818902565666 0.438921796807643 0.450747246329308 0.447030787712324 0.453230496274643 0.454802857282152 0.471185607543339 0.462146888585 0.478079481115669 0.502276127524546 0.503633247404323 0.505743890501842 0.521199035596553 0.512136941794598 0.537008288877348 0.564523156016626 0.568841442979633 0.560881201595013 0.56938785546911 0.522500425439208 0.533916444691969 0.559394362990839 0.532769508679098 0.521202233452371 0.557994143668248 0.602769688954487 0.601112536564611 0.623508955184802 0.650886523150985 0.64464012132162 0.641207367977719 0.622777446327459 0.604112893999508 0.586417718893711 0.568062772664008 0.554672715197558 0.539873271614215 0.525699885397675 0.513229517753852 0.505185419410629 0.494505036540091 0.486703118763617 0.478556788730295 0.476230456442971 0.468377660333105 0.465299720435457 0.459874415556004 0.458602782239682 0.457301006242298 0.461745228873743 0.460040938510255 0.464229382197541 0.468279965866503 0.472482168238645 0.469893680117867 0.473969481808236 0.484957596298607 0.495316825658093 0.49676294588832 0.507759506512314 0.508285776554665 0.522309122975398 0.513683830343965 0.521309324997493 0.541791463190668 0.532926835851515 0.554033475781728 0.552384781142454 0.554532117431709 0.54420602026064 0.548369561636217 0.554312734611527 0.553136007015775 0.567504680689819 0.576700801277134 0.562327150022597 0.570790958372463 0.578489384236488 0.591474735591147 0.609254320328186 0.602132084088122 0.602923618847851 0.581254889357685 0.570609369989367 0.549555175709798 0.547924589162497 0.534860341979617 0.501527626343672 0.463395497301158 0.436962409316797 0.39044493929411 0.433895464162286 0.495562216020417 0.467520167598575 0.483588297992972 0.504299267640598 0.524265331607862 0.528004001034451 0.612595043665203 0.783472289470131 0.578487851471335 0.616040591936864 0.572065093904166 0.568315225364226 0.589850613198278 0.609483977973185 0.754359701678767 0.705338846976829 0.663964072626246 0.744499437020054 0.824749461968293 0.728967207442726 0.654496765736868 0.821780275409183 0.778289323962617 0.601634687094083 0.684041588086887 0.775615907417366 0.76762717377157 0.788220698931883 0.787634813511273 0.765113623253129 0.723669999532292 0.713425224232385 0.624598466851833 0.570520996300438 0.540101443098294 0.506268525942621 0.492745077432702 0.483251064986071 0.464847488792125 0.448750496720607 0.434972064824891 0.42129733183532 0.39024737876695 0.374636558349087 0.377758958093688 0.381531407297119 0.383791273197442 0.390175283618369 0.400872008513868 0.417033674903822 0.388179321367548 0.351574906962916 0.334077081767678 0.30943403148228 0.297066037373527 0.292623719122312 0.289352385565882 0.294155213078998 0.289927546293002 -9999 -9999 -9999 -9999 0.287718072871447 0.318842631694888 0.3169682291852 0.344156866668382 0.368235906262408 0.399105385654658 0.414336487923511 0.39978888602808 0.3962084614304 0.361746505344492 0.380449434462564 0.622967777345719 0.72123605989715 0.6463536086054 0.655555773231807 0.717405863391805 0.821070910137535 0.80343679141495 0.8004624434504 0.728599949118693 0.689421282430498 0.583488167048488 0.505155821530182 0.461854303308223 0.427507379849494 0.406897902541377 0.391817514088861 0.396279099471185 0.394302668728343 0.39341233481505 0.429740510715936 0.408814272654167 0.378689389021714 0.367639331642608 0.373509312539873 0.383210069868582 0.363906363951394 0.372382725626583 -9999 -9999 -9999 -9999 -9999 -9999 -9999 -9999 -9999 -9999 -9999 -9999 -9999 -9999 -9999 -9999 -9999 -9999 -9999 -9999 -9999 -9999 -9999 -9999 -9999 -9999 -9999 -9999 -9999 -9999 -9999 -9999 -9999 -9999 -9999 -9999 -9999 -9999 -9999 -9999 -9999 -9999 -9999 -9999 -9999 -9999 -9999 -9999 -9999 -9999 -9999 -9999 -9999 -9999 -9999 -9999 -9999 -9999 -9999 -9999 -9999 -9999 -9999 -9999 -9999 -9999 -9999 -9999 -9999 -9999 -9999 -9999 -9999 -9999
-9999 -9999 -9999 -9999 -9999 -9999 -9999 -9999 -9999 -9999 -9999 -9999 -9999 -9999 -9999 -9999 -9999 -9999 -9999 -9999 -9999 -9999 -9999 -9999 -9999 -9999 -9999 -9999 -9999 -9999 -9999 -9999 -9999 -9999 -9999 -9999 -9999 -9999 -9999 -9999 -9999 -9999 -9999 -9999 -9999 -9999 -9999 -9999 -9999 -9999 -9999 -9999 -9999 -9999 -9999 -9999 -9999 -9999 -9999 -9999 -9999 -9999 -9999 -9999 -9999 0.449015838493593 0.453098927462366 0.477929980100245 0.482509304675538 0.525616477215946 0.544907270549196 0.542380850353402 0.510603457282596 0.486926997997724 0.487165552835456 0.476068061076933 0.436103946180596 0.460839364090678 0.446512650725133 0.493798807021545 0.512844880438583 0.526184460784708 0.474309240409868 0.494342394143735 0.503864157744174 0.48381537463165 0.489716386390572 0.512191255779647 0.514645186237711 0.531059558989216 0.53728751239403 0.542489586781728 0.558430827549588 0.552196022896084 0.575020803810201 0.580113489695436 0.59361046023162 0.599752349497475 0.590203000008698 0.585627872637597 0.577561753096772 0.560076252670946 0.542977110124219 0.528000909474859 0.539591419093123 0.534004753789569 0.558143165023118 0.561811457586379 0.569963245530211 0.573707263517296 0.57897746492556 0.576298172320137 0.580215347184563 0.575242481944354 0.584911603640859 0.577872662164304 0.586896022937492 0.587161820663073 0.594788283746499 0.588079861469237 0.587420438664248 0.583161552572756 0.588186712017897 0.58863711958212 0.575602022733373 0.568573217845854 0.572680148627236 0.557636578422038 0.54155727014074 0.542949972984071 0.543314856289976 0.521290803606742 0.524828399745692 0.518077101248396 0.519767029350434 0.526382785028127 0.526060234133685 0.510536758232263 0.516171486915077 0.516853965143451 0.503238485529982 0.501643296836843 0.493041939356755 0.491982010832581 0.482321806691689 0.465113846001484 0.469379820430276 0.45876680994411 0.463251658838381 0.45868149601943 0.461504135373269 0.462354127001085 0.476109508170245 0.480412222440992 0.481992591928045 0.470986937523614 0.47966775001938 0.464175143415535 0.459037845411805 0.446127001503791 0.407709627354632 0.41888445463966 0.428329457006882 0.424130560012831 0.445231595078476 0.447518387374094 0.453395295496992 0.441211943614093 0.448388046153205 0.445527825713858 0.450651991705968 0.443103973401929 0.444150996660546 0.424314890066023 0.433144240285162 0.448853319365455 0.435302909978828 0.460647963523267 0.469954336235709 0.484229059433542 0.480115967338171 0.460766183434957 0.4324731172134 0.426114066908551 0.419371659249696 0.407594396442107 0.400782819801655 0.405076894172071 0.426736077399012 0.418958677995728 0.413873916498201 0.400891956946213 0.389325686959287 0.397700225316609 0.40508382994847 0.409136020080738 0.41732696138749 0.417996135705158 0.422920411580153 0.430203968622344 0.429053251177533 0.442336763409765 0.441622927437023 0.452767907077438 0.448067925884482 0.453763553470947 0.488339467020096 0.467826649247731 0.441232504159502 0.430207034408466 0.42901799923957 0.436413199109747 0.430985471553368 0.429285776288891 0.422344529994201 0.426413686315156 0.423880929607902 0.428571052392704 0.416744920050325 0.426094901618315 0.407162290259485 0.452889057493674 0.415341338033326 0.421300315735398 0.423493169670799 0.429894082942791 0.419982894298419 0.409166471692932 0.410814826175335 0.420312476901308 0.421143833646255 0.422515415818402 0.424512671797069 0.445566404952169 0.480414891149848 0.429059504067036 0.369036920576902 0.353492187151492 0.36292538396892 0.37144220431661 0.394452478073624 0.409432085060496 0.431517729549224 0.451296330102838 0.476913024346102 0.484786116393708 0.486876515127576 0.482433856367327 0.48114431981739 0.478669953309787 0.489471257349575 0.482683040542661 0.480809138201373 0.470393779964788 0.45503103554995 0.456153580638712 0.463620629023581 0.469761998712873 0.476742417168518 0.454637568479154 0.449254877506491 0.458169024208368 0.455204127017718 0.445647039156892 0.437327841105984 0.434100581353794 0.425654660370335 0.438464866554114 0.443140051262052 0.436883093362275 0.44951848553993 0.445713593065748 0.462800762191212 0.450805149313297 0.464684880052694 0.477538621176958 0.485970402522964 0.497766459234909 0.498178158811734 0.512179120062018 0.515126853556529 0.519197961036837 0.523103060052923 0.548224803131261 0.545631143738425 0.5485358633021 0.577171232333771 0.552267229518608 0.582297426295265 0.550590881158078 0.543707113305222 0.565697806289698 0.590374154152833 0.590127929170012 0.600634376787273 0.612102174383102 0.626433151164571 0.636378942014577 0.65964082526707 0.641525889748927 0.622213913076598 0.605839405379016 0.588932610656809 0.57245230859581 0.559566507695243 0.546079911626537 0.535044615169976 0.529015792536902 0.516930662902153 0.507273790160091 0.495108097710173 0.487545234505035 0.483229373757737 0.481373436113687 0.479625089459128 0.475799182133934 0.474497014686738 0.476649862428562 0.47608019754933 0.476055438853778 0.480537291585508 0.477814290260403 0.483953107224835 0.492822572948979 0.493430601403261 0.493441524786501 0.50350537402564 0.510943621861776 0.513586774052208 0.516242313794597 0.537111014412057 0.531677058733854 0.538365665485766 0.53805598265051 0.544085992911143 0.545163020719284 0.552132669260975 0.566852083421489 0.565180608033118 0.56642627026745 0.567367004985655 0.570221329672625 0.576518405791454 0.583428201810095 0.580396047720029 0.591227627557168 0.589070569446557 0.592684697649468 0.601063657033247 0.571760613940473 0.571195355508708 0.542965632279386 0.545781681203828 0.536928849311229 0.520645330917077 0.492981761783938 0.464640255698559 0.441022552761848 0.414549199903255 0.442428959790577 0.536417969343432 0.506548112115769 0.494812840102587 0.506827463057564 0.518602212258408 0.528929672273537 0.542301620056482 0.647660437291678 0.568236143870164 0.629158117430458 0.569051612638129 0.539892076595166 0.544610070123375 0.556347669103082 0.597358975565522 0.608435446121307 0.709533387567809 0.783248193041557 0.844691794625872 0.82020476597324 0.822883573399338 0.846456739786427 0.803254215090471 0.702908559709539 0.637872702502663 0.621520893251831 0.639658150106196 0.712247905817194 0.767444190893349 0.775075643187757 0.707213436136707 0.620924279109311 0.737664126063796 0.597022217935012 0.548444975216867 0.520885230239072 0.502419849307339 0.497037328523076 0.467376880513319 0.453543797919919 0.44047568014172 0.436373952858125 0.400999549611622 0.395970682811489 0.377859673213023 0.376725615399791 0.393931642248561 0.42706423743829 0.434237984101683 0.454218752908561 0.487516213483156 0.467807563164926 0.422632728975491 0.384565594408977 0.34607344225063 0.314270652082883 0.300688545691751 0.287388560709287 0.275205456187664 0.274112676330082 0.275332183981594 0.278435462826206 0.280539788981426 0.304696941184274 0.349409359285628 0.342371436283978 0.365545187728176 0.410055043048828 0.439237314081173 0.655822818238493 0.576818495992518 0.46807868203859 0.42165547545219 0.429829629640297 0.730121831550217 0.686682953856695 0.688378060173063 0.706778682090153 0.758495463027749 0.77054200252949 0.759119440067043 0.747048758894628 0.74693691291588 0.72746579993912 0.637491813611265 0.54262945047218 0.480855120068976 0.441923396152011 0.41568453611444 0.396552088724552 0.394319092510344 0.391138794276041 0.376730234536536 0.36792238159698 0.367313505003874 0.36844175206046 0.357256536375756 0.35885202569672 0.357292750068434 0.35192914112893 0.386257771354372 0.400226969934706 -9999 -9999 -9999 -9999 -9999 -9999 -9999 -9999 -9999 -9999 -9999 -9999 -9999 -9999 -9999 -9999 -9999 -9999 -9999 -9999 -9999 -9999 -9999 -9999 -9999 -9999 -9999 -9999 -9999 -9999 -9999 -9999 -9999 -9999 -9999 -9999 -9999 -9999 -9999 -9999 -9999 -9999 -9999 -9999 -9999 -9999 -9999 -9999 -9999 -9999 -9999 -9999 -9999 -9999 -9999 -9999 -9999 -9999 -9999 -9999 -9999 -9999 -9999 -9999 -9999 -9999 -9999 -9999 -9999 -9999 -9999 -9999 -9999
-9999 -9999 -9999 -9999 -9999 -9999 -9999 -9999 -9999 -9999 -9999 -9999 -9999 -9999 -9999 -9999 -9999 -9999 -9999 -9999 -9999 -9999 -9999 -9999 -9999 -9999 -9999 -9999 -9999 -9999 -9999 -9999 -9999 -9999 -9999 -9999 -9999 -9999 -9999 -9999 -9999 -9999 -9999 -9999 -9999 -9999 -9999 -9999 -9999 -9999 -9999 -9999 -9999 -9999 -9999 -9999 -9999 -9999 -9999 -9999 -9999 -9999 -9999 -9999 -9999 -9999 0.431239851058758 0.399033140709645 0.383591924690632 0.41722152059575 0.517705644444767 0.516994345563613 0.502729183211433 0.440028281534053 0.472484824784567 0.449252147757028 0.459654721555707 0.43561413329975 0.409358368317333 0.455720955759734 0.505420453917284 0.469931406945706 0.441212912907289 0.469379500658547 0.478398542378003 0.488096094610832 0.494169997497547 0.514343552358266 0.522003849927868 0.526558855769281 0.524077614894 0.534960248439022 0.545814980009381 0.560245262680214 0.565842140642337 0.58069979042 0.592090324293755 0.590001999636439 0.586967631023758 0.574938641150666 0.572472955643434 0.561098534128738 0.541764390306065 0.535851509974593 0.523792364677721 0.526777141520932 0.556983616878495 0.545960874507759 0.566407589934582 0.56179484016566 0.549352085867017 0.558257731423596 0.568437776913779 0.574896599080853 0.566252964226122 0.565436717650009 0.569050424598871 0.580021432942533 0.577490790333721 0.58677198368523 0.572858915502304 0.561796025817578 0.56497910460709 0.537196456650573 0.555397575281281 0.562254285190587 0.556042321720051 0.549976331348409 0.525919086182812 0.523702566251434 0.517605854360257 0.515407352840773 0.521164211696461 0.514941405883627 0.51940657532455 0.511721171954641 0.500613274416827 0.507004020774351 0.500184487172616 0.496304771313741 0.497552014229471 0.488583140705 0.48065183058082 0.476720625632038 0.46818962359218 0.456072400650209 0.45317485915566 0.462197579869827 0.455962227924623 0.460958835008331 0.461160200767428 0.458853230629326 0.473218770978586 0.478403995806339 0.47489163212027 0.468490470506217 0.458235874317803 0.456219309390536 0.447165064974794 0.443928203441534 0.403668430422433 0.413523143435814 0.431236064941937 0.424917544194586 0.423891929873696 0.434314672449174 0.430527962836431 0.434683902633049 0.438185447645404 0.430885166040244 0.429707891066581 0.423491831861058 0.427574714190793 0.426468409238695 0.43592192958538 0.434825090487683 0.445337878745945 0.449629353557712 0.456162756773414 0.467697269646676 0.470270519946642 0.460464950350851 0.439805345583046 0.436390838971732 0.414604737500603 0.399686090615118 0.413350503595645 0.418747220465496 0.415197831154115 0.414479143535223 0.421256999194811 0.40886919053927 0.408543231072268 0.402160005798578 0.390383844254808 0.408621326073904 0.418282594060513 0.419582392790147 0.421238849274108 0.431553264605481 0.437080887996611 0.442067819510859 0.458188798390484 0.464847652830606 0.454241122536763 0.460238030888826 0.481581415601889 0.463678723628201 0.459438933496504 0.44407630139426 0.4459452977725 0.445676424799547 0.440095864184627 0.436562350684794 0.428098543850436 0.424139590123613 0.45981235585497 0.446414897974472 0.434063391404282 0.442936357465265 0.419310554095137 0.453134413990366 0.479643918220767 0.464694763235529 0.444974364038289 0.436970954728523 0.422399309527006 0.422216605000803 0.424844935452033 0.432725570270738 0.442010914340614 0.438049924205562 0.443484346132947 0.463520742279258 0.447242817532714 0.418962010079465 0.373312746731195 0.379835108933045 0.369439280749086 0.379126629747254 0.387253564312261 0.410657454874741 0.43232303537315 0.45477454171744 0.458766638808846 0.469171761399769 0.476853243979386 0.47816001401413 0.483945838819055 0.479062815905377 0.485081169758017 0.481073542420166 0.474070651230278 0.461569502345638 0.471438859436838 0.466438462907513 0.475625503739687 0.460040414750513 0.458966287827331 0.455365749193714 0.449447094265892 0.453119979921226 0.448234882006517 0.452120188897481 0.449889430821953 0.436794328838667 0.433204043957201 0.445529089228894 0.439277212255687 0.438284766445589 0.444472419713755 0.454991959986382 0.462820540712185 0.456701155966923 0.461140375668943 0.474572320891882 0.489964587172269 0.49194701951082 0.503516933733246 0.509376341833841 0.527144406486619 0.539756128112391 0.528646565007511 0.556649102646902 0.543201661167298 0.559344594414514 0.556272488379113 0.565364368138229 0.539926746657979 0.524980041056805 0.574964215071883 0.55567835897631 0.571269834925116 0.548553123273342 0.574264352456527 0.593233212382763 0.600441441573276 0.63403267636099 0.633700489583552 0.672157385002372 0.657398569256752 0.63004395860184 0.614930022801473 0.60434670164979 0.589073812786464 0.565263188792543 0.55125873468448 0.54565412816043 0.532216661035234 0.520454714032927 0.514591205442966 0.507252285470109 0.502064226313486 0.493089073158272 0.492939537069958 0.486476467684245 0.48797689902257 0.484782004445473 0.482898592683351 0.490208617853897 0.491615741488366 0.498312536283894 0.500463015593027 0.508008859800403 0.501363836253152 0.504244595463181 0.513748956384102 0.518065446190875 0.51931892448448 0.527620652431179 0.543814937033204 0.545469115494587 0.550201098103779 0.561802534839596 0.551001476313679 0.551798890409851 0.557302307985684 0.608185910039771 0.594786230858111 0.575786836688358 0.580496969206999 0.587743820396496 0.593079885974705 0.5913442948012 0.603157672729759 0.571267790869377 0.576725243473066 0.581008754195959 0.572755987979818 0.54600125167034 0.542374085362868 0.527569574531643 0.527136912423862 0.512903767579032 0.514460239111222 0.493156779264448 0.477214193289645 0.464543726653097 0.41421496407162 0.489729909262814 0.607246039563106 0.566592932564939 0.5364530934606 0.527077656871796 0.528785355200354 0.537539758076304 0.538038186016332 0.566001559299992 0.564306582631927 0.593681833750522 0.577361678724483 0.591575521719556 0.59462658295479 0.580589825812328 0.571542384568947 0.56136193967509 0.628503314082589 0.791320841947329 0.796920765148848 0.837755417417384 0.838190741642096 0.828425943489078 0.783772359271647 0.586467386834337 0.802779495034332 0.766490978960066 0.61662468866222 0.773782997096791 0.809984532133988 0.758932563014304 0.68582558033737 0.629865435791521 0.70610116191337 0.602023783748646 0.568099425145173 0.532670866124426 0.508155392422926 0.498904512925746 0.469137107407373 0.463223288357665 0.453647325599191 0.444825271253377 0.410178025358677 0.386416844838342 0.382878050857378 0.381138921322874 0.387108979141318 0.423529038077525 0.472405563785625 0.510134392744969 0.540985436270625 0.603891239634208 0.532971896969157 0.472557401290049 0.387206297949979 0.351113221135401 0.338914235995291 0.317964533343533 0.305472204924069 0.299525859065833 0.311569738982935 0.32712470510321 0.350202245845111 0.372618695533368 0.362515494037071 0.371150028423095 0.402938333862943 0.397871456869055 0.442257318720957 0.524067504799908 0.502156306345271 0.447898825852704 0.477177379935911 0.443159797386672 0.775566012520733 0.685047089790208 0.696774006352041 0.763869028414228 0.792338305350743 0.760237829212571 0.743246032011767 0.748911963961492 0.750660863899177 0.747063307842963 0.732346290342583 0.642881485922308 0.521805750384679 0.49834380372384 0.473596042477751 0.4334745932574 0.413244684369432 0.397463208904519 0.384664960544796 0.369677215240985 0.364140820225761 0.365506244299165 0.375353478434385 0.387867681148005 0.369300103480369 -9999 -9999 -9999 -9999 -9999 -9999 -9999 -9999 -9999 -9999 -9999 -9999 -9999 -9999 -9999 -9999 -9999 -9999 -9999 -9999 -9999 -9999 -9999 -9999 -9999 -9999 -9999 -9999 -9999 -9999 -9999 -9999 -9999 -9999 -9999 -9999 -9999 -9999 -9999 -9999 -9999 -9999 -9999 -9999 -9999 -9999 -9999 -9999 -9999 -9999 -9999 -9999 -9999 -9999 -9999 -9999 -9999 -9999 -9999 -9999 -9999 -9999 -9999 -9999 -9999 -9999 -9999 -9999 -9999 -9999 -9999 -9999 -9999 -9999 -9999 -9999
-9999 -9999 -9999 -9999 -9999 -9999 -9999 -9999 -9999 -9999 -9999 -9999 -9999 -9999 -9999 -9999 -9999 -9999 -9999 -9999 -9999 -9999 -9999 -9999 -9999 -9999 -9999 -9999 -9999 -9999 -9999 -9999 -9999 -9999 -9999 -9999 -9999 -9999 -9999 -9999 -9999 -9999 -9999 -9999 -9999 -9999 -9999 -9999 -9999 -9999 -9999 -9999 -9999 -9999 -9999 -9999 -9999 -9999 -9999 -9999 -9999 -9999 -9999 -9999 -9999 -9999 -9999 0.360696416493626 0.354117177198451 0.392513425576615 0.471003881581861 0.476968915873979 0.462519202840397 0.456997661374822 0.45733987076567 0.480977908355895 0.429921214368198 0.426111020222873 0.447503625994459 0.440095316183304 0.446590017399739 0.449460385900611 0.448725642481199 0.476995392764216 0.488623138951485 0.492245715148799 0.502267591974841 0.516134428490988 0.536615308974636 0.529957750387863 0.523204944638356 0.534836881625697 0.535376006333749 0.543608298144529 0.566194597553157 0.572015879822592 0.580811226735997 0.580905006312821 0.579819818039386 0.574962039816549 0.565946942249398 0.561015231051049 0.54350303974871 0.528572144314411 0.527337459789493 0.516482424188117 0.531183038050447 0.554408181040651 0.541481454090149 0.531337019312027 0.533404794885118 0.544197668237546 0.554607770057763 0.537405381257378 0.553801582225209 0.558890409508243 0.569132157602539 0.562050812424781 0.551205111505501 0.539260566519566 0.542685517044964 0.536166536875775 0.536855020938064 0.526274164163798 0.538704958200542 0.552876610123581 0.551136686252521 0.541409301880832 0.522748433442824 0.519980452222021 0.517497178424254 0.507358631398548 0.497522454396916 0.50909087027486 0.50694246310586 0.500852070691445 0.508509919340913 0.496747337643386 0.496836722118412 0.495830575431759 0.491182548216092 0.483027763374424 0.484798515464595 0.467718322290764 0.465510009515238 0.456974587480415 0.451825749494507 0.452139456973216 0.446235546193904 0.458331926348605 0.458573509166174 0.470322232126837 0.463683337617506 0.469961979012555 0.465042042419278 0.474090144714826 0.462313281710315 0.457533303900206 0.443749338040995 0.442492198127907 0.427726644028027 0.428293631391071 0.408336962390949 0.421426606598171 0.42343561791445 0.429271452088917 0.434732835568381 0.431844306752277 0.43743074873536 0.433123863043741 0.429023621248932 0.42344673866556 0.426692497879178 0.41658884234859 0.424547231193082 0.434557186761559 0.437928348639489 0.448376174387888 0.455664381827877 0.465914437424825 0.460630504022834 0.445403695304163 0.436440151107887 0.420409310248211 0.421688440877778 0.419300363283028 0.416374307696183 0.418634601011234 0.416769949054923 0.404855570543978 0.415864021293321 0.415166889892763 0.420028771887702 0.417290288928506 0.403203680736253 0.39158328155523 0.407777662609695 0.411889117324566 0.426719145601024 0.436284345841254 0.45826356673174 0.456805509984653 0.45121803013378 0.456351393902822 0.460582629121331 0.500025999058007 0.489629646948626 0.479323336737177 0.469018786807611 0.45686386987908 0.444460050164894 0.440527890748215 0.442836024314112 0.436922005606582 0.431142600217497 0.459123325078717 0.475975084061767 0.458501793392787 0.438705097490388 0.445540693321776 0.421794816721099 0.453901534437204 0.488553723747981 0.49158542010872 0.492081092923839 0.472150502146955 0.457452013609199 0.45476207213931 0.441549137008555 0.437424501131169 0.428200309481803 0.433534279053136 0.478854095208268 0.477410540440367 0.443812155558446 0.417279196685312 0.400655426403847 0.403226115745476 0.397500206057282 0.390029900659421 0.397797878326275 0.417390819446004 0.430850265038712 0.446910983076888 0.457623009730297 0.468670303993273 0.477834773850643 0.480768612717359 0.479749662401195 0.485437282996945 0.480600715182369 0.476756311227015 0.47962908299028 0.47438848069155 0.463196895094027 0.470018413010091 0.467538405785568 0.455824056832242 0.460285126959033 0.46794118032997 0.460298939451636 0.446395820817646 0.452861818103844 0.449261154263376 0.440998338910494 0.451128029462461 0.450952364515025 0.447324024746503 0.445323780477699 0.449699725785567 0.449036123569531 0.459903900306944 0.457850771958172 0.461689582869698 0.464600218709395 0.489734398188708 0.497108128109541 0.488333898213487 0.510362707950848 0.513104205518223 0.508810997836083 0.519857768830952 0.538114666225439 0.554188052036353 0.551739342486513 0.553657030975987 0.551572324587562 0.549703707853466 0.560210512588872 0.533446509230522 0.547052012650259 0.561788935003255 0.568799373585038 0.554799425486733 0.557271584058847 0.561781855384348 0.574189534839446 0.578929320264721 0.601934448605943 0.649925961230409 0.674596960263876 0.670939459432587 0.644312731138675 0.63323415627655 0.614871793238475 0.595268993670099 0.578926795119029 0.568430860321661 0.55582226958325 0.542892552553595 0.528574212754568 0.523312152119093 0.515143177858832 0.509599144916452 0.509048715336338 0.505185527866298 0.500994497255402 0.498796708518763 0.497906949760067 0.502721696536728 0.507188583965272 0.504052336876191 0.50925741238271 0.512149654634242 0.519504853801646 0.520993001934297 0.526471224530005 0.532814788105704 0.536153738682011 0.543626360059051 0.555565671226596 0.551354159248788 0.556048345876353 0.566167250783749 0.566473263329103 0.568920020486801 0.575450073731957 0.583618269426605 0.586596141677734 0.585834638440822 0.583610909630554 0.590940747348942 0.600851663841494 0.604909788101558 0.591309839304445 0.575828005579091 0.56125112549034 0.553359801059684 0.558288471563034 0.538393302741857 0.547659620996082 0.528834010076149 0.529553079837051 0.509526467117805 0.507544350952805 0.491803687215634 0.48662397968999 0.465175343069644 0.463155837249002 0.481312483765016 0.627971521248946 0.59292867038248 0.568280346616547 0.574464940883512 0.546151427264776 0.537711714696813 0.54111185385234 0.543444514087765 0.550676851199054 0.547046642485375 0.627498505839438 0.725844913085456 0.691998992672212 0.669707742677177 0.737587829512746 0.708540503889657 0.542940106231605 0.545262623242318 0.550897471457293 0.825281185578345 0.738647533129643 0.61169198123707 0.591310353087739 0.595496316146108 0.638234627967171 0.590611140446671 0.62413136203965 0.699383523537521 0.749968170171679 0.794858253013342 0.713819160971478 0.720887439717692 0.682207323656748 0.616918330594667 0.581660009575968 0.536770815524234 0.524647244529812 0.545083025766924 0.499895729753384 0.473479951304857 0.459984401598227 0.447480273791761 0.414602967905877 0.401664919525653 0.390139181766373 0.392714785497466 0.414805851829405 0.441536015918472 0.475041039735427 0.558343010319099 0.689485233949315 0.694619434928986 0.543777222657664 0.521124944571689 0.565379525178311 0.521483448832834 0.445969392642188 0.436465684881483 0.387951295274562 0.372723475073531 0.39429293496797 0.413081384912942 0.445109736023228 0.476405247732952 0.435245902850204 0.523382103542649 0.520557076627608 0.418475758355244 0.446903199421414 0.585448172451225 0.534334667267083 0.515128156010569 0.525426301396486 0.561553968834839 0.586387632960885 0.788231318139181 0.798015347986639 0.785714721786748 0.765665160490102 0.759409339827069 0.773933822379605 0.765499196756153 0.733935006053729 0.735628821635333 0.724369041054293 0.68234414676162 0.621494556855159 0.582360516058676 0.529792985843247 0.493173257463854 0.468802028435229 0.449153890147265 0.447663817266136 0.422689990534532 0.389268598274975 0.381690561617055 0.383005141425733 0.391964995823539 0.384287106112101 -9999 -9999 -9999 -9999 -9999 -9999 -9999 -9999 -9999 -9999 -9999 -9999 -9999 -9999 -9999 -9999 -9999 -9999 -9999 -9999 -9999 -9999 -9999 -9999 -9999 -9999 -9999 -9999 -9999 -9999 -9999 -9999 -9999 -9999 -9999 -9999 -9999 -9999 -9999 -9999 -9999 -9999 -9999 -9999 -9999 -9999 -9999 -9999 -9999 -9999 -9999 -9999 -9999 -9999 -9999 -9999 -9999 -9999 -9999 -9999 -9999 -9999 -9999 -9999 -9999 -9999 -9999 -9999 -9999 -9999 -9999 -9999 -9999 -9999 -9999 -9999
-9999 -9999 -9999 -9999 -9999 -9999 -9999 -9999 -9999 -9999 -9999 -9999 -9999 -9999 -9999 -9999 -9999 -9999 -9999 -9999 -9999 -9999 -9999 -9999 -9999 -9999 -9999 -9999 -9999 -9999 -9999 -9999 -9999 -9999 -9999 -9999 -9999 -9999 -9999 -9999 -9999 -9999 -9999 -9999 -9999 -9999 -9999 -9999 -9999 -9999 -9999 -9999 -9999 -9999 -9999 -9999 -9999 -9999 -9999 -9999 -9999 -9999 -9999 -9999 -9999 -9999 -9999 -9999 0.402295955071045 0.464363677815184 0.445067972148362 0.450238506007527 0.435632189010951 0.430091283418638 0.437152203596624 0.453843948590511 0.417478028916957 0.417031784888927 0.423495112471466 0.406310292221061 0.446137476900939 0.435103998734215 0.454516226466806 0.470883272346506 0.488887558395101 0.499398630908735 0.497412991379229 0.509972023342549 0.526595202803573 0.524631527724124 0.526205266892953 0.529720576694163 0.539443412344122 0.537667468576058 0.555991587320847 0.567614711207498 0.572324225376417 0.568308129737862 0.55819308976608 0.570024807704609 0.571145818557962 0.558254355598913 0.55073592697891 0.534341359395961 0.531316613452127 0.523949809306464 0.516214036847167 0.547273854740889 0.541138906554173 0.509959852682253 0.503611922932217 0.524362114790834 0.505733588123785 0.525467418219151 0.534589595007887 0.529295798689039 0.537030603561008 0.537527860588918 0.541868866972528 0.545630324032333 0.532969460667057 0.525645596473714 0.525705127455374 0.523337500234108 0.533921899304451 0.549791338140454 0.526328581886178 0.541370936585852 0.537552161204218 0.523448643649791 0.516568620464005 0.509519207429371 0.509987189270598 0.505665957379919 0.505503969625517 0.49746736470518 0.495709196820216 0.502091538869109 0.490169041968754 0.492424889944649 0.485884269006944 0.480100464652226 0.468540388229077 0.472873806680377 0.45526413593759 0.448522060989028 0.444085645572128 0.447220075381514 0.440811295536806 0.443333913505823 0.453806517188144 0.465472835487405 0.464347333600113 0.4618599299802 0.468427210923018 0.467192358285526 0.454426042554825 0.445506124608575 0.442698434393733 0.429730634884462 0.419837558697478 0.409790277599619 0.420816208177752 0.425319671516027 0.415355649151504 0.420714931232663 0.431876474360085 0.438619341555542 0.429611060056651 0.436358453157369 0.431439852990125 0.428819002163741 0.426118939627941 0.420895414099758 0.420367389136711 0.435226836127847 0.441778859353753 0.435468497724131 0.440745544462201 0.45039185149431 0.456388075464305 0.445468305243441 0.430840429934225 0.429554124064483 0.412459233824108 0.408391477688677 0.407018374147411 0.410810341091483 0.406911315963847 0.400669533171388 0.396509714516552 0.405271002679079 0.412117816481053 0.419776743077538 0.41262713134613 0.397393650507524 0.415429624071924 0.418128288873656 0.433548612605639 0.450121930649023 0.461682838074869 0.462524294912441 0.464065485419307 0.46284356252746 0.481722810148371 0.549879535046667 0.556741931841767 0.553557164885433 0.488617911712445 0.456052633147019 0.44147426025089 0.438790758582471 0.445575959341792 0.452207262859913 0.44740331821842 0.453643560845421 0.485683786471451 0.455456987869918 0.439447211219805 0.448889199249358 0.441631654142065 0.44124350868908 0.439442271473239 0.442321014801189 0.503031387509232 0.481809513037321 0.454901325696061 0.45067739941011 0.431398388291978 0.425297342297722 0.426229338685399 0.440696185062848 0.441244629965539 0.443785990123345 0.420156849117418 0.421172163151889 0.440273978763777 0.420459022549539 0.423222099565107 0.415257876353221 0.415210931712055 0.42999679873675 0.438326540381752 0.447545387191495 0.463016900851105 0.4676692906288 0.489391292197275 0.502667071778981 0.491102515194641 0.493437622156362 0.481443817512756 0.484526216420698 0.477672387622495 0.472646316696794 0.471240488638415 0.47730813377335 0.467262598599105 0.464235950421621 0.468030127273459 0.458518217122959 0.45442553332812 0.458019487623108 0.454708509069169 0.452867940346523 0.452704187951706 0.45115828548648 0.459411352543581 0.449081825030875 0.454903679168293 0.442589809312567 0.454678916929923 0.459309696145288 0.464855296242924 0.458200022837152 0.472983114139759 0.485272363539944 0.489373865559849 0.492231542467688 0.502722208890212 0.507578350536669 0.520500709608542 0.525352055027801 0.542303018041574 0.538523685030576 0.556630565285552 0.560798816973998 0.536699665498384 0.521195026130926 0.548567200001603 0.52439406960597 0.545716159668887 0.557214500000546 0.562703510524579 0.564428124320619 0.565030765021216 0.580213837589049 0.578794423244263 0.572233683537934 0.600112201686966 0.631911731389871 0.653174652279249 0.663521699729522 0.676806751586032 0.660446439311491 0.643555254769892 0.627877704411449 0.614213143671515 0.603682261409148 0.588520129096512 0.56456544735882 0.548947473665893 0.537899059740629 0.532665973604526 0.525086097529607 0.5192847293603 0.515789625142491 0.514265604189629 0.513884332880234 0.510330679217738 0.517733731718264 0.51566064530871 0.519980041621997 0.527095661048449 0.527114662453665 0.532532270833672 0.532829397549738 0.543635328371453 0.543876836943904 0.546237029294834 0.557711736181882 0.561622423778321 0.570661874540027 0.585993172174215 0.577949965568733 0.58622745953084 0.594347507092708 0.594728426236822 0.597305665817317 0.595123759251463 0.594743625019054 0.594262606377061 0.589981308987354 0.600233421798675 0.615901118411792 0.576980003330617 0.586402886573862 0.545150058672823 0.566206151991783 0.557610876132229 0.541040369045641 0.528625143358767 0.520396059621381 0.516502822018921 0.505115945218215 0.507247243983266 0.496285703505821 0.493988435345661 0.492860370416574 0.483826579830844 0.509243289259528 0.654292977644002 0.658334065308146 0.648998239166818 0.6590270805488 0.635133203077558 0.556401273385303 0.543731738888589 0.535192540698681 0.54372812611532 0.590956184449673 0.76715874905767 0.800619129273674 0.813194370177988 0.746271057899351 0.769509430376015 0.857425340463772 0.632180301047462 0.556378851208537 0.543220635613753 0.564013216020605 0.51960005483345 0.573894794880735 0.83740080276942 0.82961899866003 0.797246667800419 0.644984860069908 0.570880770739156 0.711228694332664 0.801923848745352 0.765889279254371 0.736342778858582 0.722039890890246 0.701419759144903 0.646799245569514 0.580455111375288 0.555433747366364 0.554651205437624 0.534844882499533 0.50920045213264 0.49334141016318 0.475678573362437 0.458136268079202 0.429622556708529 0.416196109246195 0.411093502120672 0.420888580598339 0.463702241900331 0.508831227746205 0.524918359174991 0.537860551416053 0.604801642178681 0.692272281335108 0.733522808642981 0.646893588787027 0.661912949527986 0.584700420405331 0.507970435461863 0.552275153493826 0.518693983113848 0.47839233613514 0.496775906298209 0.54991200949188 0.715512512201406 0.720930822099688 0.74201268091143 0.759183965552515 0.73860471497241 0.71391687110128 0.640058841653591 0.745427769726899 0.754564760724977 0.774000294467277 0.659591605699709 0.718875699961953 0.741583879357901 0.793025285805269 0.78770513822892 0.787461841876665 0.787740255761309 0.793384637663359 0.760529723066006 0.717254267592276 0.683243646174249 0.675884992880972 0.69359152636589 0.653431003076898 0.610401363367587 0.58118039430687 0.561899590286135 0.542337914699451 0.515340157875637 0.502156509933996 0.495765022380168 0.454188657258156 0.414071422854475 0.391422517283764 0.389637462910025 0.385246127690667 0.381104013710396 -9999 -9999 -9999 -9999 -9999 -9999 -9999 -9999 -9999 -9999 -9999 -9999 -9999 -9999 -9999 -9999 -9999 -9999 -9999 -9999 -9999 -9999 -9999 -9999 -9999 -9999 -9999 -9999 -9999 -9999 -9999 -9999 -9999 -9999 -9999 -9999 -9999 -9999 -9999 -9999 -9999 -9999 -9999 -9999 -9999 -9999 -9999 -9999 -9999 -9999 -9999 -9999 -9999 -9999 -9999 -9999 -9999 -9999 -9999 -9999 -9999 -9999 -9999 -9999 -9999 -9999 -9999 -9999 -9999 -9999 -9999 -9999 -9999 -9999 -9999 -9999
[truncated: 1,667,613 more chars]
