# Supplementary material for: Combining temperature-dependent life table data into Insect Life Cycle Model to forecast fall armyworm Spodoptera frugiperda (JE Smith) distribution in maize agro-ecological zones in Africa
Source: PLoS One. 2024 May 6;19(5):e0299154. doi: 10.1371/journal.pone.0299154 (PMC11073722; doi:10.1371/journal.pone.0299154)
Supplement: S1 File — (ZIP) [file pone.0299154.s001.zip › results_2.6/ERI_2070-GI.asc]

NCOLS 535
NROWS 391
XLLCORNER -25.5
YLLCORNER -47
CELLSIZE 0.1666667
NODATA_VALUE -9999
-9999 -9999 -9999 -9999 -9999 -9999 -9999 -9999 -9999 -9999 -9999 -9999 -9999 -9999 -9999 -9999 -9999 -9999 -9999 -9999 -9999 -9999 -9999 -9999 -9999 -9999 -9999 -9999 -9999 -9999 -9999 -9999 -9999 -9999 -9999 -9999 -9999 -9999 -9999 -9999 -9999 -9999 -9999 -9999 -9999 -9999 -9999 -9999 -9999 -9999 -9999 -9999 -9999 -9999 -9999 -9999 5.58750685503949 4.92861185387391 4.28300879697868 2.65405921848779 2.16694338575682 2.11689164667917 2.00113164887315 1.89468484153555 1.77442345602223 1.51682321422697 1.04192835144467 0.858341022445328 0.728503633892458 0.860526120414008 0.515429440039227 0.730149513763612 0.860590382180448 1.04223253031797 1.04221495173434 0.94163896806826 0.936732442447823 0.936732442447823 0.931808566206531 2.02410100318746 2.22113053481088 2.24994519091418 2.22318288412878 2.20157299863413 2.22929132919011 2.23487260525809 2.2380423183579 2.23710951345598 2.24916123596456 2.24631817947513 2.26760548681743 2.28669702973832 2.29343137971035 2.30292203773593 2.3093959649901 2.30708690383577 2.31314755568777 2.30272734877344 2.3059522450925 2.28671116758816 2.28677130324489 2.26044163054865 2.25700961678444 2.22078501536018 2.27738564945239 2.29724297719908 2.29724297719908 2.28781696540076 2.269345256247 2.24639985344102 2.24215199483108 2.23602692533519 2.22682004595199 2.23538799769922 2.22330706789228 2.22657412336382 2.22899553901488 2.21968951754364 2.2080236008617 2.1992274361251 2.191172814728 2.17546508156374 2.16447062739436 2.15463412621986 2.14133517450589 2.12837440027136 2.11797772067463 2.10704995939461 2.09949518402181 2.08739839622958 2.08237594731887 2.07134330698736 2.06047965426943 2.05159166229685 2.03680480642927 2.02231422193352 2.00427815780465 1.97829198021537 1.88393104813678 1.81058217264512 1.69731744061705 1.50473017594941 1.16560436266354 1.01983358055735 1.02480141098969 1.0298285585036 1.03236470535787 1.03496401383661 1.03753099389368 1.05081719720121 1.05904187124019 1.05612543393204 1.05877922780047 1.20000822313278 1.07324571396455 1.0697485237018 1.07245462394354 1.07600111602874 1.08098839238067 1.21282928873089 1.77309797756546 1.96457830385856 2.01610836983359 2.04905206870393 2.0649670426248 2.05606526405926 2.05684844001676 2.02509728696148 2.01679535543683 2.01440808144188 1.97539119221983 1.91775813141418 1.91533331342764 1.9591170793899 1.90987759947109 1.83650478534726 1.83650478534726 1.83861266605056 1.91447878748587 1.97132916034839 1.97963662280533 1.92858829458864 1.98696663372249 1.98701783865473 1.98368483784031 1.9920071304324 1.98368483784031 2.02417072615962 2.01566240841828 2.04151086148099 2.03646812128971 2.05299452599133 2.04155022891048 2.03016100340654 2.04897191866187 2.05097585355997 2.04543153689174 2.03381026908494 2.01950940929261 2.00893988520129 2.4058061090538 2.56423640284779 2.75699951922466 2.79698186442604 2.7471114996182 3.44338593893833 3.47108552346767 3.35639066396151 2.79316982018087 2.80615773563817 2.80949355295481 2.72607153788901 2.56712797953829 2.57340694567577 2.57079127924439 2.40458145267407 2.40467843867744 2.56488932272175 2.56229648414023 2.55347447617772 2.65599818540835 2.64180123950835 2.71367011452232 2.81155029851099 2.80399593632065 2.8155876599644 2.8155876599644 2.82177524806771 2.82934288442854 2.83427591079404 2.82186692723549 2.82442088102606 2.80962483928039 2.79186946464002 2.78007798193453 2.7647141252765 2.73992601952133 2.72870055175783 2.7124746884467 2.70235853506776 2.69003144082807 2.68260583278402 2.64460774834666 2.64030629718365 2.57723577169039 2.53927625627946 2.44931950965687 2.30264809458928 2.02143069029678 2.03617487445951 2.34546050236044 2.05897918014874 2.5410930844884 2.55987599265517 2.39969699120796 2.41158615662517 2.40735483007672 2.56920051736332 2.38512731668253 2.54326782994254 2.52582122670387 2.52432253654783 1.94550819677559 1.97184349463387 1.96700206115915 1.93812083327172 1.91750250296508 2.00877464608135 1.91074868064254 1.92467872258078 1.91526223248838 1.91314856278873 1.92575208736906 1.9347480499159 1.93950323565254 1.94809982870434 1.94809982870434 1.95664033009982 1.96255721013978 1.98743757123735 1.99472219788258 2.01289898193313 2.02872592351499 2.04108250423746 2.05682599576591 2.06416020316935 2.19052945343463 2.50605852453466 2.67432950841624 2.76865070008507 2.87891806125111 2.86690124967483 2.88516191500204 2.91201989934764 2.89947506889335 3.63607141195336 3.67242182598725 3.66767197471882 3.30778849413259 2.86392010491582 2.87998997465644 2.88108061139667 2.88521077816392 2.90332915182999 2.91481563407896 2.93049081786909 2.93906974999206 2.95474520772794 2.96218536853485 2.9644703047776 2.96669047009799 2.96071251984145 2.95851457269975 2.94562854788118 2.92028419094225 2.89182644950763 2.86202517210938 2.88015954721337 2.91871494994337 2.92167246838616 2.90769031326361 2.88932266746615 2.86824505706567 2.8659992427437 2.79871489323686 2.66529912889983 2.66309631507423 2.65319363286936 2.34846253460778 2.50656089692995 1.77608093406381 1.48226721640661 1.14199279764173 1.14688757016181 1.02366068840199 1.03391955354562 1.04199931564655 1.04732029154745 1.05595728615127 1.06165677391291 1.06374062198019 1.06365863723554 1.06345303421332 1.07171339230205 1.07712070471905 1.08792494458012 1.09039542634121 1.09591749738443 1.09702758709297 1.09139733469427 1.08900627489042 1.09599978380795 1.10548575242851 1.11052930223389 1.11460813520515 1.09713129177485 1.04721274066681 1.022703197364 0.98135703660645 0.923663166618012 0.840523480377769 0.714821591486992 0.716480438818386 0.5101369234716 0.510947298212557 0.122887976257056 0.121785780416533 0.513227801089749 0.513947979050157 0.727921989063204 1.01316761827109 1.16688764228957 3.05009835326671 3.33618570609044 4.89720919036302 5.4022874749217 3.5039846662116 3.50264338967554 2.42178581562031 4.09486857905931 2.97477937893241 4.44028617954459 2.52246690284453 2.5414136757471 2.54485220599816 -9999 -9999 -9999 -9999 -9999 -9999 -9999 -9999 -9999 -9999 -9999 -9999 -9999 -9999 -9999 -9999 -9999 0 0 0.945473720178337 1.25538523917814 4.33801439379727 5.19413687668601 6.92393040182341 9.19216425961372 9.07740551433402 9.84721527358093 9.52446915015114 6.56367659515407 6.62257213858568 6.52769191249225 6.23942588011952 5.3857144224287 4.72975389890209 4.8388551301772 5.00158619188405 5.05661938405921 5.06404727237654 5.05905201873779 5.08525797991539 5.09794425808019 5.06866388383951 5.12793560374478 5.17283302281137 5.21356744629857 5.24733196628828 5.283577457316 5.32218633356134 5.36458721467659 5.38898631681315 5.40869258052531 5.43390056627254 5.44846591695001 5.46563983983384 5.49474017195105 5.51420899622521 5.54558916334065 5.57675621178861 5.62130652305083 5.65643349148511 5.68297493144216 5.70251804035436 5.7098994014394 5.70960102469065 5.72004147339895 5.72655824677397 5.72023979661929 5.70335631192971 5.70043659157472 5.66510637109983 5.63404215143761 5.55792444104156 5.46899201861103 5.53652596093552 5.5548380319226 5.51385702529708 5.51698158830909 5.50192379397178 5.48677459002707 5.46552956635185 5.43526172757874 5.41987741401628 5.39408147943236 5.34149359841516 5.13948193426674 4.23044579603507 4.0463543239462 3.91989812752661 3.34115053399998 3.23369593044831 3.2232412031577 3.22512113817968 3.21040549460332 3.22212120903612 3.35413893199887 3.74832250806249 4.16805560851768 4.2492141528386 4.34982040909321 5.27167014698383 5.44819503550184 5.55007667884568 5.64992996620819 6.15203472759316 7.55464678988642 7.99979589352037 8.33606466593035 8.26884330360639 -9999 -9999 -9999 -9999 -9999 -9999 -9999 -9999 -9999 -9999 -9999 -9999 -9999 -9999 -9999 -9999 -9999 -9999 -9999 -9999 -9999 -9999 -9999 -9999 -9999 -9999 -9999 -9999 -9999 -9999 -9999 -9999 -9999 -9999 -9999 -9999 -9999 -9999 -9999 -9999 -9999 -9999
-9999 -9999 -9999 -9999 -9999 -9999 -9999 -9999 -9999 -9999 -9999 -9999 -9999 -9999 -9999 -9999 -9999 -9999 -9999 -9999 -9999 -9999 -9999 -9999 -9999 -9999 -9999 -9999 -9999 -9999 -9999 -9999 -9999 -9999 -9999 -9999 -9999 -9999 -9999 -9999 -9999 -9999 -9999 -9999 -9999 -9999 -9999 -9999 -9999 -9999 -9999 -9999 -9999 -9999 -9999 -9999 5.3811385335764 4.82807440210253 4.17549904429002 2.17779686095039 2.15816177663456 2.12551087915462 2.00647331450661 1.93296098951358 1.77882442028632 1.45830151373146 0.954281817729524 0.726884594884112 0.726905039166163 0.514790658800756 0.11718962753453 0.11718962753453 0.514112976483041 0.513409626712181 0.722028948373782 0.511915437791566 0.934226993352211 0.931808566206531 0.845549733673528 1.57470493396533 2.11466428735324 2.25029962339608 2.25395376727139 2.24790736302086 2.26160079662937 2.25342106530638 2.22760516537747 2.23367898945305 2.23680686705652 2.24587429368384 2.27415600677472 2.28039468260446 2.28678817808396 2.29630360165269 2.30272734877344 2.31237828473005 2.29520285826614 2.29936035875778 2.27253516724607 2.27259537834415 2.27259537834415 2.22983042428209 2.22983042428209 2.17664285990134 1.86618856993651 1.87531983680266 2.27337510960092 2.24507675666334 2.23600247505193 2.23277292010979 2.19222694439957 2.22048489577084 2.20839272580476 2.1992909097353 2.18738620034097 2.20277563518019 2.21142139140477 2.21440476273377 2.21436042050881 2.19991788540685 2.19663372409121 2.18516410290103 2.17263878831329 2.166222609122 2.15371844836637 2.14300920431995 2.13248637331137 2.11994844040515 2.11231840566299 2.10098595070314 2.09090628812136 2.07949417540739 2.06527232999802 2.04655406530391 2.02956048721368 2.00665763657569 1.97722905340772 1.88149911714347 1.69070716520758 1.69046805584766 1.15736605368349 1.01011690421397 1.00134291384726 0.988478997140379 0.995722971565313 0.998226131582068 1.00069774869373 0.982310463203649 1.00819788196407 1.01072668735657 1.03136378412467 1.03141228766791 1.03401102286326 1.05612543393204 1.05065022788097 1.05336247974591 1.06150020307045 1.0697485237018 1.07777209790932 1.08026320655189 1.20782085466099 1.76768955701134 1.8854737578196 1.95539158961232 1.95048287685861 1.94805024841628 1.94053780215142 1.93803737680229 1.86122898011121 1.85872590961354 1.74105164129378 1.73416272194074 1.73245139827454 1.84860252863072 1.73002541251703 1.53805178141291 1.73173674572543 1.73344705788827 1.85573978353316 1.84725124387009 1.85240939359716 1.85240939359716 1.85454227356275 1.85738060809723 1.85199546278143 1.92691983077427 1.92123011346814 1.92117952371914 1.97478716067169 1.96994568094343 1.99816301036441 1.9932341991904 1.9881831336708 2.01125144357365 2.02169609084059 2.00564112205105 2.02921752330805 2.02735263222859 2.02407711244901 2.00984216761646 1.98228922836782 2.39222127941834 2.80210148453973 3.3446027647471 3.56545251906956 3.34179677798257 3.58204514467683 3.57280378789345 2.7866404002486 2.79480275908373 2.71581109665383 2.67185589330474 2.57342874192971 2.40569179176057 2.40730786153357 2.09571463313077 2.09453245717111 2.08298425015573 2.08040817184258 2.39346678246748 2.38558532405873 2.55212793533072 2.65619135671339 2.72183992110735 2.76561372291374 2.79576609544364 2.81641015172894 2.82787121783702 2.8344743943724 2.8455070429404 2.83687887004459 2.8379054837979 2.82626567506589 2.81263060049514 2.79035407729755 2.77706048841239 2.75572617259174 2.74827505905388 2.72665015170731 2.70562040982963 2.69545896876345 2.68074689726641 2.6293894999385 2.59344099716629 2.53306514768059 2.30165736156344 2.0191248221789 1.91729622699319 1.92687259138983 1.94042870836445 1.95313724550581 1.96827854834096 1.97859185120653 1.98613639276764 1.99591870318897 2.00976581579597 2.00551097765624 1.99656433262709 1.98431550014135 1.96939562649049 1.95896262038928 1.96396795390876 1.96051374995021 1.96439380367872 1.97934227405521 1.97666477819777 1.96965416225356 1.95989337043525 1.92996484389565 1.93376655802802 1.94951455001396 1.95457704719697 1.96502558696209 1.96844568285791 1.97371490025377 1.97473071663313 1.98508198297438 1.98599953273884 1.9859614279362 1.9854860884196 1.99902742669106 2.02481336468297 2.03884872163 2.04714141890716 2.0521146826149 2.06866705875798 2.06722165203402 2.07553574207168 2.19397396818488 2.49836938305291 2.75819819369829 2.88676683468076 2.91156336399373 3.55568199888619 3.72650903902928 3.74554847348688 3.60094416410828 2.96538988126706 2.85052743305899 2.85425409475388 2.86426432967557 2.8535041837651 2.8683316743585 2.88424449885499 2.9119025576215 2.92352623962151 2.93748563075898 2.94713856100097 2.96138920838003 2.97237205821301 2.97201072049577 2.97025739268542 2.96802300567426 2.953810718817 2.95823643283785 2.9421551488197 2.93520833437467 2.93657807628098 2.91903709497554 2.87130298375871 2.85503522992457 2.82016127996954 2.75469641384727 2.66702780110406 2.66529912889983 2.7396867743079 2.77858608904765 2.63586567483123 2.3097912338491 1.9583505777182 1.77483148251237 1.48135030130372 1.14204570739034 1.02305018142836 1.02998552509173 1.03476399611008 1.04238897439952 1.04702166144684 1.05655696666073 1.05858743680452 1.0583722188769 1.06365863723554 1.06345303421332 1.0715544301515 1.07430421169599 1.09166992713028 1.09627076218234 1.09180683115484 1.09139733469427 1.09422715501425 1.09979906930688 1.10835949514204 1.11125263658477 1.11350648923866 1.10555017715779 1.09123919496169 1.0227484714522 0.838443449306761 0.838408683529227 0.713183436415121 0.126580863913275 0 0 0 0 0 0 0 0 0 0.72468729416858 1.10737679482142 1.93204084797313 3.2179696749546 3.77808483847987 3.32997242289148 2.85029919270855 2.30104727241018 2.39524938686698 4.63565885868015 5.35022090085574 5.61473238228032 4.37028871463957 2.52410385901812 2.52965575709569 -9999 -9999 -9999 -9999 -9999 -9999 -9999 -9999 -9999 -9999 -9999 -9999 -9999 -9999 -9999 -9999 -9999 0 0 0.451855020694205 0.767095692434817 1.23286433776527 3.5772500981277 5.65422772080881 5.17037524625227 5.10016349229976 6.49713878525912 8.40349903833054 8.27622903074706 7.13577178018395 6.56644268037397 6.30108331018735 4.68520499004138 4.83146101662614 4.91775636639116 4.93702591000013 5.02089249331273 5.04643610510532 5.05905218907141 5.09665600220899 5.1140214713792 5.13811325014463 5.1646574333284 5.19643659050723 5.21436664840176 5.25573275654186 5.29011549779969 5.33147781483768 5.35571871877734 5.38018541593842 5.40515970656856 5.4125007017554 5.40216041896713 5.41925996645011 5.45493759054754 5.48250119214185 5.52438997913981 5.5685785934613 5.59761462813482 5.62917755222268 5.66157193984155 5.70616821174359 5.72026925749436 5.72033313422497 5.73497912595959 5.72875848340107 5.7089558480631 5.69962990860224 5.67797189029002 5.61329095776548 5.57494641929207 5.46391834777948 5.36207089232292 5.49404366807931 5.50174046530458 5.47703633865965 5.46168451239227 5.44594418117273 5.45364378874823 5.41005914210589 5.40421061299942 5.40188993356185 5.39359584290586 5.40462546138784 5.36420285710054 5.15899136512599 4.28487690563485 4.17999508733868 4.09625188803475 3.88387599547648 3.66857537825223 3.29117184620666 3.2908845921959 3.87117780476517 4.08257549036655 4.17548340187189 4.25232491154063 4.36446954808527 5.21994442483901 5.41051965663689 5.48428330663976 5.26541670947781 5.55145829193191 7.20278134206419 7.80967844304881 7.54850305613322 8.26136500221264 -9999 -9999 -9999 -9999 -9999 -9999 -9999 -9999 -9999 -9999 -9999 -9999 -9999 -9999 -9999 -9999 -9999 -9999 -9999 -9999 -9999 -9999 -9999 -9999 -9999 -9999 -9999 -9999 -9999 -9999 -9999 -9999 -9999 -9999 -9999 -9999 -9999 -9999 -9999 -9999 -9999 -9999 -9999
-9999 -9999 -9999 -9999 -9999 -9999 -9999 -9999 -9999 -9999 -9999 -9999 -9999 -9999 -9999 -9999 -9999 -9999 -9999 -9999 -9999 -9999 -9999 -9999 -9999 -9999 -9999 -9999 -9999 -9999 -9999 -9999 -9999 -9999 -9999 -9999 -9999 -9999 -9999 -9999 -9999 -9999 -9999 -9999 -9999 -9999 -9999 -9999 -9999 -9999 -9999 -9999 -9999 -9999 -9999 -9999 4.89991449383603 4.56442173445315 3.35823913183195 2.18952328654167 2.11398593008042 2.06066281570811 2.01429647311793 1.90670449611768 1.74237695601463 0.954281817729524 0.858341022445328 0.514115958154215 0.117302186294792 0 0 0 0 0.12212891702559 0 0.510322417460306 0.717032150933103 0.509488788182017 0.71705392338193 1.95748366009686 2.12307584919075 2.26805623964311 2.2738390808956 2.271552909059 2.27161024205605 2.27509923011188 2.1900725505478 2.19295996962944 2.19607423073073 2.23807229408289 2.24122663634164 2.27387349171925 2.28657763590178 2.28968996317082 2.29591155718882 2.27536606109945 2.27868040097936 2.24470811754447 2.24178716273526 2.23502683228019 2.18808918195838 2.18865928391882 2.1125691974869 1.87837750083102 1.2186683785928 1.01455990923869 1.05769816867954 1.00919743162235 2.10280224897257 2.16296012288715 2.15438423716118 2.13868620545809 2.12970279701319 2.12477271917819 2.16058576877726 2.15068666597967 2.17548043218621 2.21111019902426 2.19854985984756 2.1999063533906 2.18831589753525 2.18571835212257 2.17988380895957 2.16782038103851 2.16039579944674 2.15229998812904 2.14022074570857 2.12869287681847 2.12227840835862 2.11300805463865 2.09720069939759 2.0827448083747 2.061284357149 2.05755814642174 2.0135761207924 1.94117277794368 1.88601785619211 1.8046250185994 1.49493432442192 1.14692559751307 1.00771151608865 0.97894948192172 0.96073694845942 0.935222409454282 0.94218885739847 0.944535521936776 0.951606312471886 0.913121341090175 0.958833486672374 0.961267983357487 0.961312519022442 0.992247696712348 0.997299306123418 1.01840071637804 0.997346179804371 1.02103644439813 1.03925478408212 1.06969721654416 1.07324571396455 1.07507561979513 1.07292834749946 1.07337838581767 1.20245012047148 1.56270445300359 1.56275559476372 1.55770794651569 1.55775915180828 1.55781071538732 1.19533308838825 1.193130314747 1.5560712812414 1.55033633729061 1.55033633729061 1.55033633729061 1.55145466594892 1.74286424957326 1.5453946871118 1.54651304413714 1.54651304413714 1.54396809417958 1.73953770094338 1.54249189438937 1.54491017380297 1.53997965846826 1.73208159153726 1.92270867559439 1.91559853595496 1.91491602542481 1.83604350326578 1.90801650437563 1.90801650437563 1.95305260096184 1.94489827259365 1.93785293346452 1.9653842803694 1.98333569196848 1.99599167831857 1.98742347017684 1.99825377526578 2.00400700492718 1.99730052650073 1.96487555706472 2.72938579689921 3.60908234691143 3.39096082829038 4.02852317217682 3.63859881098731 3.39508993888639 2.89479621427735 2.79990939903433 2.80760027810855 2.57503619707691 2.09388545098324 2.10267286719141 1.98538659173504 1.98642209680557 1.98165581163124 1.97876526282502 1.97613302232833 1.97172245480803 2.08601447886649 2.0768975645053 2.39145207215842 2.55887439376974 2.65874433507482 2.7235332360604 2.77034293746627 2.80263653204044 2.82785626604875 2.84305175619374 2.85374154603566 2.84462511318269 2.84826133158807 2.83058757111252 2.81431475177949 2.78793927373203 2.75983018886633 2.75186686662363 2.72369464565249 2.69298249640623 2.69345537056603 2.65383207902624 2.55270703396132 2.45795315768944 2.30483511706911 1.91161068067976 1.924545861061 1.93899686244254 1.94633596681955 1.95566669370882 1.9722238453116 1.98669432686109 2.00325585641963 2.008870662819 2.01884391588551 2.0329390842938 2.03951626257154 2.02027888879054 2.01075857741079 1.99608433655748 1.99382806015674 1.98621591986248 1.98148968522392 1.97352140372187 1.97803453633164 1.97828716198345 1.98091006171014 1.97558779330161 1.96537751947538 1.96913817319293 1.98288472389218 1.98461487359298 1.98986317196378 1.99372030528062 1.99000481123588 1.99407493474751 2.00220596162672 1.99925027076178 2.00181829388164 1.99845952405602 2.09473469372179 2.00571759104022 2.02613336956087 2.04070809795102 2.05258878522037 2.05529690142349 2.05755555219534 2.18101122014716 2.64432964364857 2.87574071286005 3.37496660875929 3.66781599161107 3.81236830210102 3.79033443660906 3.75636667317278 3.7575819969727 3.65107028973128 2.95698758096804 2.83683932499424 2.83902794543349 2.82724110434299 2.81285639163945 2.84868808152209 2.86203676400101 2.87754326217991 2.89574758389167 2.92519114389164 2.93973090682981 2.95028977532092 2.9611878389682 2.97838795795672 2.97566659627963 2.97211671727609 2.95172610084226 2.93300828088815 2.92928591374252 2.91350539320305 2.88731483104098 2.79927682497362 2.78187367295441 2.58074808931753 2.39521937541746 2.06723224867286 2.03182732605015 2.02955836986751 1.97322103217653 1.86238047265264 1.67134087662318 1.48589799723297 1.14403976389039 1.01613165827167 1.01839706491502 1.02292462088595 1.0255984287719 1.03032347117857 1.03274957253112 1.04208948739176 1.05143216139673 1.05340900893467 1.05858743680452 1.06451293510201 1.06632673681148 1.06610569388842 1.07430421169599 1.06888120924246 1.09171830652127 1.09733169089414 1.10482946190521 1.10200725537283 1.1101700223257 1.108408904074 1.11678465365404 1.11645321650348 1.11419667130332 1.09133741150588 1.05575172935919 0.926181424902303 0.714902485575187 0.508473625071064 0 0 0 0 0 0 0 0 0 0 0 0 0.853241926169836 0.953081480655505 1.63877428350646 2.10945233770163 1.0007795528146 2.23292157319776 1.09992034191758 2.19136017074282 3.51918586170178 5.99646106753442 6.80757548348713 5.65974181576267 2.49569777880592 2.51289238195961 2.50270482665071 -9999 -9999 -9999 -9999 -9999 -9999 -9999 -9999 -9999 -9999 -9999 -9999 -9999 -9999 -9999 -9999 -9999 0 0 0 0.764439075212525 1.241813217619 3.56078632034307 4.51033881820639 5.65516875783179 5.2458709943804 6.74027226724239 8.36209778752496 6.62340405266475 6.37180440497966 6.24218109974987 5.88950649674233 4.76380844722339 4.91414326120024 4.98756720480486 5.00604293961357 5.02809403264671 5.04845873518727 5.0723186913455 5.10019080115799 5.12815512398485 5.16522346572746 5.18714116829353 5.21934443656715 5.25747934714935 5.2926896451331 5.31719961010622 5.33697746120953 5.3654889760423 5.37788890615005 5.36347827093677 5.34641162947382 5.35782907179377 5.38074393685558 5.42752774032453 5.48189756956628 5.52306538743242 5.56035466389 5.58834024526159 5.62484765383243 5.67038595924908 5.69557440350649 5.68140904680737 5.68692292098865 5.68955820718214 5.67219385506202 5.65700833310768 5.61636664328983 5.48935018011412 5.49218824614647 5.31805253327153 5.32848130758271 5.40178424709256 5.34462255262253 5.31565645421269 5.3482340140519 5.3393388762102 5.35209882591445 5.31804255575397 5.33259283076384 5.31405622486101 5.37249704396682 5.41093827451375 5.41576791585951 5.38639818700912 5.28515356359437 4.9740909908336 4.20132347757486 4.15836519258824 4.10123852523609 3.98983397363597 4.0350298467644 4.08445320043023 4.17462626478875 4.69820504012726 5.16003994223697 5.2937168386159 5.35066925735739 7.17901968257563 5.96507066244256 -9999 -9999 -9999 -9999 -9999 -9999 -9999 -9999 -9999 -9999 -9999 -9999 -9999 -9999 -9999 -9999 -9999 -9999 -9999 -9999 -9999 -9999 -9999 -9999 -9999 -9999 -9999 -9999 -9999 -9999 -9999 -9999 -9999 -9999 -9999 -9999 -9999 -9999 -9999 -9999 -9999 -9999 -9999 -9999 -9999 -9999 -9999 -9999 -9999
-9999 -9999 -9999 -9999 -9999 -9999 -9999 -9999 -9999 -9999 -9999 -9999 -9999 -9999 -9999 -9999 -9999 -9999 -9999 -9999 -9999 -9999 -9999 -9999 -9999 -9999 -9999 -9999 -9999 -9999 -9999 -9999 -9999 -9999 -9999 -9999 -9999 -9999 -9999 -9999 -9999 -9999 -9999 -9999 -9999 -9999 -9999 -9999 -9999 -9999 -9999 -9999 -9999 -9999 -9999 -9999 4.34203087332059 3.74559108240588 2.20012009721504 2.15518127985105 2.04951310247883 1.97070933149412 1.8525610343295 1.91164664842797 1.68224558232978 0.726905039166163 0.514115958154215 0 0 0 0 0 0 0 0 0 0.125983584956356 0 0.922078207327645 2.11995989749916 2.23618597028479 2.28096677507594 2.27470902583329 2.26559745767452 2.29539033370736 2.20501652541773 2.09537466559913 2.09224596736291 2.15530895961721 2.10355517125566 2.25342248325532 2.25667601101415 2.26598697007885 2.27536606109945 2.24470811754447 2.24769813052508 2.19954995992391 2.200121535683 2.200121535683 2.12641612324904 2.02292974916662 1.86918374059678 1.21668216854038 1.08605722363841 1.08605722363841 1.08905860405193 1.01191982284797 0.731854685639557 1.05485808274292 1.99557264112964 1.98715577381287 1.97668713289884 1.96840625278395 2.04501452050574 2.045462588696 2.09491018624172 2.14297030014768 2.16927667538191 2.18273340444135 2.1906733701631 2.18120229069734 2.18163233830633 2.18258834300657 2.17170555869355 2.16869039376328 2.16053449770284 2.1496907878588 2.14153190534153 2.13277682079382 2.11917219994224 2.09892058487979 2.09374810597057 2.07259334037884 2.04705822735896 2.02086577965648 1.98476429061096 1.88514745521238 1.6837863975037 1.14723443316217 0.994158311066422 0.956085435394598 0.930638627007785 0.894946898285413 0.844397790209939 0.850786184595233 0.852985855085324 0.780622439787727 0.782669119327485 0.863933454098202 0.866111969747743 0.866111969747743 0.924778271189169 0.92482088561659 0.927194988770788 0.968693624010958 0.997346179804371 1.02620800921389 1.03925478408212 1.0614494280607 1.07055948478249 1.07239639040538 1.07489864143076 1.07332688568561 1.07073680726296 1.07073680726296 1.07078833603638 1.07078833603638 1.06856751660308 1.07083475541403 1.06734557873267 1.06734557873267 1.19548983785394 1.19364230045981 1.19554280841702 1.06345545937122 1.19336592015683 1.06166058417359 1.18868946161398 1.05661608172659 1.05656302012294 1.05835068636081 1.05579693484237 1.18106332765678 1.17423385038256 1.72790321425814 1.52689164494523 1.71452578601415 1.7171632269578 1.71286452911461 1.8323532981849 1.83029664386291 1.82303591810138 1.81561662973952 1.88965247983447 1.87408535462079 1.86605847179575 1.95122517942682 1.96547699665358 1.99850813620624 2.01230414893223 2.00655695855072 1.97041968951772 2.67630775774512 2.77393406264405 3.54359478831619 3.60499770323841 2.9002993842211 2.79551516804984 2.80757405894245 2.80111605785019 2.77941171490877 2.41362207232947 1.99237416406745 2.0029718101471 2.00206836761686 1.99863785480461 1.99120606396257 1.99063213944799 1.98589590877029 1.98327839058387 1.97649768158241 1.9704877222504 2.08322425122551 2.08156646559038 2.39185642654193 2.56350893885944 2.66730143191283 2.73484371798729 2.78172828060176 2.8141027826974 2.83814454240877 2.84065236516074 2.85019813293559 2.82653221388212 2.81609221494472 2.78873674712113 2.77083994143652 2.73532629872648 2.69980010346036 2.63989415379887 2.57441662193485 2.47723884219821 2.02534678398726 1.91665006816148 1.93072755413141 1.93839820806434 1.94754367751882 1.9510579734768 1.95843861007198 1.95446192444729 1.96641590131542 1.96481601445169 1.98361438980727 1.97938803209758 1.98930826651221 1.99939347970959 1.97414438931894 1.96989103923835 2.00651014336417 2.01290980567509 2.01016250117775 2.0051379962376 1.98444647739301 1.97265509282249 1.98176549130992 1.967765501034 1.97487350468518 1.98133144945713 1.9839480247957 1.99836958493293 1.99086982588221 2.00574366266847 2.00334346500103 1.99357568485787 1.97962227004166 1.99404606544571 1.9524667873651 1.95631247203859 1.87130589743102 1.92369005735381 2.00158133437815 2.84716086670662 2.5747413008419 2.68602452575229 2.79311113541023 2.70298719213744 3.52793904322557 3.54010195617564 3.80171981104379 3.80934907062536 3.81624291697852 3.78957748492668 3.79607755499907 3.79569346748469 3.75307403605372 3.72273496843014 3.29578674239627 2.831640834147 2.81078378577099 2.7621284947945 2.76851111773959 2.78041157481604 2.79035711736489 2.80208761088987 2.81536372738482 2.86265805475309 2.87965916860044 2.9254135803162 2.93336771366396 2.94948911767509 2.96123650238442 2.96631061465749 2.94114727486661 2.88413660821027 2.82536424986919 2.7479016960161 2.62661237559144 2.73310283107123 2.41979832482271 2.07801779060487 1.9655229277102 1.92746491154063 1.87439690051985 1.80008506369568 1.68500242653392 1.68500242653392 1.68095050336071 1.49511120216263 1.02075794096796 1.02438812097462 1.02292462088595 1.01741853699223 1.01968742188047 1.01835642047445 1.02438812097462 1.03853942428267 1.0433761723934 1.04838365661076 1.05651220042758 1.0611332168199 1.06636462997127 1.06896497971248 1.06882162810821 1.06617223524587 1.07985514306967 1.0854752457825 1.09398741287672 1.09398741287672 1.09692594881263 1.10270767089937 1.11127883353466 1.11419667130332 1.11723445527392 1.09428778230869 1.02559578998504 0.986795012386592 0.844932529938447 0.124782285465129 0 0 0 0 0 0 0 0 0 0 0 0 0 0 0 0.955584628620178 0.520541131956527 0.0675709001363975 0.0368933485700571 0.511701927225985 2.15848328405602 3.48122965470724 6.04941566266418 7.87087672600144 6.79041577981614 3.49530086855987 2.48542391405382 2.50914583036862 2.49735199884891 -9999 -9999 -9999 -9999 -9999 -9999 -9999 -9999 -9999 -9999 -9999 -9999 -9999 -9999 -9999 -9999 -9999 -9999 0.416058903018578 0.422758891028581 0.95071461183732 1.27781617274195 3.5578718578393 6.24321852839313 5.14539004885 6.73679429517223 7.28340242894408 7.80013830050564 6.73226599932374 6.03561372614575 6.23093000747782 4.70610750217207 4.88920222453534 4.95964047169624 4.99124790129383 5.0181390743005 5.04674524072097 5.06458207251237 5.09233385393345 5.13184205234116 5.15906718328332 5.17701921805426 5.20522330775587 5.24468610934664 5.2667056397762 5.28871835118056 5.31027938987641 5.32543741104995 5.33850644381506 5.29089640586436 5.2800782644662 5.29460584790855 5.32276918303018 5.38409302777932 5.43219174681133 5.47890849299585 5.48405900397539 5.51703839431486 5.53598662834729 5.56528263351037 5.59916453697726 5.56560654986264 5.58434981883201 5.56472316858717 5.57646872631711 5.55274689928052 5.4926129274809 5.41062081115718 5.37552194564861 5.22352167748603 5.31646164207892 5.22688506142329 5.15390859053839 5.12778847283816 5.19176791976448 5.22434481148427 5.22452365134292 5.18877190888596 5.18691173028385 5.23653680469863 5.32084789245221 5.28196898157214 5.3415817496403 5.38731779208334 5.3524125664656 5.27742909948619 5.14702014892467 4.68056443261585 4.12370176537494 4.088587425475 4.06997385254729 4.08740317541448 4.96176217531513 5.16162736535969 5.95289731849424 7.44343730614027 8.18856709057932 7.84121865500639 5.38077971222082 -9999 -9999 7.50391665558828 8.04370575155664 -9999 7.99936574299592 -9999 -9999 -9999 -9999 -9999 -9999 -9999 -9999 -9999 -9999 -9999 -9999 -9999 -9999 -9999 -9999 -9999 -9999 -9999 -9999 -9999 -9999 -9999 -9999 -9999 -9999 -9999 -9999 -9999 -9999 -9999 -9999 -9999 -9999 -9999 -9999 -9999 -9999 -9999 -9999 -9999 -9999 -9999
-9999 -9999 -9999 -9999 -9999 -9999 -9999 -9999 -9999 -9999 -9999 -9999 -9999 -9999 -9999 -9999 -9999 -9999 -9999 -9999 -9999 -9999 -9999 -9999 -9999 -9999 -9999 -9999 -9999 -9999 -9999 -9999 -9999 -9999 -9999 -9999 -9999 -9999 -9999 -9999 -9999 -9999 -9999 -9999 -9999 -9999 -9999 -9999 -9999 -9999 -9999 -9999 -9999 -9999 -9999 -9999 2.65353980465033 2.22051531761172 2.1690459447697 2.07800989267249 1.95503499445373 1.84297399695686 1.44123776856136 1.45005939535636 0.721964925008165 0 0 0 0 0 0 0 0 0 0 0 0.126846848077902 0 0.126027718819775 2.17094551113002 2.27306290553604 2.27712399251957 2.25962057718714 2.28483542108092 1.99020443463005 1.61477374440016 1.61819610022996 1.85819661949566 1.85819661949566 1.85819661949566 2.16664487029471 2.22610197318199 2.23233449486236 2.18754426785539 2.19680391867679 2.12809413035889 2.13137209997471 2.12889394991224 2.02501270592389 1.87205286698568 1.21235163711744 1.08600462254739 1.05188038177945 1.00643799514775 0.946805805948776 0.949295957873275 0.860775943013905 0.515962090752154 0.51534533364517 1.0038233102622 1.61274884946529 1.60610835357093 1.80813227373107 1.81823706523738 1.9402486809473 1.94180727102322 2.028598075697 2.1335917269718 2.15873596750689 2.14727885784975 2.1626191479585 2.17348631565416 2.16425997199936 2.16757265294295 2.16863549169638 2.16048268666883 2.1495783720427 2.14167378964311 2.13372824922242 2.11747311045225 2.10957293272146 2.08783334437194 2.05919687479482 2.03064546317603 1.99388482061647 1.89190174280545 1.80262255844124 1.49308959427363 0.994158311066422 0.958404874641977 0.890564283806426 0.840160233286373 0.651591060732604 0.656693336632216 0.66015604640114 0.475649585174789 0.478118868846352 0.668757120498643 0.670488978608835 0.672222454396282 0.673957363046678 0.792792258332359 0.792792258332359 0.872861140627238 0.929580528542285 0.97122531618621 0.973678993740219 1.00240698410014 1.02359063260121 1.06150020307045 1.06705934687005 1.07239639040538 1.07549446155388 1.0697342580894 1.07292834749946 1.07559765150791 1.07500229653652 1.07505463279159 1.0761948246218 1.07358782872843 1.0738367301467 1.06996940171548 1.06745172074845 1.07002262271536 1.06868168126445 1.07271819022415 1.07271819022415 1.06611353848813 1.06750532808243 1.06842147546894 1.06236077595452 1.05973403392926 1.05079109724113 1.17850193142033 1.04155927324118 1.0390549171204 1.52343095408737 1.52348150966703 1.522327226492 1.71788615598519 1.51647319792146 1.51276528029176 1.69847291931039 1.80917346444603 1.68563516122713 1.79734496482478 1.86734424077739 1.91344826638396 1.93679555039453 2.00466694346432 2.00655695855072 1.98013542399759 2.61482639065309 2.74654973933578 2.78423865887522 2.76927498036497 2.79369740609502 2.79170141665319 2.72409491886769 2.58510463589592 2.42216290740569 1.9947597746444 1.996590354328 2.01528967453518 2.01766967849895 2.01279161935298 2.00942706978628 2.00201156186911 1.99344852641993 1.98872185788452 1.98576163458788 1.97695944232187 1.97600442272756 1.97645440377162 2.09377421030097 2.40817105988546 2.40018394814295 2.6791409777365 2.7472041772859 2.79149863347557 2.79413279181338 2.79408719619744 2.81950043256403 2.80580578401866 2.79707102054358 2.74936632766456 2.74231630156519 2.6815772184616 2.60921582181108 2.50503335331624 2.04173009816159 1.92620573313583 1.93273498916351 1.93806093010398 1.94128549015719 1.93026974880537 1.9257062747211 1.91808405893133 1.90531972532879 1.87181111680827 1.88315491546563 1.84494013197403 1.85646749667488 1.79550828842788 1.80456508834057 1.81361229329392 1.69375488376429 1.69546383649344 1.69120815966881 1.87784578634926 1.86656483007754 1.86841176585583 1.86183105878773 1.85487022023232 1.84601539617068 1.89403335633555 1.89403335633555 1.90534821591793 1.85253832221316 1.91141428814208 1.97037747758333 1.97619177399167 1.94923888055498 1.91600335032704 1.86991762326961 1.88614329942024 1.80997554332108 1.51158279011843 1.17025530607435 1.70009430286855 1.88189660630987 2.02423072755687 2.42945130392691 2.03130553224467 3.69358738218612 3.82743588070489 3.83245438349465 3.80368538494793 3.79799168298047 3.82036069759273 3.78570384747033 3.78953483468304 3.78787575594867 3.78103047552532 3.75554604647869 3.58058055426867 2.83234405470279 2.80866045546757 2.64357032676521 2.54070101896076 2.65132094288045 2.66591382278245 2.74694165327189 2.75401338365949 2.76522854017062 2.78093107819053 2.83755307313098 2.85119670257122 2.86953942218842 2.91309559064352 2.91455454471846 2.92286983055765 2.83217493026712 2.76285962772948 2.63699423864414 2.45443859790173 2.62401838381715 2.6210385160997 1.93684202635487 1.93451275836927 1.87608910369495 1.87892766257546 1.6914916846869 1.50575360207658 1.50869932973679 1.16163779270606 1.02914591096195 1.03002754249392 1.03002754249392 1.02438812097462 1.02526426909065 1.02205123736803 1.01835642047445 1.01663161470642 1.0326653247458 1.04089544715677 1.04645894990383 1.05342212250928 1.05850855866165 1.06370557317717 1.0690517201966 1.07171339230205 1.06343227836404 1.06888120924246 1.09171830652127 1.10195799964004 1.0995888268309 1.10253368768419 1.1054472793569 1.10560005405857 1.10027320251006 1.11458623119461 1.10916021775941 1.02836453838136 0.989442926210565 0.931159633367548 0.716667199564785 0 0 0 0 0 0 0 0 0 0 0 0 0 0 0 0 0 0 0 0 0 2.3099045750532 3.47993051109674 6.14799312070018 7.97787073971945 6.64226820921756 4.68839710373462 3.9615558017536 2.49241958627839 2.48681111506236 -9999 -9999 -9999 -9999 -9999 -9999 -9999 -9999 -9999 -9999 -9999 -9999 -9999 -9999 -9999 -9999 -9999 -9999 -9999 0.408849593051863 0.950872724958302 1.15598437948308 1.70805451974659 4.61570383053172 5.59109817178194 6.52464534415712 9.0316760396775 6.78024799534092 6.79295753788936 6.20713091839638 6.21443667551506 5.49212608654337 4.77241828170938 4.89102230178259 4.94177925543309 4.95749633011677 5.0116622463988 5.0442259467734 5.066201807435 5.09656241771164 5.13579812690352 5.16950159355987 5.2005654650513 5.22372880754861 5.23688767626114 5.24065571240128 5.25051062642927 5.28187326275188 5.29650861079438 5.19124414032609 5.19015125268033 5.20533764116584 5.24980546904757 5.316689249414 5.37436057735774 5.38483895454718 5.368441869392 5.3526935660998 5.34296560304995 5.45667968426012 5.40458729026917 5.41161358015684 5.43945957717264 5.38818838013544 5.42549024860677 5.4275613015729 5.30941614093402 5.30351735984125 5.26910156929395 5.20876902734141 5.15043322808193 5.56473753969116 5.95911437938602 5.95341756828139 5.56515433575736 5.08079857043202 5.05459157714698 5.12206390620825 5.05024610528309 5.16526717478953 5.21728344871251 5.14915480376064 5.26253226562701 5.29374889304802 5.26915751343801 5.25847673893188 5.25571338318832 5.21989566790562 5.13672989522774 5.07029943296891 5.0596741457674 5.09953838643296 6.1158465994363 7.52615651931667 8.45117494597476 9.43853347452763 10.3263813992078 9.6546537588375 -9999 6.06833755579866 -9999 7.5616686773135 7.92847861371745 -9999 7.81607652590269 -9999 -9999 -9999 -9999 -9999 -9999 -9999 -9999 -9999 -9999 -9999 -9999 -9999 -9999 -9999 -9999 -9999 -9999 -9999 -9999 -9999 -9999 -9999 -9999 -9999 -9999 -9999 -9999 -9999 -9999 -9999 -9999 -9999 -9999 -9999 -9999 -9999 -9999 -9999 -9999 -9999 -9999 -9999
-9999 14.1271942543837 12.3124852664106 -9999 -9999 -9999 -9999 -9999 -9999 -9999 -9999 -9999 -9999 -9999 -9999 -9999 -9999 -9999 -9999 -9999 -9999 -9999 -9999 -9999 -9999 -9999 -9999 -9999 -9999 -9999 -9999 -9999 -9999 -9999 -9999 -9999 -9999 -9999 -9999 -9999 -9999 -9999 -9999 -9999 -9999 -9999 -9999 -9999 -9999 -9999 -9999 -9999 -9999 -9999 -9999 2.36613063634941 2.22896280494165 2.17764633423793 2.09403984354706 1.94195450115723 1.63407382713259 1.2224939553086 0.506820522078635 0.12618577124555 0 0 0 0 0 0 0 0 0 0 0 0 0 0 0 0.50685082051769 2.16789265079387 2.27151430911678 2.13713839515256 1.60168501216513 1.17492915913061 0.992909633398838 0.998211492301454 1.04326370649191 1.59295271744265 1.85657138571327 2.10272445438252 2.17252373909683 2.17258172011662 2.19070557268253 2.12555730603443 2.02703101668495 2.02708875233093 1.88746017964006 1.64841525081733 1.08296417239577 1.04901310164158 1.00639255262356 0.941839354591402 0.856443994161295 0.856474783375014 0.728647914312828 0.514726480203342 0.514712753941551 0.515360513221029 0.514048912209395 0.85220115944793 1.03495024773807 1.14476481252541 1.56428350169238 1.55707826118965 1.7824440041864 1.9192725444097 2.0668170373 2.11092788118975 2.11089709167149 2.13877615526001 2.15691147542191 2.16750887410792 2.15940552461232 2.16281528291732 2.16490289100063 2.15930192694214 2.13850998431842 2.13308965530688 2.10829361139281 2.10049379343624 2.07333615637212 2.04206731039865 2.00358011664983 1.95793827054544 1.89214473325198 1.69372703420179 1.14245714684081 0.981311857677813 0.932924519785658 0.844359670559003 0.653298162319297 0.471880116535128 0.131006891477113 0 0 0.132595765224989 0 0.132913155339907 0.484215479995528 0.133114210332131 0.133114210332131 0.79484282879978 0.877341224534981 0.877381047361863 0.877381047361863 0.877381047361863 0.934429318123941 1.00502951834165 1.02625669719809 1.05336247974591 1.06150020307045 1.06438696204636 1.07055948478249 1.07329747145337 1.07066272609588 1.07334954692027 1.07528477444933 1.07844249145 1.07778208614373 1.07624802033604 1.07358402182605 1.07266427999608 1.07532363238553 1.07635361291776 1.07635361291776 1.07635361291776 1.07676765039023 1.07640967286644 1.07146042300479 1.0658656903742 1.06327306905198 1.05722999800191 1.05216540730766 1.04965744442207 1.0433757836243 1.03671841720128 1.16962838968962 1.16719538773952 1.16523087285511 1.16291860576977 1.16301301938678 1.70303134479195 1.80917346444603 1.49869913451063 1.68739670189384 1.68334756922216 1.78963859336985 1.912138877789 1.99939508525095 2.00866704451987 1.98271090494404 1.9676777851126 2.69164315489868 2.76748945734704 2.0859276898034 2.09812799030711 2.11204850699559 1.9996509828343 2.02267458933728 2.02450493723689 2.03160528967199 2.02658890409719 2.03171313142443 2.02712916495007 2.0275053522433 2.01998567299234 2.00622308626046 2.00145789380098 1.99672110022952 1.9923111783925 1.98813130127765 1.9898749352252 1.98576163458788 1.98951111043761 1.98533620713342 2.10331161636471 2.4172272343178 2.58954720116067 2.69054155455625 2.75615214151524 2.75822155667902 2.74723372739926 2.73838361083216 2.66220998223735 2.65993018583724 2.54395162528316 2.37219334563454 2.06370697701607 1.94616010240026 1.94901613313035 1.95113199160219 1.94575744550079 1.94051521982701 1.91076976270535 1.85087659426321 1.80838077745933 1.74086102759151 1.63644493605388 1.64616011324891 1.46363582952468 1.47825957768085 1.13290290946124 1.00688862524452 1.01187337094744 1.02087927327059 1.02341460219814 1.02341460219814 1.02336546794085 1.01925943019701 1.01510493548548 1.0125852129571 1.01253777470991 1.00590160954415 1.00585498775754 1.13893314331163 1.00580874122885 1.13893314331163 1.49325630555181 1.68824731962756 1.87928775040306 1.87871448171812 1.81020024440622 1.5078967230592 1.51548031669767 1.16783566737415 1.04151865587028 1.04790554384232 1.05077703732372 1.05342615127318 1.0508755525597 1.05577355127484 1.0482538116513 1.99073523232813 2.94756005532687 3.82483287477217 3.80967183930162 3.82059047004899 3.80466526179772 3.79840475720916 3.79412123548592 3.7740654538344 3.77110701555146 3.78346653013537 3.66014863134705 2.95846215118764 2.8072195729357 2.6496111992391 2.53560016738754 2.37954886209092 2.54510323032782 2.55351460904307 2.57243072859406 2.58011494830592 2.58743895536128 2.70296018992627 2.71342769328981 2.72462218812121 2.73970262627645 2.74062506374332 2.7476198276519 2.65076507339662 2.63789086521619 2.47597711826376 2.6298130783491 2.62493282179725 2.72873364487645 2.4253006501768 1.88587149464757 1.88348199440506 1.87608910369495 1.80681805019792 1.51295679623303 1.1666165580437 1.1666165580437 1.03391955354562 1.03480653363853 1.03514810586997 1.03240978914157 1.02678068870955 1.02910391478324 1.0189878769951 1.14912832683067 1.02131730454114 1.04208948739176 1.04643451523502 1.05143216139673 1.04851216485782 1.05983499134184 1.06503512232563 1.07246106899781 1.06886870695904 1.05467701424558 1.07985514306967 1.09631940438173 1.09953749199562 1.105961539768 1.10887518047091 1.11180750342802 1.11127883353466 1.10318464768584 1.11453517754055 1.10028890705088 0.986838805739096 0.845036849674396 0.718345165175867 0.716640970912799 0 0 0 0 0 0 0 0 0 0 0 0 0 0 0 0 0 0 0.0953519980384212 0 0 1.12512980172597 2.83699313727665 6.89704074644224 6.85528637318345 6.48451529899384 6.33657716692417 4.72407093395415 2.96209315422288 2.49515735515205 -9999 -9999 -9999 -9999 -9999 -9999 -9999 -9999 -9999 -9999 -9999 -9999 -9999 -9999 -9999 -9999 -9999 -9999 -9999 0.752742324759625 0.950580116734952 0.950785669427345 1.15397033665577 2.00405732755439 4.33003485228692 5.27649227233135 10.2324826530461 6.96576136031633 6.69826148530845 6.42305654433087 5.9056535725115 6.22337069129121 5.52496155755994 5.22331881354724 4.8505599889515 4.91110268719862 4.93758076573756 4.98520854227427 5.02837523372202 5.07417185136362 5.11707119475771 5.1548832947548 5.1792009628579 5.19496649033814 5.19971028875202 5.18791476701263 5.20702394632899 5.24708869899877 5.23218544203426 5.0769078907933 5.07778635418529 5.127636672217 5.18879853330724 5.23761609506705 5.28618573618359 5.22142894883014 5.24218853334609 5.15800682190019 5.2270638456661 5.25545591831194 5.18076637863697 5.22062700795633 5.26469033870131 5.23019609474999 5.25294373693909 5.29571813091175 5.64855824180604 5.878753696409 5.66615161526635 5.99889559189618 6.80359221959073 7.00849435616893 7.04201385075148 7.05194132307951 6.88973315425847 6.76556177134617 6.744750275462 6.49513162191236 5.99603596445889 5.88647189362339 5.7964073124938 5.76559253281428 5.11914922982796 5.15285723009534 5.10379805352717 5.07809705994301 5.49763486396911 5.99396239709009 7.67711646024116 7.83079246904796 7.58931601693855 8.35383674262015 8.45639580604335 10.2057592190849 10.4576079925488 11.4119520493547 10.594363690938 9.52532214823332 -9999 -9999 -9999 -9999 -9999 -9999 -9999 -9999 -9999 -9999 -9999 -9999 -9999 -9999 -9999 -9999 -9999 -9999 -9999 -9999 -9999 -9999 -9999 -9999 -9999 -9999 -9999 -9999 -9999 -9999 -9999 -9999 -9999 -9999 -9999 -9999 -9999 -9999 -9999 -9999 -9999 -9999 -9999 -9999 -9999 -9999 -9999 -9999 -9999 -9999
14.1103610006629 9.43026270671811 9.92970240328683 10.9191324599705 -9999 -9999 -9999 -9999 -9999 -9999 -9999 -9999 -9999 -9999 -9999 -9999 -9999 -9999 -9999 -9999 -9999 -9999 -9999 -9999 -9999 -9999 -9999 -9999 -9999 -9999 -9999 -9999 -9999 -9999 -9999 -9999 -9999 -9999 -9999 -9999 -9999 -9999 -9999 -9999 -9999 -9999 -9999 -9999 -9999 -9999 -9999 -9999 -9999 -9999 -9999 2.24129927799008 2.18869939316184 2.08839452940554 1.99535262097357 1.6724047852733 0.622696911537613 0 0 0 0 0 0 0 0 0 0 0 0 0 0 0 0 0 0 0.708588131223649 0.834809272830148 1.16750980428766 1.16599169872696 0.982286330573376 0.926950264528714 0.843464566683838 0.847735487796316 0.992909633398838 1.58374847956962 1.82780929449815 2.20397348121732 2.21004230861914 2.21910088567684 2.17252373909683 2.10807947343692 1.87199654828411 1.62841858797775 1.20923591502826 1.04610785152185 0.939323701335742 0.854228360458075 0.852106872162825 0.722126200715735 0.51265037794152 0.512641915809397 0.119393649424931 0.118091967273874 0 0 0.512632222749277 0.993046273836532 0.987737313330708 0.9824680883871 1.13908001214061 1.13321889284293 1.51478040477938 1.74776234900222 1.89052547599181 1.9866566312038 2.10250632094766 2.09411514718701 2.12411562661131 2.14668062053878 2.1618326932359 2.16522996095293 2.15961634361545 2.15374458736677 2.13122780401899 2.12579690193855 2.11574054775022 2.08940383736606 2.0790766677056 2.04506506032469 2.00343760479175 1.9549181934028 1.81943927151563 1.50159853889588 0.983687491422139 0.935265007324494 0.846530664029733 0.6567214518703 0.131006891477113 0 0 0 0 0 0 0 0 0 0.133191456291725 0.680907336424933 0.680907336424933 0.682673111890253 0.80310521640685 0.80310521640685 0.881937929382255 0.939237145346956 0.976237042859552 1.02888935737969 1.04456091936616 1.06418721067438 1.0697485237018 1.06980013983469 1.06429020939379 1.06434215232624 1.06439438932308 1.07803587058241 1.07624802033604 1.07261072860758 1.07624494882736 1.07933789889492 1.08203510857234 1.08444375512196 1.08340224611625 1.08340224611625 1.081419402749 1.07805210858801 1.07646424423769 1.07146042300479 1.06591959722468 1.05984035429296 1.05722999800191 1.05221777593882 1.04584915015283 1.04342758968604 1.04332433142573 1.17366979991704 1.16967957846879 1.16771060972121 1.16533296991569 1.51516555524459 1.69847291931039 1.5052505802271 1.50414486439916 1.50414486439916 1.80922365245347 1.87859208613071 1.98435993184761 2.01909148601494 2.02529944458798 2.030642927714 2.02560644488325 2.02776886635036 2.02816963326931 2.02941653278896 2.04030963297111 2.04536300697243 2.04957666785053 2.03660693022047 2.02101539441931 2.02382712364951 2.04509565350732 2.04039210870773 2.03341615225527 2.02317629409748 2.01819112239105 2.01541824485083 2.00595205873242 1.99712163269942 1.99716539597626 1.9915323822034 1.98997692344351 1.99494680811592 1.99516340904261 1.99218983847974 1.99062823288264 2.1087282736036 2.42098328069484 2.59381887713662 2.59379840521759 2.59006462713196 2.41399595631715 2.41375428994494 2.09580772284966 1.97475633260517 1.97316270494591 1.97693630264696 1.96535889497821 1.95896984068751 1.95871827073783 1.93377793126475 1.85076628807871 1.73232714502343 1.6285188330889 1.11047597251813 0.987991421116892 0.992573031605362 0.997165564613586 1.00190659951227 1.00901620194413 1.01626508143161 1.02120991396416 1.03265857982742 1.0352153178835 1.04033223647639 1.04289257336168 1.04552109968501 1.04552109968501 1.04158016102084 1.04158016102084 1.04417000453575 1.04014824064158 1.04014824064158 1.04009921820988 1.03343801866125 1.02670591192188 1.02665855436879 1.15441086183214 1.51546280091451 1.16017024894231 1.03483047098634 1.04482713940483 1.05185170312654 1.05824016045415 1.06117930860408 1.06889944092777 1.07286696009777 1.07426709554253 1.07817595969743 1.07545780864067 1.0698070716221 1.51865029665434 2.00934848484911 2.82464819729553 3.76252456017032 3.82227929155175 3.82543684468183 3.81807172264247 3.79993163379132 3.79725188287012 3.78158244599481 3.60732516196727 3.31383526366834 2.82454186044298 2.65834307827139 2.37744147191128 2.0695353360256 2.07172652466022 2.07172555020576 2.07465474938955 2.39565727624846 2.39934035888996 2.40636979444997 2.41224248649951 2.42402870337193 2.13076687811026 2.44329324261651 2.44930018776186 2.45415153140659 2.61850225138241 2.73106366126776 2.4454808927031 2.61850225138241 2.8471112350723 2.72298217856591 1.97323308667784 1.88587149464757 1.80921061284346 1.88348199440506 1.51086699985725 1.17022476003551 1.03968767389068 1.03964428415509 1.03964428415509 1.04003267219192 1.04213279960233 1.0371751657703 1.03391955354562 1.15889371927386 1.15648364564387 1.15898088083483 1.04454791700529 1.04896914750843 1.05156422899069 1.05854225429951 1.04718470982734 1.05219655509486 1.06763811464902 1.07520664497508 1.06343227836404 1.04155584454264 1.07449244872129 1.09385310143401 1.10482946190521 1.105961539768 1.11175732771271 1.1197425756364 1.11772857342294 1.10318464768584 1.094337568759 1.08390628140001 0.989442926210565 0.720015502124376 0.511045048611633 0.510224049023015 0 0 0 0 0 0 0 0 0 0 0 0 0 0 0 0 0 0 1.11368881788838 0.0927507100461943 0 2.0900604481058 3.35971861049546 5.13381404167969 5.54378724403634 6.88731315228199 6.94619144556083 5.55918356300583 2.44803947269801 2.47820076612822 2.46587238144446 -9999 -9999 -9999 -9999 -9999 -9999 -9999 -9999 -9999 -9999 -9999 -9999 -9999 -9999 -9999 2.26281979633807 2.12617294751438 -9999 -9999 1.07873309585004 1.07873309585004 1.07451452137072 1.24476484271795 2.48755139499101 5.20397985166401 8.78229531340071 8.65379061421724 6.97230489406757 6.85135572014759 6.74266369234818 6.00175109782466 5.49408309570025 5.47796270486355 5.58587954566953 5.606089852633 4.96022963574494 4.92840822919205 4.98319191942589 5.03882182793479 5.08304555531292 5.10545679893996 5.1292900829834 5.13721105301601 5.14353473055222 5.11186916547222 5.14902163720213 5.17856337156944 5.14918819625417 5.51210222366496 5.74077891438074 5.55541946609201 5.59566733909728 5.20411058594112 5.17499590202925 5.60845643578165 5.83026507089276 6.02443065380087 5.8633097628463 6.04218708367655 6.0968874208277 6.08855907371405 6.06601483931617 6.14582537022965 6.04399519265243 6.0986307632071 6.86310785309505 7.08384892201863 6.87848454660373 6.87283675710403 7.1770047128558 7.09724217178993 7.05604035112628 7.09953153699471 7.06485825413275 7.07477009232831 7.09127710075621 7.10401547165845 7.11510043525295 8.79663224733645 8.95392197122774 9.17892129630631 9.21086681181282 8.94738894175953 8.58893173733377 9.25242728213555 9.45059709219095 10.0836505800364 10.2584901369945 9.77050235605917 10.3272979621312 9.76304187642501 10.1467284548793 10.006455295856 10.2342134570252 9.48582490204437 8.28981798550719 8.45254243294174 -9999 -9999 -9999 -9999 -9999 -9999 -9999 -9999 -9999 -9999 -9999 -9999 -9999 -9999 -9999 -9999 -9999 -9999 -9999 -9999 -9999 -9999 -9999 -9999 -9999 -9999 -9999 -9999 -9999 -9999 -9999 -9999 -9999 -9999 -9999 -9999 -9999 -9999 -9999 -9999 -9999 -9999 -9999 -9999 -9999 -9999 -9999 -9999 -9999 -9999
-9999 10.9425084203306 13.5960365942325 12.6915798996874 -9999 -9999 -9999 -9999 -9999 -9999 -9999 -9999 -9999 -9999 -9999 13.5397645000397 -9999 -9999 -9999 -9999 -9999 -9999 -9999 -9999 -9999 -9999 -9999 -9999 -9999 -9999 -9999 -9999 -9999 -9999 -9999 -9999 -9999 -9999 -9999 -9999 -9999 -9999 -9999 -9999 -9999 -9999 -9999 -9999 -9999 -9999 -9999 -9999 -9999 -9999 2.89761871434983 2.23212744873647 2.11271056456269 1.89132344293355 1.53727512592056 0.621841586009632 0 0 0 0 0 0 0 0 0 0 0 0 0 0 0 0 0 0 0 0 1.08458511344232 0.706854558527411 0.974370035597418 0.708588131223649 0.50685082051769 0.507752082093116 0.125937474919793 0.982286330573376 1.54387495801482 2.05321138619552 2.27159854427813 2.23592907737558 2.20397348121732 2.09105443720387 1.99596811120804 1.62502013101874 1.14867690788935 0.998257038871697 0.849921359631615 0.720452410032721 0.511126735985047 0.510312588943156 0.12394382096475 0 0 0 0 0 0 0.84786502117 0.92715249092587 0.922281018518592 0.917397183106145 0.912583557676772 0.964354270859081 1.0842545001528 1.50596302609476 1.7362397688947 1.9652651779073 2.03595209293032 2.08591946177717 2.08858386090791 2.12128315149067 2.13768824889911 2.15455271863751 2.14894012220483 2.1424115968824 2.13689089249582 2.11000846464811 2.10208417620456 2.09153296048051 2.07849254452118 2.07085125654158 2.00640842222415 1.957653952653 1.81553738038541 1.49842296863897 0.990895097869912 0.901745360160225 0.774695823816601 0.475649585174789 0 0 0 0 0 0 0 0 0 0 0 0.491254489035654 0.491266158946659 0.491277366934912 0.491266158946659 0.805220148981891 0.686124519209776 0.805220148981891 0.884230111454293 0.939280798001858 1.01022261231936 1.02893852873406 1.06423856178921 1.04466126507356 1.04738927822209 1.02913765720106 1.05894183717987 1.08120124611085 1.08162113714021 1.08167531854792 1.08334727205113 1.08602110723299 1.08677469204776 1.08683001641521 1.08639972467514 1.08645532249264 1.08683001641521 1.08183992706936 1.07914323768571 1.07646424423769 1.07380277550023 1.06627621196472 1.06332665153047 1.05824442953942 1.05479526073085 1.05221777593882 1.0483383257962 1.04584915015283 1.04584915015283 1.17002398284527 1.16536818874394 1.51870683685542 1.81561662973952 1.69953047706181 1.70497165020483 1.51353058998818 1.51358173728519 1.81479411888841 1.94143035307256 1.97127263002908 2.02547179670232 2.03123051033631 2.05617411173679 2.06228029207503 2.06826054357041 2.07339627277248 2.07856490572734 2.08371722289626 2.0736103805467 2.06677474302847 2.04852428487505 2.04349728570181 2.05427958895269 2.04835571423877 2.04382362511988 2.03089166374586 2.0229221265048 2.01810953504727 2.01372361106138 2.00334233215737 1.99922136810479 1.99922136810479 2.00339522625627 2.0039788961637 2.003106984741 2.00182440071203 1.99943372576705 1.99998256531721 2.003873948311 2.003873948311 2.12120494712253 2.00320980117316 2.11439689602204 1.99999880088426 1.99832665749359 1.99261803464628 1.98754946838467 1.9790754212147 1.95915060892796 1.94291287505721 1.92777491298648 1.8080650954445 1.62459852626022 1.44836653191565 0.983464219670847 0.995391324319281 1.00585980507079 1.00820488015226 1.01528272332022 1.01773375951545 1.02259047917447 1.03348518595917 1.03496733016629 1.04361861265836 1.04878989679586 1.05398295460699 1.05663189480581 1.06198605338859 1.06464037355938 1.06369093861501 1.06642822274886 1.06913374473625 1.07191045230453 1.06538488523129 1.0548680269446 1.05076622801222 1.05210181142149 1.0520520290969 1.04667989251234 1.05053587436973 1.05807662257171 1.05900143116583 1.06575368390521 1.07187145603148 1.07455829407872 1.07920280248826 1.08238039332644 1.08634733122699 1.08494563100424 1.08241861821247 1.07947279249379 1.07284940733873 1.0698070716221 1.51502492501281 1.69835650387707 2.44286826903149 3.70990406475349 3.79357194206853 3.82000235931361 3.8051671795066 3.78586534347966 3.6148080994513 2.83051230902211 2.77542090839569 2.66227679147243 2.09348859772833 1.95386485755009 1.92380724690983 1.92154987419087 1.92229933681271 1.92679538190206 1.95386485755009 1.97916919735301 2.09266054030661 2.09842477904655 2.1036159774983 2.42143368501098 2.43302882958475 2.43100310875561 2.44145173360433 2.70674238330282 2.44513270687542 2.12440418418534 2.41956700907649 2.85537111251629 2.5993455968484 1.96848260731546 1.88628111148852 1.69799920036968 1.51418152034879 1.17026778170206 1.04119094217604 1.04732029154745 1.04736417491532 1.04493447453042 1.04706551591276 1.04599878551598 1.04204233514175 1.16821914202156 1.52004838165999 1.04955503511325 1.04552920733593 1.04249044552621 1.04510582104055 1.05931217865114 1.06455903778163 1.06733922517831 1.73997259389097 1.0728955109477 1.07792281689604 1.06888120924246 1.0227450584216 1.04976459051324 1.08007497926129 1.09963834263063 1.10534737417779 1.11175732771271 1.11941910765418 1.10856034325722 1.09138693504343 1.02836453838136 0.931159633367548 0.720015502124376 0.1226916258566 0 0 0 0 0 0 0 0 0 0 0 0 0 0 0 0 0 0 0 0 0.945675990675303 0 0 1.12453053161021 2.24368650017566 3.31534147263457 5.15892457430835 7.01606817317104 8.46573888104171 6.94024029408892 4.43279751926588 2.45692643281441 2.44635993076696 -9999 -9999 -9999 -9999 -9999 -9999 -9999 -9999 -9999 -9999 -9999 -9999 -9999 -9999 2.48067340672088 2.38112725675932 2.29358182619951 2.16108944797172 -9999 1.57925878159232 1.07873309585004 1.07569053614717 1.20655885605686 2.31663251219205 6.82571308056843 10.322175910153 10.4704216685608 7.39573723337181 7.50042913598891 7.24754369534515 6.09029470053451 6.71350928746323 6.34823897119258 6.20763225032262 5.67915154092387 5.72011021494117 5.54708819832458 4.92460876348443 4.98660699026032 5.02810926444941 5.05940548295867 5.07202340278822 5.08267135256706 5.11381319756538 5.06230022668214 5.09521349012402 5.08749534070271 5.54019749484593 5.94152351393995 5.97355879727863 5.99200737849412 5.99945743496467 6.00183227092062 6.05707196170108 6.02955217850981 6.09745468728443 6.08472077540267 6.11475712407923 6.78883176818149 6.95239500911668 7.0546265241517 7.06785227259353 7.08277919802843 7.10618346852977 7.18617394879391 7.16981867693936 7.1867791668368 7.21071416333713 7.21507489224472 7.19017310624098 7.26720945443217 7.25577737189698 7.23728696811485 7.22352151291016 7.70271598840514 8.91801435966115 9.53986983848548 9.59153614603576 10.3246443147653 10.5800975307441 10.6165543317499 10.6353458579669 10.6582229940985 10.6776089612945 10.5913828316906 10.612190260573 10.8619653929015 10.5441922322485 9.96045568115932 10.1762298753087 -9999 -9999 -9999 9.55024699848684 9.34151167453733 -9999 -9999 -9999 -9999 -9999 -9999 -9999 -9999 -9999 -9999 -9999 -9999 -9999 -9999 -9999 -9999 -9999 -9999 -9999 -9999 -9999 -9999 -9999 -9999 -9999 -9999 -9999 -9999 -9999 -9999 -9999 -9999 -9999 -9999 -9999 -9999 -9999 -9999 -9999 -9999 -9999 -9999 -9999 -9999 -9999 -9999 -9999 -9999 -9999 -9999 -9999 -9999
-9999 -9999 13.5959285081513 12.5533086180285 13.2915272878369 -9999 13.4981263961949 13.8189150925723 -9999 -9999 -9999 -9999 -9999 -9999 -9999 13.6033234382144 -9999 -9999 -9999 -9999 -9999 -9999 -9999 -9999 -9999 -9999 -9999 -9999 -9999 -9999 -9999 -9999 -9999 -9999 -9999 -9999 -9999 -9999 -9999 -9999 -9999 -9999 -9999 -9999 -9999 -9999 -9999 -9999 -9999 -9999 -9999 -9999 -9999 -9999 3.00789022960316 2.1777472918684 1.84993729540827 0.498808877728391 0 0 0 0 0 0 0 0 0 0 0 0 0 0 0 0 0 0 0 0 0 0 0 1.73053199897099 0.502042171069107 0 0 0 0 0.708588131223649 0.917234560550664 1.78179601511591 2.23442089168729 2.24053892503089 2.05623816822155 1.84121815128562 1.98035189332479 1.83385737267681 0.934348336229361 0.718768525454213 0.509487708381115 0.125003762398269 0.125889320235466 0 0 0 0 0 0 0 0 0.509473912816043 0.837120705677831 0.83497762147908 0.705258044250346 0.824306913314445 0.820064119311616 0.898293121450211 1.0203263582207 1.45400416296491 1.82162428121122 1.95734661891675 2.02781623537857 2.08036856928798 2.11576721544861 2.13506382786819 2.15676766522822 2.1544520773424 2.12733317754552 2.12187499167149 2.08844447234405 2.07495830167853 2.06735434783905 2.06303796546036 2.01789219090578 1.96864855320637 1.90233892159753 1.7000192800794 1.13947467621354 0.94223204573663 0.855195353162602 0.665326796762858 0.132384861043391 0 0 0 0 0 0 0 0 0 0 0 0.493529111958015 0.493529111958015 0.132765896668292 0.132765896668292 0.13291995419642 0.132942131554761 0.493518388033384 0.687889472267066 0.809396627595243 0.888841656467327 0.983852464599155 1.0315865419107 1.03429962138063 1.01041654168822 1.01303531197711 1.05023734308114 1.08162016530902 1.08666503120263 1.08628948536644 1.08454044302235 1.08634444516206 1.08916910245478 1.08388372424495 1.08742687754697 1.08645532249264 1.08688566855743 1.084199307258 1.08351320239802 1.07876786518099 1.07810712412611 1.07385737007011 1.06894143259593 1.06597385644695 1.0633805858918 1.06080417331037 1.05728301108102 1.05089628039999 1.05089628039999 1.04207217591828 1.53081652286834 1.82891302236103 1.95437282220595 1.94614863929329 1.82685638346572 1.5187082479655 1.52422715857098 1.71433615581175 1.9096877815341 1.90632020384211 1.9594287168347 1.99809144322675 2.07224496535744 2.07338666382512 2.07673188328081 2.0902593438495 2.09869338942574 2.10113142303493 2.08318057933709 2.08211800412398 2.05745686790527 2.06486228657754 2.06307386526877 2.05921022578844 2.04300700824063 2.0353346988927 2.02958877260218 2.02078917985796 2.01733244123915 2.01471581244131 2.00423481578751 2.00637389475286 2.00543192768271 2.01017408863982 2.01024298576897 2.01197935881454 2.01259046420036 2.01089269560888 2.00935701271443 2.00935701271443 2.01390361934925 2.02184833526669 2.01692408466133 2.01641918039079 2.01076169923834 2.00395675894184 1.98669015819901 1.96303808235058 1.91101752995117 1.87425522495995 1.7425834726025 1.44616405889802 1.11166928729881 0.987193258472563 0.998910193391481 1.00928777252028 1.01503827133814 1.02302032695598 1.02780578582729 1.03029176691409 1.03761024322606 1.04325996392268 1.04772460318861 1.05029602904803 1.06125635528286 1.06657245958697 1.07191187331154 1.07468679401103 1.07696014441749 1.08247984067668 1.08529562103348 1.08760800237181 1.08688936654598 1.08036265664291 1.07658700158916 1.07653447608727 1.07653447608727 1.07084186181622 1.0718078152101 1.07539912178456 1.08227371158446 1.0856017084854 1.08562144706148 1.09019803495626 1.08929729258024 1.09432476020357 1.09164381508721 1.09116498458765 1.0834074298489 1.07716819348599 1.06066206287424 1.05531143794477 1.06340651261018 1.06977952313097 1.06209177401441 1.04325206086734 2.0069659821741 2.99349268331643 3.52429044600221 3.70265208605306 3.77279747408086 3.31429474023878 2.57330117313913 1.96303731683563 1.94552877730811 1.90068230110047 1.90068230110047 1.89849397316672 1.89845497093345 1.89402338061762 1.89661264893529 1.89178227222843 1.93187965615603 1.93135494336071 1.93135494336071 2.06516552055693 2.39595178039144 2.38738444808827 2.09302696162441 2.56557227535336 2.74729791595578 2.68211334317622 2.40500763952907 2.0916158748428 2.84132957625604 2.59079437992035 1.96145629449262 1.88392839064641 1.70013175775487 1.51836533989004 1.04123459176886 1.04736417491532 1.04959948665802 1.05210497224827 1.05210497224827 1.05351105227379 1.05351105227379 1.71692945130155 1.52904458569896 1.05605769527834 1.05328796997775 1.05579916512757 1.06429930184946 1.06645701694537 1.05815017623742 1.0699195448921 1.07255467485335 1.06496987996095 1.07258153592449 1.08521063759729 1.08896262323166 1.04705984861021 1.0308487939279 1.05531485097028 1.08859999672051 1.09978305632798 1.10270767089937 1.09727900287345 1.05017012844115 1.05300137562081 1.02836453838136 0.847156533649738 0.121577591064009 0 0 0 0 0 0 0 0 0 0 0 0 0 0 0 0 0 0 0 0 0 0 0 0 2.12585208989982 1.64411002610362 2.99204208126286 5.40349922939858 9.52042357295278 11.0904331416864 7.06884991424401 4.60895676225265 2.44234778969066 2.44879844770402 -9999 -9999 -9999 -9999 -9999 -9999 -9999 -9999 -9999 -9999 -9999 -9999 -9999 -9999 2.54126390677281 2.48684602953655 2.44176385873665 2.29787085002365 2.27509248955905 -9999 1.07679018909625 1.0756752989184 1.15181801625924 1.66210298217691 3.12685792521084 8.86520260720438 8.92799613684589 8.88936472870709 7.10712093735205 7.4294845327301 8.60146249940104 8.63195563624506 7.28907999859902 6.2045875838749 5.5305331935788 5.67170927705162 5.801680887585 5.82875367186625 5.73651959831909 5.67091932193506 5.5173170233471 5.15801431105952 5.54034713040916 5.54365961796822 5.84612942281247 5.88268724967067 5.94816009389968 5.97460982848533 5.9223132658279 5.90254411225532 5.97223314276994 6.01871015054701 6.08543424592364 6.09362712587636 6.85838290299464 6.8558022377253 6.95822362339074 7.03977279791807 7.0761698223779 7.11838416568141 7.09977095709633 7.12128701704516 7.15285769339436 7.11634299796815 6.94590319825696 7.30874587032011 7.01982176641927 7.16962704682704 7.13254934785125 7.22299733441178 7.27736265095618 7.365844623618 7.17390084637113 7.28910890579803 8.13695955518429 9.53847353542865 9.71911399147174 9.80972824494691 10.8990146296676 11.46861736258 11.3705880361685 11.3086229119027 11.89208536894 11.2507724784849 10.8538619415179 11.1616030137394 10.8234463949862 10.7999215417977 -9999 -9999 -9999 -9999 -9999 -9999 -9999 -9999 -9999 -9999 -9999 -9999 -9999 -9999 -9999 -9999 -9999 -9999 -9999 -9999 -9999 -9999 -9999 -9999 -9999 -9999 -9999 -9999 -9999 -9999 -9999 -9999 -9999 -9999 -9999 -9999 -9999 -9999 -9999 -9999 -9999 -9999 -9999 -9999 -9999 -9999 -9999 -9999 -9999 -9999 -9999 -9999 -9999 -9999 -9999 -9999 -9999 -9999 -9999
-9999 -9999 -9999 -9999 13.6347508425686 13.7767317522471 12.0040422453905 12.2383026179448 12.6497771860046 -9999 -9999 -9999 -9999 -9999 -9999 14.1545924115416 -9999 -9999 -9999 -9999 -9999 -9999 -9999 -9999 -9999 -9999 -9999 -9999 -9999 -9999 -9999 -9999 -9999 -9999 -9999 -9999 -9999 -9999 -9999 -9999 -9999 -9999 -9999 -9999 -9999 -9999 -9999 -9999 -9999 -9999 -9999 -9999 -9999 -9999 3.06863594203703 2.07603606950162 0.821559228198901 0 0 0 0 0 0 0 0 0 0 0 0 0 0 0 0 0 0 0 0 0 0 0 0 0.696515685266211 0.498950169455467 0 0 0 0 0 0 0.504025634497948 0.706902056969163 1.92444694057408 0.919693404681384 0.839133142422243 0.841314729480927 0.926990832884325 0.713729967178828 0.506854946594919 0.128147213503591 0 0 0 0 0 0 0 0 0 0 0 0.504040160583933 0.701843913956855 0.498997371239328 0.497935022653207 0.495777311293342 0.68972969446406 0.809501010865697 1.01486768685476 1.65102089979019 1.8436585841848 2.00942320624201 2.06621189315173 2.10760304738198 2.12975412045977 2.15946411135186 2.15671760026291 2.13211264738655 2.11839458037324 2.08836223392213 2.0776762251851 2.07259325288379 2.03563106072505 1.91226564045972 1.82653213140601 1.69091334635796 1.12905779438706 0.977423604367118 0.913121341090175 0.782703855513693 0.480609009600499 0 0 0 0 0 0 0 0.133036647509305 0.133014476913895 0 0.132765896668292 0.132519836615292 0.13254724337972 0.132573283253673 0 0 0 0.132597999515823 0.132597999515823 0.132597999515823 0.494642868175132 0.689627320496757 0.888881967886864 0.98389904795176 0.983945811782747 0.986557898520213 0.944354987160518 1.03713004226568 1.07261244148794 1.07536810813983 1.08448561291158 1.07819504978003 1.07830425892343 1.07830425892343 1.07288359689334 1.08667859041302 1.08742687754697 1.08470678051891 1.08465102856965 1.0865112370878 1.08375909071936 1.08147476414643 1.08080131762015 1.07657441457279 1.07391230680883 1.07156964200489 1.06858417317909 1.0633805858918 1.05989404801814 1.05989404801814 1.05590270360779 1.04945882915927 1.53421702438097 1.91759366664375 1.91441534587648 1.91099026519087 1.52884094991376 1.17418843201093 1.53490810855482 1.72927731149661 1.85193763800931 1.84868355932646 1.98017112662288 1.98520918973008 2.04757816597425 2.07725740868286 2.07588972101518 2.09082805549058 2.10353424041002 2.09583193654081 2.08887411920774 2.0760312909874 2.07568035294123 2.07292124488999 2.05412669551914 2.04402166130331 2.03044569687175 2.02168946889361 2.01588148905141 2.00718489584204 2.00242186907343 2.00384056007619 1.99935458287754 2.00407205224538 2.0132347604927 2.01706959791133 2.01715518782417 2.01784126411797 2.0226865794656 2.01852420421662 2.02339348505497 2.03039640857517 2.03035224269153 2.02913181356602 2.0214704898907 2.01808818431209 1.99118903169965 1.95781725543457 1.92640455094988 1.83765821389483 1.64631242158584 1.11427779430314 0.989412463640192 0.995303061309609 1.00116834735928 1.01033776628177 1.01824891949872 1.02603160697321 1.03375299765321 1.03862289546512 1.04382614848541 1.04633011592909 1.05389301384671 1.05646378644885 1.06410879768835 1.06938256855577 1.07737838872506 1.08283527033647 1.08587726087823 1.09148005969854 1.09433622069517 1.10009034590885 1.10285118676583 1.10256849130417 1.10212195340635 1.10504469059153 1.10845796447167 1.09911171254522 1.0961240988477 1.10269054884375 1.1027847464433 1.1051739183643 1.10448169431404 1.10486691625773 1.10195565904835 1.10319600120576 1.10175976197607 1.09365006688256 1.08901135021695 1.08274052758185 1.06343227836404 1.04925117264415 1.04656221690376 1.05531143794477 1.06077021137114 1.06900539932451 1.06112126625051 1.9292510572637 2.80124196604903 3.526095506601 2.79111017967446 2.73607849979596 2.10685203888564 1.90971741072426 1.85727159985646 1.78424158250057 1.78190169988001 1.78190169988001 1.85516149625323 1.77572116895672 1.76914777128512 1.84638196130417 1.8419362179459 1.8376717356456 1.89219966951762 1.94780920067404 2.54061915189665 2.54636455934564 2.05269537541948 2.36782046284521 2.71924055163091 2.76798387806518 2.66720903068394 2.57304511328407 1.94794084034292 2.7555166730392 2.58052626535101 1.96193015789769 1.80720026661805 1.51593442127504 1.04123459176886 1.04458627189332 1.04985339177943 1.05351105227379 1.05609200413678 1.05664745779939 1.05916674953671 1.058644125988 1.18030610406377 1.05935803160004 1.05034009019938 1.047382768709 1.06375170259843 1.06476839596024 1.07421092453375 1.06354698785155 1.08023777929033 1.08023777929033 1.20120447116518 1.07786128520486 1.09075332857708 1.08828620240883 1.04705984861021 1.00138563112047 1.00403926497936 1.0608796409288 1.09149227081065 1.08263509362824 1.08548671616184 1.02009613387413 0.838547840663556 0.714982144058773 0.123761593964265 0 0 0 0 0 0 0 0 0 0 0 0 0 0 0 0 0 0 0 0 0 0 0 0 0 1.14923081776035 2.12245683830471 2.94749901302421 5.31636381582747 8.06780950658761 11.09170779016 5.37144306332985 4.46334725860136 2.42644564000194 2.43854659842433 2.47641937438934 -9999 -9999 -9999 -9999 3.02410900387993 3.51025536113691 -9999 -9999 -9999 -9999 -9999 -9999 -9999 -9999 -9999 2.44173411349404 2.39491050486833 2.27804599168931 -9999 -9999 1.07322906228282 1.14965198560823 1.19040629163024 2.87011731973336 5.4110639134113 6.77882329722919 6.57847692923789 7.30970307188048 6.36916633542722 6.48168596162119 8.78270623200748 8.82943995737735 6.88843287830059 6.22407705023316 6.12960875826482 5.62941572771539 5.80366077447385 5.88003111131331 5.91349096162425 5.88623560604729 5.91976260836372 5.94718371602764 5.96664687985004 5.97820948622309 6.0196248414288 6.02104512181294 5.94889656257978 6.52410536052414 6.75006513629353 6.63803964069961 6.84288590642057 6.88782094621556 6.9369735685099 6.93336001925917 6.96264254613052 6.99565958280432 7.01899897110515 6.99347551954785 7.04231548004487 7.02112667673804 7.00765196902298 6.89399433107092 6.9962122402098 7.11689555386992 7.7782580452834 8.11596185368687 7.27247059850834 7.36953263481325 7.42622900855365 7.42605731727219 7.3685665477102 7.14489615316059 8.19673525438222 8.95891524107394 6.88622455295318 6.09619209300756 5.78381285869809 6.49635549448506 6.86363085042919 10.0062485069375 11.3129754313818 11.3176742461375 10.5123396946608 -9999 -9999 -9999 -9999 -9999 -9999 -9999 -9999 -9999 -9999 -9999 -9999 -9999 -9999 -9999 -9999 -9999 -9999 -9999 -9999 -9999 -9999 -9999 -9999 -9999 -9999 -9999 -9999 -9999 -9999 -9999 -9999 -9999 -9999 -9999 -9999 -9999 -9999 -9999 -9999 -9999 -9999 -9999 -9999 -9999 -9999 -9999 -9999 -9999 -9999 -9999 -9999 -9999 -9999 -9999 -9999 -9999 -9999 -9999 -9999 -9999 -9999 -9999
-9999 -9999 -9999 -9999 -9999 -9999 14.1060335827517 13.8652683488853 -9999 -9999 -9999 -9999 -9999 -9999 -9999 -9999 -9999 -9999 -9999 -9999 -9999 -9999 -9999 -9999 -9999 -9999 -9999 -9999 -9999 -9999 -9999 -9999 -9999 -9999 -9999 -9999 -9999 -9999 -9999 -9999 -9999 -9999 -9999 -9999 -9999 -9999 -9999 -9999 -9999 -9999 -9999 -9999 -9999 -9999 6.44431675867582 1.9115389600277 0.498794451112021 0 0 0 0 0 0 0 0 0 0 0 0 0 0 0 0 0 0 0 0 0 0 0 0 0 0 0 0 0 0 0 0.498958768163679 0.500004598000155 0 0 0 0 0 0 0 0 0 0 0 0 0 0 0 0 0 0 0 0 0 0 0.132254348470857 0 0 0.132966373208718 0.490151611030281 0.68275249377231 1.38421590748653 1.80968600533335 1.92062574044121 2.00407545370236 2.09077995888959 2.157085453075 2.17436083334926 2.15671760026291 2.1539388283984 2.11592621533494 2.107598001958 2.10750838746573 2.03750408547669 1.92010128154446 1.8132088944909 1.68738010849127 1.49233636980105 0.949309836352146 0.913163336326019 0.863933454098202 0.672277367714394 0.485438803928972 0 0 0 0 0 0 0 0 0.493539337332153 0.494652573500442 0.494661740933891 0.691415432815418 0.132284636159678 0.132284636159678 0 0 0 0 0 0 0 0.132573283253673 0.689678937402848 0.888962796725295 1.01561920824144 0.946821142607485 0.946865809581779 1.03713004226568 1.037181085804 1.03987596266457 1.07819504978003 1.07282920889567 1.06128002510733 1.04546820013436 1.07293824144453 1.08673432352479 1.08673432352479 1.08673432352479 1.09027684325368 1.08748291909964 1.08470678051891 1.0865112370878 1.084199307258 1.08091298214049 1.07930996600802 1.07687816658198 1.07421516012301 1.07156964200489 1.07115681034313 1.06505981321018 1.06246846154313 1.05666950658361 1.18405368755971 1.5413937005853 1.73236483011436 1.73231244750028 1.72922497128711 1.73654415375662 1.73345078088568 1.93360832375474 1.98868827384266 1.99365550116718 1.86290983817372 2.03561639825432 2.031961290699 2.03713573833927 2.08756257406213 2.11364071069771 2.10639860686227 2.10348334703304 2.09130461140195 2.09091751488083 2.08100685904771 2.06297672441113 2.03437453355 2.02408444781251 2.03009847237534 2.01769471869105 2.01055660620296 2.00320250888638 1.99244981824209 1.99868009668224 1.99868009668224 2.00805532358704 2.01280623923302 2.0157339999915 2.02094434418643 2.02574689517593 2.03062305972921 2.0328999508227 2.03326754342204 2.03203302117942 2.02609133731058 2.02205295931394 2.01619224402946 1.99800295282031 1.97364723538086 1.90325093021706 1.77192221239094 1.65659290548829 1.12913015691885 1.00121268016342 1.00121268016342 1.00695116429416 1.01584027797196 1.02358742063073 1.0288985736617 1.03131807960263 1.03886677118316 1.04129135662399 1.05083083974193 1.05585800321862 1.06099985330347 1.06354787965693 1.06801258687422 1.0714918084606 1.08136763310656 1.08954974786106 1.09335290392764 1.10181470328684 1.1105093335238 1.11419577109306 1.12017357062549 1.12083519996941 1.12389265641489 1.12392060093043 1.12691560364812 1.11773583442334 1.12072399196056 1.12302810437402 1.1222256734438 1.1210222775562 1.1194679170432 1.11773792521144 1.11447093930366 1.11042325377753 1.10502971540115 1.08557310796604 1.071750448153 1.05472423263986 1.03357781572424 1.03353176438815 1.00697196464926 1.02564378790183 1.03600954116388 1.0583722188769 1.05196139776272 1.69284195373316 1.87189363899426 2.94614570166883 2.67289952822662 2.10685203888564 1.96836428612756 1.90298857023611 1.78190169988001 1.67447137550727 1.48911843318099 1.66871897376542 1.783924652786 1.66471199864038 1.77340841145409 1.76919216254651 1.76933167184601 1.76513803123902 1.91620276018995 2.05425884642373 2.6282338821449 2.06727208171108 2.36258986509865 2.52465171752915 2.52613948443284 2.70383169578556 2.64613544567196 2.3854974667712 1.90109692699213 2.78467067931359 2.40227914241907 1.91657409910175 1.80287459475091 1.51728939895139 1.0445423342168 1.04985339177943 1.0535559988117 1.05664745779939 1.05867875372741 1.05680482951484 1.05589117302346 1.05846416528917 1.05554628628004 1.04747520195885 1.05007143528497 1.05273008385749 1.0662947162065 1.08028548609189 1.08028548609189 1.07452755290396 1.08525872709707 1.08768550462596 1.08366868580137 1.08604186149623 1.09355174075768 1.09458942012205 1.06572255325421 1.00403926497936 1.00666082649951 1.0608796409288 1.09144300229696 1.0825863619492 1.01464746519831 0.834255714448037 0.836365703644455 0.507620945964361 0.126530783466712 0.127325068536279 0 0 0 0 0 0 0 0 0 0 0 0 0 0 0 0 0 0 0 0 0 0 0 0 1.00522320189207 3.18504265841293 2.89625983557343 5.81016698629424 5.32046467527584 11.4619410455571 5.7115762866266 4.19474938808247 2.40241692454774 2.42892190109611 2.42213437028022 -9999 2.51058912446592 -9999 3.01585488852336 3.50740949068478 3.50239849372326 -9999 -9999 -9999 -9999 -9999 -9999 -9999 -9999 -9999 2.50540115985671 -9999 2.29358090846966 -9999 -9999 1.07050209162707 1.14744416509942 1.62554241715149 2.26963416217186 5.67389311924714 6.61951518479198 6.79890259059172 9.19359997715415 7.25010484052311 6.46392340820416 6.46297523373652 8.33342366011296 8.66764251952787 6.68756426232797 6.33397233124556 6.05803339049033 5.72664414710393 5.83975083083265 5.9333991074083 5.9461140920335 5.96105981387971 5.96548004710237 5.9477805374677 5.98033846864533 6.02203259876504 6.01879578460535 5.98118377486769 6.75808542434764 6.80860969334248 6.85727737639748 6.6707576421965 6.80532977900378 6.86104965390571 6.83720017411418 6.82698334491404 6.89327182266881 6.87533383910185 6.98884759139215 7.0701982287867 7.14235190524186 7.22645960655932 7.31216344136617 7.36270700256909 7.40932650908931 7.33712407137735 8.26916359022682 7.88806561939083 7.49535619470051 7.28080800303462 6.82222982159677 6.0442642807402 6.1057721758561 8.03462347845171 6.3644580680494 5.71244954904534 5.82088497580124 5.94871360273478 5.90536310328089 5.74284591648027 6.16375065526054 -9999 -9999 -9999 -9999 -9999 -9999 -9999 -9999 -9999 -9999 -9999 -9999 -9999 -9999 -9999 -9999 -9999 -9999 -9999 -9999 -9999 -9999 -9999 -9999 -9999 -9999 -9999 -9999 -9999 -9999 -9999 -9999 -9999 -9999 -9999 -9999 -9999 -9999 -9999 -9999 -9999 -9999 -9999 -9999 -9999 -9999 -9999 -9999 -9999 -9999 -9999 -9999 -9999 -9999 -9999 -9999 -9999 -9999 -9999 -9999 -9999 -9999 -9999 -9999 -9999 -9999
-9999 -9999 -9999 -9999 -9999 -9999 -9999 -9999 -9999 -9999 -9999 -9999 -9999 -9999 -9999 14.0362725485279 13.7827558430162 -9999 -9999 -9999 -9999 -9999 -9999 -9999 -9999 -9999 -9999 -9999 -9999 -9999 -9999 -9999 -9999 -9999 -9999 -9999 -9999 -9999 -9999 -9999 -9999 -9999 -9999 -9999 -9999 -9999 -9999 -9999 -9999 -9999 -9999 -9999 -9999 11.565469193136 9.51274111220096 1.75726681523602 0.498779687263876 0 0 0 0 0 0 0 0 0 0 0 0 0 0 0 0 0 0 0 0 0 0 0 0 0 0 0 0 0 0 0 0 0 0 0 0 0 0 0 0 0 0 0 0 0 0 0 0 0 0 0 0 0 0 0 0 0 0 0 0.133075333234335 0.679276095483258 1.301425759371 1.63952400862694 1.88678546776707 2.04519241789725 2.15185022341789 2.19198150390956 2.19491306464414 2.19491306464414 2.17431108008752 2.15130743937809 2.12931032467296 2.08835016896857 2.03146402771187 1.91182890821161 1.80354281444709 1.67838209775823 1.08926853440627 0.958877829172578 0.922458206667518 0.790817593287173 0.485438803928972 0.133155226161989 0 0 0 0 0 0 0 0 0 0.132313465167151 0.132284636159678 0.496848837448261 0.496856259194556 0 0 0 0 0 0 0 0 0 0.495753254163359 0.691440695156385 0.891322748290761 0.689754719012161 0.689803993001312 0.946865809581779 0.986747970313533 1.02112763697373 1.06122674210173 1.04541587078546 0.994620522750261 1.02659726362349 1.08390306323767 1.09237764864452 1.09237764864452 1.08401442794898 1.08960340723313 1.08960340723313 1.08405095884027 1.08748291909964 1.08975854546406 1.08904729911497 1.08362549607511 1.08200761753349 1.07925404852262 1.07687816658198 1.07288207320357 1.06884475936291 1.07023908868734 1.06436925338612 1.18879591006365 1.54749000672405 1.85902760765021 1.85897496635758 1.85322854754897 1.93841361257286 1.94079670947897 1.94334851804997 1.93993059529983 2.03556396835112 2.03446092934151 2.00023791502906 2.00534117047518 2.04479069390983 2.10506689967941 2.11036669257155 2.1074709206972 2.10211078328053 2.08765051018455 2.06762949659612 2.06344772454367 2.05072514661218 2.02159446416453 2.01637784436377 2.00288627594469 1.98833896330645 1.98105311261414 1.973995959294 1.98652421746725 2.00659295865403 2.00480852551393 2.01212933089555 2.02164033134893 2.01993175670827 2.02952654992173 2.03038031141489 2.0352895751339 2.0343002479296 2.0392662097566 2.03486441332697 2.03981270513476 2.02837672520192 2.0181567148461 1.98960519979481 1.91953892734465 1.78295843255932 1.48299047821326 1.13691807824257 1.01163883362916 1.01731951178959 1.02053601908458 1.02053601908458 1.0288527494996 1.03636446489746 1.04122813123446 1.04370438145615 1.04831796023747 1.05261114942537 1.05764573303318 1.0602117976148 1.06026016237519 1.06673862033634 1.06796362802343 1.07732408550539 1.08370115582187 1.09101483795615 1.10035682826073 1.10801116240743 1.11672199626363 1.12418786077178 1.13031269376784 1.13951980500184 1.14079356346224 1.1416595346091 1.14388856207291 1.13766298108463 1.13940662511535 1.13772467356215 1.13589977802301 1.13243090726928 1.12822786031776 1.12308443165571 1.11676109429185 1.10273610058869 1.08027172935384 1.06581936366024 1.04441770112747 1.04164916044338 1.01486201553084 1.00961743593646 0.975656723465276 0.970607319194778 1.01527537483163 1.04764650647395 1.05449226452397 1.05197174775764 1.50226189866487 2.67659130769205 2.38897597661349 1.93361164870391 1.9313159542451 1.77110390823069 1.14940655508756 1.15074088211538 1.66467255140634 1.66467255140634 1.66467255140634 1.77336926120823 1.66239907744603 1.65846054950242 1.65449920679976 1.91173531390388 2.0516328865716 2.51951531757968 2.34457466172293 1.91895206592589 2.03787152347495 2.71902948763861 2.78233093701627 2.72528697921877 2.35816485104199 1.87639621400266 1.83990711904188 2.72712230830665 2.56439197951274 1.95260279693287 1.8008546589281 1.51728939895139 1.04493447453042 1.05206024093288 1.05664745779939 1.05422167460761 1.05328796997775 1.04778385694015 1.0530050467806 1.0555928877258 1.05819675071789 1.06354698785155 1.04398176112181 1.06080343216638 1.07726411214567 1.08530714477539 1.08350401664891 1.08844266663467 1.0904919478473 1.0860897744212 1.08325918530456 1.08883318850075 1.09176700932263 1.09110980419862 1.0525319197127 0.961017561768049 1.00670595466123 1.06083191002851 1.09139402803777 1.06361359204448 0.911736518574141 0.911736518574141 0.829905360871421 0.706413679242344 0 0 0 0 0 0 0 0 0 0 0 0 0 0 0 0 0 0 0 0 0 0 0 0 0 0 0 1.12714773606747 6.53250692847499 6.5460152852502 6.52083031919121 9.4624350517626 6.57965011322044 5.37993427903156 2.37906933290419 2.40288751324825 2.39749709408735 -9999 -9999 2.52383908675235 3.01755785558503 3.02104930919814 3.49950862480765 -9999 -9999 -9999 -9999 -9999 -9999 -9999 -9999 -9999 2.49923828128938 -9999 2.36406541566965 2.34073147690235 2.18736581928294 1.15175122881276 1.56345473722434 1.62297464368566 2.36313854982972 5.46546797857263 7.0339443900606 6.83889436455769 9.26991576388908 9.40673784645434 6.6086820077128 5.99839457351608 5.99853686025384 5.89786181496997 6.31682241797963 6.34887044141694 5.75260285225704 5.73594796901858 5.82589237057257 5.90516603601697 5.975450185087 6.01525302216224 6.06122259142487 6.04159483006723 6.0617975687027 6.06854411006858 6.05188298215121 6.03338166005836 6.81311644618147 6.68715357566068 6.59154085883331 6.54929451629491 6.66674579700558 6.75013552083109 6.80108269849444 6.78622061209164 6.83510205620712 6.91720610296177 7.02423994338385 7.21315833002518 7.30865184100404 7.38031648564261 7.39674076359673 7.4554344088968 7.48542669906793 7.48205164088154 8.41777673831061 9.37683785763913 8.6138929666767 8.5293996257066 7.85945759119017 6.3365323712963 5.70233285710725 5.8026980564393 5.90988052446781 5.97867462489901 6.00442651238809 5.97549806379993 5.87414173941646 5.760462339535 -9999 -9999 -9999 -9999 -9999 -9999 -9999 -9999 -9999 -9999 -9999 -9999 -9999 -9999 -9999 -9999 -9999 -9999 -9999 -9999 -9999 -9999 -9999 -9999 -9999 -9999 -9999 -9999 -9999 -9999 -9999 -9999 -9999 -9999 -9999 -9999 -9999 -9999 -9999 -9999 -9999 -9999 -9999 -9999 -9999 -9999 -9999 -9999 -9999 -9999 -9999 -9999 -9999 -9999 -9999 -9999 -9999 -9999 -9999 -9999 -9999 -9999 -9999 -9999 -9999 -9999 -9999
-9999 -9999 -9999 -9999 -9999 -9999 -9999 -9999 -9999 -9999 -9999 -9999 -9999 -9999 -9999 13.9904439724419 13.7613852245499 -9999 -9999 -9999 -9999 -9999 -9999 -9999 -9999 -9999 -9999 -9999 -9999 -9999 -9999 -9999 -9999 -9999 -9999 -9999 -9999 -9999 -9999 -9999 -9999 -9999 -9999 -9999 -9999 -9999 -9999 -9999 -9999 -9999 -9999 -9999 -9999 11.9718491425508 11.406703135783 3.10419694281882 0.496615446398758 0 0 0 0 0 0 0 0 0 0 0 0 0 0 0 0 0 0 0 0 0 0 0 0 0 0 0 0 0 0 0 0 0 0 0 0 0 0 0 0 0 0 0 0 0 0 0 0 0 0 0 0 0 0 0 0 0 0 0 0.132946015432396 0.485464319310546 0.806336620591725 1.75664811203041 1.94387175311308 2.09077995888959 2.17183921508876 2.20368651721157 2.2081713296768 2.20014406656331 2.1804288341732 2.18866257199588 2.18568280554332 2.08517942821865 1.99087091175884 1.90299291114257 1.78392679729098 1.49404534205357 1.09551827452954 0.92482088561659 0.792861989385664 0.677484929748537 0.133135437259116 0 0.132741189083287 0 0 0 0 0 0 0 0 0 0 0 0 0 0 0 0 0 0 0 0 0 0 0 0.49576988719432 0.495777311293342 0.132189202024426 0.813835937041711 0.896110132334349 0.951922331918974 0.994475579680561 0.994572074562314 0.957024828074298 0.999870237643867 1.06690021101269 1.0785482564884 1.07860363374278 1.06421691375988 1.06421691375988 1.07578993595406 1.08401442794898 1.09308867656834 1.09527693617723 1.09253723411997 1.08981547931731 1.08904729911497 1.0873432677866 1.08466657706134 1.08220127088776 1.07908817489247 1.07816567686704 1.07403291223067 1.06698828656283 1.19116790297173 1.75308789456897 1.87393155952763 1.75011101040951 1.75436693276212 1.87546211629102 1.95078953367205 2.00885234334691 2.00885234334691 2.00784483856154 1.96355002623793 2.01927759774553 2.05903192203393 2.10054841286044 2.10054841286044 2.09520216232388 2.07435710714171 2.07278120123032 2.03538815780015 2.02765873556786 1.97272068085942 2.00237816960257 1.99341085739179 1.97772831881603 1.96810461453593 1.95858997661987 1.97985877373539 1.99486619000379 2.00455127520324 2.01347746298281 2.01490143820224 2.01381025261353 2.01863996581405 2.03253805770886 2.02902236731099 2.03655912622643 2.04149929291859 2.03485309662608 2.03983705509074 2.02555894685759 2.00672052891056 1.97308056827615 1.93926537062056 1.88007547671906 1.68486337145433 1.49387550918772 1.01528272332022 1.01878092686231 1.0253823475699 1.0308284737338 1.03636446489746 1.04370438145615 1.04831796023747 1.05261114942537 1.05652487230557 1.06159838601945 1.06255975974067 1.06509928325086 1.06770415800611 1.06770415800611 1.06935857824078 1.0729164638621 1.07865851374782 1.08637948133876 1.09503816665497 1.10350496951709 1.11214561657757 1.11800463289738 1.12659937886998 1.13567491266791 1.14537722829836 1.15481918501452 1.15481918501452 1.15125712697606 1.15157413309423 1.14802710836828 1.14368315971709 1.13833404861115 1.13496766626981 1.12409440047335 1.11455813519027 1.09470525279953 1.07717876918832 1.03103601763854 0.996297084721651 0.993636998577296 0.946167317483248 0.94366106840832 0.881465140428716 0.933878447040681 0.929036127398419 1.02822318155424 1.02310834183512 1.02932606960879 1.04582837551093 1.02771747314779 1.66903321247985 1.89121759199402 1.83714605948907 1.47894690951276 1.48062810051234 1.65846054950242 1.76700208944718 1.83327420248672 1.88765587014524 1.76700208944718 1.14650187625041 1.47606782571098 1.65051563362254 1.64496667756858 1.9029095882257 2.49766141224464 2.49185308816632 2.3192995729997 2.48753371313968 2.6990637766309 2.73029608889787 2.75577459766919 2.5005915914965 1.89436218596391 1.90523637479774 1.82896372587006 2.70684363716208 2.66033945594389 1.9405721889902 1.87274823016994 1.16974048780392 1.04463539909956 1.05099126535273 1.05165457929227 1.05324208872917 1.04778385694015 1.03089394097456 1.04484827892922 1.06375170259843 1.06646764866443 1.06359442005032 1.03096403950702 1.03367070993554 1.05209779037381 1.07721576912338 1.08278922469058 1.09121357485691 1.08914026065189 1.07967340082657 1.20773454527522 1.09432631715232 1.09458942012205 1.08007497926129 1.03089524691651 0.904696501114966 0.963517111851505 1.0362307737102 1.07683552129503 1.00652669096443 0.829905360871421 0.909302993693323 0.963389818973034 0.823475322703767 0 0 0 0 0 0 0 0 0 0 0 0 0 0 0 0 0 0 0 0 0 0 0 0 0 0 0 0 4.4143132367004 7.6509856200895 8.60108244619455 8.54447336817175 6.39776374186523 5.43916195445892 3.07936760480332 2.3948934188181 2.40236045083136 2.49143403254739 -9999 -9999 3.01354896054855 2.52776249389477 3.50460397842744 -9999 -9999 -9999 -9999 -9999 -9999 -9999 -9999 -9999 -9999 -9999 -9999 2.35706647567291 -9999 1.56542492774153 1.5664162296938 1.87670947478989 3.23146786477728 6.27924010379741 6.28317058096285 6.93158189928291 11.0735704656285 10.5164794658454 9.4816873129049 6.61355302546971 5.93056900385059 6.04431404590511 6.06301935459522 5.99706438778265 6.01999904016203 5.98231237135828 5.94357013067388 5.96699630296988 5.98671393442492 6.07016366321597 6.10364214224762 6.13803073973978 6.14845101289543 6.16241030936911 6.1236389241678 6.05749069016423 6.1166387884794 6.57420301746803 6.8296368233629 7.89939439585154 7.34324332396626 6.79810404665061 7.05401129567285 7.06848933151456 6.9921422726603 7.11532144577734 7.2913495274211 7.40179458189884 7.4498982848864 7.48768979765935 7.5101531635339 7.5849134174375 7.59236332965611 7.61243672671433 8.40666370107289 9.69481813475447 10.3930539113179 10.4794894885607 10.1550283692327 10.6324441354999 10.6940366761648 9.7725608059015 7.51009810800313 6.66096513530105 6.02566223868635 6.01508457005106 5.91688319905714 -9999 -9999 -9999 -9999 -9999 -9999 -9999 -9999 -9999 -9999 -9999 -9999 -9999 -9999 -9999 -9999 -9999 -9999 -9999 -9999 -9999 -9999 -9999 -9999 -9999 -9999 -9999 -9999 -9999 -9999 -9999 -9999 -9999 -9999 -9999 -9999 -9999 -9999 -9999 -9999 -9999 -9999 -9999 -9999 -9999 -9999 -9999 -9999 -9999 -9999 -9999 -9999 -9999 -9999 -9999 -9999 -9999 -9999 -9999 -9999 -9999 -9999 -9999 -9999 -9999 -9999 -9999 -9999
-9999 -9999 -9999 -9999 -9999 -9999 -9999 -9999 -9999 -9999 -9999 -9999 -9999 -9999 -9999 14.0912585579766 14.1744463716387 -9999 -9999 -9999 -9999 -9999 -9999 -9999 -9999 -9999 -9999 -9999 -9999 -9999 -9999 -9999 -9999 -9999 -9999 -9999 -9999 -9999 -9999 -9999 -9999 -9999 -9999 -9999 -9999 -9999 -9999 -9999 -9999 -9999 -9999 -9999 -9999 12.0638593596058 11.9004379805145 6.01060276871949 0.13286399692113 0 0 0 0 0 0 0 0 0 0 0 0 0 0 0 0 0 0 0 0 0 0 0 0 0 0 0 0 0 0 0 0 0 0 0 0 0 0 0 0 0 0 0 0 0 0 0 0 0 0 0 0 0 0 0 0 0 0 0 0 0 1.29128637485644 1.69764655457069 1.96737229897931 2.14065825142388 2.20062576503548 2.20019408641957 2.20901536589379 2.22410048707088 2.22405009998758 2.20896536812806 2.16604092534278 2.08610249758875 2.00382508314315 1.91286014075643 1.70120598056058 1.47108098539858 0.927194988770788 0.794877700342525 0.679222683969533 0.680987656185707 0.133096166802292 0 0 0 0 0 0 0 0 0 0 0 0 0 0 0 0 0 0 0 0 0 0 0 0 0 0 0.495777311293342 0.496869202536189 0.131833139588261 0.695005378584813 0.818051729976118 0.820166424621626 0.959456889043199 0.962036059979039 0.962081506078432 1.03202377982685 1.05384624745629 1.05384624745629 1.0510731507174 1.08428202561159 1.06981707566683 1.08143430703934 1.09243421838403 1.09591853920725 1.08684665336552 1.09308867656834 1.09206916433192 1.09522003271431 1.08970193413628 1.09003785315921 1.08450164973452 1.0844457920437 1.08080635719113 1.07484161966948 1.0726785258411 1.20100387944267 1.56980842636908 1.56343635606069 1.76133434245361 1.75814632514482 1.7639423251748 1.76831635453822 1.89606116733294 1.97459557314301 1.89562518117601 1.97393231018865 2.0705857653949 2.07058085732355 2.07058085732355 2.02458414489121 1.96651793400332 2.02027082756666 2.00994652961753 1.9997391748552 1.93179847675028 1.91733579484465 1.96005047451631 1.98601731083983 1.93509021053572 1.96436305429637 1.92666440747606 1.95370700181007 2.01347746298281 2.01417182255321 2.00741122106188 2.0170190069602 2.01805488426158 2.02395867205708 2.0312522867914 2.05027612488564 2.05021507447748 2.05525935298497 2.04202203070258 2.04708484214784 1.99179561794961 1.95381426330395 1.81381238013581 1.70351719381576 1.15809687147205 1.02494842459809 1.02945264978694 1.03269969025332 1.03578051712039 1.04110501928109 1.04624409113029 1.05087860916275 1.05764573303318 1.06164674691262 1.06514792968504 1.0680628998507 1.07043483743065 1.07199081328137 1.07568182156109 1.07721787534366 1.07726747065893 1.08099791238586 1.08375769460195 1.09084050165413 1.09646840807165 1.10497349132567 1.11359622974686 1.11953128855118 1.12844589364333 1.13452519865843 1.14160125314188 1.1478619460256 1.1478619460256 1.14780494876105 1.14780494876105 1.14433894506929 1.13638186893252 1.12979844803065 1.1180227004232 1.10364839823704 1.06976196745921 1.00966173893664 0.966330253395257 0.90489560625017 0.819578457199467 0.815351827064813 0.691070492037744 0.685880399157916 0.800717896140091 0.929117882369646 0.867951894874914 0.863471828860326 0.953492309213514 0.995238842340977 1.03047839190046 1.03236326794337 1.02887573136846 1.02521168277083 1.02282925852446 1.02050109012626 1.01818639323402 1.14093499318492 1.47119375643187 1.76259216092932 1.76036152700533 1.14351866183814 1.01611524831767 1.82272213238849 1.90287261055159 1.82054410639156 1.89243896028425 2.48915443616443 2.69711145077602 2.47604078212111 2.64500449158119 2.76947154331992 2.75811400895964 2.58539321592065 1.88401351716712 2.01675611552344 2.3467504145942 1.87478891571999 1.91625887762467 1.92019892674155 1.96169117890982 1.68375301745697 1.03484938723296 1.04247596779493 1.04904867490374 1.04812966453328 1.03706198226304 1.02831329969188 1.01536485218165 1.04742883923981 1.06379870114367 1.07260195565645 1.05540489522523 1.04934484655364 1.03629948318314 1.03899015761912 1.05746153865823 1.07995186428865 1.08901135021695 1.09326856740211 1.08873021317811 1.08603348849475 1.09681019633072 1.09110980419862 1.08007497926129 1.00143057482225 0.823648650916445 0.907035140220841 1.0362307737102 1.05797096328395 0.963432076818308 0.702974680919016 0.701249831702251 0.697791333417913 0.132398966469756 0 0 0 0 0 0 0 0 0 0 0 0 0 0 0 0 0 0 0 0 0 0 0 0 0 0 0 0 0.511011651234598 6.63716226288756 9.37739316155242 7.13554758498368 9.12751829715582 10.1382680763568 4.24254484298416 2.32492700124437 2.39798593418995 2.45225272204402 2.49971071230866 -9999 2.51234073250726 2.52281698690311 2.53065759736127 3.01015775093902 3.0118847821976 -9999 -9999 -9999 -9999 -9999 -9999 -9999 -9999 -9999 -9999 -9999 -9999 1.83768907767512 1.89224400594709 2.02319381819151 3.19434664757861 6.32347964413051 5.4931372224752 6.96394729038572 9.76616131224741 9.71842733568186 10.183106996376 10.2166602634278 11.0691132440107 5.92631920980998 6.05619232120866 6.07910194025746 6.08198237496109 6.08834873453012 6.09025627451943 6.07101435153582 6.0802561846611 6.10534140100519 6.14140147065635 6.17288848236581 6.20047197038988 6.22205230159397 6.21775219315114 6.18711576863759 6.21364177767033 6.26350575635999 6.29566109376561 7.06735743608685 7.0668343582412 7.00286846836536 7.13331332189446 7.28673417708336 7.32856402574224 7.36629211473134 7.26460995867186 7.28177533096263 8.97308338044217 8.11666689088955 7.96278340006885 7.64461749127406 7.68038321608619 7.69957920239749 8.78237567442504 10.0268153594034 12.1503214575714 12.7145012955574 12.8687053112949 12.1421105377125 12.2679782384392 12.5409259805982 12.8541499876281 11.3929399601149 11.1539838569716 7.57917998301272 7.17079926840461 -9999 -9999 -9999 -9999 -9999 -9999 -9999 -9999 -9999 -9999 -9999 -9999 -9999 -9999 -9999 -9999 -9999 -9999 -9999 -9999 -9999 -9999 -9999 -9999 -9999 -9999 -9999 -9999 -9999 -9999 -9999 -9999 -9999 -9999 -9999 -9999 -9999 -9999 -9999 -9999 -9999 -9999 -9999 -9999 -9999 -9999 -9999 -9999 -9999 -9999 -9999 -9999 -9999 -9999 -9999 -9999 -9999 -9999 -9999 -9999 -9999 -9999 -9999 -9999 -9999 -9999 -9999 -9999
-9999 -9999 -9999 -9999 -9999 -9999 -9999 -9999 -9999 -9999 -9999 -9999 -9999 -9999 -9999 -9999 -9999 -9999 -9999 -9999 -9999 -9999 -9999 -9999 -9999 -9999 -9999 -9999 -9999 -9999 -9999 -9999 -9999 -9999 -9999 -9999 -9999 -9999 -9999 -9999 -9999 -9999 -9999 -9999 -9999 -9999 -9999 -9999 -9999 -9999 -9999 -9999 -9999 11.9485003469444 11.5860283743314 6.2291870985914 0.584846056064525 0 0 0 0 0 0 0 0 0 0 0 0 0 0 0 0 0 0 0 0 0 0 0 0 0 0 0 0 0 0 0 0 0 0 0 0 0 0 0 0 0 0 0 0 0 0 0 0 0 0 0 0 0 0 0 0 0 0 0 0 0 0.132558003729272 1.6911861352516 2.05898378073856 2.15243821383989 2.16660182726494 2.20076207010016 2.22376102176297 2.24575511019355 2.24575511019355 2.22663412937543 2.17780828888339 2.11565012161783 2.01429061723201 1.92519994987254 1.80447164178848 1.43633666914163 0.875116449990757 0.79899711739729 0.680987656185707 0.133096166802292 0.132966373208718 0 0 0 0 0 0 0 0 0 0 0 0 0 0 0 0 0 0 0 0 0 0 0 0 0 0 0.131943108356136 0.13190813443917 0.131505904532899 0 0.5000424895123 0.500046679448715 0.905625158910551 0.905625158910551 0.908004267200651 0.962126994557121 1.00522106202249 1.00522106202249 1.07548279476902 1.07264171668242 1.07264171668242 1.07258687734872 1.0896837951352 1.0896837951352 1.09528288277369 1.09809193768021 1.09764239627215 1.09758559747509 1.09797783817545 1.09722943906432 1.09275049439088 1.09300580640751 1.09300580640751 1.08619731639898 1.08200302415659 1.08018496473146 1.20799154149816 1.57240773330849 1.20546273354821 1.20818509198864 1.2107185996073 1.5877118128709 1.78657558297739 1.78383017979656 1.78085779635401 1.90905556336484 1.91185357331232 1.91185357331232 1.99057816132905 1.91185357331232 1.7801919426918 1.89512168694109 1.88548571254553 1.95504647202767 1.74226249292534 1.85137632797804 1.91357641552888 1.95847275064854 1.88924041911507 1.88323254069996 1.93134130471542 1.9266618814124 1.95370700181007 1.97839604566405 1.98786375305551 1.98900079416984 1.99619558591246 2.02585336691981 2.03325353854667 2.04087768359759 2.04841830022742 2.05355172660254 2.03472329730151 2.00825083397937 2.01076958705056 1.97246019060134 1.8350659486482 1.52059147257749 1.03487123208768 1.03936197877456 1.04263359274975 1.04864981584915 1.05138766059034 1.05633020546431 1.05846877034767 1.06279482967978 1.06423294532135 1.0703262350489 1.07332578392857 1.07568182156109 1.07726747065893 1.07797686711893 1.07751649035944 1.07564344271488 1.08290800101017 1.08290800101017 1.08842038204539 1.08667494155536 1.09682402753945 1.0978882876982 1.10652816448164 1.11238084653289 1.11185387415982 1.12082499842648 1.11813102123945 1.12990868714586 1.13643739132292 1.13293686457328 1.12416631891269 1.1126990884934 1.09782001804993 1.09776734233978 1.05343910627332 0.976699629296919 0.914539577434908 0.830288071674575 0.703269677419498 0.500959932254123 0.13161607612115 0 0 0 0.133312964850286 0.485256378899653 0.86572598644509 0.912671552252771 0.995238842340977 1.01439590843192 1.03125941425117 1.02291028003689 1.02153846660105 1.01351590422431 1.00327107622223 1.00883084071669 1.00646870938397 1.012391665922 1.01003508066599 1.01205891632434 1.01245827879601 1.01279061547057 1.01124378812 1.63670799239414 1.9962233382931 1.85327777098565 1.8037796097918 2.46253509433086 2.7555259075254 2.8854766107102 3.37840860444207 2.88019480055458 2.56087005212243 1.86457274618096 1.83644373138091 2.47898951845343 2.49579467689969 2.04661602708617 1.82696612896026 1.89006417112051 1.89661806256307 1.79368340086631 1.50645222240027 1.04217642816907 1.04409290235825 1.02945964810317 1.02324242189659 1.01280927766516 1.0179351472266 1.04747520195885 1.06375170259843 1.06379870114367 1.06624700459258 1.06080343216638 1.01486201553084 1.03894335111644 1.06902503356183 1.071750448153 1.09181603565309 1.09400270335706 1.09154639554537 1.09437516991133 1.09110980419862 1.06847647080486 1.05257943231469 0.961017561768049 0.907035140220841 0.907035140220841 0.960974948936842 0.963432076818308 0.823544520503935 0.501862571124391 0 0 0 0 0 0 0 0 0 0 0 0 0 0 0 0 0 0 0 0 0 0 0 0 0 0 0 0 0 0 0 0 0.507595549907493 1.4142270045618 6.46170972244019 9.17351986057493 11.9720124393339 5.40091559547453 1.98836205180442 2.36261230394379 2.44944274279288 -9999 -9999 2.50077615796461 2.50077615796461 2.49016088659594 2.51199364759351 2.99759158565651 2.99063972366342 -9999 -9999 -9999 -9999 -9999 -9999 -9999 -9999 3.27313392321381 2.91698161766195 2.39769385368041 2.27545508214716 2.18357868628389 2.01909594247633 3.37381002080379 5.06637841410349 6.38498256262433 11.2278939504712 9.42061786993807 9.16143561131615 9.15375929553741 10.2553985516778 9.92284324708952 7.65766466771387 5.94383966043095 6.04713071844262 6.07667942927081 6.08361961086809 6.1030802944613 6.11643801293502 6.13247990589464 6.14942841030841 6.15677663025939 6.17296386000289 6.19489962277745 6.22194572043213 6.23638398979101 6.20171915815691 6.25455030384968 6.28410226431725 6.30660596112939 6.36709895251478 6.83945018221531 7.27475713729696 7.34287570336125 7.20878121500257 7.84398309927823 9.82836748527417 8.13578301978894 10.2756022797921 11.3607110765597 9.73306412114671 11.5770487279278 10.8118322904772 9.9735733338284 9.6681114653285 9.41526566875879 10.5394202867559 12.3621290268035 12.2381946269046 12.9697960265182 12.6677443201814 12.2875254589583 11.7038494349088 11.443591616819 11.887987920606 11.9041085835327 11.2937550025492 11.9797184300615 -9999 -9999 -9999 -9999 -9999 -9999 -9999 -9999 -9999 -9999 -9999 -9999 -9999 -9999 -9999 -9999 -9999 -9999 -9999 -9999 -9999 -9999 -9999 -9999 -9999 -9999 -9999 -9999 -9999 -9999 -9999 -9999 -9999 -9999 -9999 -9999 -9999 -9999 -9999 -9999 -9999 -9999 -9999 -9999 -9999 -9999 -9999 -9999 -9999 -9999 -9999 -9999 -9999 -9999 -9999 -9999 -9999 -9999 -9999 -9999 -9999 -9999 -9999 -9999 -9999 -9999 -9999 -9999
-9999 -9999 -9999 -9999 -9999 -9999 -9999 -9999 -9999 -9999 -9999 -9999 -9999 -9999 -9999 -9999 -9999 -9999 -9999 -9999 -9999 -9999 -9999 -9999 -9999 -9999 -9999 -9999 -9999 -9999 -9999 -9999 -9999 -9999 -9999 -9999 -9999 -9999 -9999 -9999 -9999 -9999 -9999 -9999 -9999 -9999 -9999 -9999 -9999 -9999 -9999 -9999 11.6545821365362 11.4927358724553 8.5763951490379 2.87264552926394 0.465576582632986 0 0 0 0 0 0 0 0 0 0 0 0 0 0 0 0 0 0 0 0 0 0 0 0 0 0 0 0 0 0 0 0 0 0 0 0 0 0 0 0 0 0 0 0 0 0 0 0 0 0 0 0 0 0 0 0 0 0 0 0 0 0.132360613192708 1.36945176516734 1.89236157336208 2.0515154169791 2.14625208866705 2.20656298714869 2.24575511019355 2.26455210001723 2.26779922930665 2.2610399199347 2.21872502587575 2.16394799977854 2.03797416336262 1.93261610519803 1.6869462049969 1.06497601465028 0.879654889954331 0.680961029008236 0.490140881195231 0.132991065570751 0.13268776075442 0 0 0 0 0 0 0 0 0 0 0 0 0 0 0 0 0 0 0 0 0 0 0 0 0 0 0 0 0 0 0.130299550743437 0.50107036596418 0.703652023230218 0.703652023230218 0.703672956730168 0.910431867449595 0.967227742957546 1.00789153471869 1.0376115171207 1.05943910834228 1.05663489171025 1.05658141480853 1.07542775065261 1.08428202561159 1.10163281506135 1.10300499140316 1.10288961081167 1.10288961081167 1.1028324165149 1.10111157124601 1.09999326398423 1.10105477880141 1.10271902788819 1.0984896568033 1.0984336927024 1.09155031419005 1.09013733631988 1.09013733631988 1.09292321939896 1.09292321939896 1.09103796243541 1.22271546933427 1.5959980006521 1.59449656248508 1.79940240110565 1.60007146180023 1.60550755030058 1.60294424449205 1.60294424449205 1.60012747006941 1.59817679999889 1.58771210447906 1.77968353716246 1.76360151101039 1.75041791744792 1.73617912386506 1.84572357181987 1.91210443318348 1.89492733700798 1.88561204042813 1.88101547155241 1.87880808299249 1.8777518676618 1.93029488397751 1.93500868161107 1.97503378353743 2.00975399960678 2.01712552016396 2.02710324958149 2.0308954492834 2.04107641439292 2.04883670241754 2.05404423858981 2.02742638246995 1.98504383814935 1.92467920792763 1.72731401068145 1.53534735599025 1.04700587546948 1.05029602904803 1.05341816471209 1.05634673079106 1.0616574478656 1.06625989520871 1.06806190141635 1.07209490606116 1.07567264946723 1.07573157339498 1.07995663821181 1.0806791256345 1.08022884824444 1.08109847837759 1.07760970801188 1.07204171956407 1.07479432529124 1.07479432529124 1.07761498642275 1.08040216904019 1.07493936090573 1.07780032799567 1.08347113442219 1.07462967014228 1.06142142063418 1.08614481218128 1.06996519566754 1.09194943586584 1.09194943586584 1.07563644856801 1.07854661067282 1.05353867624761 1.023354396599 0.919408757966737 0.834637810898622 0.710148752079199 0.504948312375094 0.129149467754769 0 0 0 0 0 0 0 0 0.13246079852685 0.854701036777436 1.02559576457883 1.02525258467691 1.01948052460514 1.01251188191552 0.992979887368928 0.979571067668643 0.988337356391779 0.994053277458664 0.986016245741473 0.999541359038463 0.99727089245875 1.00295071863539 1.00517049574677 1.0029126958091 1.12317072679639 1.123502528642 1.62512931376048 1.97922874953144 1.84270784300042 1.87116921937372 2.74709097695157 3.58964141126318 3.47012997841008 2.62104635407244 1.99533043815139 1.86295204396047 1.83226101827776 2.3139676786185 2.66288652143768 2.51184690206164 1.90562931648512 1.83333374497129 1.89216919931155 1.90788560933941 1.5028417861395 1.04159050704786 1.03245252161799 1.01818590678805 0.984329598715434 0.989337504765089 0.99431302645205 1.0179351472266 1.04742883923981 1.06730111496121 1.06910580857349 1.06075601524164 1.01227790697178 1.01750586369735 1.04164916044338 1.05746153865823 1.08828620240883 1.09176700932263 1.09676098778778 1.09707606511163 1.09110980419862 1.04981185685268 0.961017561768049 0.821594012229294 0.823683429030349 0.902326554273338 0.699604458043693 0.500869650590175 0 0 0 0 0 0 0 0 0 0 0 0 0 0 0 0 0 0 0 0 0 0 0 0 0 0 0 0 0 0 0 0 0 0 0 0 1.73843275844411 7.7292513516499 11.580837463359 10.7593470597095 1.85341143346458 2.16581010486584 2.40851478324897 2.41496247796652 -9999 2.46214108974603 2.45907894318928 2.45618850897864 2.46291069116012 2.41951277968382 2.92166766739964 3.19589436498521 3.20264429747321 -9999 -9999 -9999 3.81399733634926 3.7335966312003 -9999 3.26963470315667 3.48711810959836 2.39445914976587 2.30012396638538 2.24920289732696 2.01630787975651 2.98242745808689 4.54554014952648 7.11490992974072 9.32742398622855 8.88477074779098 9.09086197602933 10.1945064490089 9.66782044087465 9.71813805146658 10.5678397138607 7.78744029441541 7.39140713547105 5.9036873036345 6.07218776849131 6.08362409422922 6.09714654456289 6.11258865434269 6.12398415092377 6.14821779168268 6.16501503439208 6.19381205024823 6.22257364539875 6.23307660929495 6.28597415299015 6.9597927535514 7.19665180719211 7.15025978165212 7.09588182061565 7.44732895521139 9.73317506950603 7.99834733620021 10.2481922879715 10.5627297700588 10.5904134619461 11.1119872108939 11.8767251381749 12.0241781110402 12.0882921254085 12.6280623757543 12.1083967388798 12.5430592256495 12.3286734809986 12.2891854776192 11.2891455565978 11.5024904344668 12.3607128951741 11.5646412923604 13.0995352235506 12.5854350718376 12.1374973755544 9.76788163617402 8.98671541561955 9.04745489606308 7.77561250361021 11.9501468349948 -9999 -9999 -9999 -9999 -9999 -9999 -9999 -9999 -9999 -9999 -9999 -9999 -9999 -9999 -9999 -9999 -9999 -9999 -9999 -9999 -9999 -9999 -9999 -9999 -9999 -9999 -9999 -9999 -9999 -9999 -9999 -9999 -9999 -9999 -9999 -9999 -9999 -9999 -9999 -9999 -9999 -9999 -9999 -9999 -9999 -9999 -9999 -9999 -9999 -9999 -9999 -9999 -9999 -9999 -9999 -9999 -9999 -9999 -9999 -9999 -9999 -9999 -9999 -9999 -9999 -9999 -9999 -9999
-9999 -9999 -9999 -9999 -9999 -9999 -9999 -9999 -9999 -9999 -9999 -9999 -9999 -9999 -9999 -9999 -9999 -9999 -9999 -9999 -9999 -9999 -9999 -9999 -9999 -9999 -9999 -9999 -9999 -9999 -9999 -9999 -9999 -9999 -9999 -9999 -9999 -9999 -9999 -9999 -9999 -9999 -9999 -9999 -9999 -9999 -9999 -9999 -9999 -9999 -9999 -9999 10.5451939450738 8.48453619717627 2.98963920123346 1.86638642445288 0 0 0 0 0 0 0 0 0 0 0 0 0 0 0 0 0 0 0 0 0 0 0 0 0 0 0 0 0 0 0 0 0 0 0 0 0 0 0 0 0 0 0 0 0 0 0 0 0 0 0 0 0 0 0 0 0 0 0 0 0 0 0 1.17655972048026 1.69946532471654 2.01785296674774 2.14355012075175 2.22408353960812 2.26197444349864 2.28221776761196 2.29464409503035 2.28338997114596 2.23626871043236 2.14697603356282 2.03019155309429 1.94007354935798 1.44483736629389 0.881937929382255 0.801100628929608 0.801135528444104 0.49128809493556 0.132845813584613 0 0 0 0 0 0 0 0 0 0 0 0 0 0 0 0 0 0 0 0 0 0 0 0 0 0 0 0 0 0 0 0 0.129178409697854 0 0.504039758731993 0.128509343485731 0.83089789311538 0.972326269726058 0.972326269726058 1.01322194473604 1.04032374325686 1.04032374325686 1.06225891663738 1.0376115171207 1.06220509629327 1.08709077920091 1.10091968790206 1.10086286673491 1.10569047934313 1.10641799720154 1.10317434712105 1.10134842218223 1.10636115198507 1.10630463230837 1.10343552207202 1.10343552207202 1.10404831535062 1.10691234662204 1.10369115977298 1.10363508893605 1.09985899595234 1.09844074865402 1.10270396453679 1.10409130531001 1.23052268879327 1.23518948048896 1.10987721652464 1.11280050813389 1.23916971359406 1.61126467384802 1.61120799072064 1.60451308125739 1.22770543565323 1.5919039667435 1.57526688739657 1.76015250792442 1.55253958721083 1.73386287409957 1.83993651424762 1.90758350151723 1.81888550719522 1.81437061231893 1.81191016173402 1.88578972032914 1.88795960687894 1.88931388556365 1.95031623056125 1.9956174392689 2.00201546007768 2.01200798502841 2.04742420709006 2.05520916203709 2.08610856413906 2.06455617118336 2.03783143211074 1.99526781105808 1.94089281951371 1.74055559424086 1.18415423296358 1.0547582774044 1.05806685506825 1.0586257088025 1.06692198200706 1.06938256855577 1.07159208720672 1.08011592397877 1.08109174104588 1.08380839141745 1.08543902796026 1.08613669222984 1.08114920960695 1.07766033075414 1.07209211560128 1.06391939194696 1.06937085411304 1.05790133284751 1.06060693120453 1.0420819150356 1.02058685189967 1.02326153460587 1.02595068181398 1.03132371953895 1.00189089901152 0.961496644560957 1.00716799791998 0.966550845063678 1.0098494990018 1.01249658955968 0.971648430245401 0.914620627080625 0.832530681957723 0.50496370370911 0.128449549204192 0 0 0 0 0 0 0 0 0 0 0 0 0.910367548145258 0.941647553007007 1.02430457552461 1.02180875424524 1.00887096666736 0.977284689322993 0.939597994739129 0.907843472207273 0.932975486845307 0.979244945068999 0.979244945068999 0.987196867118652 0.996364898763865 0.997818983045886 0.996213137517467 0.999186455879913 1.11745907803235 1.11534320875045 1.88970689350272 1.93472270466434 2.55672777057015 2.45990564938533 3.20073684329021 2.74092238751507 2.69918950837878 1.89927020145212 1.82417652545325 2.29423203831391 2.75057515367214 3.62098829804196 2.77634513756961 2.60701216194697 1.92844162335797 1.76435496627658 1.92783815428664 1.85488956076425 1.15956701937081 1.0385607264379 1.0324970080206 1.00029265048656 0.956066330136067 0.960876788677378 0.965780682673948 0.996799347783619 1.04742883923981 1.07170969755112 1.07255467485335 1.0466086535635 0.983264672698064 0.946082825396831 1.04160237079885 1.05746153865823 1.07170223232997 1.08828620240883 1.09601458327463 1.09676098778778 1.09110980419862 1.08007497926129 1.0308487939279 0.699659021782504 0.499860803702878 0.697901544270207 0.499832307513554 0.131339975642204 0 0 0 0 0 0 0 0 0 0 0 0 0 0 0 0 0 0 0 0 0 0 0 0 0 0 0 0 0.501813895640949 1.03250819553833 0 0 0 0 0 0 0 7.54867784759501 11.0965207219451 10.6359638735813 6.52367016754599 3.20647176860816 2.1486687091027 2.30506140901668 2.10735861333533 2.16057559044945 1.95113697534533 -9999 2.36633554292321 2.19743055202794 2.40011174929215 2.89935340313527 3.1491632973179 -9999 -9999 -9999 -9999 -9999 -9999 -9999 3.47748269005195 3.46550737856762 2.29696544435169 2.17414886157757 2.01214775574745 3.41990860288802 7.11477381924941 9.4732243226097 11.2116168660877 9.32324544866521 9.03476100561191 9.78787490994712 8.65372102026472 9.14707179379727 10.8922053998153 10.3745590195098 9.77470049770556 6.34242378790063 6.010365113279 6.04411884459432 6.0684929309318 6.08095953860975 6.09358199705473 6.13290641810485 6.16670365958742 6.19575544354711 6.24354268591789 6.28774335112446 7.11882958105037 8.28870113995863 10.1805266561732 10.2516011548178 10.3273640888593 11.2247083649999 10.8926500850826 11.4853353552266 11.3493134935173 11.725917626493 11.8274762487792 11.981055410341 11.946724661766 12.00260584746 12.6803917222376 12.3795724240046 11.8981914553199 11.7999632256029 11.9411904558929 12.3190482318987 12.992647458911 12.7496366183338 13.0366737592957 12.4999621610152 13.1713942876897 12.8414673128694 11.8607050578202 8.70554832109693 6.90241720255481 7.5952311707466 -9999 -9999 -9999 -9999 -9999 -9999 -9999 -9999 -9999 -9999 -9999 -9999 -9999 -9999 -9999 -9999 -9999 -9999 -9999 -9999 -9999 -9999 -9999 -9999 -9999 -9999 -9999 -9999 -9999 -9999 -9999 -9999 -9999 -9999 -9999 -9999 -9999 -9999 -9999 -9999 -9999 -9999 -9999 -9999 -9999 -9999 -9999 -9999 -9999 -9999 -9999 -9999 -9999 -9999 -9999 -9999 -9999 -9999 -9999 -9999 -9999 -9999 -9999 -9999 -9999 -9999 -9999 -9999 -9999 -9999
-9999 -9999 -9999 -9999 -9999 -9999 -9999 -9999 -9999 -9999 12.819256247824 12.9946153580946 -9999 14.6536653665209 14.3816993182988 -9999 -9999 -9999 -9999 -9999 -9999 -9999 -9999 -9999 -9999 -9999 -9999 -9999 -9999 -9999 -9999 -9999 -9999 -9999 -9999 -9999 -9999 -9999 -9999 -9999 -9999 -9999 -9999 -9999 -9999 -9999 -9999 -9999 -9999 -9999 -9999 8.64604899078565 7.44563067005798 2.45726788947628 2.09417231207974 0.465880653346636 0 0 0 0 0 0 0 0 0 0 0 0 0 0 0 0 0 0 0 0 0 0 0 0 0 0 0 0 0 0 0 0 0 0 0 0 0 0 0 0 0 0 0 0 0 0 0 0 0 0 0 0 0 0 0 0 0 0 0 0 0 0 0 0.26454727449982 1.49152034721968 1.9358809978813 2.11970028549514 2.21973430812692 2.26242536791474 2.29307200610414 2.31103641315124 2.29622907956894 2.24232607308714 2.10456805635647 2.08799016375416 2.07697964759379 1.69292707285745 0.881978020201627 0.801135528444104 0.803209890365482 0.936936808308131 0.805324727774285 0.492451813382939 0 0 0 0 0 0 0 0 0 0 0 0 0 0 0 0 0 0 0 0 0 0 0 0 0 0 0 0 0 0 0 0 0 0.127229772601246 0.12711333793046 0.708822055446079 0.833034192218799 0.915229452547713 0.915229452547713 0.972371833787429 0.972371833787429 1.01322194473604 1.01057492956532 1.01322194473604 1.06220509629327 1.08991648395879 1.09275919803032 1.10662802602744 1.09809293370188 1.0980368963102 1.09514183851534 1.10417535926237 1.10593970642358 1.10588357909069 1.1087238535726 1.11117814647142 1.11117814647142 1.10941422397498 1.10941422397498 1.10649990876425 1.11258549148409 1.11223194032131 1.1150991340747 1.11515584819501 1.12100673647712 1.12106413303125 1.12007660046162 1.11865092375238 1.2413332846149 1.24199633183628 1.23972158634021 1.23513115725634 1.23067241249398 1.58317647925001 1.56918734960665 1.56025728377851 1.54642105284125 1.73049015016772 1.72187412576928 1.71070621158875 1.7064915207163 1.70399747476091 1.70224738776096 1.82128228605917 1.90524183439065 1.90687353187429 1.96733212075026 2.01307814341288 2.01712158235603 2.05518115851146 2.08346755764676 2.06720537932808 2.07516582626478 2.04836278766268 2.00551219036029 1.95357895302669 1.74938225162267 1.19161312825092 1.06004980380614 1.06342107504417 1.06952850462006 1.07225903577201 1.07960021707716 1.08414471270688 1.08922950322915 1.08933441786748 1.09367080324606 1.09120345090665 1.0867265924667 1.07484500320561 1.06666206902715 1.05785137150939 1.04203281372994 1.02321343590287 0.993956067459268 0.953887955531376 0.951476577376352 0.953931842268941 0.95397586735222 0.898090474235885 0.817706727320265 0.817741506254624 0.696489989635464 0.696515685266211 0.698220820364388 0.698195127613423 0.698195127613423 0.499978832461333 0.130660454032789 0 0 0 0 0 0 0 0 0 0 0 0 0 0 0 0.776243950047172 1.02911932120559 1.02153846660105 1.00102718064073 0.962165415948929 0.870630520177953 0.866444045399008 0.864365921018717 0.864330824720234 0.899209298618782 0.961511281124964 0.972508370188671 0.989620977916071 1.10975953495013 0.992587067319229 0.990188035071369 0.990410498689679 1.606970669383 1.606970669383 2.54078128959254 2.55837962927373 3.3788282049689 3.19800457332319 2.44868948820899 1.85882625909843 1.82211892622308 1.85689080064053 2.55846655393463 3.61938037575387 3.46223444875861 3.6054193370829 2.32267756088083 1.90793148258563 1.83536580514575 1.9277987370931 1.67300987947964 1.0290855670022 1.03056505126765 1.03000267907709 1.00029265048656 0.956066330136067 0.922082462604133 0.867989994168828 0.965780682673948 1.03600954116388 1.06375170259843 1.0699195448921 1.0282733168529 0.983220912883063 0.946040844148243 1.01750586369735 1.04160237079885 1.08548035300353 1.09631940438173 1.096368377235 1.0939512654373 1.08007497926129 1.0525319197127 0.958528978493048 0.499860803702878 0.130894085405127 0 0 0 0 0 0 0 0 0 0 0 0 0 0 0 0 0 0 0 0 0 0 0 0 0 0 0 0 0 0 0 0 1.21944215197115 0.928039854806649 0.926357588993251 1.23196914443344 0 0 0 0.93708331739854 8.44320212687471 10.9177993515019 10.5143341337143 12.2802784251567 8.69075647373536 3.22201938433699 0.0313776462790713 0 0.507327724716023 0.931203572864216 0.771982922935164 -9999 -9999 -9999 -9999 -9999 3.06286518110319 -9999 -9999 -9999 -9999 3.47944937969563 -9999 -9999 3.55058479416956 2.81786231935242 2.23574425987958 2.00195456968711 3.09016513911436 5.46364936757447 5.39684083103667 6.87254408193315 9.97442425345391 8.38258294707946 9.47701438281882 9.21304468406657 9.78208778660293 10.5828954684919 10.1993171345171 8.64095732582121 7.05108887712127 7.17442378470688 6.44207897484902 6.11161566232826 6.13027615146522 6.57262731992947 6.60548673386975 6.64695845597373 6.69328699516757 6.92978914707816 7.17369348279976 7.87837504165213 10.5514578513072 11.8370660198008 11.9102659394597 12.0396639091099 11.7683310832791 12.1836029273374 12.2918387061078 12.4002536327095 12.4783872106907 12.6291066013002 12.7128075578134 12.6955169923735 12.2586791023254 11.7671708327468 11.2009799585076 10.7210775882402 10.5117953108692 11.8815686558942 12.3151248107174 11.9933794763858 13.0474856293231 12.5000571373081 11.7598891536512 9.10121487101179 11.8680188084135 8.05088668659168 6.17072591031074 -9999 -9999 -9999 -9999 -9999 -9999 -9999 -9999 -9999 -9999 -9999 -9999 -9999 -9999 -9999 -9999 -9999 -9999 -9999 -9999 -9999 -9999 -9999 -9999 -9999 -9999 -9999 -9999 -9999 -9999 -9999 -9999 -9999 -9999 -9999 -9999 -9999 -9999 -9999 -9999 -9999 -9999 -9999 -9999 -9999 -9999 -9999 -9999 -9999 -9999 -9999 -9999 -9999 -9999 -9999 -9999 -9999 -9999 -9999 -9999 -9999 -9999 -9999 -9999 -9999 -9999 -9999 -9999 -9999 -9999 -9999 -9999
-9999 -9999 -9999 -9999 -9999 -9999 11.6094308969054 11.3056581028022 -9999 -9999 12.5183638997013 12.4242084024336 14.5777371390715 14.7695322855741 14.6519835157747 -9999 -9999 -9999 -9999 -9999 -9999 -9999 -9999 -9999 -9999 -9999 -9999 -9999 -9999 -9999 -9999 -9999 -9999 -9999 -9999 -9999 -9999 -9999 -9999 -9999 -9999 -9999 -9999 -9999 -9999 -9999 -9999 -9999 -9999 -9999 8.99787085515668 7.31104335853909 2.54546167605342 2.17338218642305 0.455254090184529 0 0 0 0 0 0 0 0 0 0 0 0 0 0 0 0 0 0 0 0 0 0 0 0 0 0 0 0 0 0 0 0 0 0 0 0 0 0 0 0 0 0 0 0 0 0 0 0 0 0 0 0 0 0 0 0 0 0 0 0 0 0 0 0 0 1.29539084687483 1.90497819426523 2.1028435496127 2.1905250125151 2.24827420577228 2.28888099813389 2.30597357683887 2.27341364827448 2.16161362876322 1.95759432449573 2.02492046046613 1.69458601190815 1.68875446404581 1.86170398761364 0.936893001487043 1.74602738411313 1.89672676771807 0.686254999764202 0 0 0 0 0 0 0 0 0 0 0 0 0 0 0 0 0 0 0 0 0 0 0 0 0 0 0 0 0 0 0 0 0 0 0 0 0.507726461863037 0.837283222023049 0.835173306059264 0.835141292743867 0.91763965088584 0.974959898001996 0.977467392372385 0.974868774779568 0.915229452547713 0.915229452547713 1.04305027680819 1.06772978452639 1.06487942755662 1.08088490152616 1.09253736918789 1.10640253281247 1.11158268557574 1.1087238535726 1.10696454879061 1.10342830663022 1.1098280035141 1.11446018515143 1.11774369540525 1.11691239915114 1.11517649277834 1.11696884883375 1.11986479654538 1.12393764539079 1.12699282239184 1.12699282239184 1.12728174668546 1.12693817831826 1.24906809809594 1.24973088714462 1.11865092375238 1.11859366233389 1.23797560633483 1.23104503076432 1.22324818678945 1.57440209333474 1.20813718819189 1.20240983903267 1.5476013767296 1.53998446377171 1.53250289940007 1.71586347818908 1.71162750029746 1.71162750029746 1.7131363591045 1.83371121910741 1.83422355836531 1.91785857538368 1.98232898481286 2.0309294538822 2.06677463604633 2.07098794998975 2.07516582626478 2.08590036117077 2.05640023190671 2.02245109229368 1.88170252096259 1.56294270795878 1.06807662850471 1.06546706111848 1.07196304796375 1.0749298461432 1.0828868892398 1.08782609530189 1.09111903197412 1.09514201609992 1.099337088094 1.09687630803843 1.08879002297956 1.07219751627159 1.05790133284751 1.0447559894506 0.991352962693444 0.951432682430567 0.956442258186256 0.900404084988794 0.817741506254624 0.817741506254624 0.694782918677563 0.497879184262645 0.496813345971735 0.132391657354273 0.132145643107956 0 0 0 0 0 0 0 0 0 0 0 0 0 0 0 0 0 0 0 0 0 0 0.850409283970169 0.998370930490918 0.971398469692272 0.944110085945518 0.907880395310037 0.864401216671345 0.811010061209664 0.735819804849438 0.807035368587407 0.805045022827246 0.890818054635052 0.954977895858788 0.979471760344606 0.985889184727792 1.42426008203966 1.423932946874 0.986091257968708 2.21103303494232 1.70848590897208 1.70557842572555 2.4229539975926 2.85798009075455 2.62009387783696 1.82211892622308 1.881825227995 1.99324811736891 1.85685516237839 1.99612274779845 2.31279357605827 2.02810344501863 1.92695812740802 1.4571703038767 1.65056884578363 1.76245210294779 1.77827451671529 1.48956666826946 1.03142768603361 1.03412130490891 1.03555188390536 0.977028337122147 0.917353816402094 0.788399149567739 0.870225443830866 0.870225443830866 0.999343705023483 1.05002509762012 1.05531143794477 1.03091796937944 0.941125099410223 0.943619074975671 0.946040844148243 0.988358022729934 1.08797300659231 1.07449244872129 1.06293676136102 1.04981185685268 1.03089524691651 1.00138563112047 0.821559228198901 0.70135931796955 0.130908651711651 0 0 0 0 0 0 0 0 0 0 0 0 0 0 0 0 0 0 0 0 0 0 0 0 0 0 0 0 0 0 0 0 0.771214046988931 1.23196914443344 2.27399303863197 2.02796312171834 1.28084183575164 2.04045077761037 2.35692551031378 2.62147472154065 7.87292011446621 11.52772821635 11.7311236949161 11.9640266423989 11.7885960096976 10.5997655575576 3.18778618855299 0 0.036490712323192 0 0.505626079804928 0 0.499778679999244 -9999 -9999 -9999 -9999 -9999 -9999 -9999 -9999 3.51112617012433 3.61810280114045 -9999 -9999 -9999 2.11689379089179 1.9416319864895 1.86737501736516 3.27098699850881 5.28201210118272 10.7826379779205 10.6143933391155 11.3841048031895 9.74633354390815 9.24254841134353 10.4198302034901 10.8977973056794 11.0984720916198 11.1813119385042 10.6133408573399 9.18094743197953 7.56768112848928 6.78452598037394 6.71775624187779 6.95351055721414 6.93850345047647 7.06268471957646 7.12229748700512 7.17440612620967 7.56974633596433 10.8459984109867 11.7034212603194 11.8483077696478 11.7670990364158 11.8217162267681 11.8185554490837 11.7861481363042 12.0214521022024 11.9892421105261 11.8058121490519 11.6732755050666 11.8993844177474 12.301824211724 12.0069190861508 12.2356831580582 12.3167428954453 13.0284987248974 13.128294561785 12.5793018747171 11.2496940740464 9.21001253655981 6.86586924030055 6.19490828423968 6.19989916290265 6.22436967958561 -9999 -9999 -9999 -9999 -9999 -9999 -9999 -9999 -9999 -9999 -9999 -9999 -9999 -9999 -9999 -9999 -9999 -9999 -9999 -9999 -9999 -9999 -9999 -9999 -9999 -9999 -9999 -9999 -9999 -9999 -9999 -9999 -9999 -9999 -9999 -9999 -9999 -9999 -9999 -9999 -9999 -9999 -9999 -9999 -9999 -9999 -9999 -9999 -9999 -9999 -9999 -9999 -9999 -9999 -9999 -9999 -9999 -9999 -9999 -9999 -9999 -9999 -9999 -9999 -9999 -9999 -9999 -9999 -9999 -9999 -9999 -9999 -9999 -9999 -9999
-9999 -9999 -9999 -9999 12.5838737307718 15.0755019306665 9.35153415984745 9.33117826056931 -9999 -9999 14.1168276187894 13.8961624077107 14.7016834077646 -9999 -9999 -9999 -9999 -9999 -9999 -9999 -9999 -9999 -9999 -9999 -9999 -9999 -9999 -9999 -9999 -9999 -9999 -9999 -9999 -9999 -9999 -9999 -9999 -9999 -9999 -9999 -9999 -9999 -9999 -9999 -9999 -9999 -9999 -9999 -9999 11.871059355972 8.77580690515873 3.41782986191262 2.3561833855712 1.2281870991502 0 0 0 0 0 0 0 0 0 0 0 0 0 0 0 0 0 0 0 0 0 0 0 0 0 0 0 0 0 0 0 0 0 0 0 0 0 0 0 0 0 0 0 0 0 0 0 0 0 0 0 0 0 0 0 0 0 0 0 0 0 0 0 0 0 0 0.81635044649218 1.78402732104076 2.04630767826541 2.1651063554467 2.21426115934909 2.24353234170733 2.23136568895498 2.12309560406987 1.7962735581737 1.39407928315457 1.65196658728588 1.44252857124832 2.16878905230889 2.17079693611904 2.1348229730368 1.00512522155528 0.132966373208718 0 0 0 0 0 0 0 0 0 0 0 0 0 0 0 0 0 0 0 0 0 0 0 0 0 0 0 0 0 0 0 0 0 0 0 0 0 0.507726461863037 0.839458853737833 0.839427414755624 0.839427414755624 0.922442012012704 0.920057224184482 0.837283222023049 0.837251209244043 0.91763965088584 0.708822055446079 0.917599442570266 1.04573935094199 1.04563627329688 1.08366576848267 1.10078247978434 1.1140357021851 1.11225755147836 1.10634688247485 1.08953086640275 1.08953086640275 1.10928378650499 1.10634688247485 1.11276578401282 1.11561021023138 1.11746892372879 1.12038404662262 1.12331814249247 1.12369055522145 1.12582879127544 1.13181475104071 1.12995351616334 1.12693817831826 1.25343950272252 1.12990563266276 1.12595222264732 1.11996263509264 1.112630832918 1.1067515085181 1.09822074993484 1.08981133080853 1.21478073401282 1.07350257470914 1.06640998013359 1.19415455085155 1.18865392056685 1.18609934612379 1.1837095816772 1.53124941787106 1.53253586335769 1.72687417519681 1.72677243626189 1.84914114108736 1.93338289769617 2.03703502507648 2.04393587574342 2.08275733213199 2.08709311059217 2.0913938055929 2.06716359032369 2.02527050859554 1.97255350319297 1.77072135183318 1.07690835802777 1.07742978209732 1.08040715277888 1.08842070772142 1.09060614683034 1.09665520390034 1.10040968689092 1.10329244328948 1.10299777592794 1.09440859423751 1.07774895904819 1.04749464312377 1.02590237409901 0.996618822178364 0.898050117706805 0.817706727320265 0.696489989635464 0.498950169455467 0.13147863781885 0 0 0 0 0 0 0 0 0 0 0 0 0 0 0 0 0 0 0 0 0 0 0 0 0 0 0 0 0.658127546247577 0.980757842692616 0.948671145642447 0.874930279504146 0.817022667275496 0.62602752815928 0.624354833546421 0.621077339857301 0.728464312606367 0.801156081995433 0.886684145997878 0.91360678278061 0.946387378217878 0.973016184260858 1.09564970036305 0.979694837490109 1.09831446921956 2.15188838951167 1.87162276310355 1.92184307410234 2.66165129682667 2.73830204935634 2.28489848407416 1.86084478816379 2.29529703353587 2.0123390769474 1.90595663818939 1.90137450766042 1.87351252979166 1.62013503249116 1.00167748974651 1.00544394105248 1.0126955889392 1.47839668994361 1.670468588796 1.02900072293435 1.03120744366303 1.03412130490891 1.03555188390536 0.979420114639088 0.861340171129621 0.671971793686084 0.790436731320188 0.872431914302623 0.933878447040681 0.975613573339408 1.00697196464926 1.00957255227106 0.941166744501667 0.888326282136153 0.890644263859732 0.950960031104445 0.9534575372348 0.953499837073595 0.956008791066157 0.961017561768049 0.904736117338574 0.823683429030349 0.501918076810236 0.129885508537963 0 0 0 0 0 0 0 0 0 0 0 0 0 0 0 0 0 0 0 0 0 0 0 0 0 0 0 0 0 0 0 1.03699373418175 1.28010697236408 0.929615082107712 1.25961006135 1.27277737331002 1.26635207409137 1.27000535821317 1.30902226685247 2.47778204954421 3.17741651541995 9.02595749255833 10.62728822773 9.94366193169811 10.3200755775082 11.908466669309 11.7121138093607 9.99032672510473 3.17246967142967 0 0 0 0 0 0 -9999 -9999 -9999 -9999 -9999 -9999 -9999 -9999 -9999 -9999 -9999 -9999 1.95529856161856 1.55195653805046 1.03592741840126 3.84294646416392 4.37203532275329 6.10479599305403 6.16693445892713 9.12281675896725 9.40245767562635 9.65251864472243 10.6361055059554 11.1723472166161 10.5802079743582 11.2662276203661 11.3173445087583 9.60800576847954 9.80810138237462 8.03206543103432 7.93541581274463 7.95662958158314 7.96782451496342 7.09333323952904 7.12779971648075 7.87476562160169 9.64985990305722 11.0410888464898 11.7350692035381 12.0211713246662 12.0568345839328 11.9094203591286 11.6438610084246 11.2181738347714 11.1299261363591 11.0774677766617 10.62515778726 10.2632593262198 12.3325036747787 12.6607368126326 12.9783386837174 10.3148628730823 8.26205034479844 8.14901661077825 8.10951585008602 6.66736608380045 6.22915879122491 6.24136719247834 -9999 -9999 -9999 -9999 -9999 -9999 -9999 -9999 -9999 -9999 -9999 -9999 -9999 -9999 -9999 -9999 -9999 -9999 -9999 -9999 -9999 -9999 -9999 -9999 -9999 -9999 -9999 -9999 -9999 -9999 -9999 -9999 -9999 -9999 -9999 -9999 -9999 -9999 -9999 -9999 -9999 -9999 -9999 -9999 -9999 -9999 -9999 -9999 -9999 -9999 -9999 -9999 -9999 -9999 -9999 -9999 -9999 -9999 -9999 -9999 -9999 -9999 -9999 -9999 -9999 -9999 -9999 -9999 -9999 -9999 -9999 -9999 -9999 -9999 -9999 -9999 -9999 -9999 -9999
-9999 -9999 -9999 -9999 12.6001454967166 -9999 14.2755830193751 -9999 -9999 -9999 -9999 -9999 -9999 -9999 -9999 -9999 -9999 -9999 -9999 -9999 -9999 -9999 -9999 -9999 -9999 -9999 -9999 -9999 -9999 -9999 -9999 -9999 -9999 -9999 -9999 -9999 -9999 -9999 -9999 -9999 -9999 -9999 -9999 -9999 -9999 -9999 -9999 14.5839061299021 14.1016050419032 12.0842692268026 8.20914908784954 2.6150870586332 2.06388820914421 0 0 0 0 0 0 0 0 0 0 0 0 0 0 0 0 0 0 0 0 0 0 0 0 0 0 0 0 0 0 0 0 0 0 0 0 0 0 0 0 0 0 0 0 0 0 0 0 0 0 0 0 0 0 0 0 0 0 0 0 0 0 0 0 0 0 0 0.69015171022314 1.65678680051868 1.98741273426759 2.08683372325279 2.13873374619218 2.10538924466988 1.96762502915183 1.18801445339704 0 0.133096281711906 2.06157681704289 2.17797639505138 2.1741393663075 2.16726555849499 2.14798696407359 0.879815446633629 0 0 0 0 0 0 0 0 0 0 0 0 0 0 0 0 0 0 0 0 0 0 0 0 0 0 0 0 0 0 0 0 0 0 0 0 0 0 0.509452166561029 0.841573567684462 0.839458853737833 0.839427414755624 0.841542129073987 0.712180076129514 0.507733678629595 0.506834948379842 0.506841018025292 0.506845990433516 0.710484595552093 0.835043749019904 0.83497762147908 0.974595892355726 1.0129283673811 1.09242795730799 1.08066966018731 1.039913906735 1.03986342572009 1.064562727666 1.09237363879267 1.09242795730799 1.10365694558922 1.11218317713073 1.11218317713073 1.11864125301019 1.11864125301019 1.12632797706956 1.12638496599225 1.13181475104071 1.13299186244431 1.1332893909011 1.13334726563116 1.1332893909011 1.12990563266276 1.12682380506929 1.11699877470513 1.11200860230754 1.10336011488805 1.09395700399835 1.08424836225131 1.07612333460489 1.0707976878471 1.06554307961194 1.06294192787827 1.0642819683932 1.06035794901049 1.06035794901049 1.19371373168867 1.19191261753614 1.54269871350861 1.86001787287179 1.94182310594931 2.00270614543554 2.05534178037601 2.05978324249722 2.09626434622968 2.09799887760974 2.07754340685577 1.9841493291578 1.90410995038852 1.21014474086487 1.07973629373264 1.08871607645183 1.08872144392606 1.09403230422007 1.10090070999258 1.1032526437379 1.1061511554475 1.10586436340985 1.09732334548764 1.08062719520285 1.05301855270258 0.999248318934029 0.900363734556488 0.696489989635464 0.498941012205613 0.13147863781885 0 0 0 0 0 0 0 0 0 0 0 0 0 0 0 0 0 0 0 0 0 0 0 0 0 0 0 0 0 0 0 0.472963559413554 0.839752348754039 0.883548191284211 0.87702323285738 0.63098961450172 0.449621360196346 0.119798161006867 0 0.441700205021547 0.614549482603711 0.79730132165565 0.846001876898722 0.909444768369604 0.927330006379748 0.963179485686619 0.97456321311211 1.41470124410575 2.081213507487 2.57614531958669 2.42161095660901 2.86508743918277 2.55198426126218 1.86667609418831 1.88803580459563 2.47345234917632 2.70723725954428 2.30668216887999 1.79662432847585 1.79729549553714 1.62782928604461 1.00582584690008 1.00431879550696 1.01259344375164 1.02423261953096 1.02636472269425 1.03378391807721 1.03052157338986 1.02185963770036 0.976985644323366 0.859142460128335 0.670237776687111 0.484057180275608 0.792446348927182 0.968123693786678 0.876910864309349 0.682344566544812 0.938684379213456 0.980672039280767 0.886017289657956 0.808944181871898 0.890644263859732 0.895267695358384 0.953499837073595 0.956008791066157 0.961017561768049 0.82371823177922 0.703110752107246 0.503908708120214 0.129287309985235 0 0 0 0 0 0 0 0 0 0 0 0 0 0 0 0 0 0 0 0 0 0 0 0 0 0 0 0 0 0 0 0 0.929589637421953 2.03732405979317 1.25961006135 1.23540668520265 1.27271537402176 1.27602305283532 1.28071747968925 2.2894047300132 2.47022012935676 2.425927510546 4.62806309762593 8.96981647571228 9.06269154117425 6.9250330891291 10.1974897121927 11.3512949466173 11.9366299699316 5.51991589562911 0 0 0 0 0 0 0 -9999 -9999 -9999 -9999 -9999 -9999 -9999 -9999 -9999 -9999 -9999 1.80015985421466 0.930062542782887 0.518039858312328 0.753391578056387 5.69180520477831 6.84336545900249 10.4381691470211 10.9586020599512 10.4139537087479 10.0022599707682 9.88350323127828 10.7723951659694 11.3111990491164 10.9965274166587 11.1826110797626 11.0362983831715 11.2915030296716 9.82953191393326 9.90156980714124 10.7658961383517 10.041169701994 8.06599893454465 8.09492314383085 9.86042343549496 10.9627707558662 11.9140177212252 11.6856623467664 11.9712736149906 12.2017710046033 12.1871868182884 12.4034973951202 12.1474708210551 10.8880024903427 10.8433885764309 10.4799069563333 9.86897246337108 12.3546527198444 10.4903132727138 7.95201318878094 6.24044356390176 6.25270336758986 6.26913322281457 6.26823223843097 6.26259716513434 -9999 -9999 -9999 -9999 -9999 -9999 -9999 -9999 -9999 -9999 -9999 -9999 -9999 -9999 -9999 -9999 -9999 -9999 -9999 -9999 -9999 -9999 -9999 -9999 -9999 -9999 -9999 -9999 -9999 -9999 -9999 -9999 -9999 -9999 -9999 -9999 -9999 -9999 -9999 -9999 -9999 -9999 -9999 -9999 -9999 -9999 -9999 -9999 -9999 -9999 -9999 -9999 -9999 -9999 -9999 -9999 -9999 -9999 -9999 -9999 -9999 -9999 -9999 -9999 -9999 -9999 -9999 -9999 -9999 -9999 -9999 -9999 -9999 -9999 -9999 -9999 -9999 -9999 -9999 -9999 -9999
-9999 -9999 -9999 -9999 -9999 -9999 -9999 -9999 -9999 -9999 -9999 -9999 -9999 -9999 -9999 -9999 -9999 -9999 -9999 -9999 -9999 -9999 -9999 -9999 -9999 -9999 -9999 -9999 -9999 -9999 -9999 -9999 -9999 -9999 -9999 -9999 -9999 -9999 -9999 -9999 -9999 -9999 -9999 -9999 -9999 -9999 -9999 -9999 13.8506732624296 10.3737859132584 5.84192744225077 2.40853603429233 1.81195585696915 0 0 0 0 0 0 0 0 0 0 0 0 0 0 0 0 0 0 0 0 0 0 0 0 0 0 0 0 0 0 0 0 0 0 0 0 0 0 0 0 0 0 0 0 0 0 0 0 0 0 0 0 0 0 0 0 0 0 0 0 0 0 0 0 0 0 0 0.491602551669794 1.41765884309518 1.89883780343909 1.99742474338371 1.99601861004644 1.88093529396185 1.19010477174453 0 0 0 1.46735393351484 2.11684163634542 2.16668148221046 2.12712522824445 0.681040421687005 0 0 0 0 0 0 0 0 0 0 0 0 0 0 0 0 0 0 0 0 0 0 0 0 0 0 0 0 0 0 0 0 0 0 0 0 0 0 0 0.927352298684156 0.843690238904515 0.843690238904515 0.715552562792886 0.715552562792886 0.50861158829669 0.125488608697665 0.125553247907969 0 0 0 0.506852804080992 0.83497762147908 1.01287982789614 1.09523347277116 1.04259000618004 0.914823860459135 0.91250219079433 0.969385727928757 1.03986342572009 1.08066966018731 1.09237363879267 1.10922814727682 1.10922814727682 1.11212754883478 1.11504516231675 1.11510077985721 1.12453516077297 1.12638496599225 1.1317573607516 1.13181475104071 1.13486642228293 1.13605063092176 1.13599264449658 1.13024668705054 1.12422284535072 1.11787379548322 1.11236271437084 1.10330619916066 1.08699387485625 1.56315620738696 1.20666375489145 1.07219521539586 1.0695565001795 1.06950648945199 1.06693527312735 1.06780242219303 1.06688558173585 1.06688558173585 1.06811157252426 1.20199829572772 1.74517115412482 1.86875858570149 1.95666378050911 2.01633515421145 2.09531997450565 2.09993646515172 2.10174106004626 2.04077681737933 1.9069529786576 1.58681445808952 1.08849199574924 1.09154271397464 1.09431121464376 1.09686773358549 1.10376157325729 1.10616898586287 1.10908310707169 1.11160025469419 1.10304912728287 1.08628004023052 1.03405614832086 0.902726132016561 0.698195127613423 0.131504721530437 0 0 0 0 0 0 0 0 0 0 0 0 0 0 0 0 0 0 0 0 0 0 0 0 0 0 0 0 0 0 0 0 0 0 0 0.469139344739445 0.83343510143843 0.750875403963978 0.124319562062984 0 0 0 0 0.114711239258137 0.436423285087882 0.719436967100758 0.7915506593584 0.876489478565783 0.940049630786672 0.972500164294786 2.39587556844991 2.58984688485217 3.19533241127376 3.38480275811445 2.86870904202965 2.29569855686798 1.87084744160167 2.64175108214747 2.64155167960926 1.90482214693484 1.79875516065615 1.12020367120111 1.63000318749972 1.00612476503356 1.00996021001819 0.995381733978788 1.00006421331128 1.02699308797941 1.02008676565794 1.03597918721178 1.03653670867356 1.01062413280367 0.912671552252771 0.668477300689409 0.482849878687778 0.485256378899653 0.796484089624342 0.970607319194778 0.800614456049484 0.489947710087876 0.80476816083855 0.80476816083855 0.808944181871898 0.6893044466584 0.892971157696892 0.895306879684542 0.953542309917298 0.902366067431351 0.825846467302861 0.704831593781331 0.503920788439228 0.128654491114383 0.127967661742131 0 0 0 0 0 0 0 0 0 0 0 0 0 0 0 0 0 0 0 0 0 0 0 0 0 0 0 0 0 0 0 0 1.03003440568712 1.27277737331002 1.18594255299631 1.27696119514268 1.27596081803137 1.27039137654052 2.19165722750607 2.46509062265989 2.46216575644193 2.45017965671203 4.53718441053731 4.56608594304677 6.15994552370026 5.38885391670824 10.0084922620898 11.1451965992695 11.7783528713598 8.19148874358612 0 0 0 0 0 0 0 0 0 -9999 -9999 -9999 -9999 -9999 -9999 -9999 -9999 -9999 0.76890243117348 0.0256536707958635 0 0 6.07966039308899 8.50249817369385 7.71619713725581 11.4736884250801 10.4405157727546 9.71419266198884 9.03645263917475 9.56698307966353 10.8628933015441 11.2356199900983 10.5275608092038 10.286556852895 11.3042163094771 11.4523187429998 9.93552826715098 10.0291435033911 10.0749049433065 10.1283210612225 10.218997703471 10.2983085488716 11.9403571392837 12.012614826006 12.1037007080866 12.0744876672485 11.5282875227528 11.5716538935503 11.2884049011447 10.2507488113172 10.9717116736442 12.1115393831912 11.5206062786954 12.1751839856253 12.3880259502074 9.272280152871 6.30928655786125 6.30730986658285 -9999 -9999 -9999 -9999 -9999 -9999 -9999 -9999 -9999 -9999 -9999 -9999 -9999 -9999 -9999 -9999 -9999 -9999 -9999 -9999 -9999 -9999 -9999 -9999 -9999 -9999 -9999 -9999 -9999 -9999 -9999 -9999 -9999 -9999 -9999 -9999 -9999 -9999 -9999 -9999 -9999 -9999 -9999 -9999 -9999 -9999 -9999 -9999 -9999 -9999 -9999 -9999 -9999 -9999 -9999 -9999 -9999 -9999 -9999 -9999 -9999 -9999 -9999 -9999 -9999 -9999 -9999 -9999 -9999 -9999 -9999 -9999 -9999 -9999 -9999 -9999 -9999 -9999 -9999 -9999 -9999 -9999 -9999 -9999 -9999
-9999 -9999 -9999 -9999 -9999 -9999 -9999 -9999 -9999 -9999 -9999 -9999 -9999 -9999 -9999 -9999 -9999 -9999 -9999 -9999 -9999 -9999 -9999 -9999 -9999 -9999 -9999 -9999 -9999 -9999 -9999 -9999 -9999 -9999 -9999 -9999 -9999 -9999 -9999 -9999 -9999 -9999 -9999 -9999 -9999 -9999 -9999 -9999 -9999 -9999 3.27897441020673 2.1840340375682 0.950112689163793 0 0 0 0 0 0 0 0 0 0 0 0 0 0 0 0 0 0 0 0 0 0 0 0 0 0 0 0 0 0 0 0 0 0 0 0 0 0 0 0 0 0 0 0 0 0 0 0 0 0 0 0 0 0 0 0 0 0 0 0 0 0 0 0 0 0 0 0.489277651270744 0.947129076558488 1.6930086321354 1.92507823122618 1.84786136659119 1.48517413285837 0.503327398852685 0 0 0 1.41837802449662 2.05116036351351 2.13470785395851 0.875316555118141 0 0 0 0 0 0 0 0 0 0 0 0 0 0 0 0 0 0 0 0 0 0 0 0 0 0 0 0 0 0 0 0 0 0 0 0 0 0 0 0.7189129590441 0.988010423997927 0.843721363832221 0.717228557235184 0.509467818731566 0.510301480046381 0 0 0 0 0 0 0 0.506855758977553 0.914905238690072 0.912461496325036 0.914823860459135 0.504990799435162 0.830564027011735 1.00740568153256 1.05891126760015 1.07494236886121 1.08947680039211 1.10067233637937 1.1091728025942 1.11561021023138 1.11207221548094 1.11510077985721 1.11510077985721 1.12163533433869 1.12941455069123 1.13275819778924 1.13793832681291 1.13486642228293 1.13299186244431 1.13024668705054 1.12422284535072 1.11533911284026 1.10946158595633 1.22110750885015 1.56702383797243 1.21214533216046 1.08416446995553 1.0757735185345 1.07613390338522 1.07347541096267 1.07083438650194 1.07047509987844 1.07047509987844 1.0695565001795 1.07074733504754 1.20465393321602 1.20526412556582 1.56058503007281 1.87623200329399 1.95940334494804 2.06676429609904 2.10076633173715 2.10267190560305 2.04428910317285 1.78929246543364 1.22536671629246 1.09716245496828 1.09966945648323 1.09911687427983 1.10376157325729 1.10806511510289 1.11225345345359 1.11160025469419 1.10949890837309 1.0891580551759 1.00449949299955 0.82403150687821 0.501010868335579 0 0 0 0 0 0 0 0 0 0 0 0 0 0 0 0 0 0 0 0 0 0 0 0 0 0 0 0 0 0 0 0 0 0 0 0 0.475475738548586 1.42690505274329 1.80791256995425 1.87454581091693 0.124326377560241 0 0 0 0 0 0 0 0.606501009268199 0.83813083026433 0.919116113834514 1.4984230957387 3.53523129690495 3.35715913358476 3.62559270167247 3.50617206159098 2.60718352688928 2.28214243037151 2.01343196113526 2.49244197546676 2.03822342000311 1.91769184267513 1.74093574191323 1.46152346928928 1.13368419357466 1.01023429528675 0.995381733978788 1.00808140636957 0.996020686451448 1.00959139320335 1.00323786727903 1.0354198904569 1.03236443204479 1.02680786495351 0.863471828860326 0.482832364116609 0.484039891425912 0.486430256204904 0.487612259121099 0.488768346331891 0.133295757309065 0.492210263549621 0.687509570202058 0.687537331849276 0.493372444404017 0.495582655718709 0.694516600018892 0.897690754001001 0.900043957944181 0.907114464592655 0.827978496808888 0.706575135719599 0.506756923256176 0.126448427970264 0.125589975413654 0 0 0 0 0 0 0 0 0 0 0 0 0 0 0 0 0 0 0 0 0 0 0 0 0 0 0 0 0 0 0 0 0 0.5089011338123 0 1.18588972371606 1.26617074542156 1.24563608678508 1.27665387396393 2.46827565264137 2.28396821157423 2.43155201141316 2.40428159690414 2.43099491697781 8.09377848056476 9.60706493349813 10.9231566963944 10.6662180180068 10.8695518918591 8.34650604306468 0 0 0 0 0 1.90250664264397 3.20901369513833 2.73287695495166 1.27277702014946 0 -9999 -9999 -9999 -9999 -9999 -9999 -9999 -9999 0 0 0 0 2.92349831963179 5.06604451437036 10.3117854331291 7.87911973700652 10.8551341768212 9.350503791427 9.05074551213908 9.92015779167545 10.3959977758695 10.9856443188814 10.5905852507285 10.4171787116743 11.2873802779653 10.6631552952626 11.3366475191378 11.5452237325008 11.6717851286565 10.9379120551718 11.1021895899505 11.9525679762403 11.9106547762876 11.3245273248323 10.5665170767319 9.65059771406554 7.71675717640778 10.7977876525153 11.8186078478983 11.8640408016798 10.7185588196399 8.84249663735798 12.9582484526285 12.2780197006176 8.34120105737918 6.33148685305427 -9999 -9999 -9999 -9999 -9999 -9999 -9999 -9999 -9999 -9999 -9999 -9999 -9999 -9999 -9999 -9999 -9999 -9999 -9999 -9999 -9999 -9999 -9999 -9999 -9999 -9999 -9999 -9999 -9999 -9999 -9999 -9999 -9999 -9999 -9999 -9999 -9999 -9999 -9999 -9999 -9999 -9999 -9999 -9999 -9999 -9999 -9999 -9999 -9999 -9999 -9999 -9999 -9999 -9999 -9999 -9999 -9999 -9999 -9999 -9999 -9999 -9999 -9999 -9999 -9999 -9999 -9999 -9999 -9999 -9999 -9999 -9999 -9999 -9999 -9999 -9999 -9999 -9999 -9999 -9999 -9999 -9999 -9999 -9999 -9999 -9999 -9999
-9999 -9999 -9999 -9999 -9999 -9999 -9999 -9999 -9999 -9999 -9999 -9999 -9999 -9999 -9999 -9999 -9999 -9999 -9999 -9999 -9999 -9999 -9999 -9999 -9999 -9999 -9999 -9999 -9999 -9999 -9999 -9999 -9999 -9999 -9999 -9999 -9999 -9999 -9999 -9999 -9999 -9999 -9999 -9999 -9999 -9999 -9999 -9999 -9999 -9999 -9999 2.1840340375682 1.07314195508406 0 0 0 0 0 0 0 0 0 0 0 0 0 0 0 0 0 0 0 0 0 0 0 0 0 0 0 0 0 0 0 0 0 0 0 0 0 0 0 0 0 0 0 0 0 0 0 0 0 0 0 0 0 0 0 0 0 0 0 0 0 0 0 0 0 0 0 0.133173238839295 0.884691427779336 1.52180556660329 1.84554943899896 1.70471190543531 1.03288165444038 0.130993326092103 0 0 0.665464840680498 1.97862149211149 2.10613540861463 1.09741868851424 0 0 0 0 0 0 0 0 0 0 0 0 0 0 0 0 0 0 0 0 0 0 0 0 0 0 0 0 0 0 0 0 0 0 0 0 0 0 0 0 0 0.121639518847325 0.511095957085464 0 0 0 0 0 0 0 0 0 0 0 0 0.128925324975717 0 0.504986781370057 0.969250676572796 1.00735782682397 1.03705072902999 1.03435275546983 1.07494236886121 1.08947680039211 1.10067233637937 1.10061768458375 1.10067233637937 1.10354682260352 1.10649390335121 1.11809256525858 1.12464844570038 1.13275819778924 1.13492446756143 1.13492446756143 1.13036211321993 1.12722454562221 1.12059480117354 1.11468811587764 1.10844810168543 1.10262419129628 1.09657303246158 1.08964244430784 1.08618802007355 1.0807298338389 1.07802726757982 1.07474570235638 1.07578166851299 1.07317444851144 1.07347541096267 1.07311551834465 1.07572290768072 1.07485160899247 1.07607232644175 1.2101885445474 1.76084749226022 1.8844295497737 2.02225883964328 2.10459035838475 2.08350351088023 1.9895295701139 1.79053693078383 1.22575820117846 1.09686773358549 1.10192171232462 1.10523706747375 1.10622324009037 1.10946158595633 1.11090082694319 1.11130700826042 1.09754500510755 1.03685220918775 0.907475943569634 0.502018166702557 0 0 0 0 0 0 0 0 0 0 0 0 0 0 0 0 0 0 0 0 0 0 0 0 0 0 0 0 0 0 0 0 0 0 0 0 0 0 0.771877548688941 2.10438115392485 1.85794624419381 1.04941384163806 0.487639336263521 0 0 0 0 0 0 0 0.601770782382318 0.897200168631343 3.01842620810631 3.46990226875755 3.36569100618628 2.83476523582036 2.49741737587173 2.68042406068684 2.47803642950002 2.32946752811713 1.93149497525782 1.89775004230744 1.63839107274829 1.13368419357466 1.00431879550696 1.00895205827415 0.997757390437662 1.00242551744718 1.00718896583294 0.985558011156743 0.969678942632859 0.992798025376369 1.02676416887975 1.03735266959406 0.984243616093183 0.671915621140234 0.485222039950779 0.486413205998178 0.133328317421811 0.489931427946902 0.133295757309065 0.133227963940499 0.492226264899609 0.80476816083855 0.494476007694881 0.13279348841626 0.496676417557894 0.694516600018892 0.900004436675008 0.961060342670876 0.909500979035845 0.830114087445057 0.709995457100082 0.507666466116914 0 0 0 0 0 0 0 0 0 0 0 0 0 0 0 0 0 0 0 0 0 0 0 0 0 0 0 0 0 0 0 0 0 0 0 0 1.20886272851026 1.14666667240951 1.20538443131051 1.24200500031761 1.25548531977528 2.45434621190722 4.67284982940109 4.84926571262499 5.54454285703532 7.39437524554158 10.5750739807396 11.2256535768591 10.8392841280801 9.51063182666562 9.59250821039911 11.6021685029217 2.13485631078727 0 0 0 0 0 3.403823727682 3.50138094600262 3.32654123773077 0 0 -9999 -9999 -9999 -9999 -9999 -9999 -9999 -9999 0 0 0 3.74120987783269 4.3011297826851 4.91343580200201 4.8634697047776 10.2410439287974 8.68798428341615 9.56281514950112 9.03931358878998 10.9118170342684 11.0865005760223 10.6205427051089 10.369955524353 11.0151051268896 10.1402136545052 10.7541576175004 10.9617166619155 10.4339266424951 10.9562293331709 10.8584370147889 11.4255333399703 11.9475513350951 11.907281032979 11.0634644834404 10.2079865006954 7.97782048748004 8.0580965449227 8.38613474679716 7.89923363008652 8.63906932836996 9.75231404251752 8.27380689918506 8.38878466648436 7.02963287326474 6.36573501256243 -9999 -9999 -9999 -9999 -9999 -9999 -9999 -9999 -9999 -9999 -9999 -9999 -9999 -9999 -9999 -9999 -9999 -9999 -9999 -9999 -9999 -9999 -9999 -9999 -9999 -9999 -9999 -9999 -9999 -9999 -9999 -9999 -9999 -9999 -9999 -9999 -9999 -9999 -9999 -9999 -9999 -9999 -9999 -9999 -9999 -9999 -9999 -9999 -9999 -9999 -9999 -9999 -9999 -9999 -9999 -9999 -9999 -9999 -9999 -9999 -9999 -9999 -9999 -9999 -9999 -9999 -9999 -9999 -9999 -9999 -9999 -9999 -9999 -9999 -9999 -9999 -9999 -9999 -9999 -9999 -9999 -9999 -9999 -9999 -9999 -9999 -9999
-9999 -9999 -9999 -9999 -9999 -9999 -9999 -9999 -9999 -9999 -9999 -9999 -9999 -9999 -9999 -9999 -9999 -9999 -9999 -9999 -9999 -9999 -9999 -9999 -9999 -9999 -9999 -9999 -9999 -9999 -9999 -9999 -9999 -9999 -9999 -9999 -9999 -9999 -9999 -9999 -9999 -9999 -9999 -9999 -9999 -9999 -9999 -9999 -9999 -9999 -9999 1.95893111515697 1.59043734855951 0.435823860089003 0 0 0 0 0 0 0 0 0 0 0 0 0 0 0 0 0 0 0 0 0 0 0 0 0 0 0 0 0 0 0 0 0 0 0 0 0 0 0 0 0 0 0 0 0 0 0 0 0 0 0 0 0 0 0 0 0 0 0 0 0 0 0 0 0 0 0 0.489173551013162 0.891562770118302 1.15206073296736 0.957009885086741 0.696928948300468 0 0 0.131268394662269 1.79637613903366 1.97862149211149 0.790957242732935 0 0 0 0 0 0 0 0 0 0 0 0 0 0 0 0 0 0 0 0 0 0 0 0 0 0 0 0 0 0 0 0 0 0 0 0 0 0 0 0 0 0 0 0 0 0 0 0 0 0 0 0 0 0 0 0 0 0 0.129559110791772 0.705140145589822 0.907638265582417 0.96167491741788 1.03161915603717 1.05337375704677 1.07210350626 1.07210350626 1.05610898978539 1.05891126760015 1.06172917496877 1.06451066460034 1.09816471645027 1.12163533433869 1.12669335527618 1.13187247551734 1.13304986125313 1.12889835440147 1.12393764539079 1.11555460631672 1.10326398700266 1.09742961061031 1.09799367888362 1.08956864579238 1.08889230626408 1.0784634525775 1.07574403577921 1.07492218135545 1.07224385726358 1.07539260568834 1.07277498403095 1.07474570235638 1.07583210733673 1.07618479217437 1.07844928461982 1.08016687510442 1.08141857861977 1.21293694629164 1.76359431631171 1.97036200557091 1.98048214718296 1.90559382720861 1.90807084049666 1.58885916132474 1.09403230422007 1.09906315853378 1.10095439501911 1.10529140800083 1.10946158595633 1.1091920874763 1.11463296173643 1.10315594674333 1.07473288207227 0.964040491185913 0.703371961573153 0 0 0 0 0 0 0 0 0 0 0 0 0 0 0 0 0 0 0 0 0 0 0 0 0 0 0 0 0 0 0 0 0 0 0 0 0 0 0 1.05530006275863 1.18443271796332 1.94106309385568 1.39048048342533 1.04949029003671 0 0 0 0 0 0 0 0.109180249077159 0.828524600267206 2.40522391453147 3.57128526811615 3.13746542814854 2.46477695461493 1.42367075139754 2.00310352446089 1.88573488854757 1.9185343584279 1.74693675268939 1.0033977984031 1.00796966394784 1.00895205827415 1.00808140636957 1.00242551744718 1.00718896583294 0.998412636440166 0.987915981875493 1.00567140475264 0.946388741168789 0.948716928869344 0.981740139698801 1.00509902852761 0.921920289305182 0.485222039950779 0.133295182785371 0.488751544652854 0.488768346331891 0.489931427946902 0.133227963940499 0.133227963940499 0.492241979637849 0.49335703115928 0.494491107022639 0.495597428264019 0.694489254156842 0.81739322328512 0.958571769017601 0.963602820045878 0.828013326847885 0.708287658597964 0.711672025131856 0.508564344711419 0.123658964481575 0 0 0 0 0 0 0 0 0 0 0 0 0 0 0 0 0 0 0 0 0 0 0 0 0 0 0 0 0 0 0 0 0 0 1.17612339792414 1.25504865247703 2.17504140306643 0.768081231451391 1.14042851492938 1.78177904312506 2.43270582286274 5.75844781207613 9.71545054291525 10.5102446801123 10.5574816914494 9.44766586854146 10.7803575692279 10.9472138991149 11.2289693828397 9.73987169092548 10.6368573248442 3.45157998323774 0 0 0 0 0 2.2153310252629 4.98490901376519 3.53600771617649 1.28136321151737 0 -9999 -9999 -9999 -9999 -9999 -9999 2.51578978897186 -9999 0 0 0 1.92176889525006 3.23080401002172 4.24394097656721 11.3173576157685 10.0120089666721 9.21270927537413 9.94530765015419 10.6521786954422 11.0085059213629 10.2762269567463 11.0729315477212 10.2336392751206 10.1207867514985 9.57958130604155 9.79013554671823 9.72239127217325 10.7799450245876 11.4110213665413 11.1550136573077 7.33481445626193 7.82337141534044 11.3945076320973 10.6765362959055 11.6246487432946 7.83642247472419 6.10386545270857 6.1113961654418 6.15930715768747 7.32067332561978 7.34327631678631 7.54047530220549 6.3170942692279 6.35410027690002 -9999 -9999 -9999 -9999 -9999 -9999 -9999 -9999 -9999 -9999 -9999 -9999 -9999 -9999 -9999 -9999 -9999 -9999 -9999 -9999 -9999 -9999 -9999 -9999 -9999 -9999 -9999 -9999 -9999 -9999 -9999 -9999 -9999 -9999 -9999 -9999 -9999 -9999 -9999 -9999 -9999 -9999 -9999 -9999 -9999 -9999 -9999 -9999 -9999 -9999 -9999 -9999 -9999 -9999 -9999 -9999 -9999 -9999 -9999 -9999 -9999 -9999 -9999 -9999 -9999 -9999 -9999 -9999 -9999 -9999 -9999 -9999 -9999 -9999 -9999 -9999 -9999 -9999 -9999 -9999 -9999 -9999 -9999 -9999 -9999 -9999 -9999 -9999
-9999 -9999 -9999 -9999 -9999 -9999 -9999 -9999 -9999 -9999 -9999 -9999 -9999 -9999 -9999 -9999 -9999 -9999 -9999 -9999 -9999 -9999 -9999 -9999 -9999 -9999 -9999 -9999 -9999 -9999 -9999 -9999 -9999 -9999 -9999 -9999 -9999 -9999 -9999 -9999 -9999 -9999 -9999 -9999 -9999 -9999 -9999 -9999 -9999 -9999 -9999 -9999 1.95988265696027 0.950844917771715 0 0 0 0 0 0 0 0 0 0 0 0 0 0 0 0 0 0 0 0 0 0 0 0 0 0 0 0 0 0 0 0 0 0 0 0 0 0 0 0 0 0 0 0 0 0 0 0 0 0 0 0 0 0 0 0 0 0 0 0 0 0 0 0 0 0 0 0 0 0 0 0 0 0 0.662016147325251 1.89739916123599 1.82431966122869 0.13292623720978 0 0 0 0 0 0 0 0 0 0 0 0 0 0 0 0 0 0 0 0 0 0 0 0 0 0 0 0 0 0 0 0 0 0 0 0 0 0 0 0 0 0 0 0 0 0 0 0 0 0 0 0 0 0 0 0 0 0 0 0.130071501730807 0.824204281962908 1.00212783917657 1.02894980327842 1.05060245190808 1.05060245190808 1.0533223200549 1.02894980327842 1.00212783917657 1.0047363960858 1.03705072902999 1.09237363879267 1.10922814727682 1.12289398244062 1.12112188598534 1.12711241494821 1.13281622378602 1.11510077985721 1.10911775468993 1.094759155546 1.08613303466548 1.08325847436836 1.08324162425667 1.08295874606462 1.07492145078139 1.06954515564001 1.06690721978459 1.06423569750891 1.06778885487931 1.07224385726358 1.07539260568834 1.07746924199437 1.07746924199437 1.08120012334427 1.08150400749911 1.08114299915208 1.08282582040232 1.5698151673123 1.57755746634477 1.58146666957671 1.77646375818431 1.58247208474978 1.22404774337145 1.0934055536928 1.09811296279503 1.09958525010369 1.10336011488805 1.10663457514772 1.1091920874763 1.11176376052451 1.10326398700266 1.05870605143122 0.966595345767525 0.502034764551817 0 0 0 0 0 0 0 0 0 0 0 0 0 0 0 0 0 0 0 0 0 0 0 0 0 0 0 0 0 0 0 0 0 0 0 0 0 0 0 0.945318786225065 1.13336788873546 1.30195720247054 1.26904115447023 1.0515614715798 0 0 0 0 0 0 0 0.106717584597968 1.67907738546379 4.61323203519872 4.69042027814783 0.959075834195251 0.931658432948384 0.952969835354001 1.61525317123268 1.73803900826258 1.45757916255377 1.64328986202658 1.13439640267867 0.99546365960072 0.973799903889712 0.978439268099766 0.996062428013344 1.02004413657456 0.987957721785469 1.01929945313695 1.02177296960025 0.951098328231017 0.784207814681729 0.863434303072619 0.921880229979715 0.675360011534426 0.133300543266208 0.133334387909621 0.682288744630324 0.802654046772541 0.133295757309065 0.133227963940499 0.492226264899609 0.492226264899609 0.687565028748126 0.691043042697136 0.691070492037744 0.815282251691308 0.81739322328512 0.958614724283592 0.907154283025505 0.830148912606029 0.834429759867301 0.713369211699415 0.509429825103898 0.12260846253878 0 0 0 0 0 0 0 0 0 0 0 0 0 0 0 0 0 0 0 0 0 0 0 0 0 0 0 0 0 0 0 0 0 1.02050434994223 2.4216058741179 2.87813473695038 2.33349537635475 0.767296060222296 1.1373575511967 1.76757421582766 2.35329794171739 2.34253143073725 3.12745628497131 6.66525519721344 6.20628386112082 4.59628191458813 5.03295561318947 6.96179834431509 11.532957419361 10.6154955930943 9.14959112430007 3.36588515694236 0 0 0 0 0 0 4.96263865128462 4.01155911737755 2.01999167609341 0 0 0 -9999 -9999 -9999 -9999 0.503712475986522 -9999 0 0 0 0.604901128443799 4.18280299549669 7.86942105923615 11.4283046435458 11.1326312579476 8.26512952723983 7.81358998614721 11.2292503156006 11.1798563001747 8.69709312392449 10.4846745384874 10.4810529648944 10.8541936237282 10.3476780067138 9.77490754721713 8.83846864131409 7.35095759420468 7.66927322454725 7.51331526266097 7.76359026835541 7.58215429674822 7.66147002061028 8.0148851198308 7.86219535303147 6.15287040265333 6.23161917942822 6.24617002194842 -9999 6.26028836343271 6.31198086180153 -9999 -9999 -9999 -9999 -9999 -9999 -9999 -9999 -9999 -9999 -9999 -9999 -9999 -9999 -9999 -9999 -9999 -9999 -9999 -9999 -9999 -9999 -9999 -9999 -9999 -9999 -9999 -9999 -9999 -9999 -9999 -9999 -9999 -9999 -9999 -9999 -9999 -9999 -9999 -9999 -9999 -9999 -9999 -9999 -9999 -9999 -9999 -9999 -9999 -9999 -9999 -9999 -9999 -9999 -9999 -9999 -9999 -9999 -9999 -9999 -9999 -9999 -9999 -9999 -9999 -9999 -9999 -9999 -9999 -9999 -9999 -9999 -9999 -9999 -9999 -9999 -9999 -9999 -9999 -9999 -9999 -9999 -9999 -9999 -9999 -9999 -9999 -9999 -9999 -9999 -9999
-9999 -9999 -9999 -9999 -9999 -9999 -9999 -9999 -9999 -9999 -9999 -9999 -9999 -9999 -9999 -9999 -9999 -9999 -9999 -9999 -9999 -9999 -9999 -9999 -9999 -9999 -9999 -9999 -9999 -9999 -9999 -9999 -9999 -9999 -9999 -9999 -9999 -9999 -9999 -9999 -9999 -9999 -9999 -9999 -9999 -9999 -9999 -9999 -9999 -9999 -9999 -9999 2.18983458839581 1.16167618582156 0.757544591284496 0 0 0 0 0 0 0 0 0 0 0 0 0 0 0 0 0 0 0 0 0 0 0 0 0 0 0 0 0 0 0 0 0 0 0 0 0 0 0 0 0 0 0 0 0 0 0 0 0 0 0 0 0 0 0 0 0 0 0 0 0 0 0 0 0 0 0 0 0 0 0 0 0 0.131849182388764 1.82223857274877 0.924992978695599 0 0 0 0 0 0 0 0 0 0 0 0 0 0 0 0 0 0 0 0 0 0 0 0 0 0 0 0 0 0 0 0 0 0 0 0 0 0 0 0 0 0 0 0 0 0 0 0 0 0 0 0 0 0 0 0 0 0 0 0 0 0.822080519274356 0.999484462845934 1.06652740984184 1.08639942790592 1.0863455699699 1.0780613795493 1.06373755302468 1.10867198129876 0.959141706185749 1.00208012535814 1.08659721483388 1.10977237450652 1.11696884883375 1.11556464494359 1.1244524073732 1.12470554059 1.06735966676389 1.10326398700266 1.08073131335483 1.07504184421574 1.05521167544567 1.07214281238388 1.07492145078139 1.06398479095848 1.05311345265835 1.05867913268377 1.05607551441877 1.06423569750891 1.06778885487931 1.0678393842319 1.07234521937277 1.07549446155388 1.07812907068598 1.08125153961645 1.08125153961645 1.08114299915208 1.08380325833201 1.08648152562709 1.21746758443247 1.2201646843467 1.22015688046627 1.08965328234311 1.08975828131083 1.09670815621254 1.09769218562283 1.10057042202179 1.10382672642243 1.10642282945594 1.1089134268519 1.10331846083006 1.05880820609263 0.907597626525294 0.13010494425414 0 0 0 0 0 0 0 0 0 0 0 0 0 0 0 0 0 0 0 0 0 0 0 0 0 0 0 0 0 0 0 0 0 0 0 0 0 0 0 1.05905062421311 1.13577992116418 1.25486436418055 1.25168861917647 1.13101154638095 0.481265131318797 0 0 0 0.772445717411139 0.771948963782626 0.932649276445518 0.929482119041312 1.8029296224053 4.23624054734632 4.62276102228563 0.923255288228972 0.931658432948384 0.805210641352301 0.86247541066479 0.935401060825197 0.975209404826191 1.65051220748978 1.00351590630428 0.973840806835297 0.957943723880972 0.89677880849344 0.901263869982943 0.944032103314494 0.974438641040352 1.01301407330809 0.976859048581979 0.784241557619979 0.670153413928966 0.790300265157333 0.870073402353047 0.6770699822548 0 0.488751544652854 0.489914882090397 0.682288744630324 0.133236302775331 0.133141857839844 0.49110023372559 0.685797299643803 0.687537331849276 0.6893044466584 0.81110958580674 0.813245601725146 0.817428019501865 0.900123327985959 0.909540888890318 0.830148912606029 0.834429759867301 0.713395079010517 0.51026362753923 0.121490070770078 0 0 0 0 0 0 0 0 0 0 0 0 0 0 0 0 0 0 0 0 0 0 0 0 0 0 0 0 0 0 0 0 0 0 1.76393396839705 3.86071847288416 3.29495597350025 1.16948878277432 1.19175900157836 2.42735839128807 2.44429063767974 2.4076081010056 2.31450996175249 2.25021819981918 2.3814258141641 3.63397608747704 5.07748816699485 11.5599987365831 11.7346314765195 11.7220016107615 10.8422999002109 1.02299423930618 0 0 0 0 0 0 0.828510083152045 3.5151134385813 3.50220355076627 3.57239502530781 3.3049151297645 2.05506095833136 0.77141595229342 -9999 -9999 -9999 1.71455276418715 -9999 -9999 0 0 3.27769861705963 4.39313589641849 4.95487638974076 8.03700008301137 7.98362602930207 7.8560798405554 6.62204186655968 7.59773733041277 9.45935499767311 7.84061456845595 11.2764906563121 9.67843152979959 8.60990892446191 7.10694985427577 7.1772329193875 7.19297333314737 7.44959951614432 7.64957196771526 6.7257365608474 6.9288656333177 7.89476991528245 7.84722994369158 6.73971829367359 6.16841983479704 6.2256162773727 -9999 -9999 -9999 -9999 -9999 -9999 -9999 -9999 -9999 -9999 -9999 -9999 -9999 -9999 -9999 -9999 -9999 -9999 -9999 -9999 -9999 -9999 -9999 -9999 -9999 -9999 -9999 -9999 -9999 -9999 -9999 -9999 -9999 -9999 -9999 -9999 -9999 -9999 -9999 -9999 -9999 -9999 -9999 -9999 -9999 -9999 -9999 -9999 -9999 -9999 -9999 -9999 -9999 -9999 -9999 -9999 -9999 -9999 -9999 -9999 -9999 -9999 -9999 -9999 -9999 -9999 -9999 -9999 -9999 -9999 -9999 -9999 -9999 -9999 -9999 -9999 -9999 -9999 -9999 -9999 -9999 -9999 -9999 -9999 -9999 -9999 -9999 -9999 -9999 -9999 -9999 -9999 -9999 -9999 -9999 -9999
-9999 -9999 -9999 -9999 -9999 -9999 -9999 -9999 -9999 -9999 -9999 -9999 -9999 -9999 -9999 -9999 -9999 -9999 -9999 -9999 -9999 -9999 -9999 -9999 -9999 -9999 -9999 -9999 -9999 -9999 -9999 -9999 -9999 -9999 -9999 -9999 -9999 -9999 -9999 -9999 -9999 -9999 -9999 -9999 -9999 -9999 -9999 -9999 -9999 -9999 -9999 -9999 2.74641853665719 1.27277325356028 1.16167618582156 0 0 0 0 0 0 0 0 0 0 0 0 0 0 0 0 0 0 0 0 0 0 0 0 0 0 0 0 0 0 0 0 0 0 0 0 0 0 0 0 0 0 0 0 0 0 0 0 0 0 0 0 0 0 0 0 0 0 0 0 0 0 0 0 0 0 0 0 0 0 0 0 0 0 0.997779952344605 0 0 0 0 0 0 0 0 0 0 0 0 0 0 0 0 0 0 0 0 0 0 0 0 0 0 0 0 0 0 0 0 0 0 0 0 0 0 0 0 0 0 0 0 0 0 0 0 0 0 0 0 0 0 0 0 0 0 0 0 0 0 0.696591436335934 0.954153260698675 1.0451064437209 1.08076917053935 1.08635037858048 1.73157222376185 2.13256276813487 2.22490378191139 1.91015204473011 1.68004662400633 1.26701935716119 1.10395336092855 1.10822762418473 1.10973926368571 1.1140357021851 1.10634688247485 1.0893694655266 1.07795612484815 1.07509351025956 1.05521167544567 1.05248789527372 1.04708834938101 1.05583992094551 1.03910780875787 1.05050161320933 1.05867913268377 1.05607551441877 1.06423569750891 1.07045751756084 1.0678393842319 1.06789023236696 1.07502414666826 1.07823220997951 1.0781804733501 1.08015965639206 1.08125153961645 1.08150400749911 1.08114299915208 1.08016687510442 1.08282582040232 1.08287710040027 1.0865330819241 1.08933363158456 1.09215386066723 1.09530044422549 1.09540783191149 1.10072125008772 1.10361752531283 1.10822762418473 1.1040083964614 1.05610898978539 0.822080519274356 0 0 0 0 0 0 0 0 0 0 0 0 0 0 0 0 0 0 0 0 0 0 0 0 0 0 0 0 0 0 0 0 0 0 0 0 0 0 0 0.769266227577754 1.19287206385977 1.13816339865603 1.13816339865603 1.22936680950351 1.05724617651152 0.771904330547034 0.772480534930204 0.939897029725679 0.937135849706204 0.935684007620232 1.11363148993897 1.19894707252026 1.23885152126896 1.85244996220693 3.24059994838131 4.62604732030205 0.874587656944589 0.723135662171882 0.732267297285218 0.813198829223678 0.821262713043453 0.877283058744975 0.966997064682837 0.833542627877327 0.762552303725189 0.934808645247386 0.901263869982943 0.77230237298982 0.663263778587144 0.476686752472201 0.477929056538833 0.784241557619979 0.481599205654184 0.133013385456097 0.67533192872022 0.133239127833254 0.133339750468652 0 0 0 0.133303316186974 0.133227963940499 0.133236302775331 0.685797299643803 0.804802687729869 0.806888027868635 0.809013479664004 0.81110958580674 0.893089099087774 0.897769923405437 0.900123327985959 0.907194199643882 0.911975605126503 0.919125797272789 0.840836499377679 0.511073947119882 0.121490070770078 0 0 0 0 0 0 0 0 0 0 0 0 0 0 0 0 0 0 0 0 0 0 0 0 0 0 0 0 0 0 0 0 0 0 1.19872139702638 3.38404651285046 7.58466003010011 2.41774994620451 2.30502643442074 2.4213970994475 2.41722303853215 2.25655243678901 8.5601533171739 2.32216547641767 2.34676170689785 2.2727053853899 10.8929895846708 11.5184042056292 11.0757398650962 10.722080897468 11.8730679460726 1.9846192451432 0 0 0 0 0 0 0 0 3.55815576434578 5.66540682625396 5.71253079355756 3.64353048104657 2.50785116390224 1.43551935975691 -9999 -9999 1.71887983131823 -9999 -9999 0 0 3.40446016837601 4.38193776583461 5.03258536288903 7.45959085774659 5.15755795349694 5.19231913393067 5.26442487844871 5.927452547342 5.33840377754935 5.42804009644634 6.90590108459964 6.97942937950379 6.42538262173243 7.25603084524721 10.0244090185153 8.85254282181833 7.43446097928593 6.82055857024652 6.08149751780539 6.14718099381671 6.14072169990284 6.16909092998492 6.20939883074708 6.21712668878966 -9999 -9999 -9999 -9999 -9999 -9999 -9999 -9999 -9999 -9999 -9999 -9999 -9999 -9999 -9999 -9999 -9999 -9999 -9999 -9999 -9999 -9999 -9999 -9999 -9999 -9999 -9999 -9999 -9999 -9999 -9999 -9999 -9999 -9999 -9999 -9999 -9999 -9999 -9999 -9999 -9999 -9999 -9999 -9999 -9999 -9999 -9999 -9999 -9999 -9999 -9999 -9999 -9999 -9999 -9999 -9999 -9999 -9999 -9999 -9999 -9999 -9999 -9999 -9999 -9999 -9999 -9999 -9999 -9999 -9999 -9999 -9999 -9999 -9999 -9999 -9999 -9999 -9999 -9999 -9999 -9999 -9999 -9999 -9999 -9999 -9999 -9999 -9999 -9999 -9999 -9999 -9999 -9999 -9999 -9999 -9999 -9999
-9999 -9999 -9999 -9999 -9999 -9999 -9999 -9999 -9999 -9999 -9999 -9999 -9999 -9999 -9999 -9999 -9999 -9999 -9999 -9999 -9999 -9999 -9999 -9999 -9999 -9999 -9999 -9999 -9999 -9999 -9999 -9999 -9999 -9999 -9999 -9999 -9999 -9999 -9999 -9999 -9999 -9999 -9999 -9999 -9999 -9999 -9999 -9999 -9999 -9999 -9999 -9999 4.87644551632589 3.92473412406922 1.30526398543816 0.755338443326364 0 0 0 0 0 0 0 0 0 0 0 0 0 0 0 0 0 0 0 0 0 0 0 0 0 0 0 0 0 0.429098928501054 0 0 0 0 0 0 0 0 0 0 0 0 0 0 0 0 0 0 0 0 0 0 0 0 0 0 0 0 0 0 0 0 0 0 0 0 0 0 0 0 0 0 0 0 0 0 0 0 0 0 0 0 0 0 0 0 0 0 0 0 0 0 0 0 0 0 0 0 0 0 0 0 0 0 0 0 0 0 0 0 0 0 0 0 0 0 0 0 0 0 0 0 0 0 0 0 0 0 0 0 0 0 0 0 0 0 0.694834101301443 1.02082957035806 1.06973072825327 1.07526114470619 1.75704063014914 2.33604413063403 2.45168170884893 2.45328497113581 2.36585240506046 2.2989073193985 2.27024072291601 1.3302346249977 1.09684058824617 1.09551663278459 1.09551663278459 1.10036492281565 1.09248274168588 1.07776966104512 1.05253788708696 1.04978014663132 1.0287433415702 1.02611139005463 1.27696401981823 1.27431464176033 1.2731754084754 1.27043837266793 1.0452762558612 1.05343827928717 1.06163065551887 1.0616807904508 1.06789023236696 1.06794139895205 1.07512741954524 1.07507561979513 1.0781804733501 1.07752053354846 1.07855837359251 1.07850727484823 1.07618479217437 1.07839835111521 1.07881004303704 1.08119461238882 1.08426782651851 1.08705082232644 1.08985317291116 1.0926750527909 1.0979534034032 1.09971391077514 1.10052963577178 1.09837253778349 1.05065389808847 0.822080519274356 0 0 0 0 0 0 0 0 0 0 0 0 0 0 0 0 0 0 0 0 0 0 0 0 0 0 0 0 0 0 0 0 0 0 0 0 0 0 0 0.461780658689339 1.23247701718142 1.23242786465337 1.13820309314692 1.05905062421311 1.18734007186871 1.05351815538459 0.487406739667773 0.490259691465392 0.937161222176285 1.16500029541756 1.28897260876975 1.28778327021911 1.79293316478794 2.87806975011815 4.83247953427132 7.12937255477141 2.53566613406524 0.846170114690947 0.621186458355581 0.739714535996831 0.456285089761871 0.460207504985088 0.464068060735396 0.466620380011915 0.129505547235131 0.770358568845001 0.658155735739403 0.47545722630197 0.47545722630197 0 0 0 0 0 0 0 0.133300543266208 0 0 0 0 0.133236302775331 0.133236302775331 0.80476816083855 0.883756074296896 0.888326282136153 0.88844354396407 0.890761869762695 0.951129614482808 0.953670737828856 0.95618031506005 0.961233083403185 0.971383417495029 0.919166029231949 0.840836499377679 0.510272174493551 0.120364337465825 0 0 0 0 0 0 0 0 0 0 0 0 0 0 0 0 0 0 0 0 0 0 0 0 0 0 0 0 0 0 0 0 0 0 2.45379004837891 7.7404936640358 10.5665233041015 3.13475400870464 2.41836578263597 2.32670267537231 3.1800413555805 9.38806980418967 10.2602915810836 3.59769416275479 2.29937422354625 2.37289336921885 2.41827941682361 9.47559830620493 11.9544878856969 10.9142466298469 8.98540448238844 2.13188071235968 0 0 0 0 0 0 0 0 2.46364576686294 5.70750827869682 6.03146005740248 3.70374918345914 3.51074127134636 2.34552557589732 2.40187401264595 -9999 -9999 -9999 -9999 0 0.987687281816837 3.45803945948131 4.3934735659055 5.24263277331043 8.06600062895234 5.24714686520189 5.47119570118848 5.48979495834812 5.56848397835818 5.50694860341077 5.86180664738265 5.74715893617566 5.82760976908089 5.95930883641831 5.84874889093926 6.75285067775849 6.11061063118518 6.16686764651526 6.19801913194405 6.20496436360823 6.211347487268 6.21655630727484 -9999 -9999 -9999 -9999 -9999 -9999 -9999 -9999 -9999 -9999 -9999 -9999 -9999 -9999 -9999 -9999 -9999 -9999 -9999 -9999 -9999 -9999 -9999 -9999 -9999 -9999 -9999 -9999 -9999 -9999 -9999 -9999 -9999 -9999 -9999 -9999 -9999 -9999 -9999 -9999 -9999 -9999 -9999 -9999 -9999 -9999 -9999 -9999 -9999 -9999 -9999 -9999 -9999 -9999 -9999 -9999 -9999 -9999 -9999 -9999 -9999 -9999 -9999 -9999 -9999 -9999 -9999 -9999 -9999 -9999 -9999 -9999 -9999 -9999 -9999 -9999 -9999 -9999 -9999 -9999 -9999 -9999 -9999 -9999 -9999 -9999 -9999 -9999 -9999 -9999 -9999 -9999 -9999 -9999 -9999 -9999 -9999 -9999 -9999 -9999
-9999 -9999 -9999 -9999 -9999 -9999 -9999 -9999 -9999 -9999 -9999 -9999 -9999 -9999 -9999 -9999 -9999 -9999 -9999 -9999 -9999 -9999 -9999 -9999 -9999 -9999 -9999 -9999 -9999 -9999 -9999 -9999 -9999 -9999 -9999 -9999 -9999 -9999 -9999 -9999 -9999 -9999 -9999 -9999 -9999 -9999 -9999 -9999 -9999 -9999 -9999 -9999 6.57028489161113 4.49853549993327 3.47475976149642 1.21895857524686 0.950824791913366 0 0 0 0 0 0 0 0 0 0 0 0 0 0 0 0 0 0 0 0 0 0 0 0 0 0 0 0 0 0 0 0 0 0 0 0 0 0 0 0 0 0 0 0 0 0 0 0 0 0 0 0 0 0 0 0 0 0 0 0 0 0 0 0 0 0 0 0 0 0 0 0 0 0 0 0 0 0 0 0 0 0 0 0 0 0 0 0 0 0 0 0 0 0 0 0 0 0 0 0 0 0 0 0 0 0 0 0 0 0 0 0 0 0 0 0 0 0 0 0 0 0 0 0 0 0 0 0 0 0 0 0 0 0 0 1.14495352113022 1.70815430330785 2.14674100235079 2.00016586408582 2.31312335035397 2.48891373550033 2.5187631710237 2.48555343567322 2.48846191911373 2.44404259647145 2.37719674275205 2.02773379996216 1.08401173376004 1.07371035285136 1.06924949431423 1.07865656399464 1.08360509549209 1.07507431568253 1.05858349081761 1.04441241959971 1.02606346208052 1.23601255846589 1.92851571236751 2.07528917890647 2.19740546995927 2.11192881988581 1.97402505396208 1.72773953088704 1.05086656261135 1.05909203010376 1.0617312352577 1.06178198947242 1.06448935259927 1.07061094641354 1.07239639040538 1.07287689332319 1.07219146218064 1.07063477990566 1.07063477990566 1.07063477990566 1.07357690056753 1.07618479217437 1.07860981747244 1.08401464049081 1.08569850057168 1.08849631095162 1.0940407422414 1.09488545912258 1.09730634155193 1.08362947420193 1.02629475347182 0.69664069315096 0 0 0 0 0 0 0 0 0 0 0 0 0 0 0 0 0 0 0 0 0 0 0 0 0 0 0 0 0 0 0 0 0 0 0 0 0 0 0 0.461720568622369 1.05914483918705 1.05911397122542 1.13589996641617 1.22639313214433 1.28427755734858 1.12622784876087 0 0 1.11367571843634 1.27743434614968 2.05883907120474 2.37306181632298 2.54803023392104 3.7868026081385 6.61673091196425 7.601685060327 5.27084187440116 0.882729131958583 0.621186458355581 0 0 0 0 0 0 0 0 0 0 0 0 0 0 0 0 0 0 0 0 0 0 0 0.133303316186974 0.883678776216499 0.93872585408864 0.883794925268569 0.94366106840832 0.946167317483248 0.948642786602791 0.991170182704591 1.02571137150654 1.0337671772467 0.968807769004133 0.919166029231949 0.840836499377679 0.511073947119882 0 0 0 0 0 0 0 0 0 0 0 0 0 0 0 0 0 0 0 0 0 0 0 0 0 0 0 0 0 0 0.00803623974657913 0 0 0 0 1.0834360331649 2.42502155279098 6.99776735892859 3.30558083079033 4.34937071501938 10.6040488177476 7.99567763556765 5.41867565738197 5.21840266747617 8.20405266584378 1.19245950325541 2.34546157173318 2.75995086910805 11.7620471144595 11.6838096852109 11.6452977513191 5.16193441634547 1.97401190152308 0 0 0 0 0 0 0 0 4.4820226275659e-05 5.65109439718463 5.73374460609862 3.70863837878728 3.70153759884832 3.43436551222147 3.29952929780725 3.50070275934367 -9999 -9999 -9999 1.24082486568954 2.80367534570019 3.67172115958723 4.54380007105011 5.37557500211128 7.93852981345826 6.81965461208788 5.99385922566562 5.54311468607697 4.60707379887277 5.54916291875371 5.61212966173046 5.83924609322646 6.10212446706214 6.09994124453532 -9999 -9999 -9999 -9999 -9999 -9999 -9999 -9999 -9999 -9999 -9999 -9999 -9999 -9999 -9999 -9999 -9999 -9999 -9999 -9999 -9999 -9999 -9999 -9999 -9999 -9999 -9999 -9999 -9999 -9999 -9999 -9999 -9999 -9999 -9999 -9999 -9999 -9999 -9999 -9999 -9999 -9999 -9999 -9999 -9999 -9999 -9999 -9999 -9999 -9999 -9999 -9999 -9999 -9999 -9999 -9999 -9999 -9999 -9999 -9999 -9999 -9999 -9999 -9999 -9999 -9999 -9999 -9999 -9999 -9999 -9999 -9999 -9999 -9999 -9999 -9999 -9999 -9999 -9999 -9999 -9999 -9999 -9999 -9999 -9999 -9999 -9999 -9999 -9999 -9999 -9999 -9999 -9999 -9999 -9999 -9999 -9999 -9999 -9999 -9999 -9999 -9999 -9999 -9999 -9999 -9999 -9999 -9999
-9999 -9999 -9999 -9999 -9999 -9999 -9999 -9999 -9999 -9999 -9999 -9999 -9999 -9999 -9999 -9999 -9999 -9999 -9999 -9999 -9999 -9999 -9999 -9999 -9999 -9999 -9999 -9999 -9999 -9999 -9999 -9999 -9999 -9999 -9999 -9999 -9999 -9999 -9999 -9999 -9999 -9999 -9999 -9999 -9999 -9999 -9999 -9999 -9999 -9999 -9999 -9999 5.60804309347216 4.93381305844406 3.80488535736348 3.18761355451702 2.08815343808886 0.950679329376443 0 0 0 0 0 0 0 0 0 0 0 0 0 0 0 0 0 0 0 0 0 0 0 0 0 0 0 0 0.765826232876776 0 0 0 0 0 0 0 0 0 0 0 0 0 0 0 0 0 0 0 0 0 0 0 0 0 0 0 0 0 0 0 0 0 0 0 0 0 0 0 0 0 0 0 0 0 0 0 0 0 0 0 0 0 0 0 0 0 0 0 0 0 0 0 0 0 0 0 0 0 0 0 0 0 0 0 0 0 0 0 0 0 0 0 0 0 0 0 0 0 0 0 0 0 0 0 0 0 0 0 0 0 0 0 0.739138929515201 0.351776415356727 1.07842211859658 2.18382083667067 2.40177379893945 2.4387615776595 2.45957224190347 2.63551216656597 3.5825906308512 3.11929647220858 3.13180829234327 2.46235054046252 2.46591685777264 2.32394810484405 1.06970866311849 1.05406730357532 1.0414438689875 1.05370412656576 1.07068562196027 1.07045751756084 1.05050161320933 1.02084511028895 0.999660073451747 1.89979279142654 2.14537749460948 2.26884373614705 2.33735122513377 2.35603080976691 2.32943734844684 2.29250307011695 2.1296237618575 1.74032574516639 1.05646920789924 1.05656988297623 1.05919327550434 1.06270355440667 1.0671399651265 1.06446066761211 1.06497223310033 1.0668810638367 1.06432629158375 1.06540419159895 1.06698150790543 1.06960348206107 1.07484732266222 1.07757216483484 1.08098839238067 1.08376316842078 1.08607286782166 1.08889439643439 1.0864043341024 1.07261428040876 0.991775066874166 0.496863055529691 0 0 0 0 0 0 0 0 0 0 0 0 0 0 0 0 0 0 0 0 0 0 0 0 0 0 0 0 0 0 0 0 0 0 0 0 0 0 0 0 0 0.945378461418735 1.22644250412902 1.27257964332888 1.24532475116167 0.484411221459006 0 0 1.2020740152876 1.29261040958796 1.29194039576133 2.37432221388868 2.99494566818024 3.98836945994528 8.91228964793568 9.61574610649396 5.6941005978961 0.616275902766103 0 0 0 0 0 0 0 0 0 0 0 0 0 0 0 0 0 0 0 0 0 0 0 0 0.133328853057127 0.802688452231591 0.80476816083855 0.886056129835191 1.01227790697178 1.01490759581788 0.988491147961437 0.991124987203555 1.02566419002482 1.05550743216619 1.01216997971838 0.916748251088027 0.715060293796039 0.123658964481575 0 0 0 0 0 0 0 0 0 0 0 0 0 0 0 0 0 0 0 0 0 0 0 0 0 0 0 0 0 0 0 0.512743167513912 1.96613280267149 0.767393130293679 1.08352594365704 2.46694973875796 2.45945394787081 2.45675474560712 3.32163280489927 11.2036766777134 8.48661874494721 8.32889619452319 7.4055481623372 8.76519521805039 2.32440508047423 2.07501253615954 1.1878057459929 1.31109272626644 5.23910063226694 11.3317838615951 10.9194135449397 9.11392475586287 3.52752854857422 0 0 0 0 0 0 0 0 0 3.6364490823478 3.63540994969852 3.73580336851449 5.20774257604757 3.79832709670643 3.82666800556304 3.86170393981414 3.7577947011895 3.40360700823354 -9999 1.93415157591531 3.08828960219339 3.79284076220622 5.20355626412716 5.72548958951997 5.52816141886456 5.71266499061203 5.66906123275712 5.47153305732438 3.77224377696691 3.80538340523505 5.46632869907144 6.13590168302534 6.19391749057159 -9999 -9999 -9999 -9999 -9999 -9999 -9999 -9999 -9999 -9999 -9999 -9999 -9999 -9999 -9999 -9999 -9999 -9999 -9999 -9999 -9999 -9999 -9999 -9999 -9999 -9999 -9999 -9999 -9999 -9999 -9999 -9999 -9999 -9999 -9999 -9999 -9999 -9999 -9999 -9999 -9999 -9999 -9999 -9999 -9999 -9999 -9999 -9999 -9999 -9999 -9999 -9999 -9999 -9999 -9999 -9999 -9999 -9999 -9999 -9999 -9999 -9999 -9999 -9999 -9999 -9999 -9999 -9999 -9999 -9999 -9999 -9999 -9999 -9999 -9999 -9999 -9999 -9999 -9999 -9999 -9999 -9999 -9999 -9999 -9999 -9999 -9999 -9999 -9999 -9999 -9999 -9999 -9999 -9999 -9999 -9999 -9999 -9999 -9999 -9999 -9999 -9999 -9999 -9999 -9999 -9999 -9999 -9999 -9999
-9999 -9999 -9999 -9999 -9999 -9999 -9999 -9999 -9999 -9999 -9999 -9999 -9999 -9999 -9999 -9999 -9999 -9999 -9999 -9999 -9999 -9999 -9999 -9999 -9999 -9999 -9999 -9999 -9999 -9999 -9999 -9999 -9999 -9999 -9999 -9999 -9999 -9999 -9999 -9999 -9999 -9999 -9999 -9999 -9999 -9999 -9999 -9999 -9999 -9999 -9999 -9999 5.01020751217589 4.42343479095871 3.83948890017376 3.60502021476052 3.10697357766355 1.50153192798125 0.759609183636235 0 0 0 0 0 0 0 0 0 0 0 0 0 0 0 0 0 0 0 0 0 0 0 0 0 0 0 2.15213104936805 0 0 0 0 0 0 0 0 0 0 0 0 0 0 0 0 0 0 0 0 0 0 0 0 0 0 0 0 0 0 0 0 0 0 0 0 0 0 0 0 0 0 0 0 0 0 0 0 0 0 0 0 0 0 0 0 0 0 0 0 0 0 0 0 0 0 0 0 0 0 0 0 0 0 0 0 0 0 0 0 0 0 0 0 0 0 0 0 0 0 0 0 0 0 0 0 0 0 0 0 0 0 0.388370802791035 1.0785856085586 1.16732478229572 1.27877728710026 2.02899581382791 2.68567501017467 3.17367962581539 3.16710200233222 3.66074353187226 3.81124026215887 3.72473051334238 3.7261892854243 3.66692695465078 2.4821359887028 2.42842210698722 1.39026049414008 1.04904680985781 1.0287777528444 1.0464865417474 1.06570361815997 1.06508710559655 1.03381763898707 0.997114148627742 1.21827831313448 2.00533459928573 2.22762905808445 2.31750206918226 2.38662448553431 2.40030996997048 2.43364470008645 2.42903290188692 2.41377571524713 2.34696234420444 2.23367918817682 1.99034681724669 1.32031277913235 1.05489322397873 1.05930359869887 1.05672431296785 1.05416117630532 1.05721760686029 1.05721760686029 1.05921594583183 1.06232100231545 1.31783620092865 1.06764107118362 1.07292834749946 1.07512741954524 1.07605348790643 1.07882767395126 1.07807647110046 1.06432979038466 1.03977366961113 0.949298641336764 0.495784109947674 0 0 0 0 0 0 0 0 0 0 0 0 0 0 0 0 0 0 0 0 0 0 0 0 0 0 0 0 0 0 0 0 0 0 0 0 0 0 0 0 0 1.18747653580414 1.2878200035677 1.21736608659454 0.94118634504098 0 0 0 1.03684698344841 1.2671237051402 1.2938533828192 2.42228100097853 3.50960731932449 4.14866740439474 9.65709473594345 9.69579351948379 2.72764151615699 0 0 0 0 0 0 0 0 0 0 0 0 0 0 0 0 0 0 0 0 0 0 0 0 0 0 0.133287421895647 0.133227963940499 0.886056129835191 0.983264672698064 1.01490759581788 0.99107999658492 0.953670737828856 0.958657841075206 1.00684255395776 1.01216997971838 0.919125797272789 0.50855468901102 0 0 0 0 0 0 0 0 0 0 0 0 0 0 0 0 0 0 0 0 0 0 0 0 0 0 0 0 0 0 0 0 0 0.950808183011694 3.00131788830153 2.48884035420465 3.44095914309548 3.41188209671039 2.87632086353472 8.12254242302687 9.01465291989245 11.1828094637082 10.6991752455108 10.7350422390374 7.74811155106785 2.34047188198051 2.30640021604912 2.29916675337403 1.90282255340269 6.20735388838783 10.1269607419449 9.48505061053866 5.69237045137854 3.05344523007216 0.258655678950907 0 0 1.46596015902931 0 0 0 0 0 0 1.26984216783483 3.75368181777326 5.55114903418414 4.7249257426856 5.58429457474698 3.89740813729774 3.60089428474691 3.52193677665037 3.67035234214506 -9999 3.45736116879549 3.82345182215449 3.82299744504583 4.99525058024628 4.26592975670725 3.81881053812663 4.74325827317334 4.28545244899828 3.89048166967225 5.13276871213563 5.99188560313742 -9999 -9999 -9999 -9999 -9999 -9999 -9999 -9999 -9999 -9999 -9999 -9999 -9999 -9999 -9999 -9999 -9999 -9999 -9999 -9999 -9999 -9999 -9999 -9999 -9999 -9999 -9999 -9999 -9999 -9999 -9999 -9999 -9999 -9999 -9999 -9999 -9999 -9999 -9999 -9999 -9999 -9999 -9999 -9999 -9999 -9999 -9999 -9999 -9999 -9999 -9999 -9999 -9999 -9999 -9999 -9999 -9999 -9999 -9999 -9999 -9999 -9999 -9999 -9999 -9999 -9999 -9999 -9999 -9999 -9999 -9999 -9999 -9999 -9999 -9999 -9999 -9999 -9999 -9999 -9999 -9999 -9999 -9999 -9999 -9999 -9999 -9999 -9999 -9999 -9999 -9999 -9999 -9999 -9999 -9999 -9999 -9999 -9999 -9999 -9999 -9999 -9999 -9999 -9999 -9999 -9999 -9999 -9999 -9999 -9999 -9999
-9999 -9999 -9999 -9999 -9999 -9999 -9999 -9999 -9999 -9999 -9999 -9999 -9999 -9999 -9999 -9999 -9999 -9999 -9999 -9999 -9999 -9999 -9999 -9999 -9999 -9999 -9999 -9999 -9999 -9999 -9999 -9999 -9999 -9999 -9999 -9999 -9999 -9999 -9999 -9999 -9999 -9999 -9999 -9999 -9999 -9999 -9999 -9999 -9999 -9999 -9999 -9999 4.52196994821197 3.98941053466875 3.83457665016096 3.60276308683444 3.27757814372342 2.66414397751125 2.55705754369175 1.71030855877213 0.839876041765359 0 0 0 0 0 0 0 0 0 0 0 0 0 0 0 0 0 0 0 0 0 0 0 0 0 2.34031617320929 0.947205878132272 0 0 0 0 0 0 0 0 0 0 0 0 0 0 0 0 0 0 0 0 0 0 0 0 0 0 0 0 0 0 0 0 0 0 0 0 0 0 0 0 0 0 0 0 0 0 0 0 0 0 0 0 0 0 0 0 0 0 0 0 0 0 0 0 0 0 0 0 0 0 0 0 0 0 0 0 0 0 0 0 0 0 0 0 0 0 0 0 0 0 0 0 0 0 0 0 0 0 0.417651778924176 0.411319196473675 0.750610539317104 1.07665721803151 1.27091702529896 1.33029596756179 1.36784975312037 2.18494488104253 3.28705528171197 3.73557695318585 3.67988922273617 3.79356597910884 3.8359389486105 3.81684461004783 3.76814530702766 3.78317782270549 3.17102095348412 2.44544469719995 2.01875376207545 1.0618938029348 1.05107320666931 1.05927314418618 1.0668810638367 1.05889325444656 1.01568632828603 0.924609533422315 1.80209588244496 2.0418312763429 2.15965112838623 2.29989536453125 2.39774526577643 2.42675803891933 2.461819147167 2.46289677557326 2.47102442661534 2.4572083106975 2.44662044007455 2.40879571141607 2.38543665152209 2.3468740828484 2.29802961028837 2.2979804863055 2.29553355451584 2.29857982721018 2.30022390626165 2.3027602281684 2.23306815224811 2.23902047632783 2.23724662698309 2.14097162394964 2.14631759680905 2.15114814983204 1.99570444778464 1.99025209787073 1.74224441629854 1.24677188429819 0.944399547642491 0.493582283927617 0 0 0 0 0 0 0 0 0 0 0 0 0 0 0 0 0 0 0 0 0 0 0 0 0 0 0 0 0 0 0 0 0 0 0 0 0 0 0 0.473875018328934 0 0.477628068518742 1.12634971379224 1.12630936124056 0 0 0 0.771176208463305 1.22255161134007 1.28407467764216 2.80126982653645 3.41001948185282 3.5485421217833 3.55114666268773 4.32449728211696 4.39895534762917 2.07246768124092 0 0 0 0 0 0 0 0 0 0 0 0 0 0 0 0 0 0 0 0 0 0 0 0 0 0 0 0 0.133114401555893 0.687592653765667 0.946124984022087 0.895385609511281 0.900083589773188 0.904815665963777 0.907194199643882 0.973882336961172 0.838617448701117 0 0 0 0 0 0 0 0 0 0 0 0 0 0 0 0 0 0 0 0 0 0 0 0 0 0 0 0 0 0 0 0 0 0 0.766581522680942 2.44064398884904 2.97974730848108 6.14012073104403 5.44530376963715 10.494051313454 9.07709081696254 8.89992227615284 8.25433559895142 3.72932564621979 2.74992852181058 2.32448113865048 2.31325866923846 2.29231851193498 7.82981147377163 6.04106347331992 9.71253469556336 9.72240279964297 10.1801536920535 3.86951013574147 3.26931281243177 0 0 0 0 0 0 0 0 0 2.14555307069163 1.54493520098801 3.75414323558345 5.81062515707663 5.97385840193606 5.78923574988555 3.90312452077359 3.94444546110194 3.88010813129283 3.82705583579035 -9999 3.66712439471432 3.73800274951202 3.87511966394533 3.91715686588182 4.33133906881306 3.90929847689184 3.91579853566307 3.91983656319549 4.68726163370281 6.02074306971298 6.4444799132487 -9999 -9999 -9999 -9999 -9999 -9999 -9999 -9999 -9999 -9999 -9999 -9999 -9999 -9999 -9999 -9999 -9999 -9999 -9999 -9999 -9999 -9999 -9999 -9999 -9999 -9999 -9999 -9999 -9999 -9999 -9999 -9999 -9999 -9999 -9999 -9999 -9999 -9999 -9999 -9999 -9999 -9999 -9999 -9999 -9999 -9999 -9999 -9999 -9999 10.8352355418863 12.5404170986229 9.57054354584413 -9999 10.1494373382312 9.96882782244974 -9999 -9999 -9999 -9999 -9999 -9999 -9999 -9999 -9999 -9999 -9999 -9999 -9999 -9999 -9999 -9999 -9999 -9999 -9999 -9999 -9999 -9999 -9999 -9999 -9999 -9999 -9999 -9999 -9999 -9999 -9999 -9999 -9999 -9999 -9999 -9999 -9999 -9999 -9999 -9999 -9999 -9999 -9999 -9999 -9999 -9999 -9999 -9999 -9999 -9999 -9999 -9999 -9999 -9999 -9999 -9999
-9999 -9999 -9999 -9999 -9999 -9999 -9999 -9999 -9999 -9999 -9999 -9999 -9999 -9999 -9999 -9999 -9999 -9999 -9999 -9999 -9999 -9999 -9999 -9999 -9999 -9999 -9999 -9999 -9999 -9999 -9999 -9999 -9999 -9999 -9999 -9999 -9999 -9999 -9999 -9999 -9999 -9999 -9999 -9999 -9999 -9999 -9999 -9999 -9999 -9999 -9999 -9999 4.07224162275234 4.00241204592018 3.74331682965928 3.29358005566764 3.27971381404431 3.11056825284274 2.7853525871318 2.5479527015726 2.02520073443228 1.70831797040913 0.41688089881454 0.416962161474787 0.429992994758598 0.761450741879838 0 0.441660662712897 0.447027538448101 0 0 0 0 0 0 0 0 0 0 0 0 0 0 0 0 0 0 0 0 0.48389983381332 0 0 0 0 0 0 0 0 0 0 0 0 0 0 0 0 0 0 0 0 0 0 0 0 0 0 0 0 0 0 0 0 0 0 0 0 0 0 0 0 0 0 0 0 0 0 0 0 0 0 0 0 0 0 0 0 0 0 0 0 0 0 0 0 0 0 0 0 0 0 0 0 0 0 0 0 0 0 0 0 0 0 0 0 0 0 0 0 0 0 0 0 0 0 0 0 0.950208807978901 1.15632759785298 1.158289306114 1.22212457210151 1.32393658025989 2.11689733099454 2.11757906243365 3.05913053030844 3.25525078010037 3.61888618658758 3.73908737224202 4.73190009584779 4.74047631920773 4.1553045812299 3.8143054757521 3.80596259419288 3.57156609051012 2.47133897976093 2.3686657416407 1.79767926024612 1.06831087593751 1.0695024231844 1.06953273532278 1.0451791155339 1.27630465685156 1.49454796027474 1.56519575703359 1.43012160889977 1.86948074621825 2.21032853553039 2.35356444393179 2.41752054974169 2.45849526494051 2.46302785493007 2.47547174971514 2.47084682774209 2.47365161547869 2.47294780263141 2.47034871998766 2.46401446702687 2.45084778914671 2.44834760265864 2.43803032119111 2.4379820615973 2.44125913070556 2.43606217225115 2.42415163264442 2.42563554519122 2.40291408680036 2.38143055799492 2.38107499571772 2.33384540295163 2.3390784337043 2.32560436785091 2.25576137286612 2.06124843603058 1.58937488488446 0.492459845790942 0 0 0 0 0 0 0 0 0 0 0 0 0 0 0 0 0 0 0 0 0 0 0 0 0 0 0 0 0 0 0 0 0 0 0 0 0 0 0 0 0 0 0 0 0 0 1.16500029541756 1.27037810367462 1.25676050226296 1.30171952094543 3.5559183649496 3.60339612607604 3.57427710386406 3.08551334806715 1.23290162470617 1.1532573514925 0.518089726076108 0 0 0 0 0 0 0 0 0 0 0 0 0 0 0 0 0 0 0 0 0 0 0 0 0 0 0 0 0 0.6893044466584 0.813176077682074 0.49670493138215 0.49886292901043 0.501943517153946 0.706575135719599 0.709995457100082 0.126424813635678 0 0 0 0 0 0 0 0 0 0 0 0 0 0 0 0 0 0 0 0 0 0 0 0 0 0 0 0 0 0 0 0 0 0 1.60236418310522 2.55030268930399 5.53261103316171 11.1128914883918 11.6686340151318 11.399317080494 10.3316814316896 11.5769025683326 7.76924071004357 5.66335019630116 3.96567463018266 2.32293501717461 5.29083842260069 8.83450810170101 11.6054433124889 9.95922213316808 8.68938959746743 9.81304665164831 8.15333643855097 4.57803960922776 2.89706038119176 0 0 0 0 0 1.45313196570147 0 3.00957296576949 3.44616285022121 3.51124913684056 3.2939137129888 3.75595916650564 6.01037644921168 6.05542569517838 5.922700045326 6.19697419870093 6.14657703373369 5.42534844213399 3.99761890728494 3.96776531945367 3.83038260965092 -9999 -9999 3.91890026032048 3.92242703403562 3.94250973701346 3.94606507398624 -9999 -9999 -9999 -9999 -9999 -9999 -9999 -9999 -9999 -9999 -9999 -9999 -9999 -9999 -9999 -9999 -9999 -9999 -9999 -9999 -9999 -9999 -9999 -9999 -9999 -9999 -9999 -9999 -9999 -9999 -9999 -9999 -9999 -9999 -9999 -9999 -9999 -9999 -9999 -9999 -9999 -9999 -9999 -9999 -9999 -9999 -9999 -9999 -9999 -9999 -9999 -9999 11.583070507883 12.4520876090194 12.4165515411815 11.4730210935808 12.7012325582007 13.2704814344702 12.5714435897146 13.2698334601172 10.4068042380151 -9999 -9999 -9999 -9999 -9999 -9999 -9999 -9999 -9999 -9999 -9999 -9999 -9999 -9999 -9999 -9999 -9999 -9999 -9999 -9999 -9999 -9999 -9999 -9999 -9999 -9999 -9999 -9999 -9999 -9999 -9999 -9999 -9999 -9999 -9999 -9999 -9999 -9999 -9999 -9999 -9999 -9999 -9999 -9999 -9999 -9999 -9999 -9999 -9999 -9999 -9999 -9999 -9999 -9999
-9999 -9999 -9999 -9999 -9999 -9999 -9999 -9999 -9999 -9999 -9999 -9999 -9999 -9999 -9999 -9999 -9999 -9999 -9999 -9999 -9999 -9999 -9999 -9999 -9999 -9999 -9999 -9999 -9999 -9999 -9999 -9999 -9999 -9999 -9999 -9999 -9999 -9999 -9999 -9999 -9999 -9999 -9999 -9999 -9999 -9999 -9999 -9999 -9999 -9999 -9999 -9999 4.55856655921671 4.05573515177923 3.90910269118953 3.73755373309039 3.67753366191124 3.72611891992019 3.63956423893883 3.43919808911244 3.1728490207639 2.67069997188527 2.46469575139844 1.49194147201316 0.950824791913366 0.950679329376443 0.950112689163793 1.60645267458445 1.06749655310801 0.456980374738838 0 0 0 0 0 0 0 0 0 0 0 0 0 0 0 0 0 0 1.05194322149949 1.12167812951554 0 0 0 0 0 0 0 0 0 0 0 0 0 0 0 0 0 0 0 0 0 0 0 0 0 0 0 0 0 0 0 0 0 0 0 0 0 0 0 0 0 0 0 0 0 0 0 0 0 0 0 0 0 0 0 0 0 0 0 0 0 0 0 0 0 0 0 0 0 0 0 0 0 0 0 0 0 0 0 0 0 0 0 0 0 0 0 0 0 0 0 0 0.759916932057948 1.07064923867495 0.950208169129342 0.950033040769117 1.21480845364234 1.25991346815456 1.31743133546834 1.75271351862372 1.75716958546611 2.54062763748092 2.60974135575331 2.66297252456556 3.21089381973526 3.4087721817401 3.93800146582774 4.81876458001495 4.83654338009801 4.72402660044013 4.53404711937921 3.81293241557916 3.66196535762589 2.71895292645842 2.46139956545459 2.36693776099179 2.01991918997419 1.40297510326142 1.37936248948098 1.32931896886039 1.86734794239106 1.75633863870501 1.24500151736146 1.33093485688768 1.54402418453676 2.10158234057826 2.34644110635421 2.40268669814198 3.08925290430902 3.52169337952086 3.52301479404811 3.37398179586921 3.11069649775759 2.59745604729163 2.46515155221337 2.46414709556986 2.46409915518428 2.46353287311823 2.46117524766762 2.46187883114843 2.45989576598839 2.46005405953314 2.46068227011576 2.44456365781844 2.4326316598598 2.41504430967658 2.38623934443507 2.3768299375683 2.35069820553336 2.33064140950016 2.2649969659678 2.26746173279701 2.04589227558315 1.21542563976364 0.28387144737683 0 0 0 0 0 0 0 0 0 0 0 0 0 0 0 0 0 0 0 0 0 0 0 0 0 0 0 0 0 0 0 0 0 0 0 0 0 0 0 0 0.772258447456226 0.942368296368722 0 0 0 0.935760140820728 1.11104720539706 1.0368842087335 1.28090442893737 3.61917968045279 3.58872265196727 3.1054724369618 1.24615335911228 1.11900415657365 0 0 0 0 0 0 0 0 0 0 0 0 0 0 0 0 0 0 0 0 0 0 0 0 0 0 0 0 0 0 0 0 0.132574604396947 0 0 0 0.128611071439942 0.508544514948907 0.716693250040132 0 0 0 0 0 0 0 0 0 0 0 0 0 0 0 0 0 0 0 0 0 0 0 0 0 0 0 0 0 0 0 0 0.768907269343128 0 1.53338346715296 2.45933900543501 5.60922837987003 11.8492182999763 10.9723841417331 10.1937915693058 11.510773240698 11.6628787942691 7.96032314414272 8.24569987310525 5.89221060783987 2.94079912476603 9.98448779134601 11.7444784198535 10.8655610672701 9.87830151475014 10.0006512855167 10.7490649532902 5.19135433556964 4.88756317550942 0.50583807487537 0 0 0 0 2.45935939932222 3.48234486895027 3.52941253354323 3.54914345232943 3.54304792468479 3.67651019927334 5.79228332157911 5.79334316767175 5.94015270416203 6.0393118537341 5.76098143071774 6.01885475895561 6.24090569296565 6.21837287630105 6.41455148729421 4.76161518262097 4.34861808155195 -9999 -9999 -9999 -9999 -9999 -9999 -9999 -9999 -9999 -9999 -9999 -9999 -9999 -9999 -9999 -9999 -9999 -9999 -9999 -9999 -9999 -9999 -9999 -9999 -9999 -9999 -9999 -9999 -9999 -9999 -9999 -9999 -9999 -9999 -9999 -9999 -9999 -9999 -9999 -9999 -9999 -9999 -9999 -9999 -9999 -9999 -9999 -9999 -9999 -9999 -9999 -9999 -9999 -9999 -9999 -9999 -9999 -9999 -9999 12.452469417937 12.4816728975344 12.4763850249952 13.2126329074253 12.4987939423884 12.4811206226828 12.4609988201162 -9999 -9999 -9999 -9999 -9999 -9999 -9999 -9999 -9999 -9999 -9999 -9999 -9999 -9999 -9999 -9999 -9999 -9999 -9999 -9999 -9999 -9999 -9999 -9999 -9999 -9999 -9999 -9999 -9999 -9999 -9999 -9999 -9999 -9999 -9999 -9999 -9999 -9999 -9999 -9999 -9999 -9999 -9999 -9999 -9999 -9999 -9999 -9999 -9999 -9999 -9999 -9999 -9999 -9999 -9999
-9999 -9999 -9999 -9999 -9999 -9999 -9999 -9999 -9999 -9999 -9999 -9999 -9999 -9999 -9999 -9999 -9999 -9999 -9999 -9999 -9999 -9999 -9999 -9999 -9999 -9999 -9999 -9999 -9999 -9999 -9999 -9999 -9999 -9999 -9999 -9999 -9999 -9999 -9999 -9999 -9999 -9999 -9999 -9999 -9999 -9999 -9999 -9999 -9999 -9999 -9999 -9999 -9999 4.0598426383394 4.00980901197766 3.94585008345752 3.9151144105471 3.92180415778985 3.81397724015073 3.81969641908706 3.81012232137685 3.65481682374492 3.44740081531479 2.61176548863014 1.15964076833562 1.15571827518776 1.97735016043083 2.1549455042981 1.60893414985253 0.769222549519107 0 0 0 0 0 0 0 0.943482976596263 2.56671446310144 0.942436066778787 0 1.13148029944266 0 1.05578452201038 1.05575920669123 0.771818458884383 0 0 1.17389833127215 1.20857132267881 0 0 0 0 0 0 0 0 0 0 0 0 0 0 0 0 0 0 0 0 0 0 0 0 0 0 0 0 0 0 0 0 0 0 0 0 0 0 0 0 0 0 0 0 0 0 0 0 0 0 0 0 0 0 0 0 0 0 0 0 0 0 0 0 0 0 0 0 0 0 0 0 0 0 0 0 0 0 0 0 0 0 0 0 0 0 0 0 0 0 0 0.76181429038039 1.07067732414259 0.950320756229947 1.07202759619484 1.21228055592131 1.29104146578096 1.33087804542736 1.77322574980274 2.31175394779375 2.58957630655802 2.67332736029857 2.69649782229664 3.01976082648705 3.42437153404249 4.33593317958015 4.66382264341197 4.85911637427641 4.96678473479722 4.93718310248608 4.85663728329645 4.52973603870041 3.75415548692994 3.4299237383034 2.49679368183171 2.4786339891467 2.42368475948872 2.29794674365077 2.20078257699667 2.1481715848852 1.9694314321585 1.42399005614005 1.32575028581717 1.37374478225966 1.42015999490348 2.08976459466126 2.48502473856131 3.48736265748033 3.73663092346509 3.76689267034613 3.76721795874339 3.77471343582173 3.77519942825114 3.74175340598266 3.6192090667834 3.51472385093941 3.36626296818396 3.36025605146305 3.10834861006691 2.61915337309071 2.44750139092115 2.43645322432237 2.43711799379117 2.41594292148555 2.40126375842872 2.33838495792935 2.27616935323481 2.20624295226176 2.19768799437537 2.18953619015759 2.1916396446182 2.0523714422922 2.03192151458768 1.42332523429415 1.08243287899307 0.311013630679851 0 0 0 0 0 0 0 0 0 0 0 0 0 0 0 0 0 0.950796295309743 0.950766283536041 1.07204532501508 1.33169164341555 0.762677373259274 0.440378664147808 0.764280902894855 0.446020888262912 0 0 0 0 0 0 0 0 0 0 0 0 0 0 0 0.484191633496094 0 0 0 0 0.772473866639244 1.27049132192416 3.45038206108405 3.55931846554559 3.02929981185904 1.22782035151312 1.08039790133266 0.0465540485654588 0 0 0 0 0 0 0 0 0 0 0 0 0 0 0 0 0 0 0 0 0 0 0 0 0 0 0 0 0 0 0 0 0 0 0 0 0 0 0 0 0 0 0 0 0 0 0 0 0 0 0 0 0 0 0 0 0 0 0 0 0 0 0 0 0 0 0 0 0 0 3.41765584158194 5.62715520293035 2.41841780792725 2.47000742929024 4.55467283531636 8.02603067889666 10.9925757620958 8.87164710288796 7.3138112628758 10.0548462321021 10.3851611779312 10.7876786913316 11.6103015501624 8.84801199455298 6.19621885134048 9.58672051090631 11.8327517725775 11.7323895619104 10.2467229020807 10.3470697731972 11.3674903624929 5.64090863744139 5.17293169255369 0.916788488465184 0 0.116168201982344 0.51771407336392 0.519387210283192 0.792510689988772 3.34041128247314 3.5342687617956 3.58598910189082 3.63176920608274 3.69236051423673 4.8993977993314 3.80301952343467 5.59565577712568 6.16304809315568 6.25240909865841 5.83461876739798 6.76980806786995 7.2787210937178 6.10387047406811 6.45291203802404 5.33575075090547 -9999 -9999 -9999 -9999 -9999 -9999 -9999 -9999 -9999 -9999 -9999 -9999 -9999 -9999 -9999 -9999 -9999 -9999 -9999 -9999 -9999 -9999 -9999 -9999 -9999 -9999 -9999 -9999 -9999 -9999 -9999 -9999 -9999 -9999 -9999 -9999 -9999 -9999 -9999 -9999 -9999 -9999 -9999 -9999 -9999 -9999 -9999 -9999 -9999 -9999 -9999 10.3227875292099 10.7112272399799 10.9925839989396 -9999 -9999 -9999 10.8143478473365 -9999 -9999 9.49837714597482 9.75160340092489 9.20276308830229 8.73773368425613 -9999 -9999 -9999 -9999 -9999 -9999 -9999 -9999 -9999 -9999 -9999 -9999 -9999 -9999 -9999 -9999 -9999 -9999 -9999 -9999 -9999 -9999 -9999 -9999 -9999 -9999 -9999 -9999 -9999 -9999 -9999 -9999 -9999 -9999 -9999 -9999 -9999 -9999 -9999 -9999 -9999 -9999 -9999 -9999 -9999 -9999 -9999 -9999 -9999 -9999 -9999 -9999 -9999 -9999 -9999 -9999 -9999
-9999 -9999 -9999 -9999 -9999 -9999 -9999 -9999 -9999 -9999 -9999 -9999 -9999 -9999 -9999 -9999 -9999 -9999 -9999 -9999 -9999 -9999 -9999 -9999 -9999 -9999 -9999 -9999 -9999 -9999 -9999 -9999 -9999 -9999 -9999 -9999 -9999 -9999 -9999 -9999 -9999 -9999 -9999 -9999 -9999 -9999 -9999 -9999 -9999 -9999 -9999 -9999 -9999 -9999 4.08097908568737 4.06902165234724 4.03593844144881 4.04744956918058 4.0271815150447 3.99453565164535 4.00064378818657 3.85969362323967 3.79929965677343 3.25480354557585 2.46182286744169 1.68868608012 1.65345273633958 2.01376586700506 1.14070718100841 0.770074680561602 0 0 0 0 0 0 0.487081251529544 4.19128264370091 9.04472207916476 10.192137280282 0.772458263537256 0.772433807789061 1.21780728959087 2.34732492997709 1.7510165809306 2.23200593153644 0 0 1.25304474880447 0 0 0 0 0 0.0197481890179119 0 0 0 0 0 0 0 0 0 0 0 0 0 0 0 0 0 0 0 0 0 0 0 0 0 0 0 0 0 0 0 0 0 0 0 0 0 0 0 0 0 0 0 0 0 0 0 0 0 0 0 0 0 0 0 0 0 0 0 0 0 0 0 0 0 0 0 0 0 0 0 0 0 0 0 0 0 0 0 0 0 0 0 0 0.762113209589283 1.07069901166971 1.1521970583662 1.07205730391905 1.15428223532739 1.21221102149578 1.25693326829154 1.33082953755348 1.77911634272255 2.30217709486696 2.43970901068941 2.62768269567854 3.40174251200342 3.76876652730707 3.85481750563182 4.04719734397033 3.99003358550672 4.84964053334344 5.02239483894375 5.05690729576814 5.08612940515295 5.07740521987086 4.94547548063832 3.77863225157199 3.65190786643562 3.18986478232134 2.49038452869535 2.44007546781971 2.39837317720653 2.2961272471255 2.19984341797624 1.80692925688633 1.348671820579 1.3846170996047 1.40487017367323 1.41574618028786 2.0790174846094 3.42860314433175 3.73342679409267 3.80206920844944 3.80694750410568 3.82039857449048 3.80945374924745 3.81332110977336 3.80184531714716 3.80239449973804 3.76944578208036 3.7445574074323 3.74760280802564 3.70833939509392 3.65939419097895 3.59377920367829 3.48668163403264 3.07584980948723 2.59262143555229 2.27669087438536 2.08861816412814 1.899236580151 1.54753087411075 1.54520918423639 1.53711348882582 1.53715131283019 1.39361567846908 1.39367419116149 1.3667440674784 1.28801933742146 1.08225841968739 0.725305806879949 0.32283902193621 0 0 0 0 0 0 0 0 0 0 0 0 0 0.950815116834951 1.21695023116771 1.25943565589548 1.15413431801237 1.28126142431015 1.34347821050972 1.20421474231599 1.06619209975019 1.06617664537892 0.456031608409722 0.456031608409722 0 0 0 0 0 0 0 0 0 0 0 0 0 0 0 0 0 0 0.772651731352394 1.11901848559708 1.26723541711356 1.84513320098288 2.77008604357386 1.24223750912871 1.02050434994223 0 0 0 0 0 0 0 0 0 0 0 0 0 0 0 0 0 0 0 0 0 0 0 0 0 0 0 0 0 0 0 0 0 0 0 0 0 0 0 0 0 0 0 0 0 0 0 0 0 0 0 0 0 0 0 0 0 0 0 0 0 0 0 0 0 0 0 0 0 0 0 0 2.44246596609436 3.67081660818371 2.54263819035849 5.50990957587612 10.2339003812239 11.5459085445054 11.1764760511924 10.0559929382539 9.29374163286194 8.66660037236038 11.1553902868422 11.6731711156222 10.7734075934609 11.083344230262 8.82786115791404 7.97564523718393 11.1433942790502 11.7985573105518 8.6348533560661 6.87112063347778 8.8409488183833 7.97853490693788 5.22024028152026 1.70693103954954 0.847398542512495 1.86909511894858 2.56750707852165 1.71068992966961 0.0834265895417331 0.5328668183325 2.35451917872701 3.55921849654391 3.64803909926615 4.8597809888804 4.89293727954058 4.22158227361268 6.08032328116039 3.86687892963245 6.27668091362048 7.76995534892996 7.61362848011171 7.83499113333205 6.29597048125608 6.47239046497737 6.13678188136446 -9999 -9999 -9999 -9999 -9999 -9999 -9999 -9999 -9999 -9999 -9999 -9999 -9999 -9999 -9999 -9999 -9999 -9999 -9999 -9999 -9999 -9999 -9999 -9999 -9999 -9999 -9999 -9999 -9999 -9999 -9999 -9999 -9999 -9999 -9999 -9999 -9999 -9999 -9999 -9999 -9999 -9999 -9999 -9999 -9999 -9999 -9999 -9999 -9999 -9999 -9999 -9999 11.3177993657843 12.7439576343252 -9999 -9999 9.71259691715352 12.2457360573269 11.1909696721512 -9999 -9999 -9999 -9999 -9999 -9999 -9999 -9999 -9999 -9999 -9999 -9999 -9999 -9999 -9999 -9999 -9999 -9999 -9999 -9999 -9999 -9999 -9999 -9999 -9999 -9999 -9999 -9999 -9999 -9999 -9999 -9999 -9999 -9999 -9999 -9999 -9999 -9999 -9999 -9999 -9999 -9999 -9999 -9999 -9999 -9999 -9999 -9999 -9999 -9999 -9999 -9999 -9999 -9999 -9999 -9999 -9999 -9999 -9999 -9999 -9999 -9999
-9999 -9999 -9999 -9999 -9999 -9999 -9999 -9999 -9999 -9999 -9999 -9999 -9999 -9999 -9999 -9999 -9999 -9999 -9999 -9999 -9999 -9999 -9999 -9999 -9999 -9999 -9999 -9999 -9999 -9999 -9999 -9999 -9999 -9999 -9999 -9999 -9999 -9999 -9999 -9999 -9999 -9999 -9999 -9999 -9999 -9999 -9999 -9999 -9999 -9999 -9999 -9999 -9999 -9999 -9999 4.86896836852049 4.56769716918602 4.10144362432809 4.09752130981433 4.08514208561415 4.09199374117387 4.07764553835238 4.47828092074723 4.27351961023915 3.31493564851285 2.38000383936215 2.04579852090207 1.66593085383184 1.13368643147743 0.943466500407644 0 0.941268740334619 0 0 0 0 0 2.50835414087674 9.49131780019544 9.54507260169352 1.755159739322 2.22564861065268 1.17676359189224 2.47820291868335 2.241286380366 1.23947144808538 2.33825384772888 1.25304474880447 1.26411201823659 0 0 0.924691492430859 0.76890243117348 0.0140045639003114 1.07794513467527 0 0 0 0 0 0 0 0 0 0 0 0 0 0 0 0 0 0 0 0 0 0 0 0 0 0 0 0 0 0 0 0 0 0 0 0 0 0 0 0 0 0 0 0 0 0 0 0 0 0 0 0 0 0 0 0 0 0 0 0 0 0 0 0 0 0 0 0 0 0 0 0 0 0 0 0 0 0 0 0 0 0 0 0.762283107207325 1.15004425146425 1.25392654508586 1.30719293622154 1.30719293622154 1.31045481517079 2.11227966417701 2.11227966417701 2.42905083665171 2.51472674138299 3.36775125483494 3.36886256292849 3.61865092355571 3.83199979898941 3.95462461564337 3.97364899193174 4.67134003843292 4.68432495981671 4.81221416964085 5.00272093438087 5.05582128433574 5.09654407710012 5.07767201286591 4.97511328882923 4.67968684853585 3.66715998409679 3.53360580911803 2.75421677497551 2.42078289937211 2.37669157835789 2.25738754380519 2.05881237556812 1.49101115071165 1.37448548986029 1.38753260647865 1.40767465710859 1.40894391570968 3.00167011441412 3.57946853123623 3.75744696990717 3.79342931237999 3.780588786535 3.76974411776502 3.76974411776502 3.78049525807068 3.78540506181649 3.78491705930157 3.79005133353866 3.7891380038378 3.77240293489252 3.75570019552278 3.75502621890548 3.7358311040577 3.69764691513542 3.56816528062703 3.25469182959601 2.2477717154802 1.40910706318278 1.41213468371763 1.41113547719659 1.41060961381681 1.4046593053122 1.4046593053122 1.39680891848782 1.4004369294918 1.38048929260641 1.31975719040211 1.2371372702811 1.08195706496478 0.946546210233098 0.345718289442275 0 0 0 0 0 0 0 0 0 0 0 0.75476426289868 0.950785014971713 1.34727846494062 1.32691309313201 1.30694402266322 1.34828817368073 1.3362503086255 1.27176898763026 1.2041775338424 1.14552987131885 0.947966289261031 0.769002161406815 0.465203220913681 0.469359647893347 0.473269237670696 0.47335942579797 0 0 0 0 0 0 0 0 0 0 0.487136138185206 1.04585562808204 0.940009792247237 0.772649721465759 1.04588763678455 1.11905856575378 1.23591757297538 1.27757562867513 1.25328087616916 1.09737000137875 0.511603868283135 0 0 0 0 0 0 0 0 0 0 0 0 0 0 0 0 0 0 0 0 0 0 0 0 0 0 0 0 0 0 0 0 0 0 0 0 0 0 0 0 0 0 0 0.770728832289486 0 0 0 0 0 0 0 0 0 0 0 0 0 0 0 0 0 0 0 0 0 0 0 0 0 0 0 0.505520180823084 2.20493139131237 2.48381105437771 2.40816858096709 3.69230187341565 10.9710662986732 11.3133589978585 11.8535821868872 11.6748266314091 10.8905699852632 9.7503237070865 11.4216307518101 11.2609133241053 10.514782564897 10.3445158773026 11.0892802908893 11.8891391881475 11.770143834673 11.9264225909705 10.3069073341262 7.92049599347952 7.81330032746636 11.580054106111 7.06696997738357 3.04433343280879 1.95557249216183 1.95104976080388 2.8785923642848 2.87606709453576 2.09500578601729 0.76865731698834 1.21685325119733 3.03357684718555 3.56897109597197 3.68704819179946 3.74241347203784 5.88326533282134 5.91882315985394 6.13958404783817 6.12413354518068 7.3096244373766 7.34164760759045 7.78916727305525 6.29373207171413 6.40144193228086 6.52360150109235 -9999 -9999 -9999 -9999 -9999 -9999 -9999 -9999 -9999 -9999 -9999 -9999 -9999 -9999 -9999 -9999 -9999 -9999 -9999 -9999 -9999 -9999 -9999 -9999 -9999 -9999 -9999 -9999 -9999 -9999 -9999 -9999 -9999 -9999 -9999 -9999 -9999 -9999 -9999 -9999 -9999 -9999 4.55091563867816 4.75049141710029 5.84080037639458 9.81074686963796 10.0978877380294 -9999 -9999 -9999 -9999 -9999 -9999 -9999 -9999 -9999 -9999 -9999 -9999 -9999 -9999 -9999 -9999 -9999 -9999 -9999 -9999 -9999 -9999 -9999 -9999 -9999 -9999 -9999 -9999 -9999 -9999 -9999 -9999 -9999 -9999 -9999 -9999 -9999 -9999 -9999 -9999 -9999 -9999 -9999 -9999 -9999 -9999 -9999 -9999 -9999 -9999 -9999 -9999 -9999 -9999 -9999 -9999 -9999 -9999 -9999 -9999 -9999 -9999 -9999 -9999 -9999 -9999 -9999 -9999 -9999 -9999 -9999 -9999 -9999 -9999
-9999 -9999 -9999 -9999 -9999 -9999 -9999 -9999 -9999 -9999 -9999 -9999 -9999 -9999 -9999 -9999 -9999 -9999 -9999 -9999 -9999 -9999 -9999 -9999 -9999 -9999 -9999 -9999 -9999 -9999 -9999 -9999 -9999 -9999 -9999 -9999 -9999 -9999 -9999 -9999 -9999 -9999 -9999 -9999 -9999 -9999 -9999 -9999 -9999 -9999 -9999 -9999 -9999 -9999 -9999 -9999 5.58335184782362 5.57697421059081 6.15080424698193 6.15043114781066 6.40278996606842 7.29495850135563 6.83836239239948 6.08068424375854 4.16774496503364 2.48209508454663 2.21519771570195 1.13368643147743 1.05179471048575 0.940009792247237 0.772651731352394 1.04585562808204 0.492701154724468 0 0 0 0 2.39927010795766 4.66694488079142 8.93900583049792 9.39236037027226 3.99256585436359 2.33825384772888 1.28515674496792 1.79700768471223 2.23031500815042 2.22567188737892 2.31865153518492 0.931381306475165 1.23579879157004 0.77018381692047 0 0 0.913780051532188 0 0 0 0 0 0 0 0 0 0 0 0 0 0 0 0 0 0 0 0 0 0 0 0 0 0 0 0 0 0 0 0 0 0 0 0 0 0 0 0 0 0 0 0 0 0 0 0.465490243855272 0 0 0 0.461198308000454 0 0 0 0 0 0 0 0 0 0 0 0 0 0 0 0 0 0 0 0 0.456261618531146 0.46080398699241 0.456149507037403 0 0 0 0 0 0 0 0 0.764068329313025 0.950085076009762 1.07068970009721 1.2538478517386 1.28760950795313 1.32707267359443 2.69283191429483 3.64356944767272 3.64869065551346 3.67790882011759 3.70174668553609 3.79105361195595 3.7995171523962 3.91517859114647 3.95975047585985 3.96131596542919 3.96117165948593 4.45805879385079 4.84542627303872 4.91703927417916 4.92990452414181 5.01473768949648 5.01825161599076 5.00756964549197 4.97223872637406 4.81631971630379 4.35738865585193 3.51156341831112 3.08431024268011 2.70269634635584 2.2820099830606 2.1982486694373 2.07291686312958 1.37686691145571 1.38312430692281 1.39062211589038 1.400411504079 1.39780622154552 3.22183652961508 3.63272495139006 3.74107534556479 4.66219285765023 4.8222142337743 4.80644201543553 4.85935364553199 4.4595380731159 3.72946411386284 3.75343978449263 3.75781507243891 3.76704757850589 3.76102948036096 3.7608473478359 3.76232997696238 3.73151851604867 3.70075731775112 3.56495564934056 2.75402927038762 2.47739401227709 2.13076801077869 1.74131450641925 1.40632250707374 1.40727228947738 1.40307574184489 1.40307574184489 1.40099785627873 1.39692864743003 1.37715066262358 1.34199545819489 1.3198962031699 1.23720548989826 1.1718668154905 1.08098586047375 0.947541462806915 0.73719047745493 0.365547858794653 0.374913723044459 0 0.383767537445535 0 0 0.400058548138485 0.752239656012731 0.754691048598333 1.0745837598886 1.1561716788592 1.31020599915767 1.3317485461173 1.34525424319944 1.32821840824367 1.31650613067355 1.31302604557722 1.24208543658501 1.14329001478164 0.947226358536903 0.947226358536903 0.769895964419378 0.770635630417151 0.771261145940184 0.943568231868984 0.477033488373496 0 0 0 0 0 0 0 0 0.772474713838668 1.17371915616993 1.17371915616993 1.17371915616993 1.11657868642765 1.20842366271801 1.23272788442312 1.26729142285494 1.28115415848437 1.19265608090012 0.770714665699931 0 0 0 0 0 0 0 0 0 0 0 0 0 0 0 0 0 0 0 0 0 0 0 0 0 0 0 0 0 0 0 0 0 0.497412599776947 0.499642198291844 0 0 0 0 0.127176569853278 0 0 0 0 0 0 0 0 0 0 0 0 0 0 0 0 0 0 0 0 0 0 0 0 0 0 0 0 0 0 0 0.770728832289486 2.31260028793468 3.27239662815318 3.62784967882169 2.46931035455315 5.41965624851234 8.79162777039789 11.7454468765622 11.7898368440269 11.8278226343128 11.8338089378188 11.8643730946344 11.7419906655242 11.2404198499675 8.95249988610187 6.78680945662062 8.206759558777 10.2309142396881 9.6622778519981 9.96754644597101 7.06733919421157 6.99522557910464 7.14519858045945 10.8064566042654 7.9379901801427 4.55862336576796 2.07444098933086 2.25626336007691 3.23266902143123 3.20841039695152 3.29792092494793 1.82124764893245 1.60273090547811 2.53698612332883 3.4862592679288 5.2448798257412 5.89195584373008 3.76740553563391 6.07760956774477 6.16070302844211 5.35944711298376 7.08843636910443 6.15254139508381 6.47029196046577 6.52662525825082 6.29115326954661 -9999 -9999 -9999 -9999 -9999 -9999 -9999 -9999 -9999 -9999 -9999 -9999 -9999 -9999 -9999 -9999 -9999 -9999 -9999 -9999 -9999 -9999 -9999 -9999 -9999 -9999 -9999 -9999 -9999 -9999 -9999 -9999 -9999 -9999 -9999 -9999 -9999 -9999 -9999 -9999 -9999 -9999 3.59579280002238 4.64364158541873 4.74815087400776 5.78596537642855 11.2255074149238 10.5096593276285 -9999 -9999 -9999 -9999 -9999 -9999 -9999 -9999 -9999 -9999 -9999 -9999 -9999 -9999 -9999 -9999 -9999 -9999 -9999 -9999 -9999 -9999 -9999 -9999 -9999 -9999 -9999 -9999 -9999 -9999 -9999 -9999 -9999 -9999 -9999 -9999 -9999 -9999 -9999 -9999 -9999 -9999 -9999 -9999 -9999 -9999 -9999 -9999 -9999 -9999 -9999 -9999 -9999 -9999 -9999 -9999 -9999 -9999 -9999 -9999 -9999 -9999 -9999 -9999 -9999 -9999 -9999 -9999 -9999 -9999 -9999 -9999 -9999 -9999
-9999 -9999 -9999 -9999 -9999 -9999 -9999 -9999 -9999 -9999 -9999 -9999 -9999 -9999 -9999 -9999 -9999 -9999 -9999 -9999 -9999 -9999 -9999 -9999 -9999 -9999 -9999 -9999 -9999 -9999 -9999 -9999 -9999 -9999 -9999 -9999 -9999 -9999 -9999 -9999 -9999 -9999 -9999 -9999 -9999 -9999 -9999 -9999 -9999 -9999 -9999 -9999 -9999 -9999 9.40171457785396 9.26345270054593 8.9817675424254 8.84148195507888 7.69490263937637 6.77151829266804 7.24785095063556 9.3933729151268 10.7360532042809 8.16478701200559 4.55198473608365 2.45540043988745 1.66799027679253 1.123965412154 1.04585562808204 1.04149503678783 1.1138502112755 1.11113459710217 1.20232346457929 0 0 3.54898126958114 2.31454895048486 7.23425703318455 10.2346826391692 8.13382952445154 7.70577136908526 5.73615452986282 4.38816526379083 5.00824492682346 5.62632982112235 2.60551903164289 1.1594776618277 0.771627374695297 1.10592128586706 0.926427975900378 0 0 0 0 0 0 0 0 0 0 0 0 0 0 0 0 0 0 0 0 0 0 0 0 0 0 0 0 0 0 0 0 0 0 0 0 0 0 0 0 0 0 0 0 0 0 0 0 0 0 0 0.465576582632986 0.769148049470831 0.769148049470831 0.456565934572824 0.767095692434817 0.768174040469907 0.461198308000454 0 0 0 0 0 0.469713122311399 0 0 0 0 0 0 0 0 0 0 0 0.456469578253271 0.947222802410623 1.06285348435046 0.947963640969006 0.767007691206345 0.446264762439601 0.76575929287052 0 0 0 0 0 0.761016367473817 1.07066169656371 1.25372424592466 1.3135068081922 2.70661393187558 3.16580500117674 3.60696489016284 3.89310742863089 3.8410602730167 3.84349347976216 3.90668766839814 3.86596754202212 3.87359688085733 3.91698937055189 3.95526237658275 3.94640422996868 4.03059930262001 4.69883361322006 4.72207324447992 4.85862949993241 4.90508344383187 4.90682630388286 4.88179266122873 4.89065451720448 4.95538468750555 4.9794642535845 4.84482200771482 4.76953013204143 4.30687676760995 3.43490723523462 2.8273414288992 2.82145112943667 1.51383600638657 1.38480333022984 1.38485720862613 1.38879173154118 1.38911517704502 2.4602337772116 3.33733491065845 3.62958035131776 4.74119496679574 4.93252095671314 4.91525812492133 5.37156382591302 5.02343782992564 4.80433258552023 4.63323632150809 4.45409422963943 4.16870472580017 3.71438241132412 3.71789021626878 3.7175869961051 3.70744588212988 3.66653567789125 3.57952314321116 3.19584702542189 2.70707508014227 2.6200736057929 2.34465661841715 1.76406819865003 1.39847671094333 1.39959759222552 1.3954565181409 1.393589169601 1.38963857314086 1.3832623924251 1.37720660188184 1.34204549288719 1.31427253910973 1.28081819608716 1.23307401968319 1.17039898058927 1.08034518931565 1.08034873595781 0.949121466633865 0.949705403865412 0.949705403865412 0.746876051479202 0.749664381393828 0.749664381393828 0.752239656012731 0.950694200980744 0.950774736717093 1.1561716788592 1.25663334607185 1.30694402266322 1.32345070256562 1.3317485461173 1.31650613067355 1.27499381955478 1.31302604557722 1.29359486225293 1.19891067633692 1.13874260689411 1.06121013820038 0.946411298453339 1.05943858302111 0.94457951254025 0.771777735807155 0.477114600164168 0.477114600164168 0.480496855379095 0.480573610754975 0 0 0 0 0 0.487081251529544 0.772602640683469 1.12156098901111 1.25608692203636 1.25277226353978 1.23272788442312 1.16808801893523 1.20232346457929 1.24604493980098 1.15610287519468 0 0 0 0 0 0 0 0 0 0 0 0 0 0 0 0 0 0 0 0 0 0 0 0 0 0 0 0 0 0 0 0 0 0 0 0 0 0 0 0 1.60991380376261 0 0 0 0 0 0 0 0 0 0 0 0 0 0 0 0 0 0 0 0 0 0 0 0 0 0 0 0 0.771636485616349 0 1.53454593687772 2.39494136961392 2.55996819068906 3.73198088128783 4.86525583708763 4.36551726078232 5.61801799676267 11.5863463562851 10.9318511700051 11.6103545146652 11.6871845334601 11.91270266463 11.6330135076654 10.4879896346526 9.8513744482234 9.86132910227796 8.39308658875559 10.73339673229 11.4481138885504 11.913475124338 9.55361687112477 8.99663889732331 9.72322796577295 9.57125175234472 9.74976245627866 7.99848154306929 5.2227572225342 2.6622817941999 2.68583400095481 3.07796116715643 3.19391260037909 3.20800275026436 1.82286356344663 2.92999732428673 2.88124138659844 3.199025387729 3.51546934769496 5.74257739387907 3.6580934851103 5.94581214301351 3.82310882794827 3.82034166503294 6.373255181917 6.42861596568136 6.26704748179787 6.69767977299903 6.46596635580108 6.44828692640165 -9999 -9999 -9999 -9999 -9999 -9999 -9999 -9999 -9999 -9999 -9999 -9999 -9999 -9999 -9999 -9999 -9999 -9999 -9999 -9999 -9999 -9999 -9999 -9999 -9999 -9999 -9999 -9999 -9999 -9999 -9999 -9999 -9999 -9999 -9999 -9999 -9999 -9999 3.46084295879575 4.68245650305701 6.0762273530601 7.37498532938562 9.86236444210408 10.0048259751443 10.1092331456838 9.88502947001927 10.7171467826283 -9999 -9999 -9999 -9999 -9999 -9999 -9999 -9999 -9999 -9999 -9999 -9999 -9999 -9999 -9999 -9999 -9999 -9999 -9999 -9999 -9999 -9999 -9999 -9999 -9999 -9999 -9999 -9999 -9999 -9999 -9999 -9999 -9999 -9999 -9999 -9999 -9999 -9999 -9999 -9999 -9999 -9999 -9999 -9999 -9999 -9999 -9999 -9999 -9999 -9999 -9999 -9999 -9999 -9999 -9999 -9999 -9999 -9999 -9999 -9999 -9999 -9999 -9999 -9999 -9999 -9999 -9999 -9999 -9999 -9999 -9999 -9999 -9999 -9999
-9999 -9999 -9999 -9999 -9999 -9999 -9999 -9999 -9999 -9999 -9999 -9999 -9999 -9999 -9999 -9999 -9999 -9999 -9999 -9999 -9999 -9999 -9999 -9999 -9999 -9999 -9999 -9999 -9999 -9999 -9999 -9999 -9999 -9999 -9999 -9999 -9999 -9999 -9999 -9999 -9999 -9999 -9999 -9999 -9999 -9999 -9999 -9999 -9999 -9999 -9999 -9999 -9999 -9999 -9999 9.53553600309802 9.71744187201422 9.78368058358345 9.35281664785657 7.77248270767833 7.74473558567031 9.4971579623287 10.7303289551017 6.34727954031644 2.69578805821461 2.21122110660943 1.04987519782706 1.11376355638429 1.10561844199241 1.03470761819249 1.15910841807622 1.73195465861937 2.38027430842844 0.772270414833777 1.03932677607413 8.78791256848669 8.79100810904863 9.04143682442941 11.0504348287859 11.187932023327 9.33927703971171 7.79146440636501 7.29594199304834 6.33799239321786 5.66495002731892 2.30825745750707 1.27880904927726 1.26379219590153 1.26688733857364 0.00180643242906899 0 0 0 0 0 0 0 0 0 0 0 0 0 0 0 0 0 0 0.480646348527427 0.477264742798877 0 0 0 0 0 0 0 0.490005645742513 0 0 0 0 0 0 0 0 0 0 0 0 0 0 0 0 0 0 0 0 0 0 0 0.465576582632986 0.769148049470831 0.947953889788261 1.06603504308558 0.94921495451041 0.948626194968695 0.947953889788261 0.948626194968695 0 0 0 0.465576582632986 0.946385770784114 0.769189503370973 0 0 0 0 0 0 0 0 0 0 1.19597980042719 1.14085100357446 1.19862851045034 1.20129682058006 1.06608088734228 0.949218992225656 1.20133819570477 1.06449187307181 0.949221456389699 1.06612264316763 1.06765958073363 1.06917882721181 1.15197127116435 1.21435254171781 1.77725420505297 2.51935413768618 3.35469100286947 3.55548435715863 3.81450867837873 3.94704556476224 3.94294442666011 3.9462843955085 3.95959605657444 3.94065250578096 3.94468579049617 3.95530879409652 3.95745988406372 3.93821952021516 3.90291501047802 3.89736395433584 4.65860440813189 4.75185434934616 4.81564851525325 4.87481969592089 4.91344060297478 4.93213865182485 4.94984647936446 4.9501870377701 4.79768458933748 4.98561095781984 4.94050350579046 4.66303522413519 3.73326270390871 2.31986349160559 2.13327368924678 1.79967949702369 2.13486601991181 2.13268850888377 2.53230258520132 2.7565977755824 4.21251385311102 4.60775121144375 4.87254822232616 4.95111250611914 4.93230754070001 5.05323469530043 4.92174599749687 4.78368367795736 4.77891174217197 4.85700007770794 4.77132323354521 4.69472680673561 4.41779650352826 4.11880145110821 3.60116975924977 3.47970638048974 3.18298982500307 2.70931572112857 2.71283431354785 2.67581689087453 2.54922937538208 2.13674483899457 1.39455340691285 1.39185083839473 1.39170348503978 1.39365026509006 1.38609838579606 1.37982195640103 1.37047487835463 1.35725492212252 1.33901621411079 1.31431779381606 1.31436242136875 1.27835271867228 1.23313651097229 1.16885810815309 1.16887732156651 1.16724793359964 1.16724793359964 1.07877111325081 1.07784769215021 1.07784769215021 0.950669656070628 1.07575380792392 1.16010091535363 1.15619385138202 1.28751803404657 1.34360285645263 1.31998135847105 1.30028682130483 1.30028682130483 1.27494573236031 1.30954208813684 1.3173360757212 1.23609362126772 1.19618419345745 1.13640802658005 1.05943858302111 1.05766678164364 0.943575463744936 0.943568231868984 0.943559645266415 0.772178682681081 0.772195787623657 0.771835641722064 0.483831361807568 0.48389983381332 0.48389983381332 0 0 0.487023241660612 0.772602640683469 1.04591913046592 1.16808801893523 1.11393069595086 1.11657868642765 1.03932677607413 1.11122073848696 1.03702944802704 0.505520180823084 0 0 0 0 0 0 0 0 0 0 0 0 0 0 0 0 0 0 0 0 0 0 0 0 0 0 0 0 0 0 0 0 0 0 0 0 0 0 0 0 0.929732136148888 0.929732136148888 0 0 0 0 0 0 0 0 0 0 0 0 0 0 0 0 0 0 0 0.928015695802984 0 0 0 0 0 0 2.30357883560746 2.47926174578454 2.03993764682889 2.47594405043186 2.54142749472998 5.72071077523158 5.57119774354016 10.0086476378261 4.72929946528945 5.67778679856443 11.5294731497393 10.8770589155396 11.1865493771704 11.0408686097728 11.0998679913136 11.956876732473 11.5700808124684 10.2153625192626 10.9150175196135 9.9335922801016 11.3693245633543 10.3152651891989 12.0981889716156 11.2080974915171 11.3091809088437 10.8502634131283 10.1502717793111 10.588662141722 10.4292735771429 7.94806106526366 4.32951679544192 3.14127783879629 2.68178841643707 1.98889568380262 1.94710769598332 1.58601848618138 3.52031144119726 3.56348914354327 3.19177392420254 3.18405314937538 3.69049244727973 5.65619482660787 3.4576700888612 3.80757667390493 6.1477431497978 5.71347604738922 6.53877002879767 6.85659209583522 6.49340692925935 6.62907205031686 6.36728289403536 -9999 -9999 -9999 -9999 -9999 -9999 -9999 -9999 -9999 -9999 -9999 -9999 -9999 -9999 -9999 -9999 -9999 -9999 -9999 -9999 -9999 -9999 -9999 -9999 -9999 -9999 -9999 -9999 -9999 -9999 -9999 -9999 -9999 -9999 -9999 4.33333108938588 5.86039410058375 7.35457574179526 4.63791221997716 4.51232433274129 4.59745111872095 5.43502499036979 7.97328174994835 10.7836682189563 10.9716644346623 5.73706764637726 -9999 -9999 -9999 -9999 -9999 -9999 -9999 -9999 -9999 -9999 -9999 -9999 -9999 -9999 -9999 -9999 -9999 -9999 -9999 -9999 -9999 -9999 -9999 -9999 -9999 -9999 -9999 -9999 -9999 -9999 -9999 -9999 -9999 -9999 -9999 -9999 -9999 -9999 -9999 -9999 -9999 -9999 -9999 -9999 -9999 -9999 -9999 -9999 -9999 -9999 -9999 -9999 -9999 -9999 -9999 -9999 -9999 -9999 -9999 -9999 -9999 -9999 -9999 -9999 -9999 -9999 -9999 -9999 -9999 -9999 -9999 -9999 -9999 -9999 -9999
-9999 -9999 -9999 -9999 -9999 -9999 -9999 -9999 -9999 -9999 -9999 -9999 -9999 -9999 -9999 -9999 -9999 -9999 -9999 -9999 -9999 -9999 -9999 -9999 -9999 -9999 -9999 -9999 -9999 -9999 -9999 -9999 -9999 -9999 -9999 -9999 -9999 -9999 -9999 -9999 -9999 -9999 -9999 -9999 -9999 -9999 -9999 -9999 -9999 -9999 -9999 -9999 -9999 -9999 10.0375656384358 10.030333132165 10.0183800250713 10.1245177744802 9.83873587048109 9.53718996930863 6.81840307980285 6.78952253180898 8.1698746921002 4.59903581799653 2.37067023560853 1.05374153781379 0.932779235370444 0.507354589638951 1.02535960850105 1.02772449676252 1.03010854977146 2.01324368534341 2.43471272883667 1.03932677607413 2.03551927180961 4.92824205976526 5.31490325384039 10.1604718240534 11.0512307830781 11.0041148310993 7.12272110263165 5.60938443655334 5.66257904744609 5.57137340699082 2.0557207066488 1.27447537524772 1.27077393275068 1.23236174578145 0.508558077682243 0 0 0 0 0 0 0 0 0 0 0 0 0 0 0 0 0 0 0.483964738726107 0.772224107462551 0.480715067831707 0.77185082927064 0.473677214885013 0 0 0 0 0.484084451801358 0.772479851482816 0 0.487188032047695 1.04987519782706 0.772611253682564 0.484139542831874 0 0 0 0 0.484026229669232 0 0 0 0 0 0 0 0 0 0 0 0 0 0.46128498915666 0.948620613127834 1.06603504308558 1.97312201723533 2.19188299195138 2.01395460981984 1.06761787225091 0.94921495451041 0.948626194968695 0.456565934572824 0.45665752238358 0.947946838374175 1.13850631199363 1.14078020721296 0.768220202286914 0 0.456744560059612 0 0 0 0 0.767120036919748 0.947946838374175 1.19593750806286 1.27136903828121 1.29316909146359 1.29322293434739 1.24467173569753 1.20129682058006 1.24471846242039 1.29322293434739 1.24471846242039 1.73631954625312 1.27776600685197 1.24769851551165 1.76363080921638 1.77883616438605 1.29033708843954 1.77850647042653 2.86275737148998 3.55474032658753 3.85915733650979 3.93764149790612 3.94881193081118 3.94875841383207 3.94793593511726 3.94303956784544 3.93930369090614 3.93137327209958 3.94643248198204 3.93741597911262 3.94120899687581 3.91807729527034 3.86380596318 4.80180284345342 4.34084756264737 4.35564808117323 4.66139287680911 4.67888663654811 4.83016378592122 4.86764225380242 4.85945637867884 4.87483053267808 4.80500307732033 4.93789750622096 4.84536306103718 4.30885916596382 3.85900718079306 3.42330040520774 3.23175501748065 3.2315831299109 2.88689244089781 3.52583050235788 3.57363784728179 4.28438982220577 4.68516772522616 4.90140107260188 4.89224256261645 4.93454113829684 4.89978634964146 4.81802318737445 4.62882344051607 4.77870919452756 4.87855930163422 4.87277283547337 4.88390111487397 4.79587282703171 4.64988719362038 4.35470231176082 3.90036575204082 2.67859417038235 2.68955434038083 2.68822864241745 2.68538543382292 2.61718269238682 2.52829778993424 1.79814914009254 1.3879766826767 1.38609451287665 1.38243096736829 1.37625462837035 1.37987940220783 1.37052997073882 1.35396106657469 1.33591175606473 1.33591175606473 1.33596088803593 1.31150026570192 1.31436242136875 1.27576904907817 1.27580697753475 1.27318580211595 1.27318580211595 1.22653178138768 1.16379955561833 1.16379955561833 1.16379955561833 1.07575380792392 1.16008013517231 1.21698315320354 1.28756406367947 1.34828817368073 1.34828817368073 1.34150660459656 1.31308082503958 1.29694462778865 1.26858127292478 1.26853199036738 1.26533411687718 1.19347497327117 1.19074589271649 1.13401206072656 1.13158748999704 1.13158748999704 1.05202407070522 1.05390955773406 1.05575920669123 0.943538655048908 0.942476323394455 0.942476323394455 0.772433807789061 0.486897295346932 0 0.487023241660612 0 0.772641226485704 0.772646241646692 0.937319101568472 0.934382566655846 0.934382566655846 0.499690375321101 0.771989525542 0.503712475986522 0 0 0 0 0 0 0 0 0 0 0 0 0 0 0 0 0 0 0 0 0 0 0 0 0 0 0 0 0 0 0 0 0 0 0 0 0 0 0 0 0 1.18953665403053 1.21979392155682 0.501725877402811 0 0 0 0 0 0 0 0 0 0 0 0 0 0 0 0 0 0 0 0 0 0 0 0 0 2.04266280726401 3.53846124076655 2.41838959333643 2.51286167434284 3.29735158637643 4.80146418769885 4.7870424365757 5.47418325377542 5.46240875378873 9.06681650906048 10.6520149893636 10.4113514248948 10.657120334353 9.98344495256321 9.98620104985646 10.543312938054 12.0297671418931 12.038223784743 12.0383281684637 11.42950375036 11.6368317717683 10.1283432524405 11.9175761373671 10.1422171103144 9.34524061671679 9.35309755506686 9.65842182010146 8.99797039164238 10.4460648881126 10.0074992889882 5.40401978387116 3.18464165879857 2.07400305421307 1.92298413637967 1.70535116292272 1.72036999101118 3.40197909477211 3.08245676799971 2.60991990207645 3.52400909302261 2.63564235620588 3.70522780499293 3.73601301432308 3.77281891918368 6.02587854316766 6.03542925626556 5.65321763324187 5.88902812841876 6.41100970845084 6.57787483561864 6.166148049306 5.42900100835766 -9999 -9999 -9999 -9999 -9999 -9999 -9999 -9999 -9999 -9999 -9999 -9999 -9999 -9999 -9999 -9999 -9999 -9999 -9999 -9999 -9999 -9999 3.02650045392098 3.02360245251366 -9999 -9999 -9999 3.22624092765792 3.46022746605364 3.4306074436241 4.03158314462494 3.4257191123996 3.52178159546884 4.07168436851417 4.56135268582309 7.24511497544657 11.5866293864731 10.5774020604218 4.96023190089474 5.51297408189668 5.53944611983515 5.70424967555966 6.30403255255573 6.36416069984855 3.30170087413749 -9999 -9999 -9999 -9999 -9999 -9999 -9999 -9999 -9999 -9999 -9999 -9999 -9999 -9999 -9999 -9999 -9999 -9999 -9999 -9999 -9999 -9999 -9999 -9999 -9999 -9999 -9999 -9999 -9999 -9999 -9999 -9999 -9999 -9999 -9999 -9999 -9999 -9999 -9999 -9999 -9999 -9999 -9999 -9999 -9999 -9999 -9999 -9999 -9999 -9999 -9999 -9999 -9999 -9999 -9999 -9999 -9999 -9999 -9999 -9999 -9999 -9999 -9999 -9999 -9999 -9999 -9999 -9999 -9999 -9999 -9999 -9999 -9999 -9999 -9999
-9999 -9999 -9999 -9999 -9999 -9999 -9999 -9999 -9999 -9999 -9999 -9999 -9999 -9999 -9999 -9999 -9999 -9999 -9999 -9999 -9999 -9999 -9999 -9999 -9999 -9999 -9999 -9999 -9999 -9999 -9999 -9999 -9999 -9999 -9999 -9999 -9999 -9999 -9999 -9999 -9999 -9999 -9999 -9999 -9999 -9999 -9999 -9999 -9999 -9999 -9999 -9999 -9999 -9999 -9999 10.1317997979659 10.1576473861215 10.1092143015634 9.05993036671242 8.41830746563443 6.19539441175616 4.7476791275532 3.17540783824686 2.50501917582268 1.06444598618091 0 0 0 0 0.768872328788682 1.03010854977146 2.37394097582123 3.02447786054067 2.0393428350367 2.40075696691378 7.20481282760813 4.53086913168785 10.1987062511066 10.1109005517502 10.0940857126796 6.79859484726517 5.4180581971279 5.61773886410475 2.87352596632116 3.15339059423975 2.85853958132791 1.25372937931199 1.02801157910907 0.00180643242906899 0 0 0 0.765697016815665 0 0 0 0 0 0 0 0 0 0 0 0 0 0 0.772634607392767 0.941332794082318 0.942464008400548 0.771864108586678 0.477264742798877 0 0 0 0 0 0.77260771594095 2.37919261050648 2.25509369889077 2.35880495809916 2.43694833933318 2.26338584795356 2.2946441290267 1.05185596949186 1.95476334280258 1.61860543712427 0.944530571005589 0 0 0 0 0 0 0.77003405703695 0 0 0 0 0.769189503370973 0.769189503370973 1.52873042478606 2.0932217511156 1.9136453898461 2.15511355383684 2.31202286915505 2.15830293568851 2.15515441094243 1.60867757352601 1.66986235393072 0.948626194968695 0.948620613127834 1.14309391880679 2.04043211035601 1.14305882889485 0.948605228629115 0.767142072639556 0.451942429683708 0 0 0 0.948620613127834 1.14305882889485 2.06506239606535 3.43303454951211 2.26852457074507 2.26852457074507 1.76334762708401 1.29652065266459 2.24160150626139 2.54128907691238 2.24072457155298 2.24053749986714 3.3196773966986 2.73371926016879 2.54170359134521 3.33321952834428 3.66437862165232 3.53888801275393 3.54633917251244 3.47614979720281 3.76162369419279 3.93704296083671 3.95360246707854 3.96313275096213 3.93461878198758 3.93111292370701 3.94944046165736 3.94423887084579 3.93610273507425 3.9357144051638 3.92730742683819 3.92421021460417 3.907089553076 3.84154257829123 4.55371817004082 3.83470817871093 3.84960016313434 4.99822622754053 3.95244289479774 4.65529677907387 4.80664991555951 4.83362323643757 4.90291088881989 4.65182714688886 4.78301507634818 4.97228761561493 4.98121481570851 4.94892009387951 4.76784503340965 3.76769583566015 3.71725580384832 3.81483321637314 3.99943517764367 3.88107647569742 4.42716585361841 4.63510922325328 4.45084200118851 4.44424234521101 4.74101469513408 4.44863426321682 4.07522935920074 4.39953154021612 4.58549646185131 4.85860462234336 4.84391064460129 4.85594101476063 4.84310354650976 4.77325148763387 4.51983250132528 3.79812134338796 3.68564305102099 3.57966729185976 3.1409283843812 2.67391036803983 3.91297826117006 2.6168353503019 2.55232514449397 1.3788142000286 1.37858387106411 1.3787567482123 1.37267726970993 1.3635711302251 1.36702990377841 1.37052997073882 1.35725492212252 1.35725492212252 1.33591175606473 1.30856270150767 1.30856270150767 1.33600949377851 1.33600949377851 1.33605753670038 1.30869467848385 1.30577310874463 1.27052936746703 1.27052936746703 1.2218529048742 1.16010091535363 1.26229270567157 1.3135068081922 1.21449318886045 1.30694402266322 1.32339650142636 1.31650613067355 1.31645136878796 1.30954208813684 1.29018585158656 1.268482374164 1.26538374724474 1.23604797189611 1.19074589271649 1.18799837128314 1.22702298511043 1.18514952535615 1.18241104065144 1.12673313631377 1.12913619848017 1.05199789543821 1.05199789543821 0.942476323394455 0.942464008400548 0.77244694572706 0.486961971201977 0.489780387839746 0.492488857204141 0.495084793506656 0.495084793506656 0.495136139535762 0.772268107978609 0.499690375321101 0 0.501813895640949 0 0 0 0 0 0 0 0 0 0 0 0 0 0 0 0 0 0 0 0 0 0 0 0 0 0 0 0 0 0 0 0 0 0 0 0 0 0 0 0 0 0 1.15624924822604 1.19608077879724 0 0 0 0 0 0 0 0 0 0 0 0 0 0 0 0 0 0 0 0 0 0 0 0 0 2.08052256859917 1.70370601843078 2.14698369193823 1.96662407970455 2.30679571316693 3.06279074192503 3.43493429473 4.52610887279295 4.77982004182735 6.82453014584244 10.8194229340816 10.1045845443395 9.18186205543283 9.67162275420532 9.19726524438593 8.27410918048016 9.80992114680831 11.7193047522437 10.9077968239353 12.0506156478979 12.0481081808606 10.2033288275949 12.1034264033411 11.0593146363889 9.66663827680006 6.82446967584186 7.74248368891608 8.00829190474616 9.09450999945283 11.3897521972879 9.18548411970794 6.83556640765003 3.16137048772398 1.74982302188175 1.82669119418275 2.58438497046569 2.53222161513678 3.48731181778724 3.53115357236299 3.43911014444844 3.13008670772634 1.46486197700272 2.93994423944926 3.60048909875014 3.68215506549888 5.58821925154715 5.68358236715494 6.45644884640266 5.97169775584016 6.40509962929305 6.41090624184224 6.05857970499791 5.27746933119062 -9999 -9999 -9999 -9999 -9999 -9999 -9999 -9999 -9999 -9999 -9999 -9999 -9999 -9999 -9999 -9999 -9999 -9999 -9999 -9999 2.3408641836398 4.28352677664648 4.67428708834957 4.59939354765189 4.43047201329878 4.5583747772153 4.57501867612869 4.53518573515189 6.29716201788781 4.44325765394546 4.36580326127187 4.53322840275728 4.46915775919179 4.50392030034733 4.80168707437007 7.13048208765989 12.0624681577609 11.9793867382456 7.19896666944836 5.87526078953104 5.59011382569741 5.4469694053972 5.11172188660254 4.62666188398808 2.403885059137 3.90639694359311 -9999 -9999 -9999 -9999 -9999 -9999 -9999 -9999 -9999 -9999 -9999 -9999 -9999 -9999 -9999 -9999 -9999 -9999 -9999 -9999 -9999 -9999 -9999 -9999 -9999 -9999 -9999 -9999 -9999 -9999 -9999 -9999 -9999 -9999 -9999 -9999 -9999 -9999 -9999 -9999 -9999 -9999 -9999 -9999 -9999 -9999 -9999 -9999 -9999 -9999 -9999 -9999 -9999 -9999 -9999 -9999 -9999 -9999 -9999 -9999 -9999 -9999 -9999 -9999 -9999 -9999 -9999 -9999 -9999 -9999 -9999 -9999 -9999 -9999
-9999 -9999 -9999 -9999 -9999 -9999 -9999 -9999 -9999 -9999 -9999 -9999 -9999 -9999 -9999 -9999 -9999 -9999 -9999 -9999 -9999 -9999 -9999 -9999 -9999 -9999 -9999 -9999 -9999 -9999 -9999 -9999 -9999 -9999 -9999 -9999 -9999 -9999 -9999 -9999 -9999 -9999 -9999 -9999 -9999 -9999 -9999 -9999 -9999 -9999 -9999 -9999 -9999 -9999 -9999 -9999 -9999 -9999 -9999 7.67570808038009 -9999 3.16449328744395 2.53046978655107 1.2591792814396 0 0 0 0 0.512838312468793 0.508849463703758 2.00917809354738 2.31332786198428 2.21590236194368 2.22622772870451 2.53863021474711 2.23821009748485 3.30925850342229 5.7060040366857 9.23599275062326 8.11604149489533 5.49867782835846 8.50454745553848 6.7895618112217 3.69317342391686 5.03757989488917 4.15260046071931 1.21637701229667 1.2427661818258 0.511349347132773 0.0197226397042341 0.0197226397042341 0 0.0254356325090792 0.765686928279845 0 0 0 0 0 0 0 0 0 0 0 0.499735832269051 0.495136139535762 0.772634607392767 1.04999533495645 1.05191480019582 0.943526367609776 0.77185082927064 0.77185082927064 0.47360382767742 0.473677214885013 0 0 0 1.95204833626595 1.54195655571325 2.36707889377893 3.27795583837433 2.44315827714575 2.98406139504089 2.16493462608206 3.1503815042972 0.771371754394842 0 0 0.469864385495091 0 0.465736504385239 0.469790718295821 0.465658605098501 0.465736504385239 0.461367340359684 0.461367340359684 0.769189503370973 0.769189503370973 1.4138190789472 1.83364418483497 1.71687115381125 2.09610921868218 2.26990029288063 2.3165067194237 1.91849208522451 1.50890802616438 1.91900888430472 2.19920832868842 1.97485674179502 1.14971880522232 1.6723284619091 2.18717978339522 2.43804591228477 2.23665206805986 1.14530398707528 1.06603504308558 0.451855020694205 0.446684701309035 0.765882534242356 0.949209416560746 1.20389946771623 3.49924467022755 3.76163217803669 3.77442274407722 3.26962698817513 3.27241329250972 2.26946782851544 2.85989838870323 3.39179648370863 3.3130834293749 3.42158490059856 3.20144776198094 3.72771339015274 3.73385034000305 3.51958892371694 3.77604126010901 3.88056433910626 3.84302766296685 3.88316307779313 3.89804250113923 3.84606655142328 3.9566633875608 3.9559232025785 3.97095834592824 3.95398439418278 3.95910552513665 3.93271377922145 3.93659621748608 3.94015324517021 3.9244488550411 3.92150027304606 3.89704432067341 4.33045342545709 4.71611875794235 4.72069639748453 4.57620515484547 4.32176555249047 4.54242057311796 3.81559307966081 3.93875183675837 4.63690860061565 4.74790976467052 4.83224456059252 4.84263081811703 4.7523185949936 4.81978204451477 4.9405550277519 4.76161388135529 3.94244164160156 3.85658786999139 3.92485197051169 3.94247931085368 3.92067551009111 3.94914548510894 4.44458182377919 3.96948677481521 3.97428757549693 4.7425200341639 4.85009967357762 4.78629698260568 3.98299897304849 3.97249024592199 3.96023851558911 4.81615769731313 4.77713873334093 4.77629537060049 4.73849777251736 4.54751977942519 4.34881478715084 4.00478357780707 3.85554196566421 3.82538578397816 3.78495163978257 3.76650803240115 5.52736483966954 3.70103420822406 3.7781891092979 1.36447367143111 1.37106536718198 1.36543957153668 1.35656209788872 1.36004443635618 1.3635711302251 1.35059625855747 1.35059625855747 1.35390842752703 1.36702990377841 1.35396106657469 1.35401329042155 1.35070117074343 1.35401329042155 1.33288130098726 1.32973106377064 1.32973106377064 1.30273733571288 1.30278138733569 1.26780184110666 1.26780184110666 1.26508125236904 1.262253014022 1.29057469800148 1.28439779423854 1.30689293382647 1.33986766297586 1.30023499458581 1.29689247330199 1.30948686091747 1.30599977705321 1.30251069459398 1.26212756991019 1.26207733375527 1.23004331794785 1.22403931338948 1.22399218023948 1.22394475069874 1.18236828993803 1.1266968180577 1.12909989067967 1.05197093250963 1.05197093250963 1.05197093250963 0.941346255611487 0.489841446038423 0.489780387839746 0.492488857204141 0 0.497412599776947 0.499690375321101 0.499690375321101 0.499690375321101 0.503712475986522 0.771216347358699 0.503752553980417 0 0 0 0 0 0 0 0 0 0 0 0 0 0 0 0 0 0 0 0 0 0 0 0 0 0 0 0 0 0 0 0 0 0 0 0 0 0 0 0 1.03709953310368 0.499642198291844 0 0 0 0 0 0 0 0 0 0 0 0 0 0 0 0 0 0 0 0 0 1.43750210843268 1.94795057037032 2.27688210979059 2.34779240921995 1.81935289734591 2.57628104762832 2.22967921212703 0.994831294797699 2.55846148359984 4.02996729523855 4.8349610828519 4.62914646044487 4.91635255071835 5.72602277149836 9.7610878208123 11.3288591709038 9.67037990370408 8.9676842330757 8.82349321817679 9.32193848433501 10.4863743226971 8.92182701845755 9.60723675717051 9.43217145632047 9.46533101284986 8.72526463309145 11.8962196196053 11.8761517122037 8.27565331485213 6.81372528784299 5.78995793697371 6.30908960495035 6.43171270908962 7.92258844391375 10.6810721001427 9.32450246601853 5.16372608960293 3.17464678437271 1.61163134179355 3.17394940673847 3.3048460753037 3.34520384297569 3.47277143861521 3.39690299642707 4.04084979360611 3.51773221577386 3.60776363296175 3.37246485642161 3.43268672272099 3.69212362907424 4.71915580258756 5.84691440713611 5.84085545996722 6.07832424112326 6.28177860396591 6.18577723784009 5.59044020307343 4.20976228581486 3.92774402160156 -9999 -9999 -9999 -9999 -9999 -9999 -9999 -9999 -9999 -9999 -9999 4.88453287491804 4.74793137015248 -9999 -9999 -9999 -9999 -9999 3.97490476983426 4.63326837348228 4.63744629337571 7.54563058112121 12.8734118813038 12.3074318732107 11.6573573863538 11.4094454187368 11.6524522209178 11.6331474730963 11.5848379831331 12.3834373943618 7.81031894432121 4.38302277233668 4.42162941279587 6.71401931995277 7.7470003992349 11.2547563422305 11.9824325019739 9.14614584730256 5.93780125314379 5.50469740440139 4.56403169699364 4.43054922485016 2.83895540593668 3.09580941015008 -9999 -9999 -9999 -9999 -9999 -9999 -9999 -9999 -9999 -9999 -9999 -9999 -9999 -9999 -9999 -9999 -9999 -9999 -9999 -9999 -9999 -9999 -9999 -9999 -9999 -9999 -9999 -9999 -9999 -9999 -9999 -9999 -9999 -9999 -9999 -9999 -9999 -9999 -9999 -9999 -9999 -9999 -9999 -9999 -9999 -9999 -9999 -9999 -9999 -9999 -9999 -9999 -9999 -9999 -9999 -9999 -9999 -9999 -9999 -9999 -9999 -9999 -9999 -9999 -9999 -9999 -9999 -9999 -9999 -9999 -9999 -9999 -9999 -9999 -9999
-9999 -9999 -9999 -9999 -9999 -9999 -9999 -9999 -9999 -9999 -9999 -9999 -9999 -9999 -9999 -9999 -9999 -9999 -9999 -9999 -9999 -9999 -9999 -9999 -9999 -9999 -9999 -9999 -9999 -9999 -9999 -9999 -9999 -9999 -9999 -9999 -9999 -9999 -9999 -9999 -9999 -9999 -9999 -9999 -9999 -9999 -9999 -9999 -9999 -9999 -9999 -9999 -9999 -9999 -9999 -9999 -9999 -9999 -9999 -9999 -9999 -9999 1.7090198461541 1.21915690680923 0 0 0 0 0 0 0.77226952477843 1.20847299444661 2.47486501973224 2.56849471421028 3.64917503826304 2.26135288427087 2.37121801058436 3.66856034554651 6.65127713102951 11.0117179057311 8.47580995282248 8.48486876077884 4.64003558903987 3.75197897537402 3.70973180782843 3.35545276759858 1.27111732744393 1.25565842215745 1.22834746331723 0.514795860082732 0.0307738821244282 0.51574880910706 0.765697016815665 0.766573381053114 0.0309912981845411 0 0 0 0 0 0 0 0 0 0 0.771989119413928 0.772599424181532 0.93873332481936 1.05191480019582 1.12902573235769 1.05570612728612 1.05570612728612 0.94454282977371 0.945485949124036 0.94454282977371 0.473746856252052 0.771864108586678 0.477334017675919 0.477399407834431 1.82625470988108 2.5269654211149 2.54449207268993 2.4522316650395 2.1273446959692 0.945485949124036 0 0 0.77003405703695 0.769189503370973 0.769189503370973 0.946375988470039 1.06104653301492 1.06275793966891 0.769189503370973 0.456827253541409 0.456827253541409 1.22975974634652 1.71716097511967 1.41013341951133 1.41013341951133 2.01463059797115 2.38765864672845 2.3165067194237 2.10155977438757 2.10642713331964 1.83580577615313 1.38032077200784 1.91934844592872 2.20608632173983 2.35009405781385 2.31496360221238 2.41618562843194 3.30333982163541 3.50722951343672 3.26122599248735 2.04325430773506 1.06603504308558 0.765882534242356 0.949209416560746 1.14751366379662 1.14968574529783 3.36511504705825 3.64823338330132 3.86846109936509 3.73439828185713 3.71987769045266 3.61800841538933 3.27905949328133 3.48540556800325 3.7439582111926 3.76195916880215 3.6341695165271 3.58309158773165 3.85110569814003 3.90315199290013 3.88662991501041 3.93604832381646 3.90178645882482 3.84693187043672 3.88870907662438 3.95344576578123 3.95092194465216 3.97959515699899 3.95302720151221 3.95081578530553 3.95837317622135 3.95267409335727 3.94424179445833 3.92948742195006 3.93675420720386 3.92522768486791 3.91487340355909 3.9059916192756 4.61458031833309 4.88158106983959 4.86716773678535 4.73257555220305 4.70483008574808 4.54812735450639 4.29904018638165 4.29087505410124 3.93520903968779 4.50491873685115 4.71303507511729 4.81151212521396 4.83630396382969 4.84628429859871 4.85632947092775 4.07201251783766 3.94109456704335 3.92550465286929 3.93611938103873 3.93885993008162 3.94365695523345 3.96480981927329 3.96330218520473 3.98140401023808 4.4334024396954 4.7607351823493 4.80289763885137 4.73340323296126 4.00895304575911 3.99249664246159 3.98554366376253 4.63543187769888 5.20339427121994 4.70726919848177 4.34776075025368 3.88482584237874 3.88863387748138 3.85908649062834 3.85708677077048 3.86951445549432 3.85395841515893 5.68150165758773 6.39127060290037 4.71208635938504 3.75499687327035 1.81830303602147 1.3673055279204 1.36183933255437 1.35301406673528 1.35656209788872 1.35998864560908 1.35998864560908 1.36351566165096 1.36351566165096 1.3635711302251 1.36702990377841 1.36708502216552 1.36713978743669 1.36713978743669 1.36713978743669 1.36713978743669 1.347424122104 1.347424122104 1.347424122104 1.29976393274178 1.29971919332147 1.29971919332147 1.29365891355409 1.28747145588721 1.28435068467562 1.31992686449425 1.33169164341555 1.29689247330199 1.32445804246458 1.32445804246458 1.29013287915851 1.30245494576412 1.28345730792903 1.26207733375527 1.28340389398969 1.22697586320754 1.25241533561405 1.25559093370551 1.22394475069874 1.18236828993803 1.18232516223754 1.12906305864387 1.05005149335546 1.05002376909846 0.941332794082318 0.772587499399472 0.772634607392767 0.492546465928263 0.495084793506656 0.772268107978609 0.771989119413928 0.771217366560344 0.929710195544769 0.929687484066181 0 0 0 0 0 0 0 0 0 0 0 0 0 0 0 0 0 0 0 0 0 0 0 0 0 0 0 0 0 0 0 0 0 0 0 0 0 0 0 0 0 0 0 0 0 0 0 0 0 0 0 0 0 0 0 0 0 0 0 0 0 0 0 0 0 1.12875286960656 2.32494075952062 3.48002854421636 3.61636308842124 2.56041851313052 3.11441899277411 2.3703036456348 2.48190634403371 3.94938866637219 8.07637676519921 7.46890684079358 5.62232535631948 5.68693096832678 7.40500059717643 9.8842055351783 11.2683246777908 10.6333710651351 10.3016502854325 9.97121002092768 10.7169201915173 11.2136044886687 9.21415941884936 7.16282331793235 5.98397234160069 8.70340019179278 11.2074063935692 11.9649059161738 11.1038587683873 9.81179463021383 9.62429781973379 9.64642720660806 8.17038326385972 8.46347012031995 8.70486444494806 11.5653228295049 10.2333933400125 5.42848246762596 3.29221452789024 0.928473578938584 3.29308684910736 3.48447169549106 4.73255942562769 2.45720076719986 3.35714105059812 3.51799136748595 4.25737285095522 3.58455821308078 4.58279831939807 5.41843757554936 4.66289190667036 5.48337020373091 5.92180474366137 5.99926175548464 6.07161879789673 6.06736048652664 5.9665523250181 4.65069823362423 3.87037170699597 3.84328113677893 3.8355554630528 -9999 -9999 -9999 -9999 -9999 -9999 -9999 -9999 4.8880663086341 5.49164277751236 6.19395065796793 5.92429875224721 3.80493683825056 2.43519010808549 2.17535123304768 2.12697559349478 3.55936015113542 5.75378218077594 11.8017795689416 10.2722875443799 9.40070686066068 10.9484307544453 11.5307676475657 11.6070988913385 12.1899574219255 12.5327523642396 7.22084384583366 7.21282784789397 7.0242500252727 4.97070731345154 4.32078468221203 4.175865596899 3.85323547909968 4.1427001838562 5.34371397526515 6.19012835707451 6.14297937575179 5.38959948900363 4.47567512188325 4.28821921231228 3.40653769621568 3.35391599247556 2.66066223856936 -9999 -9999 -9999 -9999 -9999 -9999 -9999 -9999 -9999 -9999 -9999 -9999 -9999 -9999 -9999 -9999 -9999 -9999 -9999 -9999 -9999 -9999 -9999 -9999 -9999 -9999 -9999 -9999 -9999 -9999 -9999 -9999 -9999 -9999 -9999 -9999 -9999 -9999 -9999 -9999 -9999 -9999 -9999 -9999 -9999 -9999 -9999 -9999 -9999 -9999 -9999 -9999 -9999 -9999 -9999 -9999 -9999 -9999 -9999 -9999 -9999 -9999 -9999 -9999 -9999 -9999 -9999 -9999 -9999 -9999 -9999 -9999 -9999 -9999 -9999
-9999 -9999 -9999 -9999 -9999 -9999 -9999 -9999 -9999 -9999 -9999 -9999 -9999 -9999 -9999 -9999 -9999 -9999 -9999 -9999 -9999 -9999 -9999 -9999 -9999 -9999 -9999 -9999 -9999 -9999 -9999 -9999 -9999 -9999 -9999 -9999 -9999 -9999 -9999 -9999 -9999 -9999 -9999 -9999 -9999 -9999 -9999 -9999 -9999 -9999 -9999 -9999 -9999 -9999 -9999 -9999 -9999 -9999 -9999 -9999 -9999 -9999 -9999 -9999 0 0 0 0 0 0 0 0.942436066778787 2.07871146300785 3.35174468225145 3.74032329393408 2.38544974009478 2.56188075785841 3.82152168053233 4.97353964781565 10.266825544659 6.09397288834551 6.18372076653328 5.66088973442281 6.74258331858546 6.31142816535537 3.68359613666807 2.3822242011009 1.19916411272352 1.01353973614653 0.763818303378739 0.516581802346376 0.516604372877143 0.515795867912534 0.765686928279845 0.516604372877143 0 0 0 0 0 0 0 0.0140045639003114 0.508757147585465 0.505520180823084 0.934403646181192 0.937319101568472 1.1241222748288 1.12658483797333 1.18497639960048 1.13144347794868 1.18774341688285 1.13383652919955 1.13616699721858 1.13620327155416 1.05928987176254 1.05751796702284 1.53847364364202 1.4221061322182 1.42548624762477 1.82974340207053 1.71642387560734 0.473677214885013 0 0 0 0.461367340359684 1.53275855201644 1.41718829259849 1.41718829259849 1.91156488913586 2.08391599080022 2.08708340572168 1.83279486258953 1.71797820231165 1.2285876279965 2.01391421887572 2.26654724997162 2.01617730083842 1.83621972122167 2.09887986023402 2.9982725111393 2.36128177463059 1.83458581521481 1.38039688280451 2.16986981448036 1.50407645421973 1.91934844592872 2.28477964115482 3.35845061687304 3.86971477045321 3.89504197608375 3.91181028942592 3.73162530048497 2.33017583902358 2.01604349009237 1.14751366379662 1.14968574529783 1.14751366379662 2.19309210423807 3.09235658890711 3.79500412225231 3.86850498082563 3.87638240068128 3.83256633813008 3.83025688456027 3.73656829956583 3.71411256798485 3.76515654217029 3.85491198725808 3.75609888530229 3.7581010412309 3.81714417600722 3.87814089626352 3.88892594772014 3.9478953000926 3.94490388147009 3.95814931842772 3.91967672072181 3.8614726013313 3.87125123625278 3.92686999241331 3.99020166199278 3.98184248223366 3.97151501914252 3.9674088157222 3.95936592538062 3.9418114264562 3.94161356960137 3.92556716104058 3.91218571812858 3.93049183890999 4.36613249089254 4.77128305723405 4.89857616869397 4.93101994460913 4.83124894719984 4.81892827662464 4.81938137846816 4.71571629592661 4.70497621137331 4.29355832991379 4.42261929943931 5.6993645128982 5.47372392125725 5.53669098333619 5.54099130766592 4.79604985097367 4.02084480269988 3.93886128408308 3.93819238032818 3.93704598303487 3.92731123797926 3.93203413079391 3.94525206066663 3.95937686065095 3.96278217074028 3.97789479046726 4.04596531988965 3.93027108338866 3.96098712123498 4.02099634318276 4.01288756893947 3.99675546051703 3.88535636144546 5.44380482065405 5.7091655184083 3.8430458126629 3.9110820397614 3.90586741569539 3.87598831855045 3.84363842136297 3.87210663015821 5.63397760203579 6.38348582546422 5.15623428232707 3.8025584990817 2.37603625083728 1.35337560051544 1.34727846494062 1.34594868877443 1.34945706968407 1.35295795772108 1.35645019727389 1.35645019727389 1.37256154829531 1.37256154829531 1.37256154829531 1.36345989508793 1.37625462837035 1.38615776857066 1.37631210058855 1.78036169814793 1.77051405380024 1.37636929773676 1.36362627410068 1.36368106526608 1.32646256561315 1.32327310511093 1.32322339149495 1.3135068081922 1.28742436424315 1.31015492901839 1.31992686449425 1.32334202612655 1.31639638015132 1.33245679448832 1.32092573428867 1.32440051028933 1.320810535087 1.28671722325528 1.28340389398969 1.28335030443852 1.28003362731158 1.25559093370551 1.25241533561405 1.25559093370551 1.18236828993803 1.18236828993803 1.18232516223754 1.1266599758113 1.12423568042974 1.05002376909846 0.772626312401853 0.772634607392767 0.772594466904771 0.497463776497143 0.932892451695008 0.503624733697323 0 0.505520180823084 0.507162502631156 0 0 0 0 0 0 0 0 0 0 0 0 0 0 0 0 0 0 0 0 0 0 0 0 0 0 0 0 0 0 0 0 0 0 0 0 0 0 0 0 0 0 0 0 0 0 0 0 0 0 0 0 0 0 0 0 0 0 0 0 0 0 0 0 0.771407657416923 1.13360879902828 2.25157112470842 4.5005031468427 5.55990604679272 4.08000550816093 3.07692875267613 2.37326867467819 2.57010113784044 4.86551825429931 8.09504425033766 10.7903981736685 7.45779613579259 9.65253439072487 7.39988122165889 7.42395987999038 9.10527499978531 10.0060780792836 10.8129790545089 11.4073495417774 11.758164266822 11.1377139330145 10.0192215819126 7.79335520125214 7.05664775456108 9.01489456271925 10.7094710565797 9.93059806800864 11.9766139851805 11.3757020771172 11.2792916481591 10.2234991120367 10.2334058262135 9.44085596779585 8.88039269941902 8.89897996423253 9.04340958089209 6.97319920908807 3.07750636932968 1.14122760784996 3.16507406170707 4.75209244525377 3.48651829601463 3.41514268449809 3.57682188698027 3.99391953366401 3.51107032374476 3.54212933882137 4.28586473691946 4.58787859426029 5.402892254422 5.73873346843274 5.80581317608645 5.75358139113642 5.91242278198032 6.00426808090493 5.94662636462378 5.21261155896774 3.83294381781017 3.81175909128771 3.83433680172336 3.75322189408368 3.66273967084962 -9999 -9999 -9999 -9999 4.95724647344707 5.87876943706204 5.04113862520043 6.08781196197701 6.14413700615068 6.04060115382168 5.94956146782715 5.97546168788251 5.88378595322151 3.5564998388625 4.36158166526012 7.70113364598034 11.1766672864204 10.050704611585 10.3085551440078 11.392046025279 12.3581133382616 12.4596719669321 12.4979263557696 11.6975362899976 7.22095454658378 6.24259015693746 4.96449221448181 4.27164312403284 4.10883080237355 3.30449607535323 3.29473464833655 3.21540728554176 2.94742657328076 2.74464262087831 4.36564663016371 4.22937253611802 3.23629420474137 2.73402906434729 3.0842025458352 3.0999046736025 1.10760579633576 2.37758164167596 -9999 -9999 -9999 -9999 -9999 -9999 -9999 -9999 -9999 -9999 -9999 -9999 -9999 -9999 -9999 -9999 -9999 -9999 -9999 -9999 -9999 -9999 -9999 -9999 -9999 -9999 -9999 -9999 -9999 -9999 -9999 -9999 -9999 -9999 -9999 -9999 -9999 -9999 -9999 -9999 -9999 -9999 -9999 -9999 -9999 -9999 -9999 -9999 -9999 -9999 -9999 -9999 -9999 -9999 -9999 -9999 -9999 -9999 -9999 -9999 -9999 -9999 -9999 -9999 -9999 -9999 -9999 -9999 -9999 -9999 -9999 -9999 -9999 -9999
-9999 -9999 -9999 -9999 -9999 -9999 -9999 -9999 -9999 -9999 -9999 -9999 -9999 -9999 -9999 -9999 -9999 -9999 -9999 -9999 -9999 -9999 -9999 -9999 -9999 -9999 -9999 -9999 -9999 -9999 -9999 -9999 -9999 -9999 -9999 -9999 -9999 -9999 -9999 -9999 -9999 -9999 -9999 -9999 -9999 -9999 -9999 -9999 -9999 -9999 -9999 -9999 -9999 -9999 -9999 -9999 -9999 -9999 -9999 -9999 -9999 -9999 -9999 -9999 -9999 0 0 0 0 0 0 1.19593750806286 2.28271636837649 2.53763192361894 2.58345884176413 2.61700533119553 3.79960302422495 5.05495110600995 5.02994038956398 6.10397541973323 7.28985192688182 8.68301358155766 4.8688642845003 5.7804177808946 6.00812870167923 4.39060867249575 2.28282525057891 1.16670490583744 1.00613376866414 0.51858403471233 0.51858403471233 0.518023866971804 0.0504886761521737 0.908015187246002 0.0549712904502634 0 0 0 0 0 0 0 0.768171313710047 0.926357588993251 0.931275931592284 1.03936108482564 1.04380239618252 1.17663122185992 1.17944115255261 1.22375250879366 1.2267846322684 1.711120112369 1.23281666800534 1.71387230942594 1.96511865748778 1.61370575902532 1.90802350241446 2.08061745763533 2.24419160724235 2.0806542570412 2.08297278525748 2.19359986080226 1.71775926882948 1.71716067039294 0.465576582632986 0.465576582632986 1.23594432679805 1.83185731117197 2.2551286653069 2.2551286653069 2.08708340572168 2.29793680262551 2.08711965596693 2.09018767821753 2.0924456060971 1.71744237714438 1.71685845169159 2.45168314760464 2.45168314760464 2.35654720494225 2.28323780898731 2.49355961058075 3.31978389192002 2.28470198509931 1.83399828822948 1.91752451152062 1.83399828822948 2.28992226145029 2.50187723882437 3.7953349662178 3.76604246967517 3.66681511046725 3.34070239023646 2.44167054665376 2.22723460676656 2.24438200957954 2.01896455519612 2.05222803689185 2.2263555859338 2.37885763872145 3.85689655861401 3.88679560463175 3.80189257307318 3.87711819648794 3.87668871907979 3.86730192914042 3.83194338959935 3.8822535236257 3.85899786437859 3.88179232504086 3.86194407091921 3.84734185532959 3.89907209406294 3.92257192837449 3.93267664039763 3.93389625353439 3.94777949516312 3.9577890821503 3.92295895488019 3.85992417287679 3.79420103144442 3.94513187630546 3.98333989121462 3.97162697947244 3.96769805422324 3.95638054014904 3.95072039979401 3.9457451117004 3.869423873926 3.86370151268234 3.8865429407859 3.90169993828105 3.89648259892921 3.8810019874829 4.87076219098968 4.96723090290386 4.95256640792894 4.9257360135333 4.90255319628613 4.89423580037441 4.84556386318713 4.98841240437304 5.51277420189481 5.79576351014884 5.75765869584973 5.77962108281785 7.89135740805023 6.0371262356069 4.5218869148287 3.90080237168628 3.90517167294461 3.90319420277464 3.91946530430531 3.93444820481325 3.94885599895856 3.95901111011195 3.98313746018613 3.99836385896905 3.93600849927812 4.00456646250913 3.97666882837143 4.02104245503285 4.00721343396049 4.01129986197717 4.00367619677213 3.80488380158197 3.90109967504923 3.95408238537908 3.95871398975629 3.88753007561921 3.86565800419718 3.85765138503302 3.8381314329391 5.65457237007151 5.85985785012914 4.55332289981271 3.73732897408251 1.81861025640266 1.34531459725974 1.34360285645263 1.35077696673526 1.3580589335446 1.36166461127003 1.36526491979804 1.7923503292112 2.12425019220265 1.77863580086103 1.7919397766894 1.78451944574436 1.78457904144637 1.774825343788 2.13376914237273 2.13655406704489 2.33682109783248 2.13297392187787 1.37273476781492 1.36009992951049 1.3439231232753 1.32322339149495 1.33714125298676 1.33370582821423 1.3134051004835 1.31015492901839 1.3267505729626 1.31987212059509 1.32804713017895 1.33245679448832 1.32440051028933 1.30594418731709 1.320810535087 1.30588845371089 1.30245494576412 1.28329655843295 1.2989085991054 1.27997986794015 1.25559093370551 1.25553975829292 1.22389704748546 1.22389704748546 1.18232516223754 1.18232516223754 1.12419833452315 1.12419833452315 0.938748919334624 0.772459663550147 0.772459663550147 0.497463776497143 0.501725877402811 0 0 0 0 0 0 0 0 0 0 0 0 0 0 0 0 0 0 0 0 0 0 0 0 0 0 0 0 0 0 0 0 0 0 0 0 0 0 0 0 0 0 0 0 0 0 0 0 0 0 0 0 0 0 0 0 0 0 0 0 0 0 0 0 0 0 0 0 0.770802701757942 1.19027321200977 2.07431332874072 4.75397738486186 7.75977396758873 4.95292069095591 4.69100814015912 2.61939570025236 2.62225693737513 4.83763074631906 5.78175221814342 9.7055895600084 7.55022868751073 9.84738648223839 7.38943873095606 4.58586571752404 5.61828406777977 6.09188174793967 9.94931488001106 10.0725875996879 11.3995687370246 10.7207386633337 10.0029786075662 9.34700904636885 9.13201905538531 9.5585225435156 10.2709951237315 11.7938751181428 11.0024832653256 11.0168171796106 11.3196557440675 11.8298054607727 9.23521235878819 9.78874669279982 8.55323486449216 7.08381903286471 11.7598653161889 7.25151921044688 2.59731958486495 1.86260517754493 3.10824649590501 4.32054546638894 3.304494164206 3.50748615732316 4.14198945161311 4.28203156970563 3.49369842433925 3.51544681204775 3.53328503769228 3.62556147285968 4.57860714837741 5.68498835069489 5.64837059224237 6.04082665446997 7.54990642140974 7.43645876309269 5.73404630498858 5.95145630315085 5.91432428331072 4.53168601697614 3.80747813697677 3.77693450585577 3.77172670762524 3.66717096454554 3.71857014653737 3.8617533265856 4.60247180830961 5.08810412859594 6.22336826289802 6.09902498773378 6.12913590985338 5.9577195790531 5.80140094258797 8.32060178812003 7.71596351181685 5.75572233771832 5.79076204835446 5.71781051518545 11.9488467868973 10.9073122475817 10.9905951064831 11.3866867834939 12.0724470611387 12.8245540465833 12.8704066486829 12.6862274208455 11.7897562753474 8.08537903244701 6.28982799669782 5.84086950665268 4.14238286383325 3.23061586522262 3.25254543128734 3.11112994094385 2.29198761206823 2.1155029695661 1.98409337315979 1.78184526815565 1.99744102186244 2.6135004418771 1.07973985950912 1.07744802887303 0.91366824831695 0.981787519819504 3.15427721163902 3.48953126468256 -9999 -9999 -9999 -9999 -9999 -9999 -9999 -9999 -9999 -9999 -9999 -9999 -9999 -9999 -9999 -9999 -9999 -9999 -9999 -9999 -9999 -9999 -9999 -9999 -9999 -9999 -9999 -9999 -9999 -9999 -9999 -9999 -9999 -9999 -9999 -9999 -9999 -9999 -9999 -9999 -9999 -9999 -9999 -9999 -9999 -9999 -9999 -9999 -9999 -9999 -9999 -9999 -9999 -9999 -9999 -9999 -9999 -9999 -9999 -9999 -9999 -9999 -9999 -9999 -9999 -9999 -9999 -9999 -9999 -9999 -9999 -9999 -9999
-9999 -9999 -9999 -9999 -9999 -9999 -9999 -9999 -9999 -9999 -9999 -9999 -9999 -9999 -9999 -9999 -9999 -9999 -9999 -9999 -9999 -9999 -9999 -9999 -9999 -9999 -9999 -9999 -9999 -9999 -9999 -9999 -9999 -9999 -9999 -9999 -9999 -9999 -9999 -9999 -9999 -9999 -9999 -9999 -9999 -9999 -9999 -9999 -9999 -9999 -9999 -9999 -9999 -9999 -9999 -9999 -9999 -9999 -9999 -9999 -9999 -9999 -9999 -9999 -9999 -9999 0 0 0 0 0.435440783865246 1.21170984263522 1.30989462668121 4.93086932572616 5.09367322143459 5.11772742291899 2.67113844184504 5.09959843063171 4.92244998084502 5.79770838183693 7.23571083194729 5.93870025373461 3.77493866880923 3.77194370773073 3.68027615211451 3.76315438717583 2.43851508491834 1.18548551880426 1.00109921391402 0.757179435986446 0.757179435986446 0.519521744679583 0.519521744679583 0.0632066035257293 0 0 0 0 0 0.0505786222648878 0.0411071190762377 0.513858756860589 1.0230909201292 1.10027612118747 1.15920609943893 1.16532696985286 1.17380922628911 1.21470235695713 1.74498897404259 2.0490417229978 2.23515985889877 2.22216696758235 2.03413610383888 2.20420927860551 2.34021326118965 2.20950147772889 2.42114134964768 2.45263488817865 2.45263488817865 2.42617290195189 2.38363164451627 2.38638757749142 2.27459921532037 2.46557249938142 2.2792491620327 1.71717643930737 1.83366853570002 2.20180790999373 2.49770289554463 2.55468744697282 2.52583571915475 2.50384956391092 2.34195667337879 2.20800077191788 2.20800077191788 1.83621972122167 1.83645279564017 2.4543325069497 3.32752967979812 2.93074118948117 2.28323780898731 2.41293237244723 3.30630583273893 2.41297747665365 2.2923657582031 1.91741649343645 1.91741649343645 2.2924035724478 2.33388848262975 2.43994026394731 2.51967415756879 2.57754613570762 3.35324206673949 3.34742992629233 2.51272189105209 2.24867421730917 2.38052865451233 2.25201248755747 2.23124669322338 2.46153638932681 3.873920767884 3.88160024773074 3.78841190989804 3.87951207522165 3.88837833329922 3.90177404622588 3.89063891870927 3.89699614717886 3.89376356377342 3.904009624083 3.904009624083 3.90197447957449 3.91284591953923 3.9242830202641 3.93920851343325 3.94766139818577 3.95531063709301 3.95981993385159 3.95745624755228 3.90916841831946 3.79565873990652 3.95726023878326 3.98046940037614 3.97895100786762 3.96343705690156 3.95517483806163 3.92736507779054 3.90575443889115 3.81240162438024 3.73661449080318 3.86781153865635 3.88286185986872 3.79802620395223 3.86585548333483 4.78969296468996 4.97766906532386 4.98183773587393 4.96229903311381 4.96342989926983 4.93507265266029 4.92359706173671 4.92169572901609 5.81053221409809 6.40953310638629 5.85544557036497 6.40802919092125 7.67672937701703 5.78841824227001 5.63504290783176 3.83907968670435 3.95835531715499 3.86978345773445 3.90724627362808 3.93761005026893 3.94786587037176 3.96792417994586 3.9700975012044 3.98777375286739 3.9018672785191 3.95580235598636 3.97609609234999 4.02041045699727 4.01248333775471 4.01937110776192 4.02095420198531 4.01162855225168 3.91532542664292 3.93838613404081 3.92898309698734 3.85824143266496 3.80920886315581 3.82162662971927 4.50592206861647 5.81113270859048 5.65738006415283 3.80690338767829 3.79498729438422 2.2938607666003 1.81534899527648 1.81434093242008 2.12682018895606 1.79978959705668 1.78801093466335 2.12115648129712 2.32191738208537 2.32191738208537 2.32570125993714 2.32576133779626 2.32936850913261 2.32923277962022 2.33297192740472 2.33297192740472 2.33303152310672 2.32935218670622 2.1256734591351 1.78230543532758 1.35998864560908 1.35650628344214 1.35650628344214 1.33365198670085 1.33026001672909 1.33020585480713 1.3267505729626 1.32669586626202 1.31976197362856 1.33974962714468 1.33239754291155 1.3243428766858 1.320810535087 1.31722065912764 1.31716284156153 1.30234309003717 1.30234309003717 1.29885251254259 1.29885251254259 1.27992597067828 1.25553975829292 1.25553975829292 1.22389704748546 1.22389704748546 1.18228168262306 1.12662263955846 1.12419833452315 0.938748919334624 0.937355540678875 0.772466164776862 0.772264789461025 0.499642198291844 0.771216347358699 0.507162502631156 0 0 0 0 0 0 0 0 0 0 0 0 0 0 0 0 0 0 0 0 0 0 0 0 0 0 0 0 0 0 0 0 0 0 0 0 0 0 0 0 0 0 0 0 0 0 0 0 0 0 0 0 0 0 0 0 0 0 0 0 0 0 0 0 0 0 0.770794530496539 1.05917513024603 2.55753667527092 5.39531381563986 7.70403521090198 8.0310010163636 6.22764055651598 5.39327816909678 4.5918319379418 4.34459203758104 4.827586266442 7.62556960863584 7.30203760088683 8.23950952908836 7.52176748884167 8.28699140273997 8.43643505689031 8.24576109255468 8.1582805441081 6.98974673592593 10.1206732239315 10.7445203386422 10.8094505032388 10.4273270625091 9.68130705390539 10.2097031758544 11.5240993877726 8.45404835595914 11.3533251250669 11.6701924862535 10.8659688625146 11.3249020146131 10.5585157083435 9.35061155795147 8.09018297997651 7.28408003929243 10.4295252661934 6.15770773008689 2.91463220495019 1.58581054967266 2.54004912137934 4.1514433556282 3.08950693494556 3.86031902858918 4.10920230596207 3.93673582725715 3.39161500259575 3.37598588057081 3.44638819853666 3.48698384730855 4.23206543683223 5.04767785429031 5.9973732661658 7.46294043990765 7.31358547054261 7.78329861815793 7.3476445554934 6.87357593902607 5.88085887818814 5.56712342443422 5.2161801918186 4.24881095681622 3.78654163718563 3.79563855698664 4.70637382794755 5.98454299762687 6.18172761530286 6.08191614412484 6.12313641829152 6.08449815310934 5.96579747318164 5.9896285210199 5.80112367227675 7.49347650479196 6.62380049511608 5.77369369161626 5.73845158915348 5.66652956280148 12.5749606382962 10.9220367249743 11.2030503893056 12.1904553618972 12.7612043870425 12.7519810675458 11.9571844259513 11.2879189253767 10.1656264766032 9.57730250344357 7.35604250304943 6.23076884972136 4.88817698787124 3.97200453006954 3.69270964723897 3.1230817069558 2.13298835201863 1.99961596952238 1.69956610536428 1.48710144348456 2.00656055882329 2.02836446777202 2.24163382160221 3.16841729657284 2.03328625719259 -9999 -9999 -9999 -9999 -9999 -9999 -9999 -9999 -9999 -9999 -9999 -9999 -9999 -9999 -9999 -9999 -9999 -9999 -9999 -9999 -9999 -9999 -9999 -9999 -9999 -9999 -9999 -9999 -9999 -9999 -9999 -9999 -9999 -9999 -9999 -9999 -9999 -9999 -9999 -9999 -9999 -9999 -9999 -9999 -9999 -9999 -9999 -9999 -9999 -9999 -9999 -9999 -9999 -9999 -9999 -9999 -9999 -9999 -9999 -9999 -9999 -9999 -9999 -9999 -9999 -9999 -9999 -9999 -9999 -9999 -9999 -9999 -9999 -9999 -9999 -9999
-9999 -9999 -9999 -9999 -9999 -9999 -9999 -9999 -9999 -9999 -9999 -9999 -9999 -9999 -9999 -9999 -9999 -9999 -9999 -9999 -9999 -9999 -9999 -9999 -9999 -9999 -9999 -9999 -9999 -9999 -9999 -9999 -9999 -9999 -9999 -9999 -9999 -9999 -9999 -9999 -9999 -9999 -9999 -9999 -9999 -9999 -9999 -9999 -9999 -9999 -9999 -9999 -9999 -9999 -9999 -9999 -9999 -9999 -9999 -9999 -9999 -9999 -9999 -9999 -9999 -9999 -9999 0 0 0 0.747224216217571 2.12479512840213 3.61620168599391 3.61620168599391 5.13042357135253 6.05372729232129 3.81985625331074 3.63413622256909 2.6872672536089 5.09390871925385 5.08983598310993 4.3522790096222 3.86587326467106 3.82963262209956 3.74700954788858 3.59720954922315 2.98231880251417 1.97441676144063 0.991069972798432 0.895944689115695 0.897983522997672 0.520164982997662 0.754678389394056 0.520372211177289 0 0 0 0 0 0.0505786222648878 0.516604372877143 0.919316496127275 1.02547134967521 1.15314160520865 1.19603132442269 1.23278015144429 1.76493369972971 1.74345723387207 2.22547986124665 2.35049797054746 2.96458096969441 2.34698045638754 2.42757278093458 2.49825632363974 2.48979739100788 2.47681989459223 2.51313562404905 2.57081574928938 2.5921765675815 3.09565894251412 2.60772657319026 2.55467809081022 2.50377731885924 2.52557137621269 2.43165620757239 2.12717784722951 2.20576382054997 2.33929341103278 2.56124532999057 2.55468744697282 2.55468744697282 3.05700667712597 2.52883964825534 2.26822799209743 1.83500679034183 1.39725438221934 1.39202915207853 2.93524017222522 3.83243803960029 3.6679877865002 3.6504292877079 2.83970135145495 2.84452552551713 3.53944880178364 3.31375434985549 2.41981409552966 2.17246145264069 2.29363556901767 2.44726664812179 2.54648386507004 2.99339754776143 3.35064377402345 3.71006381740734 3.5580490535043 3.35936186636064 2.37091438008798 2.53168260941767 2.53168260941767 2.46731067436358 2.53705836524618 3.69824049755598 3.82051161705534 3.88190415406933 3.86527226202173 3.88002601734394 3.89889268673988 3.89505731490773 3.89498961963457 3.89398635214026 3.89576837831916 3.89555054749758 3.89635478028979 3.92254049714398 3.92458026497798 3.94896331904666 3.95899467137404 3.95899467137404 3.9631065214317 3.9674978709467 3.90911730572316 3.86201383649753 3.96623078414897 3.98738959216552 3.98018917756693 3.96857222702463 3.96071755263064 3.91361728727635 3.7373299360113 3.75471677412014 3.74524340084875 3.64015036882465 3.8677589019962 3.64612515805604 3.73735011008233 4.3549971231731 4.63321806884001 4.94126678921685 4.96989904218037 4.99314564445699 4.95260015378259 5.90603616841597 6.22456217468627 5.44886194720583 6.58338947109981 6.81454135632958 8.0556678288357 7.90635480873156 7.05035955962332 6.77001184915579 3.9296578143035 3.88433805630211 3.90145522568644 3.9200489293227 3.92276560216288 3.95315809579864 3.94849416293526 3.94742860908963 3.98641792839251 3.93027668297917 3.91164311593718 3.9776327820532 4.01460883001387 4.01855707593008 4.00323713601656 4.01867306434572 4.03067251152019 4.79479866716427 4.79212176660835 3.83817151790997 3.85395308232284 3.87927613479205 3.87148584908299 5.85220636964354 5.78616310617188 4.71781193281403 3.87532627735829 3.72068746601436 3.00487030629519 2.49936825980426 2.51159162259888 2.57055082716234 2.51475031701166 2.43536008121054 2.44037638745173 2.44415003473884 2.44415003473884 2.44915121891154 2.44915121891154 2.44921140186253 2.32944797927164 2.32942843884343 2.32942843884343 2.33316764670781 2.33316764670781 2.32948822461713 2.12654505639148 1.79246691179046 1.36538154930351 1.35290160169268 1.33359784503922 1.33015141812592 1.34226401493678 1.34220699174695 1.33862962179908 1.33151994588098 1.33146244852062 1.32787460317687 1.3243428766858 1.32075280086055 1.32075280086055 1.31716284156153 1.30234309003717 1.29885251254259 1.29885251254259 1.29885251254259 1.28324267432931 1.28318866972244 1.27987195312329 1.2238490923518 1.2238490923518 1.22085631434784 1.17952909118546 1.12416052351175 1.04801465735618 0.937355540678875 0.935912711090882 0.771987313086937 0.503624733697323 0.503669904273192 0.77018381692047 0 0 0 0 0.00180643242906899 0 0 0 0 0 0 0 0 0 0 0 0 0 0 0 0 0 0 0 0 0 0 0 0 0 0 0 0 0 0 0 0 0 0 0 0 0 0 0 0 0 0 0 0 0 0 0 0 0 0 0 0 0 0 0 0 0 0 0 0 0 0.770092847560078 1.9655495106035 2.5174309462122 4.88868331516299 7.66423025036788 8.01088676901945 7.99685074141501 8.01696441107061 6.07626774305214 3.3101317895044 4.55282064261687 5.53294722867401 5.77869649054512 5.77018922650391 9.13710479371101 11.3096177094293 11.1895911539136 11.1243860385341 11.1591406294733 11.3726259916904 6.39052110124462 6.38681352745096 6.50762825103989 10.5344799754381 11.6474577499158 9.06969871119557 8.23247410655229 8.6995502716319 10.8742691907443 10.0097659954649 11.1712077032327 11.900492311432 11.3941315972398 10.2824988200253 8.74630823443164 9.07040865643165 6.81699581604934 3.52790335887055 1.75794630406746 0.950513608001513 2.67060987650689 5.41283020067324 4.23820873081351 3.28275204419624 3.35428033541812 3.37645411148392 3.34128247345624 3.26397358543271 3.32823400343604 3.40974215249459 3.96307754979584 4.48191117558574 5.51746881611749 7.36121496212863 10.1732270776829 10.937032032614 7.43438985793828 7.53649373411954 7.32538633949991 7.53434012334638 5.59762960699921 5.61594982141291 5.87097437611434 5.92386822327857 5.8352828747743 5.71544176026702 6.24175908185608 7.40543174363438 5.67190914408942 7.53406095918672 7.45587657325522 5.83877232346817 5.76346556283505 7.55917081511881 6.60087690902797 6.52411076795079 6.61623771560338 6.69733814714089 6.68415590264884 12.9360179906938 12.6489826588263 12.8434763176723 12.7569349787113 12.0288774243342 11.0480920398569 8.5551864953875 7.44325450426305 7.39561046734454 7.35148707263785 6.95285649903112 5.21749638879078 4.85762209329083 4.21787866159002 4.21289121175976 4.18883418401195 3.27316458500281 3.30392449772483 3.28845100490659 3.0949068633856 3.1233813622193 3.24018868813572 3.27414756769859 2.28326374632445 -9999 -9999 -9999 -9999 -9999 -9999 -9999 -9999 -9999 -9999 -9999 -9999 -9999 -9999 -9999 -9999 -9999 -9999 -9999 -9999 -9999 -9999 -9999 -9999 -9999 -9999 -9999 -9999 -9999 -9999 -9999 -9999 -9999 -9999 -9999 -9999 -9999 -9999 -9999 -9999 -9999 -9999 -9999 -9999 -9999 -9999 -9999 -9999 -9999 -9999 -9999 -9999 -9999 -9999 -9999 -9999 -9999 -9999 -9999 -9999 -9999 -9999 -9999 -9999 -9999 -9999 -9999 -9999 -9999 -9999 -9999 -9999 -9999 -9999 -9999 -9999
-9999 -9999 -9999 -9999 -9999 -9999 -9999 -9999 -9999 -9999 -9999 -9999 -9999 -9999 -9999 -9999 -9999 -9999 -9999 -9999 -9999 -9999 -9999 -9999 -9999 -9999 -9999 -9999 -9999 -9999 -9999 -9999 -9999 -9999 -9999 -9999 -9999 -9999 -9999 -9999 -9999 -9999 -9999 -9999 -9999 -9999 -9999 -9999 -9999 -9999 -9999 -9999 -9999 -9999 -9999 -9999 -9999 -9999 -9999 -9999 -9999 -9999 -9999 -9999 -9999 -9999 -9999 -9999 0 0.733498902347974 1.34529196577839 3.65287176486387 4.68994733442827 3.86095476445486 5.25383302513427 5.85142563356736 3.84463628334309 2.73319923984677 2.71814482605315 5.085534058174 2.7114215575679 3.85653887397052 4.78228226112031 4.3154545897173 3.75808611288554 3.69968389456784 3.38876852174562 2.35747334576817 1.66444103299106 1.05248316075324 0.895944689115695 0.895912472258512 0.75337275164469 0.8938932812355 0 0 0 0.0707553184123179 0.90208154816544 0.760659648434276 0.913751794065096 1.08637759244382 1.14701239622436 1.23411453961219 1.22953856939614 2.04156082733904 2.22471420315656 2.0607403381885 2.34849118865415 3.4411204893313 3.6095213569062 3.48537486829401 3.63375417921787 3.34992601424958 3.05168057635387 3.04851024012162 2.57549896743658 2.58224704697916 3.06897626836371 3.39594989755139 3.12258543847842 3.10753141619612 2.63315875244097 2.58399592821573 2.51308440335284 2.40246686400015 2.51308440335284 2.40246686400015 2.48334383975986 2.56124532999057 2.56124532999057 3.09816921421136 2.54143556919211 2.27250350358108 1.83502918115963 1.38635716781172 1.83456673920848 3.41830024657859 3.8837595287134 3.95573390029195 3.93817135853162 3.62755720844798 3.51245592420107 4.005407422207 3.86091855513685 3.27296753504321 2.17007424670755 2.41985823348605 2.99676439929747 3.39848821223327 3.81078340890928 3.87374592165169 3.81665142344929 3.5944863443581 3.02764007379104 2.53467558241 2.54417846271533 2.55268167009779 2.62728347170939 3.88838600877473 3.90861005570205 3.90053511169744 3.86637924197146 3.89159058884302 3.8973813987186 3.89935887918437 3.90643644651679 3.89892475083919 3.89480050715455 3.88829941277918 3.88983015921469 3.88552054625812 3.86919277469673 3.89551487471592 3.94601081126545 3.95306211252862 3.9631065214317 3.96456015088738 3.97225747979287 3.9635177371628 3.8650403498276 3.97371968077328 3.96539987872629 3.98077056321307 3.97205446721019 3.96804990601518 3.96137855634181 3.8254617152184 3.09184668419985 3.62550188187195 3.46081727473435 3.48216108385405 3.65321272788093 3.81430397666617 4.81861870885099 5.04281552773097 5.06511166145865 5.0418008152612 4.99597096319869 4.95258736125026 6.27728068369576 6.62142964840337 6.85580487628885 6.74651145990478 7.09001480276451 10.288197273334 10.6620566213955 10.1144749907197 7.62430074081811 4.64455749821923 3.88818543114953 3.91134876648601 3.93106221882399 3.87745295855664 3.92550915666034 3.96099627030459 3.82705204647838 3.98273151470398 3.94628219054823 3.98780989310775 3.9708688992342 3.99513080047058 3.99902800157505 3.94405350055811 3.98692470824902 4.03957657527003 4.72357517194366 4.58644756129828 3.92928820937954 3.96487044541574 3.94972025372113 4.72759749361968 4.60857518658223 4.79722040149329 3.92939574514948 3.91603810228186 3.74975133261316 3.54193409139528 3.05527586769205 2.61471551856798 2.64792093028346 2.57829556799683 2.5230376188117 2.5230376188117 2.52676080630972 2.52872869086416 2.43823078054707 2.44308003725958 2.45285449515581 2.45285449515581 2.45037238979829 2.32938792525798 2.32944797927164 2.32950790898246 2.32947696825912 2.12848328179757 1.79517751073209 1.79517751073209 1.7853321619255 1.34577884298987 1.34226401493678 1.34220699174695 1.33862962179908 1.33504777435683 1.33146244852062 1.32787460317687 1.32781690193637 1.33589523181488 1.79097653988398 1.32860513886555 1.3171049723661 1.78000053456886 1.80139227676155 1.79466391565603 1.29879635172721 1.76420306813905 1.76719891881412 1.27987195312329 1.25548840514848 1.25548840514848 1.17952909118546 1.17948527424464 1.12416052351175 1.1217163871172 1.04598045591326 0.935893395165575 1.03939487174628 1.10583627584414 0.771217366560344 1.10031971631484 0.769570970831514 0 0.00180643242906899 0.00180643242906899 0.00180643242906899 0 0 0.00803623974657913 0 0 0 0 0 0 0 0 0 0 0 0 0 0 0 0 0 0 0 0 0 0 0 0 0 0 0 0 0 0 0 0 0 0 0 0 0 0 0 0 0 0 0 0 0 0 0 0 0 0 0 0 0 0 0 0 0 0.461657164375749 1.42440161290015 2.07842890244027 2.45939514470205 4.94409112613362 8.23920710551513 8.22916101099821 7.696264924579 9.23895292857572 8.59869046145166 6.63790626345203 5.66092443952562 4.69154802309027 5.68137270917596 8.54904591198961 11.0365066504669 10.7854652772579 10.6218627828616 11.1837299712415 10.8955542927125 9.55109987050201 10.4821989265973 6.37112469059414 6.3785143348954 7.60407015284994 5.31426033271291 7.89535300538669 10.1310983488673 10.4576460603159 10.0545664648497 11.074695056181 10.1532602801115 11.7322167839494 10.0222065376149 10.5568526504213 9.30934864183402 9.84440108568476 8.44127431145964 3.10170972450982 0 0 2.69136220462021 3.0240429882241 3.00368241059887 3.15801377045204 3.1735065642186 3.20875634556183 3.12890202735081 3.17485945342854 3.25425905126598 3.38010731965122 4.40600051657844 5.45345739102105 6.38903595481802 7.35846829364552 7.81420452101832 10.8305767626846 11.3558829186513 8.59697319478119 9.46002908340921 7.3775536305203 6.93475565131938 7.45178066229995 7.43622239401136 6.7696620642724 7.33386844850088 7.39418277237599 11.099877119441 11.1207864788628 10.9858608034739 11.144678213472 11.5572529044511 10.6404014640588 7.94498337655577 11.5186361554833 11.7565039434381 11.9817851050757 7.4357908661686 8.60683056291383 9.14625573263725 12.2183546506549 12.2320109065586 12.0757266203482 11.8312756366254 10.4214326973182 8.64580289601331 7.51285665211195 7.12470940010267 6.99030995277486 7.02545571509838 5.1801465390706 4.29576582629856 4.19217740807389 4.21860081736305 4.25264129341454 4.2805288227211 4.29157849808889 4.25411506686228 4.03149101739587 3.34880680680425 3.3191560223025 3.23461703561461 3.02236668747259 2.13577996789775 -9999 -9999 -9999 -9999 -9999 -9999 -9999 -9999 -9999 -9999 -9999 -9999 -9999 -9999 -9999 -9999 -9999 -9999 -9999 -9999 -9999 -9999 -9999 -9999 -9999 -9999 -9999 -9999 -9999 -9999 -9999 -9999 -9999 -9999 -9999 -9999 -9999 -9999 -9999 -9999 -9999 -9999 -9999 -9999 -9999 -9999 -9999 -9999 -9999 -9999 -9999 -9999 -9999 -9999 -9999 -9999 -9999 -9999 -9999 -9999 -9999 -9999 -9999 -9999 -9999 -9999 -9999 -9999 -9999 -9999 -9999 -9999 -9999 -9999 -9999 -9999
-9999 -9999 -9999 -9999 -9999 -9999 -9999 -9999 -9999 -9999 -9999 -9999 -9999 -9999 -9999 -9999 -9999 -9999 -9999 -9999 -9999 -9999 -9999 -9999 -9999 -9999 -9999 -9999 -9999 -9999 -9999 -9999 -9999 -9999 -9999 -9999 -9999 -9999 -9999 -9999 -9999 -9999 -9999 -9999 -9999 -9999 -9999 -9999 -9999 -9999 -9999 -9999 -9999 -9999 -9999 -9999 -9999 -9999 -9999 -9999 -9999 -9999 -9999 -9999 -9999 -9999 -9999 -9999 -9999 -9999 2.65145035560737 3.70146780471719 5.24052882891278 5.32606022191546 5.25625167806379 10.6263409557001 4.73319770290227 3.66764958662164 2.74848306025578 2.73764328488761 2.72343464183254 3.61697238591535 5.0652646643037 5.02800604766355 4.56138171581064 3.74778530668349 3.51258823550748 2.98659373649324 2.27446592961343 1.6612908004393 1.65498900764966 1.04967081442626 0.891830181827578 0.752037697726165 0.520621170903638 0.75337275164469 0.89597664610571 0.993614844226583 1.66772319176572 1.95756963072135 1.97155092870368 2.15061060484798 2.1671461683403 2.17988621024982 2.19534547095736 2.31952204485754 2.89769834340396 2.82196550022813 3.2437644925702 3.68802036980619 3.79620036684365 3.77630946807823 3.73093834268561 3.65952000962255 3.38231991835095 3.56686101852008 3.39415733966916 3.40113875205964 3.40797602546514 3.11115158102081 3.12796297828091 3.42893992556023 3.58890675768953 2.65785404701759 2.53828004171661 2.44566024606099 2.48639051977591 2.48929580349927 2.54899459100766 3.08336803610658 2.61247572344061 3.69643822365962 3.37350741264337 3.33834216424304 2.40298698879027 2.28466225203228 2.1671304904038 3.79395325250274 3.96273376962891 3.87762575002584 3.81291199775032 3.9365411469739 4.00680783566446 4.01404148377222 3.21421525577832 2.1723818019969 2.2958446723553 2.42455920233067 2.55519646881732 3.38994855631636 3.72371648206327 3.93461666263704 3.93090537904976 3.42078284150208 2.63004279965673 2.59322411950502 3.39688633005965 3.40394300348072 3.7063850459593 3.85769199038789 3.8657553352997 3.87159769715628 3.82770937316227 3.88532290741827 3.90481608179337 3.91532839087887 3.91004557174696 3.90501392263406 3.89929708646466 3.89565497184849 3.89354269479593 3.86150019696825 3.81703269252409 3.89139098021937 3.94601081126545 3.96278097567418 3.95878674944641 3.96936672604733 3.9790867572703 3.95840974846661 3.82527302183865 3.97431267998469 3.97729804571306 3.93780934741071 3.93152224968894 3.94142289327461 3.94862551466515 3.81555870992602 2.61102056366246 2.55137037543678 3.47262285725227 3.8820735403138 4.33127553967957 4.93405305598329 5.04613860109007 5.06154174722916 5.07081611658703 5.05794144292366 5.02060341022228 5.44283652291681 5.88947329411357 6.77929445531259 7.06855271838181 7.59417623245024 7.91440262202347 10.9374355015921 10.9922771282667 9.87898134545536 7.95870544304848 6.72089410143113 3.83758239047285 3.89212910254675 3.8735837439698 3.91165605008614 3.96067736441736 3.93659984092767 3.9607045646092 3.97548834989009 3.98820317366573 4.00426106621073 3.89283641663092 3.91211406363366 3.91548816241529 4.34116118926709 4.03489735451191 3.84895861999883 4.03255562753281 4.02133748220167 3.98554479795763 3.98554479795763 3.94462512497249 4.77298106945326 3.98778130402331 3.97228425771192 3.9685475836964 3.92570677533354 3.73833308496996 3.52171009492527 3.01074820485569 2.61756381063328 2.62288285557796 2.65898806559408 2.6320438228247 2.58367655420782 2.58740651587767 2.52676080630972 2.53244768926929 2.44408967266654 2.44779853166984 2.44785887157917 2.45162244379867 2.4479191416277 2.32567026584507 2.31603925145737 2.31590330051763 2.3122948158067 2.12303860771366 2.12303860771366 1.78407205448156 1.78938120812861 1.34214980965378 1.33862962179908 1.79089011378762 1.79217229576462 1.78971205548335 1.79046468921989 2.10232413120798 2.10297449122117 1.80627029161039 2.09996082463932 2.09678131611807 2.08889499105775 2.08578095502388 2.0889529188188 2.07106141312132 2.07106141312132 2.07128263670474 1.76719891881412 1.25548840514848 1.27649864731653 1.25226126008718 1.22080811785895 1.1766756351068 1.21163953288916 1.20857132267881 1.20247149314259 1.03939487174628 1.03481475623747 1.70306084092855 1.16459630933421 1.10027612118747 1.02779865216194 0.508757147585465 0.768896471863011 0.768889438576969 0.768163224063297 0.511579140542421 0.00803623974657913 0 0 0 0 0 0 0 0 0 0 0 0 0 0 0 0 0 0 0 0 0 0 0 0 0 0 0 0 0 0 0 0 0 0 0 0 0 0 0 0 0 0 0 0 0 0 0 0 0 0 0 0 0 0 0 0 0 1.53921150830934 2.54163045879709 3.38726665924477 4.57615993075328 6.54341021976078 10.3332714154262 10.3478198518451 10.129663164151 9.92477786003656 9.18602221727319 8.93777813790503 8.39761971261748 5.81982576295375 5.83498612681813 7.64369298139267 11.1738517177397 11.2907562338069 11.3824295524162 9.9537202023669 11.1881151181666 9.21697327303445 10.3403245225018 9.90508190734609 11.4610433599886 11.6057067358671 9.78844911023442 9.17694958254178 11.2653855642592 10.3011220426637 7.3355187895271 8.77755374723883 9.99021027087304 9.27228288535396 8.80776912786949 9.56971943125515 9.02338648436341 8.61483704432457 6.29690489274522 0 0 0 0.132169058206792 1.26179025132431 2.80776367911066 3.19049156388791 3.16238832153861 3.211075318117 3.36536139218047 3.50723077106907 3.36655213994438 4.18800877766765 5.11998990536213 8.55987274684213 12.4756064122296 12.2806836695699 12.2586636791653 12.2974251883036 12.1389591385165 11.9553647873341 11.3423753773674 9.73363471371652 7.35140245790485 7.32740558027355 7.25058041917373 7.35553876772145 7.15834717231887 11.04329547047 11.3983014314498 10.8783353271935 11.4484749032724 11.4833236426801 10.3725260113493 9.53600000967921 8.47022826820447 8.04870456946681 8.5232358287254 11.2335038927314 12.1558480451821 11.3345038519693 11.8336642549212 7.76328618440134 7.61540354979422 7.6069439678461 7.69141045482385 9.2214090437215 8.93177099357475 7.47490048005939 6.83799260126203 5.51580077954832 4.34380783962689 4.21688542015765 4.18532421541991 4.15160229929454 4.16772413405342 4.22829050393108 4.22575441463259 4.17061054415704 4.00129807265593 3.33115668629513 3.276045987352 3.09859283180229 2.98298714308959 2.31871806038361 1.959276299605 -9999 -9999 -9999 -9999 -9999 -9999 -9999 -9999 -9999 -9999 -9999 -9999 -9999 -9999 -9999 -9999 -9999 -9999 -9999 -9999 -9999 -9999 -9999 -9999 -9999 -9999 -9999 -9999 -9999 -9999 -9999 -9999 -9999 -9999 -9999 -9999 -9999 -9999 -9999 -9999 -9999 -9999 -9999 -9999 -9999 -9999 -9999 -9999 -9999 -9999 -9999 -9999 -9999 -9999 -9999 -9999 -9999 -9999 -9999 -9999 -9999 -9999 -9999 -9999 -9999 -9999 -9999 -9999 -9999 -9999 -9999 -9999 -9999 -9999 -9999 -9999
-9999 -9999 -9999 -9999 -9999 -9999 -9999 -9999 -9999 -9999 -9999 -9999 -9999 -9999 -9999 -9999 -9999 -9999 -9999 -9999 -9999 -9999 -9999 -9999 -9999 -9999 -9999 -9999 -9999 -9999 -9999 -9999 -9999 -9999 -9999 -9999 -9999 -9999 -9999 -9999 -9999 -9999 -9999 -9999 -9999 -9999 -9999 -9999 -9999 -9999 -9999 -9999 -9999 -9999 -9999 -9999 -9999 -9999 -9999 -9999 -9999 -9999 -9999 -9999 -9999 -9999 -9999 -9999 -9999 -9999 5.15175057969428 5.39535404172714 4.96561611043944 4.03052447941255 4.4580657462031 6.02311954378231 3.81073737859724 2.75822989185437 2.75740420315844 2.75357717171207 2.74041771670641 4.91254078144081 5.54815488557376 5.04125304169817 4.95478549751483 3.79210103988222 3.59967697745739 3.48527869081481 2.4510062246351 2.32647790612187 2.24845215198724 2.04492322549935 1.13126351081943 0.983534855398807 1.64853218921205 1.05248316075324 1.18543657947435 2.05908944110962 2.09144312725078 2.38658100557625 3.18622749692871 3.47473496240522 2.97533225241704 2.92794980669193 2.39129279145796 3.25219294173855 3.42169366723113 3.23716743746667 3.57720867658424 3.74370245431993 3.85578779313707 3.84017070306577 3.82839641412358 3.66486353791757 3.66335506214527 3.76154148608044 3.69137348536111 3.6970646404328 3.78238794224359 3.8456772169638 3.7124724672316 3.611414616062 3.70707015032901 3.60279784513657 2.6518953232729 2.64023043011856 2.5160875007016 2.48643690007347 2.62864404961067 3.0598640943929 3.0598640943929 3.6939396491941 3.76472894340352 3.82723407010706 3.76081729620128 3.65282332700729 3.55776744086505 3.91144163617346 3.9997763864022 3.97940974212343 3.81842456585602 3.71500370536726 4.01342096587326 3.81236995796802 2.17234400570796 2.34143801091867 2.42642643119416 2.95998839283236 3.56217756373067 3.72710860498872 3.83560661603601 3.94267981794787 3.95031417907354 3.43316392958478 2.62395373372118 2.59970516738104 3.08741139192299 3.71744174879135 3.84941635716655 3.92158885313624 3.90371762046779 3.87549519264721 3.84197468046524 3.8722881235093 3.89847828283551 3.90484204821543 3.91134477836593 3.89093899292407 3.89954238298405 3.91138835288572 3.91083872337176 3.87974286664449 3.8294364489482 3.90729046934936 3.9385916650551 3.95029384298233 3.92683841548919 3.9540538356606 3.97443874162393 3.92884831437464 3.886502107303 3.97983032979796 3.96262332956292 3.85184759682052 3.8829947192855 3.91708087039783 3.72199830011551 3.61732609277984 2.55137037543678 2.61174043536623 3.76143470410974 3.83849132507415 3.88625287722395 4.65000078145642 5.09155099619154 5.09072674164154 5.07148350109198 5.052529254717 5.02063431646319 5.47559804128311 6.12542385904932 6.87215198765705 6.96817451591643 7.57282769271264 8.88979274146598 10.950463697268 10.9518092940821 10.2548484940285 9.69434319470484 8.54568933992092 5.75933876435551 3.86325375077255 5.22032978377546 3.89679121957352 3.95606191329282 3.86840071147883 3.87556598433003 3.90730395744924 4.00123432631302 3.95561345056654 3.99400332931747 3.99568965892613 4.00632861296048 3.98708795111258 3.59124395828057 3.67521468174689 3.93138841249277 3.96943282802692 3.99290235879739 3.81144128175423 3.90720822659396 3.95292462903533 3.97177410935076 3.9863207853188 3.96635566314131 3.85895723188998 3.74623847472954 3.53072900382594 3.3524529612127 3.09984139281628 2.656812422536 3.4594709973917 3.17143760450459 2.69137096208617 2.66591429578581 2.63329955203404 2.58740651587767 2.58494927112346 2.52670039130079 2.52676080630972 2.44408967266654 2.44408967266654 2.43823078054707 2.43699004004332 2.31566754180341 2.12463905699435 2.11226492218043 2.11890122178436 2.11780936292301 2.30470651045335 2.10456885973411 1.77543967946778 1.78472350417963 1.78971205548335 2.28741891244153 2.53494310572972 2.56649317982118 2.39096863993272 2.1003922518353 2.27292155497615 2.07402426748994 2.2682862950327 2.0857230126168 2.0853646334031 2.24209553001066 2.24560546597623 2.07443895657346 2.05230411712549 2.0677348311014 1.27644442683997 1.25220959524025 1.22075971042703 1.17663122185992 1.21465356543855 1.11665789033655 1.16532696985286 1.11126084034965 1.15925183733574 1.98494160920231 2.27257161037907 1.69783954620679 1.11202551981551 0.924616976154165 1.02543443765043 1.97132413260976 1.71826289617574 0.921093642233858 0.768163224063297 0.00803623974657913 0 0 0 0 0 0 0 0 0 0 0 0 0 0 0 0 0 0 0 0 0 0 0 0 0 0 0 0 0 0 0 0 0 0 0 0 0 0 0 0 0 0 0 0 0 0 0 0 0 0 0 0 0 0 0 0 1.5383464728622 3.39129730582775 7.75552654879178 8.2623784167268 8.13492745339366 10.4374690128886 10.2980000329514 10.0239301498876 9.89022118289013 9.9136179951999 11.2667728906701 10.9998058841753 8.56280789050109 8.29227048397928 6.68545655096343 8.1477457544979 8.60143007544334 8.44788198676002 8.80330155876401 11.2746956707121 9.13679955929068 9.71572114067959 10.3875355041498 11.4906305007416 10.7392419785599 10.4137835642076 11.696898137334 10.7592531765484 11.5605552524306 10.6427122418606 9.09313038559872 8.52295852650703 8.79666030076319 8.67371475564222 8.50203731979052 8.37283572975383 10.4272406054007 2.30524807915596 0 0 0 0 0.584492369146473 2.80186013398935 3.14342236349423 3.97364119060649 4.14300758207935 5.14004125919221 5.29348031897796 8.20405846141863 12.9420843733637 11.5603584162606 10.9935078757806 10.7059620772896 11.0277239808288 11.3400642202491 11.9129369460235 12.2903054100135 11.5896621966939 11.4706575659519 11.4158801393429 9.49595955385324 9.33124853045594 8.27171813800177 7.28198355394914 8.64482903166556 9.9083673339926 10.4962813573508 11.0511396464352 10.5357328197522 9.36835110532049 7.67887994671044 7.59686038228231 6.32517447176097 6.24100968173123 6.39403475127173 7.68405615125964 7.63093568451243 7.37336141038693 7.50536289739732 6.43917725657308 6.14409819609023 6.11865672968979 6.05478213676538 7.06198057533542 8.46967712918735 8.09725197748488 6.97169700344318 5.64261222489116 4.97895120502138 5.10426885038847 4.15819498906855 3.85495121512116 3.77072746414398 3.87213591942912 3.92290514491429 3.26732988867782 3.26567411338001 3.29516216771307 3.13878024258989 2.66052780577093 2.15189205735978 2.10802630524449 -9999 -9999 -9999 -9999 -9999 -9999 -9999 -9999 -9999 -9999 -9999 -9999 -9999 -9999 -9999 -9999 -9999 -9999 -9999 -9999 -9999 -9999 -9999 -9999 -9999 -9999 -9999 -9999 -9999 -9999 -9999 -9999 -9999 -9999 -9999 -9999 -9999 -9999 -9999 -9999 -9999 -9999 -9999 -9999 -9999 -9999 -9999 -9999 -9999 -9999 -9999 -9999 -9999 -9999 -9999 -9999 -9999 -9999 -9999 -9999 -9999 -9999 -9999 -9999 -9999 -9999 -9999 -9999 -9999 -9999 -9999 -9999 -9999 -9999 -9999 -9999 -9999
-9999 -9999 -9999 -9999 -9999 -9999 -9999 -9999 -9999 -9999 -9999 -9999 -9999 -9999 -9999 -9999 -9999 -9999 -9999 -9999 -9999 -9999 -9999 -9999 -9999 -9999 -9999 -9999 -9999 -9999 -9999 -9999 -9999 -9999 -9999 -9999 -9999 -9999 -9999 -9999 -9999 -9999 -9999 -9999 -9999 -9999 -9999 -9999 -9999 -9999 -9999 -9999 -9999 -9999 -9999 -9999 -9999 -9999 -9999 -9999 -9999 -9999 -9999 -9999 -9999 -9999 -9999 -9999 -9999 3.84083866243045 4.0753092342027 5.35007728074996 5.18706326594349 3.92793297654197 3.52664929279602 3.68724900744557 3.52289192473151 3.19975571187827 2.76085183617337 2.7467051697425 2.72719033014464 3.77451259333785 5.0238406842176 5.01822438217536 4.91947137571862 4.66195871301488 3.70669369609934 3.56829732779483 3.45522048343568 2.96803600291385 2.37360376006092 2.28752160613357 1.87715733087244 1.61251125786244 2.14472198668579 2.29048233708667 2.3659867568485 2.26219878281311 2.32671181964375 3.49580359430947 3.52566179333339 3.66357788626567 3.63365075159195 3.53968636038954 3.42392487811568 3.63404133607762 3.72179271112763 3.67824698477415 3.70462645722902 3.7197991888587 3.85943961371928 3.88223697546271 3.86466064432197 3.80276039231458 3.81185590646794 3.85331286173955 3.81839245480333 3.8310280951871 3.87599267786402 3.8456772169638 3.72122615781086 3.71706484863135 3.87115113732774 3.78498251139454 3.42204326483076 2.66353412184304 2.60915315381569 2.55226340157605 3.4137576944409 2.6160064481244 3.57845637088052 3.69217895440887 3.91745629889593 3.94530708892611 3.94945970348218 3.98265784768775 3.95274585529729 3.98201791956306 4.01634550208271 4.01379138796892 3.90848069879652 3.73075439777324 3.88766497463349 3.76409451337557 2.2182730005381 2.17234400570796 2.87340081387453 3.31769278840584 3.31598024403039 3.36978342810637 3.84306898096128 3.98204199268879 3.95810609224974 3.77258179757602 3.09101447340464 3.11000871491082 3.7440446747296 3.89223285133955 3.93004358625195 3.90024338737904 3.85566623739946 3.86656674187532 3.85566623739946 3.87806423218233 3.8832555399276 3.91652581494472 3.90605682303865 3.90687535046909 3.90775061149904 3.92389376174191 3.92017898982518 3.8808596488295 3.87236738344431 3.88382726317767 3.92288993934402 3.93565959062072 3.93064845098391 3.94033571102432 3.97142486559351 3.97977241354818 3.82595129241195 3.90001254118139 3.93162664411925 3.95045001277745 3.91335591232494 3.95230197611157 3.87134417680073 3.56833327728117 3.04153843230095 3.09852267600075 3.13152269749027 3.6419634679401 3.9268332377307 4.97069242228558 5.13051580878325 5.0986588880669 5.05727072373464 5.73499215427315 6.00090898204188 5.7597715681545 6.05175094227075 6.0433046739332 5.78135058287656 4.94271780262306 5.78287065145665 11.0011318016566 11.4896186039325 10.8960746125126 10.8421461029199 10.0605158654717 6.19876996779676 3.94415031924742 3.96698886091437 3.96455328716237 3.97183112112579 3.78414924051729 3.4231896876232 3.97432196133002 3.98324925217475 4.00533285968695 3.75162380629458 3.20293714611162 3.20375230380337 3.47317947530947 3.59124395828057 3.75369099868633 3.51962758753914 3.56169446620531 3.93167599972259 3.7817551937675 3.6911501921378 3.86881155893355 3.92051763419927 3.92829083453988 3.81109471233472 3.76900281685917 3.82560268404738 3.88709547319604 3.89517404710489 3.8067845591438 3.62565284446047 3.47515885546632 3.64597670477801 3.6412328742456 3.47064002932308 2.70014577095413 2.66591429578581 2.62662849295002 2.57866869704564 2.52096301827357 2.43901633800203 2.42955770957165 2.43324764929418 2.43188398815199 2.30793642771673 2.29572006465775 2.2921943805738 2.4143675666273 2.49745627852496 2.55009659557642 2.49145602953997 2.10412295400019 2.08884332738039 2.27493837911135 2.57083778654838 2.56695326463526 2.26923131340908 2.26923131340908 2.36889862221546 2.25681166202477 2.2455492162029 2.2671644113744 2.36889862221546 2.36889862221546 2.25681166202477 2.07094893030973 2.24209553001066 2.07117015389314 2.07117015389314 2.04893007186342 1.73952587439087 1.73920123504379 1.21465356543855 1.70701254548186 1.21154148245167 1.70936826282705 1.11122073848696 1.16224883207549 1.15620820645714 1.95888182665224 1.69783954620679 1.15864132047975 1.97645022038917 2.24051669676873 2.47625299053072 2.13493328831375 1.09179746748263 1.02297820120999 0.511579140542421 0 0 0 0 0 0 0 0 0 0 0 0 0 0 0 0 0 0 0 0 0 0 0 0 0 0 0 0 0 0 0 0 0 0 0 0 0 0 0 0 0 0 0 0 0 0 0 0 0 0 0 0.446264762439601 0.446264762439601 0.451457467861221 0.451457467861221 0.767007691206345 1.71718206333563 2.52674966082644 4.98432953787432 8.05201366031207 10.322230078552 10.3318671529348 10.3408845753407 10.2101957974331 9.90469746971958 9.80227404717076 10.1856898366103 11.2185542797185 8.42625711925851 8.68775357429029 7.72916157358289 8.69109288071898 8.62873391850338 8.49720345450076 8.4217646196045 11.4065754957544 9.40930873244475 9.88582504713039 9.90897588921395 11.3957987802434 8.71395292339962 11.5017287983459 11.1400642633138 9.83487334389053 9.57923395077286 10.642703922062 9.23613742402179 8.52041303943953 8.69759535292334 8.35472843457933 8.32080303996639 9.91532176900902 9.8121498348828 0 0 0 0 0 3.56112814570346 4.73597807503027 8.44866792944559 12.4678138472922 11.5010939744737 10.2180552946807 10.1478143538436 10.7652119897245 10.4579955124641 10.7461195430578 10.8495432145061 11.7038801698699 11.5780832203597 11.701216616958 11.5096271564667 12.1463662343941 11.6263097443997 11.6209936715763 10.5391057170047 9.66567350711758 9.57130971907405 8.93044450395189 6.33990977711076 6.28824444076273 6.29148514379221 7.30049606316965 7.43724139897411 8.32258163082752 8.67698452711806 7.5709196025347 7.14014685353592 5.15796553122166 4.52602713451219 4.52128187802295 4.48433913333788 4.87899660957312 5.0879414157878 5.0413582290836 4.99059560061143 4.92917649257791 4.91118088442442 4.68708955693636 4.7140578033376 6.79690941651435 7.97705029688051 8.42132310278913 7.29613451175675 5.37058174809377 5.27652656699925 4.64764843738048 3.84633036759866 3.06113573449244 3.07459900329845 3.13671363865712 3.20715892918563 3.1969628103563 3.05222291556058 2.8616777409504 2.18945299419892 2.25216877892627 2.11377952309014 1.47039296936602 -9999 -9999 -9999 -9999 -9999 -9999 -9999 -9999 -9999 -9999 -9999 -9999 -9999 -9999 -9999 -9999 -9999 -9999 -9999 -9999 -9999 -9999 -9999 -9999 -9999 -9999 -9999 -9999 -9999 -9999 -9999 -9999 -9999 -9999 -9999 -9999 -9999 -9999 -9999 -9999 -9999 -9999 -9999 -9999 -9999 -9999 -9999 -9999 -9999 -9999 -9999 -9999 -9999 -9999 -9999 -9999 -9999 -9999 -9999 -9999 -9999 -9999 -9999 -9999 -9999 -9999 -9999 -9999 -9999 -9999 -9999 -9999 -9999 -9999 -9999 -9999
-9999 -9999 -9999 -9999 -9999 -9999 -9999 -9999 -9999 -9999 -9999 -9999 -9999 -9999 -9999 -9999 -9999 -9999 -9999 -9999 -9999 -9999 -9999 -9999 -9999 -9999 -9999 -9999 -9999 -9999 -9999 -9999 -9999 -9999 -9999 -9999 -9999 -9999 -9999 -9999 -9999 -9999 -9999 -9999 -9999 -9999 -9999 -9999 -9999 -9999 -9999 -9999 -9999 -9999 -9999 -9999 -9999 -9999 -9999 -9999 -9999 -9999 -9999 -9999 -9999 -9999 -9999 -9999 -9999 -9999 -9999 -9999 5.20820352049919 4.48214436129223 4.07285137388375 3.97841393901901 3.81275980457301 3.49423484322986 2.74769478927453 2.72463942081216 3.45677097320229 3.61414224140585 5.02946413916694 5.90055783021946 5.46588322878557 4.81737223484098 6.37010306404156 3.64191535142028 4.48222549395521 3.65240332689191 3.39447267607996 2.3844783425389 2.16856369316587 2.03956736481691 2.22362738978834 3.12008606680184 4.08053576171437 4.97269797017645 3.31899319833832 5.51651803453717 4.60672511518144 4.65556956764781 5.53759926161367 3.74837492651359 3.70813271220321 3.76123318049819 3.8190832158544 3.78920809810245 3.75966726041395 3.6407334278912 3.78863205232026 3.86928255719144 3.87570913340709 3.86342593649685 3.87228232568795 3.81384260115877 3.82475802714058 3.85966120388054 3.837535182073 3.79085511698093 3.71358807995817 3.83402398373457 3.86068659854197 3.71120503537871 3.60391272998585 3.13675083961155 2.65540247142529 2.6030649673463 2.63560225675286 2.57769789185491 3.59094797217745 3.79187390762994 3.94857541379028 3.98529891862493 4.00294145232465 4.01430864199123 4.00863098891818 4.02403230808017 4.00714394217051 4.02844782771445 4.01515464642048 3.91558780756121 3.78762769318836 3.45605363831921 2.21558565043497 1.91283862477019 2.3403078770737 2.45617048325467 2.54439333473408 2.60827081118426 3.64814871941882 3.85919132372869 3.85543131010868 3.77411712974066 3.09988742355353 3.43834317035687 3.86536128103714 3.91358986583725 3.90406162905628 4.83426472741482 4.81314193200383 3.8516685574127 3.85922996886872 3.88707145491918 3.90944416131831 3.91077863098143 3.91760069013134 3.91469075660962 3.93076098147746 3.93589932640308 3.93468011883794 3.8964482504806 3.90429246711332 3.9186776175636 3.91877964142677 3.9362989768124 3.95196534782607 3.95870190528348 3.95998553276404 3.96956012914471 3.93546894207547 3.75337575112432 3.78113754093564 3.80507845104897 3.80507845104897 3.87544982381529 3.95406022904589 3.67731206109399 3.5710915341989 3.43080309810128 3.09126824855678 3.64125795915923 3.92936007518904 4.40035245728092 4.36983489456708 4.97415747244223 5.07662093318918 6.05892149008552 6.07089658068587 5.08094605408659 5.08500681075419 5.08071241181784 5.02991139623997 4.96591733664755 6.03858998397303 10.8413629272747 11.2374697167295 10.8391718551269 10.2025860279475 7.26752886931175 6.16241256526822 3.96031520980648 3.61573412595605 3.819638750507 3.86223319456654 3.68874143482449 3.32070050755751 3.59153799405234 3.71729282158189 2.72483825755408 2.61581097100408 3.09808770508351 3.72351308119637 3.94313961071132 3.94313961071132 3.86918924197063 3.64365216270695 3.46048526413957 3.78178899580849 3.70583896820275 3.58046649594616 3.80898762376876 3.93535003200202 3.9797522377796 3.90494163222562 3.84863048085468 3.86571150919123 3.95324404266216 3.92270410259317 3.71559199440248 3.62331155182493 3.74736337948997 3.82104211120857 3.74535821292908 3.63614323845527 3.46501167143189 3.45301585978492 3.44012676392001 2.65886290160587 2.57114018228503 2.51717615997721 2.42455794189729 2.51138968006941 2.51138968006941 2.41943403695295 2.41430838714517 2.41821000132191 2.40747733271767 2.49139544139846 2.61336694730905 2.57769242222665 2.388693766244 2.21860751879985 2.24039811561185 2.2554455505119 2.26236760030077 2.37427318487473 2.36884067738662 2.35227642793588 2.36699090787648 2.36699090787648 2.37840480472252 2.36884067738662 2.36884067738662 2.36889862221546 2.37246126339418 2.24209553001066 2.25219921882093 2.23752151826139 2.23746519698607 2.04900341667367 2.04228518079164 2.20344873364453 2.01146501569222 1.73916868309828 1.97392896133687 2.00017706281546 1.7065826401114 1.15915737781745 1.15511415994081 1.95492824875431 2.24890814445745 2.96257384889143 3.63709003695239 3.46278338489651 2.37627713078384 1.93860788569309 0.922816189302168 0.00803623974657913 0.00809260749008819 0.00809260749008819 0.511579140542421 0.00180643242906899 0 0.00180643242906899 0 0 0 0 0 0 0 0 0 0 0 0 0 0 0 0 0 0 0 0 0 0 0 0 0 0 0 0 0 0 0 0 0 0 0 0 0 0 0 0 0 0 0 0 0.446264762439601 0.446264762439601 0.76575929287052 0.76575929287052 0.767007691206345 1.41015260704303 1.83371442259091 2.25525551500423 2.57485168262262 4.7227523852608 8.04173400452885 10.4150505374719 9.52889093441747 9.32704636359252 9.26533686617462 9.18660736398323 9.16783145223017 10.2676882763278 10.6379498373199 10.3253437644905 8.67985208668238 8.50992199558119 9.1213443624674 9.65947869780687 11.4065475752571 11.2878381322724 10.2775800067275 9.72518016636258 10.4306344952254 11.6057214039285 11.2654415349238 10.9777226417398 8.21910877013526 8.56102231261107 8.154286105143 8.08237718282469 8.45220622506492 7.64373768484029 8.08234829191593 9.57992505226321 9.28888053938035 10.2042664226034 6.93333835885497 0 0 0 0 6.37809373057535 5.70673697060042 9.378089051838 11.5565959816962 10.3098326111065 9.92153916283483 10.3149875505913 8.42644051829561 11.7044237278574 11.8233215557688 13.4107481186045 12.9115071499512 12.8428926074216 12.3084428075986 12.2225557761027 12.0444876049917 11.9584144362606 12.305558808355 11.6435322273557 10.4686992732028 9.29825535559886 8.63850088638425 8.26499120999297 6.87997898297186 5.22318610906615 4.99184102453361 5.00824025044618 5.54112286527844 6.79748929061785 8.4482847446979 8.66116793132242 7.18872914682255 5.16166525974523 4.39400788849635 4.35785647736179 4.46376729244109 4.19783425391691 3.23332082316889 3.03061975632768 3.02558364086907 3.09784176728095 3.25843972116704 3.97819676127223 5.1194404525067 6.02284160968019 5.22265304570162 4.61785166060714 3.9431834782267 4.61561945191668 5.27964864463937 5.18482927468284 3.95289343266529 3.03808433401289 3.00205643879524 2.96546819646671 3.1113846897905 3.14999148368379 3.07010477651109 2.7653794691722 1.92114567877872 1.90002129813078 1.74138407537177 -9999 -9999 -9999 -9999 -9999 -9999 -9999 -9999 -9999 -9999 -9999 -9999 -9999 -9999 -9999 -9999 -9999 -9999 -9999 -9999 -9999 -9999 -9999 -9999 -9999 -9999 -9999 -9999 -9999 -9999 -9999 -9999 -9999 -9999 -9999 -9999 -9999 -9999 -9999 -9999 -9999 -9999 -9999 -9999 -9999 -9999 -9999 -9999 -9999 -9999 -9999 -9999 -9999 -9999 -9999 -9999 -9999 -9999 -9999 -9999 -9999 -9999 -9999 -9999 -9999 -9999 -9999 -9999 -9999 -9999 -9999 -9999 -9999 -9999 -9999 -9999 -9999
-9999 -9999 -9999 -9999 -9999 -9999 -9999 -9999 -9999 -9999 -9999 -9999 -9999 -9999 -9999 -9999 -9999 -9999 -9999 -9999 -9999 -9999 -9999 -9999 -9999 -9999 -9999 -9999 -9999 -9999 -9999 -9999 -9999 -9999 -9999 -9999 -9999 -9999 -9999 -9999 -9999 -9999 -9999 -9999 -9999 -9999 -9999 -9999 -9999 -9999 -9999 -9999 -9999 -9999 -9999 -9999 -9999 -9999 -9999 -9999 -9999 -9999 -9999 -9999 -9999 -9999 -9999 -9999 -9999 -9999 -9999 -9999 -9999 5.25438556819426 5.08011289668953 4.53007988661947 3.989083246208 3.75452691666968 2.72521397732663 2.72521397732663 2.71189916989679 3.59994204959216 5.01276776171042 6.6707883659871 4.99509090237851 4.7623074273509 5.37953696598759 3.70365295574967 5.58891305325484 4.08543154594947 3.32730564596852 2.52451325029059 2.40311071019415 2.34653952891406 2.50493747151502 5.35515844830321 5.53889812859091 5.72249250257592 5.24634474587985 5.87821553269992 5.68103808079003 5.94316542045889 6.03814711083144 5.59082715389759 5.30498112734421 4.58293807441193 3.82378111011306 3.83147268379568 3.77105302019733 3.733632544128 3.79232998572756 3.85773946058748 3.85421403542245 3.86266939947615 3.84405966023634 3.87152964256455 3.86080293952434 3.86261207800852 3.89145933915479 3.83719062770301 3.71328781539547 3.82384801015312 3.77950949722198 3.43564263468828 3.70938934707035 3.59935611849083 2.67685656414665 3.13680758806716 3.42574215155364 2.61935275161925 3.59172395483029 3.86093937586025 3.98264747246347 3.99996912576322 4.00577901940877 4.01774193899818 4.02286820778496 4.02132904569356 3.9873374944776 4.01729826269606 4.0279860505623 3.93430856126224 3.91293214829387 3.64119108028913 2.37076456891886 2.21558565043497 2.2182730005381 2.54195618579779 2.54200819601341 2.6365425365253 3.64768119898237 3.65177808640547 3.65860569346203 3.77033487093541 2.66497715073027 3.45678079608843 3.81762640336318 3.81173361486804 3.91723474535587 3.906759446072 4.30238496008161 3.90513395615397 3.87774749952063 3.88568015358018 3.91448204412556 3.92311261344203 3.9083738230685 3.94108789088389 3.92926815623293 3.95477336141793 3.93234646963872 3.87659379766198 3.87213501285465 3.89036540047603 3.91106146042382 3.8979443533181 3.91907588058319 3.91916029618558 3.91041161857955 3.98084728245239 3.99423528324071 3.91068722371453 3.68279165194808 3.52890737780594 3.52619658612627 3.76070283604305 3.95389205017629 3.87544982381529 3.78204161399895 3.56947546340982 3.60113254197396 3.75558651285176 3.89221985115368 3.96934635501573 3.84760144627041 3.89376053033792 5.11604352521019 5.60111972851438 5.96619373503913 5.03357390946611 5.06413210498628 5.01117684034263 5.07939596586964 4.98711536951711 4.93325114355211 6.17202487273383 8.80419162166313 6.9959701833409 5.94410655203299 3.7262925178807 4.67650650764538 3.85596720095528 3.17727338083997 3.36031691967956 3.35599934401751 3.3278820802809 3.18754154998793 3.5272938488767 2.59884335665971 2.55341900574091 3.36374005257526 3.9959456567515 4.01998171695968 3.99223494259808 4.02870055630604 3.9072327672027 3.86932878183447 4.02765429599731 3.98704910340496 3.69966070273198 3.71441171943931 3.9290921731771 3.98432959939861 4.47998303200006 3.95364484225712 3.89924434645283 3.90731874749858 3.7757661205302 3.69521584911845 3.81152305678746 3.86210457828308 3.86912750490986 3.47812820458774 3.63808471464294 3.63807751601341 3.63333969439436 3.73233766361403 3.15598165780436 2.64805673668842 2.64805673668842 2.61321658208956 2.49993347147855 2.60273908053602 2.6309035559308 2.62711404062497 2.64537601208575 2.54997325705411 2.5430784584325 3.13123489908895 3.40225580082405 3.55104446952343 2.45292846884445 2.23527923370943 2.36827133203634 2.3629248723826 2.33855615857687 2.3333038590503 2.35222011946647 2.42734760542837 2.4274039164143 2.40848765599814 2.35222011946647 2.36522134727285 2.44685355555416 2.4481257804434 2.36699090787648 2.45590980287276 2.45226167838175 2.36337156651214 2.35981218140375 2.34334496558805 2.22807821208903 2.20817421901866 2.19856824128827 2.17021017432205 2.30190693830658 2.4234591653391 2.16881108617672 1.96332614570304 2.34403694818918 2.34403694818918 3.59677865231555 3.65862219148463 3.70960863230693 3.63114166644712 3.18204575131968 1.69122901992381 1.02297820120999 1.02297820120999 1.02058144272929 1.09179746748263 1.09179746748263 0.768872328788682 0.510282834864571 0.768872328788682 0 0 0 0 0 0 0 0 0 0 0 0 0 0 0 0 0 0 0 0 0 0 0 0 0 0 0 0 0 0 0 0 0 0 0 0 0 0 0 0 0 0 0 0.44614588892995 0.764325132657824 0.765721507839556 0.949725273421262 0.949221350724206 1.06614185354272 1.41444325280999 1.83293794507058 2.25529691536809 4.81124564298311 8.26112401447577 8.12217847443648 10.4504167028867 9.9500882042798 10.3372026538377 10.5113111150406 9.92297475312431 9.74060358031045 9.67404428707645 10.6087973565648 10.2648741425938 8.65303051584047 8.57662065784744 11.4433593366967 10.8328930014785 10.6879328841065 11.5075869029403 11.2009704402769 10.7556733684568 9.10318959818915 10.2083390263071 10.9163992556119 9.51257698525726 8.71321233541082 9.05027804205963 9.29829477747986 8.65287662939255 8.51854737443144 9.2196669731698 9.53694054942055 10.8815304276453 12.178416996027 9.3266451797452 0 0 0 0 0 6.28664330092106 12.5216752318831 11.4600001564185 11.4003430500449 11.115362167119 12.2586323792047 12.09392858721 11.0095387270359 11.6578430394603 12.8056348938263 13.4668478045352 13.2842387680228 13.1063326073744 12.947089131827 12.6995669517426 12.61407084438 12.3923111467812 11.5957137526531 11.5769962266667 10.5910147597254 8.38292719667869 7.88577344229094 7.10000180131679 5.9661182606836 5.36317594172966 5.3918757839439 5.33374759049321 4.87423305951995 5.14805007402131 5.53589112483137 8.29185614680341 8.62320391413833 6.66850763244005 8.26025708718478 8.58644494147451 7.81964354420215 5.97586992958088 3.13392982096063 2.6618721848201 2.27806610380404 2.88258561464735 2.98042670871108 2.85751360668471 4.95096757779869 3.27851646820767 3.65149999096776 2.96442085995395 2.19076543907289 2.55450024388496 3.64296767325441 4.90691342610332 3.99611132880919 3.17180017966929 3.04461274879306 3.00343380790723 3.10031470699854 3.07465824506365 3.14425176868086 3.02361516108388 2.14224454730873 1.78514723035837 -9999 -9999 -9999 -9999 -9999 -9999 -9999 -9999 -9999 -9999 -9999 -9999 -9999 -9999 -9999 -9999 -9999 -9999 -9999 -9999 -9999 -9999 -9999 -9999 -9999 -9999 -9999 -9999 -9999 -9999 -9999 -9999 -9999 -9999 -9999 -9999 -9999 -9999 -9999 -9999 -9999 -9999 -9999 -9999 -9999 -9999 -9999 -9999 -9999 -9999 -9999 -9999 -9999 -9999 -9999 -9999 -9999 -9999 -9999 -9999 -9999 -9999 -9999 -9999 -9999 -9999 -9999 -9999 -9999 -9999 -9999 -9999 -9999 -9999 -9999 -9999 -9999 -9999
-9999 -9999 -9999 -9999 -9999 -9999 -9999 -9999 -9999 -9999 -9999 -9999 -9999 -9999 -9999 -9999 -9999 -9999 -9999 -9999 -9999 -9999 -9999 -9999 -9999 -9999 -9999 -9999 -9999 -9999 -9999 -9999 -9999 -9999 -9999 -9999 -9999 -9999 -9999 -9999 -9999 -9999 -9999 -9999 -9999 -9999 -9999 -9999 -9999 -9999 -9999 -9999 -9999 -9999 -9999 -9999 -9999 -9999 -9999 -9999 -9999 -9999 -9999 -9999 -9999 -9999 -9999 -9999 -9999 -9999 -9999 -9999 -9999 5.40643711921352 5.27389577012024 5.14678219988875 4.75619522973653 3.92277531757522 3.62832935751996 3.17104786424282 2.72016869699557 3.17827175626965 5.03133002762863 5.93216921630661 5.74154799026455 4.8444078477951 3.70928675580101 3.55998646639527 5.7077392073628 3.25199812601741 2.56964318176168 2.44426677194718 2.42235224086845 2.39527288652638 3.41574833438059 5.3306145854186 5.69941922618996 6.56913939776477 5.85052350542042 6.44063272304088 5.98220100565698 7.99953559892086 8.15503545722398 7.11003318755006 6.91176423380652 6.22882684383738 5.24248637337478 3.81690928692937 3.82460451699353 3.78421882648182 3.81996472713652 3.85467035151296 3.87101048787278 3.84405966023634 3.81437167631456 3.84418880987171 3.85205051360714 3.85303043324044 3.8144160624282 3.82256971718588 3.7039671358119 3.84918227483766 3.6000728735959 3.146236999317 3.77831979640081 3.70942799633398 3.60418350624849 3.61270230810136 3.71806704899711 3.41871976632911 3.60440379947619 3.9356457006246 3.9764197451871 3.9978256692516 4.00064549534861 3.99688475353807 4.02397722982373 4.02813638544577 4.01239655162206 4.02287766383201 4.01844102360613 3.99796773093744 3.95663408929082 3.53610998345017 2.24718990067729 2.37383139872391 2.34035199766496 2.5568186219867 2.54205989303579 2.67234020854196 3.47572852788456 3.16816037660102 3.77593027062728 3.64860429548802 2.7116677036932 3.63490387125217 3.44493067990889 3.94774013846073 3.90673645018269 3.89120448485448 3.92120478589793 3.91871369172366 3.8988990812114 3.88852483642241 3.92189491700892 3.9116755043123 3.94164501303039 3.94035564800986 3.93612696090246 3.95278765947194 3.92770723050222 3.88839475247337 3.88839475247337 4.35785270603227 4.36859417235085 5.2547809187933 4.63486616954595 4.40588195653983 4.67517684885953 3.98587541336805 4.00297909783952 3.98758559187783 3.99709560998569 3.97809069749219 3.87428380832648 3.64497136037859 3.46355078392354 3.46870606297269 3.46695502387019 3.35020015067426 3.71415679729329 3.82888762702291 3.75063383542108 3.90029742693577 3.77895195801704 3.9340860225813 4.99218185909368 5.1473389256306 5.14326628212415 4.97217717992205 4.69093692420985 4.85417095100031 5.02481618812178 4.96389911423701 3.88055757525099 2.72417919274493 3.47145761029119 3.45791598603806 3.14577335779766 2.45055223208567 2.44091656960718 2.44678372833804 2.72901915628385 2.70995075336602 2.4982980988407 3.00346375816823 3.16449348331912 2.97200036063349 2.3593779840022 3.36556754981926 3.70984890979732 3.98430941609052 5.48033545332213 5.19735556977966 4.03030458649378 4.01738778683542 3.95033406514106 4.4686205605275 4.01060091300954 4.0156532334578 3.75987528978532 4.73890775618805 3.99790070294083 3.9836180125755 3.94969121123339 3.81083282194501 3.66837086454572 3.64254909791579 3.69905720951028 3.73172070541083 3.86476162989735 3.73793588226122 3.73793588226122 3.74117413472492 3.73556336584476 3.62962576605375 3.44415103922453 3.15096906525652 2.67948482260251 3.59436153909534 3.59007914617068 2.65493028447544 2.49408328411931 2.48819419312794 2.48819419312794 2.47408665135047 2.39836692616745 2.47038228388024 2.59255110913616 2.52105868789899 2.45054000201703 2.34382082073112 2.3419547288171 2.38975628375998 2.41092246987414 2.3314182557035 2.33136387645633 2.40261674627374 2.40267116573402 2.40261674627374 2.40843327675097 2.42625363922434 2.44087017637972 2.43848969049252 2.5085055790052 2.58767448138454 3.37703911860292 2.58861025674766 2.45220244697427 2.43486482031128 2.42889758249868 2.4228548975639 2.41427630293895 2.19856824128827 2.31334075100194 2.30760462925384 3.02412526391804 2.99264456654928 2.2724519073769 2.39629585681841 3.5652188848269 3.67335001777307 4.39797547266342 4.16655144356127 4.15519884064032 3.18335398345015 2.13861177061447 1.96875820769322 2.13323467341962 3.17637413494872 2.1348761104492 2.24827521174981 1.21104834395939 1.09179746748263 0.924564237506543 0 0 0 0 0 0 0 0 0 0 0 0 0 0 0 0 0 0 0 0 0 0 0 0 0 0 0 0 0 0 0 0 0 0 0 0 0 0 0 0 0 0 0 0.44614588892995 0.765680656974465 1.06771350564573 0.949221350724206 1.06615987490195 0.948633652438418 1.06453367450402 1.53668775665536 1.91003851478399 2.59126315855157 2.60303854303471 5.79510647003544 10.4164610510802 11.7853486818629 11.0251225844809 9.94304546024548 9.62203770235907 9.58946568159209 10.3061167355355 10.733926944196 8.69131069464442 8.5971612547378 8.57985471057722 11.5299518788391 11.3858838667549 9.16960100356795 11.3389975469997 11.5489914432141 9.82753541595945 11.2618596365701 9.47194704249817 10.0514153784348 9.13209007571825 9.399716558494 10.9267255163376 10.9738699312311 10.0202800214373 10.7882510804335 10.4220755026335 10.7436690893157 10.8618654617039 11.7974101284002 6.39412319520407 0 0 0 0 7.4509892787469 11.9243191510764 11.9289072268809 11.3943328216136 12.9064131396072 13.0950569987992 13.1974409581537 12.5097979063979 13.20561552661 13.0286959017025 13.4480358556298 13.1150081525613 13.1774349940568 12.1196545857308 10.8779567724975 11.7655633859272 10.4890978893826 11.5283321175432 11.2456779720639 9.8868410981896 8.64362207834827 8.43063381638331 7.52633705776248 7.05973141065503 6.6208833630939 6.63321135703117 6.65568139459246 6.04117429278111 5.45630830345504 5.00913034991323 5.27969783821511 5.58549706159261 6.37085504840535 7.35919228180351 7.87098013053465 5.5358724269852 5.2732845061556 3.11615457002235 2.86819470192324 2.6078736785822 2.0337519797735 1.94949717066052 1.93982223512381 1.90075272178014 1.8936711610375 2.63196199474093 2.26297273195046 2.01449199799053 1.69185273191212 1.77767156594713 2.17405757928765 3.06400801249828 3.91150477323928 3.9279107248006 3.19777499149435 3.14803895611924 3.14816204177927 3.09674094761118 2.99500919069758 2.0133451219228 1.72931565734159 0.968961975685816 -9999 -9999 -9999 -9999 -9999 -9999 -9999 -9999 -9999 -9999 -9999 -9999 -9999 -9999 -9999 -9999 -9999 -9999 -9999 -9999 -9999 -9999 -9999 -9999 -9999 -9999 -9999 -9999 -9999 -9999 -9999 -9999 -9999 -9999 -9999 -9999 -9999 -9999 -9999 -9999 -9999 -9999 -9999 -9999 -9999 -9999 -9999 -9999 -9999 -9999 -9999 -9999 -9999 -9999 -9999 -9999 -9999 -9999 -9999 -9999 -9999 -9999 -9999 -9999 -9999 -9999 -9999 -9999 -9999 -9999 -9999 -9999 -9999 -9999 -9999 -9999 -9999 -9999
-9999 -9999 -9999 -9999 -9999 -9999 -9999 -9999 -9999 -9999 -9999 -9999 -9999 -9999 -9999 -9999 -9999 -9999 -9999 -9999 -9999 -9999 -9999 -9999 -9999 -9999 -9999 -9999 -9999 -9999 -9999 -9999 -9999 -9999 -9999 -9999 -9999 -9999 -9999 -9999 -9999 -9999 -9999 -9999 -9999 -9999 -9999 -9999 -9999 -9999 -9999 -9999 -9999 -9999 -9999 -9999 -9999 -9999 -9999 -9999 -9999 -9999 -9999 -9999 -9999 -9999 -9999 -9999 -9999 -9999 -9999 -9999 -9999 8.5233100535373 7.68056253578836 6.49822018647154 5.08427064875173 3.98287824246036 3.93116528982227 3.7459608246766 3.48069541946227 3.65727109342739 4.7999077458705 5.80974308001043 5.77338973759759 4.78730342545773 3.67882837132178 3.49313133596454 3.52375167071228 3.03176652524734 2.51020802387918 2.46656823285262 2.4139768130406 2.40284863131077 2.49238364195052 2.39728688043053 5.62636658165331 6.81505115074485 5.99042830425506 6.66665243315006 6.7969863551118 7.71873869346796 8.20446725533278 7.72935844501223 7.04680877541287 6.05012146273276 5.22499543943167 5.08881104639932 3.81923552664407 3.78344648077784 3.83771459047211 3.85039570567793 3.84362504111185 3.82830848111844 3.75367456442112 3.83913160223642 3.83220472125597 3.81168165567704 3.76696800903875 3.69899893715076 3.69929089476067 3.81596152070254 3.42954915131735 3.13864477695581 3.76538646820238 3.81956353100933 3.13669051920799 2.67161245764905 3.71981475682624 3.4278632664515 3.60440379947619 3.91431732100265 3.97453191067812 4.42773338253297 4.86233581403714 4.43841736348473 4.02103247608545 4.04012887817578 4.0307624801287 4.02379254994273 3.92204712360156 3.82897765582238 3.6536581480964 2.93875297557706 2.2502392490484 2.2502392490484 2.33919109333634 2.53876107783168 2.6021172279682 2.69819740810666 2.70774270061778 3.48072470624621 3.48461036104242 3.65117290829242 2.70015473127386 3.15450542356502 3.74906978503864 5.43929971706297 4.88550970353322 3.91067220607635 3.92235198057454 3.91513198501504 3.9173863659245 3.9201189947322 3.92161633769023 3.92620672200296 3.93777288622357 3.94986758165776 3.94154313144521 3.95196023526839 3.93155820922022 3.92441661580713 3.88995102493167 4.59913461449196 4.37061086605742 4.64221428773524 5.8279987898221 5.54715185587462 3.94945652244403 3.97605250176612 3.99770818996648 3.99740952574367 4.00222946559749 4.00474113156117 4.00173544728726 3.96495548267209 3.90702416323769 3.76291283186001 3.64508068611261 3.52222648551148 3.34327664342313 3.81019438869562 3.81995418540759 3.83728060862237 3.84337763880269 3.98060906290096 5.1018727043511 6.23218918391713 5.14940061955976 4.70841349413515 4.41831404113252 4.87009403228427 3.84833852610868 5.09384012397999 3.48745685538164 2.6940179275487 2.5495793493393 2.60603018272265 2.54776668063733 2.44567767810062 2.43766235033924 2.43665520805975 2.83572451593804 2.696993345768 2.64579131709065 2.41345799280673 2.74621390536745 2.70060885287861 3.25386868069115 3.59355622926858 3.77466854813969 4.02282639522515 6.2830804481095 6.1460314637633 5.75257205073106 4.01987128959454 4.0147003117985 4.01084667728042 6.03745864414209 6.25652338226711 3.81563760548826 3.98698849814566 4.44960506785065 3.96781831956482 3.88906090375207 3.84176597644718 3.59113565166168 3.24194843736761 3.3130413952369 3.39863905909257 3.61261200885612 3.73578940147409 3.73716035217109 3.79560524843243 3.84480471645194 3.72270050695027 3.61535982050991 3.43835861065566 3.70594366387947 3.42359352660641 3.13556787640895 2.59302248744056 2.4799775789743 2.39551918177822 2.39388064420567 2.37514530596396 2.46237380171101 2.36469684882491 2.45054000201703 2.34190047374561 2.3153790001919 2.31218407818193 2.31024661127926 2.30507332219571 2.37839162579193 2.37591513960611 2.34448056435031 2.37591513960611 2.37586296310588 2.37591513960611 2.45818723128699 2.4582416661297 2.47698232184949 3.37094881323994 3.36435191169432 3.37490428117137 3.37489965397573 3.0966796737533 2.59078376127766 2.53898730116594 2.56353431636735 2.47531269300146 2.51871188602348 2.45610883232436 2.49396525820202 2.49555403930253 3.53732654834743 3.60163841570596 3.40999683235047 3.73163268026953 4.55827376253684 4.63819137160267 3.71049707281733 4.16390401760941 4.16402170825902 3.58040224663421 3.35191077361638 3.18333369896852 3.45673816587758 4.71021290609307 4.06510605404778 2.43756322023871 1.97121341733791 1.17227454313731 1.02297820120999 0 0 0 0 0 0 0 0 0 0 0 0 0 0 0 0 0 0 0 0 0 0 0 0 0 0 0 0 0 0 0 0 0 0 0 0 0 0 0 0 0 0 0.451226523034779 0.765680656974465 0.949218613333887 1.06617664537892 1.14767513942495 1.06455290885198 0.947226358536903 0.947225403231357 0.946411298453339 1.61729814482602 1.95763509834803 2.11248808946184 2.52337937401066 8.67988118219267 11.8707093808049 10.1113351426831 7.58059876452217 7.90001075958591 9.02938346439952 9.93758851881804 10.6359432332191 11.485824304814 9.81336112640153 11.075479551229 9.19672887120404 10.8695924365425 9.15778629063237 9.13719252380217 11.8217426929649 11.7405595500172 10.4919846973178 9.36006641016902 8.72630318111505 8.14549546663082 9.27561154811206 10.7331165599318 10.8799091294273 11.1364442591905 11.4791746722807 11.6186501761446 11.8975227821691 11.4899000063716 10.0148282578329 2.22034945591347 0 0 1.83115327044232 10.7050976263777 12.5243417971237 12.6384964515721 12.6427060238764 12.7437430203414 8.52097364992661 8.11871865221803 8.35277894586121 13.4200856095273 12.375428189629 13.1902631707498 12.4552654364619 8.10587751908499 12.9468018731949 6.71821328770815 11.7174479482757 4.42256795141977 7.25927330258065 6.94085409198088 8.32282419194453 7.17397011237687 6.64142054891075 6.28986829038108 6.44971832697676 6.50502583683764 6.49380619759922 6.42287854283919 6.45558324406931 6.38536591380889 6.0031529579174 5.1229257960087 4.19343458495528 4.74066233748381 4.94455729905695 5.16412084618633 6.468615252564 6.44615451178935 5.94641637264721 5.05572775435428 4.01456145793307 3.89702167238995 2.57300365079013 2.07195938734257 1.62156223811057 1.60210276934385 1.17015055994924 1.14273646195484 1.10520366289459 0.959812062789111 0.836802282751437 0.840031931850786 1.23866879530292 1.85767612891011 2.98904438558626 3.39014161531762 3.36789231961375 3.17391063876221 3.13129413277545 3.15534394720766 3.13093290176768 2.47393892362346 1.52524970185805 -9999 -9999 -9999 -9999 -9999 -9999 -9999 -9999 -9999 -9999 -9999 -9999 -9999 -9999 -9999 -9999 -9999 -9999 -9999 -9999 -9999 -9999 -9999 -9999 -9999 -9999 -9999 -9999 -9999 -9999 -9999 -9999 -9999 -9999 -9999 -9999 -9999 -9999 -9999 -9999 -9999 -9999 -9999 -9999 -9999 -9999 -9999 -9999 -9999 -9999 -9999 -9999 -9999 -9999 -9999 -9999 -9999 -9999 -9999 -9999 -9999 -9999 -9999 -9999 -9999 -9999 -9999 -9999 -9999 -9999 -9999 -9999 -9999 -9999 -9999 -9999 -9999 -9999 -9999
-9999 -9999 -9999 -9999 -9999 -9999 -9999 -9999 -9999 -9999 -9999 -9999 -9999 -9999 -9999 -9999 -9999 -9999 -9999 -9999 -9999 -9999 -9999 -9999 -9999 -9999 -9999 -9999 -9999 -9999 -9999 -9999 -9999 -9999 -9999 -9999 -9999 -9999 -9999 -9999 -9999 -9999 -9999 -9999 -9999 -9999 -9999 -9999 -9999 -9999 -9999 -9999 -9999 -9999 -9999 -9999 -9999 -9999 -9999 -9999 -9999 -9999 -9999 -9999 -9999 -9999 -9999 -9999 -9999 -9999 -9999 -9999 -9999 15.447097252222 13.0958357861713 8.79340423216306 7.04893565119989 4.90877327606196 3.98233860056202 3.98806961108801 3.9097554974535 3.85876641375944 5.10258249790163 6.17125473479176 5.80293085143133 4.9153024057378 4.92916400068085 3.60199753350306 4.53663958671875 2.58122719982276 2.53166634802882 2.47890785633466 2.4210091992714 2.38028657118005 2.37933566934014 2.39896527617524 5.36320827170992 6.67467287685405 5.64147754663566 6.89950761045182 7.76753337617008 7.67372893015078 7.32065092459251 7.14040666565374 6.21368561104338 6.13523437162753 6.12519623174899 5.90062661250706 4.82914241897361 3.81660682256637 3.84629103262039 4.33623888400591 3.86002724545417 3.84615236556862 3.79738852668681 3.82196139596335 3.84144382052464 3.80402322790692 3.75121417247884 3.13888686964367 3.68409784413503 3.58481376227735 3.14648775092999 2.66501227850135 3.6899552984508 3.7972842769267 3.14761997939294 2.69256763421819 3.15083585165578 3.13349277965585 3.87291817515872 3.94354798129258 3.98572166610566 4.4310821765144 4.94637644305522 4.44080479426888 4.027179259107 4.04645763089216 4.04061277968031 4.02795824763542 3.92576073610231 3.26437755221073 2.41543297344206 2.41068877190446 2.39480461599034 2.47551432806413 2.4926391420092 2.54200819601341 2.54200819601341 2.70768240800032 2.70430031822865 2.72745815982654 3.47749425319942 3.16143390787668 3.16414067638227 3.6487101582444 3.94483773929953 5.69152879489257 4.7498134130375 3.92958195040948 3.91257579907417 3.92573389674441 3.9257923154394 3.94094296663506 3.93760995259775 3.93789057674046 3.93065720518116 3.93946127277368 3.95716871692441 3.95977096044403 3.93799130767495 3.89380071551768 3.8911989291259 4.62248223889208 4.6379266208999 4.40522821952376 5.78741553790805 5.5670473119061 3.95726973276045 3.95733304043463 3.99167383363818 4.44893536413382 3.99515411823079 3.99117120359533 4.02196411404621 4.01116393985576 4.00872208384684 4.013763230731 3.94927051042715 3.90197203171536 3.67622988909553 3.55909150896305 3.87407842554899 3.92758567168962 3.89609780331679 4.45300994569581 5.09763636265777 5.65397038987809 5.01699577594059 3.93883908034898 5.002684423986 4.37992077774286 2.72090678363655 2.72412077220744 3.16039160028655 2.71697961497521 2.61447206709057 2.54764256685683 2.54770197620239 2.5361338930016 2.43766235033924 2.92448509123404 3.25768882405167 2.82050851381866 2.64112063097926 2.61336314585246 3.13551266507745 3.52122722733753 3.72984014192665 3.65602883494164 3.82861712618769 3.93974100879057 6.35753718327913 9.83424176946733 6.33132966177251 4.75075824418512 4.47161635772284 4.74312057846369 7.00670222507366 3.9910471420263 3.81854730005054 4.7196423115824 4.43720980590783 3.95240613671896 3.92083490685098 3.88737329295098 3.82195909222061 3.5314650878274 3.39163532906098 3.58265676595222 3.44075950863658 3.61268906859174 3.87571464107783 3.8959643556796 3.89204304235852 3.83064329441713 3.60610657553757 3.59851170378885 3.59081413728519 2.65256699779754 2.64906170910232 2.58618927595723 2.48226920936549 2.45891972446984 2.37345991323444 2.3716739295336 2.44153033969001 2.21029032325351 2.20511688649225 2.20400254035106 2.16483694413053 2.27344996238272 2.37596726758936 2.34198708801349 2.35007943313088 2.33643404829121 2.33638457219162 2.33643404829121 2.39386671505702 2.39386671505702 2.39967851008586 2.45201393780623 2.51547571771768 3.69768876423058 3.71181846604405 3.55046539873216 3.83905294895768 3.77367474361523 3.09191342812068 3.63457749541892 3.73632990791472 3.72540540864726 3.33006919234404 3.58050023244436 3.76707985952298 4.47900223044585 3.7558130318601 4.74529674111635 4.67883532457943 5.53228781719378 5.30250076434884 4.75845199342647 3.69298609218495 4.42134700693427 4.14732192916177 4.11592371319553 3.45784910202744 3.5271120747183 4.34263469180029 4.07173052177487 4.02116909338747 2.24228640843381 1.71896027113727 1.09179746748263 1.02532173349757 0.768872328788682 0 0 0 0 0 0 0 0 0 0 0 0 0 0 0 0 0 0 0 0 0 0 0 0 0 0 0 0 0 0 0 0 0 0 0 0 0 0 0 0 0.451344898985587 0 0.766935321117839 0.948630100411357 1.0645709549954 1.14329001478164 0.946414940177103 0.771206183665902 0.771753997185296 0.772159493872365 0.772418767188384 0.772603200164889 0.499591184640729 2.37875117803805 8.90732572237356 12.1614934716695 9.55998350273203 8.01783474587238 7.57432683557314 9.95606043198491 10.3253791023428 10.4158689154355 11.4889208616467 11.2687696949544 11.206448005406 9.05170966926336 8.48731779546589 8.55360737654462 9.07894148276733 10.1331705099354 11.364698619721 11.6769230460298 11.1423828897304 11.0443447326846 10.5291054788545 9.55761047496578 10.0277817637097 9.38143357309263 10.3480514376193 11.6990179469723 11.9341718958096 11.9429526848751 11.8244591736462 10.0374346847307 6.56058012678502 3.57902429787787 7.52619986193408 12.2526948500418 11.1588804302865 10.7604945155675 10.5627178496688 12.7875858324008 11.3032059380722 12.4162950327008 5.39351275016913 11.1637490628961 10.3856325232098 6.21409033929476 7.81828977162207 2.80987307691402 3.88032611592114 8.82950600825078 4.02086273041308 4.40854254295898 3.38386582237728 2.31907137591682 3.30750493536264 4.16311046273822 5.59893546318281 3.00400873733411 2.68424486804654 4.04604047123615 5.33326960820905 5.55645389068869 5.51000036144727 5.26748443458611 5.32974066884058 5.45247406411494 4.55256538843609 4.12973693307881 3.35839363883228 3.62103945309535 3.64018954781719 4.67244456064445 4.73217069324578 6.05631502733435 6.41530659579126 7.25698383645957 7.66336267859502 5.00367123759823 3.9648402772892 2.43031290344308 1.94449753165171 1.62445290005889 1.21590129164419 1.57360298040701 1.54946806676288 0.938675531526518 0.726658195364958 0.729868563347142 0.733007748579878 1.74365972517888 2.96762852526853 3.23741142977054 3.24467624779921 3.18601346347136 3.25007039417342 3.23974908804429 2.33178676441124 0.757071916315036 -9999 -9999 -9999 -9999 -9999 -9999 -9999 -9999 -9999 -9999 -9999 -9999 -9999 -9999 -9999 -9999 -9999 -9999 -9999 -9999 -9999 -9999 -9999 -9999 -9999 -9999 -9999 -9999 -9999 -9999 -9999 -9999 -9999 -9999 -9999 -9999 -9999 -9999 -9999 -9999 -9999 -9999 -9999 -9999 -9999 -9999 -9999 -9999 -9999 -9999 -9999 -9999 -9999 -9999 -9999 -9999 -9999 -9999 -9999 -9999 -9999 -9999 -9999 -9999 -9999 -9999 -9999 -9999 -9999 -9999 -9999 -9999 -9999 -9999 -9999 -9999 -9999 -9999 -9999
-9999 -9999 -9999 -9999 -9999 -9999 -9999 -9999 -9999 -9999 -9999 -9999 -9999 -9999 -9999 -9999 -9999 -9999 -9999 -9999 -9999 -9999 -9999 -9999 -9999 -9999 -9999 -9999 -9999 -9999 -9999 -9999 -9999 -9999 -9999 -9999 -9999 -9999 -9999 -9999 -9999 -9999 -9999 -9999 -9999 -9999 -9999 -9999 -9999 -9999 -9999 -9999 -9999 -9999 -9999 -9999 -9999 -9999 -9999 -9999 -9999 -9999 -9999 -9999 -9999 -9999 -9999 -9999 -9999 -9999 -9999 -9999 -9999 15.266974404548 15.9764947532999 12.6905012245427 9.13776374568533 7.2305577504548 5.15470914599054 5.1634987525045 4.9406699550972 3.96920298788821 5.04648274036137 6.99376346231673 6.08441420974249 5.4905267613388 5.48703300118834 3.70634933998448 3.65589644629283 2.59808406871976 2.5194382487701 2.43735949168427 2.8427694201622 3.06709105687493 3.19428385885655 2.89599700223794 3.73872991967484 5.78810903627933 5.15674937799397 6.4338269279315 6.9727102876919 7.20258474557059 8.58139318720703 7.0041462535538 6.64735689512341 6.1351462477558 6.05240087310558 5.81874942096455 5.65113875796227 3.83806796777069 3.84919168094217 4.73834002992387 4.59287513222464 3.85121303971076 3.82497080992236 3.84115323089476 3.82196139596335 3.80290155991045 3.74748828839606 3.13725794441991 3.13809555315031 3.13155966783385 2.66247693174384 2.64188926841939 3.57151842751549 3.7511755213554 3.14355701915253 2.67996161031966 2.68797619816146 3.14222422707322 3.87265755431655 3.9686814968881 4.44001348875687 4.43153147627962 5.03127942398326 4.85405309787237 4.01874127818628 4.04239737433851 4.05036595893635 3.99179237365415 3.859753572882 2.94603400654907 2.573658153409 2.49879072680429 2.48509558439503 2.54840485758697 2.6485212910912 2.59586883763706 2.60486710495737 2.68796525826552 2.72351867619772 2.72714288430122 3.66524205353414 2.71657947346871 2.69950422845157 3.46043444181113 4.93063300120688 5.96245634227367 4.35751995976328 3.93229614818477 3.92142022229332 3.93664179072013 3.93509871282277 3.9398544274628 3.93587631253367 3.9517271645979 3.91822508843207 3.9468917465761 3.96719836757338 3.97832074925208 3.94725892620407 3.93042173455788 3.90713753948851 3.91359038462394 4.80819730437908 4.68729620909839 5.30991866763354 6.04934693227074 5.697386216757 5.17845369205237 4.45035599001875 5.70954410348242 5.70540187078641 5.91464271634848 3.99158489554561 4.45894983974038 4.00711403555063 4.01190669010825 4.01410050122511 4.0048774622102 4.00712444733995 3.77632463781689 3.55178687012545 3.95789536716345 3.92758567168962 3.98385860882938 3.98305659166917 3.94528617221525 3.9737840984788 4.89875665001715 4.90338593109207 3.47434760734758 2.72075079545335 3.5037408703753 3.67529644099397 3.48592364778289 3.1395504243407 2.665210591549 2.6045705873446 3.00138766804828 3.61146724033676 3.33535066937336 3.43569704887471 3.15666226652307 3.43071769120009 3.52745410440471 3.52626309652721 3.87915216260103 3.79470679801304 3.96390779716934 4.03073904550902 3.95776009912815 4.03435653290566 6.22042828263715 6.24618189948369 6.02859261714443 6.28741612186051 3.99097121774171 3.88778706097846 3.830032152572 3.90502761407685 5.97670144249514 7.13994412795027 6.15632967924346 4.41980504778958 3.9116800034643 3.90397562011742 3.93131871903248 3.69147605366832 3.79522672408513 3.79812634049244 3.72301828693365 3.85397619845006 3.87473808756783 3.87672904544863 3.82203483140184 3.70986287366698 3.43161345910662 3.13997408101184 3.41875720958098 3.41647255561751 2.61570577216154 2.52340800376283 2.4531574501372 2.4473600636403 2.45405331336802 2.43325834856578 2.20511688649225 2.20076822993271 2.27833566568402 2.12200348252516 2.29788678671131 2.24041863505706 2.23539476961635 2.28738692806226 2.33869939514176 2.34153319672344 2.28973676384343 2.34433093729462 2.34433093729462 2.39103989379017 2.46612722590883 2.49025705426672 2.55788840792966 3.36004598450444 3.55278561390816 3.6627328018139 3.82715624332119 3.64816654360809 3.80902048029081 4.3021615279356 4.54684017490269 4.26241852479857 4.25579881597769 4.50074693405646 4.72396512551354 4.80854352060706 5.35811376596064 4.88435704225601 5.34296012751955 4.67694262147122 5.54741286192485 4.79249660585791 3.6755416942695 3.62704016091952 3.37294393828247 3.35191077361638 4.08792107402614 4.35041706651472 3.35987036577288 2.9201039849849 2.14860657831761 1.96686750030576 1.71809695110036 1.09179746748263 0.510282834864571 0 0 0 0 0 0 0 0 0 0 0 0 0 0 0 0 0 0 0 0 0 0 0 0 0 0 0 0 0 0 0 0 0 0 0 0 0 0 0 0 0.456149507037403 0.456031608409722 0.460574873793073 0.7689647850884 0.947966289261031 0.946414940177103 0.4768582258044 0.483517425663718 0 0 0 0 0 0 4.49671412902394 7.9317564427815 8.01033406876751 7.85878850556744 7.60542090582915 9.27401409357312 9.31545265853232 9.33161753026768 10.2112524265495 11.4099068214031 11.4032714506254 11.4183435146018 9.18030702185154 8.84043528288272 11.2766546991919 9.45693274103613 11.5424851538524 9.09100012103494 11.845779925417 11.8758695427737 11.2406653293196 10.4585848087521 8.81783641282933 7.3869554639282 9.80259765274106 11.8476504414753 12.3506885028505 10.6286445865202 11.1391678776191 9.69652688550395 11.3252998217859 11.9118777684202 10.7319872312428 10.2457378184597 10.7246118472641 10.6124735791041 10.8904060435765 6.63984738014963 11.0140078719172 6.90514481187977 0.807941676386791 9.5287123022862 7.17800203703665 2.22671916602297 5.19055757311561 1.64166086409091 1.5139757010694 5.02118442399038 3.30635427563119 1.74365768842892 3.51026178487087 1.2366612359533 1.98107996309143 1.32680492276273 3.06632562432652 2.28874661302855 2.3485148030988 1.99060974795303 1.24073300753036 1.44726941058616 3.54900445025757 4.15027021003753 3.55599892484881 3.56949107333228 3.77323463121935 4.11725847536089 4.08114690399022 2.94044407604092 2.35384861203985 2.7591091140115 2.81399059892811 3.03380630637435 3.33440209604088 4.82254403047344 6.64766951707364 8.46602223846509 7.86901395362176 6.5807582277204 4.79300922350518 4.11009813511267 3.22325902866076 2.5312169470491 2.17468646506592 1.61184840983279 1.77805346880693 1.11951380401719 0.868653393585261 1.06542298699616 2.06590304799712 3.15203401504548 3.30245734421848 3.23359119053169 3.27447559432246 3.17166435606528 1.65215304352204 -9999 -9999 -9999 -9999 -9999 -9999 -9999 -9999 -9999 -9999 -9999 -9999 -9999 -9999 -9999 -9999 -9999 -9999 -9999 -9999 -9999 -9999 -9999 -9999 -9999 -9999 -9999 -9999 -9999 -9999 -9999 -9999 -9999 -9999 -9999 -9999 -9999 -9999 -9999 -9999 -9999 -9999 -9999 -9999 -9999 -9999 -9999 -9999 -9999 -9999 -9999 -9999 -9999 -9999 -9999 -9999 -9999 -9999 -9999 -9999 -9999 -9999 -9999 -9999 -9999 -9999 -9999 -9999 -9999 -9999 -9999 -9999 -9999 -9999 -9999 -9999 -9999 -9999 -9999 -9999
-9999 -9999 -9999 -9999 -9999 -9999 -9999 -9999 -9999 -9999 -9999 -9999 -9999 -9999 -9999 -9999 -9999 -9999 -9999 -9999 -9999 -9999 -9999 -9999 -9999 -9999 -9999 -9999 -9999 -9999 -9999 -9999 -9999 -9999 -9999 -9999 -9999 -9999 -9999 -9999 -9999 -9999 -9999 -9999 -9999 -9999 -9999 -9999 -9999 -9999 -9999 -9999 -9999 -9999 -9999 -9999 -9999 -9999 -9999 -9999 -9999 -9999 -9999 -9999 -9999 -9999 -9999 -9999 -9999 -9999 -9999 -9999 -9999 16.0238148622764 15.7741189165063 14.1009806468935 11.0463956489653 9.63369132550148 7.32367438490825 6.0131525374147 5.21755176296176 5.04627171499667 5.1594988913824 6.16760133307441 6.20236406399281 5.97266208374897 5.92185988380826 3.79233576547336 3.64005316878199 3.58061387721656 3.90232813021469 3.79054308638409 3.4660768757471 4.41457884680509 4.13504075078654 3.35363050469766 5.65744198927604 5.51229388110399 5.60086288320704 5.87585906903187 7.02289049874077 7.09118530207846 6.16363792361231 6.17831245651862 6.62870763094821 6.6400984945492 6.22147144970223 6.14072911827824 6.04186938132055 5.59404593041276 4.32675744386816 5.65404438372515 4.58582343420473 4.31806268537573 3.81720996519003 3.82014634488462 3.73683241949913 3.73730511561737 3.66825934857765 3.57309098682876 2.64622021043213 3.13073157022899 3.13073157022899 2.62350836093113 2.66356365883331 3.13809555315031 2.67385281561163 3.15083574877857 2.68744696298839 3.45002400286412 3.90485986804409 3.96653946817423 3.98957535043647 4.71928335768531 5.0167191293221 5.55617847135131 4.87626579732289 4.74144903470269 4.46772639202738 4.01458836249316 3.88988574772578 2.59374551163132 2.57057394065223 2.64524449138864 2.64499932827834 2.63620600310398 2.63620600310398 2.67776460442528 2.6489848287546 2.60486710495737 2.68796525826552 2.70110556174733 3.17943745318079 2.73504404729786 2.69950422845157 3.88228910356741 5.89721240875363 7.05361614545919 4.77224860647963 3.93622626050747 3.9535717315557 3.94361008257154 3.95071871678174 3.94740164011545 3.92674017269128 3.94114910608949 3.9072363906239 3.94309866813995 3.98732045280546 3.99743492823895 3.97098281147102 3.9354067088872 3.92957339743893 3.94733572748951 4.94227478733952 4.72217984249567 5.76708397671695 6.11993933642503 5.98427865023669 5.7777829249171 6.17646349053102 6.17342241308685 6.2637316883988 6.26935503133804 6.11366978335064 5.7218369158253 5.34308850280866 5.19400521746656 5.47383037878912 5.98263429809986 5.90601514741261 3.99668187081841 3.82445402567683 3.76399387695862 3.99706490977177 4.75449283387557 3.96873090655055 3.94757260750584 3.95797184821006 3.92384255800021 3.87274126402195 3.47824766477574 3.79983159666586 3.97062283691845 3.87558115459687 3.49317068700008 3.88098871365376 3.7995283176496 3.63853475499233 3.37970568339322 3.72848715805909 3.77313081553931 3.77313081553931 3.67705346884665 3.74880540624253 3.84127779738405 3.60956669323779 3.7900548395191 3.73082393544203 3.85253722078649 3.98290987337655 4.00419896015418 6.37239098329089 6.2102974151792 7.90960721260416 6.18609234859777 4.00947752834665 3.99820604638325 3.98797449165939 3.94778013572499 3.85855555471538 3.96305577273389 5.99188103186077 7.11281161688968 5.07197866464081 4.69945597339976 3.90878245236498 3.90196743208023 3.83603561995459 3.59121257996302 3.72062786712098 3.84306497112841 3.83926457681968 3.86081610962668 4.63229138064726 3.83055420645834 3.60253179965594 3.43161693892569 3.13275654367759 3.5848524246073 3.41120011950236 2.62635959294968 2.51710475028433 2.44505696698082 2.54284777305103 2.49802460601456 2.17311037994721 2.12716666878578 2.12324539682431 2.06633850610486 2.0586741829822 2.16253367687392 2.15779450201692 2.23013352781854 2.15244919406771 2.20646770244946 2.20646770244946 2.15244919406771 2.20650491449731 2.3216327826828 2.38186827928864 2.4566559699202 2.48772441095241 2.51808409168418 2.5465464678779 2.60039803129156 3.3938434941137 4.56587869009263 4.30705153920532 4.57449331660507 4.92635005929219 4.99249791850254 4.95032579225961 4.94124201495249 4.93621530807709 4.84286535703169 5.62162484822429 4.94372216392576 5.59631298141896 5.35983113700403 4.59595846945096 4.68679862198465 4.74374298869357 3.63622399230091 3.48069622310612 3.46798805710914 4.50406043472185 4.69314668562025 4.67521199767449 4.45989402922561 4.44778965241924 4.08115706241502 2.46818287729607 1.98596679854925 1.09179746748263 0.922816189302168 0.510282834864571 0.768872328788682 0.769545198927813 0 0 0 0 0.497557719010766 0 0 0 0 0 0 0 0 0 0 0 0 0 0 0 0 0 0 0 0 0 0 0 0 0 0 0 0 0 0 0 0 0 0 0.460574873793073 0.464869190110017 0.770503953940406 0.476559503010628 0 0 0 0 0 0 0 0 0 0 3.116889741496 7.76603696753192 11.3230496941789 11.5537376897576 11.6013235733471 11.5925763224971 11.3469159565619 11.0019724006341 10.5368470412612 10.904541420367 11.3900917052334 9.17779609942721 9.11828404663866 9.94685210240552 11.1961046845325 9.0575666561556 8.94244354019609 11.7837628243802 11.166658377384 9.49763405509973 7.13488361004213 8.84919595772875 10.9639142927675 11.9887731815047 12.2679005070428 12.1568135448554 12.0222645173699 11.840617929878 10.2362797459133 9.32201007735134 8.16065345982369 12.6808916773696 6.83723352070835 7.89087585900459 10.2648705205329 6.47504158657315 1.62899871842693 9.76325540340555 11.3557060212156 3.54656356356401 3.78886188325942 1.93191928435511 2.80326655161288 0 1.93913328383852 3.53570114111931 1.73414330625895 0.913604019553243 3.38683840517449 1.33053777205752 1.18864455571558 1.23677952175511 1.24306535269644 2.10346980144046 2.32476810319411 2.26309356939829 1.76630320107886 1.23759593942 1.21772761001112 1.24124235232977 1.23512269758671 1.20560466281904 1.17949941015877 1.31255852680934 2.67131967534863 2.75837930987588 2.60857894762607 1.7646525657279 1.34407548082115 1.74694889873614 2.12394731992198 2.6407691799249 3.76240253465226 5.63669965254431 6.49084947876341 7.23392470839894 8.21917504269913 8.28141693087479 6.48496727332212 5.19819943728458 4.29208578631377 3.5781003248725 3.00993224697267 3.17830359656463 3.13896618351123 3.00521189519242 2.85003287982083 2.46617960483479 3.16915899055878 3.13639207568783 3.03306726947823 2.73833902579636 0.759434195446061 -9999 -9999 -9999 -9999 -9999 -9999 -9999 -9999 -9999 -9999 -9999 -9999 -9999 -9999 -9999 -9999 -9999 -9999 -9999 -9999 -9999 -9999 -9999 -9999 -9999 -9999 -9999 -9999 -9999 -9999 -9999 -9999 -9999 -9999 -9999 -9999 -9999 -9999 -9999 -9999 -9999 -9999 -9999 -9999 -9999 -9999 -9999 -9999 -9999 -9999 -9999 -9999 -9999 -9999 -9999 -9999 -9999 -9999 -9999 -9999 -9999 -9999 -9999 -9999 -9999 -9999 -9999 -9999 -9999 -9999 -9999 -9999 -9999 -9999 -9999 -9999 -9999 -9999 -9999 -9999
-9999 -9999 -9999 -9999 -9999 -9999 -9999 -9999 -9999 -9999 -9999 -9999 -9999 -9999 -9999 -9999 -9999 -9999 -9999 -9999 -9999 -9999 -9999 -9999 -9999 -9999 -9999 -9999 -9999 -9999 -9999 -9999 -9999 -9999 -9999 -9999 -9999 -9999 -9999 -9999 -9999 -9999 -9999 -9999 -9999 -9999 -9999 -9999 -9999 -9999 -9999 -9999 -9999 -9999 -9999 -9999 -9999 -9999 -9999 -9999 -9999 -9999 -9999 -9999 -9999 -9999 -9999 -9999 -9999 -9999 -9999 -9999 -9999 16.2762049273651 -9999 14.2233602070378 11.9936369750704 10.880832350506 9.65445436473711 6.89727538876711 5.27961156965612 5.19784787958252 5.19221644266547 5.15397296985031 6.07812871899204 6.13032980770103 6.08909577447477 4.36776970530435 3.8127591443354 3.69798297401363 4.04704774746944 4.62248855137438 4.46887008969838 4.68815722382552 4.34419530119286 4.55285480678598 4.66315141811983 4.64377288589638 5.19666278317615 5.56640291513684 5.58254870680307 6.06605158662397 6.01237686048889 6.05427911426878 6.08054804642428 6.09041725913741 6.12909806485142 6.16791868384518 6.23508842220594 5.89310655455787 4.60321111685101 4.73518559160688 4.72437366365516 4.31144927915311 4.57538897294842 3.79876060203824 3.72077602179853 3.66317380363184 3.56312602285715 2.65980135719052 2.64622021043213 2.64743320735667 2.643776772975 2.61629019760354 2.65868419664726 3.57977747164337 2.65780671098099 3.14340581810072 3.44263224381799 3.62868430038284 3.91412165704116 3.94957723935206 3.99706195842713 4.00683838523282 4.97891038364838 6.12066381987646 5.08581967588294 4.91000050264586 4.76712923303161 4.06297199100421 3.93129805963803 3.75583266423341 3.72319960551135 4.75564144128538 3.72259331639103 2.67375697940505 2.66761807274404 2.67086838632586 2.64590944489021 2.65769381468487 2.69759627265322 2.7097741379492 2.73456457213506 2.7027111992272 2.7200139510413 4.80821079143319 5.99510269011365 6.93327925741319 3.92079811577758 3.96309970439063 3.94267699554836 3.94086099149643 3.95812705881533 3.95678508954068 3.95389874698826 3.9036204643319 3.90328272578857 3.8918991494884 3.97024584392916 3.98300590356117 4.00069163620122 3.9872094371196 3.99123830663499 4.8479304936999 5.49921688183932 4.91310543474344 5.85486140188446 6.03998577823839 6.04070829357556 6.12347358224726 6.12342132899617 6.31167747938626 6.26531111357694 6.15497990201172 6.25845984861504 6.27866375441599 6.24732267235729 6.32140579672471 6.32507701702991 6.23893710947631 6.32658386478958 6.07448982688212 3.99346469549172 3.89381454384859 3.99456486840189 3.99421978039556 3.82368498148691 3.73561823809724 3.6501000198588 3.77913230670195 3.87892633743477 3.79722493676999 4.39730104412306 3.93565182340723 3.88083147500175 3.79812715685403 3.80844511154733 3.80486411644558 3.7967864376482 3.65976869287693 3.86385706686604 4.01563423905643 4.00538740369505 3.80201078657417 3.77956012884613 3.87196995327435 3.81462112116511 3.72323104992671 3.76791846564264 3.85926207371192 5.26321016307165 4.97231167131222 6.20547721024064 6.36171673116792 6.28004991076845 5.86451560029939 4.4675857352186 4.74763675395628 4.90390761374999 4.44256708174306 3.96559666835007 3.91633211259772 3.95231690883869 5.02206000622748 5.0260340846936 4.68177623920098 4.66391153780547 4.94800162605995 5.11166278578717 5.06432656067818 5.08933446164991 5.5584684658942 6.03541867916717 5.06823371216204 4.80031257913455 3.85065043467116 3.85207044696188 3.69922872406173 3.41649816491118 3.75158532047018 3.5720585640922 3.11994268773683 2.56460589436151 2.50443979246921 2.54452706116967 2.41178944613172 2.30699284576053 2.27340090423969 2.11780690736286 2.06114100490227 2.08721039863528 1.97343533642453 2.04108130783036 2.04105416609211 1.87682881267935 1.87728229827436 1.87729305645824 1.93074412725515 2.13185233742154 2.24356331509864 2.34896565279796 2.40652787467019 2.50661070330705 3.05792343250992 2.5794096150253 2.58569264898368 3.09261172344942 4.27671095595526 4.94828839337864 4.98936088926436 5.7384181778621 5.02798519039165 5.00296542906812 4.91468170884604 4.99174535010115 4.85354857727054 5.65591315719099 4.84187060050707 5.38846735455156 4.81322349857153 4.81108956123208 4.15940154256582 4.41636047808007 4.66200925706285 3.37638898055097 4.28754670064327 4.7607871224609 4.78796392357203 4.46916863941306 3.38075123174696 4.38458137907518 4.17647154974181 3.92343462706169 2.24580850784201 2.13666989573875 1.16987511599357 1.17222504229594 1.16992458072787 0.768872328788682 0.507298908965581 0 0 0 0.77226952477843 0.499778679999244 0 0 0 0 0 0 0 0 0 0 0 0 0 0 0 0 0 0 0 0 0 0 0 0 0 0 0 0 0 0 0 0 0 0 0 0 0 0 0 0 0 0 0 0 0 0 0 7.84728708772204 12.1995264018391 11.0023357935332 11.9843439376015 11.7123341854132 11.3956859502212 10.4348322596649 10.5628461030843 10.550139281352 11.5447541495325 9.54662816106819 9.21852396509498 11.3248500075273 11.7371167341669 11.3175268298552 11.8265848947293 11.4574995914468 11.4410983074233 10.2825993843569 7.94544293977314 7.49708956304624 10.9308526141861 11.2810517224772 11.9750687321959 12.2724062533821 11.5603649644967 9.97696547299525 9.1423794596164 9.3442764120236 9.89304574913707 10.3244673140974 12.7589920377145 7.72460346784922 6.33151466034146 10.6581446548568 10.9992578429284 12.9775401815946 0.870078714645722 3.9145186292759 1.91955922537813 0 2.9935789347648 0 0 0.905772813475448 1.12211464739361 1.01074422226305 0 1.23384603443459 1.24399448635346 1.16638829814936 0.915544711531056 1.21077771922554 1.22085655035468 1.98536629960051 2.30871571857029 2.13817668289222 1.31495334310599 1.16969911270926 1.22130278787629 1.2022423833541 1.09454275974746 1.14681514695057 1.09463211444818 1.02539718342993 1.02772449676252 1.65275088590639 2.02061693721908 1.86443468307143 1.22239508505036 0.841043841162739 1.79621680956904 2.12484700907321 2.41527095720077 4.41535138942901 4.61186785000591 5.76914900243428 6.29953107092015 6.1192842685424 6.6979107058857 6.42963758731774 6.08205588635187 6.50110550618724 6.23181570372783 4.98761713102282 3.43805469394695 3.29446415719339 3.14194806857742 3.01291301525996 2.94530159284068 3.12367745376303 2.3357437185684 -9999 -9999 -9999 -9999 -9999 -9999 -9999 -9999 -9999 -9999 -9999 -9999 -9999 -9999 -9999 -9999 -9999 -9999 -9999 -9999 -9999 -9999 -9999 -9999 -9999 -9999 -9999 -9999 -9999 -9999 -9999 -9999 -9999 -9999 -9999 -9999 -9999 -9999 -9999 -9999 -9999 -9999 -9999 -9999 -9999 -9999 -9999 -9999 -9999 -9999 -9999 -9999 -9999 -9999 -9999 -9999 -9999 -9999 -9999 -9999 -9999 -9999 -9999 -9999 -9999 -9999 -9999 -9999 -9999 -9999 -9999 -9999 -9999 -9999 -9999 -9999 -9999 -9999 -9999 -9999 -9999
-9999 -9999 -9999 -9999 -9999 -9999 -9999 -9999 -9999 -9999 -9999 -9999 -9999 -9999 -9999 -9999 -9999 -9999 -9999 -9999 -9999 -9999 -9999 -9999 -9999 -9999 -9999 -9999 -9999 -9999 -9999 -9999 -9999 -9999 -9999 -9999 -9999 -9999 -9999 -9999 -9999 -9999 -9999 -9999 -9999 -9999 -9999 -9999 -9999 -9999 -9999 -9999 -9999 -9999 -9999 -9999 -9999 -9999 -9999 -9999 -9999 -9999 -9999 -9999 -9999 -9999 -9999 -9999 -9999 -9999 -9999 -9999 -9999 -9999 -9999 14.6025499030007 12.4108096471908 11.1146962830146 9.89985719092138 7.33362065263852 6.26398257212813 5.25945738583942 5.23949789185751 5.19088455037742 5.15684063110429 6.1828981886962 5.08202909324834 4.87090657042215 4.66323652214161 3.8029119781385 4.73441583158715 4.78937806316572 4.57556276623714 4.07446842640025 4.6254023854856 4.6840349041538 4.65538585619944 4.62686348970844 4.65162140304719 4.46927394157371 5.52433129718875 5.87862613741272 5.91727428546912 5.99651975763642 6.14805003594374 6.17825732008267 6.12940874634077 6.16876259834933 6.67795263551296 6.13186025875709 4.77114989168666 5.41930603863015 5.92153945707805 4.84145012838033 4.57261787988779 3.80959572912875 3.77357834475748 3.65922293400316 2.66652819145553 2.64256060205641 2.64343355221072 2.63996197362755 2.63244435092753 2.62866238028021 2.6233895906426 3.13486521155838 2.65421384765473 2.67680226782232 3.6202161437943 3.45324875346668 3.87652893425032 3.89463473540985 3.9729384864332 4.02048020550054 4.45746158669499 4.9970853388731 5.06895236373169 5.8999461230516 5.81732580993623 5.26009561992673 5.25535555620558 6.28790578209092 5.60814884184037 4.58571259382726 3.16988619474958 2.68995659568739 2.67086838632586 2.67410560354477 2.70391453380494 2.72461920866603 2.73591393824286 2.72330869457506 2.72599647165405 2.72729984813388 2.72394152373916 4.40269901017248 4.6575738254038 6.10098016962351 3.93626018408992 3.97915389001025 3.96716663988782 3.97596677926888 3.97723993881326 3.95702484845453 3.90767176895244 3.9032351043153 3.92903173204656 3.81042849412391 3.9270703131584 3.99837344156372 4.007303269629 4.02681123174098 4.01120967276483 3.99978420499512 5.02678510949283 5.06041965843795 5.91414382677576 6.09982247581992 6.15287624799614 6.22847561786684 6.15412455889644 6.30000532968918 6.29921925922518 6.15108944072254 6.09768331563373 6.17644012087619 6.20212899459867 6.21557004085904 6.24461615335022 6.27209990877476 6.28360497872272 6.01844011549793 5.22488913373672 3.95157672934308 3.71219354182879 3.75834339669636 3.98664759577708 4.45738498830141 4.75669651045525 4.00074469380356 3.87641013630711 3.88208155385039 3.80595320267755 3.81554942518924 3.8919401429719 3.89384751401731 3.88602958983067 3.89514971530038 3.878758803184 3.99269534079846 4.45392918631334 4.79387336175015 4.01801477755027 3.94991550618128 4.0088815437453 3.82133344182277 3.89875688263297 3.98212716208973 3.75538918879412 3.86280716783246 4.00662034115967 4.02647738355586 4.77786447979275 5.8246441414507 6.39770095245231 6.2855456878358 4.91647110741564 5.6212349265951 6.06925126718079 6.15747675771265 6.20301344174434 4.41159825288383 4.69748400629951 5.87818911113011 5.15191698170588 5.07116482806508 6.84759568527486 8.69469848437185 8.73838777754728 8.16043310454741 6.57202576400436 5.57667887529835 5.09390861339488 5.07361428325407 5.01141684850449 4.78425212708372 3.80965332726948 3.59881145010724 3.6895724340172 3.68586532605088 2.64207828284556 2.59877242946487 2.51072334585391 2.60922719408315 2.56919718735077 2.52351063241704 2.37591513960611 2.11642721145294 2.05720775666565 1.70914759406124 1.86541612323487 1.80629436763018 1.80073002806556 1.53520574609819 1.60492086725567 1.60765041840589 1.10055617045978 1.65591621296542 1.69852982715406 1.96432421824159 2.30595411605278 2.38302449903759 2.43001997383137 3.04806130022206 3.31737446135187 2.55735683036425 3.07965797526309 3.62977830438547 4.87594652042132 5.0539122072016 5.74781311220972 5.05870552822547 4.94517997118551 4.89550998084579 5.01343843468359 4.91495729371906 5.44984997099627 4.85211050676599 4.79343883733559 4.78606391907343 4.86258256368737 4.677308511973 4.5456620057694 4.53650250385188 3.98240241716167 4.48629847610502 4.67593623464775 4.71950248805724 4.36010848754889 3.68383398380625 4.06929011215321 3.38588898438611 2.93775933975847 3.81407712509158 3.17978204868333 2.26639095055487 2.12291748359409 1.11501426508027 0.924564237506543 0.770160198304772 0.501927422056419 0 0.501891914455859 1.03699373418175 1.03925670703221 0 0 0 0 0 0 0 0 0 0 0 0 0 0 0 0 0 0 0 0 0 0 0 0 0 0 0 0 0 0 0 0 0 0 0 0 0 0 0 0 0 0 0 0 0 0 0 8.88462360262155 11.1685788442048 12.0141448697793 11.6840997383564 11.7259069004411 10.8003656563378 10.1410215289961 10.4698247215364 10.8256375898819 10.8374444721414 10.4786280920723 11.7603466878486 11.6060385501303 10.7425008998992 11.5349176960537 11.5521174073983 12.0011510943494 11.4590400468845 8.55409984045926 8.16589926978865 9.59462176967524 10.9818460723688 11.3699493979629 11.9466629657455 11.7436045389983 9.68204882475855 6.45875731125916 5.40493963751613 9.09241093512436 9.73761311897923 10.7306464998293 12.8811861305701 7.57868987892688 5.24507191890584 9.84236401071122 4.21500023215952 9.89723562958183 13.0917891622705 11.85666257807 0.586199915557353 0 1.95473711914573 0 0 0 0 0 0 0.920952644028983 1.19872139702638 1.23753690921579 1.08619831457519 0.767363043835859 1.19883153229991 1.13760509437637 1.25178859608776 2.14920407311912 2.01141815544695 1.23152355952166 1.17944657526117 1.14379583848056 1.09732540171728 0.926254565752941 0.926281210082501 0.769545198927813 0.770160198304772 0.770160198304772 0.924564237506543 1.80643755317058 1.86636906412184 1.61274002891201 0.510310445502125 0.845347357926421 1.56804789966607 2.14267976994157 2.15118405361575 2.85370440832772 4.80830580564745 4.65537373421017 5.36717348141193 5.55798972919657 6.07980974326169 6.00297505965013 5.7700553217319 5.11404279229935 3.88030090058624 3.38517512151404 3.38365471128121 3.34734415536905 3.33836520053981 3.16232290293501 -9999 -9999 -9999 -9999 -9999 -9999 -9999 -9999 -9999 -9999 -9999 -9999 -9999 -9999 -9999 -9999 -9999 -9999 -9999 -9999 -9999 -9999 -9999 -9999 -9999 -9999 -9999 -9999 -9999 -9999 -9999 -9999 -9999 -9999 -9999 -9999 -9999 -9999 -9999 -9999 -9999 -9999 -9999 -9999 -9999 -9999 -9999 -9999 -9999 -9999 -9999 -9999 -9999 -9999 -9999 -9999 -9999 -9999 -9999 -9999 -9999 -9999 -9999 -9999 -9999 -9999 -9999 -9999 -9999 -9999 -9999 -9999 -9999 -9999 -9999 -9999 -9999 -9999 -9999 -9999 -9999 -9999
-9999 -9999 -9999 -9999 -9999 -9999 -9999 -9999 -9999 -9999 -9999 -9999 -9999 -9999 -9999 -9999 -9999 -9999 -9999 -9999 -9999 -9999 -9999 -9999 -9999 -9999 -9999 -9999 -9999 -9999 -9999 -9999 -9999 -9999 -9999 -9999 -9999 -9999 -9999 -9999 -9999 -9999 -9999 -9999 -9999 -9999 -9999 -9999 -9999 -9999 -9999 -9999 -9999 -9999 -9999 -9999 -9999 -9999 -9999 -9999 -9999 -9999 -9999 -9999 -9999 -9999 -9999 -9999 -9999 -9999 -9999 -9999 -9999 -9999 15.8349269359169 14.7784457193073 12.4293452177123 10.990387389855 8.83676756163229 6.60151821777046 6.41804477209026 5.28892820380719 5.25259519388149 5.21789567512719 5.19872770268961 5.66318695606335 5.15525906533345 5.11993882909411 5.01919941886165 4.78710532275624 4.91455329063064 4.72498949666977 3.15027083932602 4.37168092065465 4.56310156566814 4.27304570257022 4.69058542348259 4.51720000465629 4.51588838714447 4.61431100925401 5.20348432655802 5.62318331952432 5.88583114921828 5.7102806828648 6.8497406176633 7.2432909526617 7.0740911011156 9.08847326155047 9.38066050325397 7.06377376466851 5.43501528065489 5.4719134406959 5.74511565732741 5.48097405394832 4.91668768813965 3.82821059670214 3.77483974128781 3.67058279931784 2.66920922459704 2.64738124887812 2.64308961098615 3.12375240678145 3.53425710998583 3.11165111102828 2.64257017333359 2.63055160513432 2.64120645809453 2.67971380345655 3.72102724229406 3.7361849597507 3.74940401981884 3.93176547868595 3.97358873642609 4.02112686189227 4.02621232221514 5.070657087724 5.60293909162768 6.12483602795432 6.34134100241019 6.22633658876444 8.13071294031392 9.20068357166054 6.342466815114 4.81517025222416 2.71767222990405 2.71231335425052 2.70521734264465 2.72227109753363 3.18220050214931 3.17227850942764 3.18233824684101 2.73456457213506 2.70589322276784 2.70981848933955 2.69943291826931 3.93664008078659 4.95893260588593 6.8556829336247 7.18039241106429 4.66465733884671 4.00261501920722 3.99164366202401 3.98801836811558 3.9819887660913 3.9101504016377 3.8981232255618 3.95661733264962 3.88356198340692 3.96723185236074 4.01737612911904 4.02518356684809 4.03504652585509 4.04779953822562 4.0531490563349 4.80564697373898 5.59516547174623 6.32340294278576 6.14425425993005 6.17647736038475 5.85530340480929 6.03529234857483 6.32569823824375 6.30942709396047 6.18326428322852 6.18033078122846 6.65773662995322 8.042600898429 9.12507026563065 6.199212783445 6.33973115603581 6.32383656726299 4.00354683629189 4.00172539502518 3.83797324729003 3.98805101205244 4.74763248399454 6.2906229297583 6.35301301862281 5.95443150698785 5.96932677342485 5.06496047989106 4.44710433557203 3.89646787070746 3.90704748560905 3.90347942791826 3.90141509203802 3.89592189212625 4.41930182854851 5.0979243215905 4.77267454250685 4.9755462961903 4.79115712526618 4.46847057115556 4.01633481727502 3.9755100769035 3.90811436942956 4.47936365156216 6.49617075222697 6.10464446495885 5.74320456382494 6.24818393351969 5.84165262381711 5.55024549761515 5.54366489597259 6.41556580904919 6.38291238351136 5.63406082167922 6.2691336850368 6.24600325320003 9.87744535615053 8.10893726005437 6.12232653053732 5.87687282171066 6.62308548929265 5.87722777363272 5.86421796605813 8.12997166235208 9.45779866718201 8.78545299436637 6.79236562198907 5.58479338712414 5.10559326235817 4.97331954441018 4.79168929496848 4.91167840139643 4.32003525151349 3.76796300585368 3.76980162166323 4.61536196357754 3.75962424636074 3.40895283428681 2.60192916229059 2.55792103020935 2.60212374238008 2.53313827258226 2.37839162579193 2.27032688840159 2.05863353972282 1.81554825168211 1.70586641363213 1.69912095524809 1.79842012469396 1.5320536218858 1.02540139039371 1.09193126961251 1.09193126961251 1.14394390151956 1.14399309946849 1.18666943715162 1.19287872111547 1.99453560062958 2.40173084586279 2.94344874402914 2.997081710283 3.0101647130511 3.31737446135187 3.34257170104355 3.50685973473434 4.58346063332693 5.5390654488425 5.53021859873536 5.0026083812181 4.97264391199277 4.92554415720319 4.93000117993015 4.89023222198403 5.01475151556683 4.91661263307839 4.85543605860455 4.7855868049045 4.78116730938355 4.56569730186234 4.37219295352332 4.24872213554222 4.45274009844493 4.44900344594817 4.73146998853299 4.64265703976837 4.35248547843117 3.67352777634101 3.68717295622 3.37769133661136 2.88296559298934 3.22477568336189 3.94806525023242 3.32066325158393 2.23802302474386 1.65777650874648 1.09732540171728 0.926281210082501 0.771199987757162 0.501927422056419 0.771982922935164 0.932779235370444 0.499856964905985 0 0 0 0 0 0 0 0 0 0 0 0 0 0 0 0 0 0 0 0 0 0 0 0 0 0 0 0 0 0 0 0 0 0 0 0 0 0 0 0 0 0 0 0 0 0 0 8.50656329432577 11.2817570449219 11.8631024447095 10.1967701985975 11.4075170965908 10.5428940473509 9.79245345294631 9.31710320068527 10.650965901324 10.9545502525936 10.7494650852092 11.3398093423571 11.1696536820174 11.6668516364654 11.5792055365413 11.4418553857883 10.7276469623377 10.5608175179024 8.71123509829975 10.3412052669692 10.8635477379526 11.5333586283093 12.119171728818 11.5721537895898 9.6909448433885 8.06267238959179 7.67966840382908 6.39567563208309 10.4157915883021 9.62198812318556 9.452737965857 9.77438842230377 12.8994691572827 8.91485676306819 8.1473600449838 11.1158325940964 12.9353438222427 11.9643239797226 5.25372846782119 3.14315957599605 0 0 0 0 0 0 0 0 0 1.14062658644646 1.26128099924107 1.23152355952166 1.02294004138108 0.922788463835744 1.02294004138108 1.24484287270736 1.77783394808301 2.1591187017191 2.16210572574298 1.2386746816031 1.14374637374626 1.09458751150585 0.924564237506543 0.770160198304772 0 0 0.508849463703758 0 0.508849463703758 0.769545198927813 0.893006515510678 0 0 0.121272544779152 0.933983213273139 1.54275041367669 1.59703349232314 1.61351178983667 3.37408724090951 5.02040505220908 5.14538534301133 4.91796019393277 5.39879579250601 4.97740048838057 4.8221054458606 4.90262648547345 3.51066584545855 3.39354535199003 3.40790950711645 3.40222925771723 3.17124358505036 -9999 -9999 -9999 -9999 -9999 -9999 -9999 -9999 -9999 -9999 -9999 -9999 -9999 -9999 -9999 -9999 -9999 -9999 -9999 -9999 -9999 -9999 -9999 -9999 -9999 -9999 -9999 -9999 -9999 -9999 -9999 -9999 -9999 -9999 -9999 -9999 -9999 -9999 -9999 -9999 -9999 -9999 -9999 -9999 -9999 -9999 -9999 -9999 -9999 -9999 -9999 -9999 -9999 -9999 -9999 -9999 -9999 -9999 -9999 -9999 -9999 -9999 -9999 -9999 -9999 -9999 -9999 -9999 -9999 -9999 -9999 -9999 -9999 -9999 -9999 -9999 -9999 -9999 -9999 -9999 -9999 -9999
-9999 -9999 -9999 -9999 -9999 -9999 -9999 -9999 -9999 -9999 -9999 -9999 -9999 -9999 -9999 -9999 -9999 -9999 -9999 -9999 -9999 -9999 -9999 -9999 -9999 -9999 -9999 -9999 -9999 -9999 -9999 -9999 -9999 -9999 -9999 -9999 -9999 -9999 -9999 -9999 -9999 -9999 -9999 -9999 -9999 -9999 -9999 -9999 -9999 -9999 -9999 -9999 -9999 -9999 -9999 -9999 -9999 -9999 -9999 -9999 -9999 -9999 -9999 -9999 -9999 -9999 -9999 -9999 -9999 -9999 -9999 -9999 -9999 -9999 15.8368552346542 14.9909710241658 12.3383870448834 10.1845189591656 7.10858975050535 6.61534291302995 6.45866148221115 5.75856486484149 5.25079786073353 5.23337724099619 5.20833399560626 5.17579800068574 5.15066142619786 5.13948810017534 5.04064770931745 5.04818466364547 4.86015642509422 3.60169210837131 3.33507082103619 2.82267490465946 2.27082147813258 2.2314836053118 4.32267266285916 4.50735275460688 4.44663783272288 4.53312482528577 4.52211727978897 5.65000792253755 7.58515154941893 5.57875425472944 8.52128881713755 9.64654288473434 8.62261151711819 9.41548119070457 9.3510493018648 6.16317172674121 5.49238138095795 5.79093597235378 5.47179268453871 5.49294982072772 4.85007038398985 4.57349925758196 3.67867221312173 3.65924369047621 2.67019202245133 2.65457723766792 2.65551224540387 2.64417232595391 3.38873287091267 2.63142623443083 2.62867777208025 2.61855907432466 2.62087796087701 2.68357801460461 3.45159223690141 3.86049450149438 3.8270046786028 3.84714992403868 3.97988224936378 4.02130676357719 4.0332037546644 4.94832822801686 5.61443146935724 6.27269685546551 6.28868671091321 6.43931625902864 8.82332363044854 8.7729907669198 6.44456260403137 4.87194528651991 3.48155402363994 3.48209751708142 3.1780398160319 2.7220085488316 2.71337279047616 2.71550614956608 2.72100575289396 2.72704006724958 2.71596148122997 2.69729351616287 2.69408654538723 3.94370450771986 5.0234697372159 8.15816255656855 9.882876817971 6.05899908293159 4.00457261803109 3.9895019929632 4.00161599237053 3.99671731521065 3.91299069487033 3.79962979116645 3.94536282727858 3.85826566935927 4.00649372173571 4.00980924609144 4.03689097639663 4.05453991635608 4.07084820447579 4.07826144464332 4.52742752254533 5.95493720633156 6.4086383597519 6.25669153173133 6.09258652311763 6.07760977881886 6.29699237846068 6.39347610958895 6.28895550927073 6.23142142007798 6.30143156164154 6.31294598747627 6.26847764269931 8.53354909886164 6.30446591945325 6.32650056351709 6.35621775955882 6.04671102940462 4.02410977850712 4.47435419718581 6.31497748283251 6.38016392437256 6.37945370116955 6.37370424426236 6.3519385798487 6.39721280137799 5.70831561766785 5.08395455983509 4.95961830709457 4.74387775091992 5.0816677664642 4.92123823649665 4.94708516861955 4.42938326605053 4.43215811721098 4.97665797485769 5.11408773852179 5.6540056461798 4.79787054308192 3.99294441918336 3.97912220596676 4.46522255648086 6.41417769233696 6.44798024819165 6.40422956960882 6.50988259527316 6.47726084275846 6.137042755876 6.46916253093013 6.39694741283134 7.12426313380914 6.30616858407607 7.17310641305932 6.20747773583815 6.24518085677747 9.79479761464734 8.06562366262288 6.78055030296214 6.14861217335206 8.6839137014561 9.42865123313338 8.89413422052726 8.07563626035354 7.93732973796428 7.30288463524128 6.22985974028037 5.82840610591784 5.12523083123577 5.11108345774319 5.09552515055603 5.7980800407122 4.97702628571457 4.7889923457842 4.95515271406034 5.08488736772145 3.83832104928239 3.41339696861348 2.63536584141055 3.11251546058828 2.57614742397781 2.47703861247819 2.40013795322845 2.36692231914325 2.21217271871566 1.9719028243379 1.27517111585221 1.27698919936829 1.03169603131998 0.917486187896167 0.915658589292999 1.01589948446572 1.01589948446572 1.08642203974829 1.14092314811177 1.1797637736684 1.21279129119637 1.2198947448126 1.7270549211579 2.20400736404841 2.38599267764107 2.4571928545137 3.02102160146466 2.53602637045748 3.05036791812572 4.50678919293743 5.53706391253006 5.89423536922295 5.75527888121293 4.97146210197538 4.95838899111228 4.91999689553514 4.88810211028879 4.94969340347143 5.03861327091897 4.92390327433239 4.84991645131458 4.67610154222257 4.73278872246831 4.86475436295713 4.83238153802337 4.75080789630152 4.80110938272074 4.70342839020869 4.65726918401335 4.45850816668746 4.24223399344078 3.40806479873338 3.62758082785734 3.36415106881251 4.181594435305 4.26666321360279 3.36415106881251 2.23215548791672 2.10367252558274 1.65725415975104 1.02772449676252 1.03007164902932 0.931203572864216 0.931203572864216 0.771982922935164 0 0 0 0 0 0 0 0 0 0 0 0 0 0 0 0 0 0 0 0 0 0 0 0 0 0 0 0 0 0 0 0 0 0 0 0 0 0 0 0 0 0 0 0 0 0 0 0 0 8.01921718755207 12.0559537499886 10.5653865131256 9.85945047752089 10.2508056399177 11.2996139377885 11.4299863470019 11.6531182487912 11.1719530481682 10.7727921521461 11.2950351617969 11.5535311821138 11.5320236006165 10.3574522278257 11.0739152245261 11.6884617832941 10.5170020839975 9.93767461346039 10.9891788266037 11.4736916744971 12.1137211799185 12.3745940663218 12.3588863461235 8.57705075398559 7.61201805186975 7.34434257143583 7.24132800599643 10.2376100364597 11.7252037552729 10.6489664431204 10.8476861091369 13.0089012640502 9.75680782298955 12.9916555696726 12.522354338589 11.8470437726032 4.78337687713626 0.800426754324394 0 0 0 0 0 0 0 0 0 0 1.09723577113915 1.78824773351843 2.01798682754365 1.25220162651904 0 1.23873326427324 2.3167236174811 2.41095479659182 2.25947670192786 2.16944806079293 2.01802723795044 1.26588033331757 1.20565997807673 0.924564237506543 0.508849463703758 0 0 0 0 0 0 0 0 0 0 0 0.118888399471754 0.855985858368495 1.00575660904444 1.10818378548756 3.28330662564066 3.8435126735001 4.00837331051833 3.95500345733952 3.79067800624487 3.88203124440071 3.48762586709396 3.40327782263095 3.35117220606969 3.37660596084614 3.38551717129776 -9999 -9999 -9999 -9999 -9999 -9999 -9999 -9999 -9999 -9999 -9999 -9999 -9999 -9999 -9999 -9999 -9999 -9999 -9999 -9999 -9999 -9999 -9999 -9999 -9999 -9999 -9999 -9999 -9999 -9999 -9999 -9999 -9999 -9999 -9999 -9999 -9999 -9999 -9999 -9999 -9999 -9999 -9999 -9999 -9999 -9999 -9999 -9999 -9999 -9999 -9999 -9999 -9999 -9999 -9999 -9999 -9999 -9999 -9999 -9999 -9999 -9999 -9999 -9999 -9999 -9999 -9999 -9999 -9999 -9999 -9999 -9999 -9999 -9999 -9999 -9999 -9999 -9999 -9999 -9999 -9999 -9999 -9999
-9999 -9999 -9999 -9999 -9999 -9999 -9999 -9999 -9999 -9999 -9999 -9999 -9999 -9999 -9999 -9999 -9999 -9999 -9999 -9999 -9999 -9999 -9999 -9999 -9999 -9999 -9999 -9999 -9999 -9999 -9999 -9999 -9999 -9999 -9999 -9999 -9999 -9999 -9999 -9999 -9999 -9999 -9999 -9999 -9999 -9999 -9999 -9999 -9999 -9999 -9999 -9999 -9999 -9999 -9999 -9999 -9999 -9999 -9999 -9999 -9999 -9999 -9999 -9999 -9999 -9999 -9999 -9999 -9999 -9999 -9999 -9999 -9999 -9999 -9999 -9999 -9999 9.28835333511942 7.46613570193323 6.68569782124823 6.47542890282515 5.77727255975288 5.15801696978513 5.20465885489108 5.15938686670657 5.1925068178959 5.17206572379596 5.11686199963822 5.09660682084913 5.03811651133173 4.36620641313505 4.26137608520372 2.20234971929238 1.23895008605331 1.27749117293131 3.12745189925641 4.36356223305826 4.48940031137943 2.4909859596473 2.54934566605925 4.01675853982781 4.68923211433579 4.61661280441952 4.76920551492782 6.45077572472542 9.07192988662842 6.86858280781857 8.64856461853769 6.72196205799977 6.17312439097035 5.81462949780736 5.82553379473051 5.53043973858577 5.51333491463298 4.93744275302879 4.85254742652912 3.67894153841006 3.73131858018575 3.13914443697599 3.1418851911828 2.66963018630044 3.13708354433001 3.40888850988679 2.6586227759499 2.66999284284274 2.67306464010764 2.66715756383507 2.69106449121399 3.80919115391717 3.8902644429914 3.93675475502203 3.9066023780321 3.98161119133891 4.02129048664409 4.76803559540633 5.14624409029611 6.24416055236353 6.40340204809898 6.4877119884442 6.517100841835 8.42825836905879 8.66516973261117 6.41355406579518 5.16721293479692 4.99828705056398 4.27958407924679 3.48734746169006 3.48193862395634 3.4843056738977 3.65547337570194 3.64809346257095 3.48502010756245 2.7412865796555 2.72817434980042 2.71072915734219 3.88323115851161 5.96118201829246 12.5734326964978 5.98377103357318 3.99145006800595 3.99845850199764 3.97969355837744 3.99491237006052 3.9986102461759 3.99861844506716 3.98294103850343 3.93897598737645 3.95198163486799 4.00631769083022 4.00808227124844 4.02547991946831 4.06411996956282 4.08129602512763 4.11835837454877 5.05172131757818 6.27593689900038 6.4523017467049 6.26773640497283 6.35446439473653 6.12320518410234 6.38803028994418 6.41132661465429 6.42041264492687 6.36318586424502 6.34588176913515 6.32319778252511 6.36715804458212 6.3141189545209 6.31876375028583 6.35351311252837 7.03599687585251 6.1165645587574 5.69176914255149 3.98784740220697 5.95479910271428 6.40208306003306 6.40345019679493 6.40987672400724 6.83273570537158 6.42833538771141 6.38192809944352 6.0150115767549 5.17403839351929 5.100255198805 6.04266087559824 5.08500548862088 5.69872940505491 5.19679473742146 4.78140348843261 5.11164997024995 5.19126963256184 5.64063050235198 5.09398080719168 4.9517871436926 4.40355705970887 4.98950375693908 6.56081675596648 7.84359741727544 7.38322403915112 7.45087408653548 6.29012913630891 4.96223073170358 7.42335546328484 10.8757539767577 10.8368252897314 7.06956576334298 9.88729614095555 6.74893739559864 8.17218608177728 9.74900605002498 8.0903434140524 7.97294457231119 8.0249676109633 8.73146222923304 8.74922332327529 8.71104706270788 8.74181062754 8.73362212749058 8.12500724927446 8.11646363526381 7.50411218486246 6.72179751380891 6.09139119410251 6.05042481996797 6.09607661958669 5.10119195015501 5.12005073362083 6.079293490497 6.08911586486759 4.88775352131008 3.74773348575643 3.55385960125772 3.38648584252994 2.56925619024614 2.51199241803194 2.45808410881997 2.47926294786963 2.10217062659401 1.27549535947871 1.01477880670544 0.520306752438419 0.514918684659819 0.76475141302519 0.913751794065096 0.913751794065096 0.913780051532188 1.01350213867121 1.13488017304066 1.27090946929926 1.72827785922243 1.26263018316198 2.24231969704087 2.54272646288063 3.61146100232421 3.93529775581018 4.16155867783513 4.46248562502534 4.58451853417246 4.59714557518445 4.87111814851765 4.96785493622927 5.77109764314171 5.05708233629664 5.04544387771659 4.92539012859309 5.06211460350919 5.03743429005331 5.05667812773486 4.91854654404527 4.76479775350731 4.75020975670317 4.88888730061357 4.99754504463151 4.99757968025968 4.79659044086381 4.782658886737 4.77786892594453 4.53367465792815 4.54349436812566 4.3430784133589 3.65679449207777 3.65679449207777 3.8155202734963 4.27392270188365 4.4612473400188 4.25498534223651 3.46055332571733 3.27434310867291 2.11044785517626 1.91630618337176 1.66189068812592 1.03467109516766 1.03467109516766 0.932779235370444 0 0.501927422056419 0.499856964905985 0 0 0 0 0 0 0 0 0 0 0 0 0 0 0 0 0 0 0 0 0 0 0 0 0 0 0 0 0 0 0 0 0 0 0 0 0 0 0 0 0 0 0 0 0 0 3.80631167399376 11.449565157651 10.0880642946276 9.58454259809099 10.346575384679 11.2251169319571 11.5692975909703 12.0488359523369 11.9719120839501 11.86098110565 10.3167378933801 10.7671978519248 10.7102417482475 10.6657868224728 7.47148830135035 10.9265704041286 10.0964206542601 10.7309246089187 11.4211299459901 11.2528018478107 12.1364448925226 12.1268788368115 10.9070773020259 7.64368342651402 5.95786129003138 6.53456598331062 7.67150067772703 10.9533740214142 11.6458915475975 10.9494699124845 11.1527875997229 11.0143966143634 10.8835780419401 11.2607862007771 12.5876364281707 11.9841298285377 10.4668221382719 3.07005158925726 0 0 0 0 0 0 0 0 0 0 0.770690790283183 1.30120936268988 2.17171488819355 2.37285195738256 1.20902837419917 0.770152194527758 1.78053457863128 2.26924273648845 2.44478702746232 2.33414800354497 1.76886584416371 1.20908377120518 1.14686456260377 0.769545198927813 0 0 0 0 0 0 0 0 0 0 0 0 0 0 0.516641982677642 0.951148517284544 1.11735768474926 1.33165847010436 1.77065922916059 2.60373556976499 2.97348633003388 3.14413834608992 3.30289284213543 3.22640249186409 3.30926309438194 3.31849559440633 3.2045951915743 -9999 -9999 -9999 -9999 -9999 -9999 -9999 -9999 -9999 -9999 -9999 -9999 -9999 -9999 -9999 -9999 -9999 -9999 -9999 -9999 -9999 -9999 -9999 -9999 -9999 -9999 -9999 -9999 -9999 -9999 -9999 -9999 -9999 -9999 -9999 -9999 -9999 -9999 -9999 -9999 -9999 -9999 -9999 -9999 -9999 -9999 -9999 -9999 -9999 -9999 -9999 -9999 -9999 -9999 -9999 -9999 -9999 -9999 -9999 -9999 -9999 -9999 -9999 -9999 -9999 -9999 -9999 -9999 -9999 -9999 -9999 -9999 -9999 -9999 -9999 -9999 -9999 -9999 -9999 -9999 -9999 -9999 -9999
-9999 -9999 -9999 -9999 -9999 -9999 -9999 -9999 -9999 -9999 -9999 -9999 -9999 -9999 -9999 -9999 -9999 -9999 -9999 -9999 -9999 -9999 -9999 -9999 -9999 -9999 -9999 -9999 -9999 -9999 -9999 -9999 -9999 -9999 -9999 -9999 -9999 -9999 -9999 -9999 -9999 -9999 -9999 -9999 -9999 -9999 -9999 -9999 -9999 -9999 -9999 -9999 -9999 -9999 -9999 -9999 -9999 -9999 -9999 -9999 -9999 -9999 -9999 -9999 -9999 -9999 -9999 -9999 -9999 -9999 -9999 -9999 -9999 -9999 -9999 -9999 -9999 -9999 -9999 6.70088687233577 6.48303310361788 6.07941965660194 5.05489321788019 5.0250983016329 5.15721134766314 5.1576208242486 5.90710419011384 5.13006643117339 5.00905311821463 4.98057881662441 4.98290675321906 4.31411042165075 1.7987164409516 1.30752673104845 3.15964218982941 4.14566891607093 4.67277325796605 3.75833075541968 2.47199184825038 2.46804650576366 3.37799238545724 4.05865316655203 4.09976610047528 4.61828496842906 4.85400516097422 4.96335914997275 5.78266723010393 6.09108943666189 6.19952815764017 6.20994359393391 5.86646597861862 6.11808921756446 5.55034454888163 5.53786889560948 5.01290397002917 4.94732953381566 3.75277227779028 3.68566038580411 3.42486577502123 3.43080688035381 3.69303209894018 3.59206791277188 3.58408528090213 2.6736679135098 3.14866472267784 2.66348222789782 2.67427510588499 3.46201856629023 3.81419152792218 3.94568536401727 3.92713389852419 3.91794192911624 4.00592017595019 4.02575764581846 5.10876128137068 5.6100760300946 5.96005175944818 6.29563998826886 6.39077303553839 6.47176344997118 7.45548873174629 7.53742927152307 7.49460360656993 8.24102309591685 5.19091557620082 4.33915225696608 4.69965336708514 3.89031452415237 3.76515807710472 3.86378072720574 3.7546469987346 3.17798722511558 2.73487975994347 2.72926302137435 2.70350271336784 5.54878076185206 5.99416185480665 11.2880546806956 5.8006144919913 3.99064393789014 3.99508841197268 3.97006998664779 3.99982778984255 4.00339894509061 4.00396082558487 4.01994411422271 3.91825386290866 3.91424414076696 3.95296519272497 4.03326553135919 4.06539971879287 4.51790314453613 4.55134014437115 5.17559828983617 6.27459724424505 6.4043042911672 6.36482401530821 6.35776188302981 6.48910256375288 6.31429743078886 6.44197131988674 6.48528990386597 6.47768767149258 6.42597507466233 6.36899871567433 6.37080102866444 6.3989244732483 6.43158426587137 6.41540141316937 6.38416586311744 6.38977511740703 6.41199313797463 4.48920838331319 4.02510223628155 6.0397441723254 6.29581723344728 6.33418694726623 6.42668142293991 6.37367046208066 6.45950705599382 6.19494766980097 5.67553744569375 5.18030925203533 5.17649454648666 5.17657938024832 5.1086734783728 5.64989878420203 5.64176742344098 5.09041544921219 5.1014876691464 5.18010247795384 5.63794307637434 6.0118096601847 5.65419053906188 4.97795992263528 4.76467034818125 4.76810738800013 6.5755053130336 8.02398758607861 8.93449593620268 6.02041841977711 6.20570371982085 6.43161530553459 10.7797935096518 11.3579767357912 12.1457575316088 11.5181407267407 10.7069677874361 9.08508702635618 8.91908487676469 8.03278825239163 8.02328107487861 8.13960071442562 8.70527917309177 8.77106681314025 8.77117245268305 10.0996712461233 12.0342657708532 12.1829530118315 12.2686660066863 10.603621929924 8.10607407938962 8.09560431847189 6.1304240105619 6.09819531634504 6.58598131973366 6.82305165687643 7.01972931548644 6.11689950725878 5.82735751444145 4.87867529222531 4.31826620429493 3.727502971735 3.3637627833972 3.3522547629171 3.0599677865084 2.43056603485493 1.88834871838143 1.4352498778823 1.27982169795037 0.534671497331061 0.036490712323192 0.0460827164754512 0.518614451554359 0.518599973960027 0.908015187246002 0.909985841623658 1.07803480412821 2.14663752289305 3.06192990979555 2.71992675427615 3.22858465180633 2.01579906611143 2.8076336799724 4.16979344281867 4.46296632876062 4.33642771659928 4.55961375558923 4.72223469477856 4.86181768276895 4.83462546576839 4.96753561435345 5.51851880521265 4.97837490544403 4.99060058834127 5.52945642526578 4.97957811216634 4.94969654935385 4.96148928808297 4.81220598061785 4.83215251204825 4.90770033482765 5.01173149880043 4.86076226867072 4.86243168619824 4.79060874181066 4.7555213908926 4.66686965002247 4.66390383046123 4.42742826578926 3.85013086657015 4.20316919020013 3.92205933366952 4.02717593276507 4.01794195607423 4.52845190822596 4.09890043118776 4.38600530157408 3.12018151147756 3.12430544479896 2.11544395292394 1.61135643433748 1.61140047585041 0.932779235370444 0.771982922935164 0.771982922935164 0 0 0 0 0 0 0 0 0 0 0 0 0 0 0 0 0 0 0 0 0 0 0 0 0 0 0 0 0 0 0 0 0 0 0 0 0 0 0 0 0 0 0 0 0 0 0 2.98219789092911 10.0044145082172 12.5946448482359 12.4734066809795 11.9043205165453 11.7412673045493 10.9893416682225 11.5456229354902 9.40481754375841 10.1342333895206 12.0721495757598 9.34683632302655 8.90394145068873 9.16447673240461 7.58425056435964 11.909585580419 10.8573603440313 10.7447225266317 11.9327389959173 11.2334743709341 11.5365856322921 11.2408751967705 9.05787551720178 7.29105967458467 6.87440156143928 7.91567105329779 8.71048340777167 8.01262456748789 7.04150568177677 8.75159229294409 9.15908843304796 9.3636517597099 9.55716206361435 10.6175663561246 11.5563051148107 12.9182968666715 10.2350077295493 5.97766456844864 0 0 0 0 0 0 0 3.24306601951276 0 0 0 0.505685946741661 1.28654362145163 2.1768436552716 2.38589785251064 2.39102120848944 1.02999684123769 2.18444384628518 3.69827716811476 4.02795702277478 2.39118161492721 1.76170129150011 1.14681514695057 0.924564237506543 0 0 0 0 0 0 0 0 0 0 0 0 0 0 0 0.737753550189255 0.877262576068507 0.971107490664715 1.08616660489332 1.09216633260634 1.20220261762094 2.41128600330124 2.79758792725774 2.94188559072287 3.05360368499331 3.15710549877727 -9999 -9999 -9999 -9999 -9999 -9999 -9999 -9999 -9999 -9999 -9999 -9999 -9999 -9999 -9999 -9999 -9999 -9999 -9999 -9999 -9999 -9999 -9999 -9999 -9999 -9999 -9999 -9999 -9999 -9999 -9999 -9999 -9999 -9999 -9999 -9999 -9999 -9999 -9999 -9999 -9999 -9999 -9999 -9999 -9999 -9999 -9999 -9999 -9999 -9999 -9999 -9999 -9999 -9999 -9999 -9999 -9999 -9999 -9999 -9999 -9999 -9999 -9999 -9999 -9999 -9999 -9999 -9999 -9999 -9999 -9999 -9999 -9999 -9999 -9999 -9999 -9999 -9999 -9999 -9999 -9999 -9999 -9999 -9999
-9999 -9999 -9999 -9999 -9999 -9999 -9999 -9999 -9999 -9999 -9999 -9999 -9999 -9999 -9999 -9999 -9999 -9999 -9999 -9999 -9999 -9999 -9999 -9999 -9999 -9999 -9999 -9999 -9999 -9999 -9999 -9999 -9999 -9999 -9999 -9999 -9999 -9999 -9999 -9999 -9999 -9999 -9999 -9999 -9999 -9999 -9999 -9999 -9999 -9999 -9999 -9999 -9999 -9999 -9999 -9999 -9999 -9999 -9999 -9999 -9999 -9999 -9999 -9999 -9999 -9999 -9999 -9999 -9999 -9999 -9999 -9999 -9999 -9999 -9999 -9999 -9999 -9999 -9999 -9999 -9999 5.73600296704566 5.17649098396273 5.02956555483054 5.16335234484083 6.65924711930703 7.87627993040544 6.14289535216639 5.03755487667787 5.03351056449539 4.87139676960688 3.73684459503442 3.40343347672392 3.52389337135713 4.21691118080393 4.79801726247335 4.6436349455686 3.45489069574602 2.50317719874754 2.45528483584978 2.47999816965052 2.98933791674086 3.41604916606938 4.07615838680192 4.70511129501861 4.89875958724093 5.01657616966051 5.55483513201914 6.11708552902577 6.78709586907373 6.05095359729365 6.22575837317614 5.89336875079345 5.10456341948828 5.56723970520687 5.02015104433919 4.88039791334511 3.77517931894385 3.70360525570075 3.8149004221794 3.81853789099188 3.82142332872876 3.59974849568522 3.15932409766123 2.68579188743589 2.67800989954664 2.70604865375227 3.46812301749073 3.90518475524466 3.94842401807762 3.94500908134906 3.96299615191269 4.74722215244551 4.76042627501876 5.05228770974349 5.11200183706963 5.14168160475992 6.30051851820015 6.21487895139503 6.22463590396901 6.46026622855858 8.11380655098164 7.59300151640495 10.2684471190891 11.5919015820192 6.34838176112 3.90770906688623 3.85313767216936 3.65498689089176 3.87537481898993 3.75154215508226 3.64244027303153 3.63413965527407 2.70812802837573 2.69960413307942 3.8261251856664 6.98607972156404 5.98976088776716 4.71874136508145 3.98758629088792 3.98315945599541 3.99273968008934 4.01204016672545 4.02089205737368 4.03875480839191 4.02793829553488 3.9780464068243 3.9345900548746 4.0130221049522 4.05266464585884 4.08983106980466 5.87782858851774 6.00451563823886 6.51546556111133 6.51968927578007 6.46344541014449 6.43530933704439 6.4127187265914 6.54902684515568 6.4676913346702 6.50708145950128 6.53179065881306 6.52993347611832 6.42654105385244 6.44662584155024 6.4482398073598 6.43734100860567 6.4456850642674 6.4431903973903 6.4189307234424 6.34075898601231 6.16796850590128 4.06327894829752 4.02644277600959 4.03174928846652 4.05229564500538 5.98711782329898 6.43820888765697 7.12016827986438 6.45810443392624 6.01123671605189 5.16846704121794 4.96028853836023 5.09734825218984 4.98809313677423 5.10332321390655 5.63226081623565 6.00816383034586 5.10308230971497 5.17774019633828 6.02464806152526 6.37648991585398 6.50885921149789 5.95754063250422 6.56717779386342 6.35758355843884 4.9446994127233 6.00925536533576 7.43869562026415 12.6002557428339 8.18039425235442 7.42466535898893 7.43009497971551 12.5691084882355 12.1567759322904 11.0275262345581 11.9367729539035 9.52848484614309 8.86708059442891 8.75842229102432 8.63770414529999 8.64148628710002 8.44110185647481 8.41709355463265 9.27812269642467 9.69315560869478 10.5111252342877 12.1819174597655 12.1787423259951 11.6797188133985 9.74156626982843 8.10155103525781 6.92024258707127 7.31112582674606 7.84933522983402 9.4381998000604 7.92552929696704 7.13819311325208 6.16894028188056 6.15106250599777 5.84125178312607 4.88178546463827 3.78260421381161 3.64498360596094 3.62544027274077 3.48912088839047 2.35536431346693 1.88529599587611 1.80239344923419 0.78196953634487 0 0 0 0 0 0.519873389736199 0.759562189381487 1.09043167195105 1.84926836483411 2.05953036945067 2.77544066510032 3.72057081952859 4.157058465063 2.80729638614171 2.96230557089548 3.77716582401895 4.09104885881035 4.59734701663739 4.75772091669114 4.85349815556305 4.85349815556305 4.86574762462092 5.08067768406811 4.9966280214534 5.54462101203078 5.53020232465912 5.0385077652513 4.95927542084445 4.86226747583388 4.87761485036585 5.01503568962183 5.46882638622423 4.90770033482765 5.45051647650486 4.9724609153462 4.76188122472209 4.75807034249988 4.66752628778535 4.59415449434267 4.52732460615755 4.20912185105326 4.29979205750854 3.36323509806332 4.02717019178344 4.02717019178344 4.03292891720824 3.46902950811324 4.1228511941936 4.1228511941936 3.61367320271772 2.33893179698151 2.12040821953706 1.61135643433748 1.03695760696755 0.931228369969315 0.771986371884956 0.499856964905985 0 0 0 0 0 0 0 0 0 0 0 0 0 0 0 0 0 0 0 0 0 0 0 0 0 0 0 0 0 0 0 0 0 0 0 0 0 0 0 0 0 0 0 0 0 0.932192491112004 1.83460530692695 5.41413727454673 10.0108123073709 12.523148121949 10.9974890624056 10.0652467121501 12.395766300254 11.9258901762571 10.9236650115347 10.592958565267 12.1671043877782 12.125243216917 11.2525065889269 11.8754599523771 7.57097602290233 9.91816838482731 11.6157881899727 11.7486577498989 11.9349820922709 11.3795024026358 11.8177468968512 11.0692087187432 8.16145830429445 7.9253531871598 8.40750638705701 9.09257115145269 9.16885358078716 6.50951731883528 5.67524408850461 7.50567621122098 8.64278575220724 8.9449251743111 10.4929698419157 11.8357206402642 12.6525434410797 10.5327116168818 6.45237679060437 0 0 0 0 0 0 0 0 3.06423305696393 0 0 0 0 0.771613404411696 1.15289573771705 2.18212549990658 2.39883343064582 1.15289573771705 2.02531622616179 3.92045962114913 4.35528727710005 2.99467358843311 2.171558428944 1.14988165381473 0.507327724716023 0 0 0 0 0 0 0 0 0 0 0 0 0 0 0 0 0 0.749408540896346 0.891926836946243 0.9911499716293 1.11028781722055 1.24236414628075 2.16986195996103 2.81617187642434 2.67596967332611 -9999 -9999 -9999 -9999 -9999 -9999 -9999 -9999 -9999 -9999 -9999 -9999 -9999 -9999 -9999 -9999 -9999 -9999 -9999 -9999 -9999 -9999 -9999 -9999 -9999 -9999 -9999 -9999 -9999 -9999 -9999 -9999 -9999 -9999 -9999 -9999 -9999 -9999 -9999 -9999 -9999 -9999 -9999 -9999 -9999 -9999 -9999 -9999 -9999 -9999 -9999 -9999 -9999 -9999 -9999 -9999 -9999 -9999 -9999 -9999 -9999 -9999 -9999 -9999 -9999 -9999 -9999 -9999 -9999 -9999 -9999 -9999 -9999 -9999 -9999 -9999 -9999 -9999 -9999 -9999 -9999 -9999 -9999 -9999 -9999
-9999 -9999 -9999 -9999 -9999 -9999 -9999 -9999 -9999 -9999 -9999 -9999 -9999 -9999 -9999 -9999 -9999 -9999 -9999 -9999 -9999 -9999 -9999 -9999 -9999 -9999 -9999 -9999 -9999 -9999 -9999 -9999 -9999 -9999 -9999 -9999 -9999 -9999 -9999 -9999 -9999 -9999 -9999 -9999 -9999 -9999 -9999 -9999 -9999 -9999 -9999 -9999 -9999 -9999 -9999 -9999 -9999 -9999 -9999 -9999 -9999 -9999 -9999 -9999 -9999 -9999 -9999 -9999 -9999 -9999 -9999 -9999 -9999 -9999 -9999 -9999 -9999 -9999 -9999 -9999 -9999 -9999 -9999 5.21062657429121 8.24380114270528 8.6969641254003 8.61386731165522 7.52580392860656 5.09292319967904 5.00170944951237 4.59832870173999 3.76376066952902 3.73256823552995 4.52595698133781 4.80579386989079 4.83456636703097 4.72019766747676 4.07960223571833 3.02293464551726 2.48928939365528 2.54402651602523 3.38439616016204 3.41789211226645 3.60954617241592 4.7502974624737 4.94103642572254 5.51276283897222 5.55900105092084 6.02029257599789 6.04759775392743 5.8884377153127 6.1821128887552 6.0865742842203 5.63678745353928 5.92301767363215 5.11834842902417 5.08337016085515 4.61624514469914 3.79258603393926 4.79060625116704 4.93768518423439 4.84567070364714 3.72066644988955 3.62279461564593 2.69896240382021 2.7113866519798 2.7101859093337 3.47994728584278 3.95081503032642 3.93850073962728 3.96976954056833 4.01398971787869 5.08580167829518 4.9341921368437 5.1263312008438 5.08285554683832 5.20636149601784 5.71169757916121 5.17900990905691 5.68121926882312 7.23664977194349 6.87163811211145 6.02421917309979 7.47950175923833 10.3051500930629 9.47864873576647 5.16726581628636 3.78371278874244 3.65882413657508 3.76118555588418 3.64018679101208 4.30521952959798 3.63020267759464 2.68532217599119 3.45932539208192 4.41199086184802 7.23217292060469 5.45230051759058 4.7323318840933 4.45404582988525 4.4628240215782 4.00067070252244 4.00668411859663 4.48676617747437 4.06378809014025 4.07705990260942 4.08105969701213 4.07575784474453 4.48561163238575 4.79211177190673 5.60352370055385 6.56791861167045 6.58900325037312 6.68276301255298 6.72839209078037 6.67006271268126 6.50388256993753 6.46791303698081 6.54614327453916 6.52085753849852 6.58610553203702 6.57556663497229 6.55652325380859 6.54569454489277 6.5259490976289 6.49845356717073 6.35773325473541 6.29512327829053 6.30339435926225 6.1091899636077 5.25792478064346 4.08237334626501 4.05212478106529 4.02861121597481 4.0280169446625 4.80403694614568 6.42112228677822 7.12912533656741 6.43094045100759 6.21510161314721 5.16275363329489 4.96375265020428 4.43647931778997 5.09127036429142 4.79144144658137 4.98694902648029 5.63648461954889 6.19845456752345 6.23398584432181 6.01284693759497 6.02166136105365 6.58413146040052 6.56762781026387 6.52904210216666 6.55465281478188 7.52506449383371 6.5538492507316 5.63586387631985 7.54402404022012 12.1868673819059 12.2750077916144 12.5745474494652 12.3820835542566 10.8654635944964 9.07556961191923 9.78838485617423 8.68731779481661 8.61259416106088 8.48552403939595 8.72700194788371 10.2304880058394 8.87424551197397 8.00657947310577 8.03362917770558 9.32844365726572 8.73239608949416 9.48334637731633 9.83114996801712 9.36189035189467 8.13245686495815 7.77936950419477 8.09665030068425 9.90255754924032 9.81872226685945 9.6906958412555 9.82702186055356 8.4905700978518 7.13887213303362 6.18907946640816 6.23817568874634 6.01307918795561 5.06652293697073 4.85327188812877 4.54711860546279 3.6979391866562 3.31892988908439 2.45171020158754 2.26935067754723 1.87013263953166 0.513980670265923 0 0 0 0 0 0 0.0669085039551679 1.15341050901583 1.79490747387014 2.6633800497795 3.03381386682734 4.00076206869022 4.54533232128893 3.57746493040248 3.6780170367032 4.11509532329593 4.60077370579878 4.72089829570608 4.77202158979035 4.7885170684791 4.7953562984752 4.88818178615764 4.97899521564912 4.99898710601852 5.53328763198129 5.05131037630975 5.04464174566507 4.92081285943484 4.93394570309575 5.49079516945029 5.47027427751208 5.01575279764285 5.45186687898977 5.82824657136396 5.82582504308056 4.97068368515691 4.78892458441524 4.70819822111301 4.49581559802582 4.49392387516449 4.49519190094271 4.28739859573217 3.97847893903433 3.58902662504279 3.43553028620561 3.32313772865994 3.49384464966167 3.50769793333526 3.61367320271772 3.61367320271772 2.89378987401647 2.82669341314247 1.92668548940207 1.93023554815624 1.03699373418175 0.771982922935164 0.499819024040786 0.499856964905985 0.499856964905985 0.501927422056419 0 0 0 0 0 0 0 0 0 0 0 0 0 0 0 0 0 0 0 0 0 0 0 0 0 0 0 0 0 0 0 0 0 0 0 0 0 0 0 0 0 0 11.2971657677879 12.8168972576772 7.18672580686494 9.917036682444 11.6047424681668 10.7594337397305 11.3152072278977 8.77614191332626 11.7039752436722 10.3666690431615 9.25523237254972 6.83030971425707 12.3201140644469 12.1015247536272 12.2265701987386 5.61133069004719 9.80907795582506 11.5743394556467 11.7597371140115 11.6471588318938 11.6687230667173 11.2870964930794 9.41563120859323 7.9128894127623 8.24403141400718 7.41666051753305 7.19147634783728 7.08918445070877 4.88071309204539 3.89332475283527 4.96571795438292 8.65684053245692 9.62656262101768 10.6738152309021 12.3600881521171 12.9073526011164 8.65057645598872 5.77009052125501 3.1177841670906 0 0 0 0 0 0 0 0 0 0 0 0 0 0 1.19249749829777 2.2798918102379 2.00632328660911 0.932729035267036 1.7319271159818 1.22995221629049 1.18927247745676 1.18604828408415 0.927912721095811 0 0 0 0 0 0 0 0 0 0 0 0 0 0 0 0 0 0 0.0776022227202735 0.757179435986446 0.906024550603509 1.07230883482701 1.12552550489473 2.1744604649691 2.17917729299912 2.18036851492917 -9999 -9999 -9999 -9999 -9999 -9999 -9999 -9999 -9999 -9999 -9999 -9999 -9999 -9999 -9999 -9999 -9999 -9999 -9999 -9999 -9999 -9999 -9999 -9999 -9999 -9999 -9999 -9999 -9999 -9999 -9999 -9999 -9999 -9999 -9999 -9999 -9999 -9999 -9999 -9999 -9999 -9999 -9999 -9999 -9999 -9999 -9999 -9999 -9999 -9999 -9999 -9999 -9999 -9999 -9999 -9999 -9999 -9999 -9999 -9999 -9999 -9999 -9999 -9999 -9999 -9999 -9999 -9999 -9999 -9999 -9999 -9999 -9999 -9999 -9999 -9999 -9999 -9999 -9999 -9999 -9999 -9999 -9999 -9999 -9999
-9999 -9999 -9999 -9999 -9999 -9999 -9999 -9999 -9999 -9999 -9999 -9999 -9999 -9999 -9999 -9999 -9999 -9999 -9999 -9999 -9999 -9999 -9999 -9999 -9999 -9999 -9999 -9999 -9999 -9999 -9999 -9999 -9999 -9999 -9999 -9999 -9999 -9999 -9999 -9999 -9999 -9999 -9999 -9999 -9999 -9999 -9999 -9999 -9999 -9999 -9999 -9999 -9999 -9999 -9999 -9999 -9999 -9999 -9999 -9999 -9999 -9999 -9999 -9999 -9999 -9999 -9999 -9999 -9999 -9999 -9999 -9999 -9999 -9999 -9999 -9999 -9999 -9999 -9999 -9999 -9999 -9999 -9999 -9999 9.00698451026113 8.90843926711709 8.86697956167097 8.49418739735736 6.34778313651637 5.03703037803776 4.74253384529114 3.74881284884125 3.61695037139077 4.77332814707057 4.75047356788252 4.77974779290398 4.68533270689547 4.14695544723274 3.43749818372075 3.2694461185748 3.4155791024527 3.58872224946575 3.61358267582225 4.62753460131218 4.84367285500953 4.97534504332129 5.04419968935155 5.55278519733767 6.03072678919718 6.18092132338521 6.08971909454435 6.1177590837374 6.12323905882441 6.14105235829634 5.96098247348209 5.65006015093353 5.63577512080148 5.07651187864575 4.96312403191979 4.96922314611059 4.85548465849241 5.61984111789417 4.3757448787985 3.46596991539478 2.68878892367156 2.71740195144228 2.73785124386456 3.85714231004737 3.93843570452507 3.98921285040432 4.00597590412833 4.040370324905 4.77084691781096 4.477601917032 5.07730269049056 5.08664138769167 5.20639901035306 5.21446365676726 5.12274040553395 6.4003763195877 9.34300799162893 5.2274961780553 5.16767009559689 6.73458325723526 7.12074480695527 5.97727488155312 7.85788067938253 6.32488274936517 5.18664436755063 4.65940116462266 3.47754586412955 3.16934849356769 3.17275231341926 3.16262948459957 3.64163453296146 6.01724272218119 4.71857367715676 3.98401639235209 4.01104999700055 4.92972556978382 4.75620816257107 4.93979448496408 4.03354938254219 4.06514173787469 4.09985968356685 5.45764220011074 6.3116517410047 4.56350937518335 6.15550481758101 6.45779462092148 6.58557708164023 6.73093263214657 6.75944290969388 6.81308366946424 6.82435519952721 6.73494468906654 6.67712746009644 6.51273111551277 6.56938350865671 6.53506307652353 6.609385171349 6.61654080598645 6.50805143384999 6.45733669099905 6.38564829486526 6.41185653106927 6.18099890952206 6.36703002903674 6.49616402528164 6.43879440413069 6.38093481643239 6.43228422735327 4.102031059598 4.06666494126975 4.06337943126784 4.80667120878898 6.47423200819367 7.94398413694995 6.38701043318682 5.7352745018218 5.08629777952002 4.75645138463963 4.03342470898324 5.10829529876731 4.46390668210347 5.01088504668301 5.96887577935468 6.19920925162244 6.51332112264616 6.50810702870717 6.59317612270732 6.59492627210731 6.55190485942368 8.00216614671911 7.98783669434616 8.28720480194479 8.32343769246303 7.00274072113684 8.12798742064857 12.622257855004 12.6233932847191 12.6813467794473 12.6369427362729 10.4932141317826 8.92779500422938 8.10555504333959 7.708479003492 7.22690333473684 7.2878997988503 8.08720999858319 9.93329222271473 9.59815954774325 7.27569963732613 7.29304425283628 7.31399142855962 7.97225404702133 7.98112460167968 8.0876772077056 8.88976097245498 9.02420045521491 9.98044814522097 9.94995634085747 9.95075448800833 9.99174265823638 9.98386573120192 9.96030052772249 8.61155451952008 7.21877311133374 7.20150871697247 7.19998079482816 6.23938721525755 6.20865731098193 5.81835932651299 4.92063476794525 4.27382601633121 3.60303098302681 3.02862789249717 2.43553416800878 1.60738955641198 0.0205593774594499 0 0 0 0 0 0 0 0.90208154816544 1.84341184564075 2.02341948404428 3.06817342682329 4.12551530397314 4.69685056451973 4.41753112262181 4.55835900777541 4.70707084414977 4.62932121272624 4.74705525687511 4.86104304954786 5.4772439368908 4.93956352010112 5.76978958303594 5.92607696796593 5.78342326195743 5.0552173329454 4.96044250030877 4.96948271087566 4.95899578274719 5.49338676475793 5.48215199281155 4.99310113411641 5.70326578535659 5.93645507226741 5.82900281294052 5.68333900637892 5.66696354481673 5.81251941411841 4.74866791591506 4.44638485445416 4.61317887308729 4.31190758652167 3.98442037358196 3.98369894844047 3.33159468605935 3.35975640483903 3.52018448136627 3.33165373458613 3.60473036635374 4.57120643096568 4.19058582981017 3.61621400506801 3.34334025454078 2.25502380132959 1.87996656730787 1.5389786268568 0.934314614008902 0.932779235370444 0.771982922935164 1.4327365397319 0.771982922935164 0.499856964905985 0 0.503858803849551 0 0.501927422056419 0.501927422056419 0.503858803849551 0 0 0 0 0 0 0 0 0 0 0 0 0 0 0 0 0 0 0 0 0 0 0 0 0 0 0 0 0 0 0 0 0 0 0 6.94724576253481 11.629146064191 8.85243908226052 10.4920051510274 12.7525091601885 11.8211235138069 12.1910408635815 4.83282732060901 6.70491760915982 6.23291584212427 7.50608334844795 6.25830411972356 8.00235561994513 8.76526598433317 6.92762360662598 12.2498916058672 10.4273742469721 10.3543444931253 9.06292809729407 8.74297468889173 11.9008431038541 11.4354062094331 7.73356801339371 7.91553376714545 8.19668970290937 7.10575502328711 7.40865335257732 6.79131894122363 9.44909052402227 6.85016627792737 6.34271353888337 12.7161024555529 7.93852616116716 12.1844894727532 12.9079885392722 11.074352775554 8.62810092177315 3.93864984422921 1.50632006287142 6.4952369616175 0.51501204224255 0 0 0 0 0 0 0 0 0 0 0 0 0 1.03463420668787 1.0368842087335 0 0 0 0.771626070506032 1.03236290218269 0.770699752013536 0 0 0 0 0 0 0 0 0 0 0 0 0 0 0 0 0 0 0.0669875354544566 0.519083818615208 1.00856110320091 1.08071473086752 1.20272676995174 2.17800957456814 2.20419638165817 -9999 -9999 -9999 -9999 -9999 -9999 -9999 -9999 -9999 -9999 -9999 -9999 -9999 -9999 -9999 -9999 -9999 -9999 -9999 -9999 -9999 -9999 -9999 -9999 -9999 -9999 -9999 -9999 -9999 -9999 -9999 -9999 -9999 -9999 -9999 -9999 -9999 -9999 -9999 -9999 -9999 -9999 -9999 -9999 -9999 -9999 -9999 -9999 -9999 -9999 -9999 -9999 -9999 -9999 -9999 -9999 -9999 -9999 -9999 -9999 -9999 -9999 -9999 -9999 -9999 -9999 -9999 -9999 -9999 -9999 -9999 -9999 -9999 -9999 -9999 -9999 -9999 -9999 -9999 -9999 -9999 -9999 -9999 -9999 -9999 -9999
[truncated: 1,450,247 more chars]
