# Supplementary material for: Combining temperature-dependent life table data into Insect Life Cycle Model to forecast fall armyworm Spodoptera frugiperda (JE Smith) distribution in maize agro-ecological zones in Africa
Source: PLoS One. 2024 May 6;19(5):e0299154. doi: 10.1371/journal.pone.0299154 (PMC11073722; doi:10.1371/journal.pone.0299154)
Supplement: S1 File — (ZIP) [file pone.0299154.s001.zip › results_2.6/ERI_2070-RO.asc]

NCOLS 535
NROWS 391
XLLCORNER -25.5
YLLCORNER -47
CELLSIZE 0.1666667
NODATA_VALUE -9999
-9999 -9999 -9999 -9999 -9999 -9999 -9999 -9999 -9999 -9999 -9999 -9999 -9999 -9999 -9999 -9999 -9999 -9999 -9999 -9999 -9999 -9999 -9999 -9999 -9999 -9999 -9999 -9999 -9999 -9999 -9999 -9999 -9999 -9999 -9999 -9999 -9999 -9999 -9999 -9999 -9999 -9999 -9999 -9999 -9999 -9999 -9999 -9999 -9999 -9999 -9999 -9999 -9999 -9999 -9999 -9999 85.5309760617423 79.9095220917431 70.8669527164402 63.1943528260487 56.8629990815334 51.2025611647068 46.6876145109967 43.2328486056995 40.4522352790181 37.9237075584884 35.6604514682845 33.8207743545329 32.1832024619653 31.7079206030187 30.0793177069204 30.0470321451975 30.3062693528494 31.3209903516579 31.3528534179667 31.2354486962897 31.3758412646584 31.3703528307186 31.7174285601952 35.5119859609197 39.8840163066408 43.7398763674091 47.1901438242722 48.6579374933368 45.4575975558267 44.5625513009531 41.669354837529 40.3468851767187 40.2637384686565 39.438134969263 39.4569211713409 39.911418264405 39.9083518719659 39.437682776307 39.1223986873267 38.4623891637285 37.8457102530536 37.0132370621493 36.7868795109763 36.1354319801959 35.8748410689381 35.4462306260074 34.9331462176158 34.1480439488117 35.5943478848245 37.4006768724379 37.3308650101121 37.2285496871387 37.0251406139533 36.866332982542 36.5751615638289 36.7464935829713 36.8706435740317 37.497934759022 38.0129853344173 38.5895742112953 39.2129900272165 39.578742377328 39.7230027691557 40.0808530800748 40.5749119352601 40.3620190909104 40.3498158009128 40.4014757076093 40.0584020056081 39.8508979799982 39.4371360068415 39.0313686579908 38.5731163444951 37.7744850697845 37.4567966587943 36.9332222112415 36.4837883294013 36.0580545138976 35.5900588231601 35.191306691241 34.9687444715417 34.6574507678692 34.1148466093669 34.1839312263104 34.1554141651957 33.8734115277713 33.9464742249262 33.694536215753 33.7161908466897 33.8691756162497 34.0099152020524 34.203534889319 34.4699008781774 34.8836399488396 35.2448595638244 34.5651627682045 34.6391647746044 35.8362658691938 35.2645122510154 34.5645747050994 34.5534503809192 34.886779214449 35.7826715704033 36.3882533214388 37.2791241239761 38.2743174627173 38.7783817859516 39.5834154718543 40.1884039325517 40.7524651597535 40.2834145247445 39.8969012386821 40.2677464820174 39.9977549897349 39.5083023904418 39.3845051628259 39.3072308277667 39.9487602157279 39.6502691195422 38.8710197710619 38.8208516337907 38.9903707930216 39.38749880527 39.7252538606757 39.5690143243324 39.4762539270291 39.7301365448915 39.7962799588207 39.8999426558703 39.6264847241195 39.9233375213957 39.968698846019 40.0581700090309 40.4250963385909 40.469002429848 40.4445139816051 40.5165008728407 40.6038893516219 41.0957414677178 41.4098514806266 41.8402484870707 42.2667968557241 43.1714112942286 43.8248437888542 46.2053557064559 47.0227026745468 48.5182933759044 51.4727537106936 53.7270164568296 62.7598786755983 62.1938457946718 55.7500299541918 53.3334224821697 52.4768688777983 50.9097630783216 49.7589395844716 49.1995285334608 49.1205821616138 48.7717412063405 48.1429526165955 47.8126537622148 47.5804410123534 47.5466294794101 47.5457568560786 47.8131310531313 47.7386929091967 48.0994668901193 49.0535031117665 49.3089172467309 49.5328915645892 49.8541473185907 50.2208069521803 50.6833773165896 51.0822732123078 51.2655823146586 50.9701485000793 50.9183904327278 50.2533002199602 49.5964498543168 49.107851990743 48.2458036137232 47.5697705849626 46.8071246831891 46.1652049751461 45.750392074496 45.0869564011955 44.7030288030158 44.345502442876 44.1775637832658 43.9820249910662 44.2331787509215 44.6412390489366 45.0138460898439 45.8340244974728 47.0557300192891 47.8977304094711 49.1040326327289 50.2177119012849 50.4381035499619 51.2312926227234 51.4950390898134 51.8964251361219 52.2300122007771 52.6227965055227 52.656519314195 52.3507215189852 51.1790547144403 50.0313911971602 49.795689369519 51.2545356644829 51.8403379391642 52.8414391264741 52.6273664905161 52.1230229016524 52.0710196722598 52.207704378076 51.6166650337095 51.1923349676935 51.2394561767167 51.3221251208126 51.9306557357625 53.0059911349577 53.65905574821 53.6332245217436 54.3410534656288 54.8979008463562 55.1448980951808 55.9302506506418 55.7372002664208 55.6263919553 55.9313009311036 55.8106224450413 56.2196073440322 56.3735186460849 56.6445395234237 55.9778644768285 55.7571172655325 56.2206872582879 57.0909065912383 59.0172090610821 58.8062500145846 57.9984562689466 56.2930292935667 53.8766145222921 52.8987120244324 52.3064280312409 51.7397785196028 51.7990151840846 52.058810723153 51.8633818599844 52.0891325202818 52.5573297131883 52.4363837080283 52.7889742353468 52.7923547985119 52.7201256075151 51.7356239702224 52.5837686725671 53.7156977320187 54.0639268241801 54.5633826444847 52.8636059933965 49.3507250191599 48.3826143407183 47.5296965345925 46.7909128114009 46.0125991488953 45.4282206390292 44.3441231845744 43.0732500267035 42.8851955856801 42.6769765203544 41.6061243392589 41.4401654229099 40.2544299649281 39.3256796069694 38.9024099858843 38.6999001904971 38.0113042487153 37.4224785294372 37.0738798143812 36.6131823500071 36.2352891936481 35.8248576202306 35.9700667373849 34.9892275893809 35.0322411205153 35.6199411989692 35.8097277584869 37.0167659962403 38.503158833689 39.1383973708717 40.2650048784524 41.8622737616385 43.4823722790034 43.451186024162 41.8491938983583 40.4837380293258 39.6154443958637 38.2002778177396 36.4214254553638 35.9120620998051 35.8450545986066 35.5920057537501 35.5935640609457 35.5335675907364 36.0505873986823 35.9179683268186 36.4205948410753 36.6811841309975 36.7916599289374 38.2455042280485 38.7042466392608 39.2800093623614 41.1297862220176 47.8397403750326 58.5439829003138 73.4597654134014 110.510246276451 100.453972942787 67.985465278157 59.6461302987522 37.9685151284145 61.4109289081146 51.9926113481204 59.5793749362045 42.7914905999378 34.1810210102748 33.6484439980612 -9999 -9999 -9999 -9999 -9999 -9999 -9999 -9999 -9999 -9999 -9999 -9999 -9999 -9999 -9999 -9999 -9999 15.729113832838 17.4927370489215 21.5759498832038 27.8644718524163 71.8146818657413 126.34174081742 137.215869062897 139.484641383472 135.740469059998 127.264285102496 122.286055821532 122.125793271173 116.80051157313 111.674654728655 101.846616648704 92.6492500491927 85.5393925982392 81.8888897097173 77.9061143342118 76.6946539218396 76.8380434381242 77.6859555392029 77.8730638845153 79.3050340490247 81.2189998144267 82.4312524489671 82.822770941 84.5726025752129 85.7862883863271 86.6437633317861 88.4715564792701 88.9692071239793 90.1728044165994 91.8927633823054 93.2101772608277 93.9024657059721 95.1015638782581 96.3789399931061 96.5356763641345 96.8910168276002 96.329651073333 95.6612076855735 94.5578522330583 93.9513540050004 92.3919273602782 92.1620582921354 91.8050006138874 90.9968192814052 90.2715217449887 89.3821843698474 89.556443968713 89.9235917843878 91.1230801825774 92.2694859969865 95.7695707071043 99.2734057699079 95.3845739172057 92.988237138327 95.2755800087639 94.3912626228172 94.0801424774155 93.7313748768184 94.1595817734456 94.3867590422078 92.765105826306 91.4096179053585 89.0117282746844 86.1164053593645 82.98251275825 79.5452512842317 77.9811210320989 75.6829353672769 73.8237376208867 72.951889663321 71.9633531818453 73.356308160404 74.9627414692981 77.1062616163639 80.8475958339986 85.1159226224405 88.7044970459455 91.8710202853889 99.5478303774489 104.39912933812 107.029141594514 107.872902860623 108.698094963833 109.502204927587 109.394601438566 111.991028402003 106.598864364289 -9999 -9999 -9999 -9999 -9999 -9999 -9999 -9999 -9999 -9999 -9999 -9999 -9999 -9999 -9999 -9999 -9999 -9999 -9999 -9999 -9999 -9999 -9999 -9999 -9999 -9999 -9999 -9999 -9999 -9999 -9999 -9999 -9999 -9999 -9999 -9999 -9999 -9999 -9999 -9999 -9999 -9999
-9999 -9999 -9999 -9999 -9999 -9999 -9999 -9999 -9999 -9999 -9999 -9999 -9999 -9999 -9999 -9999 -9999 -9999 -9999 -9999 -9999 -9999 -9999 -9999 -9999 -9999 -9999 -9999 -9999 -9999 -9999 -9999 -9999 -9999 -9999 -9999 -9999 -9999 -9999 -9999 -9999 -9999 -9999 -9999 -9999 -9999 -9999 -9999 -9999 -9999 -9999 -9999 -9999 -9999 -9999 -9999 82.3213355388507 76.707238859897 68.746361179532 61.4989087270834 55.4287340462222 50.5062561158525 46.3311042537449 42.8621504845011 39.9509312890647 37.2086515011727 35.0319244040203 33.1627375684992 31.9733740713165 30.7487257756366 29.6408464852958 29.4852697712763 29.7480314382953 29.6906663925459 30.2388953221213 29.5600543765599 31.4191960922383 31.3894713503252 31.1343579413074 33.8018616799341 36.7014629695765 41.7530608399758 45.5060828054264 46.0910935968833 42.7584868516987 40.8875683873823 39.1918478791556 38.7532287353963 38.3847829761306 38.1716090250073 38.400387853762 38.2010039294119 37.8874360941859 37.5367526312623 37.230086643449 36.8638704148351 36.3370014419129 35.870182050558 35.0822739868589 34.8064859241071 34.7258298468769 34.0068867906549 33.8918049846875 33.3282515741395 31.004616414257 31.5519302232903 36.0043522363619 35.4091098044982 35.3999940831786 35.4378374776602 35.0569500430772 35.7966225108039 35.9328059881228 36.0891078846837 36.3985301504086 37.2191083045262 37.9094678311032 38.5008687375952 39.1114205039579 39.1558687348948 39.6372836947298 39.7420914438561 39.9815913143019 40.108199882251 39.9564151762911 39.7350887857089 39.3466818848089 38.7545359692494 38.3220252193385 37.8169501715141 37.3503653374762 36.7222820914738 36.3661767527578 35.7669358331812 35.381502953692 34.9647308104265 34.517272089393 33.9347671822058 33.6593304255344 33.7200497893202 33.4081154486411 33.0280284450764 32.8811557962235 32.8750178694223 33.1826195139061 32.9696750179823 33.1930964121795 33.1715222475586 33.3949290914002 33.5019908873559 33.6987259104717 33.8580960804809 33.7302839195391 34.8265467987192 34.0042522746175 33.5069495074916 33.7530010943494 34.6187361696761 34.9650241769382 36.0654815650486 36.501862217832 37.4820213011464 37.8871166796317 38.7390894745004 38.6364453132526 38.8031711692522 38.9577940603335 38.8961217734489 38.5006801627312 38.362689001261 38.2800983588746 38.3935953953513 38.5245471976996 38.932651580182 38.3261464453183 37.9500373701408 38.110306883215 37.9724332563006 38.3815201546103 38.7219953563664 38.5649458548413 38.6405315999264 38.5749034467734 38.351166270578 38.518606785144 38.9365904289823 39.0458112996305 38.8966884037335 39.005364583572 38.9595544128916 39.6394538846386 39.3421735319758 39.2581267094752 39.6619546496679 39.9081822403383 39.8124062928463 40.4502343106981 40.9121862671115 41.8764798158487 42.8009240945266 44.3424526761517 46.3302705005427 50.0027465274737 54.7933300893709 56.1956919856561 65.260148414325 60.4341252651918 57.0153394137095 54.0899820950624 51.4418493616721 50.4350086611518 49.9076069106316 49.3684555940706 48.4872782228425 48.1947888456805 47.5775556561401 47.1143294766973 47.0699123249793 47.0535145157632 46.6970561888969 46.5863534236294 46.9552740961722 47.4495082056485 47.7873772338659 48.2531351609386 48.7891608555942 49.2799610029718 49.7388082589271 50.2571439368714 50.967272459084 51.0449316342687 51.1801266275542 50.6572913144284 50.1696514317717 49.4487539841073 48.9100289498382 48.2592978348536 47.6105880799567 46.9118437955859 46.1081255208015 45.6752942813228 45.1555279574117 44.803669861845 44.6139672137898 44.3445825022272 43.919527256415 43.9994960367799 44.1498821987839 44.9626771701821 45.3938264902137 46.0823566841452 47.156985161405 48.2150365168536 49.2325406210939 49.6771368992469 49.9926352577468 50.288714644432 50.5609202448259 50.828661208917 50.9486517303051 51.4486631577325 50.8394744204686 49.9395695242597 49.4447264420872 48.8352565785089 48.7560084617009 49.0821227692739 50.1060324400062 51.3975475878885 51.9760978358953 51.5125994965104 50.7542027153686 51.1106349170695 50.8568722943087 50.7360532526664 50.899761888272 51.3200120167151 52.8423254205753 53.7613933695895 55.4400380328725 55.7060310158785 55.708438688076 55.6896913623695 54.7324349600752 54.2786599003805 53.9885161756734 53.9970909538824 54.1446155908143 54.4181847187048 54.6729682359233 55.0081229718145 55.8755350126057 57.6194561736315 58.8616415463468 60.3403177767706 60.0032151400313 57.5379292321442 55.6720776680118 53.7036265423882 52.5502976480035 51.7608557308392 51.0769941085185 50.4698197283572 50.689659087834 51.1683472643108 51.1296359287986 51.6169285730709 51.5661473295087 51.7986431200184 52.2674719493285 52.3697429319141 52.737214008617 52.4453093549943 52.5359888633267 51.2367813638395 51.5051003538079 51.0525336047564 49.233409102539 48.1781256049817 46.705028667013 46.0013525526857 45.5622181918507 44.641207299699 43.7058084466093 43.592398868772 43.8109341544251 43.7410523071902 42.5918083198117 41.4269894100413 40.6406347445927 39.8950317331296 38.8704753673129 38.2497145741918 37.4410786348205 36.8835299389686 36.9472468282187 37.0508426804267 36.6196917003133 36.0952239722969 35.7539398350846 35.3292394284611 35.1458955838708 34.8258786527133 34.9884172737376 35.1900646805242 36.4591316738483 37.4922030779777 40.3211686740246 41.4831341003974 42.2100708825583 42.3164133176377 41.7354421550825 41.7700550789952 40.5804274883263 38.8103654697956 37.3696615263677 35.1015427088438 34.3423523828675 34.8579421053267 34.508748815684 33.9268419491618 33.6479080647228 33.5999142611975 33.6685883029583 33.5322488045765 32.9902706760448 32.8069115357047 33.1762248640605 35.0513576033716 35.9512934307764 39.5169776621727 45.1448142008733 52.0644385993065 61.9754262712807 79.9244851394265 61.3519727674369 52.6557263089842 40.5753366091892 40.8756895187485 77.6779322936466 91.1537464755302 108.692711425736 59.3457804608635 38.8325156402652 34.8255678286015 -9999 -9999 -9999 -9999 -9999 -9999 -9999 -9999 -9999 -9999 -9999 -9999 -9999 -9999 -9999 -9999 -9999 15.1691197739424 16.484503832347 18.0247651122679 18.4218613454806 25.192408827441 57.8112939180455 102.009687596516 123.183987819695 120.981895689176 131.673404103425 125.402876685956 120.431741370731 117.035022682385 112.730697784487 101.456041536867 89.3569185925396 83.3997931309712 79.3668601055301 77.6057564583783 75.8698640915059 76.1093606179187 76.6183895325526 77.5523105777881 78.6167405854638 79.9642576389389 81.4946904159718 83.1678074419018 84.6957033022026 86.3482555632124 87.247847428697 88.4772087037858 89.9416814695563 91.3645288455474 92.9773608926615 94.897311381102 96.7393164022945 98.1352203871735 98.7027493719833 99.2445918436026 99.1729828509401 98.8062152080397 98.4818408463601 98.1359236967979 97.3359298966702 95.7297612553559 95.2684239500557 95.0911005240859 93.7972572040141 93.3977877441126 94.3574243685412 94.1232557556313 94.8320135364524 98.1728357944095 99.6424529490357 103.705615579173 106.750402710586 101.563206060338 100.582820553658 101.02945802502 100.812601752724 100.850817400445 100.391450796883 100.935083096738 100.438882425608 99.7177298217936 98.3748236544741 95.0471152236744 90.7224380308479 87.807611278177 85.2693399137667 83.2778894948287 80.3632649027226 77.9710936811631 76.0041089254954 74.3650769060459 75.0943970461449 78.3598775181294 82.3957952543497 88.2951848134354 93.8782156374141 96.654140649605 102.006958248598 111.210221927437 109.115023386287 98.1949988904204 102.707099292453 111.398940221627 112.028216929351 103.430040899765 115.313461542791 -9999 -9999 -9999 -9999 -9999 -9999 -9999 -9999 -9999 -9999 -9999 -9999 -9999 -9999 -9999 -9999 -9999 -9999 -9999 -9999 -9999 -9999 -9999 -9999 -9999 -9999 -9999 -9999 -9999 -9999 -9999 -9999 -9999 -9999 -9999 -9999 -9999 -9999 -9999 -9999 -9999 -9999 -9999
-9999 -9999 -9999 -9999 -9999 -9999 -9999 -9999 -9999 -9999 -9999 -9999 -9999 -9999 -9999 -9999 -9999 -9999 -9999 -9999 -9999 -9999 -9999 -9999 -9999 -9999 -9999 -9999 -9999 -9999 -9999 -9999 -9999 -9999 -9999 -9999 -9999 -9999 -9999 -9999 -9999 -9999 -9999 -9999 -9999 -9999 -9999 -9999 -9999 -9999 -9999 -9999 -9999 -9999 -9999 -9999 78.7803505505703 73.7106583756678 66.2112320043614 59.9532715219218 53.8898994156695 49.1774151174163 45.3712572690394 41.8980747254211 38.9854419250632 36.0945413301808 34.3092014509537 32.291370185021 31.0305776173751 29.8467968409817 29.4223773933881 29.2826250523745 29.3089722424003 29.4405993644356 28.8527287913899 29.9870435267579 30.7700149751688 30.0924139808216 30.1858061667102 35.5688857771225 37.2241558137186 41.6952487926173 44.6536863538503 45.510220455361 45.2558720799231 40.1038777832325 36.794295689651 36.6008753460593 36.317377994884 36.6654754530484 36.6941113293544 36.9398164060523 36.5503076173103 36.2082987930831 35.6301825790345 35.0561434770159 34.8788606870347 34.1025987206079 33.9554281738987 33.5130239692702 33.0596226154025 32.9263316549747 32.2882616903924 31.4346405509398 29.9347831490841 27.6775085923691 28.1388429692509 27.9149735455792 32.8554181531723 33.8840597008192 34.0384430794222 34.0084229952608 34.3518869804409 34.8628301811211 35.2938993215412 35.9031114073132 36.7134441482179 37.4703520186438 37.8905130597618 38.4636775563013 38.6505208300087 39.1533988066704 39.3834170927991 39.6132270985478 39.5478065260485 39.2725918945067 38.9453614458088 38.7119716373299 38.0647879960802 37.848342134475 37.2637317712476 36.6680415929408 36.2708029710131 35.6163601301555 34.989955910334 34.4213163148892 34.1358337740326 33.5707556193326 33.1491709305149 32.9191075612896 32.7786255574089 32.3290819165431 32.1577469839861 32.1174891318321 32.2864856558724 32.2650769415803 32.5902777859029 32.2979557899323 32.4781940073624 32.5420889761169 32.5610707885449 33.0758202740719 32.6803401579263 33.1475044990339 32.586565284037 32.7155807269027 33.2457949616521 34.2100347404988 34.737601475251 35.1247693265155 35.5049006715272 36.151625328439 36.8112693035162 37.2189890068881 37.1939226335667 37.1867472566614 37.2661454150136 37.125644734735 37.114636788359 37.1134040739755 37.4755886637657 37.6505345174302 37.5128234855543 37.7351273460115 37.4206653151844 37.8886345653894 37.7143873452211 37.8023880921902 37.5769051841491 37.6198846070622 37.7316003374357 37.5226791359439 37.1481546490036 37.3125048662282 37.4206244358865 38.3298141142636 38.1450108092786 38.3385816662016 37.8434232207493 38.0084352323558 38.1117949920336 38.6994059870665 38.8262032164971 38.3718040770143 38.8583939537472 39.024487862872 39.3659894764729 39.7144735526435 40.4614274027936 41.8964405228032 43.1917204052956 45.1388540349226 48.3573924690336 56.4775182840174 64.5770883226147 74.8568130614973 58.4092140861484 55.8690753540705 55.5236359172677 54.0504176836922 52.2014885226358 49.8364961136299 48.6044025372304 48.1544206081522 47.7434545121843 47.1287699656805 46.6945578990938 46.1852612063829 46.057957454336 46.2074853759632 46.1637865117629 46.252856536015 46.5734774775109 47.2808163570083 47.7800545402621 48.3308359832613 48.5668392395577 49.1655906801345 50.1361925610136 50.4252482467667 50.676486170835 50.6527520876166 50.6360557815721 50.2877876364562 49.5991392505193 48.739770614123 48.0961071087031 47.3768236916027 46.7208663186525 46.1260002566289 45.6213803167124 45.1733213804233 44.4075954335432 44.2219144232941 44.0770771000205 43.3933408237996 43.5706708931428 43.8105861668238 44.1875615885145 44.6366708509709 45.3832139744305 45.8171695331961 46.869890083885 47.6633169537728 48.3643073916322 47.6515489329356 47.5641822643249 49.4575722630983 50.0040495367992 50.0478273215552 49.7938350905353 49.5321557135004 49.0256367571338 48.7928626053768 48.5448973182509 48.1063435393473 47.9098227640048 48.9848862733134 50.5470771457493 50.628709974261 50.4576342949679 50.1644501736261 50.0959272410771 50.1832938584975 49.9676498615489 50.3842104365871 50.8740356384853 50.5132361006982 52.6501758862383 56.0125433988435 59.1774891870818 58.8917359017847 58.3495347410399 57.2911116981549 56.4862806013069 55.2174699663299 55.558715003142 54.9387686565673 55.6767888022979 57.4631341614238 60.0984910744813 60.488650246325 64.25000625095 63.3019912157116 60.749994416732 60.312074816388 57.6158327049255 55.1560335657497 52.7205246937253 50.634225507355 50.3170664715984 50.0186993121041 49.9903043570588 49.966143073191 49.6812680453551 50.2535003067381 50.8655940085632 51.1927935941374 51.0393024508231 51.5623084729868 52.4494228845012 53.0972462519429 52.5175775147981 50.9295856929617 49.5928230418231 48.8090443250376 48.5091430119594 47.5681237193453 46.2978656799783 45.8311488331424 44.6060864068828 43.9350876290239 43.1097973642536 42.8507427271027 42.4273553149666 42.0474713162617 41.5114246936653 40.3842534877637 39.6513670645247 38.8466775213779 37.9794426251338 37.5805465635352 36.8841869025341 36.6827905760182 36.5872295986362 36.9124553801937 36.5097305918939 35.9374974950798 36.0858260594552 36.2374140752556 35.7271880662352 35.3627359979886 35.4263282388652 35.2028370988437 35.1106404926232 36.5257261202065 36.8930887258248 37.5630959756599 38.6631472704904 40.0339696032296 41.3147885313315 40.1529029981249 40.0434433972678 39.1569390963471 37.3036624182567 35.9095199587071 34.0519020774282 33.257398374112 33.3618889493771 32.7226936419836 32.1999609479777 31.9111378526309 31.9569401802387 31.5603639178374 31.0333258055202 30.668406486322 31.1220361647179 31.980761899704 32.6875918498764 33.6981447921696 39.2782888137021 40.8681614254784 40.4658929648917 49.4348896256908 51.8280267924546 35.5246555087744 46.8759215156548 32.0181363836936 37.691059185977 65.8038122371806 132.784111727856 137.553790308327 105.247628899123 46.1033180578616 38.8509223715769 34.9511324377887 -9999 -9999 -9999 -9999 -9999 -9999 -9999 -9999 -9999 -9999 -9999 -9999 -9999 -9999 -9999 -9999 -9999 15.419880622798 15.5506320078855 15.5499006180654 17.5590697293956 23.6929832737196 56.1583445994256 69.8011485304017 96.8097862575324 113.091345881889 123.90031032224 122.088414280791 118.635267457364 113.31317485012 100.56921129902 95.5690715499012 85.6879038442643 77.8562810130602 75.5393600565809 75.1414268069148 75.4182242585583 76.322213767122 77.0279021500093 78.1579695375682 80.3828485809742 81.8975272692553 83.4635004892498 84.8772891412682 86.4408164549859 88.3438091348695 89.7326708628645 91.9868835624681 93.4202516144731 94.9913256502222 97.2001281035827 99.8740231440613 101.292394737854 102.951901621211 102.470528083643 102.53746369808 102.265720821976 101.626435663273 102.002170941706 101.46127492591 99.7504802527526 98.6952542603286 99.6919833822194 99.0712228105156 98.711420750411 99.4847775967317 100.121800560496 101.788736186839 106.984998645413 106.491662185105 112.593011409605 112.111797205393 108.981282574752 110.698388181218 110.670466916439 108.952254431036 108.574025841978 107.968024834304 108.584395912905 107.623270563471 107.099380943333 104.544924482475 101.246279309174 98.1070792762151 94.3600703916659 92.5518869232346 89.9600279244496 86.8441557430803 83.9632741473085 81.347437248338 78.0260656599657 78.2833311837104 83.7782019917843 90.435477189835 97.5396215540007 104.419901943691 109.611797153658 115.868362862417 125.722076781099 113.459729673778 -9999 -9999 -9999 -9999 -9999 -9999 -9999 -9999 -9999 -9999 -9999 -9999 -9999 -9999 -9999 -9999 -9999 -9999 -9999 -9999 -9999 -9999 -9999 -9999 -9999 -9999 -9999 -9999 -9999 -9999 -9999 -9999 -9999 -9999 -9999 -9999 -9999 -9999 -9999 -9999 -9999 -9999 -9999 -9999 -9999 -9999 -9999 -9999 -9999
-9999 -9999 -9999 -9999 -9999 -9999 -9999 -9999 -9999 -9999 -9999 -9999 -9999 -9999 -9999 -9999 -9999 -9999 -9999 -9999 -9999 -9999 -9999 -9999 -9999 -9999 -9999 -9999 -9999 -9999 -9999 -9999 -9999 -9999 -9999 -9999 -9999 -9999 -9999 -9999 -9999 -9999 -9999 -9999 -9999 -9999 -9999 -9999 -9999 -9999 -9999 -9999 -9999 -9999 -9999 -9999 75.7440394278165 70.7648133082902 63.7880949735278 57.6028242530556 52.000149121685 47.61529924308 43.786874521602 41.0790160527213 38.2178385310757 34.7247556278945 33.1446106822394 31.5373196726842 30.2716373974181 29.4163927724217 29.2051065889176 29.1567873712088 29.17735833434 28.6569513346532 28.3317991390357 29.3012431075124 29.9530831687534 28.9766466498803 32.3685456034283 37.2686987131945 39.3816293879731 43.0202621000383 45.4814213745723 47.6293459176479 42.9697984404496 36.3415685247944 34.5472257931049 34.4035140031204 34.6220127914661 34.5369553729213 36.3220968011636 35.941588344165 35.60781415232 35.1922248289189 34.2795290137655 33.9918018513503 33.1623785088871 33.125873821801 32.9272884830144 32.2139248136061 31.5387430028414 30.9047501369565 29.9927426197327 29.3284888514231 29.267947983633 29.0373180217177 28.0166549968732 26.0742257716357 28.5051325743428 32.0977681471794 32.4613300532381 32.6543941761199 32.9043677633776 33.5296084659957 34.0728592410731 34.5600244089865 35.5885808208186 36.4406922625818 37.0396000367145 37.7443563739711 38.3185314850927 38.3953553401541 38.8503265824858 39.1662430569648 39.3564855008247 39.1037428182639 38.7523072495239 38.4728424076864 38.3537556268049 37.8064895019138 37.0278852397439 36.6192251958523 36.1716702511511 35.7229472269673 35.0864257560383 34.4459183259355 33.8545287676743 33.288443578774 32.885898337208 32.5194881169921 32.0725191517037 31.9868243633801 31.6716766367759 31.3345392396493 31.6375950511755 31.6001864812918 31.4766605431581 31.3467740690572 31.6179606997941 31.8887474922849 31.8953649848094 31.9945389652347 32.1395389769785 32.0061716946352 32.1111592089012 32.5997983997434 32.5815892710419 32.903274362989 33.7103789666711 34.5392572421363 34.894428337706 35.5729832639883 36.0133977514765 36.0104744610187 35.8752491956204 35.6605689397868 35.6566249074054 35.777019192571 36.0786194279633 36.5220244441601 36.3761398311497 36.8344766610757 37.2645044330371 36.7419423167562 36.4674353963702 36.9929683777032 36.7221029558083 37.0146406217767 36.5765691344267 36.6465389604391 36.1865471596828 36.1221159668851 36.4900715310595 36.5713408297844 37.2620366618402 37.0763366285879 37.2938127741582 36.975939106702 37.1929503960862 37.5548217444219 37.3954823906151 37.4518268365976 37.5422965153925 37.5903221032664 37.8980953354499 38.0990777755671 38.5677248120925 38.9022653015229 39.548462379644 40.8774384443951 42.0443920863846 44.8582180293784 48.4256870512196 52.189048133046 55.6530476537772 60.8670879122705 55.0599105805331 54.2649069145086 53.7295104974689 52.3725337115144 51.6323763963719 49.804864959323 48.507229406912 47.7748834945106 47.1571581945061 46.6405014249986 46.1832292059782 45.5535339744488 45.5152738264721 45.3882930601541 45.2556865837024 45.4528522977005 45.9958065013245 46.4652163938737 46.9933516431664 47.5661122892587 48.3693915561663 48.913937416124 49.3451200269996 49.9422862572036 50.2972539455938 50.4998204921099 50.4351776341874 50.1379179639125 49.3614944390039 48.7173184904792 47.9977170072604 47.0389325383499 46.3176495813111 45.8359484285984 45.2465389170359 44.6980410109503 43.9321461133901 43.7674955033147 43.4300374003549 42.8938757683996 42.6913849161052 42.7820368323807 43.1201561411588 43.6968579605763 44.1474424097571 44.6874665520819 45.082194502804 45.5979348159848 45.8640963792531 46.1655811229635 45.814908663177 46.0924315730378 46.5255170947186 47.9681039873663 47.9371744582784 47.5667447876497 47.0710532269211 47.1532751303562 47.2876681960245 47.0557434282622 47.6565583781144 48.5112301665124 48.4229415359696 48.8736911336903 49.2428167422032 49.4160541370972 49.3874084485031 49.4622191830612 49.6793191913777 49.7206515678078 49.5817295038769 50.3239056317646 49.8648672160984 51.8297821942531 59.429684168227 62.9216097995609 61.7126839278218 61.3186481282256 61.7204827653249 59.3154784487037 62.5855008092712 61.893349761194 64.3298939631512 63.2703311518457 65.677791163407 66.5917888458164 64.2797097657302 62.8964811108194 61.4848284783507 59.2632718916364 55.2981190530946 52.5029171553358 50.491715121205 49.1051055512996 48.7407412458604 48.7159270837525 48.746315289753 48.9485155406743 49.1150378827105 49.3404452035578 49.6168266415853 50.5315985759164 50.8216452771098 50.909927779371 51.602394983401 52.0328187401652 50.3760787179049 48.6164133236516 47.5873717903985 46.8754361741069 45.9252638054958 45.9733954926637 44.8543377949736 44.062303804116 43.6487737037821 43.0692393297982 42.4031859532514 41.6826774906732 41.0556708774917 41.1529381564006 40.6945741208242 39.7736938806261 38.7822851584942 38.0426299782484 37.4916097644717 37.6333723182541 37.5547015112375 37.760350325929 37.3762344844871 36.1350223526922 35.6398463132522 35.9206773706532 36.6201400077161 36.545858273392 36.6818343947151 36.0275771544753 35.5473080099789 35.0845606173768 35.6281261254092 35.7659783365601 35.8980792671989 36.1166022860766 36.4175973602832 36.6540910803992 37.7989568397066 37.9815331444975 38.3306396766587 36.8691233079681 35.0364016346534 34.4528712087037 33.1705079643225 32.4910267749098 32.0252002562604 31.7016419601812 31.0281919950616 30.5637637499534 30.1552435525253 29.6939109001894 29.1482766439487 28.9564177943708 30.4195321728937 28.6665206479038 28.2681775399899 29.0301588260382 32.5892906261262 35.5498421566582 33.4655459212116 40.773240068469 34.8796491498871 32.3512393894444 29.7611241908573 28.6580381929587 40.5890117576953 64.3180705166995 130.877461694728 139.185870044682 141.234565893464 58.6524953963238 48.1684302017186 39.5896499454843 34.513155715835 -9999 -9999 -9999 -9999 -9999 -9999 -9999 -9999 -9999 -9999 -9999 -9999 -9999 -9999 -9999 -9999 -9999 -9999 15.1178475911699 15.5506668957468 17.4616448273194 23.6353733301675 56.1359301522377 127.079634311352 117.579025648707 125.531995049411 126.083992274653 120.376002849435 115.377831332142 107.333007661444 98.8188451703963 84.6778018241874 77.5145750097689 75.4482177292246 75.5918255291646 75.8621223355378 76.7273605141486 77.4585546553041 78.6738036198427 80.6005129531955 82.352058799243 84.2927690943402 86.0405868721374 87.4610472407164 89.5395844076637 91.750635279467 93.7153021900042 95.5438745245692 97.4687047245569 100.366203181624 102.796824909519 104.60279185249 105.523363168426 105.707984375386 105.745022539933 105.462934482135 106.592674655121 106.787581406282 106.800823569393 106.397200720392 105.460780199318 106.732530105697 105.821289425709 106.64523861114 106.151566718617 107.278917317235 109.275048116425 112.497645808751 113.81709741911 119.065938723502 116.197952873843 118.236007999338 119.318376081418 119.998925747482 117.98176208256 116.527595800575 116.390368458125 117.080043983674 116.354961695297 114.332049056473 111.371770466538 111.350505022623 107.418996393164 102.453065291952 100.80003040131 99.0947081879409 95.8010635272407 92.5460993680529 90.0729440496481 87.3467740450956 87.5974647539742 94.5848527315286 102.958318404877 112.9874731573 121.471709678702 132.273567112153 137.752439643836 130.525763042883 104.61143978767 -9999 -9999 100.376468844835 111.348215648174 -9999 104.631766791618 -9999 -9999 -9999 -9999 -9999 -9999 -9999 -9999 -9999 -9999 -9999 -9999 -9999 -9999 -9999 -9999 -9999 -9999 -9999 -9999 -9999 -9999 -9999 -9999 -9999 -9999 -9999 -9999 -9999 -9999 -9999 -9999 -9999 -9999 -9999 -9999 -9999 -9999 -9999 -9999 -9999 -9999 -9999
-9999 -9999 -9999 -9999 -9999 -9999 -9999 -9999 -9999 -9999 -9999 -9999 -9999 -9999 -9999 -9999 -9999 -9999 -9999 -9999 -9999 -9999 -9999 -9999 -9999 -9999 -9999 -9999 -9999 -9999 -9999 -9999 -9999 -9999 -9999 -9999 -9999 -9999 -9999 -9999 -9999 -9999 -9999 -9999 -9999 -9999 -9999 -9999 -9999 -9999 -9999 -9999 -9999 -9999 -9999 -9999 74.3845996615672 68.0013272908895 61.3589036058363 55.4992425787619 50.3906166433201 46.2777954961256 42.3673473387537 39.6617777510417 36.742728294989 33.5665768803484 32.0315200977629 30.4682671046384 29.5290407892175 29.1945996235949 28.972152938178 28.8218421237401 29.1953086153848 28.346983509275 28.5725439015578 29.3553606043955 30.1743179031238 28.5661008263245 29.8196362327452 38.3606284971564 41.8990192097683 44.7978590752058 47.6708313591081 44.8479779335657 34.25671069997 32.4149811474639 32.1776538977965 32.5861998414041 32.4617620035761 32.450518184599 34.1419108511962 35.2105521480106 34.6878231431146 33.7306547890882 33.3842527812729 32.4699355109317 32.3338847061558 32.2050414502556 31.6064837681798 30.9561772422395 30.0202275515717 29.3903453033575 28.8635130336103 28.5064596157139 27.9257974786514 27.7114716824699 27.1363855774138 25.6960333793439 25.693233434819 28.6324663793027 31.0924359277157 31.4185466712593 31.9826890412514 32.5593075697662 33.1632766122158 33.8082287468571 34.583535174721 35.7944117257747 36.3456003308147 36.8046227278844 37.4663626478064 38.0357054701786 38.2744116846959 38.4851325846247 38.8072049174333 38.6286883340967 38.2679817251481 38.289190227616 37.8831942036094 37.512353776954 37.2013527750888 36.7462243397516 35.9033719523662 35.4194393846638 34.7493999834016 34.0462734703991 33.4361877466398 33.0324131465603 32.3603016454654 32.2138848740709 31.5817177137228 31.3446111743371 31.0271089003207 30.9115858899505 30.9939874616631 30.7799938975887 30.6570163254077 30.7306630498269 30.6876694176793 31.1589157711999 31.0090103484916 31.1108855488031 30.9493832602345 31.3148549599068 31.5453398220045 31.8396559066088 31.6987218253823 32.2585246600872 32.8647826066996 33.6934218243354 34.1513841445393 35.1033070319744 35.7272692899742 35.0138886632225 34.9726409256752 34.540677077051 34.7915052910983 34.6061047815209 34.9778214558433 34.8788916168613 35.3652474028799 36.3888984994914 36.4550170555789 36.408736253068 36.2689285583194 35.9332100304896 35.7475544867032 36.0792834948302 35.4994874922869 35.3177100352365 35.6569885391317 35.6335564920461 36.082779340947 36.5033945287038 36.0579695826797 36.006166620961 36.6010750679539 36.5443955589259 36.4269084090268 36.5799725166423 36.5365685668388 36.745217584262 37.0816788393355 37.5313198760763 37.103230573202 37.5357903679145 37.6918720528521 38.0811256450394 38.8803554632244 40.3451094366976 42.2532098589354 44.8933081744507 48.1538499277208 50.1922973324986 51.7100727500703 51.5395478141291 52.3039613266378 52.2715223101183 51.9778778395369 50.8558278221567 50.3107793113293 49.3553279792806 48.4494245988959 47.2937522798598 46.5322823484106 46.2615683791143 45.5293973711081 45.2203072251806 44.9564087684713 44.748398151816 44.9141593498067 44.7984293784905 44.9528453455622 45.7257584431683 46.1286765153503 47.0276453918338 47.527133971115 48.5056225037193 48.9143226317918 49.4151576368599 49.7116428074214 49.8196606551508 50.0386220169663 49.8105014112567 48.9278703137862 48.0919418155946 47.3914268312804 46.6727900462867 46.0535007506111 45.33808115651 44.4500934219444 43.7183604659372 43.3732634839279 42.8823599160095 42.0403105071022 41.8594658944036 41.6756942122542 41.8863431112753 41.9906965061914 42.4236052279182 42.8482733240673 43.4350338743322 43.9467591830569 43.9831704261882 44.2888016414082 44.5485955250815 44.4145470503607 44.3572957773259 44.247131548072 45.2107485695897 45.3718008234871 45.0558536860126 45.1986408398853 45.1385937558222 45.3426803284874 45.8603326201279 46.2796821315083 46.6903096632406 46.5001805216849 46.9567593273095 48.3206399176684 48.402433337149 48.5868446957271 48.6054679466916 48.6086177336569 48.4975458383464 48.6604683030459 48.3036108247068 48.3432210485934 50.2502503770317 52.8318555961302 58.1459498845279 61.0577232537684 58.5004769108944 65.6457561185342 67.9103898649851 66.5304377636425 69.3004988118656 68.9911274784028 66.2519537257171 67.3764650501023 66.292775425415 64.5993706520176 63.6534564331629 60.9920560916334 57.3353302253555 54.1538278787329 51.0907600024606 48.8499528960876 47.8751632490927 47.9680654232412 47.9175106280057 48.1804175840158 48.3124379594662 48.2847183895526 48.4516229738204 48.7746427237475 49.106317340123 49.3789053782667 49.8751117818887 49.9458946958222 49.8477014650189 48.6277438552395 47.6187977408356 46.6107863152878 45.9305406155139 45.9811244424716 45.9359208544993 43.9536056448201 43.6225982524839 43.1192500304796 42.7763265982008 41.7652674994014 41.2405097862234 40.807139109338 40.0507933817923 39.6456744285374 38.7604223344342 38.539785854025 38.7293881816829 38.2691276306058 38.1643069161746 38.3474703697587 38.6911078346483 37.4432775550966 35.9160301022918 36.57187907291 37.3867928388044 37.540001805478 37.8265843586361 37.1183143782027 36.0524764784259 35.222206613971 35.2058341110015 37.0647420671422 37.9370476264673 36.8030545543697 37.1455555516712 37.381582527543 36.9909123279954 36.3670993685641 36.9789295671947 36.5602733281596 34.5915367109336 33.9046642882553 33.7501564743442 33.1130766372806 32.3069920268543 31.3349745378358 30.5737932532756 29.7926790256725 29.2786037302492 28.5958655828545 28.2344363830378 27.6152918367763 28.1269925889495 28.0768596477241 26.9596991160144 26.7951116682458 27.9944649446161 31.6727808826131 32.5886577669637 29.1188373111792 31.8491490045449 33.8389670210225 32.1456236112786 30.6655336226109 28.5943890426863 50.6978676225735 71.3880617186053 122.37922967449 141.12116568883 141.821242233966 80.9565777367591 59.4580812625738 45.5082480562219 35.8155778622791 -9999 -9999 -9999 -9999 -9999 -9999 -9999 -9999 -9999 -9999 -9999 -9999 -9999 -9999 -9999 -9999 -9999 -9999 -9999 15.0646167437814 16.5084439954701 18.7754049322641 25.9955607822141 70.4651838637691 122.004920085457 129.599395633438 125.484042605986 121.872081713028 116.402118713905 107.126887656382 97.9241182345558 91.1976352721852 81.5232195185558 78.3757844291661 77.5863777866133 77.6726287583225 78.0164049385391 78.9927774329846 80.0667939292418 81.2536231923427 82.8953799416304 85.0200896674104 86.5924786193109 88.6893239321739 90.9562021618249 93.9327335251625 95.937724498458 97.9569687489102 99.3651934186729 103.834173030735 106.308466207303 107.829989399602 108.845673272111 108.837878060612 109.060781464519 110.206035998648 112.262253406227 114.310029412437 115.434501907889 111.951602208649 114.454485551338 114.249702927072 113.666284124832 115.743170923579 114.287429621275 114.158586104841 119.264785661512 119.184311973356 120.584463117485 122.70322669969 125.776402104277 126.628663673546 128.8872860776 130.056054007732 126.790458778577 124.897517864242 125.415448995161 125.967816331382 125.404758189163 121.571481895599 119.48770611578 121.459003896998 115.565307144211 113.133167561134 112.724348244379 110.893586116092 108.218112561593 106.567776375718 104.953722438209 105.289312115222 106.784162018144 112.893066993672 124.010961618708 135.476034281174 146.367073451784 156.606435358185 165.402579922262 147.203321555417 -9999 92.9122248215478 -9999 102.763363531253 106.802945550079 -9999 102.731609993316 -9999 -9999 -9999 -9999 -9999 -9999 -9999 -9999 -9999 -9999 -9999 -9999 -9999 -9999 -9999 -9999 -9999 -9999 -9999 -9999 -9999 -9999 -9999 -9999 -9999 -9999 -9999 -9999 -9999 -9999 -9999 -9999 -9999 -9999 -9999 -9999 -9999 -9999 -9999 -9999 -9999 -9999 -9999
-9999 249.841796830769 314.572230894927 -9999 -9999 -9999 -9999 -9999 -9999 -9999 -9999 -9999 -9999 -9999 -9999 -9999 -9999 -9999 -9999 -9999 -9999 -9999 -9999 -9999 -9999 -9999 -9999 -9999 -9999 -9999 -9999 -9999 -9999 -9999 -9999 -9999 -9999 -9999 -9999 -9999 -9999 -9999 -9999 -9999 -9999 -9999 -9999 -9999 -9999 -9999 -9999 -9999 -9999 -9999 -9999 77.8451558406814 72.9651328248256 65.5909235113288 59.1078557048246 53.5605430227281 48.7816911776671 44.7916604754838 40.9409636010021 37.6027645143823 34.8280817599805 32.7671243320701 31.6098082084181 30.5221267835445 29.6271669831354 28.8377757198626 28.4186301175899 28.3008647735553 28.1941715045912 28.0605698570711 28.5875469991285 29.1251038122691 28.8797400416579 27.5886032620314 26.9775523047911 30.5208269093707 38.4633290867074 42.4089280773065 36.7734285679971 33.3989035064236 32.1645502103834 30.8095616008388 30.5979368612302 30.6335251927148 31.5381395404532 32.5518647388853 34.0060337572229 33.9839310348682 33.7818081236436 33.8056097150222 32.8015650799117 31.8555560106477 31.587570547432 31.3513704511645 30.728859255532 29.6553551748025 28.9736583244557 28.4153678303621 28.1450233553346 27.5723966171516 27.1517132351544 26.8236606271981 26.4368872864541 26.0293820047342 25.7678262054271 26.1583851458121 27.7593353256532 30.1182850657098 30.8529122652993 31.5720014120096 32.2013492419276 32.9567639914642 33.8713674238537 34.8572174978841 35.6268767495457 36.2109528032139 36.835977605925 37.7931933119303 37.9640940626523 38.2374137542002 38.3355778976336 38.4963041980437 38.4609990419808 38.1857679105617 37.9691421086084 37.3805775600696 36.875897493015 36.3478774301738 35.8570735606939 35.1226797708592 34.7164263656794 33.9813077862783 33.4467994462749 32.8708399344518 32.2881329493855 31.8219902230276 31.3879202463872 30.804624296305 30.6909930263295 30.4200786920488 30.0744270547085 30.0942941762754 30.1329564353632 29.7244920614121 30.1385692711932 30.3536839485318 29.8653473277156 29.7026063089201 31.0803934601238 31.005751855779 30.8380065095056 31.0494770560076 31.0210761719945 31.1891884976967 31.9591014882914 32.5955181850091 33.2752307670481 33.8364736913358 34.1765019811605 34.2202329355926 33.9581132775042 33.6021423950037 33.5737489131382 33.6527839262807 33.9771019341528 34.4564564130961 34.9301364028786 35.8551476131481 36.4900250517299 35.9944498479041 35.3314223504532 35.2663186856921 35.1382139862205 34.4445789865267 34.2744189829659 34.7655346137027 35.1747093799414 35.1462952478821 35.5274225520414 35.4513872995156 35.4369810359724 35.8162716633655 35.8650463167317 36.1277124778044 35.8142049166629 36.1975901687782 36.0494506264552 35.9796473556198 36.940401633603 37.5966542348777 37.0152753565407 37.0385589435932 37.0305337925618 37.5883170629004 38.5752339390825 40.2874552150604 42.586929300557 45.1099823147193 46.3981624052026 49.8527109534669 51.9131680676552 49.3329698670912 49.6173193906409 50.0721849431727 50.0003774631803 49.0799843160403 48.844705543212 47.9960016020232 47.856677071063 46.8685992590837 46.3851570373828 45.2319623291647 44.9088272389878 44.7287800232829 44.473615321157 44.2955756562854 44.1299506741656 44.3198661853859 44.7999774906264 45.0462593927022 45.5792057268607 45.9154159170267 46.8072707286103 47.2327335132075 48.1879959012407 48.7784599908461 49.1577942252846 49.5725498568412 49.4246180723825 49.1365727394672 48.2130325375141 47.3623770190248 46.9795175181554 45.9208806048601 45.1512166206189 44.4390848113389 43.5629876427619 42.927982704318 42.407595143632 41.6292396301902 41.078663711248 40.9570633500195 40.6950771250895 40.8545931563532 40.7904613266508 41.1943783914123 41.8253568905554 42.114391556358 42.5121965266403 42.5960696755667 42.7787666432134 42.8116061708521 42.9039950255677 42.7032878116302 42.5133750718488 42.8459129357358 43.1801753285157 42.9687227639963 43.3996759014492 43.6002427647071 43.8693156336189 44.2562640173581 44.3036966737911 44.9318311750035 45.8033301860526 46.2549357679429 47.6789042666051 47.9564765745619 47.5683771099275 47.2939074122112 47.145910199505 47.5598562301582 46.9916257688613 46.9034215930754 47.0820754744035 47.5906560261297 48.4854825919579 48.9649799116144 49.7542772741533 54.697738479703 62.2435551180861 68.6979028858919 70.0250628926658 68.719536438417 68.6302574951278 68.0273192669192 66.6983857238527 66.8810473803359 65.5171764304432 62.5281122181152 58.7185496269375 55.6947025881181 52.4703352099834 49.2898667467775 47.944362163808 47.4268839164701 47.1813538397453 47.1563269985886 47.0920147888963 46.9214751504738 47.1456945902111 47.6909872953086 47.7583150842993 47.610438178491 47.6594503709447 47.7125510802216 47.6740613218182 47.4825211927877 46.7207702448396 46.4181799754935 46.6321513954559 46.1539860543364 46.7745785946162 45.1571776921096 43.4866681826337 43.4353228450453 43.4998303752122 42.7842241838465 41.5324721095323 40.7374215306071 40.708155809477 40.4294112699072 39.4777768407339 38.7965225382168 39.3193151763746 39.3253352084198 38.8986527004446 39.8027938527304 40.3605759705515 39.8760941342245 37.3678135436905 35.7993226339164 37.1796933382162 39.7108111104185 39.2170798854964 39.2583229976526 37.1326819137934 36.2068403907871 35.1688124526402 36.0937804802265 38.1184970927344 39.2196819470057 37.7843974037607 37.9021667462796 38.5646295268963 37.6954425062532 36.6899400801642 37.5793564829322 36.1141905941026 33.8885618393002 32.7746567326551 32.5536481401705 33.2199673961873 31.949398942563 30.319941003174 29.5947419121617 28.8328837580528 28.1915609577951 27.5589571278712 27.2400112559761 26.8956677427919 26.3088876580243 26.3241932127539 25.9029046303802 25.8634627895442 26.9452676315519 28.1109092943219 29.2028515182354 26.107461093572 29.833307573763 34.7203768952102 35.6546909387305 33.1670145722308 29.0393715285319 36.9434775838857 56.3429815331308 132.195313941108 136.754204050294 142.855545575171 126.561959582922 80.5475828758112 53.6403055375247 39.5482433095769 -9999 -9999 -9999 -9999 -9999 -9999 -9999 -9999 -9999 -9999 -9999 -9999 -9999 -9999 -9999 -9999 -9999 -9999 -9999 15.4597481234493 15.741026605291 16.4622212847592 19.1680456781215 27.7569445306346 67.2507233565077 111.853470972581 126.837557149896 123.538210977865 117.264823293226 112.594817801854 108.045635876688 99.1260978401523 90.6666039799994 83.359787766933 80.8492946787172 79.8717421978799 80.0566768771755 80.9032323095689 81.5155363504594 83.0633785570896 83.8080125684599 86.129019758157 88.093032984171 90.5330328214832 92.3083564026347 95.2234213843033 97.9358684133577 98.9775078780003 102.003257052071 107.240733076821 109.723995432756 110.967269778572 111.628677051801 112.186283238089 112.998710623552 117.295990517529 117.891554972656 121.772189152911 120.890259910383 120.83031501482 123.918537793927 123.344793244042 121.671269520737 123.769374145613 122.746203217192 121.991616176967 127.569847642989 128.26553017012 127.861289573273 129.391603707306 133.596727222518 135.471217328939 137.398146302264 137.275542874181 134.911602283022 134.295162759305 134.462840896677 133.497953940718 132.693706113399 132.376617868854 130.513889386332 131.476914444697 127.270340914506 125.413277832683 125.907434673003 125.749553362564 126.004840912513 128.119855871538 131.790734226147 132.70515536575 133.705303907637 140.542414255652 150.168293073879 160.114157473537 170.295776917488 176.059954341399 176.535500592369 134.530788195268 -9999 -9999 -9999 -9999 -9999 -9999 -9999 -9999 -9999 -9999 -9999 -9999 -9999 -9999 -9999 -9999 -9999 -9999 -9999 -9999 -9999 -9999 -9999 -9999 -9999 -9999 -9999 -9999 -9999 -9999 -9999 -9999 -9999 -9999 -9999 -9999 -9999 -9999 -9999 -9999 -9999 -9999 -9999 -9999 -9999 -9999 -9999 -9999 -9999 -9999
248.59787313064 275.72083614738 301.855659473423 329.58992571448 -9999 -9999 -9999 -9999 -9999 -9999 -9999 -9999 -9999 -9999 -9999 -9999 -9999 -9999 -9999 -9999 -9999 -9999 -9999 -9999 -9999 -9999 -9999 -9999 -9999 -9999 -9999 -9999 -9999 -9999 -9999 -9999 -9999 -9999 -9999 -9999 -9999 -9999 -9999 -9999 -9999 -9999 -9999 -9999 -9999 -9999 -9999 -9999 -9999 -9999 -9999 77.3373989217497 70.5478669378041 62.8642686744758 57.0060651692359 51.8601725609967 46.99302738494 42.7384667222389 38.6697022351282 36.0924506149585 35.1675170849495 33.6370829254949 31.8504098233228 30.6532555415445 28.9909276436552 28.003078850669 27.9190319488947 27.3435254314352 27.9042956352914 27.7432452090086 28.1449002842951 27.5213954967644 27.0836119093342 26.5884694997875 26.6222231590277 31.4893832962253 31.8829590446485 33.7600881476509 33.2646955752068 31.6118792539009 30.601694240314 29.9244956021161 29.4147071971066 30.3531539882796 32.1478700385266 32.7017352289368 35.44190799551 34.9735582786743 34.585211299482 33.6781328588637 32.5681745452582 31.4649281894612 30.6948241613077 30.3723935358199 29.6076006656476 28.5999502763033 28.0532379475584 27.852426639043 27.479365738461 26.9279079267803 26.6293079508973 26.2294330552732 25.7676364097652 25.0121042927991 24.302861598891 26.6255044834363 29.4297985320087 29.9312441610886 30.5046216440496 31.3270618006691 31.7398345992569 32.3149552386626 33.1662780077224 34.0077064238335 34.9618345213408 35.9567852504605 36.3888692591968 36.9571921101217 37.6160931111595 38.0563527732072 38.2918718454479 38.3120397620835 38.4345515558392 38.0675346328669 37.8768328667188 37.3799609017834 36.7206843310252 36.3884630672608 35.804261143576 35.0315622778388 34.4114548764024 34.0123548265199 33.3359005231991 32.5657978212913 31.8724815729066 31.3153593901989 30.765155064257 30.4149212096415 30.0409504417671 29.6323106063756 29.4083410913732 28.9584739231393 29.0716545102098 29.1809735149276 29.261599741456 29.2040812487761 29.0131894226385 29.5250281062083 30.1133451104338 30.2028275194548 29.7891708161475 30.4633252454293 30.3884380349159 30.5904828242018 31.0951454244783 31.6875671583119 32.5691453445013 32.8774227267699 33.3946950584966 33.754531062503 33.2839521942752 32.5116749129013 32.395604236902 32.3965910686095 33.5808293438841 35.3911128316232 36.4651624267913 36.0467971819305 35.2593656728004 35.2425646917986 34.7480179669757 33.9069021885518 33.7544582909822 33.2942169810778 33.6946021474483 34.2385208986691 34.6149104357403 34.9394768018153 35.155024258128 35.3893716494593 35.1831977991436 35.5659035149056 35.9066499800153 35.9181576658687 35.812216383341 36.087239520029 36.2800542068406 36.250093203797 36.9893847486341 37.2596956211516 37.2587014629881 36.9920879011814 36.889058594181 37.4275438548169 38.1483605610996 39.6098510518255 41.1830751189067 42.336477761122 43.783524061804 45.2770152532531 46.3015849359088 47.5365925064535 48.2019073683434 48.2558006796826 48.4419480235021 48.175914874749 48.4549120620321 48.6773550839492 48.0336209036671 46.2976920135884 45.392396760723 45.0028913401238 44.5138137578539 44.0955472080507 43.7145112218294 43.9573022919065 43.9018362616211 43.8731019586998 44.2061817314633 44.4948343558226 44.9346442925037 45.6461638892727 46.2927331651953 46.9961292312567 47.8091793785347 48.0367728628074 48.5545853734713 48.6245126925939 48.4986509012154 47.950312704055 47.4464204595174 46.754407638585 45.8011205174883 44.9757082698416 44.4404522744799 43.2771441618593 42.7294273161829 42.1238844525684 41.4892679342415 40.7447164892325 40.182513849195 40.2015274209495 39.9186479145611 39.769144709353 39.8654407673839 40.0123389301508 40.6323242653964 40.6655923551764 41.064036074749 41.1903711874464 41.2499496463662 41.1865657765577 41.2322233030291 41.4112469864765 41.235016469837 41.2938579099725 41.5104077292309 41.586911725782 41.9987887802585 42.3705554892501 42.622954037539 42.8498388350087 43.7482658846361 44.4974709028562 45.1642578517003 45.6864397730164 46.8340401094882 46.3008488649841 46.2022785997371 46.0546047664341 45.7118602161278 45.5792930889359 45.4192333951391 45.3777962469966 44.7017731209457 44.670084495564 43.9186278839417 43.7337445948889 44.8163805109304 50.2094384334394 55.1058275453323 60.9037050113398 64.7339173688311 68.7471341829904 67.690721131039 67.2205585171482 66.5541613854188 65.1579257162316 63.8055098902087 58.6279321335001 56.6975816073918 54.2887289564407 50.5676123259087 48.3531751744709 47.1069191492826 46.6782620374316 46.3902480135686 46.1823690023372 46.2620242850527 46.2991255782327 46.3827445295575 46.18273656911 46.3832948497984 46.0958436426509 46.543568434321 46.4659329158156 46.450553898353 46.8265136807093 47.2640166583308 45.8914950658797 46.6887000608931 47.8083413834892 46.8113704559191 44.8671233208821 43.9026999421967 43.1824509929212 43.7751693858478 42.4086037929559 41.5379225252372 40.4414373445503 40.3238082959451 40.6980396624672 39.6733395848765 38.9957725539523 40.0189601005139 40.2439037685109 41.1045965935751 41.239850965336 40.8220222787264 38.2026748988036 36.304209119352 36.5021921788626 37.2453651368662 41.1616624483455 41.4080002468559 40.2191313628094 37.6530267119284 35.6397602975692 34.6639425791505 35.5479988436023 37.4203300750358 38.6129612211069 38.2174448463262 38.5678580190911 39.7473304711398 38.7096446604223 37.0540838561438 36.3933749993913 35.6156567731232 33.7988084646027 31.9265476631739 31.7944276483963 32.6292488577967 31.3760383894594 29.7734691477074 28.6953455157002 27.9108416888743 27.4002115986287 27.1244822313121 26.6362375417586 26.1707573127619 25.5072741342846 25.3845333639522 24.8836741483022 24.9040267762765 25.4787175171272 26.2978054307526 25.8998272387177 24.5905451435717 28.5346786340577 36.8858980812825 45.8985037786662 35.2629671797684 28.9124333580176 48.6423242951917 66.2010252791059 89.3833760770123 97.295709060395 134.028193662841 141.265480746796 111.84798931807 53.0490303125087 40.4555091803526 35.0848662902292 -9999 -9999 -9999 -9999 -9999 -9999 -9999 -9999 -9999 -9999 -9999 -9999 -9999 -9999 -9999 21.6604082204999 19.7913463887569 -9999 -9999 15.7365441470303 15.9451762081739 17.7352796204143 22.9139378508009 45.504660073063 114.97180284151 131.814351283351 126.421835530528 120.6506521115 116.602505651264 112.942194710413 106.079789769757 94.3743417117836 92.2623501491367 88.825549557621 85.3642398904069 83.8567846202893 83.4953873204536 84.0074009617926 84.5837107334438 86.1360494587925 88.0624124920199 89.872752348455 92.9739796649798 94.463161861488 97.921503543597 99.811871651031 101.868336570176 104.656632949964 109.846964274257 112.063149178814 113.701003045855 115.211645367314 116.701850602069 116.957663329254 121.313739698915 123.110880150858 126.047437601329 125.832744051209 128.368532861637 129.956543336178 130.682299045859 129.910580707761 131.053329159761 129.335533436448 131.034621192572 134.598441349564 135.595063865803 134.050352909889 134.278748660835 139.842412752138 143.178402981341 144.525182675602 143.411070253926 145.070686461247 144.820451683064 144.759136449375 143.973998371215 142.98781662499 144.744722691426 143.828753320576 143.552847221245 143.589337975525 142.517549170342 142.633291685663 146.948821887432 150.9600410219 153.926943041888 158.026207777681 156.427212407192 127.752723037206 128.971350207705 142.901661505775 166.339657817519 168.806260054096 125.381577548232 108.063753187385 115.799645178552 -9999 -9999 -9999 -9999 -9999 -9999 -9999 -9999 -9999 -9999 -9999 -9999 -9999 -9999 -9999 -9999 -9999 -9999 -9999 -9999 -9999 -9999 -9999 -9999 -9999 -9999 -9999 -9999 -9999 -9999 -9999 -9999 -9999 -9999 -9999 -9999 -9999 -9999 -9999 -9999 -9999 -9999 -9999 -9999 -9999 -9999 -9999 -9999 -9999 -9999
-9999 326.004459734888 270.794108430375 304.967888101289 -9999 -9999 -9999 -9999 -9999 -9999 -9999 -9999 -9999 -9999 -9999 264.326444082341 -9999 -9999 -9999 -9999 -9999 -9999 -9999 -9999 -9999 -9999 -9999 -9999 -9999 -9999 -9999 -9999 -9999 -9999 -9999 -9999 -9999 -9999 -9999 -9999 -9999 -9999 -9999 -9999 -9999 -9999 -9999 -9999 -9999 -9999 -9999 -9999 -9999 -9999 85.7657654483388 78.0437401776089 68.0038964613001 59.7036908830183 54.3886384757349 49.3887669885769 44.2168666203513 39.5098196252785 36.7501259474043 35.541253560303 34.7735764120563 33.4659021600735 31.7881587052188 29.9185701115542 28.7551316189981 27.6769561806156 27.2625481921204 27.3833788319183 27.5277498711066 27.4760075042445 26.7329769039609 25.9566941411304 25.6015294687413 26.1689065931721 26.2226517266824 27.3181305627465 34.017191030868 31.5784575213982 32.9970033414894 30.9033084393861 29.4522638913566 29.4306179138176 28.4599578530693 31.503258854305 32.2762816306593 34.2084819157044 37.7860404093009 36.299709361704 35.1768922783558 33.3682157620281 32.239098442008 31.0849503403763 30.222686645671 29.3664102773835 28.6598283871772 28.0450491037902 27.5235920765553 27.4246135270583 26.9490775675447 26.5237482538771 26.1701328916256 25.5623923212627 24.7326027071544 23.4001565817593 23.3593865669579 28.3644234514681 29.4028554322434 29.8481021365466 30.3611438300263 30.7158101746659 31.4588637053239 32.1694261958544 32.8648066318481 33.6841378747831 34.7048137124069 35.5225593385905 36.3163215327546 36.8247223855726 37.2931692573882 37.7314954582944 38.0965950866808 38.2520307271769 38.1618990582915 38.1496433575866 37.5548880247863 37.1432719065955 36.7789183025068 36.5796630282502 36.0672983936869 35.0829830871026 34.7094540223829 34.0088134895916 33.3489291823035 32.6055911873223 31.7342319630237 31.1821760567742 30.5081721449248 29.7928653451074 29.401572472388 28.9325971089276 28.3747652005653 28.7548498107722 28.8271035785503 28.3715457800723 28.3183535687339 28.3031760741636 27.9051454486587 28.1910174307312 29.5247522274624 29.4216614988552 29.055517152623 29.2580009917501 30.0936228273427 29.7410322024173 30.1525572662918 30.4037767307006 30.7921792424316 31.5476824220247 31.8998625365878 33.39188523611 32.1445183798896 31.8197603676782 30.9620285518087 31.818297336047 34.2541427203092 34.9598837278305 35.1305056012021 34.5327312891189 34.6012600477972 33.6985161958934 33.4874919035799 32.876788162916 32.66837726001 33.2631762455062 34.2487045094582 34.2261832104726 34.2220390878342 34.2284097515247 34.6301207035813 34.8893140547021 34.6447192631768 35.1801027153158 35.2593169318643 35.7403544325299 35.6491694259143 35.6263186950883 36.4737541145976 36.6598518610337 37.0253761070596 38.0109591392878 37.8355688391404 37.6659732969128 37.2143121615182 37.2231578330739 38.0847754204199 39.1923161534156 39.7568033092185 40.7200774981561 41.4474770853678 42.5896039425407 44.3908756874957 45.6748726592219 46.0115420344747 46.2608051645261 46.2399070892309 46.805642630592 47.0143489229158 47.497526222165 47.3151616273536 45.3266300834839 44.791096948056 44.7145268669054 44.0288723350516 43.1200665120229 42.8961001079225 43.2938913458914 43.5691716764578 43.7847967979909 43.5234081612476 43.9422264316386 44.3432270434503 44.9003535347208 45.5386931405704 46.1936243562786 46.7871565858543 47.3908887879411 47.5300781278465 47.8247117456439 47.4491563197556 47.3943048144601 46.7629495271815 45.8418117086023 44.9801631302362 44.1072235907347 43.2396777714557 42.5249562373595 41.8851076000743 41.4454581265714 40.6686164576896 40.2110125783436 39.7474389920699 39.3011392252183 38.9278087337275 38.8948998686827 38.7838334842205 39.0496776461616 39.2817959088652 39.284670002507 39.6380363884278 40.0476209265938 39.7693728363236 39.6745496628069 39.6502114236193 39.6262673944923 39.7943195389502 39.7713497663042 40.2422969751644 40.4124242178486 40.5282478020857 40.7479760396073 41.2877508891202 42.5219836802307 43.5098184311959 43.5961065573411 43.9924596474702 44.6714462617477 44.9318668439898 44.5890110454803 44.792783183319 44.5376636783712 44.3480370647798 44.0168440635484 44.1690340926837 43.3458619080957 42.9468374272552 42.0139809729283 41.3582453059182 42.3896903531311 43.8170246271454 44.6897546190038 50.0741427257381 50.4754165417369 57.0393337036607 63.1719018024944 64.3655556114855 65.0826031420813 63.1652093622221 62.7929705076828 59.3614007792187 55.2215995043534 53.3164345631473 51.3612289237081 48.7254022529024 46.936831434847 46.4287753904929 46.0431117437892 45.5858880517607 45.5293964330236 45.4133449768552 45.4562782146387 45.3767282205595 45.3560540083938 45.4966311756787 45.9546417172157 46.4878107754822 46.0472701974882 46.4239401837928 47.7343662582114 46.6003174189703 45.9851990333889 46.0493361569604 49.2547518920601 46.5668930540396 45.1014744777184 43.9675618167304 43.1531443550151 42.6382974231829 42.242335988603 41.6299159629363 40.5994657418592 40.5766209317265 40.619181665571 39.8514646577818 39.3051441562161 40.963445188286 41.9024808443937 42.4785305674762 39.2266466067853 36.4934025512179 36.1038073129262 36.2582466400764 37.1321007330108 37.4718728233525 39.9604220542399 43.6310403785004 40.9938773609273 37.9062238962434 36.1262080740797 34.3623400747565 35.0415110779961 36.4088935680029 37.5704464991022 37.6931097797424 38.5895091436227 39.3806542607057 37.9678068865652 36.6163747395531 34.1142163312337 32.4542492746456 31.3605166425118 30.4564433350788 30.5431900768039 31.6123137712273 30.7715260255988 28.8839876180666 28.058181409746 27.5558613696675 26.8658981087148 26.4585576540554 26.0510238497687 25.6749255195739 24.9579470462225 24.6747256691625 24.1698309580571 24.0101473283475 24.584917595648 25.7329616930093 25.0249556640816 24.4899894832897 28.8480500056867 37.3237972828171 43.2194332900572 30.5247007640504 28.9443496484975 43.043566835505 57.2568511448863 65.8992217914638 88.9348020121872 136.303948562452 149.425945043009 137.444354039091 66.1318862330947 41.8796289791219 35.9027040301023 -9999 -9999 -9999 -9999 -9999 -9999 -9999 -9999 -9999 -9999 -9999 -9999 -9999 -9999 25.0318586136618 23.1970675183729 21.4747152703132 20.123967266501 -9999 17.5879472043885 15.9252933008017 17.2452908315476 21.2766134304979 37.3614571990491 122.743358149272 133.616258784548 126.509041600438 123.919422321146 120.202609084117 116.508185380562 108.101734131055 110.431729588544 106.323045124273 97.7623916884319 90.2866455647778 88.0953382349342 86.4196075029134 86.6061817436725 86.9428160480331 88.0666123221533 89.9803865612205 92.1940267202182 93.9101722403152 96.5851330961486 99.5149306054935 101.447095286318 104.281955867896 107.991293959886 111.976695496795 115.237966785428 116.693230549092 118.654514547848 119.978735377893 122.184135585938 123.685693227716 128.836459390577 130.114852974624 130.653006308873 134.328128640822 135.109027965564 135.747082944851 137.263507224225 137.075498607278 137.061243900522 140.374509702908 141.850262655401 142.236564990909 141.970165788877 143.117393828866 144.253719415309 141.804207284034 140.995046388396 141.236213443122 146.189664258835 146.637306797874 149.04582462663 152.955530872954 157.772661093086 159.636360628064 162.229315924203 163.583147109558 165.268346002576 165.136553510137 164.919502162375 167.733917520485 168.078764150633 165.076019585668 140.696004269314 115.048357202094 112.62070051021 -9999 -9999 -9999 106.478775097525 106.814327435053 -9999 -9999 -9999 -9999 -9999 -9999 -9999 -9999 -9999 -9999 -9999 -9999 -9999 -9999 -9999 -9999 -9999 -9999 -9999 -9999 -9999 -9999 -9999 -9999 -9999 -9999 -9999 -9999 -9999 -9999 -9999 -9999 -9999 -9999 -9999 -9999 -9999 -9999 -9999 -9999 -9999 -9999 -9999 -9999 -9999 -9999 -9999 -9999 -9999 -9999 -9999 -9999
-9999 -9999 270.122748628564 308.66891782516 283.918544352738 -9999 274.593527490563 261.583861083453 -9999 -9999 -9999 -9999 -9999 -9999 -9999 261.962361593091 -9999 -9999 -9999 -9999 -9999 -9999 -9999 -9999 -9999 -9999 -9999 -9999 -9999 -9999 -9999 -9999 -9999 -9999 -9999 -9999 -9999 -9999 -9999 -9999 -9999 -9999 -9999 -9999 -9999 -9999 -9999 -9999 -9999 -9999 -9999 -9999 -9999 -9999 87.0778731278971 77.3588973563465 65.3418744079341 56.0362749308944 50.6456965819836 47.0351037914674 42.6925500760574 39.109439950371 35.7357425847686 34.5085760471647 35.6088871843419 34.0121659350106 30.9943687270924 29.202341836304 28.1313326178084 27.3071778756261 27.2594002977898 26.4329627874145 26.5761620148673 26.9744969237313 25.5064682455669 24.3454558810369 24.2615689808175 24.7556568822751 25.5596461870244 24.8198937522225 30.4272090807881 35.6598323514845 31.670760498275 28.9163377632517 28.805226632521 28.4382318632575 27.5828631825165 30.4816566803632 31.5571766606189 33.3549439556091 37.7111029032986 37.3198656680534 33.7304318955263 32.9155944543709 32.8111470442448 31.897774503646 29.494125279598 28.4756637787566 28.1160747286634 27.6805837322605 27.5540766117154 26.9963958595598 26.454841834694 26.2692864723009 25.7867492176451 25.1878890738002 23.6087250540715 22.5129209523283 22.6125004440172 27.5865486642538 29.6097323316486 29.7979804177661 29.8961625434239 30.6256446191128 31.1531979086538 31.879918992237 32.561311589634 33.2109298818587 34.0849238984165 35.301038709393 35.9354947752011 36.6773058386473 37.281195241838 37.633222253269 38.3435242759694 38.4697701106396 38.304910965781 37.9819830453913 37.2261304329497 36.7787262901133 36.5770575956001 36.4882050600371 35.5333442115819 34.8393709895435 34.1903943347312 33.6646521556438 32.9506247068668 32.0197628771847 31.6270216637786 30.9719406622709 30.0842053675654 29.2428229167484 29.1791706120167 28.5082984634015 28.3746580001163 28.6034569886484 28.8078989812777 28.6668036439978 28.774467002822 28.4666562370617 27.678302513001 27.5614110770597 28.8842625837174 28.716466705195 28.2579876313428 28.5135392773864 28.913824279486 29.0912311946758 29.357005920286 29.517004617898 29.9944216999501 30.2751553585214 31.1590086261374 32.1274699761447 31.6818910327373 30.5639166664913 30.4776936548479 31.0617431189332 33.2641225431943 34.2036367060453 33.539189922762 32.6816753717893 33.3060506643554 33.0162087025862 31.9152386186678 32.2466076230798 32.9023690581304 33.3577026915703 33.2672406329726 33.5676516402505 33.266205257833 33.7160615479122 33.9121536382122 34.2022759267887 34.4242018460751 34.6882340626972 34.5542343004714 35.4285812289132 35.8679122247412 35.6348886004049 36.3104105114834 37.3618766054192 38.5113935464932 39.6199606232172 39.7448081624077 38.3957687039437 37.8371913207017 37.4549564690413 38.0769014260886 38.7326951281426 39.152217121122 40.0206491162964 40.7193456456145 43.5405554716686 43.8921127791562 43.6794608263652 44.0156076715677 44.3891333981874 44.6777429529381 46.7226955005113 46.3436298296769 47.507715320439 46.2536673705831 44.505007338815 44.5118251614318 43.8926737113644 43.5661304838799 42.9804255507676 42.9682206056481 42.4701804822138 42.8782994734685 43.3781608021972 43.437606034655 43.6112982555576 43.890880425 44.4605031287884 45.4429003692193 45.8267357443098 46.1651489332076 46.755894742105 46.8039800310463 46.846419274221 46.3726125179941 46.1908080712522 45.6527759847397 45.0091735319875 44.1596017201693 43.2257859957354 42.4804034442328 41.7904845419584 41.283722233425 40.6530392042866 39.8656692924585 39.7625777181765 39.2094952280298 38.8526397050274 38.5311184124644 38.0276533345336 38.0192283961648 37.9286180115371 38.0650452578089 38.398290187226 38.1335619146702 38.6028801614902 38.6270827095505 38.5015802877078 38.3737719506804 38.476912547543 38.4051906337649 38.763600671217 38.9080770119044 38.9162954965825 39.1816079214504 40.1610870962553 40.8992979576543 41.5086775201845 41.7453732679812 42.1060142928441 42.9728616584931 43.5053081541041 43.3797013440799 43.212558211601 42.8845280600113 42.9806857669716 42.651262829604 42.7101796570351 42.1715036761055 41.7127751421173 41.2674571035071 40.4094731450918 39.7409521625293 38.9905078758103 39.1983028780266 39.8237580662883 41.2642860823692 45.4406862188772 48.0739505648809 53.9601731419905 60.0586022001727 60.3984996275521 61.0148839287803 61.911796307107 57.8233276192185 52.6955124422826 48.8929567787789 47.4504837278434 46.4003804311903 45.9670207149967 45.7388417363519 45.4095116986318 45.0523814438946 44.6339568748031 44.7047189082532 44.7568181782701 44.7417761481422 44.7191827803616 45.3329752184599 46.253260831228 45.8374717778281 45.5152832137486 46.4690036478472 47.5471689072639 47.1181035928121 45.8428322730705 45.3196730469812 49.0942128714282 46.796430209323 45.2667222951188 44.100844180427 43.1935874603391 42.8742285267812 41.8980110354289 41.202978119333 40.7028811584968 40.4620439395385 40.575202960305 39.9590965566761 40.3067601504476 43.7543581124876 42.9974358591052 38.5346753701492 37.161817580707 37.4139774280129 39.1629429292963 38.4748262750198 36.8473406007918 38.0201705300248 38.5112207415682 43.0663844511084 42.1237374907723 38.7943742494613 38.3566825438585 35.0288588321039 34.492389514207 35.2971131865581 36.6870426727954 37.455226946579 37.4164507415565 36.9446785916702 35.2857700789036 35.2182466339699 34.3129042264817 31.7537648212448 29.7978042147583 29.2778792619362 29.7670724324799 29.3164000459996 28.7796811175462 28.0517629701833 27.4407864290961 27.0304839062196 26.3701917614669 26.070380493354 25.7167240195236 25.3020657468323 24.9624113977594 24.3388284603808 23.9770337407844 23.8089843356998 23.9224647224671 24.3743884079258 24.7234584527588 25.3215199811834 29.6099528744208 37.5512342799831 36.8917797593106 26.5449742073536 29.8584267616291 58.7285565790011 48.1055047770182 64.3124918770065 108.961999931838 152.555335402531 156.501943921939 139.35199395028 77.1797959500092 44.3051549087159 37.3526084187391 -9999 -9999 -9999 -9999 -9999 -9999 -9999 -9999 -9999 -9999 -9999 -9999 -9999 -9999 26.0849239779911 24.3975272434744 22.6180627642912 21.0856152262465 20.062325829536 -9999 16.7128435863791 17.3574268827568 20.1240512396172 26.996630515958 50.3940598646238 136.966120508356 131.086806406556 127.01025125518 120.478092073012 118.829387669219 119.168511967999 117.19019972694 112.004968675081 103.535093894569 96.6530576002421 93.7568302636246 91.8589870263629 90.6013566991882 90.434868709051 91.4929058786959 92.6170722816202 93.9319437331109 96.5141743050941 99.2706108994879 102.572182186863 104.420563681059 107.646310869337 111.126521578217 114.945569809126 118.126819032353 119.081089227293 121.289290109877 122.835381951994 125.086553519756 129.393870404532 131.471379466579 133.277338279702 135.205221523854 137.787045316558 139.398447456537 140.500072224076 142.50531791081 143.02278639514 145.015555577075 148.77401423453 151.046708237138 150.359957472433 147.887517376095 149.597391650862 149.085967897566 147.169434661099 144.065701791085 138.690051235878 140.595311196265 146.425313747234 150.10110875367 151.127981726059 149.416383251868 161.432790039999 177.369557750148 181.114844792145 180.614703073164 183.960412313589 183.842626823126 177.220796230512 167.244990399614 178.843702266884 128.821474071612 -9999 -9999 -9999 -9999 -9999 -9999 -9999 -9999 -9999 -9999 -9999 -9999 -9999 -9999 -9999 -9999 -9999 -9999 -9999 -9999 -9999 -9999 -9999 -9999 -9999 -9999 -9999 -9999 -9999 -9999 -9999 -9999 -9999 -9999 -9999 -9999 -9999 -9999 -9999 -9999 -9999 -9999 -9999 -9999 -9999 -9999 -9999 -9999 -9999 -9999 -9999 -9999 -9999 -9999 -9999 -9999 -9999 -9999 -9999
-9999 -9999 -9999 -9999 269.967521336924 263.721156075018 317.731421710373 310.694896487649 299.079473820143 -9999 -9999 -9999 -9999 -9999 -9999 240.483787025015 -9999 -9999 -9999 -9999 -9999 -9999 -9999 -9999 -9999 -9999 -9999 -9999 -9999 -9999 -9999 -9999 -9999 -9999 -9999 -9999 -9999 -9999 -9999 -9999 -9999 -9999 -9999 -9999 -9999 -9999 -9999 -9999 -9999 -9999 -9999 -9999 -9999 -9999 90.7954634442701 76.6064424089216 63.0859623343955 52.7422348396139 47.0838705642867 45.7193556219854 43.5959993016029 39.8336083752454 36.5531395581963 36.909772637749 39.2983014533594 35.5035732336561 31.3955227500385 28.0121087189724 27.6769772190711 26.8594301281614 26.3116837991086 25.7164436701395 26.097668230159 26.0251704017194 25.1053845192836 23.8554542556032 23.1362063761692 23.8253841919674 24.055183212843 24.4130756570306 26.8881079098371 33.5139100098875 32.0803845236886 28.4170494810608 27.9366768198913 27.2974106326951 26.969722582982 28.0147685487218 29.3146870366861 30.3084614411982 30.7865613710479 34.2269046202756 30.6620543557019 30.3025184904403 29.8681244642832 30.4058682945192 29.1003420437618 28.6500812120354 28.2564198553898 27.6771760242804 27.0101459225186 26.7679841893125 26.2898153115036 25.7711627009501 24.7907519277559 24.0000433027734 23.3963080610141 22.8249879049898 22.4959833473011 25.3596758864391 29.5342363286684 30.1320690411984 30.0359540425454 30.4571353059792 30.8438773961252 31.5121239368207 32.3934536787986 33.1566564664398 34.0699149265622 35.0356552177416 35.9557455597361 36.7284611559274 37.4484772269419 37.9645591574757 38.754216721361 38.8692731150629 38.5446267188556 38.1742943447225 37.7182162952732 37.3012687419607 37.3190873050086 36.4852483762721 34.8236481197723 34.1560948150142 33.3546940389202 32.7960039608243 32.4131527353231 31.9222709848222 31.1329118464883 30.3627239721237 29.4181006538234 29.2239426632132 28.7172394054954 28.2883257219537 27.6818234611882 28.0578743904552 28.2892235768622 28.9560412252623 28.9254068718623 28.2538338335694 28.3766076545412 27.6490441993573 27.9742693016227 28.1705982703418 27.7435875118915 28.0613800372234 28.3868399695874 29.0991149588908 29.2377125038719 29.0788504763108 29.103020461857 29.810400864032 30.482241591538 31.0035540477361 30.9593560802273 30.0769483155617 29.4664562758183 30.6556899988355 32.2312949988559 32.0489371064112 33.4612769836109 31.9125068575949 31.4438985543151 31.367413373691 30.8106810957257 31.8377808673704 32.6002862392487 32.4078029287567 32.4114787678593 32.6216430512707 32.5584848562442 33.0516693835716 33.5112982648043 33.6259736408837 33.7783412618542 34.1664209620693 34.7559050536233 34.9258562339216 35.5315482304616 35.1746870891601 35.8884148353346 36.6253322486807 37.7625905230165 39.1920309299609 39.3229887924514 39.6574669931925 38.03011369458 37.4463209318211 37.8483022937523 38.4390704783226 38.847610800151 39.2842424842222 40.3446725509696 40.5853330592568 41.8571776694769 42.3279584155545 42.8036380727549 43.5086958998292 45.2778941828929 46.3022818895419 45.3868615910674 46.4163317307743 45.0829203585241 43.9587628229008 43.5705375104818 43.2712947547279 42.6204120714705 42.6972347952725 42.3533524714182 42.2828749801805 42.3072602218101 42.8103583760107 43.5474127779692 43.626195803324 43.7692146022718 44.4745154433804 45.1362058589854 45.454368279591 45.8291507013811 45.9596545881096 46.1738830604725 45.9100613742553 45.8655302155222 45.3431489805203 44.5364221096004 44.1454537775879 43.3282821887795 42.463438144291 41.9745079273989 41.364577073021 40.6873952675414 40.1044196032311 39.8388097769517 39.3478234701735 38.8990396383899 38.3589266652952 37.9957324427952 37.7337697792148 37.4498434839132 37.3519041905684 37.2479375638893 37.1656506301097 37.4683994775961 37.4105203571665 37.2809607866223 37.1911358264062 37.176512531956 37.2971011958129 37.4549189275493 37.6196739245609 37.6630439153007 37.8288985401666 38.3478934783715 38.9111068480002 39.3840230565689 39.5476719213589 39.5686395633446 40.5954816752261 41.3768846151636 41.140588714845 41.3319536083872 41.0365550968805 41.0411022823172 40.976373123324 41.2129604090623 41.1216661268446 40.84475311987 40.2810689592426 39.9561945914732 39.5169479390733 38.6259942272354 38.248503894177 38.524331832511 39.2507947989311 40.1355665443634 41.9745081686093 44.0463932971248 52.0348891287614 58.6298333395123 61.2021544059966 56.9634590249317 55.9818248290719 51.7584022126753 48.4992489395478 47.0160983138303 46.213624322889 45.4150323880251 45.3810644532695 45.1228840108817 44.5054187069061 44.3565685176625 43.9687824800996 44.3092904560155 43.8940444985036 44.0387340153213 44.9282339459177 46.1979150569298 46.4438433167705 44.9949109100116 45.5164282385701 47.3915681917886 47.8469863314261 46.9124661900208 46.6514851439645 44.64748290893 48.344437145989 47.1428808477113 45.3080103651208 43.9838233449853 43.1103272748734 42.4854239374056 42.0248960241973 41.4751398838558 40.6728007110185 40.4696097614539 40.0153389100376 39.841103344958 40.0496956991376 43.7212607160459 39.0813498092274 37.3488679999504 37.2309474161672 38.4316418140438 42.516898074132 40.6630516239129 37.3754032309269 40.0807081693217 40.0110285282202 44.0805118422622 42.7288966452626 39.5605860625448 38.1901851155028 35.7399130765772 34.3741700409153 34.1989842686361 35.6414076680985 36.9270566876799 36.6778995871903 36.8071737416103 34.5205143683394 32.5935404949472 31.847023350003 30.4004300600347 30.1590525074414 29.2046609293872 29.6835328180381 28.7644259023544 28.3467882977386 27.3904020240052 26.9654914711765 26.5324882645308 26.0829085650714 25.8331997123808 25.4139839854181 25.106584417829 24.6559728278991 24.3673303908979 24.1401766479434 23.9922390840764 23.795777483125 23.8786404012356 24.7226339504614 26.3300301195304 30.0127459393707 31.9656672025677 27.4008658705378 25.0851207777758 27.2281696835796 51.8151724250455 61.0569968323299 65.8322558801391 95.6882003293535 137.942382827242 161.758724307472 117.683453820374 75.5145342905189 50.1423608840838 38.5412407064451 37.1105532240323 -9999 -9999 -9999 -9999 41.8862126845831 41.3511814022627 -9999 -9999 -9999 -9999 -9999 -9999 -9999 -9999 -9999 22.8849180677605 21.7561362926384 20.2928384219041 -9999 -9999 18.3713799249103 20.6425196036385 25.5959966413731 47.5450427650347 105.785677446212 123.01650883865 122.997433756524 124.206266093986 115.921636856604 109.394583887337 118.702842238359 120.029351735103 112.989109072721 107.832404882578 101.462288824481 98.4585249920308 95.7713260115142 94.7961021961861 94.5518960360684 95.3021682251155 98.12985401946 101.383770766841 103.89991009922 105.885384536648 107.378787272327 110.63312484445 114.490955701553 119.045928788131 121.191022490099 122.154463590622 126.383665140772 127.803247146946 130.721733602078 132.162341403364 134.799921444489 136.685793704523 139.030474689521 141.202020770967 143.284389042285 145.209904610168 146.899520019011 149.741770114776 150.665170936667 149.581987165458 152.885201569989 155.184388335843 149.370531342945 145.086727356515 143.18356330933 144.968693323823 139.877108076926 135.508095086437 143.289190861346 143.463715058636 133.356000508912 125.838133092786 113.048182114242 117.36518664824 115.164918970221 141.863095577662 154.660792945432 169.846348712209 147.890139258221 -9999 -9999 -9999 -9999 -9999 -9999 -9999 -9999 -9999 -9999 -9999 -9999 -9999 -9999 -9999 -9999 -9999 -9999 -9999 -9999 -9999 -9999 -9999 -9999 -9999 -9999 -9999 -9999 -9999 -9999 -9999 -9999 -9999 -9999 -9999 -9999 -9999 -9999 -9999 -9999 -9999 -9999 -9999 -9999 -9999 -9999 -9999 -9999 -9999 -9999 -9999 -9999 -9999 -9999 -9999 -9999 -9999 -9999 -9999 -9999 -9999 -9999 -9999
-9999 -9999 -9999 -9999 -9999 -9999 248.943184668185 259.06988568821 -9999 -9999 -9999 -9999 -9999 -9999 -9999 -9999 -9999 -9999 -9999 -9999 -9999 -9999 -9999 -9999 -9999 -9999 -9999 -9999 -9999 -9999 -9999 -9999 -9999 -9999 -9999 -9999 -9999 -9999 -9999 -9999 -9999 -9999 -9999 -9999 -9999 -9999 -9999 -9999 -9999 -9999 -9999 -9999 -9999 -9999 97.3756113392411 78.7085169952517 63.7312400664476 52.8402760279518 47.3645236607788 46.9094060862157 45.4228423726837 42.6830731014329 40.7170079665614 40.8906259525185 40.5858599335963 36.6904672510041 32.2405156763978 28.5483625835387 26.826174345029 26.6009360593551 25.2931647280428 25.1627613688871 25.0097261798167 25.2468877134978 23.5400508380527 22.665434151498 22.5949178843071 23.7215554116753 23.2210862887327 23.7395767377296 24.2229322967718 30.1054798015179 29.6979593048922 26.7651729672629 26.4602320205238 26.2023340480301 26.327757267651 28.3867320944395 31.6478154336133 31.5109491023409 29.8018536668119 28.5919243620464 28.7424584185329 28.2391313508133 27.963709488391 28.5929520444347 28.0091297430754 27.9047637125265 27.8716852660451 27.606505071446 27.0418695971611 26.3042630899768 25.909167497525 25.4464155550194 24.9504059300704 24.347395628619 24.0659101355582 23.3437053689353 23.2781730251742 24.015977873263 26.6805491893379 29.5473765567537 30.3537883628519 30.4843264973763 30.5642385416367 31.3906889159069 32.1669623618636 32.9389458389795 33.8861193917082 35.0574832118158 35.8298368653587 36.8036602043464 37.5912192573056 38.9698534709519 39.6126736112762 39.45461482318 39.475904786186 38.4270517686707 38.4843354285512 38.3384009409645 37.1862850393009 35.6824576479177 34.6558441076043 33.7975588301228 33.2440328834728 32.533180656968 32.0095980024109 31.5464314509154 30.6914924076249 30.066310645119 29.2337497318593 29.3442801033865 28.4294422219643 28.0087244955063 27.1793212964776 26.9838631476464 28.0953312072835 28.687528816714 29.0550175914754 28.7628473802852 28.4460698478353 28.5549987444297 27.6859279079379 27.6437716308251 27.7228692748862 27.690271710928 27.5709240046251 27.7601026202096 27.7780510133852 27.6327519822448 28.4991738115016 28.819250364949 29.2640536903829 29.7520210632659 30.817361263305 29.4419424660105 29.2262927446047 30.963695726689 30.9139878324622 30.5551085605942 32.2458414871483 31.2904256167622 30.6353000935623 30.0163533771394 30.7879657181678 32.1013569119819 32.1005519983003 31.6811036613209 31.9677816991035 31.997174232192 32.1802908597813 32.7240443012784 33.0646082838375 33.2690142062622 33.7332266447569 34.2187173076019 34.2873056903842 34.5132006582271 35.1234491975398 35.5762183161478 35.3956995027934 36.4106472192697 37.1526841715069 37.9062924384077 38.5289447990981 38.7200386836744 38.9514319510468 38.6328790327365 38.8509935713595 39.7430870978574 40.298174723702 40.4104190922208 39.6480162523067 41.5394273582363 41.8393961474793 41.92090021491 42.8739364232187 44.432381103925 45.4960488971795 45.530350470335 45.9776022560414 44.9354445854082 44.2415945167045 43.580502373676 42.8900994088756 42.816995543312 42.8239790373081 42.3293137725592 42.1368902657141 41.8382862249938 41.6840956432088 43.8464650633872 43.7655498874513 43.6282419356248 43.5982548169993 44.0765714386717 44.834838398711 45.0116975474925 45.1432915273242 45.1730111288409 45.1635897021734 45.0872951963794 44.9084569601825 44.4912508031157 43.684210131061 43.4358164112248 42.9377677843241 41.8927419504781 41.4491701641686 40.8749517435644 40.2634006430467 39.5485332890424 39.2892692615728 39.0157503512526 38.2692789670754 37.915818580107 37.6085850053601 37.5328509457173 37.3057043298772 37.204586138053 36.6156560944427 36.660369493893 36.7107310466044 36.6751507982928 36.4728089603192 36.7000319858092 36.2077795267236 36.3043887351126 36.4486391952357 36.4095149647059 36.4634497482047 36.4847853581328 36.5974270550422 37.3589064277683 37.2379995980144 37.4364813365346 37.8847381410999 39.213113857959 39.297852829376 38.8504809087365 38.8542299036215 39.1738244564945 39.3590201604402 39.5045786216657 39.5294187238861 39.5644754933882 39.3266638592827 38.6146638638979 38.3549998147166 38.2057636141389 38.0276248320661 37.9659589909866 37.7011928822447 38.2802827624079 39.2773709146094 41.8793938453052 46.5956852134785 50.4351909594962 51.5293225895208 58.9223340019034 55.8600347738248 52.8979263129727 50.5798152366311 48.9833020981343 46.94642750548 45.4029767143402 44.6449227142832 44.8473469784776 44.8352083092509 44.2659608735833 44.2019308770271 44.119515955126 43.5575351958395 43.1427130291837 44.4271305816402 45.8165841119657 46.9756512720142 45.5184635464027 45.7674363876389 46.1752650794342 46.3686084542708 47.8580989763664 47.2718336606612 45.8677253625058 44.1655107840512 48.7306593035045 46.5765840702747 45.1474295574774 44.3740290439048 43.2491218976253 42.5650703316029 42.3328323368951 40.9992828062461 40.389877947143 39.9160361098054 39.3386113398444 39.004293563586 38.7874695814524 38.1369977497612 37.6693806379637 37.5128976091631 37.6206590990534 38.021432749772 40.8492593842064 40.4977426906143 38.6329570023984 39.834472853343 41.2130460709569 42.59750053533 42.4068650625283 40.1194107086008 39.5888248131946 36.7041371635771 34.5175901116539 34.5514832847817 35.8916397007143 37.4580148401639 36.9920414333142 35.4142457991419 33.21041043602 32.8550704320536 31.873751552015 31.4391166374007 32.4298753074394 30.7061970938657 29.6094710950663 28.4780366991559 28.0897505904493 27.1151319038654 26.6083122340574 26.2565169721337 25.8023021722129 25.566170886934 25.3518173196626 25.037386341169 24.6680648551408 24.6121720507307 24.3558378835352 24.1206697190521 23.8913813411302 23.9052210188273 24.4566164329039 26.1852675533419 29.2230926509558 36.4959107358847 26.9393691032502 24.1637659314307 25.8724568494957 49.2484432309921 76.9932664926961 69.3941038021354 113.976648361156 116.207218889873 166.498241170089 124.196482706639 75.2296974359924 53.6716438310214 41.5356491917528 36.4183084469847 -9999 41.9905171094781 -9999 44.1924441383187 42.8112239245313 41.4050577201357 -9999 -9999 -9999 -9999 -9999 -9999 -9999 -9999 -9999 24.3412317084395 -9999 21.3985399564663 -9999 -9999 19.6087575208043 21.5917334637769 26.5686036854853 43.2209067846009 88.779696560178 114.761512580159 119.216215934691 130.088376448455 121.316636725621 116.50177252809 106.304909286955 118.309965728656 118.044045594288 114.205281402005 108.393505773108 103.5065045708 100.462222835177 99.2792429609085 97.9904069022273 99.4862416890633 101.395985023297 103.817691334343 107.080680467497 108.592714586098 110.290145591406 112.43463770102 116.716209522812 122.552436373558 124.622943296304 126.444523098426 130.875421501065 131.842499489433 133.905110969927 137.022225432486 139.321897479164 141.013288699291 143.375742227935 144.300882808611 145.241512612267 146.441850123273 145.842257956629 145.379709934778 144.124896033353 143.970521434254 149.055336017672 154.166923129752 147.238011301302 141.294605698356 136.343504805132 132.081043020748 126.619248462011 124.158071913638 134.648168492553 126.412267271904 120.690134641045 112.839819328051 97.9800320437665 85.5784834404154 81.0230314985182 83.3081887125011 -9999 -9999 -9999 -9999 -9999 -9999 -9999 -9999 -9999 -9999 -9999 -9999 -9999 -9999 -9999 -9999 -9999 -9999 -9999 -9999 -9999 -9999 -9999 -9999 -9999 -9999 -9999 -9999 -9999 -9999 -9999 -9999 -9999 -9999 -9999 -9999 -9999 -9999 -9999 -9999 -9999 -9999 -9999 -9999 -9999 -9999 -9999 -9999 -9999 -9999 -9999 -9999 -9999 -9999 -9999 -9999 -9999 -9999 -9999 -9999 -9999 -9999 -9999 -9999 -9999 -9999
-9999 -9999 -9999 -9999 -9999 -9999 -9999 -9999 -9999 -9999 -9999 -9999 -9999 -9999 -9999 243.114058479898 252.974041499636 -9999 -9999 -9999 -9999 -9999 -9999 -9999 -9999 -9999 -9999 -9999 -9999 -9999 -9999 -9999 -9999 -9999 -9999 -9999 -9999 -9999 -9999 -9999 -9999 -9999 -9999 -9999 -9999 -9999 -9999 -9999 -9999 -9999 -9999 -9999 -9999 121.332504276016 106.054953363937 83.3401734844436 67.1029376344914 56.581161124477 51.3164761216156 48.794421217367 46.2358872268032 44.3959576986814 42.3080505428483 41.1353760384715 39.7369860527816 36.3604804777595 32.7982974908777 29.7070002202358 26.9382072861678 25.6055717857457 24.5788920108648 24.7816787473326 23.3668147609883 22.9469895503974 21.9973705600861 21.7956271011033 22.4915032102054 22.5409779056704 22.6354889487645 23.1384863960294 23.4545920195832 31.4055291467259 32.9429794730521 26.4945223620545 25.7787578084178 26.2329129054395 26.5103338773538 26.631213694666 30.2677602906743 30.5073241210904 29.1309466673609 27.7098450269065 27.1330986916041 27.4211623701025 27.283926042203 27.1696313116165 27.0368694790598 26.9832257360104 27.0455346821473 26.794933357285 26.6329910912071 26.3281173817623 25.9202851007666 25.5449701577447 25.6420106729233 24.8931786978934 24.7156584582625 24.2858807129841 24.5897076823919 25.2169422118168 26.8567340153567 27.8356377379733 30.2288082526364 30.645330384151 30.8457678207389 31.4327808961834 32.2814021414063 33.3008208824497 34.1721055930225 35.1248435148887 36.0675972683832 37.3818559949757 39.0240558622111 40.7577287552234 40.8248862609403 41.136840432839 40.2926035727248 39.7749284820264 39.5257415710724 38.5670248762109 37.6027783571556 36.1278835005068 34.9999024102332 34.1201703482391 33.2367436590725 32.7335295213836 32.1817886609774 31.1364973562716 30.389306377424 29.5588720953311 29.1574792401238 28.2872119752529 27.9260954831115 27.8160602416461 26.8362351448702 26.1694720868674 27.2105886005497 27.5875141918843 27.8661065454554 28.1063244309238 28.1026390982716 28.259636935278 27.8111835108392 27.4012928612421 27.0872858080767 26.8432857216498 26.5116702837994 26.6098840029251 26.6799167729281 27.0513071012769 27.9679802238491 28.0273960145706 28.8855756327958 28.8077161053455 29.4218633420289 28.15754047057 27.847877283404 29.4366787304999 29.6856023354549 30.0412847525005 30.8661582568026 30.2078253065672 29.2245100909433 29.4957285180924 31.7912218920054 31.8685139583277 31.5092911614513 31.0390007484899 31.4356915276048 31.6048203570524 31.6030882936312 32.1712633558442 32.7663761481278 33.1708013413141 33.3460959808872 33.890638546058 34.2511530634503 34.6869246594174 35.7387679577456 36.229533536665 35.9267435733431 36.7016602234389 37.4041252983924 38.2596103458118 39.5371445683696 39.5687808622094 39.8134047230215 40.2982984977403 40.2167286977316 40.3053546955688 40.6037696764639 41.465082126143 41.9223853379362 41.5805270199823 41.7303825362124 42.6013841271319 44.262233323341 44.8335915345516 45.017730131163 44.9929686833892 44.7456249487765 43.9529409063587 43.765203783283 43.3731940878952 42.8079394229243 42.1576240264936 42.3543598380017 41.9605769336705 41.806503506667 41.3933219780354 41.7868331039199 43.8447429222581 43.9640455832176 43.5226725193722 43.5459855490358 43.9166148035132 44.1119896879668 44.4381806621423 44.6781931726176 44.6642800953597 44.7132394981961 44.4527068518244 44.5240220241531 44.1375477489943 43.4101820359247 43.1148220701234 42.5827190627419 41.8733040109185 41.0493454366017 40.5806095221166 39.7151838000313 39.1923711351135 38.6940489896433 38.5210350788057 37.7766064668038 37.531079986591 37.0511385415287 36.8159533199652 36.685277311014 36.434398949543 36.4554021938611 36.3304795431226 36.5121643517348 36.2444088169283 36.4093581545801 36.1956237075376 35.5631584057795 35.676125220571 35.2413456091152 35.3060830768645 35.3146279889437 35.4021288405792 34.9839398418136 34.6717158114884 35.2178265152444 35.749883653829 35.6289548737002 36.5281695212799 36.8030092011904 36.7369714066649 36.7474157251913 37.0200298623745 37.5004562006006 37.5065019673419 37.8053550613597 37.5753095241499 37.53120109025 37.5107032183212 37.3558184948064 37.7082146572995 37.4775373093649 37.9620798665875 37.7719612940485 38.2646155884488 39.680541024225 41.8550016243822 45.8707887112609 45.5959275327357 49.8166097839409 57.0725559160134 54.658081079736 51.287957169053 50.7278532712679 48.3803305566677 45.9403465257361 45.1917871877223 45.6178127919159 45.4570663265552 44.8885985930859 45.0605058088257 43.8893352846876 43.4901202422155 43.0107628652183 44.9474970966085 45.8938909609367 46.6126068163788 45.6417181583542 44.5739892669161 45.1031523314505 47.3603355832394 49.6062509869021 48.1104420010317 46.1010880895023 44.4485660819103 43.3270916694013 48.3000988236744 47.4446578738491 46.0849051783928 44.6644470212001 43.5621755293872 42.4185736491199 41.7889577696452 40.9868613033387 39.9279786570169 39.173043144384 38.6711894353649 38.4362303806808 38.583578614189 38.7691691758457 38.3966592843347 37.4605880428137 37.9057604358514 39.1271444991278 40.5230364003051 39.8764267430296 41.2847372440265 41.934363535243 42.4942657845719 44.2883022625399 42.6756168698302 40.0960608434659 39.323221146066 36.3824013556217 34.300633181092 34.9291889560584 36.4455080726418 37.9059250417913 36.8901344275528 34.4893054722949 34.5580539686658 34.3613816220057 33.9977892370544 32.2898035359308 33.3331724256318 32.7834939186351 30.324205814711 28.9037246371254 28.0065451443534 27.4867538200958 26.7958030234293 26.2193949281437 25.8077855460611 25.4460646339764 25.3685305208587 25.1529113120461 24.7538810279168 24.8151492964745 24.522257145869 24.442466037823 24.1971768892818 24.0231222632572 24.2607135277502 25.570430635559 27.904986477968 31.2281878912667 27.0343518404487 23.6513338244471 25.9719526135159 41.0142984000862 59.8294369755912 117.819281762593 121.773816484628 125.923706781104 147.938819651198 129.565439456722 95.8278499236977 54.9907143027718 42.6875448454073 37.0028407559011 -9999 -9999 43.4880030896436 43.532182587002 43.5571178469066 42.7579391116747 -9999 -9999 -9999 -9999 -9999 -9999 -9999 -9999 -9999 24.8584046679438 -9999 22.7270615620912 21.8404975494869 20.8891627573234 20.3739962641588 22.2064115171689 26.796118566455 44.7310219757986 105.204966832252 119.807114884594 120.534835302829 128.7602138192 127.259539326034 113.698771117361 100.243109609471 98.0552180657158 99.3869135453652 106.378363100888 114.052914006216 102.63096547503 103.9178561733 102.95228890178 102.293293951803 101.46611194518 101.969631295932 104.059065088566 106.349177646408 108.695946109159 111.244502885195 114.751642909398 118.502132785605 123.631956402298 129.158638731463 133.081477377428 134.986606567539 136.372442087181 137.748494623709 140.325084132948 142.691918273408 144.914926309397 146.191404859499 146.998606252191 145.985126235928 144.816833634347 144.945701833884 146.512426146017 144.435948689353 144.483704127032 146.599157652802 150.418625363578 153.803108046354 146.920107940829 142.142452055293 135.819304987576 128.273514515113 122.00628738015 114.043961854626 106.512818450876 100.086021305623 93.149113013199 87.4160243966296 82.5394223195276 80.7340056257337 -9999 -9999 -9999 -9999 -9999 -9999 -9999 -9999 -9999 -9999 -9999 -9999 -9999 -9999 -9999 -9999 -9999 -9999 -9999 -9999 -9999 -9999 -9999 -9999 -9999 -9999 -9999 -9999 -9999 -9999 -9999 -9999 -9999 -9999 -9999 -9999 -9999 -9999 -9999 -9999 -9999 -9999 -9999 -9999 -9999 -9999 -9999 -9999 -9999 -9999 -9999 -9999 -9999 -9999 -9999 -9999 -9999 -9999 -9999 -9999 -9999 -9999 -9999 -9999 -9999 -9999 -9999
-9999 -9999 -9999 -9999 -9999 -9999 -9999 -9999 -9999 -9999 -9999 -9999 -9999 -9999 -9999 244.404141787932 252.972066975198 -9999 -9999 -9999 -9999 -9999 -9999 -9999 -9999 -9999 -9999 -9999 -9999 -9999 -9999 -9999 -9999 -9999 -9999 -9999 -9999 -9999 -9999 -9999 -9999 -9999 -9999 -9999 -9999 -9999 -9999 -9999 -9999 -9999 -9999 -9999 -9999 131.57207211409 116.043463278233 89.0415863177779 72.2018187618562 60.940850707134 55.049007022229 50.9345301514037 47.7458913200914 45.2798036909024 42.8891672614208 40.4577116988722 38.4958456126658 36.0864949877129 33.0674430285349 30.3300159214791 27.9714796086894 25.8421630791915 24.3647561642883 22.9858302870912 22.1302876984064 22.4468828614797 22.8640609240998 21.7340505316561 21.9601430282375 22.3185553996492 23.2960693835752 23.3222386510306 23.4253167191491 29.605535550975 31.0888113694538 25.427307678699 25.1016112959642 25.6343296911188 26.1396075896217 26.5703366558399 30.286731415629 30.0189008359936 27.5560068971888 26.6943659128141 26.4754015284897 26.4760920960219 26.5991448584724 26.6098923122243 26.7382496890354 26.5326589935967 26.7822930311849 26.6010110615956 26.545498291856 26.2756969796954 26.0129822385589 25.9595786965297 26.0645169397973 25.8999017766153 25.7535473089578 25.476086088066 26.0081982368289 26.981491192992 27.9915015047098 28.7104898052845 30.1790458838169 30.7159590337107 31.3112517983577 32.1833632037949 32.8971878702171 33.6782003513192 34.3979835280456 36.1618231673571 36.8872182836889 38.670811707467 40.2427257604691 41.6947790566133 42.1750393130448 41.3770672900651 40.6559504489243 41.230770270005 41.726839651334 39.2639141042347 37.8321444869651 36.6363817498666 35.3458884497967 34.6073858787684 33.7512374037297 32.8869640782586 31.7717025314308 30.9857906779286 29.9799408553606 29.0557700550368 29.0560488361831 27.5397475454544 27.4844964249602 27.339384843527 26.4573172350506 25.7904520978598 26.0901428880925 26.679608417093 26.9905729922839 27.3954567669434 27.8591216917376 27.503362917369 27.6711492747232 26.5624467092467 26.1607406644057 25.7466429559615 25.5352800603713 25.8032357290821 26.7459882529756 27.1263473943674 27.1951033305464 27.1063453217886 27.4800592008305 27.6664292278683 28.2582187245559 28.0941661055072 27.3231771331569 28.1125345794606 28.4495885790311 28.8679164257821 29.6729932070786 29.3660126760151 28.6697736773939 28.6159039954462 30.3228509606276 30.8673435721305 30.4599988931886 30.1242349313082 30.2002886504203 30.3731165360311 30.9711345452633 32.0454649719276 32.9601547807006 32.9159392499232 32.8944853647987 33.6036975285341 34.1553399654843 34.4726568172459 35.1464039738639 35.5214062703815 35.7228245702474 36.5770571331202 37.276779638286 37.959531242189 38.981393718913 39.7854894000605 39.418602139392 39.5495384218603 40.3508063310916 40.8373940500997 41.44647317186 41.6980296052567 42.1743251789028 41.1752329947929 41.9809216413733 42.8180113922629 44.1399934502352 44.2818682537754 44.3158030741836 43.7314529390637 43.2015915702595 42.7527819494975 43.135242489037 42.795375612087 42.4029560611973 42.2180489268579 42.0705465151068 41.878637338245 41.790131681496 41.4562955223936 42.0569698474686 44.7113160800183 43.7795206647171 43.41883286245 43.2976890402913 43.3331809505894 43.8549348629669 43.9216682433568 44.3237895962298 44.0854932124836 44.3250333191836 44.3718923274867 43.8558640609571 43.7450866956369 43.331474754649 42.7296405598948 42.251743272725 41.7599945817775 41.0024177923462 40.4147636032837 39.7214388451432 39.1689128122307 38.6934317012579 37.9935864353235 37.4766878057724 36.8514882558777 36.3104235542898 36.1334950437906 36.1218826596466 35.8711782753017 35.5991248486486 35.7511833323492 35.8601527393846 36.1738548937304 36.0073574364167 35.5878113595144 35.6902157913735 35.2898876069985 35.0225768671274 34.6570795769058 34.4970305375578 34.4140801113558 34.097567248926 33.2569725383919 32.7279760946837 32.9815974939755 34.2075425764027 34.1490421309048 34.4172689441243 34.6556053673958 34.949474742916 35.1456121070433 35.5060177065442 35.7811608643551 35.7343397651521 35.9144403223754 35.6395825717587 35.69561795985 36.1459869215503 36.3151221499216 36.7168673629643 36.8772971886381 37.5492334567558 38.3488844846863 40.5886270836903 41.1111373367196 42.0096899918692 44.6901350204426 49.2510374808037 50.7495716956919 52.2159561720377 50.8866316917162 48.1087247214287 47.1995926266187 47.0188123271912 47.2967298363322 47.6313697121966 47.5122449370416 45.6861779769469 43.4233335267029 43.4505318404116 43.2982514761464 43.1009103738159 44.9875552357144 46.5904571230071 46.2016514396787 45.499155566815 45.7961184822134 47.5902148429239 48.102250824979 49.1903944458362 46.5020913356132 44.5061830605842 44.7654799489289 43.9621633902732 48.6898866109354 48.4165541044232 46.5689811096525 45.2118917313286 43.2868027738536 42.4956765627296 41.9484328220036 40.6253782552622 39.7237591881186 38.8887235818357 38.2331150369319 38.7668734007616 39.6915026102273 39.9280538666171 39.2707825048029 37.5240788871263 37.2031716821997 37.9029901168548 38.8066992010625 39.7960348117796 41.7465511000569 43.8542677530385 45.4244035664847 46.3804210704907 43.2877909421359 40.3514814351591 38.3345165116598 36.0098041486089 34.273997357957 34.6154432000217 36.5526097660979 38.1776273459129 36.302340420255 34.2874082500127 35.1967405477478 36.4144557503527 35.674206252001 33.122700273933 33.8760305544743 34.0072068315867 31.6300930452932 29.2418306687814 28.7103334695989 28.5824247419327 27.3332014823596 26.3813944128597 25.7403454153752 25.7889957634093 25.4694854468256 25.1368840767064 25.122070906901 24.9900796509818 24.9140103705631 24.8726518846657 24.7730223106495 24.4739094512211 24.4890595069965 26.1346864979459 27.5392467534382 26.8410147526658 24.8397250480381 23.552255593964 23.2907430467649 26.6833774011138 46.6263182989822 94.9956164250293 132.546226997634 147.885632122702 141.176508279232 112.314530217493 104.085908813171 63.2488626296954 46.587953353176 39.2853515838223 40.2310113836077 -9999 -9999 43.8226229046805 43.6380753863901 42.8612338448535 -9999 -9999 -9999 -9999 -9999 -9999 -9999 -9999 -9999 -9999 -9999 -9999 23.1972798468095 -9999 21.7634440687246 23.376966452808 28.6871590562878 48.5999005404313 111.560552924304 110.95943352581 120.551641609523 135.396308473358 130.376821091633 128.858760251669 113.753327281082 107.066429635145 97.9985179583637 95.8696242532842 98.9236475188136 98.2690982226168 100.418366844851 102.524543705437 103.833941255247 104.45130365102 104.269893917392 105.102312362757 106.930513874452 109.034091119047 112.449139113567 115.634100819201 119.428898186726 122.296398646785 124.263812898168 126.408169103632 140.477568741904 141.422842147278 140.851118761383 139.829607772332 142.10691582961 145.808745489022 146.882771101803 144.92456609115 141.940645324001 142.143244573502 143.733680085339 143.955735246053 141.794378507221 141.853448704023 144.421453924347 144.671340120078 154.929903864021 164.45593267051 162.533411167466 158.63713282757 159.348147593485 155.181656335423 137.004512271766 120.823195965957 112.569562305181 98.4388920737777 88.7904767598393 84.4564343125716 -9999 -9999 -9999 -9999 -9999 -9999 -9999 -9999 -9999 -9999 -9999 -9999 -9999 -9999 -9999 -9999 -9999 -9999 -9999 -9999 -9999 -9999 -9999 -9999 -9999 -9999 -9999 -9999 -9999 -9999 -9999 -9999 -9999 -9999 -9999 -9999 -9999 -9999 -9999 -9999 -9999 -9999 -9999 -9999 -9999 -9999 -9999 -9999 -9999 -9999 -9999 -9999 -9999 -9999 -9999 -9999 -9999 -9999 -9999 -9999 -9999 -9999 -9999 -9999 -9999 -9999 -9999 -9999
-9999 -9999 -9999 -9999 -9999 -9999 -9999 -9999 -9999 -9999 -9999 -9999 -9999 -9999 -9999 239.995805903173 236.870508891383 -9999 -9999 -9999 -9999 -9999 -9999 -9999 -9999 -9999 -9999 -9999 -9999 -9999 -9999 -9999 -9999 -9999 -9999 -9999 -9999 -9999 -9999 -9999 -9999 -9999 -9999 -9999 -9999 -9999 -9999 -9999 -9999 -9999 -9999 -9999 -9999 142.402727610806 123.38178481566 94.114868487262 76.3484592720739 64.3192025358716 57.3963155390972 53.0258067804377 49.21945750465 45.7525432328028 42.4880568440752 39.5611143240935 37.4111333983599 35.0547980218872 33.1619770989791 31.0663514660263 29.0163926740759 27.3258233895505 26.3242456208601 24.1187702550541 22.1868351653994 22.5243641486956 23.0825049119202 22.8904058616834 22.9124498204111 22.8420485908247 23.405319012663 23.6856355936492 24.0553071684885 28.5040380791215 25.7494685713231 23.7049276257379 23.5822060503364 25.174038767663 26.7482470450877 28.991626267526 30.4674760135104 27.2553457519786 25.5674470706789 25.2487990957515 25.4279986918339 25.5101248414226 25.7979614022576 26.4684999479823 26.6177936773017 26.5719092123133 26.4458661891042 26.7812932006513 26.8860982629663 26.699851614863 26.1186270084613 26.3199782680301 26.4268809878187 26.6488196939255 26.6053044239905 27.1660464397442 27.0989473719401 27.6984426407743 28.3403545261096 28.986464122801 29.5917727539788 30.7801401764127 32.003020507565 32.8333338198976 33.0357985488616 33.6614954312576 35.5545033142703 36.4684546294118 37.9397304126935 40.2779162423355 42.296448594095 41.5923584895604 41.6352670128392 42.5328546691352 42.5902290505162 42.2074489308856 40.8095955800774 39.5009375234809 38.4788626422097 37.0819971471604 35.8637476532979 34.9594920727927 33.7007764970872 32.6547937656723 31.5460874089629 31.2183095656769 30.0470017820544 28.7054794046779 28.209158616443 27.2415073361982 27.0892171864705 26.3620073073589 25.6459918095706 25.1235203425257 26.1331606992973 26.2792432407271 27.4055692587393 27.0666793124492 26.9702594672326 27.0776504525119 26.9671387436216 26.2456005137265 24.9211870268123 24.7820439722993 24.8247383104084 25.3367492733722 25.9312909838492 25.9796686901568 26.5906858461666 26.4768427208198 26.5080928568723 27.1317464800836 27.3755195368524 27.8717366585999 27.2720010889325 26.7277707407547 27.3738352906558 27.8903875053584 27.9341373975815 28.8343033598213 28.2762965878909 28.0344570461721 29.2550787853976 29.5685623576138 29.5760570983106 29.6044299212511 30.2509153263873 29.8506161134977 30.3043349942877 31.388541746696 32.0968351879298 31.4630463083277 32.1099959590675 32.831182030898 33.5762111406119 33.6405878192348 34.7840373947543 35.504246038497 36.0523967403936 36.4373959134835 37.6805979546581 38.2335094009202 38.4549342307343 38.8335266846674 39.2473250480682 40.1365038303843 40.339000109463 40.1355380849116 40.2254494583638 40.6752855885871 41.3491918455849 41.2186280588981 41.9581383236244 42.9817753196307 43.2473252380476 43.2298947689364 42.9506190624916 42.4892076286645 42.6032385595104 42.3823667780885 42.4302247152979 42.4176050140203 42.2076696205386 42.1067466350585 42.2245150262417 42.1634253920731 41.7771821792558 41.2000480712204 41.6087919860712 44.335505570283 43.4465155026167 42.8641924043315 42.8759223732846 43.0648398618742 43.7350678601406 43.8768535575972 44.1275903254629 44.165149143224 44.1847480516759 43.9887940436659 44.1951990198409 43.8442346071787 43.2283102963524 42.7618653280867 42.152428108951 41.2302265358687 41.1154192353478 40.0783860027875 39.4494915211958 38.7987561152991 38.2321011216707 37.6609652269938 37.1840613617205 36.6035579642936 36.1562623966122 35.8125716384266 35.29355068026 34.7346915836298 34.4718415030347 34.7540846824546 34.6700849951739 34.7513819274685 35.1116858559005 34.8927188239812 34.7747308778857 34.4836864137548 34.2240171649847 33.7373638033954 33.431460673467 33.2079884096052 32.6960588859533 31.7608798759412 31.5215735175553 31.9917368960309 32.4880787720611 32.5662360391233 32.6897117436253 32.8013230001575 33.0287605679875 33.3130525236858 33.5046839267669 33.4264444455023 33.5110434317802 33.651528617915 33.9608732498642 34.2844174976276 34.7341762226121 34.9922718442652 35.3325607792239 36.4914573184891 38.451606896297 38.2667496311878 38.7618960399749 40.1010295449146 41.1892458226931 44.0780960680791 47.6651598078953 46.7594981135091 46.982549040429 46.3285038958249 46.0568777310527 45.2921946915149 45.9307817166542 46.268084045036 46.8488921254122 46.3033578473655 43.6449096869457 42.6793438509509 45.3933134789368 46.1165025641032 44.1754909534231 45.1803107798899 46.247203914223 47.9479756172634 45.9601812561963 46.8300556426217 51.2519717010574 50.1433002058548 46.7626866415215 44.1161071071193 45.1246773227703 46.5248951292083 44.3425615420567 45.8059366906159 46.4054410786217 47.1570972185854 44.6794441461895 43.3579933374671 43.2664079205586 41.6628164497441 40.1035486948302 39.1381575113923 38.615103433682 38.11663046407 39.2224831407027 40.5888227676225 41.2356139107439 39.5291894977841 38.8036309722575 37.5788236497579 37.5512713230058 38.2359388785458 39.4431135690916 41.0559687770907 42.8950118966588 45.0847947744021 45.743302252188 42.1296738645236 40.0400534732614 38.5939449734394 35.4083619700341 33.7324718967171 34.4534475731261 36.1701481882942 37.8739154421062 36.1169710023771 34.1827147483183 34.2674126479948 35.1744385190027 35.1076585090117 34.3500766037793 34.9477920414645 35.1349129912187 32.765321681573 29.9481643646963 29.3015900516292 29.2566295478871 27.7496222155409 27.1275698910185 26.3401150974031 26.0073567757563 25.6231950155405 25.5553024268309 25.6405559675705 25.4302345171509 25.2095012861757 25.3516414025837 25.3340539930349 24.9733495339089 24.339099656645 26.7491228862449 29.0763984998588 28.1967800264983 26.4333932226373 23.9446471555709 22.5325260802346 25.541355476301 31.5422409457949 54.657393345629 120.347304625464 148.976841368271 119.551553731906 148.250554230008 152.37517846301 83.2766181530303 45.3880269232171 41.3765297044401 40.2333441404972 43.8165792334296 -9999 42.7088822714554 42.4789866617414 40.8596713102677 38.9400150464346 36.8768439822366 -9999 -9999 -9999 -9999 -9999 -9999 -9999 -9999 -9999 -9999 -9999 -9999 23.0833303848158 24.7539568295263 30.3192876769866 46.1740259658719 112.756309580724 103.494372792576 119.780827060892 123.90798149363 121.614250909508 127.550439172184 131.946885826521 133.240640291361 105.453540001127 100.128793083453 98.3839361402684 97.9608617870189 99.0646828517403 101.152678750839 103.121540321409 104.406653258456 106.137861807095 108.066425870463 108.556432164491 110.183473222102 113.192242990324 116.027189735748 119.848431204567 121.036271896219 120.217616199665 122.905175994145 131.402073091438 138.14126325151 141.866911261251 141.925061217992 139.56104868422 139.915464709773 143.059625973116 149.500030017754 151.264297463562 158.130654709896 154.937794945483 150.579539719862 145.607141759339 138.745564078611 137.908110846427 146.379319547226 158.282312582903 183.678529191949 190.716282132551 192.590109057277 188.627522513568 185.243991523335 193.818763262218 199.061646642728 182.296060477432 133.827906210817 103.6792911254 93.0338126388823 -9999 -9999 -9999 -9999 -9999 -9999 -9999 -9999 -9999 -9999 -9999 -9999 -9999 -9999 -9999 -9999 -9999 -9999 -9999 -9999 -9999 -9999 -9999 -9999 -9999 -9999 -9999 -9999 -9999 -9999 -9999 -9999 -9999 -9999 -9999 -9999 -9999 -9999 -9999 -9999 -9999 -9999 -9999 -9999 -9999 -9999 -9999 -9999 -9999 -9999 -9999 -9999 -9999 -9999 -9999 -9999 -9999 -9999 -9999 -9999 -9999 -9999 -9999 -9999 -9999 -9999 -9999 -9999
-9999 -9999 -9999 -9999 -9999 -9999 -9999 -9999 -9999 -9999 -9999 -9999 -9999 -9999 -9999 -9999 -9999 -9999 -9999 -9999 -9999 -9999 -9999 -9999 -9999 -9999 -9999 -9999 -9999 -9999 -9999 -9999 -9999 -9999 -9999 -9999 -9999 -9999 -9999 -9999 -9999 -9999 -9999 -9999 -9999 -9999 -9999 -9999 -9999 -9999 -9999 -9999 -9999 126.122707730284 116.017889183624 94.5093400468723 78.4947450990989 66.6541030381136 58.8404088410982 52.9712301509146 49.3950612229236 45.8467779641791 41.440898638224 38.3229171261736 36.0116887498413 33.8374631651286 32.2015086462692 30.82065003479 29.3920224837395 28.2061446790713 27.0991679060008 25.7171214908379 22.9748168297842 21.842012541518 22.6654564654947 22.9305569858456 23.2051165245122 22.9745624225392 22.9076689436488 22.9901617649128 24.281023862638 30.9791155244313 26.2681216727342 23.1218115067532 23.284418773314 25.5877508208046 28.5233572574511 27.8684735649354 27.5406058234053 25.4977906877834 24.5553647983914 25.1153197403307 25.1166891142821 25.2771148744964 25.3712901254051 25.8589475846592 26.2919786485996 26.5448719274271 26.3467170546734 26.4585921119552 26.8685155133453 26.8460050306503 26.5118523635392 26.5508301757706 26.8052703113652 27.4241599696908 27.9032499068711 28.0726279003169 28.0740147895977 28.1541809201504 28.409434724116 28.8306173245697 29.7252902949609 30.3749822070072 32.0603567660652 33.2894924265751 33.9504059646174 34.3616828683738 34.7884292634337 37.1568280481192 39.5304292454164 41.1739183424669 41.0794357730024 41.483616495797 42.2681249930015 42.9840850046747 43.1031134039349 42.3998999102928 41.1559603023915 40.0328626447449 39.0607312501747 37.8243517553192 36.3246263624703 35.1435017918509 33.9261964508376 32.8440355098622 31.7492490850227 30.5153190660377 29.7262510849997 28.694041068923 27.9002456124828 26.9848520061657 25.9562093580853 25.3529405145322 24.4173687709085 24.7683066889341 24.9377531271066 26.6535856355148 26.5329062108489 26.0975843298029 26.4081720235988 26.5896029234666 26.7158094951417 25.7698772230189 24.7457151129252 23.7739576335237 23.9736361800368 24.2992038969263 24.9922376476773 25.2903785037662 25.8712991346272 25.3353919632996 25.7852619111263 26.4639518118325 26.9235235718778 27.5840572930077 27.0331692716643 26.6998372495089 26.0999737918293 27.1429702184643 26.9239598748289 27.9466237268921 27.8325148300935 27.7151515568586 28.3437397165987 28.4466356743057 28.5272818147124 29.7079049515624 29.8126403370583 29.7159633594158 29.9315848632434 30.9654317543547 31.0010810354332 31.4242790311557 33.3521698387135 33.0345994331495 33.3167173341093 33.9111108482363 34.3052639730409 34.9792082461886 35.7172907648778 35.7205420207974 37.0304887294307 37.9382181928535 38.234972379804 38.9916268825603 39.8131485395178 39.2124198802721 39.3364847700695 39.0131684414705 39.4757566980642 40.1256767746127 40.6448324047696 41.1383948981305 41.6230274062417 41.6899296073315 41.7155746003152 42.4522286875931 41.8170437154899 41.6545796233192 42.1224472489041 41.8974887745902 42.1995135334262 41.6224819463364 42.2749047184975 42.3249077378145 42.2511887616078 41.9799868211984 41.4355665610578 41.8597504765994 41.3299659985322 41.9220827154355 42.5816146186815 42.4102668604698 42.4760651901333 42.7180158201317 43.5942073482751 43.6401563284455 43.8086450228544 44.1060997735647 44.2345037737579 44.1107019601906 43.9432651551045 44.1228927563331 43.4742023633018 42.637651763924 42.152546262918 41.6769430215667 40.7605295216607 40.0089750723743 39.2227597238135 38.526606673645 38.2253260474134 37.4507509271794 36.9367802268308 36.3660576148872 35.869557745505 35.3750069539566 35.0168061650342 34.592343951729 33.9218166844147 33.4524237314922 33.2391373577122 33.6011630910541 33.5531972513627 33.5353761760718 33.2529103779569 33.2762355065741 32.7798425490157 32.3618467771309 32.0399052405928 31.4908600380354 30.8675039242094 30.2367292185772 30.7044838263003 31.5143537914788 31.3909053362074 31.032642333224 31.0308245361809 31.2277861841369 31.4992783798232 31.4146234668466 31.1302363728387 31.2464762389812 31.5117693744881 31.8432933111385 32.1301097961985 32.5498967771428 32.9627396083249 33.6873858071492 34.2922823209023 35.5699414377551 36.7770848992383 39.2213981915568 40.260230291215 42.5364499032447 44.5687656619122 48.4352132171536 48.8743319080442 46.0276566062896 44.2771334710657 43.2656640374907 43.3071735951649 43.0399235674655 42.8971666516275 42.5003554075215 42.455942497143 42.9206145888353 41.8991868822945 42.3280195962212 44.0997621306926 45.8952258354125 45.1096722798652 43.8247371093041 46.0676909470191 49.5378890143155 51.1690006993547 53.0939792018735 51.7818227117927 46.996292806799 44.4724867037068 43.8305313958574 46.9254120573879 47.0158246455136 46.652641625582 45.0324072166315 45.8177175901547 46.6772593418489 45.2299671748578 44.5670319195314 43.2878090092272 40.8470194832824 39.682003302612 39.003329440482 38.2946160446548 38.2903213455202 39.7967316111895 41.5341610199842 41.9826484229539 40.8389738064562 39.8155216675766 37.6109474315461 38.4764268739505 39.4509950029529 39.5143807798081 41.335076248037 42.8394985303604 44.7809801970316 44.2717173145639 40.4978687561142 38.0306908780677 37.2459743728576 34.8227641542146 34.2474144348836 34.5244482450973 35.7628206980092 36.164455807695 35.0581991215638 33.7000218866401 32.881225232232 32.7370587408082 33.176384096453 32.7986750299795 33.4170605257425 33.5454440912137 32.7810140278565 30.2927422866727 29.455615401711 29.4702429977347 28.6672010468088 27.8412554213457 27.1714062262726 26.699232065074 26.5331039243491 26.1487397726025 26.1464762012524 25.7676970567641 25.662418327878 25.3618192456574 25.1843375236739 24.47849645421 23.9493507078026 27.6724399553131 32.7555003836939 31.6793748196072 31.472497412256 26.8461284980012 23.0561604214807 24.2383564977801 31.3315966996274 46.4414303584495 61.2889058985487 68.7017050734955 113.797870185951 143.796726105882 167.189076892713 100.18386480371 41.734988874115 41.9810019365361 41.8358983180689 -9999 -9999 41.7399111261037 42.0850567165428 38.0005720206359 38.2362493913954 35.2841177557172 35.251704017237 -9999 -9999 -9999 -9999 -9999 -9999 -9999 -9999 26.4121552494628 25.3423160405515 24.8346866297306 24.7100509486341 26.8478928326302 31.2319300452611 51.1142129192875 74.7569083214693 114.859837560948 139.856299070803 117.224894233933 111.991626029129 111.421489260687 127.72336584393 125.195005831722 121.866028769794 107.942719666111 104.03090239639 102.131680313923 101.431384948666 103.272704599806 105.099443457832 106.729001990432 108.980027774939 110.7848285573 112.982305126003 114.222729183444 116.486935466446 119.04261620545 122.301854310373 123.200715950147 125.170016159639 124.976213681025 127.51727410876 129.168770002964 134.215971897 139.095888649567 146.592804871884 152.327119070366 156.376033907731 155.714472165997 161.286029557046 165.137313188571 161.608263292776 165.606578302784 162.968799298568 159.105283897815 157.045781834894 149.223550386917 157.814589567533 177.61768730481 189.070272176566 200.015198648664 193.056229578686 186.362247328733 157.66639719151 142.138298061927 157.853182431383 149.364841678928 130.784492963639 143.962854568125 -9999 -9999 -9999 -9999 -9999 -9999 -9999 -9999 -9999 -9999 -9999 -9999 -9999 -9999 -9999 -9999 -9999 -9999 -9999 -9999 -9999 -9999 -9999 -9999 -9999 -9999 -9999 -9999 -9999 -9999 -9999 -9999 -9999 -9999 -9999 -9999 -9999 -9999 -9999 -9999 -9999 -9999 -9999 -9999 -9999 -9999 -9999 -9999 -9999 -9999 -9999 -9999 -9999 -9999 -9999 -9999 -9999 -9999 -9999 -9999 -9999 -9999 -9999 -9999 -9999 -9999 -9999 -9999
-9999 -9999 -9999 -9999 -9999 -9999 -9999 -9999 -9999 -9999 -9999 -9999 -9999 -9999 -9999 -9999 -9999 -9999 -9999 -9999 -9999 -9999 -9999 -9999 -9999 -9999 -9999 -9999 -9999 -9999 -9999 -9999 -9999 -9999 -9999 -9999 -9999 -9999 -9999 -9999 -9999 -9999 -9999 -9999 -9999 -9999 -9999 -9999 -9999 -9999 -9999 -9999 117.701164114355 115.503657901361 103.87739699645 88.8806069392685 76.3995453902155 66.8346225482364 59.4921532573332 53.403133595399 48.4334663396915 43.5729235176713 39.3277698407029 36.1670399820376 34.3897837740837 33.528043018017 32.184482539637 31.127482712091 29.9293808908666 28.8603722052995 27.8268869733794 26.6463032505822 24.4857551002279 22.2220654475878 22.5959215072841 23.4429244619248 22.8905024677786 22.704494188733 22.9919454277242 24.0674865938177 24.2090005124173 25.9868084326219 23.3590328682264 22.4003731591203 23.642788286546 25.3256355054682 28.4657698797085 26.1012789304452 24.9948842634295 24.3950186362031 24.5576308671139 25.0829290964037 24.9676012364419 25.2237000844872 25.241707540335 25.5998079527676 25.7592916133719 26.3211186002651 26.1769850432301 26.5569213816485 26.8661024464668 27.0412020328039 26.8453404088867 27.0692572611369 27.4921331383935 28.1046692180138 28.3953792802454 28.339055990439 28.6276024862785 28.5793235477973 28.7629343772658 28.986280549495 29.512099021779 31.138979803844 32.2847181188298 33.493681749522 33.9401890160672 34.4700549200712 35.3313560957754 36.4488435489933 38.3468670805952 39.4407070919413 40.6605393656736 41.9830835896359 43.202619261965 43.9592873539395 43.9522834427981 43.502711946646 42.02869882938 40.6723470538107 39.2130173584968 37.7603103678336 36.491834999326 35.2179901970125 34.0076026617334 32.6709270555573 31.3196401438181 30.3491120536989 29.5906776708554 27.9366238461016 26.7611161826408 25.3619121946411 24.4858654494562 23.7192503062173 24.141267794088 24.4268016270314 24.6125187721952 24.7994125205615 25.5247285311112 25.5781092523692 25.3826048700905 25.592216537897 25.5394601735779 25.1337568739186 24.8988018942953 23.6307562536922 23.2723612566831 23.8576433495278 24.2349777336371 25.0989760375988 24.7904041366857 24.7914016318738 26.016072179008 26.4200545176503 26.0013846373065 26.5199362532341 26.432477645493 26.1355213057986 25.514116132517 26.692402597435 27.0292565401375 27.0785777928746 27.0226823174427 27.0308115908538 27.7748704747837 27.8756506988534 28.4640145328239 28.9606277022446 29.1753502428454 29.4849245013567 29.4665733342401 29.7710151632931 30.367935128444 32.3355597378239 34.2013742404713 34.8257001796413 34.7744409354464 34.9159716601302 35.2924641715871 34.9061022283415 35.6670051720105 35.2551996015366 36.4363576668261 36.8772777998623 37.8220193295233 38.2598863260902 38.3887380234082 38.2610611999048 38.1535841900157 38.9478370020794 39.3366457033187 40.1349023221576 40.6062998906185 40.8506877197462 41.0123997788054 40.662115756299 41.1049568199194 41.1851702557066 41.1355941465568 41.3287979124668 41.4183720866748 41.7919151010925 41.7390469044196 41.740502577056 42.0588318554987 42.4471654281384 42.3310271384516 42.2473693264011 41.9849865538895 41.8136190785234 41.4324926300987 41.5241888691952 41.8795801193621 41.8854239821615 42.2603308148071 42.9229293084433 43.0132436367883 43.3776729197203 43.8372589654188 43.9944960866442 44.3442992051681 44.4572870581602 44.3573606053235 44.0765142935238 43.5658094069231 42.9094281593598 42.4977890380439 41.4216594799756 40.809216941918 39.9124152465636 39.1638578420296 38.7379535176482 37.8243529178086 37.0857221966277 36.5001569393705 36.1177045065323 35.1619653536816 34.7784786518585 34.1790562916849 33.702120183088 33.4938955891137 32.8542293368019 32.2253727348441 32.2858612912486 32.2868773682828 32.0651066410116 31.8975122048574 31.4803927811212 31.2149333757829 30.9383149652195 30.513215887436 29.7261548018864 29.6838035630455 29.4986736773089 29.9476092308282 30.2830721186228 30.1402072364188 30.1700783237734 29.8435853374023 29.9527160068719 29.4968403535796 29.6587967742494 29.7691445099847 29.7664704913968 29.9766905513656 30.0460952656634 30.3380551006975 30.9655794288438 31.8314175722174 32.6480880109613 33.7891418359662 34.7332999839631 36.7711985687691 38.2544872091642 40.7895353128475 47.7813888404438 51.52020538529 50.4907507896534 47.6228336369058 45.0404347231524 43.3977069175365 43.6785065522217 43.8455274070591 42.7016817825 43.2394838015895 42.8077266282899 43.5707951486853 42.9315925477414 42.3096527988953 43.8880660123673 42.7186242950967 43.6458125766501 45.5187524729887 44.4267368808526 44.4666628680748 50.0093511148752 55.2836497159824 54.1675962345941 46.9810572598681 45.2467170143017 44.1244937146903 43.9241163000486 46.747871529363 49.0103020095175 48.1578529075394 46.3688017840825 45.9434201508564 47.2570877039127 47.4273583030014 45.1901492298827 42.4256434509168 40.3284195329079 39.6242268491321 38.631464722636 38.2018116080186 38.4597091155866 39.6349389058655 41.5101305372677 43.7055686219238 42.2230458620906 40.8154405895991 37.9737579761418 38.0956334520266 38.4047614395601 39.2128908887088 40.9984817965889 42.2324958689256 43.2618425338421 44.9381371866894 40.8564020622942 37.6668397482526 35.6375869923545 33.9851980979369 33.9254780532558 35.2107651724768 34.2554125817612 33.285797789178 31.6394056566651 29.5318563484881 30.6915574132911 31.7419580564483 32.5879977237103 32.3231625296184 32.6470375627108 31.9540942971535 31.8778936293081 30.7539455561483 29.8875801193443 30.1668659035979 28.9453337573414 28.3405800847346 28.2066850110781 27.7789272206169 27.2966144953488 27.0406412689874 26.6353892023344 26.1970131649731 25.7205155151411 25.0490725602224 24.2646559764471 23.0806039899162 22.3150028450223 28.1270866143275 35.3438788618219 35.0782542769477 39.8344653571584 35.921415265794 25.9150907416687 23.9563085624892 25.2248428619158 27.7928624273974 35.9072276913629 47.2653767029917 71.8360119555421 129.203009976497 167.559158942246 150.486035325631 53.25245150428 45.2289727378411 42.8698152427821 40.2982400757042 -9999 39.4833006600856 38.6158959855881 37.090748326546 35.9784652134432 33.9830629748917 33.9433675541814 32.4406562410422 32.280597643433 -9999 -9999 -9999 36.6889331062324 31.888668495151 -9999 26.4499452463362 27.1622308697612 25.149759080421 26.0174529244532 27.8901688400152 31.7200518337808 45.3567457956821 73.486743130892 123.614942926521 118.527312267295 106.786027410682 109.219802788501 124.447161926873 118.859420439804 121.825291086188 134.889020613144 123.694843780895 121.162693119785 113.184678993348 106.715292343477 108.100120350663 108.838540912256 110.521382082204 112.151485116347 114.57059920586 115.969995682182 117.902332822251 119.428995991786 122.140049073067 124.773052413179 127.660830163538 131.626988989171 138.434619579137 141.512388668042 145.763785929566 151.659022241435 151.142472765384 156.469701175549 160.962929112909 162.962695927417 164.165925094228 170.314914757939 172.20493588798 177.374603585646 187.657275330705 186.13188941687 188.371641550024 181.973554419725 170.160718540837 160.911883309451 166.053804578366 189.877999847595 171.316872482439 205.138119752035 214.430387830603 187.734271364502 124.952620636025 115.306405182929 110.889342090999 99.0268218880821 137.065128688418 -9999 -9999 -9999 -9999 -9999 -9999 -9999 -9999 -9999 -9999 -9999 -9999 -9999 -9999 -9999 -9999 -9999 -9999 -9999 -9999 -9999 -9999 -9999 -9999 -9999 -9999 -9999 -9999 -9999 -9999 -9999 -9999 -9999 -9999 -9999 -9999 -9999 -9999 -9999 -9999 -9999 -9999 -9999 -9999 -9999 -9999 -9999 -9999 -9999 -9999 -9999 -9999 -9999 -9999 -9999 -9999 -9999 -9999 -9999 -9999 -9999 -9999 -9999 -9999 -9999 -9999 -9999 -9999
-9999 -9999 -9999 -9999 -9999 -9999 -9999 -9999 -9999 -9999 -9999 -9999 -9999 -9999 -9999 -9999 -9999 -9999 -9999 -9999 -9999 -9999 -9999 -9999 -9999 -9999 -9999 -9999 -9999 -9999 -9999 -9999 -9999 -9999 -9999 -9999 -9999 -9999 -9999 -9999 -9999 -9999 -9999 -9999 -9999 -9999 -9999 -9999 -9999 -9999 -9999 -9999 110.119496172405 103.649232557149 90.6353487937225 80.1385890712792 71.6561821793516 64.1688589199795 58.4918741083974 53.0695306668272 47.4316957322743 40.7949060149086 35.4655869964414 34.8807339088866 34.2003039978497 33.3182472591665 32.1933507877883 31.623702124682 30.4528261033176 29.6975969269118 28.6467329843399 27.4226870920516 26.5935505682884 25.3965381058426 23.7338653053612 23.5648790898902 24.2614553859793 24.3520028435857 24.5211838474312 24.1726887331164 24.2716646456246 24.6521546263179 22.6632428194196 22.3100568629413 23.5055654645446 25.9648436331904 27.2656741405479 25.811149495041 24.1803707999958 23.7554518115563 24.2958090097464 25.424821169005 26.3405057111204 26.3102661459944 25.3122404802058 25.6521688919464 25.8700245476263 26.5799590413164 26.687495790475 26.8752439681491 26.9164606704187 27.2275659213606 27.6030887428773 27.7074175900063 28.108589839213 28.2043692952395 28.1900108401165 28.453934494361 28.7872207418483 29.0607430004003 29.4488840036893 29.7120709767386 30.3192997660736 31.3452992108339 32.6549278743777 33.5173200822667 34.4645127758618 35.1325114515812 35.9660765340554 36.9290824401692 37.9239624331926 39.3239259288615 40.9088671293265 42.6033432159568 44.1289534589057 45.2875501790331 45.5116643288895 44.2203007778941 42.0830437052264 40.473803248936 39.1858352526929 38.0679576190276 36.2809771814679 34.9555818879943 34.212428089389 33.3644641447951 31.5197972829176 30.4372869133843 29.0017179410067 27.6527090728727 25.9055058299302 24.6473877887625 23.5441939009236 23.270234994348 23.1080677431947 23.3815443932259 23.3875121841075 23.7388677985181 24.8843553416183 25.5555271939059 25.6818131923816 25.068366484936 25.0139874173061 24.8589174429816 24.2906294716704 24.7271796476221 23.8005689051476 22.8590008297058 23.5977574325686 24.6626686474554 24.3978116989179 24.6900548257539 25.6514485915786 25.6777063120885 25.2307744707191 25.1718073886957 25.5174578870577 25.5531346716871 25.0131601906334 25.9019810476717 26.4726554840107 26.0303694213255 26.6578547126554 26.1653387936991 27.0128820734728 27.9342886338703 28.0917174049197 28.2443022243222 28.7205412545807 28.9337971156596 29.0781158310986 28.6704502787746 29.2343472116566 30.7210042439536 32.5507909293138 32.5720485888089 35.2969778531869 34.4850004683103 34.2476638235738 33.6218009983938 34.5976937744933 35.2802566957528 35.4105713780405 35.4743507256972 36.9968037621301 37.1194827158111 37.69108073438 37.8681078355404 38.4974760581856 39.317152971994 38.8911527422882 39.4557983617193 40.0930263185981 39.8714183946187 39.8621598074904 39.7823121170016 40.6378008542549 41.3577790097138 41.4084153302313 41.3963997668022 41.4206537708803 41.6637104394557 41.8770523491528 42.193337408235 41.9512547150213 42.4206727049594 42.5375730967327 42.6650834352863 42.1936178467117 41.9061395606252 41.5898262575685 41.8618812158298 41.5579787893476 41.6966669171465 42.0899734200586 42.63098013209 43.1802315275164 43.3366763743552 44.1050809715349 44.3014059600112 44.9825743009381 44.7763556271661 44.5722394671702 44.2441544920048 43.6678565628786 43.1201342982832 42.1712976499724 41.590987303869 40.7751427084484 39.8546224289289 39.1109580461398 38.337594599841 37.4695583710405 36.6559334069712 36.0440598331968 35.2062168727081 34.6205252496352 33.9582848595132 33.249282300672 32.6980769409512 32.2374970919959 31.6562936074816 31.4979418537085 30.8525563069647 30.8457271183077 30.4221797108312 29.9913800235225 29.8769547115274 29.8946792129349 29.7319251439561 29.1746915230591 28.6618828779379 28.786012218852 28.7942232357834 29.417546644462 29.5000375424757 29.3604914589793 29.0907076049994 28.6668746421088 28.302815443418 28.1303686785616 28.1581678767261 28.0313022350896 28.1915153648863 28.3168609232562 28.6125996124544 28.9208180391002 29.772895494458 30.519251038906 31.78588442006 33.1889585700311 34.4483562032491 37.4030089605726 43.0302800454795 44.5361624065266 50.6956982450945 52.795467651048 49.1129346134328 46.3936123659717 44.3269237863609 43.3598201947043 43.4165763101554 44.7970109716997 43.793403526978 43.5971532252089 44.2653003513002 45.8112921698201 43.103501492934 42.8572178753902 43.9011560623516 43.3022268598614 45.407288583449 45.3929925116819 46.8965494314746 46.2908261293215 51.8747888224504 50.3917929193357 48.2676380736044 44.9562413106384 43.5477371665309 46.2174154137021 52.9555669623535 60.0854425897979 53.7425193154457 49.3039621362314 47.3587424859469 45.6592097614881 48.1648853468735 47.4409921190203 45.2115172662359 42.6068343356178 40.8155910357826 39.6024516931589 38.6382236891344 38.7525933146991 38.7521178879731 40.0452275790078 42.1725117399815 45.0562978558503 44.2512359011287 40.9154203395104 38.5483249814848 37.353989127613 39.1751484175073 39.3162696269169 40.4943568917963 42.0062776560327 44.6908476892652 44.1331291753939 41.7490884045273 39.9481291262796 37.1790351882523 34.0430730668057 33.4940530627202 34.7302388923624 34.2930664157079 32.9605809172801 30.013307774889 29.1647572237141 30.2032736106063 31.3211430483871 31.8228762330503 31.9084702444711 31.9950442765417 30.9037622519526 30.6597485411002 30.3672949550586 30.1560030766989 29.960360728911 29.4840009824934 29.2471808177907 29.2854586377022 28.7979471214311 28.0645022145762 27.9770289911719 27.3363212405859 26.9826289043331 25.5884993231482 24.4653949630078 23.3853206764491 22.2576597078157 21.7142538501612 25.4361050955776 37.3109675140659 39.0840054259631 47.6318205093022 52.0885831483493 36.0187078139272 32.1186725568904 28.6253607481553 35.3328691724491 36.5497457270163 44.8199801282158 57.1426881590109 126.00449593586 164.851793212971 166.379879382292 113.577001414297 76.9649397764688 53.5165420338788 50.1784368107498 34.8261183007104 35.5296207463057 33.1250353098649 -9999 34.2549551074057 31.7090701692539 33.0491854214365 32.8691246676289 31.0747119170175 -9999 -9999 -9999 -9999 -9999 -9999 -9999 27.5226719674867 27.3763890796064 26.7538235318998 28.4912479957741 32.4797996079302 53.577540049871 120.276481782966 135.878811107683 138.996595387778 114.435195087412 107.38176670973 118.358352760466 100.391222084194 110.975868551942 135.312711907641 135.422421298031 132.864613307446 118.641275876229 113.254982561103 113.161800286482 113.256058532627 115.083520825285 116.84353632634 118.415569541222 119.554746419271 121.065894853145 122.655893861324 125.789276077806 132.780851064206 142.524562323431 156.422825054995 155.234059644084 156.460962998123 165.268925585192 162.855732908605 168.23280760195 165.165341048061 171.23220935116 172.301595078334 174.558051047617 181.737504462184 184.213944543014 190.218573586387 201.026898191688 203.111981654282 205.225405051617 207.899322185617 210.037577569984 205.871127952002 196.012289300405 197.8230533808 189.24583499738 200.75311668437 215.53245104533 143.310750643515 117.280290153897 95.8513016830968 97.6696301841075 -9999 -9999 -9999 -9999 -9999 -9999 -9999 -9999 -9999 -9999 -9999 -9999 -9999 -9999 -9999 -9999 -9999 -9999 -9999 -9999 -9999 -9999 -9999 -9999 -9999 -9999 -9999 -9999 -9999 -9999 -9999 -9999 -9999 -9999 -9999 -9999 -9999 -9999 -9999 -9999 -9999 -9999 -9999 -9999 -9999 -9999 -9999 -9999 -9999 -9999 -9999 -9999 -9999 -9999 -9999 -9999 -9999 -9999 -9999 -9999 -9999 -9999 -9999 -9999 -9999 -9999 -9999 -9999 -9999 -9999
-9999 -9999 -9999 -9999 -9999 -9999 -9999 -9999 -9999 -9999 286.12578863878 279.966702056658 -9999 211.116504219929 224.066674139483 -9999 -9999 -9999 -9999 -9999 -9999 -9999 -9999 -9999 -9999 -9999 -9999 -9999 -9999 -9999 -9999 -9999 -9999 -9999 -9999 -9999 -9999 -9999 -9999 -9999 -9999 -9999 -9999 -9999 -9999 -9999 -9999 -9999 -9999 -9999 -9999 105.126639103433 101.012893432673 90.1823136364869 79.1779385285254 71.0624657844944 65.4740992657283 60.5469962939385 56.7457146309431 51.7647158307935 46.1266963188487 41.0188197274372 36.6301219092535 34.5226487314608 33.4684060382262 33.084514833761 32.2296940388712 31.4805986033139 30.5163634824861 29.6893819124173 29.1306033803596 29.1849001179109 28.510246538583 28.1935711128498 27.1625974317641 25.5311967778381 25.6636788811483 25.1506596748157 24.8779165930932 24.7047271098517 24.6780767929706 23.3362072309959 22.3665231224323 23.2236249049831 24.325290840259 23.9712130745563 25.4973253495331 24.3068598310962 22.9714964897642 22.6582596171951 27.3229183408126 28.1483998513589 28.7224294986331 28.190111859699 26.5835860020763 26.3032524028636 26.3769283309841 28.2837312988475 27.7945980707104 27.6764316934921 27.8496558264974 28.1973675188143 28.2174937696076 28.1189427372296 28.222377971178 28.4762696490505 28.3957847030539 28.7530357349386 29.4480833992912 29.6252205147451 30.1656105849052 30.5733674556221 31.4014983891431 31.355356809892 32.4598921327514 33.9712715947839 35.1108847588984 35.3436465109924 35.7024036298798 36.5226234819568 37.7569119991279 39.2335178378889 40.883765818348 42.9816448007816 44.470104842765 46.0092624186919 46.8862468770703 44.5266645154293 42.0705741368717 39.9995743321603 39.9345179438402 40.0112020063277 37.0342415192219 35.179384655918 33.9454981489451 33.3101625338547 34.7551042711506 33.0767015966193 31.4802712054015 27.1878399811568 25.5674684343177 24.2650828921666 23.4314526653982 22.2693719600065 22.4411378429835 22.7934045274142 23.2725228767106 23.3262897077968 23.6385702979935 24.3963884431179 25.2124933617426 25.4282098848279 25.1730077316082 25.0934705842421 24.5374273734564 24.1622910210234 23.8437840682017 22.9415019848382 23.7547774515758 24.0869563581409 24.1024163029719 24.2116502784773 25.603185304121 25.2054124814772 24.9093511178489 24.5379780740789 24.8911917312562 25.5103048723222 24.701078746682 24.9834135274515 25.4996801545207 25.0667839944928 26.4842271940255 25.8104393353109 26.5066354604128 26.8694690333391 27.3699848091266 27.3601492849251 27.7210711846039 27.8049165449704 28.4698912041283 28.3497985533325 28.1302566641 29.7180264659092 31.2680009147443 31.166960691678 32.7747946574215 32.3712349280333 32.6736044006094 33.0837323210447 34.4755641883173 35.5448130535979 35.5112562364689 35.4575958387311 36.5860364086601 36.4590019440486 37.2463433841867 36.9678535191068 38.3572926238404 38.2206877781203 38.8381967994605 38.9920460097338 38.9362893586047 38.9167208312719 38.8582590235957 40.0256935791464 40.5521035247847 41.3027172582127 41.4730527082632 41.3772371835252 41.5208370722355 41.6269790438533 42.4115167887465 42.6284517826343 42.414547559722 42.3275360841739 42.4492551751726 42.372080466605 42.0815955351845 41.9654365949083 41.5361845163515 41.3009415932035 41.7561498523239 41.9533018743885 42.134062139473 42.6898086338068 43.1531818535999 43.7277669345241 44.4533662171937 45.2237047501157 45.1068363842163 45.2671389646186 44.9750301444704 44.6831015309456 44.247184164178 43.2909819216515 42.5578477705181 41.6635474740153 40.7839662363272 39.933157239016 39.0464909649234 37.8999874534011 37.2335293990565 36.3252733658808 35.1372800540575 34.5326375045582 33.5395208134023 32.8431310299939 32.0766563061672 31.4893430731805 31.0531592255994 30.6223554330267 30.0539597531714 29.6551809559391 29.1145581683981 28.8638855879008 28.8796794920661 28.8551552204547 28.3785940018563 28.0910140192193 28.0178502444787 27.854116428335 27.8728889402634 28.1061141239315 28.4973485637149 28.7055409281885 28.2912401777212 27.9941506561064 27.6168379313692 27.2539894462864 26.985665709184 27.0113431499552 26.6722229998245 26.7309294056681 27.0985341456576 27.3948692740592 27.8938053470549 28.6573048043337 29.8651701737623 31.0613444542954 32.5334221604342 34.7423837709117 36.5537989820105 43.8983842607325 52.8785512479072 53.8269664205528 51.3030890965556 48.1035343506089 45.7521055089949 44.6620572475064 43.8784216440836 43.4351241777978 43.5926384145484 44.3328938165409 44.1357838188726 46.149666203263 46.8684384078933 44.9194379294981 44.5832081843747 43.0898875040576 44.8469981324773 44.1358259313923 47.2965727879157 47.4382503526517 53.0451736287137 51.7271789411215 45.9968712469197 43.7356068894852 43.4401905538065 44.0716120521688 48.109519017766 60.1154840121229 73.4818862897404 59.8232449021396 48.3837523722787 46.7333372633998 47.1176664499166 48.9031539794842 46.795733655514 44.6039466824082 42.5231932168869 42.1840983695231 40.3861720948233 39.0137188155229 38.7342424899447 39.0562590506609 40.1714316159075 42.725657440246 44.452516094394 45.332342456569 41.0211594611293 39.2241761474364 38.1279195889557 38.903531913277 39.5627186924216 42.4794209137727 44.0116566029918 43.6062126574255 41.8086312467014 40.6610553874262 38.9316389923886 36.6096191152495 33.9810315406479 33.2125979159442 33.175447020741 33.3858647740703 32.6450225112689 30.2310035823461 29.968580483796 30.9212387613569 31.644899275968 32.027462596446 31.2905351284735 31.2188189249704 30.1870149569398 29.7335144606482 29.4717765932196 29.582732561322 29.2431809689996 29.2414795155341 29.7043293618784 30.1166575256008 29.7565801995366 28.6884293285969 28.1824113812133 27.5493102286582 26.6691100633506 25.0174930602094 23.4857298355333 22.9208510109814 22.5593590296883 22.9079807295722 24.7434882907437 35.539142673135 36.8441464276598 42.9612113161087 56.9785768576668 49.6096319527229 50.2176572981508 59.9113781752658 45.8771206201089 51.2582332272458 51.3349064668277 63.5069908483631 130.87839152351 154.820352444753 154.840359422434 151.465864971864 134.141893087616 78.6811015210872 35.6645463360508 30.3178132015297 31.0299116983702 31.205560142479 29.8764549105662 -9999 -9999 -9999 -9999 -9999 29.5047823037558 -9999 -9999 -9999 -9999 28.3853949996132 -9999 -9999 28.6595952722705 27.9835961961891 30.2064399152145 35.2187922036226 46.7455111096299 93.9861757154109 105.185878761021 120.85114903452 126.109466089781 94.1670766478729 113.090812155932 109.134244831677 119.131079849826 131.483361998046 135.2962983527 129.971243709853 122.004444398165 123.206658801887 120.542803661336 118.894609410338 120.555202430381 120.920203184742 122.5373244349 123.867801866658 125.58340644836 128.069185451665 131.784695802375 143.088432006032 162.095165144025 169.120180975102 171.315417067756 173.061193720339 172.81932738658 177.38679123507 179.115010482153 182.650403080066 185.77218787097 187.307926019499 187.954020807876 193.840401697899 199.741893274105 202.19908121165 201.529818342169 197.517580739459 196.068419213579 211.810276438065 214.454109393698 215.603897032239 210.950472418428 186.530963799107 147.596728250927 122.227882417566 143.250360036298 110.365638748495 92.1887747108253 -9999 -9999 -9999 -9999 -9999 -9999 -9999 -9999 -9999 -9999 -9999 -9999 -9999 -9999 -9999 -9999 -9999 -9999 -9999 -9999 -9999 -9999 -9999 -9999 -9999 -9999 -9999 -9999 -9999 -9999 -9999 -9999 -9999 -9999 -9999 -9999 -9999 -9999 -9999 -9999 -9999 -9999 -9999 -9999 -9999 -9999 -9999 -9999 -9999 -9999 -9999 -9999 -9999 -9999 -9999 -9999 -9999 -9999 -9999 -9999 -9999 -9999 -9999 -9999 -9999 -9999 -9999 -9999 -9999 -9999 -9999 -9999
-9999 -9999 -9999 -9999 -9999 -9999 309.272850542529 308.646125361985 -9999 -9999 290.516286857511 292.825078118366 214.453289454653 204.434691943825 210.569613255905 -9999 -9999 -9999 -9999 -9999 -9999 -9999 -9999 -9999 -9999 -9999 -9999 -9999 -9999 -9999 -9999 -9999 -9999 -9999 -9999 -9999 -9999 -9999 -9999 -9999 -9999 -9999 -9999 -9999 -9999 -9999 -9999 -9999 -9999 -9999 104.655434612078 100.355371233217 90.4139835977878 78.3011791374863 69.3734796182104 63.880907530151 60.4068376389986 57.7281820278872 54.7796607227834 50.6692200319681 46.0082806282083 41.6463018272812 38.7256796495477 36.6455603524824 35.2719228365053 33.6854535257865 33.413957042865 32.8050305752561 31.9611801950457 31.5543542001518 30.8806234356635 29.9735898256089 30.4790303660851 30.2898777400511 30.4541417744781 29.0708559182861 27.2603436961396 26.2469214719785 26.2273837809296 25.0167008172923 24.3885542357959 22.6759504159765 21.8929910767693 22.0593396085363 24.4956681782316 23.8719748639965 23.1984891948914 21.4857694010856 21.6137834104346 22.9667710197865 26.834478291556 27.0540142036731 27.9560017760483 28.4782000659712 27.7115280624317 27.684466175864 27.6893129000127 28.1780829203105 28.5890545126332 28.6676199122591 28.3152108307748 28.0415536800716 28.2138866627869 28.2734409060596 28.1797116479614 28.3977129771023 28.7546375994221 29.2819898066595 29.9596843077013 30.2451910751856 30.2816745042599 30.9619307905717 31.4367765660011 31.5943844603023 32.6810466886256 34.1133342565428 34.6453179969626 35.1617794624872 35.8171777197932 36.3554788220507 37.773875816796 39.3975160976079 40.8174960193294 42.3145802421212 43.7171790373749 45.4285509242108 45.8890825979504 43.0717676162436 40.3267901209472 38.5804866534148 39.5770391087575 37.966080952731 37.7062562966165 38.9193854793351 35.8346742385611 38.924473614894 40.5313649003662 32.768418576469 29.6998701582898 28.149769010924 26.6634018406028 24.209958880008 23.2423668792205 22.4503853942382 22.4763465061969 22.6299938469926 22.6790712656631 23.1600978743179 23.4346947281979 23.6611210713196 24.3468086921661 25.0350315543938 25.3573820244688 25.3199620448577 24.6313925474564 24.748441650741 23.7937267084989 23.4653032972477 24.2001681763802 23.914749275965 23.2467941565679 24.1332906473876 24.6628652423932 24.3294106756864 24.3881873750505 24.0213210608037 24.6830319326038 24.9139112029046 24.4908364830967 24.1319742577373 25.5051636659866 24.8434093800647 25.8200382837862 25.2277142163616 25.9680057968556 26.9075310401749 26.7572704040627 26.7440147935686 27.4853004688147 27.7328723743849 27.8308934151375 27.9161819020864 27.2560937148692 27.6831230973286 29.3969008667247 30.0806503092992 30.7404910309083 31.704297237562 33.0061281141671 34.7963973330406 36.3835094120421 36.1085259007309 35.6548103660561 34.9148327606508 35.137551270835 35.9340352838402 36.3273537298347 37.0177614642416 37.5731162313635 37.2720511186683 37.5183612885676 37.8958400378263 37.9295834447561 38.3920532096926 39.4401126220853 40.1867728286604 41.6961841491761 41.8423642709724 41.1656076688612 41.3477831755708 42.2146193531129 42.6099106029622 42.5449485671004 42.8271706789285 42.7466428525329 42.4876785242111 42.7354643845741 42.3762659713573 42.1047431745476 41.8878160505512 41.3951468956247 41.3494468324559 41.421275669719 41.6653836753941 42.2083411090267 42.7403894145771 43.0426648010869 43.8051725601214 44.4661575244821 45.0823841695237 45.2977034972195 45.7563321520675 45.2927654453689 44.7171414230635 43.9879301049464 42.9562681736585 42.1965737989738 41.6368827625989 40.4542784762524 39.721849901956 38.7542066742869 37.886719526791 36.5857633438782 35.4229121187283 34.4657759265384 33.3859824500675 32.3433073794638 31.5361925724578 30.852393776996 30.3565710662239 29.5180100053354 29.0041894422651 28.6808754754651 28.3223896329995 27.7792033343427 27.7096751703434 27.4826151074168 27.2852977237195 27.1956364674957 27.08608447339 27.1501262227737 27.0711192331121 27.2481559955009 27.5959285590649 27.7897975723525 27.9207395573696 27.4451352617802 27.0844605840952 26.6174178622694 26.1742030255822 25.8351301450731 25.5962776632189 25.3865884270184 25.4073684946452 25.5992411936569 26.209684843582 26.6717678293583 27.6185855394748 28.7129971108205 30.4865098031162 31.8593600221993 35.9269671875128 36.8140657200185 46.668613721659 52.0197848146143 51.27765357416 49.9888836181036 48.7325635394592 47.5827041543368 46.2861526535498 44.7009021116161 44.3330043375676 44.2117645140709 44.2779881999937 44.732929216845 46.0768269305496 47.5348838288452 47.8423389684705 46.108262122992 43.3589253717983 47.1651542501505 44.6664000175298 44.2961216320328 46.4158016235573 51.0747651942268 48.1955959231613 44.1317770693845 44.7680381799372 45.7841253185845 44.4659004197101 46.2286797593375 47.8507537454267 47.5764290818913 47.7471407890971 44.3270228313542 44.7843622468293 46.8110649883506 46.9503228664347 47.5005045038501 45.3816839896954 44.1811691467435 43.6840344576894 40.7843559549105 39.3881866898715 38.7029601125302 39.8801602395535 39.8252075018196 42.1071429478624 44.1525895762729 43.8799595461318 41.6984928587253 39.3378739889159 38.366456302 38.5232380309131 39.1995658274557 45.8139608856543 41.7735023720195 40.43276059446 39.5303918317705 38.5907641836246 37.9772382681639 35.8882220212173 35.0381061325648 34.121726779544 33.4130595891933 33.3770997784686 31.7418359425576 30.1168146553793 30.4875980352467 31.1037576485213 31.9333927727122 32.1224457018475 30.7421742932525 29.9198005501245 29.7155705386256 29.1413837520405 29.0665618244861 29.2686494480153 29.0968716507559 29.1965762937031 29.425191329018 29.9220919019691 30.3035810877498 29.434344550235 28.3627551802934 26.8599698992197 25.5487093634568 23.9604821281668 22.3151552025553 22.5074624054567 23.1915821803917 24.581519126426 26.3585694047239 30.3037249352119 38.1023320171174 42.8135709753345 47.8559521881039 59.3488438506495 77.1906557382797 75.8682996461762 67.4173546850164 76.4294698050378 82.770514953474 95.45397205813 128.513177797106 146.788075647033 150.133472514148 154.993757413246 162.298372849887 146.444170102273 79.7611437078665 39.7887131280474 36.9367319669483 30.6435139657865 30.4812984412559 27.4115734620506 27.5185135375372 -9999 -9999 -9999 -9999 -9999 -9999 -9999 -9999 29.1236882695416 30.5115027542067 -9999 -9999 -9999 31.5614347268173 35.8944101052149 42.1186193860564 58.688375055545 98.5168696367474 136.04956328685 133.188441810279 134.035937089622 117.101686833628 108.735693200104 125.836161460491 133.17360698489 136.87763037432 139.282540007659 141.461784035292 135.912404467713 127.579950812647 125.472931351905 125.047608976672 126.717160662349 127.256505156403 129.026600266108 131.874381981644 133.755429687434 140.362104790985 165.000866545032 171.115386319498 173.522929057116 175.890400838274 178.827031067777 181.522175526242 184.429508905199 186.411207419682 189.627413301758 192.488940341705 195.010407066948 198.014923248555 201.253083312514 204.26369761168 207.609366816518 210.349684229539 197.549307000678 201.049391213485 171.091971080602 149.867235473078 128.704689044563 105.213118295639 91.7369927174436 90.0044391224919 88.7011021732413 -9999 -9999 -9999 -9999 -9999 -9999 -9999 -9999 -9999 -9999 -9999 -9999 -9999 -9999 -9999 -9999 -9999 -9999 -9999 -9999 -9999 -9999 -9999 -9999 -9999 -9999 -9999 -9999 -9999 -9999 -9999 -9999 -9999 -9999 -9999 -9999 -9999 -9999 -9999 -9999 -9999 -9999 -9999 -9999 -9999 -9999 -9999 -9999 -9999 -9999 -9999 -9999 -9999 -9999 -9999 -9999 -9999 -9999 -9999 -9999 -9999 -9999 -9999 -9999 -9999 -9999 -9999 -9999 -9999 -9999 -9999 -9999 -9999 -9999 -9999
-9999 -9999 -9999 -9999 297.022879875699 194.759209110846 249.188252431946 247.801620946747 -9999 -9999 237.163670849441 247.501591404828 207.528451701519 -9999 -9999 -9999 -9999 -9999 -9999 -9999 -9999 -9999 -9999 -9999 -9999 -9999 -9999 -9999 -9999 -9999 -9999 -9999 -9999 -9999 -9999 -9999 -9999 -9999 -9999 -9999 -9999 -9999 -9999 -9999 -9999 -9999 -9999 -9999 -9999 121.568906343373 102.799430015303 94.7615600638383 79.1259006739691 70.0094064054974 62.2710503203213 56.9085679413699 54.95063666508 54.602937915268 52.8550339613234 49.2582602820735 45.7336403967235 42.7901775886276 40.2067862854238 38.2148306029714 36.5206417605038 34.9796745148532 34.3406384740366 33.5849063741253 33.109036426108 32.5126944689983 32.1787073875605 31.7668004068473 31.7045121808845 32.2351030138565 32.6746117937442 31.9348254361593 30.8181253360776 29.2136346375866 27.3406925491161 25.2144821969918 23.5275398459009 21.8194347651701 21.0046867990999 21.8221004213527 23.4464586789979 23.9498870886714 21.545534630829 21.5300164068741 22.1968845170144 26.7181989408421 28.7830335656413 27.1654410250685 27.9107692094071 27.9157750937493 27.3920448411347 27.6723521115734 27.7067330273349 28.3736837216863 28.4817175350009 28.5977045149291 28.011472606446 27.8096728472311 28.2844523010072 27.9926857310009 27.9597060812943 28.2833216153951 28.6242366324266 29.0859281896993 29.7571782904006 30.4071523526329 30.6091326626614 31.0986767384353 31.4371853287732 31.802527397154 32.6628332804218 33.2069216918954 33.5218175658132 34.0992133605904 34.8568793111517 36.0787507488613 37.5778540191406 38.9969488086084 40.2605022059593 41.6762101008559 42.5268745472748 43.0034269895163 42.2145754004439 40.2563822083796 38.0211812491017 36.7578477734941 37.7149672586385 37.4697643791433 45.7101994809304 51.3996251037437 44.2441398546792 37.4829904340107 32.0212336279697 29.6117871183066 28.2255639376947 26.8073814501827 25.3125842503445 24.1907869086059 23.3104520161714 23.0995518612086 22.6344739028803 22.7609292126758 23.0482179629092 23.3439340282062 23.8883826806518 24.2999962040839 24.9611221024878 24.8592005751504 25.112916003548 24.9009833235678 24.9149220222635 25.3465309458377 24.3043772595507 23.3126867551101 23.5580848240281 23.5639153845495 23.8159781305802 23.7657859951806 24.7881733875291 24.0335680935201 23.845616122402 23.7997628781664 24.3210164920325 25.527556601744 24.5154535977264 23.6234179130751 24.8841363813988 25.1442509417072 24.8590735094094 24.895416022234 26.0697001775132 26.7459918426035 26.801847139242 26.8883661685422 27.3803039043917 27.483866188479 26.8018479267788 27.0357362971481 27.6795843127973 26.7390168449552 27.5165616593361 29.9305789499904 30.7766416202725 32.8734591284026 34.9245831161455 39.0160930659638 39.6726949792169 35.7000116187956 34.5105105059277 34.1958798881727 35.1170312256429 35.1606318262989 35.6838156218537 35.8311431239694 36.2477953827109 36.2983548096284 36.7912007658321 37.3970578999869 37.8576969393513 38.3150679805913 39.3784132121802 41.2151686550671 42.3305445791423 41.3907600519523 41.5989754818104 41.5403046420842 42.1675469824436 42.7027753330499 42.6702445157207 42.8715077835675 42.7425272107465 42.5655083783158 42.6483291237622 42.3000873520679 41.7156813657173 41.3648039584674 41.2173921431721 41.0651746998975 41.2119351211891 41.5230116729474 41.6513533479856 42.3696288597841 42.6124088602675 43.5428258146776 44.1954721436026 44.8933191300489 45.2601900518239 45.6490655347981 45.3278517842551 44.5110728701936 43.9999096371317 43.2933663954217 41.9805324460818 40.9118672053726 40.1474328492044 39.1332493147427 38.1273824435643 36.8341199420571 35.9557258654738 34.756638666573 33.5260539964981 32.4467648047295 31.2462131921467 30.4145794132287 29.6586889040725 29.1009705512403 28.3862527491745 27.7981791163771 27.3213864103395 26.8575494842167 26.3984977005335 26.1654236042505 26.1696863049667 26.1062169870385 26.2402345089151 26.0444781473619 26.3555774795583 26.6408136011547 26.5990535225009 26.7522708013613 27.1043617609721 27.0062558234371 26.6499775318652 26.1990452774469 25.6983267424342 25.1238043693567 24.7679888696265 24.498236059125 24.2396498642705 24.2679184472714 24.4804894442006 24.8745540378599 25.4338603663598 26.5255098632996 27.39933308013 29.6244836094071 32.273117539352 36.4812907080467 39.9522818240665 47.4249730272615 54.1451594218866 53.3633615710824 51.3950525704457 50.0222682974971 48.2746106102846 46.8943392299077 46.5583090978265 46.1179508149519 45.8588008154508 46.1549044088851 46.0052441925421 45.943130015232 46.7125084329228 47.652979405662 46.0111283238326 45.1359381575235 47.3081825528554 45.7879935899567 45.7076443600823 49.0863893306499 50.6126479582729 46.5258207620721 44.8789207067257 46.4873034912598 46.521809796763 46.1170646687507 46.8122412710099 45.9037167427255 44.0805638176567 41.8473047677136 41.941269284725 43.5161834145162 46.0442578405543 47.2050994687569 45.8912888365234 45.1699993999574 44.8415990494936 44.5844875415758 41.5820751177876 39.9813129178678 38.9119882819113 40.1345726384681 40.9708354006768 41.3232299610708 42.2862903188497 42.7858811437716 41.8813252061052 39.632421459286 39.3215149551125 38.4253176920614 38.4437607938994 38.473049172006 38.1789930761579 37.9306425527959 37.68003550827 36.8037080250285 35.9973187683449 34.7158466127812 33.5736503444954 33.5153186637935 32.8101171259426 31.7879445830273 30.7219630779617 30.097192396608 30.5852871396392 31.085001623026 31.3264581130105 30.932059294097 29.7261610986654 29.355750354396 29.6216393877944 29.2492791032071 28.9594953535413 28.9367066433957 28.8696063461219 29.0668975315517 29.2764077696717 29.6099500761037 30.2163759858605 29.8637410522219 27.9790396793426 26.3928068871497 24.5843570494095 23.2034732503785 22.1950426563023 22.5099427554177 24.2741666858591 26.4147875262661 30.0387822915624 36.3214305363515 51.7389091599057 68.7857674145207 50.6982285788161 62.3864312062696 66.2107966015028 63.8297537960203 62.9074292376551 70.878119989517 88.0880507078345 108.829172799345 133.278080557974 134.588755470086 136.886958578589 140.866585091143 155.632608552897 162.353818112535 145.310276544668 81.5928711584659 37.269845181087 32.8646129126783 28.3489552418894 27.1127054353109 26.392977905261 26.6692166125321 -9999 -9999 -9999 -9999 -9999 -9999 -9999 -9999 -9999 -9999 -9999 -9999 33.3633909535923 36.2597018163607 39.1822841832262 65.9601081115726 79.7150905770609 117.372952329543 118.637459327781 127.799138271454 110.895715222871 114.320356752564 127.683648484821 134.22655050363 137.150822303968 140.136201883892 143.301115858333 139.149617571668 144.578475527958 139.598023643835 135.357871753314 138.098320752371 139.540056878937 136.204031521936 138.578610374212 142.870301684149 152.219530017993 169.100652873437 175.293695178823 176.372394760126 178.60850481045 182.499551469145 185.482669219475 186.473053665189 187.870502936093 190.294145714554 188.056720730419 184.203010025927 202.796637032724 204.735089842094 195.879720186488 154.331058484085 120.273686976228 113.061709017435 110.727455750435 97.2968956200085 90.97780580157 87.9643488683135 -9999 -9999 -9999 -9999 -9999 -9999 -9999 -9999 -9999 -9999 -9999 -9999 -9999 -9999 -9999 -9999 -9999 -9999 -9999 -9999 -9999 -9999 -9999 -9999 -9999 -9999 -9999 -9999 -9999 -9999 -9999 -9999 -9999 -9999 -9999 -9999 -9999 -9999 -9999 -9999 -9999 -9999 -9999 -9999 -9999 -9999 -9999 -9999 -9999 -9999 -9999 -9999 -9999 -9999 -9999 -9999 -9999 -9999 -9999 -9999 -9999 -9999 -9999 -9999 -9999 -9999 -9999 -9999 -9999 -9999 -9999 -9999 -9999 -9999 -9999 -9999 -9999 -9999 -9999
-9999 -9999 -9999 -9999 295.602312982827 -9999 233.745004675645 -9999 -9999 -9999 -9999 -9999 -9999 -9999 -9999 -9999 -9999 -9999 -9999 -9999 -9999 -9999 -9999 -9999 -9999 -9999 -9999 -9999 -9999 -9999 -9999 -9999 -9999 -9999 -9999 -9999 -9999 -9999 -9999 -9999 -9999 -9999 -9999 -9999 -9999 -9999 -9999 185.381798097384 162.657730366181 126.22145070039 100.167710301073 86.826701410469 72.8008410088458 64.4012530140217 56.5608496805891 48.7389873188278 48.8922399146059 51.4722829381344 50.2839124706796 47.7806946032427 45.4676784597645 43.2800982355462 41.3600758376519 39.4581167536643 38.0558550161688 36.8671179132356 35.6292488321194 34.5819249004738 34.1049089002726 33.6690069041343 33.244823589321 33.1242511437042 33.8151135596034 34.1044949723503 34.2223068595163 33.786991508305 33.0732219518165 31.4355868249949 28.1038480212592 24.8073769857571 22.2083149410846 20.6786047217584 20.7256954259834 22.0067345156513 22.8619056207449 23.4643033974978 21.1736919186807 21.3729098102221 26.0189160176477 29.172921374332 30.8908595998671 30.1625575302755 30.0455302242502 29.1923159964207 28.6764597835861 28.3367935842552 29.5214376251937 29.1813740056499 28.9153103734947 28.4179351277097 27.6377796843882 28.3755081539767 27.9899400465328 28.2530541062349 27.8579661406319 28.7691820758503 29.2443038794556 29.7332989153832 30.3936147629437 31.217836236902 31.4393430143882 31.4584262555422 31.6685980314673 32.088752616761 32.7097462880441 32.4074213650018 32.9175759353792 33.1547264403747 34.4567649849732 35.9049236402919 37.2649692024181 38.4494576064339 39.5362422855323 40.2531803682417 40.8497583491557 40.3728218179528 39.0857780077242 36.7318810182226 34.4541906800753 34.9716576750842 42.8754044750158 48.3727672733045 50.7346430472132 51.3068845926527 46.3403082945735 35.456480979084 31.5518765535547 29.75060630189 28.2128835465982 26.7789496034642 25.69315275045 24.6270622682077 23.7763598805021 23.2635775600983 23.1457127742358 23.2178208240287 23.633335552223 24.2525761874776 25.0042357745924 25.4269533769304 25.4804075442061 25.405716278878 25.667989971265 25.8424558366989 25.0148890855133 24.6399123929854 24.0880731046734 23.4672212086155 23.0821758804264 23.0326539130307 23.040804172642 23.7476688535395 24.1840526918628 24.1465435029675 23.2969652605172 23.8210163712085 23.4653182762533 25.1640201994879 24.0902396037564 23.1753106117444 24.2002564207141 24.9407005698894 24.3454302119202 25.0685392383424 26.2825975403725 26.9340043256616 26.7828960413818 27.2972661732304 27.1698407688081 26.9272983606731 26.4110451080472 26.226474958874 26.7871579654512 26.8151713807773 26.8439741936043 28.1886437410765 29.116166943112 31.0794730255304 32.1608839566468 35.3970507961288 34.8305869922761 33.446795427813 33.4615923918591 33.6669051708889 34.6895034818102 34.6369161780271 34.7601655365321 35.4876863211959 35.7302763034873 36.6087837775421 36.496274506452 36.868856001138 37.0499955556745 38.4915666801728 39.3511171515869 40.5667513716272 40.455756131164 40.5212683653103 41.4238137013962 41.5169654956906 42.0771402954036 42.1159302267195 42.5914407717036 43.2459759909939 43.7718781287294 43.3817920999222 42.8901001039507 42.4326575985207 41.7690653109885 41.3364981007366 40.8482454074903 40.5803511189506 40.8149902993355 40.9754367261342 41.247454025939 41.7999188889364 42.6561518474133 43.7145387814508 44.1896939304955 44.717229446617 45.2543736436705 45.4172303228293 44.8146070199129 43.9122147233763 43.3245433249557 42.5270725424277 41.4536065625695 40.7369446235383 39.4676056098534 38.7316451032223 37.5196753630683 36.1543704310955 34.9415119705198 33.5688133542588 32.2828091683078 30.9957102141582 29.946300935724 28.9505665232831 28.1965760812914 27.3592783097547 26.7850597534325 26.3449969049152 25.7327512412352 25.3972315184303 25.2761757714118 25.0595261837124 25.1826928934993 25.3831281203991 25.3313519857066 25.5695136651991 25.9012711918307 26.0541449809167 26.0182391535111 26.1341990051824 26.4168131811048 26.2468704200599 25.770324150818 25.3603741144267 24.7455672809541 24.2493623729058 23.9881654486165 23.460239071863 23.1145466982792 23.0514502582559 23.1391895498177 23.6270818653908 24.5944795772768 25.6115650842557 26.9209624350971 30.1921677355126 34.5565451165624 35.0494844427878 41.5690121635587 49.2359274426942 53.2425461387283 54.6970085327252 54.2923228864189 51.5032687984662 49.5200161240559 47.8870030298478 46.8703206040437 46.8439625862565 46.4077105954755 46.1620682131391 45.9442590823646 45.8578264600123 45.801919930508 46.1189874473145 46.846933331921 47.1273044923073 47.1926065674099 49.0357017196801 47.6298810703012 51.6588611422121 47.9730953221913 45.1497542717798 45.8860247726149 48.2449780513542 50.7750874646062 47.8666841877464 44.5496194848352 45.3252559559902 44.5481152768132 43.3653310520188 41.2223562266015 42.7607250212284 44.4570253077118 44.2261915905496 46.5009100224394 44.3131727359139 43.4509607899458 42.2485080468241 40.4853543478626 39.3232853256079 39.2119060952012 41.1771450210833 44.124362467775 42.2779027393 40.1760698067524 41.6883343770307 41.8735523651634 39.9016867968816 38.358067566431 38.8760773365837 38.316488381191 38.375232629981 38.3750704522245 37.5011958788991 36.121639709044 35.2277288128068 34.5721989716635 33.6992842668894 32.8392644933743 32.0670965260459 31.6238949354571 30.6337664875154 29.802325928093 29.8444483693951 30.2966129829242 30.4703613768514 30.4604843366751 29.8403210360752 28.7021251104306 28.8490534369618 29.6023995487851 30.2416921357895 29.3461550134125 29.2190940534261 29.2190802937471 28.9047692891129 28.9162988316038 29.0968937145644 28.7120215012793 29.1125744683668 27.7504912099166 25.7371490855916 24.1477227975167 22.9139028905016 22.8096112442953 23.9860666628867 25.8972252575507 29.3686500867413 34.0659523332816 40.381021591495 53.6576877583831 74.7722105790197 62.3972782391455 58.0975257776394 64.6441212345403 66.6307513262866 64.6856749644794 72.3379907502415 84.4328092347417 96.0762982755056 115.540412368125 129.620479486203 131.318827804917 121.931410400271 139.939762913472 156.578906404156 159.502069661185 111.267060328202 34.8541237111004 23.4222450591974 24.0162996973148 30.5540183104938 25.8468499002939 25.2944703036264 25.5407039365533 -9999 -9999 -9999 -9999 -9999 -9999 -9999 -9999 -9999 -9999 -9999 34.3342033738465 35.5394084182341 36.4713372692619 41.762386474765 110.173341163479 123.982353075488 131.708755138749 130.085474732294 123.319841979407 118.957118921406 119.074203700366 131.720057143628 137.733369541878 140.534160437121 143.559471233711 146.858620775424 150.322023758378 146.856380528173 151.252020719678 158.686400488148 156.247296260553 146.786921985618 147.840453325114 153.974262046082 168.817731253578 174.461770824273 178.831052431994 180.488403406879 180.028330044815 181.817871037949 184.674528190386 191.076938188213 189.592304754848 191.630868864467 188.495028971965 178.909975896678 206.346092724566 153.257644669916 104.730869997116 90.7335269176536 87.6140048190531 86.8701433556708 84.7465257427898 87.6573662006233 -9999 -9999 -9999 -9999 -9999 -9999 -9999 -9999 -9999 -9999 -9999 -9999 -9999 -9999 -9999 -9999 -9999 -9999 -9999 -9999 -9999 -9999 -9999 -9999 -9999 -9999 -9999 -9999 -9999 -9999 -9999 -9999 -9999 -9999 -9999 -9999 -9999 -9999 -9999 -9999 -9999 -9999 -9999 -9999 -9999 -9999 -9999 -9999 -9999 -9999 -9999 -9999 -9999 -9999 -9999 -9999 -9999 -9999 -9999 -9999 -9999 -9999 -9999 -9999 -9999 -9999 -9999 -9999 -9999 -9999 -9999 -9999 -9999 -9999 -9999 -9999 -9999 -9999 -9999 -9999 -9999
-9999 -9999 -9999 -9999 -9999 -9999 -9999 -9999 -9999 -9999 -9999 -9999 -9999 -9999 -9999 -9999 -9999 -9999 -9999 -9999 -9999 -9999 -9999 -9999 -9999 -9999 -9999 -9999 -9999 -9999 -9999 -9999 -9999 -9999 -9999 -9999 -9999 -9999 -9999 -9999 -9999 -9999 -9999 -9999 -9999 -9999 -9999 -9999 157.13740326289 108.530789789814 94.3389439896631 79.3579227535628 69.4653349570637 60.8214124437902 52.9655347280533 45.6037049270602 45.9115454408704 47.950122159171 47.7904464907393 46.9348242826284 45.5527204364457 44.1297227120343 41.8592504662793 40.3345442449432 39.2769006507981 38.1550507828722 37.0339667873493 36.1205864477408 35.0986570090058 34.378522357113 34.197878426455 34.3416152518338 34.8060674167191 35.6784019275498 35.6921469169028 34.6068000427784 33.7314760611446 32.7549324806984 29.9092494378504 25.5715721174843 22.8150951022462 20.5371124164629 20.0845239787884 22.2086922253998 22.643941605857 21.7172526962295 20.9905575257075 21.5098600769741 23.7171857850065 28.8126005706145 30.8407419705194 32.0549507923948 32.3835946085777 28.9316032769104 28.8449842905085 30.5493243838114 29.833437727679 29.0421368533753 28.7268515526322 28.2582490855753 27.6427706634414 27.9472017021184 27.6900287407532 28.0606539161225 28.6423342522125 29.0053612327861 29.9014054643576 30.5748090485331 31.5786534734015 32.3502500225992 31.984357115162 31.7171596581207 31.9608725565982 31.9148793544312 31.9835549377821 32.2822091647384 32.6348851384586 33.1462237174545 34.086700696578 35.5206362626827 36.5044792289885 37.6937892454534 38.5366589762565 39.2880145335965 39.067622548664 38.2919029268343 36.7090692344222 34.1628769929744 30.9763982987379 32.9229530787505 39.4093577551666 45.7982264185788 49.6521833961105 46.7478521556056 35.1011342247728 32.6377967965915 30.6251438197522 28.9497861484622 27.6112224490957 26.6314911198142 25.6197269107264 25.0100272340165 24.6448078179508 24.6861160961208 24.3533746608451 24.8390821912863 24.5734933678828 25.0944680636197 25.9906360696564 26.4229748346853 25.9299044923309 25.5180527733104 25.7880298698749 26.1060219657583 25.1403280431825 25.1588024686211 24.7363463213647 24.0924005639525 23.6816810531133 22.510970311501 22.623367763029 23.6527331157432 23.6649138405128 23.6983354773534 22.8765331402962 23.4527644397792 23.3776515484029 23.990279694354 23.8384451629635 22.8257649194214 24.9502048622345 24.0154672960884 23.6654513111874 25.6037811685462 27.5102576589284 27.3655055079035 27.363524949101 26.9567855518186 26.7545238965719 26.6905327870692 26.4084207047668 26.2890831529188 25.8468099151338 26.0171931609185 25.9803012265371 28.0481279017508 30.0543178628935 33.5654431619442 37.411104627128 34.825197166913 32.6542630118215 31.9294017972648 32.6576405059465 33.8648190856577 34.8136944095571 35.4153920210416 36.2610267903247 36.6265417248087 36.5004461479282 36.1279294069291 36.1269705676487 36.7944103694827 37.4011534565952 39.0959612785717 39.0029403605703 38.7444651109865 39.2040790330728 39.7750054622003 40.7972183431835 41.5258998692049 42.3190011052685 42.3097365840548 43.4766298869317 45.0773495795759 46.5626547473019 45.0547171233421 43.6540966585552 42.736882616732 41.8577819669509 41.015111032331 40.5768588458709 40.6452895917803 40.3601494893776 40.5486260128392 40.9056804174902 41.7208521174979 42.3817497448232 43.1628033979801 43.68041717998 44.6543853406577 45.226570090748 45.2861076852676 44.3793448353835 43.3418798213746 42.4503126587765 41.7329296135564 40.7816320637162 40.1126456953238 39.1236995947258 37.8476918398211 36.5915672030972 35.1462679473876 33.8549688970235 32.2931764913055 30.8187775514392 29.3961016203757 28.0507311094486 27.2145517365405 26.445036479783 26.015075065379 25.3225373288826 24.955876745052 24.6033900071701 24.5852429866174 24.2647255947622 24.4355320886627 24.6889766770264 24.6737050444646 24.9837163877425 25.1364032961516 25.2198530668852 25.1150875383617 25.3606656814126 25.6798579913483 25.6764065727869 25.2430399924415 25.0156439989774 24.4682362936432 24.0793403401261 23.3455001630236 22.7670941501441 22.259630881897 22.0533447408169 21.9941318753996 22.1818944779759 22.5442932517134 23.1402692638968 24.3963201551505 26.1244740850272 28.5339238353076 33.2526007491333 39.2627707853663 45.0743673569797 50.1076079110129 53.0119052383213 56.5119765224035 55.7256150957026 52.2252821691881 50.3708937468514 48.2276037229188 48.0758572639359 47.8151456104931 47.8417023271245 46.7346481542813 46.3030493641704 45.9059607010673 45.8159311660241 46.159579172352 48.2736736196888 50.8827538480345 50.7510302216022 53.9524508595776 53.9600494114552 52.0067954613996 47.1802099044192 45.6439998777389 49.3014007407108 50.1725707511987 46.3911472169584 44.933339107199 42.9133923532343 44.5205515708442 43.009851266749 42.330315142747 40.9168453863729 41.2348952446851 45.063566615528 43.186729922822 45.8866830583745 46.2290900794106 43.9711782096933 41.5997603539319 39.9957977064864 39.6637920100403 39.80939082876 42.014701156142 45.2300699177684 42.6657956551237 40.5199689512472 40.7174557000388 40.6952065358954 39.4568295619304 38.1032959632197 38.5986777724397 37.8730388691705 38.4830445023528 37.137854036938 36.2397500581785 35.1139009942862 34.3776532512015 33.5558740213437 33.1255004065723 32.3177383585682 31.3958281555613 30.4864228595315 29.7908565441803 29.3427869804737 29.5734614131634 29.7928642320174 29.9325866837545 30.0110446871348 29.435171022298 28.8922861028392 29.1482423189747 29.5636311619183 29.756620999476 29.2394265610087 29.1675745398092 28.7567873925972 28.369707973042 28.1176849259583 27.8839528824946 27.5413437119379 28.1094011896169 26.8689207923702 24.8623541240528 23.5961967350728 23.1210744074171 23.1238085617846 25.3066059996831 27.6919652986638 31.6662185902349 37.3920390009983 41.8414060566124 56.6939789523571 67.9563556249306 57.6052291214761 65.4362579694473 65.3517426014444 61.3006585420768 67.8758071577768 75.311111920456 77.166256835729 89.1912753342821 114.232438528744 114.007142311222 120.242910595308 117.180337921747 135.392543942596 148.207537729521 154.463854701069 121.648237263203 46.8619196515232 22.1783268643186 17.694999697291 22.2382082563403 26.8333201668332 33.2889120898938 31.6911537078342 28.518912272151 26.10097848737 -9999 -9999 -9999 -9999 -9999 -9999 -9999 -9999 -9999 31.9698744950487 32.4339904542465 33.5938599424954 36.1263230319497 116.795553923614 132.718694917357 124.12154242781 134.662725953661 125.831613095963 116.685347530826 107.216140880894 117.841252265996 136.067203390754 141.134163121096 140.060966843663 141.068618313456 152.541231029886 155.8832112749 152.301335316235 154.583821740625 155.061998109051 157.740001092564 158.808984080086 165.029292827079 176.148637008878 178.076649944973 180.442616015007 183.548127760042 179.464585573938 176.038422579116 172.659072630857 160.300064728637 167.318789983734 184.70344762886 202.044510788396 206.828659054557 190.894808188718 127.992733241789 82.0454937176695 81.7657732934061 -9999 -9999 -9999 -9999 -9999 -9999 -9999 -9999 -9999 -9999 -9999 -9999 -9999 -9999 -9999 -9999 -9999 -9999 -9999 -9999 -9999 -9999 -9999 -9999 -9999 -9999 -9999 -9999 -9999 -9999 -9999 -9999 -9999 -9999 -9999 -9999 -9999 -9999 -9999 -9999 -9999 -9999 -9999 -9999 -9999 -9999 -9999 -9999 -9999 -9999 -9999 -9999 -9999 -9999 -9999 -9999 -9999 -9999 -9999 -9999 -9999 -9999 -9999 -9999 -9999 -9999 -9999 -9999 -9999 -9999 -9999 -9999 -9999 -9999 -9999 -9999 -9999 -9999 -9999 -9999 -9999 -9999 -9999 -9999 -9999
-9999 -9999 -9999 -9999 -9999 -9999 -9999 -9999 -9999 -9999 -9999 -9999 -9999 -9999 -9999 -9999 -9999 -9999 -9999 -9999 -9999 -9999 -9999 -9999 -9999 -9999 -9999 -9999 -9999 -9999 -9999 -9999 -9999 -9999 -9999 -9999 -9999 -9999 -9999 -9999 -9999 -9999 -9999 -9999 -9999 -9999 -9999 -9999 -9999 -9999 85.8032881611866 75.8373709710395 67.7055093745611 59.9518767380397 53.7723870735695 48.3073383393237 45.1880195827512 45.1229948884127 45.5131092544284 46.4223405225012 45.955044103849 44.1213338113355 42.856444316185 42.1153425641175 40.4310233590145 39.2943786404575 38.3497696941845 37.1645439549626 36.1385986281745 35.3087078381639 34.6613665458081 34.4600937280532 34.7092353220794 35.2366316163359 34.6850577406705 34.5359772089621 33.1803777220264 32.4878812619482 29.9800304306768 25.9449077965036 23.8874237901792 22.6099525056624 22.8184564172152 25.0717322610657 23.065319903766 21.2270804160091 20.8378502721831 23.5687665384208 30.372739139179 27.9890609902016 30.2526609391714 32.5171663028823 32.1487567529492 29.5082011488187 31.0849928477066 31.103955523947 31.9533715857421 30.0681576677767 28.828346597773 27.8289172595119 28.3644234197006 28.8010507567228 29.5063688271495 29.9326862303861 29.8384835009755 29.1912966726261 30.4121969318596 31.5376372161402 32.5171281622309 32.618940675828 33.1243759313215 32.176228390298 32.3909000499108 31.7758984472837 32.0482780085437 32.0113138974117 31.9785480618559 32.6937648605151 33.862975106532 35.2031177074603 36.537045217275 37.2480444754464 37.8530241986866 38.3650496169003 38.1612821170972 37.2114586177088 35.3939179721224 32.2440372660789 30.6669064603941 34.4003210256611 39.8146761495135 44.6158359743728 47.3945484870664 37.1963967306197 32.9120766689952 30.9147380059289 29.4078830787813 28.2317550248078 27.4412838654471 26.8299527124003 26.2872873716897 26.3916901151527 26.1712412956416 26.1902460420435 25.3467666299734 25.7953032766965 25.6000073787663 26.6689452400551 26.785702155127 26.1161448579513 25.419686998828 24.9871964578364 25.0649045651357 24.97346713952 24.8172327816911 25.4413881616954 25.4331875832044 25.1420930739218 24.3291567698269 22.917926660554 22.2640188049497 23.4459700829726 22.8268852951483 23.4558830762224 22.7961792723865 22.7169551307101 22.6817576348675 23.8766814100166 23.450029369559 22.9653859803057 24.1627940197948 23.969494486645 24.1661406988896 26.7943605586361 28.1168826624637 27.6111022467335 27.3331210071905 27.240174894316 27.1582921605084 26.3085128337762 25.9377730644107 25.8216378228035 25.1637199718671 25.586601182854 25.8300488946399 27.243441140609 29.922669699379 33.1332714268203 34.2640697102036 33.8183693778054 31.3623693372693 32.9545195905162 34.7514720754777 35.6883583136045 36.1796419143864 36.3236725136041 36.6215575787792 37.3641219520161 37.6636407463292 37.1667750437101 36.6851246516316 36.6965213211679 37.2627100709197 37.3162889758714 37.7076429843316 38.2986364613929 38.7122195960539 39.4747618312313 40.7732155165289 41.9829072888933 42.4128891820475 43.0127073191061 47.0582381436484 48.4418474146711 46.8672696227559 44.0940387559721 44.0815226077354 42.2207597166917 41.2735373270881 40.7387708274315 40.4018953126539 40.0963550450204 40.2689258678572 40.3812115353596 40.8207887452646 41.1287226099519 41.8655180060025 42.6614198925527 43.3374778325661 44.5051652637777 45.2969679049226 45.2463595028975 43.9828665818892 42.6089469382231 41.7556935272742 40.9315601950773 40.2452049372587 39.3717450469828 38.324859596644 37.5079649944449 36.1959463487217 34.4840181798662 32.9176417950763 31.1201658390163 28.9038846221088 27.4050778540479 26.5395553203271 25.8740177312708 25.413713211749 24.8263541586988 24.3181286222721 24.0182455148908 23.804746102358 23.6744148587912 23.7014624258678 23.8375435783765 23.9620544217071 24.1664194485527 24.26726422402 24.567878021575 24.5116505103606 24.6579093926574 24.8268539272231 24.9866190340365 24.8096878375081 24.3575900500794 24.0739879964175 23.5405363020887 22.9964444595801 22.2535333878523 21.7346238792724 21.1817752051446 20.7523538804292 20.7503102541348 20.8576041993068 21.1980693121675 22.0498099447027 23.3942749055811 26.5426050577019 31.7795304620294 40.6265004640379 48.8117425621795 50.8877179385919 54.508530358374 57.6992726060859 59.9977077254795 60.1492613478577 54.8307595057762 51.4518742336805 49.853678837494 48.0649537964339 47.7595568422159 46.7879880304374 46.4368823401689 45.8824171621197 46.7930959314733 47.0831195708363 48.2230092652661 52.860948284704 59.9971028203267 56.2493873485566 58.0512479955361 55.3404898687483 49.4722864307689 47.8041827489552 47.6882041359468 49.3989004991822 48.2155494658844 46.7788422195421 44.5626974164695 43.3835268032355 43.3963891383184 42.0551296350065 40.7574190188494 42.2395381150069 41.0796609894235 42.3595675482285 42.7695259241819 44.8713624762543 46.0683330130914 45.4400717326283 41.5096233229012 40.0681503124379 40.6101865275558 41.0268770740968 41.4388277510676 42.4130762421651 41.8863944453096 41.4163449850616 41.0566812229499 40.0123433639365 38.4819489837447 37.3697993317261 37.0666189730086 38.1724459025149 37.9797559582532 37.1923512052495 36.0062479099646 34.5732087490233 33.734029481322 33.0466532079129 33.0744822093699 32.4530381781881 31.038535538783 30.1692787495141 29.0812495746544 28.9731100608048 29.032665718719 29.2738842940316 29.3920618288353 29.5143709964879 29.196813646901 29.2411271858412 29.4164871767041 29.9266814103058 29.5888069612074 28.9995002099863 28.4942779627699 28.1816462990132 27.8817369991516 27.4094028878104 27.1428712439131 26.7158465363977 26.6709610633625 26.1164736880434 24.3036009186043 23.8042630638971 23.5229512793483 23.0130956369196 25.3338938316924 28.6676740041046 32.7916238028898 38.3637996102541 42.0888136522546 51.4223733891267 52.1323066705187 48.5203915776901 55.5259989988555 60.1187804278638 57.9301970125489 61.7067659859057 80.5087821792019 102.860149139817 89.1295226313518 93.534339601722 94.103010470944 123.102983088538 135.139238614265 142.565129465858 138.711899699755 144.624614693812 126.268388004631 47.8195117281431 38.1281845793813 14.0963110977921 17.0870157389006 25.24356421103 47.8766478536018 56.000518847189 46.0881785671716 32.891027922112 25.7119444502801 -9999 -9999 -9999 -9999 -9999 -9999 -9999 -9999 28.497791105116 29.4729314938612 30.8468062984439 35.0069998285519 64.6430288210789 112.236301548519 134.462993370028 125.5217528135 131.47998072996 112.838761745212 108.833682561667 124.217602537695 132.945549178382 141.294484041564 142.290858719188 144.54006694329 154.145850972177 153.991026542107 161.453825988658 164.187865794372 166.607210569008 167.78082070618 170.605996930262 175.933549331562 180.147645346738 177.594255953703 165.89939415948 158.41200900205 145.802743502509 172.376611740011 182.139237871216 177.543034934529 164.651753355986 148.615185341953 199.306591656012 177.001101044633 111.538988736153 77.7073688228643 -9999 -9999 -9999 -9999 -9999 -9999 -9999 -9999 -9999 -9999 -9999 -9999 -9999 -9999 -9999 -9999 -9999 -9999 -9999 -9999 -9999 -9999 -9999 -9999 -9999 -9999 -9999 -9999 -9999 -9999 -9999 -9999 -9999 -9999 -9999 -9999 -9999 -9999 -9999 -9999 -9999 -9999 -9999 -9999 -9999 -9999 -9999 -9999 -9999 -9999 -9999 -9999 -9999 -9999 -9999 -9999 -9999 -9999 -9999 -9999 -9999 -9999 -9999 -9999 -9999 -9999 -9999 -9999 -9999 -9999 -9999 -9999 -9999 -9999 -9999 -9999 -9999 -9999 -9999 -9999 -9999 -9999 -9999 -9999 -9999 -9999 -9999
-9999 -9999 -9999 -9999 -9999 -9999 -9999 -9999 -9999 -9999 -9999 -9999 -9999 -9999 -9999 -9999 -9999 -9999 -9999 -9999 -9999 -9999 -9999 -9999 -9999 -9999 -9999 -9999 -9999 -9999 -9999 -9999 -9999 -9999 -9999 -9999 -9999 -9999 -9999 -9999 -9999 -9999 -9999 -9999 -9999 -9999 -9999 -9999 -9999 -9999 -9999 74.2344846422178 67.5793265623238 59.6081197392676 53.9982803127792 48.180081797071 43.0832568977798 42.9061734492101 44.3316383255373 45.7970076119713 45.5963855260458 44.5461660042596 43.5108405106612 42.6426831813732 41.8753100132481 41.1864182660368 39.962366507359 38.6030511600025 37.0071993729351 35.4245654064973 34.5289053992855 34.0900473752859 33.8590704541917 33.791659065747 33.6607115750471 33.8020852957207 32.0392449774092 31.5969048577423 29.8989634756167 26.0551272726061 24.8560077992997 24.7309760693805 26.9785016227693 28.7646304891011 28.6541082370192 21.4019605110093 21.6180757569056 24.4393156336351 31.3164209609199 31.139145938923 32.5749403648493 34.2974258156259 29.4831934239299 29.6482926899931 31.3884751585184 31.2722219110134 32.1414645034483 30.2510039678743 29.0707323858695 28.5003982336774 28.391992643017 29.5939515462259 30.669803186445 31.0827991391648 30.6482444605847 31.2700658255861 31.4662889228005 33.453912632875 33.7156651821264 34.1600120536349 32.992675391385 32.1999326097233 32.3979450858786 32.0627518160764 32.151657695822 32.0273722703999 31.6227465798985 32.1414508314296 34.0037382815633 35.5641010499124 36.3916469123878 36.9224660933383 37.5220944619319 37.639280053275 37.4324998750668 36.4873318589482 35.14661394361 33.4570442037409 33.1344991121453 38.0479754546044 43.7578518307256 47.5571429644366 40.3729537742812 33.7183879417186 31.7853229355012 30.1135212315838 28.6639205319146 27.7611456121793 27.5735071972405 27.9998833711007 27.0605569877824 27.3919852532874 27.0388644144037 26.6535607932699 26.58102528026 26.2676855240336 26.4145514405976 27.2446165047082 26.8790315119278 26.0920218236138 25.3604788433207 24.8743937654738 24.6622948947231 24.3906411598913 25.2072596068309 25.7891003462395 25.6134988077595 25.2515167697595 24.3617309926109 23.3815183207631 22.2926279419881 21.843521505319 22.2641603406816 23.4568554083853 22.5826673331574 22.6179057641649 22.6577592134674 23.7585971702277 23.26469552735 23.515524143588 24.0601171921695 24.6604208560508 24.4063751580574 25.3539053692259 27.0577303083821 27.6119053584169 26.6787804923442 26.5413377002211 26.290710088751 25.7540986133442 25.3738337381053 25.3900863684168 25.6280792569521 25.924238411825 25.8332547844461 27.4757269311795 30.2241827093651 31.0580451071184 32.9939829625545 30.9486486956489 33.2589650213203 35.7069765510317 35.9881562450248 35.5085690069379 35.5868234522238 36.1637599814712 36.5657940785196 36.8967500758971 37.1531469111273 37.2859943878446 37.2152747465885 36.9343988882257 36.9251765700897 37.246164094688 37.5455547287002 38.2039713765431 38.3178458843028 40.1185302849505 41.1994351287478 40.5620720850698 40.8651581336492 41.1127808450523 41.5818584268739 43.6475283020272 45.1915027945216 43.258402983114 42.0817779254926 41.0474958477669 40.8025670864799 40.4869972150316 40.0228042882053 39.6913783876104 39.7975413698318 39.6301480369625 40.0263026442222 40.5747693930862 41.0325991957885 41.886017561538 43.0018087862403 44.2143532336925 45.0720515971677 44.4617470115787 43.1977843831183 42.3492440892949 41.4629359276711 40.4238434542068 39.7764974422289 38.4951032504226 37.6012606880839 36.7053700834362 35.4434349037341 34.2125439560399 32.3042209754572 29.794170258985 27.7466463349535 26.4682381606724 25.5593855700662 24.9828988064771 24.3782437939831 23.6679933592185 23.1556931510244 23.0554788064921 22.8814070374094 22.9381472566239 23.2624743515634 23.3917230908374 23.6241265844368 23.8847867973571 23.7271766366987 23.9242220381318 24.0289278675653 24.2597452667849 24.705431198812 24.5856059146757 24.1295480506431 23.8518019917211 23.3677796807614 22.6810717955899 21.8703758323315 21.1764616879871 20.6204150391532 19.9540572820753 19.6825629188536 19.5110523847469 19.511752761854 20.0263501727363 20.9814355410861 22.9232646231916 26.7207685470965 35.9652800978281 41.8287650110947 44.7193285093743 46.5262111859395 49.8513814472821 55.9431030671299 64.6541392466949 62.317136656741 58.0913026096614 54.8535577848143 52.4430187453195 49.1901411777712 46.9567617098853 46.6567901118783 46.3245373215658 46.6811260458807 47.7434132142242 48.3635070678887 50.3007954410087 60.2521538010339 61.658589806928 57.4140387068686 54.0252174353852 50.2757115458735 51.9380519284921 49.8036881876937 49.161277510016 48.0643095351981 46.6550216287757 43.8758272546809 42.8979755923571 41.8577189689092 41.9907478255821 41.0080721757284 41.6835078990739 41.8647255839131 40.9891112604081 40.8855914260197 42.4231605381056 44.5260232749758 46.3732336012604 43.988591121591 41.1564232062789 40.1230067828485 40.8591952084465 40.793592068022 41.4927960777348 41.0766361024426 41.2754449753492 41.3725408961118 42.563153265094 39.0577095270972 37.3804682898746 36.9336976457461 37.2893060582585 38.5784145939542 38.5696302739849 37.0398917486617 35.7433895796946 34.6375850566729 33.6655191260743 32.2832242994348 31.7760420289871 31.2693176809189 30.4077788951637 30.1277616463989 28.7970602608438 28.136063094697 28.1488398180633 28.4457393502759 28.7188914773138 28.9495347340331 29.1171245188863 28.9317977862015 29.193452189341 29.4755117735984 29.0134354660538 28.4547892933114 28.0429272663993 27.4653999670357 27.2027706688294 26.8749467461767 26.8708138330795 26.4193727108549 25.2766803150822 25.1885691295033 25.2166591329939 24.6181404440646 23.0567893693032 22.7162931459931 24.5858069608953 26.3846776714363 29.0064359651175 33.6081452271296 38.7081396298746 42.8419320631666 45.2983634661826 58.7592652321468 54.5121443461492 56.5320364211724 57.2633349353262 57.1649494488809 81.261489683065 119.082796804717 118.655330154291 120.745831363673 123.768336711433 141.381164815156 142.575039102028 138.007076909064 118.899102899337 122.415915353256 150.516662166087 87.1929701983503 52.2864785405391 14.3090790654684 13.8238906740398 18.0326877987855 38.9685202612015 68.4864840867 68.9940203442402 50.413808974987 28.2785977407116 24.2081060023437 -9999 -9999 -9999 -9999 -9999 -9999 -9999 -9999 26.4364089059662 27.7425308767526 30.9862671005066 74.173173660289 93.7588417887246 114.452361379501 111.411678632515 128.449720837732 102.345180474387 118.927416466154 111.780352656962 138.75207131073 142.84445933891 143.965828745222 145.368954551446 154.455717876256 150.332122981364 159.876143776835 165.423166176842 163.641064948332 171.38259913386 173.90904232674 179.904416315766 182.461102869516 180.186429426478 175.3135346028 161.001934657987 133.264170178991 124.008424184056 155.891332294864 146.62255899288 148.810290332458 156.688717421363 129.258255489545 120.486723300134 88.8771064958226 74.8953054564159 -9999 -9999 -9999 -9999 -9999 -9999 -9999 -9999 -9999 -9999 -9999 -9999 -9999 -9999 -9999 -9999 -9999 -9999 -9999 -9999 -9999 -9999 -9999 -9999 -9999 -9999 -9999 -9999 -9999 -9999 -9999 -9999 -9999 -9999 -9999 -9999 -9999 -9999 -9999 -9999 -9999 -9999 -9999 -9999 -9999 -9999 -9999 -9999 -9999 -9999 -9999 -9999 -9999 -9999 -9999 -9999 -9999 -9999 -9999 -9999 -9999 -9999 -9999 -9999 -9999 -9999 -9999 -9999 -9999 -9999 -9999 -9999 -9999 -9999 -9999 -9999 -9999 -9999 -9999 -9999 -9999 -9999 -9999 -9999 -9999 -9999 -9999
-9999 -9999 -9999 -9999 -9999 -9999 -9999 -9999 -9999 -9999 -9999 -9999 -9999 -9999 -9999 -9999 -9999 -9999 -9999 -9999 -9999 -9999 -9999 -9999 -9999 -9999 -9999 -9999 -9999 -9999 -9999 -9999 -9999 -9999 -9999 -9999 -9999 -9999 -9999 -9999 -9999 -9999 -9999 -9999 -9999 -9999 -9999 -9999 -9999 -9999 -9999 72.5114993497021 67.5450701367613 59.9041318931923 53.0739886544858 46.359087255538 41.1120738118712 41.8617236086862 43.4457833900472 45.0667297852707 46.4934987776298 45.4252454413469 44.5986258339797 43.7989796069401 42.8339740814576 42.2904908040736 41.1833769650369 39.6692452838438 37.9759659398024 35.4971178943406 34.2478725092666 33.3169751484865 32.4739970587804 32.7077351524515 33.2418063005119 32.6763108003119 31.2825113581456 30.943588872177 30.3792102606443 26.665961294577 25.7103238450383 25.966401256592 26.7684420189519 30.6937490107712 28.8248679574526 22.4085028920175 23.0999034551863 24.5028735033945 28.3950829559356 33.2629708107994 35.6895273947467 36.7838737237946 28.8787214976426 31.0670975919144 31.2621913197502 31.4748858098207 32.102698092212 30.1751819628725 29.4264626581012 28.8078525364008 28.9040833837687 29.4115909242061 30.0529277296052 30.8837554328062 31.8475755026407 33.5016673450961 33.3984363266361 35.1397326020729 34.7411981871705 33.7329735379115 32.8596235009123 32.774158166242 32.8863259894405 32.9669355802299 32.3991406545532 32.662188826319 32.3844784493733 33.153569931653 35.0019218156153 36.8989263108164 36.7131954209697 36.5208739678371 36.6086590586334 36.7482381547563 36.3600495360112 36.1887392180934 35.6130675864641 34.7075337268779 36.9929473030497 42.7329572137266 44.5019487536676 38.0274453725953 34.4694091323369 32.3795262055049 30.6083430684283 29.077444298643 28.0599594767378 27.6116172560818 27.7786358123771 28.1466118663378 28.3153253105083 28.0849715600408 27.5858258146191 27.7603262180117 27.7653794255806 27.3632054588866 27.7126720340914 27.504675289018 26.9713996503901 26.6346518797754 25.4291107638278 24.5417731954581 24.0586122596854 24.4936210324103 25.2136289321883 25.1369004122141 25.0495303394625 25.267832299577 24.8896378769524 24.2989620773962 23.7426917370479 21.9063943939734 21.9165288343919 23.2186263122023 22.7822087694849 23.0189069529715 22.7092749908806 23.1016218636652 23.2151956784026 23.3647175428757 24.0711380805005 24.2220996097077 23.9544804508541 25.0631881590506 26.5021586132929 27.4141074117123 26.261143728028 26.468127869415 26.1650515481901 25.2153997622699 25.5086730263787 25.8349425736433 25.7396945288009 26.3078566691549 26.5398939791382 27.577301944591 29.0570334119501 30.9927667875022 29.9541660912107 31.3578583206785 34.5602000871688 35.0233084025453 35.2705086592067 35.2132823017185 35.7269972488967 36.3232063515201 36.7286332175633 36.9293359652741 36.2613132021835 35.9641916953649 36.0434057406813 35.7361182993493 36.5431469092108 37.6685165196649 38.1998862295979 38.1967413368983 38.5712688901149 38.6962012740825 40.9937681652731 39.3252667534685 39.306968246755 40.2167297721039 41.4620612393553 42.3800783136284 44.7376223218246 42.8099775613544 41.8197322707018 41.2534900742554 40.6036220790206 40.1051960519274 39.1625808802897 39.1630528590613 39.1720219688953 39.1318412054727 39.3743558230523 40.2791694374282 40.6933000673466 41.3181898738463 42.3302559809094 43.1882512138945 43.338099706971 42.8572772553941 42.8372705110404 42.245785029055 41.4071716130146 40.5715769618291 39.6272232440795 38.763801725486 37.5889624411118 36.5699597544744 35.5634833247959 33.808757465968 31.8131325618981 29.2971618195224 27.3431203969481 25.7909628254172 24.8379584139265 23.7606750153702 23.1041512002169 22.6814786031215 22.5003162768249 22.338068407492 22.2994822936035 22.5606922084192 22.7982908305934 22.9588660551278 23.3648256741409 23.5060795353734 23.4154145847913 23.6432161006765 23.7320735149353 24.1113973127508 24.3277956163146 23.9079736502855 23.5263042626462 23.2328688781732 22.64262729946 21.8292917860122 20.969227772956 20.2808371067276 19.5170064834766 19.1119927497099 18.8132613782439 18.8035823914553 18.9876348098679 19.8620956624705 20.5496538028469 23.1774781651484 28.3368439716481 32.9854492798263 38.1291345223518 40.6798528898022 45.9369752173383 49.4651613157771 55.947757926237 58.7255308339143 65.8903083012175 63.2412986395877 57.2215028119172 52.1543924674397 48.5717612723111 47.5824182793995 47.4819330584616 48.2837274059216 48.6894875322347 48.528278054429 49.5808552996611 52.2998836265415 61.2859240884576 64.4971737901589 58.6494106942837 51.9726854911652 46.8055686300764 49.7782921285092 47.8989419258199 47.9982435019846 44.9791827825474 42.2908129056841 42.4578335230654 42.2838530988758 41.788705826741 41.7120477957879 41.8303387984418 41.5235021472993 41.2763394872195 42.4579517974257 40.9873478739765 41.7738770307509 43.0287317609192 44.8672436454347 42.855598588216 40.5535387260778 40.0064228578238 41.1695745573791 41.741393920521 41.8151917734916 41.241249672899 41.0894835089292 41.1958748684713 40.4097150030579 39.0640210339647 37.7618919255597 37.6848760435257 37.8850095303308 38.7324787024812 38.066660997656 36.3802491922067 35.3282690065283 34.8085024801489 33.905725956637 32.578011368312 31.8379866527556 31.252006176053 30.4046282566002 30.1658946667896 28.4160519130391 27.3253239260299 27.5423716086793 27.635427934594 27.797046290442 28.1890576589242 29.6176790865136 28.9958671548628 28.7347583679366 28.5920904350176 28.1067305467824 27.6310440328251 27.0522418757482 26.8897749475435 26.3644493152091 26.3027315129345 25.4546589276743 24.346872520394 23.464834434062 23.6493384982985 25.878637976243 24.9550250341787 23.43867004794 23.0222591640181 24.2710633026636 26.076616542676 28.0406912750044 30.9126690311952 38.3635966785914 48.1804114562358 58.7725657171397 64.0007266129963 66.5234232222609 50.5346895692035 53.5385903986879 60.2992338882478 82.0449164173256 124.692631619099 137.83587583246 139.690731608173 140.839799824319 136.166110216857 140.984775623612 139.808654447004 141.356854151905 124.840672884265 142.162663561176 96.9857728157208 49.2393773425932 16.3501453410868 12.828534222393 14.0466276919069 21.9835792131112 52.6302434432323 85.289284865915 66.3591648194326 34.3750211864091 24.8449941783555 -9999 -9999 -9999 -9999 -9999 -9999 36.1538211404084 -9999 23.6515370196759 25.2417895937837 29.8511307497482 52.5016712504213 69.9797635129351 111.140171375061 139.901374053585 127.715173132166 113.73039327744 127.131041064483 136.199093571972 141.008168805626 144.121778700408 148.402456968228 145.533233314626 148.498373877561 143.438903377594 150.01356504213 151.281640858626 169.948853498738 176.835754192934 174.599092629002 154.784756884516 157.14980352471 178.286659955435 172.836648449636 180.95806176987 144.821203074459 93.3568266950309 93.3183411723972 90.2276447606794 96.6634608442391 95.1871800430217 94.7885416631022 81.0743947558604 74.5700010307997 -9999 -9999 -9999 -9999 -9999 -9999 -9999 -9999 -9999 -9999 -9999 -9999 -9999 -9999 -9999 -9999 -9999 -9999 -9999 -9999 -9999 -9999 -9999 -9999 -9999 -9999 -9999 -9999 -9999 -9999 -9999 -9999 -9999 -9999 -9999 -9999 -9999 -9999 -9999 -9999 -9999 -9999 -9999 -9999 -9999 -9999 -9999 -9999 -9999 -9999 -9999 -9999 -9999 -9999 -9999 -9999 -9999 -9999 -9999 -9999 -9999 -9999 -9999 -9999 -9999 -9999 -9999 -9999 -9999 -9999 -9999 -9999 -9999 -9999 -9999 -9999 -9999 -9999 -9999 -9999 -9999 -9999 -9999 -9999 -9999 -9999 -9999 -9999
-9999 -9999 -9999 -9999 -9999 -9999 -9999 -9999 -9999 -9999 -9999 -9999 -9999 -9999 -9999 -9999 -9999 -9999 -9999 -9999 -9999 -9999 -9999 -9999 -9999 -9999 -9999 -9999 -9999 -9999 -9999 -9999 -9999 -9999 -9999 -9999 -9999 -9999 -9999 -9999 -9999 -9999 -9999 -9999 -9999 -9999 -9999 -9999 -9999 -9999 -9999 -9999 68.6618882943168 61.6411009701116 53.5329014950651 47.8975476274509 44.6711468032256 44.7153987514817 45.9150629689452 45.3240780510102 45.1643877583137 44.9095956949436 43.899164126543 42.3472953494869 42.4134455158773 42.7943759586932 41.9983713903937 40.8749671887211 38.4510130637367 35.987506600422 33.4883278299876 31.8728227470352 32.0538058418 32.6619740613218 31.9373142888779 30.9406058278183 30.2581523968466 30.2417021444551 30.046626210956 26.8349230155911 25.3559471200585 25.3930053315586 25.8307811590403 28.9237748072177 27.9104656787633 24.0538166415614 23.5140964008241 21.7614876223883 23.8182891102423 34.3759985067963 38.8859297402562 36.7358147321665 29.0862955289859 32.1364172534544 31.5805553604049 32.4565445187914 30.4185335107579 30.5764077481813 30.5171544920559 29.988030671703 29.969791673073 29.6958986208824 29.7095843578478 31.4108059455713 32.783046711289 33.9764080411139 34.802259182585 33.7709147731572 33.3341528079099 33.331275503404 34.4369705301539 34.0264223416878 33.3200832110795 33.153801075659 32.8057009394908 32.658886900954 33.124848893177 34.2890781237467 35.9322934471687 37.9501117819222 36.4745771704286 35.430208338627 35.2842654593088 35.2226706193237 35.5068433713932 35.6830364129716 35.5483593126698 36.1559701493074 39.3219246403567 44.8421356244351 43.7782152440699 36.7951726245908 33.6132834790415 31.4073509935806 29.7245361120153 28.3496561061966 27.6822707169326 28.1082093869698 28.0089923281265 28.188124936274 28.2046039136119 28.5764960789466 29.0344800367625 29.0627018183886 28.7905657163452 28.3502953933575 27.9753686093544 27.3622463203823 27.1549570703151 26.996530974631 25.8074054896639 25.2675641851385 25.2404518879937 25.1328735418579 25.6324216938145 25.7741695388029 25.7290130763432 25.503453470378 24.7931518055953 24.4327864349905 23.0974942663579 22.2948603559083 21.4843226569794 23.2772916997146 22.9651789435915 22.8362409451425 22.6119026385911 23.6827858614903 23.304252640746 23.9681115804851 23.1570021866978 23.5139345296789 24.495928346317 25.7900031078381 26.0510906876353 26.7448701826734 25.8080207139878 25.4891132605663 25.8324790975446 25.9286170405056 25.523953321863 25.2893209699105 25.7622275534681 27.0631869404828 26.4044595855193 27.3802544751089 28.7325428541881 32.1817016166748 29.9701239504665 32.0958711570765 33.2054155116843 33.7629242434748 34.7621065457422 35.8754313559485 36.1576606097032 36.3461981656725 36.3930523207201 36.5179848898477 36.093705392142 35.5703983646963 35.8369435771843 36.2828021853935 37.0956874683048 37.5797361942266 38.7854279040169 39.8021108554784 39.0931715710678 37.1930534783017 37.5029232708193 38.6157442332522 38.9228446090303 39.7990377617061 40.4110581710935 42.5181341090016 45.0220920849587 42.6697631053778 41.502789772873 40.5825195146138 39.8803229870908 39.3291870613366 39.0552726359725 38.8741451686109 38.5246564175935 38.4770422917016 38.8076195042199 39.2470938350397 39.7505938180267 40.7735040487484 41.406915933019 41.7391137260029 41.8931744993982 42.3828313957777 42.2686820800504 42.050327841779 41.5596869306443 40.6820402223375 39.9144152884221 39.0714132966187 38.3786747025959 37.3327899765813 36.0275453512602 34.2203513426737 31.8328705267403 29.9362842889635 27.9073841901793 25.732857253096 24.1167031880906 23.1983467831914 22.6785697603877 22.3220594920469 21.9248878835182 21.8742870395913 22.1251642859888 22.427444830485 22.6220667037135 22.8199828565714 22.9134760522328 23.2300920187041 23.3436919430909 23.4318915101874 23.599809735986 23.785228329586 23.980511260242 23.7194550918042 23.3237244080036 22.6839600303974 21.9690970629746 21.1376302875033 20.0943839075498 19.4174253270866 18.8508399526242 18.3842576525533 18.1371741684854 18.1983007889123 18.3697007190611 18.8459584912438 20.9831684396704 22.7796661592497 25.1580020502851 30.7267061071793 34.9673590071038 38.6535288242595 42.0848011443529 45.2134757342959 52.24223767153 55.4526806768197 64.1089081989187 62.3937217400204 55.3722065610257 50.6678518845883 49.6063894652345 49.2216011270649 49.3572770107876 50.5855958834563 52.8147815421398 53.9993168659599 54.2497459027744 61.3203497442096 70.2406164110731 69.6364956567359 51.0089445692947 45.0886628492931 44.2553245036592 46.3309575831613 45.5844595669207 43.6747048323292 44.4138835602205 43.2241240806957 41.2617484014475 40.165306660563 40.8739621598416 41.466669729522 43.4891500609293 41.783399527417 43.6885234621728 44.57891577918 41.7668253698696 40.7543615372564 42.0107738209371 43.6268068479094 41.1350043912848 40.3025601364248 40.6356639027651 42.3877981638641 43.6363358498934 41.3881565737976 41.0372025080983 41.6723910644588 41.5516591541912 41.090179391456 39.6761318563547 38.4134204340094 38.2965094301252 37.78637799682 38.5687531938531 37.4117588018814 36.143378722788 35.5846086785731 35.003925348577 33.9395400719581 33.046008109656 32.3340211837358 31.7912642138786 30.7087406839062 29.9150443086945 27.8129619977501 26.759358186984 26.7529340951092 26.9902156762321 27.0155495284035 27.723915038709 29.2536294800161 29.371294127431 28.1420768502815 27.6201224826559 27.246244675736 26.8236966424675 26.40629381172 25.6577820342829 25.3331971560371 24.8630867182484 24.2387767690623 23.675276608218 23.1854106265696 23.7429626710356 26.8988859604085 25.5763777942782 24.9238760793816 24.1839839099654 24.0203812023363 25.2374022012009 28.4222604465308 34.8753338542217 46.0991276145416 55.7125941092137 93.9645545670495 98.1943739795821 68.5909286877379 51.0038770556316 54.3376144821813 60.0451347620469 89.0824529414756 101.628056352066 112.990550742681 122.844083514972 121.812023180529 112.269753390672 113.816036505759 121.026005014845 143.469400486531 139.00037100403 115.149809209131 95.4098049887675 45.4261183955912 15.9736274996585 12.9814203216795 13.8368486361708 15.9611086870587 34.2952067969121 86.115536926004 76.3057725242817 40.7860950228561 28.3314314122111 24.8040645798618 24.0628293537587 -9999 -9999 -9999 -9999 27.4081985248283 -9999 22.1583018668477 23.2201158304685 28.6918508030735 43.4528578946917 80.1668488207173 133.440308638036 144.695850550596 141.081018323045 137.050843132687 132.838156811441 141.352496016536 143.298190895682 142.30574852585 145.904951767913 150.038766074848 157.856564484858 156.911301480652 159.675632402406 157.585937758354 150.051034222206 135.782974615099 121.935571567154 126.138181200363 150.576060352596 149.010537202683 128.36211454547 113.220077954561 87.4971139942501 76.1047199041163 72.9193628616121 -9999 80.8589345961274 73.6216146160203 -9999 -9999 -9999 -9999 -9999 -9999 -9999 -9999 -9999 -9999 -9999 -9999 -9999 -9999 -9999 -9999 -9999 -9999 -9999 -9999 -9999 -9999 -9999 -9999 -9999 -9999 -9999 -9999 -9999 -9999 -9999 -9999 -9999 -9999 -9999 -9999 -9999 -9999 -9999 -9999 -9999 -9999 -9999 -9999 -9999 -9999 -9999 -9999 -9999 -9999 -9999 -9999 -9999 -9999 -9999 -9999 -9999 -9999 -9999 -9999 -9999 -9999 -9999 -9999 -9999 -9999 -9999 -9999 -9999 -9999 -9999 -9999 -9999 -9999 -9999 -9999 -9999 -9999 -9999 -9999 -9999 -9999 -9999 -9999 -9999 -9999 -9999 -9999 -9999 -9999 -9999
-9999 -9999 -9999 -9999 -9999 -9999 -9999 -9999 -9999 -9999 -9999 -9999 -9999 -9999 -9999 -9999 -9999 -9999 -9999 -9999 -9999 -9999 -9999 -9999 -9999 -9999 -9999 -9999 -9999 -9999 -9999 -9999 -9999 -9999 -9999 -9999 -9999 -9999 -9999 -9999 -9999 -9999 -9999 -9999 -9999 -9999 -9999 -9999 -9999 -9999 -9999 -9999 69.5282835273146 63.4567928583868 57.2799933254767 50.1062378428566 47.599011030674 47.8488535945306 47.1619470881154 44.945621395579 44.6404594719504 42.7573984916295 40.4961135390148 40.48021798008 41.2570286598772 41.9775023783251 42.9017467198293 41.6680195294445 39.1909173548856 36.9914463323882 33.9293266595307 32.3966058288124 32.3829635278907 31.7791414868925 30.968870056147 30.9866388080156 30.5927677806328 30.3761097245707 30.6298661828029 27.2946953351376 24.9324436407424 26.6407795152517 27.1399005084401 26.1042998905702 30.068157528116 27.5200857321509 23.723820346734 21.2472043035483 22.2010900103754 29.5525782144575 30.099717790821 32.6438591141111 29.3622294418733 31.4907199389479 32.6011447808499 31.9593407231989 31.4275301811033 31.4539302646846 32.5140319217505 31.1631261726729 32.3240877338212 30.9793460536328 30.5731438958339 30.9663147724473 33.5935017550102 34.3627888190635 33.4854446044479 34.5937314763189 35.4042664803472 35.8959070621776 35.4713493470311 34.3711295795661 33.4502609447232 32.8940953309607 32.528260463183 32.9502396897846 33.4858291864674 33.8856594900183 34.4570747435291 35.3951448843617 35.087895540068 34.3694911781038 33.8995638119593 33.6384061607696 33.8479860908822 34.3867680049716 35.0878367728057 36.3612565399065 38.4550914430196 45.8061676927808 42.4320450551855 35.35543528705 32.5010951433244 30.2891919961807 28.7521299316217 27.6202026749352 27.4472936030116 27.7203371066254 28.0760300411912 27.6233927726641 27.6608991752026 28.3588723025976 29.4030525246229 29.3103119865676 29.4688690031676 29.2623152775361 28.6025281163434 27.9407456336273 27.1308841003491 27.3677243194941 26.4421331330075 25.9939304314175 26.6330254788311 25.6537211181801 26.096705473731 26.2816355912652 25.9121484441197 25.8271109891862 26.2640795032638 24.6953105943638 24.0051570298418 22.9341920449387 22.1458767110239 22.2857923671959 23.379730703335 22.8338388038509 22.861927685278 23.8605597299391 23.5063465073986 24.2339062013425 23.0500469473591 24.1352945249185 24.9020591770088 24.9599025604553 25.6007627238949 26.1675641128005 25.5523708973188 26.0722381391582 25.9932756989066 25.2203137976175 25.3878619073834 26.079525002846 26.0945435031619 26.5888209654722 26.6401679681069 28.1860625731862 30.0629457800893 30.4968068728658 29.735266109612 31.0421806835865 32.3128004476332 33.9528304123689 35.3521171625321 36.4681473487078 37.3124893138715 38.4471733866433 38.8067169491921 38.3615238946125 38.4749979779064 38.0196928091242 36.7039296493886 36.9164017439722 38.185903910462 38.6423626108998 39.2536195694491 39.2760803420464 38.1721135888228 36.0253914189891 35.0985602590912 38.8272121028196 38.3714640389055 39.0310782308541 39.4754718800388 41.9144926371307 43.1755997222779 41.4375715751293 40.7148725717089 40.266549959497 39.4902364759713 39.1574823996289 38.8020661925424 38.3771625864931 38.1965771739861 37.9504642374159 37.943030860751 38.5593187886109 38.9461197723388 40.0834471789234 40.221833620908 40.7947920444818 41.6149896755488 42.12797769525 41.9972167634929 41.5884282942663 41.1905189695601 40.7858979261736 40.1675630556935 39.8006444729723 39.2419605027788 38.296783677374 37.0900972629642 35.0528454079211 32.6087169245731 30.235338505787 28.0786952246313 25.6100570247773 24.0002953269626 23.0421042930199 22.242718295558 21.7958215014315 21.7824901877036 21.7786493586785 21.9723235463317 22.0869198737793 22.4185607230836 22.6595886877992 22.9814445441967 23.0413522655392 23.1191049647227 23.3360147922742 23.3941390919595 23.630492284489 23.7245549972395 23.5639110011607 23.1420368524277 22.2191487905886 21.4822771905876 20.522387582183 19.4842394057685 18.6705723575738 18.0056298667757 17.4726317372771 17.451729629092 17.6702170629333 17.9815405580675 18.7482190444098 21.4055960765845 21.5988389721506 24.2453612692376 30.0180988672241 32.5195056353975 35.3059348248513 39.1323841147339 43.743487328136 51.6451832069104 53.3385148164319 58.5558268304815 58.9369973064919 54.4420669424805 50.5192394580238 49.129713423383 48.7749525146794 49.4432945333984 52.3540214173951 54.0660721329817 56.0864227186892 58.5974078620721 62.070204766122 72.8131916991449 71.3592835325797 52.6958929335465 48.1559586782471 41.9473386212114 40.6597184683732 40.0922657846258 41.127363387633 44.6337479543498 42.5358229721712 41.0067737184569 40.6904395320035 39.7127276693261 39.6406998335639 40.4782613108734 41.5380111155959 43.76926942132 43.0002297066839 40.5458639160205 40.0464312588894 41.6547210943723 42.7827288212636 41.6703898430239 40.183736016791 41.6578509196737 42.1494615480975 43.2552041571502 41.3753166035682 41.3116704752471 42.1052278122523 42.1445329528089 41.7928235742473 40.1557542197373 39.1479673536547 38.5949114002829 37.8552821604976 37.7584197238344 36.9629850565464 36.0814314917948 36.1107748625522 35.3246230184485 34.2671347061607 33.4070010896798 32.7719563006232 32.0687014726651 30.8717001865902 29.9765506185008 27.9722834065721 26.9038706631398 26.6330217600518 26.3834683039822 26.6366140673289 27.2960931113964 28.2600292522098 28.6744777986659 28.0622580903253 26.815008065829 26.3882309204931 26.063531563346 25.7146766450617 25.13969460925 24.6459174802726 24.2230628037208 24.2198095232053 24.2541145125622 23.6730834390246 24.5953528142296 25.9379032135758 27.8820937159329 28.2450770601664 26.7485662215238 26.0309391664603 25.2045546729754 27.1641771061451 31.1388068750082 36.5751621347812 43.7460360675753 65.0156906860104 127.873668425825 116.606725214531 57.0565170262615 57.9444311675073 69.2086571909436 72.7469747867179 80.0172566513681 91.4733659195559 99.9380111513167 101.453819424534 111.701070662901 117.110895326471 141.838845944765 144.866477781521 147.006404175428 143.803887176099 77.095006657303 44.9394680339809 18.4292594266783 13.3791534605244 22.5230646008307 15.810095196568 18.4180131429497 43.2837545633849 72.5608177419992 55.7677995979092 56.0227014431239 41.2866474874666 31.3155769061051 24.6695110978989 -9999 -9999 -9999 27.4908273586256 -9999 -9999 21.5625642217702 25.6858414916621 59.7447114647608 95.5386842433269 123.171198989523 137.3731003657 138.04836947544 138.504213628226 132.029046789017 135.052442073718 143.745355915327 143.474057137303 152.438363043666 153.240300264598 152.981314596126 149.575129463127 151.967759948386 154.914042086236 148.540247083051 132.326345660693 111.781621569921 115.842827028087 122.115793023688 116.110176087458 101.074899196134 84.415955300578 76.4162215691395 -9999 -9999 -9999 -9999 -9999 -9999 -9999 -9999 -9999 -9999 -9999 -9999 -9999 -9999 -9999 -9999 -9999 -9999 -9999 -9999 -9999 -9999 -9999 -9999 -9999 -9999 -9999 -9999 -9999 -9999 -9999 -9999 -9999 -9999 -9999 -9999 -9999 -9999 -9999 -9999 -9999 -9999 -9999 -9999 -9999 -9999 -9999 -9999 -9999 -9999 -9999 -9999 -9999 -9999 -9999 -9999 -9999 -9999 -9999 -9999 -9999 -9999 -9999 -9999 -9999 -9999 -9999 -9999 -9999 -9999 -9999 -9999 -9999 -9999 -9999 -9999 -9999 -9999 -9999 -9999 -9999 -9999 -9999 -9999 -9999 -9999 -9999 -9999 -9999 -9999 -9999 -9999 -9999 -9999 -9999 -9999
-9999 -9999 -9999 -9999 -9999 -9999 -9999 -9999 -9999 -9999 -9999 -9999 -9999 -9999 -9999 -9999 -9999 -9999 -9999 -9999 -9999 -9999 -9999 -9999 -9999 -9999 -9999 -9999 -9999 -9999 -9999 -9999 -9999 -9999 -9999 -9999 -9999 -9999 -9999 -9999 -9999 -9999 -9999 -9999 -9999 -9999 -9999 -9999 -9999 -9999 -9999 -9999 72.8829523342679 65.8442348495667 61.1857340643615 51.3230198676914 48.4901347105834 47.5425317438047 45.5781150551396 43.5713016011603 41.7466406468048 40.5288044662133 40.0749876408415 38.4333548109752 38.2331296249706 40.8258531254759 42.2551995255346 41.9260333153061 41.405623887261 39.8877881534843 37.4667077777426 34.3537997013261 33.1417872838444 31.6482489289521 31.2935521784956 31.0548406758459 29.9159930518766 30.5016551845477 30.3172839936161 27.0427162231838 26.8508409027112 25.4172243476556 25.5148403504272 25.8593157558471 31.1306178193213 31.5437318166193 26.7598018937441 23.1313890548242 23.1205602268968 25.6806622136046 30.657914910188 33.4792700670896 30.5093069032119 32.144793860828 33.8575743020162 34.222748620197 34.3140486380055 35.0329034929291 33.4523736583015 34.4647057214169 34.3860924416998 31.8745658434173 32.1338350771007 33.231257906226 32.7622853469976 33.055189166135 34.8984258758474 36.9186552391238 37.3565819755647 36.9687332923399 35.4353428434408 34.419986512958 33.2753335025387 32.7064385481225 32.5143401608604 32.4457018650358 33.0298658479125 32.7529746253645 32.1550370577623 32.5617389823212 33.365210967262 33.1010509107408 32.4377100227953 31.8893762482109 32.1212547694384 33.1739220659759 34.914937248449 37.5093584587695 39.6371317644083 44.9273975239923 35.9848371380807 32.9563445649551 30.885573419255 29.0246983613068 27.4476449826859 26.7541545598367 26.5290460337637 26.5858539756638 26.5386841552048 26.9264634674888 27.2412293058916 28.6559734413897 29.7435037807621 29.3750265627781 29.9760561058468 30.2665401564928 29.1266764097044 28.6661445545304 28.0572283857658 27.9647399990603 26.804159134308 26.5447960391123 26.3643555386113 26.6518616946274 26.1286038985237 26.1856363538367 26.4861236962154 26.8050010770215 26.1899946375935 26.3985010956073 24.7369857855437 23.0861048549741 23.6794533163852 23.5119824586077 22.7508199666525 22.5932639978261 23.5188453655551 24.490131170121 24.08319504636 24.4523054967399 23.2667999794552 24.0099814862187 24.4619651641208 25.2086814045288 25.5196963258458 25.6377566784832 25.6094890671321 24.8604687387562 25.0852118299692 25.3655368751188 26.1677390989865 25.6055090975943 25.731843709404 27.6052596521549 26.9786555014156 28.3953593919475 30.209361338471 29.551010359707 29.973097304056 31.4998095197892 32.7221130302728 34.2843773302736 35.4825154051596 36.531063433055 37.2926075135694 38.3288161832031 39.7776922318699 40.2743906235387 40.0527361692953 40.2235377933558 38.594329187517 38.446883071003 40.3125236817201 39.2091120389351 39.4599942529264 39.0361768121555 37.5722665014069 36.083137163042 36.1832560273492 37.7315650816762 38.1532149135559 38.3894006490395 39.2539562628775 39.9827068423379 40.9171398677754 40.601630227717 40.4426093440042 40.4552620089007 39.5922374794157 39.5148479883262 39.1349594975335 38.2055200721407 37.7277243574823 37.4932927432521 37.6682293090651 37.6626936782249 38.3245899793115 38.8415415264281 39.5089546323313 40.4195280358385 41.3661566594452 41.7697070692002 41.9604181460021 41.4473086343644 41.2673508539903 41.2112386765152 40.584831824017 40.5542886790323 40.1747735260884 39.5718487273938 38.5202941570365 36.5083576193459 33.6566295778953 30.738858284382 28.4347897012662 26.0921517824215 24.5254254497977 23.0795452905078 22.2584404321741 21.8681437995214 21.7002392186481 21.9008396932809 22.1122038893862 22.4443746093063 22.5671472071749 22.831020522201 23.0861305339769 23.0673407021527 23.150799704402 23.3682556749101 23.5051814738311 23.7270719302791 23.7432531372715 23.4830475782794 22.877186568122 21.9745725817523 21.0342625430316 19.9607148753657 19.0129924406622 18.1115111117929 17.3101992825088 16.9447307007889 17.097067723066 17.2796010713365 17.9458310107494 18.7783183688651 19.8491181371219 21.2839318991135 24.4908236918847 28.2783695176141 30.6190059041828 34.6340231293983 38.8283248036583 45.7946625721708 51.6146208880757 51.5618209557149 51.2598820549708 55.1196555637401 51.374433658696 49.2498893463668 49.169850123972 49.983282447642 51.4584201081813 52.5615772990143 55.0800150835868 58.8957156340277 63.9221784064939 67.8957692449007 75.9459583133614 76.9733293796497 55.0248797249571 47.2211284618807 43.1443445877341 40.9786724682256 39.5331316701236 39.7045323212895 41.6584374365157 39.2307463674574 38.7688620608154 40.7659013212191 40.3019213366251 39.5204513658707 38.8322029072101 38.5702316668191 39.0657102972239 40.7933456151829 39.7904404317669 39.6610925189154 41.4907623240616 40.667133961642 40.7250936991137 40.5355091654066 39.609605691767 40.5942808619369 42.025015427437 41.5387462775971 41.8771474396444 43.1612404744054 43.2596680408102 42.4341010621139 41.059792998119 39.9865740777954 39.3164276835162 38.203101800728 37.503402853233 37.2649537885642 36.9191225560484 36.9014112448652 36.0180496678094 34.5553476651332 33.897370166334 33.2657759608486 32.4296178587633 31.481121486594 30.1591852475578 28.5210692862616 27.5303221832897 26.6559787074983 26.0819200195504 26.3682225380065 27.1863639343756 28.0195004909825 29.0075455588068 27.5800176676934 26.3862876680999 25.9617380444066 25.6530851950625 25.1778886858321 24.77364842245 24.2240825123815 23.8792031318674 24.1182575246092 25.2070263877348 26.2843482476346 25.2100317317829 24.7345506210602 26.9846569888557 31.016309238483 29.9732627971447 29.5311648072011 26.9656898701562 29.1971636306815 31.3096932884535 36.2387383558166 43.6632329935112 61.5103975026339 107.995647761417 137.791176185279 87.6721723396748 65.7442575991007 80.3453821842353 78.9134069433588 96.4867950263068 131.090377607356 92.2292376665661 91.4042100072154 100.497047780012 134.813653899712 139.734297354699 137.149684557148 142.899974034339 146.559398902972 87.3871096931157 49.1886741551125 21.4532022118631 12.9579417721777 23.7617622785324 23.019270559064 13.8974588140948 19.6664147057612 33.8415968818675 63.5801395387355 88.2538183112747 87.7523673248406 48.3131951565517 28.1920209958565 23.4257913948697 -9999 -9999 24.8386800466074 -9999 -9999 21.2375140144817 24.4812786548185 54.6092292896169 81.454564715724 117.30162591996 136.952920646498 115.793769896489 122.216190563767 118.789173389707 126.21715730398 118.545291040415 117.202953324692 142.110588683822 147.481258395104 134.757396486214 148.896778544493 165.260487696713 163.468297860598 152.248508518412 113.322721781515 92.4171056608632 85.7152377418754 87.378598949224 85.0796784473965 80.3014597633689 75.7791683547901 -9999 -9999 -9999 -9999 -9999 -9999 -9999 -9999 -9999 -9999 -9999 -9999 -9999 -9999 -9999 -9999 -9999 -9999 -9999 -9999 -9999 -9999 -9999 -9999 -9999 -9999 -9999 -9999 -9999 -9999 -9999 -9999 -9999 -9999 -9999 -9999 -9999 -9999 -9999 -9999 -9999 -9999 -9999 -9999 -9999 -9999 -9999 -9999 -9999 -9999 -9999 -9999 -9999 -9999 -9999 -9999 -9999 -9999 -9999 -9999 -9999 -9999 -9999 -9999 -9999 -9999 -9999 -9999 -9999 -9999 -9999 -9999 -9999 -9999 -9999 -9999 -9999 -9999 -9999 -9999 -9999 -9999 -9999 -9999 -9999 -9999 -9999 -9999 -9999 -9999 -9999 -9999 -9999 -9999 -9999 -9999 -9999
-9999 -9999 -9999 -9999 -9999 -9999 -9999 -9999 -9999 -9999 -9999 -9999 -9999 -9999 -9999 -9999 -9999 -9999 -9999 -9999 -9999 -9999 -9999 -9999 -9999 -9999 -9999 -9999 -9999 -9999 -9999 -9999 -9999 -9999 -9999 -9999 -9999 -9999 -9999 -9999 -9999 -9999 -9999 -9999 -9999 -9999 -9999 -9999 -9999 -9999 -9999 -9999 92.5954066787161 81.4772965870636 67.2146642774644 53.0252729834688 51.5217766275445 49.1642756097565 46.4863406392374 43.7166383562972 42.2991965617076 41.980107968802 41.490937153597 39.9755977370279 40.4865936495857 41.345127846035 42.9393001615893 41.3319877412932 39.8740622526314 40.7051594512605 39.1696604432395 36.5524777109318 33.1871607032249 31.6500884083373 30.5739650029972 29.9059659319212 30.5367636469888 30.0559215019346 30.4137997056451 27.5383849491969 27.9021296915092 24.6522626132002 25.0637559936093 24.0942833857249 25.0861810169432 36.3556239979228 29.1560423069685 25.0532209940888 24.4666693267136 28.7163672108986 31.478239604132 38.0316390986592 33.7741214892068 35.621138788 34.8965944514379 35.8916049661627 35.9133022159522 34.8032906990861 35.1766146481241 36.1904302407 35.8346217289299 34.0573011360206 32.349173180105 32.4867782084549 35.0129391013093 35.4211138291482 35.2086698732441 36.7449280273365 35.6148800535129 34.6995569012201 33.7664319371075 33.1930229689533 33.1717703334955 32.531054086791 32.245255285589 31.7668781839008 31.7179572255868 32.1763820886043 31.8766881617024 31.9529263231021 31.9980114219996 31.8278667315585 31.0956223820693 30.2534361790116 30.7938572944377 32.7273923068087 34.4225677660419 38.7858512844417 41.8798614028883 36.6233554727402 33.2963530072044 31.0722950523941 29.1426938013684 27.6259831639635 26.0833589033478 26.1594088008615 26.3822582943463 26.7869245432022 27.4423237503481 27.4654806724863 27.6005619943638 29.1942758663056 30.852218253838 30.0177960317903 30.4282371509801 30.8346153910139 30.2456763775507 29.6871340627721 29.2973770946148 29.0733307736248 28.2146616715815 27.5454453278569 26.7474404004998 27.1568813275648 26.9394056321743 26.8499940248231 26.5558950614536 26.1023845781811 25.9982872641594 25.8434181140549 24.6239394702461 25.3311795213672 24.7976137779804 24.5833457712727 24.8482554037849 24.2059267216225 23.4342744834525 24.5084635973185 25.2372135801959 24.2322522568727 23.1849615171562 23.8250177044491 24.7417518276034 24.8186325060495 25.172321581834 25.2509955617412 25.6125729787466 24.2622436170078 25.6523687448165 26.3969239050748 25.4755720756983 25.4104352617376 26.1689449937211 27.0796199157687 26.8390088502994 28.284999843576 28.9214833587836 30.2527389212488 31.599563097329 33.2098459558337 34.388246321982 35.0901465468372 36.8974300550844 39.1266039578399 39.9075482952996 39.4671304375057 41.0523311517857 42.3772781451037 43.31122241053 42.9641102033675 41.1502247149384 41.1100628145474 42.7958288691181 42.162074174217 40.0927772224237 39.1763542251231 38.3043907136032 37.2430545176954 37.1884888194228 37.1761960736645 37.2279710436748 38.059662539774 38.6375086038441 39.2015961368158 39.8222176634742 40.1263030292214 40.3018913207955 40.1374504462155 39.9692280006851 39.4720353670283 39.0838589956036 38.4177374829951 37.8996819499914 37.2579763433568 37.052503351033 37.2105842858374 37.9265459039662 38.4512322002498 39.6216655207633 40.3273781602039 41.1884701661484 41.7501160640965 41.5794047946988 41.9818563983792 41.4357256492682 41.6207800385111 41.521493953588 41.4519902342768 40.9983278190166 40.5757721959678 39.6983568023111 38.364885743836 35.0883819482497 32.0038433644914 28.8756430932783 26.7269414538121 24.8701647089879 23.3641342355444 22.3536674051545 22.1101814485507 22.1622473537101 22.2427376668539 22.3885766550091 22.5449434642182 22.7384423077317 22.7514552056735 22.8717581603965 22.9578599371467 22.952034818153 23.1470471932089 23.2461076010046 23.7567087596779 23.8808443189103 23.6406580225988 22.9189178820603 21.7707427530861 20.8897826328559 19.8045704265158 18.716746872754 17.673850626009 16.8517484910562 16.5660475558829 16.8301591484873 17.2892650908029 18.2147892649434 19.0284101119802 21.6381959976581 23.6715066232671 25.8596788778358 29.7624155501954 31.3017774215434 34.2321951338535 38.2290382406584 44.0029399063607 52.2213529782343 52.6842859408482 49.7702872715987 50.5950954136989 52.0709522894586 49.8382935692254 47.3587170794971 47.3193941251545 49.7316047556221 54.6461310007835 63.4005519948588 65.8068046370592 71.3234177637525 77.0884287491489 84.8167796837222 98.5458476803452 70.0483058588311 52.3095212864414 45.6405894238594 42.9675599005001 39.8312642384667 38.4596589491786 38.0498079118704 38.1923717022501 37.9212083600013 39.9602863762002 39.2123497055243 39.1053134362627 39.4035817798908 37.8221790457398 38.4473702839607 37.1233557431424 37.9857127654083 38.6223765647995 39.6240580756007 39.6551133006726 41.5062349851524 39.7396790146682 38.8055705517799 39.9525614900243 41.0277549378514 41.7704614913821 42.4639876318204 44.4612410498745 44.7634510953087 43.68247600373 42.1662838677865 40.9367882288325 40.226324294468 39.1473425709444 38.8261227382908 38.4358307857345 38.1216759679414 37.6819058453446 36.7268359495854 35.4390424071774 34.6091417819955 33.9136944133136 33.1413966557956 32.070997919732 30.70268473604 29.2011330330344 28.1689824692306 27.141569660327 26.1763024397156 26.5399655525323 27.4453573497642 28.1321015810006 28.2243235703156 27.7652125616265 26.9511016980378 26.1141060414307 25.5120198255881 25.262205361976 24.7457301082621 24.3941641984111 23.9012176749864 23.9330997171303 24.4948731290406 26.0919778284028 23.8669906111111 23.662669942297 25.1116680332054 28.0384641997102 31.1969509562404 27.9392052107469 32.0186843549674 32.2218785611538 35.8478875919235 48.2677010907805 48.8206752086067 74.6926271662368 145.872834075978 146.25434489275 102.061562548061 84.2796671070619 93.8133594348418 109.837131740615 114.336681264517 126.811223228888 113.3584343103 76.2220303250788 85.1736820526895 103.106817038501 128.469893193393 141.913099364197 142.980883586149 130.821428482681 94.0455230113781 54.1492470753787 33.9907592877837 14.1805604711732 14.8955295704527 16.3174151912233 13.7500906518468 20.0850383555006 21.4789324978134 41.0341142167529 100.836869057728 119.079756113434 53.6576960713479 35.3257155094981 24.3258565403619 23.4892194252637 -9999 -9999 -9999 -9999 21.9404374486347 27.2483514691008 46.913308782431 77.3244960183138 130.983874569713 149.153480490635 123.962877356422 106.03816520695 95.0165130129132 92.4959289564761 114.204327639424 123.273729618107 105.297627990682 104.072082730518 97.2639956913505 108.208964790789 126.899836518427 86.5993928738622 80.2061775332681 78.9831400023155 77.9777577082433 77.1733008493626 76.5575485749655 -9999 -9999 -9999 -9999 -9999 -9999 -9999 -9999 -9999 -9999 -9999 -9999 -9999 -9999 -9999 -9999 -9999 -9999 -9999 -9999 -9999 -9999 -9999 -9999 -9999 -9999 -9999 -9999 -9999 -9999 -9999 -9999 -9999 -9999 -9999 -9999 -9999 -9999 -9999 -9999 -9999 -9999 -9999 -9999 -9999 -9999 -9999 -9999 -9999 -9999 -9999 -9999 -9999 -9999 -9999 -9999 -9999 -9999 -9999 -9999 -9999 -9999 -9999 -9999 -9999 -9999 -9999 -9999 -9999 -9999 -9999 -9999 -9999 -9999 -9999 -9999 -9999 -9999 -9999 -9999 -9999 -9999 -9999 -9999 -9999 -9999 -9999 -9999 -9999 -9999 -9999 -9999 -9999 -9999 -9999 -9999 -9999 -9999 -9999 -9999
-9999 -9999 -9999 -9999 -9999 -9999 -9999 -9999 -9999 -9999 -9999 -9999 -9999 -9999 -9999 -9999 -9999 -9999 -9999 -9999 -9999 -9999 -9999 -9999 -9999 -9999 -9999 -9999 -9999 -9999 -9999 -9999 -9999 -9999 -9999 -9999 -9999 -9999 -9999 -9999 -9999 -9999 -9999 -9999 -9999 -9999 -9999 -9999 -9999 -9999 -9999 -9999 97.7282007412147 87.4366177535788 72.6900812730918 62.0702840154054 57.2242226950089 53.1509750148471 49.2178803664868 46.6918560762956 45.0724241327622 43.9179610762774 42.8669763387027 42.9495191252801 43.3481866304292 44.3663760847951 44.9885424688045 42.0762558259045 41.5481224900038 42.0005119666768 40.9316122795939 36.8108236100187 33.8141330148524 32.3913865059886 31.6097018086001 30.7259805667907 31.6239540357144 30.4461011435607 29.1952923138226 28.7791966479509 30.0863532587371 26.0161662234333 24.6358496655825 24.0425119323278 24.903240216458 28.7600872180095 33.5533759931522 28.7030167947715 26.261131032869 30.1746746283135 33.607695482938 36.7552553453231 39.4934136039455 39.0357316780042 35.9891394596108 34.7372425839294 35.4522227775141 34.3794752419093 36.0331880202219 38.023430668336 38.9587559019432 34.4989692570355 34.6854217095074 35.5540092473324 34.9859884490701 36.1523177116685 34.9923134636399 34.5885662178763 34.6981079672156 33.9307322268219 33.673903535109 33.6957990594456 33.3914283198998 32.6337849193611 32.3660596861141 32.0437364278123 31.5399386510175 31.9648249075842 32.0138170302512 31.9090653002033 32.0165190179862 31.6690142034286 31.1285805377892 30.2646037979511 30.2823442653899 33.1833402096651 35.8354889064655 40.5208008936822 41.0272431173563 34.3477954016335 31.492882837312 29.2378657050425 27.1752938394301 25.7038575304565 24.4598347211025 24.9497332113316 25.6837860991664 26.9931345263539 27.5074786377105 28.5196442624233 28.4373630773453 29.7731024622172 30.4168327938718 31.3253959071642 30.3371889879296 31.4183355108682 30.7565531865545 30.6112397285125 29.4376706318763 29.3294684379679 28.6879450176647 27.9874284712526 27.9592760087416 27.2044883548341 27.1668903574671 26.9018481940237 26.7129767921833 26.6004373891583 26.4367695428944 25.6863930887336 26.9018242602238 26.3800994386713 25.3352686114438 25.1485995797303 24.8835571607496 25.9975711192729 25.1615890600666 24.8050503387849 25.5265066487062 24.9890027731741 22.9993838439719 24.656633561749 24.6589321841113 24.743805313775 24.7572476982981 25.4763005118302 25.6367256759924 24.2619652826024 25.7932429276652 25.8851636623729 25.9800229001833 26.531911064444 26.164162868996 27.7286081050022 27.6134036925322 28.5265137154764 29.1884093773394 30.5971907505505 32.4844674224038 33.9834316792938 35.5609024535482 35.6985171596133 38.7961533586545 40.3536931515211 42.626346621749 41.6108408069722 42.0356082062496 45.4009077089385 47.9797720655792 45.5147161879538 46.0001025621835 44.1470429746085 43.7835967178784 43.7983695196779 42.3779227084432 40.2769103605612 39.4228573357508 38.4551375882097 37.5796258895042 37.1966062781849 37.3636769965925 37.6545753417225 38.2627412702182 38.7322690951329 39.6142303925321 39.9332792682676 40.4446126837909 40.27954000405 40.3669448456048 40.152793909936 39.7395242395507 39.0185156665003 38.4312584613861 37.4268474166861 36.6703998236144 37.1995661575522 37.844363096431 38.8655912928513 39.8326051786354 40.7661456744151 41.1861152873805 41.6473806763608 42.2935336962345 42.486204385018 42.3169093028083 42.4673279878221 42.2022073797465 42.1043248274291 42.2433428851355 41.5578360003065 40.9883402506726 39.199613830881 36.3196051938397 33.3638614026252 30.1628314764813 27.2991279646909 25.0340925114556 23.3692555127571 22.4762774270535 22.2552279887155 22.4035449161112 22.3902121870387 22.544304289618 22.4655232994875 22.5913448090169 22.6943191587891 22.8527163833156 22.8545291415505 22.9535410375783 23.1708504854079 23.3839778850582 23.9548126847296 24.1186573672278 23.7560802280611 22.816937282759 21.8215427771865 20.5452901154654 19.5125884165075 18.5672432531023 17.5914728784703 16.7554865819595 16.6555177104837 17.3615665481464 17.6874735893187 18.3572780181389 19.8054116040677 21.3124546294434 23.7785242404597 28.4476365975562 28.361638808768 29.9878722443934 32.8476591543629 40.2241644925448 42.6510886301149 47.6961645265537 48.5816970717393 49.0914542030138 51.968783140992 56.7408514245382 49.4714483277252 44.5302771215393 45.3653697869678 51.5109894436094 59.2696897277398 67.7391272965786 71.8059134734605 78.7614418810492 84.1226997905086 93.9422223222451 110.535687587568 83.772075693565 59.0023326240839 48.9309030149294 42.9969910250414 40.3470653542799 38.6177491997575 37.4903027307237 37.4757565553339 38.2015405466397 37.953743281769 37.8826591244634 37.9747289981246 38.0680788354427 37.7957668268396 37.5263597204069 36.6800501065487 37.2095101805923 37.859733780503 37.8727960838219 38.9280341336568 40.7750460264557 39.3087422319776 38.1025356588704 40.0322438450629 40.2039919409189 41.8061236237413 43.5199005933417 46.202261205647 46.8980098759161 44.824714421684 44.2543209876499 42.7841030907471 41.5682168463398 40.6684109794557 40.7069062281579 40.7715228712286 39.6101762916175 38.4101730495268 37.5360743512888 36.1819001793664 35.142179308894 34.3692920474173 33.6057865626319 32.9976449443053 31.8629575018921 30.3995399886908 28.9447631358878 27.5361624112644 26.5425882992201 26.8113739284346 27.6111751866713 27.9027252702672 27.4749064268587 27.5388592402338 27.6106198090347 26.558807636547 25.9863724299543 25.4065190073845 24.9638509991924 24.7718332993447 24.2961948331969 23.9682695206994 24.0977458176891 24.427643214269 23.2629091411031 23.0777754996609 23.4629922109917 24.5998936776703 28.02294408175 29.4312093448414 52.2138707340661 41.7479638460008 38.5169202438764 41.2540876994506 51.4225679403326 59.6077460469806 74.4288805119051 138.991079540483 115.422897762432 125.402179255953 142.569408042997 85.6042177543043 23.5381145131907 20.045200316221 125.680624722131 70.0502887944703 90.9476381486492 101.686178464001 132.528565516479 137.385180526814 137.172683605451 108.642574507399 83.7877400958764 54.5722293641767 39.2580048410442 17.8028380156921 14.7956073519515 13.0148705716743 13.9738103021143 32.4309896098046 18.7608446772831 31.6502076617985 108.886061123984 103.492804155551 52.0575258714539 42.0296939030741 28.3665974847428 25.6639798624482 24.7597671268067 -9999 -9999 -9999 22.5830843881198 27.897205968124 44.7485449004209 77.7386407108198 121.139698693798 151.265820932851 140.875383351619 127.601213597065 85.4163331403222 75.1396134486798 81.2821920618393 78.2898872487958 73.7721151690092 80.8479312099082 74.5588016867249 -9999 -9999 -9999 -9999 -9999 -9999 -9999 -9999 -9999 -9999 -9999 -9999 -9999 -9999 -9999 -9999 -9999 -9999 -9999 -9999 -9999 -9999 -9999 -9999 -9999 -9999 -9999 -9999 -9999 -9999 -9999 -9999 -9999 -9999 -9999 -9999 -9999 -9999 -9999 -9999 -9999 -9999 -9999 -9999 -9999 -9999 -9999 -9999 -9999 -9999 -9999 -9999 -9999 -9999 -9999 -9999 -9999 -9999 -9999 -9999 -9999 -9999 -9999 -9999 -9999 -9999 -9999 -9999 -9999 -9999 -9999 -9999 -9999 -9999 -9999 -9999 -9999 -9999 -9999 -9999 -9999 -9999 -9999 -9999 -9999 -9999 -9999 -9999 -9999 -9999 -9999 -9999 -9999 -9999 -9999 -9999 -9999 -9999 -9999 -9999 -9999 -9999 -9999 -9999 -9999 -9999 -9999 -9999
-9999 -9999 -9999 -9999 -9999 -9999 -9999 -9999 -9999 -9999 -9999 -9999 -9999 -9999 -9999 -9999 -9999 -9999 -9999 -9999 -9999 -9999 -9999 -9999 -9999 -9999 -9999 -9999 -9999 -9999 -9999 -9999 -9999 -9999 -9999 -9999 -9999 -9999 -9999 -9999 -9999 -9999 -9999 -9999 -9999 -9999 -9999 -9999 -9999 -9999 -9999 -9999 93.5936011988056 86.6339045612965 76.8424517593029 67.4529212326731 62.1526273753963 57.1277727148085 52.9839107264479 49.2868084988972 46.6573136802848 44.8690036233285 44.6287425195335 44.304769455657 45.7373450812281 45.5811118035049 45.7129043679874 44.4375116234304 42.2650592763989 43.0264333182644 41.4003309600121 37.500388931359 35.6601937238713 32.7299680236308 31.9620726126629 31.0616920207985 30.5668326075799 30.3936877179084 28.7664524885716 29.4393470876514 31.7481476917737 28.1235959719764 25.910528754183 25.8481404818535 24.3764883517073 27.0389479640439 40.5491411095081 31.376490848141 29.6597219850036 38.4709041772416 35.9378329204527 33.416245539028 37.6653193367813 37.4173355204017 34.7927587587546 35.1198209375989 34.0787340495497 34.6866239174448 36.875111133924 40.0742882419759 39.1774130915217 35.0785476536085 35.7305717202345 37.4184617491848 37.6400749651355 36.4782000723204 35.2301508277286 34.2623228700276 33.9097824602033 34.2791314527422 35.05881482961 35.309353711162 34.2762143383515 33.3297453417104 32.6247929862346 31.8745485773366 32.1710343965923 32.8127023418791 32.887555460224 32.3844833974911 33.0156087042768 32.4820519067174 32.0741998637825 31.8029638948608 31.9959388908627 33.9625218185072 36.9461059049595 38.5741549425502 35.6166362223412 32.2872793586612 29.8638487510231 27.7119919479391 25.701768979607 24.0176951850398 23.4399531676191 24.4477853569843 25.2489584336185 27.3115852128032 28.1380598510011 29.2113745980195 29.3952890470512 29.5913860313527 29.4889956695226 29.8479004904608 31.3792869305548 31.0510518750908 32.1968606044727 31.6732924192733 31.0819055660122 30.5043181740337 29.3834576601266 29.7722893504184 29.2405559603537 28.387824057109 28.0679524170219 28.4847402761949 28.0170706365733 27.8796136186584 27.4435753730767 27.3578415315124 26.8700663720697 26.1669966171552 25.5936479661836 25.0953672759187 25.7330726006938 25.8875718923623 25.9853906148532 24.894354554313 26.2835456068548 25.4681552086718 23.6801118154633 24.5857805190937 24.3920755126664 24.5846067810128 24.7638710373823 25.6923421268341 25.1954217121889 26.2136575077255 26.534298265227 26.8134365285712 27.1011155868821 26.2949678364427 27.1335353050241 27.8322413537546 27.8728308473049 28.6413095341198 29.6540681331197 31.3643674560607 32.4286114892064 34.6243883239287 37.0416631291793 36.9608124513568 38.9879273666179 42.1362678619831 45.66152410304 45.5509201746969 45.5090714061561 48.9241367203296 52.1711380079066 49.2962975665713 50.360168629727 48.1317101778367 47.2921703742832 45.6096003206568 43.9980272705487 41.3503320813111 39.7059663955405 38.6332465042077 37.7191574438786 37.3315047374077 37.2295716667159 37.4519460730959 38.0860471862447 38.7144989631305 39.3532613941835 40.2148700787086 40.8897355829357 41.4295869468095 41.331164243864 41.2149866182281 40.7182193609102 39.9702562390161 39.1998430793317 38.3681754826785 38.0048003625486 38.0837140951093 38.8162044501706 39.635178245999 40.5983673538066 41.5766793925392 41.8961011544409 42.6089159165101 42.6964691974448 42.947516247606 43.394184717622 43.4596274070075 43.3169817306404 43.3302237033683 43.220385932281 42.8659800686252 42.0531067810199 40.3743157719066 37.7300582701483 34.6461159142642 31.5517370398886 28.407354367114 25.3292381332468 23.2451436523316 22.7884356717506 22.6842760955104 22.7265994419192 22.666175958105 22.6515219092075 22.7503653494851 22.8421017555919 22.7848363853915 22.8144727549617 22.8980540328662 22.9475476861721 23.0855413681722 23.3130491418213 23.8928452576464 23.9879390128452 23.5335498891012 22.6739363654473 21.5667414101142 20.5647041977278 19.7635625309104 18.8194159498411 18.1639862587193 17.6602990142749 17.8344840757701 18.614421799577 19.1988445740623 19.5314178465505 20.4032655999175 22.3694214625576 25.5303235937754 28.4872924568487 29.2926306312324 29.2112760087128 31.8218772390745 35.1650178648999 40.843036628276 42.638337060003 46.8432325929404 51.0386030328291 53.8541719829948 52.6728650841233 44.4896239271617 41.2446976629912 42.854505634718 52.7415467284329 63.1479373939179 62.5964964030699 70.4820356924911 77.4521180239672 89.725050245154 119.822528457356 128.293528198339 89.135403760917 57.0058409361528 48.984776834258 43.7952784055696 40.1146665002686 38.2994218886162 37.3394018682853 37.3227038654873 37.6518895706719 37.7739170351445 37.5161295991021 37.4301832182112 36.9679241909611 37.5994801064768 36.477347871277 35.9768526226007 36.3734028029177 36.8531247982591 37.0147594146369 37.2628618971543 37.6129038495494 37.1128422773458 38.0449611068902 39.2276631819309 40.5196765220156 42.6947965532813 44.5508753396189 46.5382211330643 45.387525152183 45.8801315432951 47.7664315859568 46.2772665465712 43.8816523497 42.0735745397602 42.266396341652 43.11233832096 41.0915794450432 39.6651181103062 38.2717632768629 36.7757184624058 35.4227027167098 34.5822279864265 34.1213679659758 33.6297928535114 33.0330338298332 31.5292286696398 29.9429265861302 28.5772724909102 27.4718381300591 26.7106694940453 27.3025350682153 27.5494623275631 27.7772244935495 28.0992527806659 28.2246043713715 27.6705685468482 26.9170840703805 26.4913759771699 25.8987851115006 25.3420674586346 25.007694727895 24.6497065949883 24.3589951788565 23.9649122555432 23.5686182471001 23.162686552989 23.0106471856023 23.9206702211182 29.0542573678869 30.6840524397285 42.4194401694165 56.3031001741624 65.3662781348289 56.5540933980602 61.1654479217426 77.470633614146 88.3016856207362 78.788875049656 115.52206081679 150.35527217924 101.40554366095 94.9309605157129 70.394094777552 101.161629194667 94.4587818648425 79.3100742806942 77.5860035896695 86.2414193860904 108.653317979843 131.068654061218 131.527322895546 124.589302000071 98.0874801763669 57.0989208673042 53.2948301099353 27.2677168514009 26.6475314017331 20.0579932801811 23.5502375074589 19.6034931340326 18.2871913106791 19.6009582428572 61.2131653560109 45.8836218619812 49.4038372593189 71.2113013574817 51.5564243604423 49.5371535245995 32.1410814965462 24.6874769596359 22.1916666652572 -9999 22.1477149876626 25.7714123351243 42.3768847248578 79.5912937532239 97.4299566527953 119.333588313694 103.918053099058 79.6492213321595 73.8823330546679 60.2940398976584 57.5292944956275 60.6832829128512 70.2638942431189 78.1425339065035 -9999 -9999 -9999 -9999 -9999 -9999 -9999 -9999 -9999 -9999 -9999 -9999 -9999 -9999 -9999 -9999 -9999 -9999 -9999 -9999 -9999 -9999 -9999 -9999 -9999 -9999 -9999 -9999 -9999 -9999 -9999 -9999 -9999 -9999 -9999 -9999 -9999 -9999 -9999 -9999 -9999 -9999 -9999 -9999 -9999 -9999 -9999 -9999 -9999 -9999 -9999 -9999 -9999 -9999 -9999 -9999 -9999 -9999 -9999 -9999 -9999 -9999 -9999 -9999 -9999 -9999 -9999 -9999 -9999 -9999 -9999 -9999 -9999 -9999 -9999 -9999 -9999 -9999 -9999 -9999 -9999 -9999 -9999 -9999 -9999 -9999 -9999 -9999 -9999 -9999 -9999 -9999 -9999 -9999 -9999 -9999 -9999 -9999 -9999 -9999 -9999 -9999 -9999 -9999 -9999 -9999 -9999 -9999 -9999
-9999 -9999 -9999 -9999 -9999 -9999 -9999 -9999 -9999 -9999 -9999 -9999 -9999 -9999 -9999 -9999 -9999 -9999 -9999 -9999 -9999 -9999 -9999 -9999 -9999 -9999 -9999 -9999 -9999 -9999 -9999 -9999 -9999 -9999 -9999 -9999 -9999 -9999 -9999 -9999 -9999 -9999 -9999 -9999 -9999 -9999 -9999 -9999 -9999 -9999 -9999 -9999 90.3437266371251 83.1088398879856 75.2000929136104 69.8815015464728 64.2880824156055 58.4359415487483 55.1869556385585 52.554500070627 49.7397922095044 47.5315736500253 45.9275222661363 44.5408964340217 45.7281433351851 46.9091156051264 47.4991226279966 46.4125301250785 44.4296277062153 43.9209847174438 42.5427789969295 40.2124180762926 37.1637944968544 34.6745275644788 33.1839958906626 32.5526312267364 32.2251088791086 31.9156707367421 30.6313917525577 29.4852860888944 30.6508685441326 29.0716062739809 27.7641895729002 27.5176010531539 25.3083562785866 27.2226874744857 46.1822674291621 38.1133398505834 34.9509031387944 36.385486217255 38.3357569054455 34.1163394662788 35.4101594003333 36.8694954625783 34.5326754823591 32.8269867405499 34.9504929152615 35.2073059337168 38.3306355880616 40.6753167568146 37.1535054114793 35.1040946347963 36.3907482204722 38.8333439332957 37.0331568358873 35.4653597901411 35.7533155639405 34.8386585879113 35.0661324933688 37.1222647947484 37.6439638763364 36.4054857130003 35.3022376880738 34.5057953307743 33.5189128699615 33.417499920507 34.2645447735737 34.2529450781629 33.8692415846044 33.5555221183868 33.5794939412117 33.0976968024679 33.7577431585872 33.5555186809313 33.3071533366433 35.8009672119142 39.5166611901282 39.4004701643501 34.2031391607299 31.1472036717023 28.482319713002 26.4594066130662 24.8426906351901 23.5327455700342 23.4808623499838 24.0949100990991 24.9170733618811 26.5966663796592 29.2485983461159 32.170732723563 32.0348222423827 31.6047790263358 31.709298024762 30.6603989320431 29.9264302180991 30.4250081166724 31.4015614160312 31.5576372865611 31.8819386921898 30.8339492177618 30.2689526339868 30.9092892180566 30.6839101374402 29.7992369746563 29.6612593696362 29.1465552451029 28.1972243708902 28.0696328542092 28.3257995367771 28.653031900922 27.9361261461739 27.0295300952135 26.8462306045057 26.8015999245657 26.5908431442681 26.2039502250218 25.9858141780357 24.7280231047731 26.2504003887589 25.7059983593629 23.4665426833587 24.3527934010635 24.6579459261863 24.5622778282522 24.9661155900899 25.5380301536663 25.0201301351887 27.0971483021893 27.4254667980545 27.1393009203492 27.0684107625848 27.2389467227951 28.8054330350766 29.9284471295858 30.1588545330133 31.4806046129217 31.4393821935014 32.1814909497517 34.1211621462571 35.5452893586692 38.2798873201573 39.4154438138295 41.5540720170603 43.4384470486434 48.2248177687576 50.1606033275518 49.6435664732906 52.8647242700067 56.5471895839667 53.8243596625443 54.2398984877516 52.9119657105909 49.2062284065899 48.1281129396778 44.2457699150344 41.4574234857217 39.8097532136061 38.9922408724936 38.2850751343415 37.6808943158598 37.2865077418333 37.4571400126683 37.8923755100205 38.409355817013 39.4777603095793 40.7469923876514 41.8505098516053 42.1570175412964 42.6695204474478 42.7485844261432 42.4841496840747 41.8151589782792 41.4841455942628 40.6634576713022 39.9795037049864 40.2112232180389 40.8406162318938 41.3417612248644 41.7376662978715 42.4640295963825 42.7489874577125 43.2735100950164 43.8558118322563 44.0495086125598 44.421789508175 44.4706579420579 44.6109709093087 44.7926414071694 44.4276717805282 44.1084376659855 43.4552292967146 41.9623665744907 39.8256114010244 36.8394516661151 33.4914423432418 29.8738293418687 26.4646419180716 24.376881246739 23.75311278927 23.5032838141494 23.3127656460469 23.3200908695494 23.2471110853468 23.3042818221899 23.2399659394478 23.1123751386149 23.1237727254903 23.1135470833016 23.0204449604845 22.9790616195301 23.2626741172825 23.6565229244971 23.6800291145047 23.0422385756024 22.4038964223603 21.3809684947163 20.4418205428019 19.6787419427697 19.0724224797632 19.6531869581275 18.9375723557912 19.2417697537613 20.0330653030916 21.4513676438009 21.103083805703 22.0605213030343 23.5775452057361 25.1803708136639 27.3184041726652 28.7574185759521 29.3187738371046 31.6643882324918 34.413803328616 40.1536444957927 42.3633195201766 48.6454924182762 54.0875157673271 50.6077971872436 45.6054928907429 41.1533289156696 39.6738518430921 41.5794391048544 49.5185281263762 56.0695692046626 62.2924213609796 70.8709862814664 80.6326974545397 94.4569303507143 129.373903828331 127.216018085148 82.2079654705948 55.401131154098 46.755927494689 42.8553000794645 40.6575803445315 38.5426033338091 37.6100675746562 36.9965087403293 37.2140211327144 36.8885437020052 37.0532776274957 36.961213331934 37.0316185630455 36.7435270534225 35.8328935478744 36.0462616091872 36.1702434106182 35.9197410019887 36.5881041297779 36.8403728311777 36.7544176062223 37.0542947801326 38.784610416708 39.3861576708937 41.370311415062 43.1726135963857 44.1019925051654 44.5657468834668 44.5855760956055 47.5621991490291 49.4009555102344 49.055118549032 46.0266731518449 43.207596428841 41.9601247022668 42.3354550644162 42.3756904609943 41.3507323738313 39.2485943075127 37.1967071371418 35.7770713254054 34.6699062617049 34.3266869744624 33.9693457423482 33.3328876336976 32.2163881245512 30.7786719816094 29.8656551178154 28.7774513413671 28.0875607056881 28.0822308900826 29.2937537029016 29.5493015783219 30.5817224002395 30.6238823300925 30.0190941066494 29.3494498648713 28.6637408709669 27.5101374287716 26.6654157660558 26.1764401460384 25.8120226567768 25.268677033271 24.9403782870491 24.4383126229118 23.9443666162296 23.6073644006385 24.7838160678233 28.9647067050981 35.1402907395499 34.3753059854025 44.6441480926864 60.6264809366277 86.2853311251162 83.9731375415315 104.608210891125 109.656722947651 100.974881529655 146.410003670314 116.706945514791 145.729502500305 140.136365028466 132.548305304045 120.510489990489 90.8019231276739 98.3917827714529 97.3450942783304 92.2351213930452 108.316921300448 119.150394083352 111.711511377018 104.73538221724 92.5188159670079 67.0036952515359 34.3990438354423 32.3338212713167 57.032245757234 26.0399770110024 18.0158160269475 14.8565490068053 16.7082008911383 18.3088023817366 27.0429761434127 25.8182240375771 47.0584636952308 70.6594155230984 64.9258089353844 65.3513832716269 36.8679993706326 22.8404763384586 22.254191593224 23.1390179340398 -9999 25.1365211499946 33.1535980657409 55.4274312786213 63.8026687675842 60.7582987995655 56.2036824224216 60.1500861611087 55.6935549866918 47.4249783254961 46.8548270339467 50.1762677821511 -9999 -9999 -9999 -9999 -9999 -9999 -9999 -9999 -9999 -9999 -9999 -9999 -9999 -9999 -9999 -9999 -9999 -9999 -9999 -9999 -9999 -9999 -9999 -9999 -9999 -9999 -9999 -9999 -9999 -9999 -9999 -9999 -9999 -9999 -9999 -9999 -9999 -9999 -9999 -9999 -9999 -9999 -9999 -9999 -9999 -9999 -9999 -9999 -9999 -9999 -9999 -9999 -9999 -9999 -9999 -9999 -9999 -9999 -9999 -9999 -9999 -9999 -9999 -9999 -9999 -9999 -9999 -9999 -9999 -9999 -9999 -9999 -9999 -9999 -9999 -9999 -9999 -9999 -9999 -9999 -9999 -9999 -9999 -9999 -9999 -9999 -9999 -9999 -9999 -9999 -9999 -9999 -9999 -9999 -9999 -9999 -9999 -9999 -9999 -9999 -9999 -9999 -9999 -9999 -9999 -9999 -9999 -9999 -9999 -9999 -9999
-9999 -9999 -9999 -9999 -9999 -9999 -9999 -9999 -9999 -9999 -9999 -9999 -9999 -9999 -9999 -9999 -9999 -9999 -9999 -9999 -9999 -9999 -9999 -9999 -9999 -9999 -9999 -9999 -9999 -9999 -9999 -9999 -9999 -9999 -9999 -9999 -9999 -9999 -9999 -9999 -9999 -9999 -9999 -9999 -9999 -9999 -9999 -9999 -9999 -9999 -9999 -9999 88.2493900474231 80.5683848882394 74.138648702296 68.8732232017348 64.3630374993175 61.6518442949213 59.8193654078639 55.5189214440883 52.4332169162532 50.7182961395947 47.9614370148898 48.02420044291 47.7210533400223 48.8158536786067 49.2768396938292 47.7302362681778 47.5964914422368 46.3656784422017 43.8601030921541 41.5815754970262 37.7548853871693 37.0439744666731 33.7465140525048 32.3106521714193 30.813360685948 28.8453403044746 30.3051766493415 28.0786185084642 28.207513903825 28.2353416821492 29.1395349859723 27.581696890128 26.4620806370415 29.1411716752031 49.9534021824798 44.4197971867308 37.5097762971691 39.0370938147711 41.7456251288191 34.7415558636745 34.8730927199739 36.50270604845 37.3570588734883 35.4199438344695 33.6682699150079 35.9661992689563 37.2976008596117 41.6694108329907 40.5732588401428 36.1806511775156 38.0520487196125 37.4445527692986 36.4611760344053 36.6621940142328 36.6158400519187 34.2802110953939 36.5965325505635 36.0371537915641 35.0523082220594 34.8420060984131 35.2342382354326 33.9660289105087 33.2291917814526 33.6503406690375 34.8328279300149 35.3977070485494 35.7056670701578 34.4449533809272 35.2052958949365 34.4218184681871 34.5429011838664 35.6384139337132 34.9636108936045 36.0897332048937 40.8477806120811 38.6902643617972 33.3666994294606 30.4322430014422 27.6778310143347 25.6154203527363 24.2636964655011 23.5296042081445 23.8258973869903 24.9062347405739 25.4680071774515 27.1066603596183 29.114021848691 33.3702959362229 32.8757240078633 33.37895366673 32.3007727646368 31.3400867691188 31.7232533975066 30.7840381874653 29.8570372893855 31.3058776282787 32.7161738963067 31.8588261665086 30.9510390872032 30.9911689452935 30.6169111658594 30.0746556138974 29.606625653565 29.6240027589027 30.2484644606057 30.3519143420687 29.7352349472472 28.738167105659 28.2976730290939 28.9870769640118 28.4668735443431 27.6433213384473 27.6534140061969 26.9742601767495 26.8439293248254 25.5465526643925 26.6590448547614 25.7504381279366 23.5716678014678 25.459071088685 24.928668451927 24.7721617296077 24.8112005705279 24.8203458307522 26.5083906977901 27.5918380907168 27.9216248687869 27.3338580667458 27.9827584746856 29.3001346357261 30.6762491737893 31.5670940715083 31.30112912228 32.5744281323639 33.8068475901116 34.5063505665406 34.8144997435844 37.2715319061407 40.1100028572041 43.0994113469059 44.9373990451454 45.9075570471513 49.2190675526046 54.8095458260242 52.918410726872 55.6006179759221 58.9249310074512 57.9956362108378 56.3423903846218 55.8913258852779 51.9470972252392 48.301598635679 44.756272064586 41.8736469941317 40.584627430904 39.8111685215225 38.633089554679 37.9261024011087 37.3471064057362 37.3070589868468 37.7229138258448 38.6884648084105 39.8154028329472 41.5523578052399 42.803270865293 43.6961247344511 44.7527351655816 45.0998601796619 45.3059981261815 44.9265559243348 44.1919964647753 43.5135549589332 43.3529444964233 43.1062819714236 43.407701345896 43.6066119342736 43.8540621427259 44.2788733590836 44.6182963884309 44.8520492673905 45.0618797030944 45.3802528341773 45.6464082396127 45.6582652057232 45.8475601859876 46.1196239257465 45.8483825777191 45.9481557688638 45.6643578361514 44.1428807730243 42.2449740267692 39.4491661454854 35.7839642737975 32.2312600825903 28.9782504257226 26.7758224980342 25.4239237520685 24.7642870801763 24.1500430871649 24.1446595737041 23.9630543148798 23.8549835799432 23.7456288267114 23.6364500565606 23.5227677809259 23.3488767768989 23.1259717338504 22.9918887327141 23.3900403158102 23.8610225246913 23.519000762115 22.9027398737314 22.3035703329865 21.5534212271523 20.9302811793157 20.6231796116003 20.1062612416998 19.9108266519055 20.3784056901353 20.9302488100217 22.5086110859589 22.4885956645072 23.4900820575113 23.9925883671295 24.9919031436592 26.152224851366 27.5619496519245 29.1416993317968 31.3959328004074 33.5513701355915 37.3030239380121 41.9793664553422 40.9878465635859 43.2673301769722 47.7127670916963 46.9347219656684 42.0845334076346 40.100171804946 40.8653914498144 47.857731311255 54.7475990605619 62.6388043421316 69.1300292991941 75.8191734704717 82.7790999633571 87.7362776023349 90.3664998756241 91.3765303304798 75.0305848061774 59.7902735859343 49.8187961484602 44.5581717320632 41.240425188731 38.4361691095445 37.3293312831011 36.3093812186237 36.3225727530099 36.3450668126493 36.7051982447032 36.6416305002343 36.6647585335718 36.0049830691554 35.7414539289748 35.9566625606469 35.7415743323958 35.7250371641045 36.0705755739366 36.220214647311 36.5902743681296 36.6281718656954 37.84234862922 39.6544396238941 41.8436488158056 42.8002343304494 43.6851078356356 44.5467732326136 44.5068352998593 45.5656605093773 47.1656240654016 48.615695814796 46.1523610605095 44.5870496456114 43.5095293090556 43.0451940831609 43.4359874745084 42.0905599438828 39.4030218707432 37.1820331388001 35.5990582484324 34.72411816304 34.0012153063322 33.5579280123619 33.2946400132311 32.5106907551587 31.640857748011 30.8717470226919 30.1011319035767 29.4194058008952 30.2721177411197 31.4964370759147 31.9070230422758 32.5118149832886 33.957218317816 33.1077054712074 32.3121607596042 31.2858808349536 29.8932353863114 28.7454703800519 27.689406978222 26.923044158926 26.4863080129303 26.0886237017016 25.4474533238618 25.4935131769699 25.0605888467515 25.3507926328524 27.2399210316999 33.6717474541905 44.8699836515491 47.0308434055396 60.3842493448986 76.1232771316693 91.5805052634158 148.436758215763 137.820855226688 163.125682795802 117.926485829689 111.719707181242 139.298596917993 115.644509374297 105.861222643227 97.4229911325179 98.7532498000464 96.0641341415459 113.169997829886 106.668676603139 116.275667585539 112.314333047818 123.9711015755 99.7358244629402 98.0618690996889 61.9337777614101 28.438347521614 34.9395787365649 46.7203655599298 32.0256312459019 23.7570021425049 18.7212478138669 23.8697670492609 29.4678478702969 31.3645922559359 25.7695810822938 54.7523813588397 72.397381048267 72.8605339170311 63.8855969331572 43.7620896799971 31.5287736310778 26.5401302314143 24.6717452136919 -9999 25.9264941260363 27.4318493528551 33.0967798731387 39.0881034841699 47.648848828417 42.6112382152738 38.5022381837429 36.6971788657815 40.5923793959604 44.4239003227025 54.6283094350282 -9999 -9999 -9999 -9999 -9999 -9999 -9999 -9999 -9999 -9999 -9999 -9999 -9999 -9999 -9999 -9999 -9999 -9999 -9999 -9999 -9999 -9999 -9999 -9999 -9999 -9999 -9999 -9999 -9999 -9999 -9999 -9999 -9999 -9999 -9999 -9999 -9999 -9999 -9999 -9999 -9999 -9999 -9999 -9999 -9999 -9999 -9999 -9999 -9999 85.5710344611249 137.494786003226 81.9197161848229 -9999 87.3041539934871 78.9266443858338 -9999 -9999 -9999 -9999 -9999 -9999 -9999 -9999 -9999 -9999 -9999 -9999 -9999 -9999 -9999 -9999 -9999 -9999 -9999 -9999 -9999 -9999 -9999 -9999 -9999 -9999 -9999 -9999 -9999 -9999 -9999 -9999 -9999 -9999 -9999 -9999 -9999 -9999 -9999 -9999 -9999 -9999 -9999 -9999 -9999 -9999 -9999 -9999 -9999 -9999 -9999 -9999 -9999 -9999 -9999 -9999
-9999 -9999 -9999 -9999 -9999 -9999 -9999 -9999 -9999 -9999 -9999 -9999 -9999 -9999 -9999 -9999 -9999 -9999 -9999 -9999 -9999 -9999 -9999 -9999 -9999 -9999 -9999 -9999 -9999 -9999 -9999 -9999 -9999 -9999 -9999 -9999 -9999 -9999 -9999 -9999 -9999 -9999 -9999 -9999 -9999 -9999 -9999 -9999 -9999 -9999 -9999 -9999 86.8556767947124 79.3369783711306 71.1301291448665 65.7080911923551 64.4320053546293 63.0621351180218 60.7087728332913 57.7668303689405 56.8793150367668 54.3748349609937 51.2420226109979 51.0666102497378 50.8938190791889 51.2525024538481 50.0973553412566 50.7539855237529 49.8967502125985 48.6629696955907 46.4783159590478 43.411161909785 42.4770605202294 36.476727841912 35.2306657024284 36.3915940169386 33.0362488612212 29.4752694974764 32.8388452839916 30.0418638446183 28.1451614870238 28.4642122834272 29.8321760252752 28.9332023210944 27.3457907356883 29.6465774543666 32.9068134192746 36.7428064258039 41.1020722267628 45.9878189404854 44.1194217003931 37.2687329133016 39.2966964585448 36.7415246393183 40.8987765180104 37.6388639342119 36.157763234128 36.1312419931561 37.6155911598583 44.2297204094767 42.3077750436168 40.8737325029974 41.5887151558731 40.2948827927627 32.9952910975959 34.2870859428945 35.7496800005209 35.4197651222382 36.1488723061584 35.506659997593 34.2471833726891 33.8636526833191 33.2335925645053 33.3705275867625 33.4727313904337 34.0118887478983 36.196080895698 38.3139831463429 37.4797587619437 36.7264119595085 37.0691263923028 36.1450103513075 36.2579957390715 36.9580604060993 37.6758061429737 39.3958624602686 43.7374493837542 39.40666400675 33.9828371039646 29.8896100220203 27.2492284571023 25.3648942465347 24.7246470670875 23.4512638006911 25.2474450980816 26.1721336357243 26.2575399144722 28.1205705409606 29.6633033659838 31.574439011839 33.3570564032399 34.8860972553973 33.6466534087334 31.2176170522406 30.3517319115977 30.4842593374533 29.1056670962859 32.0653940406717 32.2205017369829 31.0110061756736 30.9137124542488 30.2567172386083 30.6283293520096 30.8831299466424 31.1534187777895 31.821044873493 31.8670635425951 31.6163261590891 30.7579174803828 30.0476507457904 30.6680184292394 30.6531960038013 29.8840740117683 29.1516411471247 28.2427070083206 28.4527364437208 29.2112769123818 27.5013063418554 25.4582339734815 25.8134035379972 23.5866105622543 25.7835526398633 25.6681267763016 24.9223021186755 24.2559025752688 27.1316092198472 26.9111089370415 27.494079918968 27.4731800454458 28.1307412795881 30.3321950438117 32.2843020557668 32.3304916556667 32.2426078092305 32.6887906550504 33.1414864424315 34.686104103374 37.6677644626973 37.6904192997494 38.1357709515674 41.841552573464 47.4437565344058 46.5446822631861 49.9370728670293 50.4259356652997 53.5602465720115 56.3649035753984 61.8546125801453 62.1081698486972 62.3344423480549 59.8082440951884 57.6168730575035 54.0090848718485 49.1260561367766 45.7927403938878 43.3170637482314 41.7430289606708 40.4075948323979 39.5376127452725 38.4554066776721 38.1451601717076 37.5362867187389 37.6964256608116 38.4704724344592 40.0228119178714 42.2029271198334 44.4140947197364 45.7549852140643 47.1056845239962 48.2451982702138 48.5679853459554 48.1530813376674 48.0418229597975 47.2471567657064 46.8877551358543 46.6750811314327 46.7543829966418 46.5957228204774 46.2069950914152 46.4063403920771 46.4398197865314 46.6941325609721 46.6758490022768 47.0244884922315 46.8603962285565 47.01322558367 47.2044548540179 47.4172948562371 47.7414403327034 47.7190306254907 47.3174629739975 46.4789269626663 44.8070275856032 41.8500282199979 38.0812647408862 34.6214156903156 31.2159604843595 28.9064472255348 27.237105358142 26.0852402849965 25.4096979840286 25.000469370034 24.9863073022329 24.5214467843064 24.5698525581609 24.3538734495648 24.4237111317223 24.0981202304245 23.8384112712345 23.8548529221783 23.9704019115982 24.2342227003993 23.9692137131039 23.0903088372733 22.3839845956158 21.9176894975531 21.4803945401561 21.5096587028811 21.3145986274825 21.794258169379 22.684389509273 23.8044295543963 24.5234446211267 24.5905140623206 25.8004763293082 25.741995851447 27.027417783325 27.8040985693362 29.1365261902973 30.4815448527991 34.5418884796248 37.0923149919601 38.7948748274924 39.6462655271141 41.0180097412961 40.1773473240144 39.8210514895305 41.0796166354202 40.3837227174472 40.5730080647037 49.627173118571 57.4158210376972 57.2195155642537 65.2258320546353 78.1887324657417 88.0527551406316 88.8932540991455 81.0608337778616 73.9753512462847 70.2564633340978 64.450785568082 57.1599777875402 48.217195013001 42.401681703372 39.5963121028004 37.1158474338223 35.8699076683161 35.3708648908309 35.4924930468068 35.7462008768107 37.2962706714297 36.033462220791 36.6999274421216 35.5859702730574 35.6833520242856 35.498364074517 35.4879543837696 35.4727581195788 35.8684876633487 36.339530358235 36.5954953277374 36.762573151557 37.4058358800442 38.856068966002 40.4993300217768 43.418767109143 44.707661256361 44.7610358760537 44.3698435266054 47.0985671536578 49.3330233608759 49.4606135272153 46.3155522135555 44.7082318083773 43.7214031455558 43.3926927673576 43.4318153357704 42.9373512084221 40.543937091358 38.890848064915 37.1306367921801 35.4688297038323 34.5197715082174 33.7761213950149 33.2456765344733 32.818042372384 32.5779638265129 32.1965242460995 31.6405995748848 30.9374626858295 31.3328841217476 32.6922577415153 34.8485225183072 35.8230124070236 36.1840201760761 36.1375810279928 35.5321953151667 34.4846728628 32.1859377326556 30.349008542663 29.0695966296018 28.2445913554699 27.8599526247218 27.4056963176695 27.0666122148627 27.0328859382223 27.0674919320732 27.1708853106409 29.923841458925 31.537780085763 37.1395515648317 50.4238213833342 64.658667430469 85.8703849795333 131.703718556348 180.008442708633 174.369539703106 165.38048275263 143.191273058167 150.23263724337 132.702819882198 121.851280567577 115.809113566212 99.6550006437664 110.343519591126 117.702096056391 123.182069235809 120.180977917415 112.799099864883 112.641546546875 115.837661608254 100.924942407462 84.9227191136296 53.76296721617 29.5258439789923 44.3889395240461 41.6613394934934 41.1457118656866 46.6837962438376 35.2747560633203 43.2096963325816 44.6386116249191 42.1874663809781 31.9808916295212 56.7041081451338 78.149534290839 85.0500352233582 100.697280152645 78.6167283354532 57.5677403603115 44.9721912226702 31.283146958991 28.1145028124221 27.0220307579123 -9999 -9999 31.401942108879 33.266214190175 34.8356493308931 34.7374851341009 -9999 -9999 -9999 -9999 -9999 -9999 -9999 -9999 -9999 -9999 -9999 -9999 -9999 -9999 -9999 -9999 -9999 -9999 -9999 -9999 -9999 -9999 -9999 -9999 -9999 -9999 -9999 -9999 -9999 -9999 -9999 -9999 -9999 -9999 -9999 -9999 -9999 -9999 -9999 -9999 -9999 -9999 -9999 -9999 -9999 -9999 -9999 -9999 -9999 -9999 -9999 -9999 117.698122663782 157.96216788136 162.083409788669 111.583542809517 167.87157847333 185.441788748934 140.636944475243 168.39373431478 84.5446622291655 -9999 -9999 -9999 -9999 -9999 -9999 -9999 -9999 -9999 -9999 -9999 -9999 -9999 -9999 -9999 -9999 -9999 -9999 -9999 -9999 -9999 -9999 -9999 -9999 -9999 -9999 -9999 -9999 -9999 -9999 -9999 -9999 -9999 -9999 -9999 -9999 -9999 -9999 -9999 -9999 -9999 -9999 -9999 -9999 -9999 -9999 -9999 -9999 -9999 -9999 -9999 -9999 -9999 -9999
-9999 -9999 -9999 -9999 -9999 -9999 -9999 -9999 -9999 -9999 -9999 -9999 -9999 -9999 -9999 -9999 -9999 -9999 -9999 -9999 -9999 -9999 -9999 -9999 -9999 -9999 -9999 -9999 -9999 -9999 -9999 -9999 -9999 -9999 -9999 -9999 -9999 -9999 -9999 -9999 -9999 -9999 -9999 -9999 -9999 -9999 -9999 -9999 -9999 -9999 -9999 -9999 87.4002163509012 81.6914045510614 73.5521918022139 70.0725985251463 67.9715099784094 67.536654935978 66.0763850986761 62.4871198413717 59.2832832630678 56.3410601098884 54.3785167426414 53.1004678276645 52.1444631456474 51.420356011724 53.2584190280119 56.0905032095517 54.6204647683216 51.1353270932667 47.6404833146827 46.790898857723 43.1560144817203 38.0687947233551 36.8978756402837 38.8929362314722 35.572732043674 35.9876968460012 36.2640192088349 36.1966917197524 40.0405783330181 40.1969666143911 34.5012342198176 34.3942750514841 31.76119514877 31.6596215932385 32.0104135022576 35.0414492947802 49.7497477677926 52.9257155809411 39.8509974945159 39.6085104148017 47.1299475280942 45.510308976809 48.2149908555019 41.0262180901184 36.7627168814052 37.8500486996519 38.877138882098 47.2221095504364 50.2726062488661 41.9076990955683 40.1187556668468 36.2521432328911 31.3811216098823 33.6440473073946 35.7770164177461 36.127894367542 36.1980095420269 35.4830787250194 34.9624485624154 35.1230142385557 34.701848091114 33.6104641960755 34.4078640260346 34.7984034093498 36.2631018922354 38.8800123952608 39.9883708000875 41.2365360049114 39.7432623248448 38.9072746100222 38.4317329129395 41.2792648248596 42.6603616789404 44.9028083195278 45.6492512294995 41.4989958419452 34.6994818024548 30.8187021467455 27.5755998146932 25.7352846271472 25.8063285545001 25.183210203375 26.0440222418436 25.9368032943607 26.9517920593599 28.4204857982022 30.1788766266336 32.7855168250031 35.2505074866866 35.3695846687007 35.1209464084164 31.8638695980474 30.1605972717749 30.2214462959119 29.3771968244116 31.3932745968063 31.6843948746935 31.7045920893419 30.7555711604087 31.6936688546573 31.4081312722435 32.5592742662479 33.2449972443141 32.9149697044365 32.6285972738706 31.6650601686686 32.2389221724897 32.4476808280271 32.0438296001055 31.496826276961 30.686934893945 29.5004398740131 30.2517143138525 29.813192265465 29.5140045987531 28.9965383813099 27.8185991913247 25.4275695506469 24.0736363434209 25.1674127684434 26.4946673417677 25.7086237563163 24.7843142417821 27.2015375489669 27.2502616959737 27.4003646263352 28.9424558162106 30.3017334607537 31.3403709227775 32.4610825325634 34.282245078552 36.1632392256941 35.1089287099727 35.611456040214 38.2569526631929 38.9398091487718 41.0311410372737 43.6351010340376 44.315338965275 48.8389120358413 50.6246190300249 50.9212725961937 54.3102710237047 54.8851068564384 57.4546547475573 61.9420757830856 62.3990857904257 63.6932074882987 64.7368144761854 61.3961564738305 56.5379797752114 52.4236519068197 48.5798748827361 45.4253747458093 42.9707243976699 41.5526751429701 40.3531687046562 39.4842793835458 38.8035641135482 38.3479378206842 38.3754848226159 38.8673693707713 40.9983184230912 43.5728543970619 46.49211709885 48.6026713094597 50.5753747773525 51.9661768765103 52.4151699738157 52.2265788398376 51.6872735026282 51.4688550306198 50.7476690229876 50.3605952289038 50.5135899611022 50.1944487317138 49.6650400617289 49.088955923085 49.2949910920451 49.2828054577737 49.1304049166862 48.6482706512734 49.0077880229018 48.9264948600376 48.6206026304073 48.5271048112546 48.8229588791089 48.7348747495619 48.5661236826364 48.2504600157612 46.6636025785314 43.7683981464251 40.0433196958747 36.5141960896617 33.436749300157 30.789830255424 28.9087677906595 27.5294005653284 26.5556417806726 25.9994602576847 25.613607247161 25.4066885446404 25.6067569468529 25.3036458725093 25.0419001816894 24.8269879738016 24.8403305400724 24.9332066343026 25.1302493698158 25.3256008658544 24.3220545663109 24.1521811516452 22.7236164326893 22.4820852261394 23.5290056452366 22.6722504824781 23.1982670782417 24.2579048154568 27.3645520679366 26.5005376303553 26.0785380172549 26.9092040548126 27.6710267989509 27.9013327872538 28.6170883483266 29.4735091864541 31.8176509967703 33.8498596412734 35.455917105424 38.0151179233342 39.1235841790604 37.6319951760608 40.6783531958662 43.7343105708191 44.5385811902882 39.2983753320291 40.4767648846949 39.4527488716547 46.5293390634327 49.7797896092779 50.3852743519562 65.6814256538362 86.0793857276619 89.0746667700775 78.5420360501733 73.6351923029844 67.0920582839583 61.7892308843254 57.054882194349 51.4490465776675 45.1184815017572 39.8609251865469 37.4165476670452 35.8136353639035 34.7097038793 34.5839094441793 35.0443595219988 35.140522870259 35.2100541356399 35.4773098203367 36.3004109851517 35.4418740693488 35.3746590949276 35.6307203273974 35.1217585622693 35.1898156566645 35.9601745849793 36.341777287889 36.4788775854982 36.5227125465153 37.2789149481935 38.7789465041383 40.014712120296 42.2851215434968 44.5223872657857 44.6170287450619 44.724815387886 46.9190115934044 50.0480627969242 49.7643790520207 47.4148472480633 46.2979686036541 45.1191290125774 45.0504868898984 47.0061828928212 52.2891721023716 41.8794391092079 41.1338859856827 38.6587244125475 36.7905575403423 35.6222954285959 34.6753029386042 34.0065079119758 33.0219667356052 33.3664130257967 33.305047478599 33.0804343141763 32.7378690651569 32.5995549580292 33.9524275657728 35.8457915355586 36.3930635060801 37.2145684845221 37.0866300781567 37.093776133321 36.1056802600851 33.5942543880577 31.7435937444352 30.861394292356 29.6509520748515 29.0608084921124 28.6343779104199 28.448261876781 29.2737752999162 29.6187410815776 31.9842315459162 35.5834301385881 53.4257744511691 59.629786193821 45.160027827702 64.5674581000595 79.9001782317447 137.077724987272 181.398041354563 171.120253845089 162.752289067078 154.833928412556 146.763624331725 133.539273049658 131.46448872429 117.781540623665 108.523601788306 122.8712597237 125.11771377558 122.834718771182 113.841090613135 117.94394195737 121.038354438213 105.277968526511 102.0660066007 69.7390486753502 59.6135685185213 45.1585706504001 44.5360135979196 39.7834084787446 53.3413426941563 70.5755318342768 68.859877117802 55.1306875792587 47.4984042655272 61.3689312183285 76.5440715341485 72.6775974167623 69.1482607658825 91.3007123989185 111.147745510097 97.1711533749723 81.593567996053 85.6366539663881 59.9375200667259 35.511822640797 30.7231849770241 -9999 -9999 -9999 -9999 -9999 -9999 -9999 -9999 -9999 -9999 -9999 -9999 -9999 -9999 -9999 -9999 -9999 -9999 -9999 -9999 -9999 -9999 -9999 -9999 -9999 -9999 -9999 -9999 -9999 -9999 -9999 -9999 -9999 -9999 -9999 -9999 -9999 -9999 -9999 -9999 -9999 -9999 -9999 -9999 -9999 -9999 -9999 -9999 -9999 -9999 -9999 -9999 -9999 -9999 -9999 -9999 -9999 -9999 -9999 151.421222777139 152.596752742046 137.088977293932 184.855310239376 137.637493271922 139.163522141044 158.283172358695 -9999 -9999 -9999 -9999 -9999 -9999 -9999 -9999 -9999 -9999 -9999 -9999 -9999 -9999 -9999 -9999 -9999 -9999 -9999 -9999 -9999 -9999 -9999 -9999 -9999 -9999 -9999 -9999 -9999 -9999 -9999 -9999 -9999 -9999 -9999 -9999 -9999 -9999 -9999 -9999 -9999 -9999 -9999 -9999 -9999 -9999 -9999 -9999 -9999 -9999 -9999 -9999 -9999 -9999 -9999
-9999 -9999 -9999 -9999 -9999 -9999 -9999 -9999 -9999 -9999 -9999 -9999 -9999 -9999 -9999 -9999 -9999 -9999 -9999 -9999 -9999 -9999 -9999 -9999 -9999 -9999 -9999 -9999 -9999 -9999 -9999 -9999 -9999 -9999 -9999 -9999 -9999 -9999 -9999 -9999 -9999 -9999 -9999 -9999 -9999 -9999 -9999 -9999 -9999 -9999 -9999 -9999 -9999 81.7438181793642 77.3523469915859 73.4975045088682 72.2323984552277 70.6628676534478 68.1210445946584 67.4342734035995 65.4586092660132 62.7115989268965 59.6519286887121 55.251835881252 52.8462902968775 53.0971113546433 57.1922259906757 59.6740719589005 57.7787189396863 52.5284333451894 48.676344684986 45.7719956524437 42.6114612061387 39.3989436802369 39.0754724468983 41.823441788151 42.6191549041921 50.0693863333932 69.0300478855273 48.4275378539334 37.1309035726925 49.0741278361329 40.7565717449538 46.4954373622355 46.8241804529446 45.4749701402382 34.0973709636849 35.7441033561012 54.3459517855194 57.6754096356332 41.1854877335033 39.8008221466929 48.6337052542824 46.5537914101733 46.5067991058962 46.3102080818233 38.6617694276419 37.1714065788411 36.4626706166629 39.1990121211687 50.0162862904843 37.7152619007685 35.7542593053469 33.7304646607883 33.5947271567012 35.1645567790392 36.045043570965 37.0319152641202 36.4043857999507 36.6049243748165 35.750867272724 36.7054575558687 35.6342274447912 34.637766954763 34.5042745481359 37.0409939591481 37.2057351459399 36.5477571460066 38.1676678334514 39.3696270096942 42.131172212822 42.8992007479742 42.2936150217566 42.7800587699787 41.2758407831285 43.6371764774517 46.2831572636566 40.442134400874 34.3676562809082 31.6015961545456 28.3557224670802 28.4493138946192 27.6858441607748 28.3417665640177 28.1582787322065 27.5082290783727 28.0350611024919 29.5777177811322 31.0210494791979 33.9325712598656 36.9705186765234 36.7470522690509 36.79147893985 33.9301449380132 31.5440322383347 30.596770863981 29.7019212241033 30.5876738752539 31.5105835551813 32.4563508274951 32.1214914828082 32.2614706205473 33.0252480579412 33.6526479220181 35.2251514748197 34.4059827424647 33.092295356114 33.5061395279627 34.3804152457762 33.1982768638423 32.7474814437938 32.2113123425841 31.6945824147377 32.202083653435 31.5766940722676 31.5277097614171 31.3152362768564 29.483361972486 28.6610307095887 28.3119530291884 25.818472947726 24.6091601484336 26.071871231542 25.2389235672888 25.0078726828618 28.9333868610926 27.8915571598715 28.2529158264325 30.0637384966062 31.2902339525735 32.309672227043 34.1135000678997 35.9665217573481 34.483627971542 35.6607943721608 37.8956467118545 39.6477681098789 42.9158129790301 44.4493458470512 46.4523100841444 50.5937529144774 51.9328810277007 53.4363275791641 55.1873232763744 57.0338658467763 59.3681213681747 61.1592875571829 63.1497067832399 65.2488882077949 65.7074949497257 66.2086315278045 63.5193645007272 59.9475474279366 55.2385657209466 52.0305016504871 47.9361292175703 45.4972215125988 43.4409961995357 41.8368263907906 41.0986374035764 40.0312303961586 39.5632776914383 39.743200202506 40.3452400277895 42.5022939487217 45.7092295010529 48.7084296924821 51.7316746704217 54.7508558450139 56.3629570005689 57.1299310702722 57.2311289199652 56.9479750004584 56.0300152074623 55.4042775021188 54.941347301118 54.2082704783183 54.3035580760957 54.2193049126167 53.3420559322974 53.0115625192316 52.256003549341 51.7288190311103 51.3270661153476 50.8405237448514 50.3626777739608 49.7395963146802 49.7131040921444 49.7544386544835 49.5768821501348 49.7379305344622 48.970251941218 48.0096531654373 44.9154160589833 41.3249017809408 37.7836032884067 34.8652187745276 32.3334886797492 30.1888065089224 28.7410946912235 27.8656157227494 27.0714962714192 26.7218491526131 26.2061247558436 26.2756197082244 26.1616968470429 25.6790773849733 25.3611201047755 25.4066145474385 25.8761139783638 25.983958051315 25.668122726549 25.6053977483522 25.8257283855465 24.3245969663513 25.3720092300271 35.0872826934705 25.4557148361336 25.5792037981133 27.4026998128366 27.5356856784385 27.319754092486 27.3700851047267 27.8962491722647 28.9848960757244 29.8337174633321 31.0618769044582 33.1979003369595 35.2824992859443 35.0280426720914 36.3463929657904 39.1688487577555 36.7792858387264 37.390540277188 40.7110846706772 42.0972047717447 42.7469572529101 40.2868273266312 41.0767626303897 40.6997569238266 43.2386190386607 46.4907150064002 59.7876190768503 76.3081509715864 81.7842206809962 76.1116084542328 67.0827205607972 63.0374692767575 60.1103257101668 55.0783381137952 50.9011310274097 45.8341590350942 42.2135895973011 38.6235049595289 35.5870456474813 34.5866922669126 33.8672097331691 33.8142425191122 34.3125916749158 34.8357032572698 35.1112452692535 35.1988536489956 35.0855120409529 35.3447998373962 35.3297148521829 35.2355238185837 35.2007629939541 35.7703798899104 36.0280987548525 36.2541727838948 36.420859785644 36.1714693591128 37.7998809620588 38.6261064890208 40.6314333836084 41.2342528093189 42.204662427166 42.8127300921524 45.1371696970394 50.1538641243393 53.2186084934647 51.6969732183529 49.7875598109533 48.5925411020004 48.9197807439332 46.1987895588277 43.1691541799922 43.4688691553656 47.1948842900939 51.4019569203291 43.9547183512981 38.4516772384361 36.9034509881157 35.99663127898 34.7830712624471 33.9270126683899 33.8752736000825 34.371784093416 34.820114027278 34.9531582792707 34.5034892607518 35.1492964352832 36.1432183750321 36.5302875865296 37.8291634470496 37.6833455363993 36.6915347493798 35.609861953261 33.8392789524839 32.1200013316754 31.4795173902926 31.3235791112131 30.31101150923 30.2992726082161 30.7063415052409 32.3010780757367 32.9182763305398 38.2542098700793 48.1055658065368 82.2483251929853 144.470560915128 76.3502923816896 79.8193186468795 116.275772265523 159.941517719616 171.819304846923 160.769340440986 151.733339713497 151.310446870173 131.239688475135 129.580711426993 130.814078883398 126.322029085917 114.390419538507 119.598066025897 124.648212271446 124.847821160461 117.564486520186 118.347303081465 123.737680449134 108.79491516081 107.512479627836 73.3923143956014 59.9952520835171 56.4808691225563 53.881837351696 49.4036304763272 47.9817084260939 58.8953958931587 63.9861733596889 65.5476324168882 63.8404963580577 50.792929193329 65.8967400188688 46.3946622169562 61.9840892868625 71.5537034063832 71.8604318441496 108.893986789105 121.300819924363 125.700323631627 95.8825940284628 48.0587804670791 34.4453592636051 -9999 -9999 -9999 -9999 -9999 -9999 -9999 -9999 -9999 -9999 -9999 -9999 -9999 -9999 -9999 -9999 -9999 -9999 -9999 -9999 -9999 -9999 -9999 -9999 -9999 -9999 -9999 -9999 -9999 -9999 -9999 -9999 -9999 -9999 -9999 -9999 -9999 -9999 -9999 -9999 -9999 -9999 -9999 -9999 -9999 -9999 -9999 -9999 -9999 -9999 -9999 100.669463684411 102.85068730744 106.334538520032 -9999 -9999 -9999 98.2650910885275 -9999 -9999 83.3527023330282 83.7718280860646 80.23687198262 77.5666542108224 -9999 -9999 -9999 -9999 -9999 -9999 -9999 -9999 -9999 -9999 -9999 -9999 -9999 -9999 -9999 -9999 -9999 -9999 -9999 -9999 -9999 -9999 -9999 -9999 -9999 -9999 -9999 -9999 -9999 -9999 -9999 -9999 -9999 -9999 -9999 -9999 -9999 -9999 -9999 -9999 -9999 -9999 -9999 -9999 -9999 -9999 -9999 -9999 -9999 -9999 -9999 -9999 -9999 -9999 -9999 -9999 -9999
-9999 -9999 -9999 -9999 -9999 -9999 -9999 -9999 -9999 -9999 -9999 -9999 -9999 -9999 -9999 -9999 -9999 -9999 -9999 -9999 -9999 -9999 -9999 -9999 -9999 -9999 -9999 -9999 -9999 -9999 -9999 -9999 -9999 -9999 -9999 -9999 -9999 -9999 -9999 -9999 -9999 -9999 -9999 -9999 -9999 -9999 -9999 -9999 -9999 -9999 -9999 -9999 -9999 -9999 81.0435635751095 79.5691717245858 77.4866503952777 76.8479825527125 75.0800460405602 73.0081503647244 70.1143599674643 66.7986680378566 64.6224322670033 59.3086002508774 55.4725952733316 55.4312456035656 57.6341385373296 59.4778857442973 57.2605039607044 53.3921531572348 50.4960784190841 49.9914833136357 43.6899582255441 40.3914973565613 41.5011100929968 45.1172804949343 49.9153634393871 92.1909767925457 116.808122343799 162.874314137209 48.6001341074932 47.6041589994642 55.5278989330985 62.5867143615942 57.9632679212583 62.7516168180613 42.4891483565276 41.8808623288374 61.6715311907551 44.5766592756909 44.6705851536364 50.1871683672924 47.1042801688134 48.6405932239703 55.9047107260651 54.5326402439861 44.0256731155444 39.2796508972548 38.0931620851876 37.0253847379298 37.2137383080939 37.8343893604 36.9803807421626 35.5611191592803 35.8767078402117 36.9863596570109 37.4817082148433 37.1068358811047 37.73144938859 38.1508433590826 36.4885216071353 36.8638741765396 36.8054986601645 35.4326659637313 35.7622147160348 36.0326025699553 39.2288146189838 39.0004273506251 36.9397755886179 37.9688673216258 38.4098761534204 39.5522691609577 39.5747001358055 39.5845505558042 38.4165798283681 40.4643103938617 42.2020514430357 36.8398433917688 34.4400420745699 30.8271047988303 31.0639114484676 32.3677100472744 30.5588299104092 31.6916486068542 30.0136912775095 29.0525347934486 29.8234243579719 30.8148909785452 31.6198292030586 33.9352210233738 37.335151112848 36.6579354277335 36.9050530422684 35.8964313400676 34.3715312952295 32.7028786298751 30.8508047129412 30.1658962624901 31.0142430759395 31.0949213661238 32.5409505276986 35.4704893847703 35.0810279638645 35.0224334984959 35.9397815244842 35.7599276958815 34.840742767927 33.8560672468604 32.3338027545221 32.7711709238216 32.7014470711743 33.3831069081236 33.477652177731 32.9449263144089 34.3553776327663 33.9312510785824 32.1540585034969 31.3362004619315 31.9190342967455 29.1141812333236 27.4665774525158 25.9613187329435 24.5548756039982 26.1609754550916 25.8488001194666 29.5760081496141 29.5815588862862 28.7914108469493 32.5002363966829 34.0107525491176 36.2865974070227 37.0792450508648 35.3378274226903 36.4455252791959 38.1524723296891 38.8131844501519 41.8397208634174 43.7640411091662 45.3392309415648 47.0328440954643 51.6918154030816 56.1146303181683 59.2434008718799 61.2017793234506 64.1913697126499 62.6398185245494 66.8521898270428 70.8201445474945 72.1936963703924 74.9766935058259 71.4700999149837 66.4371320613832 60.7224448389326 58.4016406330036 54.3637347886427 51.514510829629 47.346308848183 45.4014959216213 43.6428770930121 42.4300905174667 41.464278875347 41.2209204129245 41.7408079525901 42.6732314977951 44.9318108159797 48.2172709155084 52.0007391538086 56.0575726277219 59.1534429456955 62.2921067614503 63.3546184256902 62.8877048005509 62.907253409129 61.7086586941439 61.2695933999291 59.9084815412324 59.4247462895538 58.7893687663864 58.7938020095187 57.5860223120493 56.9159699851019 56.0231585140195 54.5475683082675 53.8180596808241 52.5731191397878 51.3414838240025 50.8425135495472 50.4394562054342 50.0460518292754 49.8057124279817 49.6400587092905 49.0390747386719 48.6293390707843 45.7509790166542 41.914710981546 38.4818980708144 35.7462975602276 33.5176545815373 31.6103823791603 30.0876531853518 28.75396073916 28.0009988491587 27.8649551329365 27.2932220826894 26.9071952604358 26.6408955043157 26.3832228658891 26.3079585861877 26.2462245632335 26.587973857326 26.7893766943569 28.5132864047757 29.7242499573685 29.0569696786545 26.6982704643394 29.8568512257335 44.4813739880387 29.8406606746669 28.9119286269556 29.968668155338 28.4343006255825 28.6996200947049 28.6419740531445 29.3251100943777 30.2083314617746 31.2788733248642 32.4864677794357 34.0808252107194 35.8282773301611 35.154994540784 36.6856819200602 36.1021663098305 36.092654894224 38.5975769710162 41.1035775084028 40.9079582556672 40.7910016502724 40.8149512317192 40.8974437636748 42.49928767907 44.8942600784725 49.3613786053042 57.9980932852577 69.475858599629 73.0504191861748 64.5217550657353 59.2105722412234 55.1270460942708 54.2961743517232 50.2260293824063 45.7582445163536 41.003997050945 36.6751247336243 35.377935042743 33.9176492704121 33.452141362127 33.2222325787552 33.3250472862089 34.1724801140794 35.0031531215906 35.0677780281585 35.1926146927369 35.5891181046882 35.2948087719525 35.1929124261423 35.0357016962359 35.5648289299159 35.843395044419 35.9324752511991 35.8278780085268 36.1847502279041 36.2026985185825 37.7801810635786 39.1044731799415 41.070462160606 40.2091456364596 40.8496633765714 43.1683230333485 47.5670894169194 57.08723263059 58.860385733376 54.8991408474593 53.4404659325682 51.8594369170306 53.8409735987014 48.9695249269181 44.125934545538 43.7845940643193 45.0357368459223 64.4513701091124 50.8452465608265 47.301253745556 40.7226776329753 37.6808430851119 35.7339403053642 35.2012402370666 35.2128420668821 36.0003287314468 36.8225774612458 36.9893623076209 36.5672539096212 37.0208146192938 37.2297800019445 37.5060022992432 38.4074516869254 39.0580907953967 37.5539539625554 34.9453383776883 33.1073902116844 32.1224008432606 31.8935136742573 32.5069469135108 32.3384538844348 32.4043798539324 32.8258273219717 35.4491072875533 40.2832385137666 42.1947532429643 51.8647984351334 73.5249660736582 98.9424552976138 82.7407383383251 125.406553740255 171.665196012635 171.746324600851 167.487371318882 159.466510550569 152.793348961844 147.030003287198 142.115835236536 134.225120854735 122.884660510748 123.859878164512 122.821658496652 117.735956679492 124.034496320146 126.166480865008 95.0848220426707 56.8830684156053 99.303243843078 121.855968194001 113.236802857507 78.2706132122156 66.5077036912651 68.5692908656068 66.6639617837663 55.7261889383889 43.5774697651037 41.6988439876014 43.6387991344195 55.2025872724615 58.918743514556 69.6256300981253 66.4972799139772 59.9908538756106 75.54466313605 47.5793674830015 63.6047558547366 129.941263541418 147.449211527174 132.880970004641 83.1885743760952 42.1203219946796 36.6788571916488 -9999 -9999 -9999 -9999 -9999 -9999 -9999 -9999 -9999 -9999 -9999 -9999 -9999 -9999 -9999 -9999 -9999 -9999 -9999 -9999 -9999 -9999 -9999 -9999 -9999 -9999 -9999 -9999 -9999 -9999 -9999 -9999 -9999 -9999 -9999 -9999 -9999 -9999 -9999 -9999 -9999 -9999 -9999 -9999 -9999 -9999 -9999 -9999 -9999 -9999 -9999 -9999 132.206110912691 190.718199455393 -9999 -9999 88.3795435970007 153.306808265288 111.058331098738 -9999 -9999 -9999 -9999 -9999 -9999 -9999 -9999 -9999 -9999 -9999 -9999 -9999 -9999 -9999 -9999 -9999 -9999 -9999 -9999 -9999 -9999 -9999 -9999 -9999 -9999 -9999 -9999 -9999 -9999 -9999 -9999 -9999 -9999 -9999 -9999 -9999 -9999 -9999 -9999 -9999 -9999 -9999 -9999 -9999 -9999 -9999 -9999 -9999 -9999 -9999 -9999 -9999 -9999 -9999 -9999 -9999 -9999 -9999 -9999 -9999 -9999
-9999 -9999 -9999 -9999 -9999 -9999 -9999 -9999 -9999 -9999 -9999 -9999 -9999 -9999 -9999 -9999 -9999 -9999 -9999 -9999 -9999 -9999 -9999 -9999 -9999 -9999 -9999 -9999 -9999 -9999 -9999 -9999 -9999 -9999 -9999 -9999 -9999 -9999 -9999 -9999 -9999 -9999 -9999 -9999 -9999 -9999 -9999 -9999 -9999 -9999 -9999 -9999 -9999 -9999 -9999 84.4593000033598 83.5494978198441 81.6356710374121 80.8402219190221 78.9581443501929 74.6239721041324 71.6189778664943 70.1356413359315 67.5176735289116 63.8960822486003 62.2619201045665 61.1886131751032 59.4983544268762 59.4364896843305 55.9181621995357 52.0650672836646 55.9536614973057 45.5582377854136 41.9358608865922 42.8556054890922 49.1353430402111 49.9400271873174 79.0355043874836 133.432954518169 132.607435379262 64.9274050318803 68.1833578832908 54.9084248100137 75.8617173947696 67.6106991886808 57.9089806270287 71.7833895963147 61.4905569793499 65.1770741342114 47.2157147732612 50.230351288753 57.7338877245902 56.800153081948 55.596437418484 66.0509962359807 54.8766084400878 40.2040254243874 40.4707285331326 41.4166867607022 40.3048157343062 39.2761508732486 38.5432928176491 36.5501531840603 37.068713903034 38.4861389192814 38.5996438770163 38.3059342655956 38.4664033119922 39.9750914389976 38.7118159753157 38.149613332026 38.5120406041249 39.2537825735358 37.7231514589666 35.9359898331343 37.1871604285549 38.0048983606395 42.5741991179458 39.762350310653 38.4563008904227 38.1590405511648 38.1741391407896 38.7684343683882 39.4698402682546 39.3694862261184 41.7208793870964 40.2352485598198 34.9678563789211 34.1789441081448 32.2509483431503 35.583444535217 31.3389384646441 34.3100050667072 32.954435513097 31.7718015702326 31.5882320768244 32.1599850419058 33.1134806910396 33.4748840142996 35.8819702601642 38.5202876257057 38.1897164368652 36.6685479628412 37.1525139318548 36.2488000652171 35.2288027384806 32.3473097047361 30.0390197322961 29.6743542339638 30.1898604407762 32.2625149460546 33.4717839548404 34.3763752527584 33.2777000925664 35.1499934766888 36.4418475485931 35.7926521779824 33.0552628631673 31.559728729767 30.462145958366 30.2983962428213 31.8751569857294 32.1232303105344 35.0823746255574 35.3419439818861 34.99370989773 34.3058744200665 32.6584058388292 32.2291756005704 30.7196470523764 28.7549489904618 26.6566046469598 24.9361924559541 25.1765535375705 26.0135493775468 29.8918339934822 31.0318841952486 30.7880055006065 33.6838135971869 37.734518205798 39.3930145604044 42.147309722944 41.9781881480199 41.8276052555919 45.1623782865661 45.2373427608643 47.2225628906348 49.0031051102109 52.4352826523183 51.7622919319344 56.357122748127 60.5048524143343 67.2554719530574 70.3964729094158 74.4538202662697 72.4941036050721 72.8562396299266 77.2214711875751 77.6197865843481 80.0105180003949 74.9230413582667 67.3475950117183 63.0460346034238 58.3645745886403 56.9679822028772 52.9168086601908 49.4765422813127 47.8661673671451 46.1697332447107 44.6672402102473 43.6399794632917 43.2245391464176 43.5263045587129 44.8781594612709 47.3666730219755 51.0762441092727 55.523360729218 59.9069772632084 65.2136157881748 68.3930409533906 70.0203930138314 70.2304881754369 68.8947691754416 67.7281079423357 67.5235799585545 65.8785490025254 64.3806772997459 63.5531636221908 62.5828049437376 62.0955746132103 61.7565463357525 60.0606676411293 58.2291315186349 56.0139067463116 53.9992945003673 52.1702510750485 51.1932081678342 49.9412413319644 49.5937640231853 49.0086595574915 48.6805571958131 48.0944660344061 46.9699059503407 44.7313824504316 41.5617472992445 38.596497092389 36.0956908625752 34.3739081679679 32.7761124110293 31.0796498905801 29.8619007110177 29.0255045459009 28.3850818158579 28.2811935032866 27.8000741528595 27.3018533956176 27.0372301893509 27.088971820312 27.0000871718753 27.4360060995298 27.4592818334199 28.2602339959936 36.7167608590606 33.3125542112725 31.7475722567283 38.3410565923854 36.2398836105433 33.2674101118646 30.8044432313072 31.0536485842703 30.574655167276 30.1265150966247 30.7083652843165 31.899627681138 32.6064141162194 33.552681464735 33.1034480081186 33.7759276152955 35.3575251377147 36.0848716670816 37.0205649259353 36.3335708000244 37.2876071852596 38.7447319660544 39.857714204811 39.9493084141176 42.5034039123099 47.012675736128 45.1619827528044 44.9246002188761 47.1972602549535 49.382516737063 54.8409829760057 63.1486753889677 62.1058294011587 57.3783564504848 54.784493304795 51.2090587693411 48.3290906225227 46.1464560525928 41.9793649060547 38.4504485853865 35.572903709212 33.7503136211456 32.9373643579269 32.7767154733649 32.7894166240768 33.2362650468883 34.1106159491762 34.5703890580383 35.1022817553463 35.3265424946484 35.6061502327214 35.1857195930465 35.0468908511188 35.190425741297 35.6002174425093 35.5289642454326 35.6696365031586 35.8323028491775 36.0244973337398 36.1027063407249 38.5857906793217 40.1057398066349 40.3764782283943 39.5067226177094 41.7959415388042 44.6836534213857 48.734170642438 63.3014163433992 62.1710422510099 59.4297888571479 58.4950613882226 56.0504724530218 56.3063941575509 52.9414148628826 47.6802612197175 43.8648592628499 49.9822093184449 61.7625181907633 65.0482253771695 57.985156202838 45.0161546677941 39.0150135706534 37.0393207175268 36.3786265302483 36.3051970515042 37.1841596834373 38.6683633797734 39.2743129327116 38.8725766197567 38.6381074155801 38.9472952791744 38.5350119818353 39.1328035930715 40.1693169573803 37.6527115595233 34.9344650592951 32.8048200366055 31.3496735661977 32.4277018020428 33.4471080099583 35.2087415325256 35.5608362639295 34.8252932978958 38.7939901115446 42.4375681248397 46.2358441448214 53.4981313872773 68.6699711645436 78.4299304824802 75.8387982774377 105.062608870245 169.199362290393 164.894649912542 166.676466728796 162.18934574999 156.07281097128 148.97410239226 143.21463946506 129.044347379046 117.986767187202 117.061342930284 125.4735822218 127.769246996231 128.379353439598 128.267762182985 120.95530163458 81.0214043168821 78.9830191468932 130.489753449454 122.430581114383 90.8741014809598 75.1846023646953 70.0443149165645 70.3885198323692 62.8039782146336 53.414417772829 42.4341981316142 39.7305190520284 42.8553307320584 48.7225845246025 54.5897413547846 48.702365046993 71.3017711141323 97.1346872101192 82.7308168094384 87.7093811913167 152.498580139063 153.491446274967 141.497818927868 83.7387030171178 38.548352307022 39.115621433364 -9999 -9999 -9999 -9999 -9999 -9999 -9999 -9999 -9999 -9999 -9999 -9999 -9999 -9999 -9999 -9999 -9999 -9999 -9999 -9999 -9999 -9999 -9999 -9999 -9999 -9999 -9999 -9999 -9999 -9999 -9999 -9999 -9999 -9999 -9999 -9999 -9999 -9999 -9999 -9999 -9999 -9999 71.6732193462177 81.3807678840266 103.382029276991 129.982928737357 122.873834171966 -9999 -9999 -9999 -9999 -9999 -9999 -9999 -9999 -9999 -9999 -9999 -9999 -9999 -9999 -9999 -9999 -9999 -9999 -9999 -9999 -9999 -9999 -9999 -9999 -9999 -9999 -9999 -9999 -9999 -9999 -9999 -9999 -9999 -9999 -9999 -9999 -9999 -9999 -9999 -9999 -9999 -9999 -9999 -9999 -9999 -9999 -9999 -9999 -9999 -9999 -9999 -9999 -9999 -9999 -9999 -9999 -9999 -9999 -9999 -9999 -9999 -9999 -9999 -9999 -9999 -9999 -9999 -9999 -9999 -9999 -9999 -9999 -9999 -9999
-9999 -9999 -9999 -9999 -9999 -9999 -9999 -9999 -9999 -9999 -9999 -9999 -9999 -9999 -9999 -9999 -9999 -9999 -9999 -9999 -9999 -9999 -9999 -9999 -9999 -9999 -9999 -9999 -9999 -9999 -9999 -9999 -9999 -9999 -9999 -9999 -9999 -9999 -9999 -9999 -9999 -9999 -9999 -9999 -9999 -9999 -9999 -9999 -9999 -9999 -9999 -9999 -9999 -9999 -9999 -9999 86.7173878824266 86.1311191049456 84.4005820021434 79.8848887217927 78.9684469130208 80.5627017453081 81.0516725593264 75.8359770167719 70.5160070599249 66.7656104429467 63.5422641662286 60.1153762837497 59.7467930882623 58.3098247211876 55.9533561008458 59.4262818825386 53.3980040168692 45.7557194776558 43.3050582265541 46.5448622465588 48.9204122059258 79.2097876942867 99.0326788502964 124.782400161374 131.952455399617 91.731148471493 76.0712046783636 65.5524797490167 68.7532054220989 74.9215533643261 74.2635946609077 76.4984163381094 52.4703987841169 66.1854171849607 54.1159340381155 49.3435352035309 53.2546201964374 63.6462648013908 52.8293296556465 44.9329746940221 42.9695678222326 44.3209570979061 46.5943487802544 44.3381729657442 41.7911233327524 38.6446002942855 38.3194394911797 38.1012580576998 39.3744040826645 40.8303593728235 40.2668423132491 40.2408273573633 40.3747845042829 39.5016685423898 40.0160984817775 39.1622425859093 37.8542796237119 37.8993648240296 36.974648336963 38.4819402472069 38.9713494570706 39.4449285547383 40.043406380979 38.6908021041569 39.0276632857959 38.7928997043509 40.0149384066983 42.2505181913146 39.174386001059 41.6526045533615 37.0178569130434 36.1083513894973 34.4396119467972 36.312045768172 33.4742690483537 31.1052097921877 31.2486216935684 32.4681216803402 32.8413376175923 33.2337021927379 32.7144450097926 32.9159896504508 34.0820972164842 36.2710068095864 38.1639710595441 39.434956424118 37.7326533296297 36.3874877291538 35.6372963240441 36.2628677571684 34.4308078671009 31.3635640185638 29.3686077984782 29.8412398976919 29.0971488654684 29.0828034813341 30.2771400721831 33.0431895141726 32.915766798522 34.0303968668574 35.356892414234 31.968156062201 31.216257815153 30.6566814645331 29.6505312789761 30.3676715420342 31.4926167221147 35.1531303488458 32.0677620516045 32.7450242007923 34.9113889140818 35.9881944610746 35.4629842664252 33.3647895968346 30.8573050362484 30.0419385713991 29.1259006098807 27.0523794190149 26.4626026235478 29.0579264840275 32.0298622438121 33.7937557265332 34.6567840825455 35.802244078908 39.3655671433539 39.8086580879328 42.0175080938599 46.0417181451042 52.3129800972587 51.9373419168624 53.6302231489804 54.6835352400642 57.3171954148393 57.2566186816697 62.2207684575671 67.9776762072494 72.1811819896462 80.006084069375 81.2077239767296 86.5360695900774 85.3452467081015 82.6008306640786 86.2746260895099 80.6674846692364 73.6628291565011 67.7960887420469 63.4858115876504 59.8551697366901 56.4329547897451 54.1088367264996 52.8064245803692 50.5872297290663 49.4322472553228 48.7562156932239 45.9341057688894 45.8455177981468 46.0169608377041 46.6965523535598 49.3791505984361 54.0665917418931 59.4201537379541 64.9312926642025 71.377199784985 77.0238560514874 78.3574998748929 78.9769435300102 76.6163243003448 75.2524665623907 71.8901537135781 70.7144327144678 69.5642194937879 69.026437971169 67.2344082172481 66.043573130884 65.5075191407889 64.2383571387414 61.8322645464219 58.2814499156485 55.0293801576955 52.3554543377015 51.1772067712851 49.6873925840139 48.6972759312414 47.8089222787676 46.9308931298719 45.8823850799987 44.7176463851478 42.8067204148178 40.4417423115714 38.4211730408593 36.7849672962654 35.2212726340126 33.9628083030427 32.5607033556656 31.1806483232705 30.0660495607426 29.5657820742791 29.0394586003378 28.7956834010253 28.1059213383416 27.9263325963934 27.7939487209874 27.8788945379878 28.1361554827873 29.3194189346262 29.8375360165611 33.6201210538712 36.2266084556647 37.9713742449206 35.5042961280619 34.5139545001854 35.7550338480585 32.9661687908459 31.9430158035437 31.8231359435648 31.4883621210671 32.0626214593431 33.3835283338319 33.8054230646325 36.490879910827 34.9685558599075 34.389750093302 36.2066363351742 36.5651614088386 37.3840905291169 37.3865679181154 38.1232168116157 39.1728923030869 40.6800134256642 42.9059454822846 48.5595544703732 48.8048989613595 48.6341131917029 48.9750619356599 51.5343689443604 54.7808708735105 59.066290449848 62.8329953002964 57.830357393592 52.6974855271512 50.1229462471025 47.6313309021081 44.7119320574866 42.8651517422053 40.0989711001047 37.8039321293968 35.7603069287487 34.1503082338722 33.2713545348591 32.2440592551514 32.3985427691286 33.141351494355 33.7027169553883 34.5315167251211 35.1026764172967 35.6388188326994 35.56715078382 35.457999583257 35.4633946617221 35.235547218902 35.4816994579389 35.2795428300908 35.1728419336327 35.3142251181082 35.7178955219282 36.1912064618673 38.2408292050952 38.3883150936738 38.0293175361726 39.350059563586 41.0461967250599 44.2281645958207 48.5803047065883 61.0474326435473 62.6912264469623 60.785087875752 59.0725415986796 57.5329653533164 60.5452790747037 63.2426453735459 53.7343545655004 47.1451315170046 47.2720112813547 48.0762598539028 49.4224757993216 44.5707996573465 39.0861906672465 37.9898146851682 36.9254609561547 36.4184883507572 36.6834770832112 37.5890996800497 39.5869514309852 40.5332180141988 40.3023225125208 39.7306605172056 38.8859742206616 39.1802021720744 39.5802787267568 41.4552925961699 39.4385952215715 35.8218491601451 32.6451425734421 31.6724249773929 33.6534434146407 34.1515832844592 37.2372824405549 39.8657966457922 39.2054671936144 39.9185823900179 44.6595934241895 54.2531396191042 68.7422519582375 82.2705595445653 97.2908196801014 81.4777197491393 122.841173651542 156.626261083778 165.203163072477 164.098004378518 163.717188122486 160.813474309876 153.646794512411 144.297568908581 131.170080538724 98.7641989452861 53.206341080618 85.9286709182015 120.521830601236 113.069628642385 118.067902248929 61.269890517048 59.8993687057318 63.8751846385365 129.382723210538 129.668810447827 102.638058709357 77.8347141961178 73.3762062461071 80.6950196219555 71.5995242390354 65.330017118221 46.4820088781247 40.535641653478 40.9465453064887 46.0665949355732 72.1465143841598 80.7729204370315 51.6137738785179 80.9084474786065 72.1144500098735 48.5093255541547 153.431388864643 89.9518295318012 44.3188500350607 65.7064170937281 33.9996620389671 -9999 -9999 -9999 -9999 -9999 -9999 -9999 -9999 -9999 -9999 -9999 -9999 -9999 -9999 -9999 -9999 -9999 -9999 -9999 -9999 -9999 -9999 -9999 -9999 -9999 -9999 -9999 -9999 -9999 -9999 -9999 -9999 -9999 -9999 -9999 -9999 -9999 -9999 -9999 -9999 -9999 -9999 67.148894300471 77.4580932866724 88.2022689863049 99.2269935168302 150.299333323009 139.908286192067 -9999 -9999 -9999 -9999 -9999 -9999 -9999 -9999 -9999 -9999 -9999 -9999 -9999 -9999 -9999 -9999 -9999 -9999 -9999 -9999 -9999 -9999 -9999 -9999 -9999 -9999 -9999 -9999 -9999 -9999 -9999 -9999 -9999 -9999 -9999 -9999 -9999 -9999 -9999 -9999 -9999 -9999 -9999 -9999 -9999 -9999 -9999 -9999 -9999 -9999 -9999 -9999 -9999 -9999 -9999 -9999 -9999 -9999 -9999 -9999 -9999 -9999 -9999 -9999 -9999 -9999 -9999 -9999 -9999 -9999 -9999 -9999 -9999 -9999
-9999 -9999 -9999 -9999 -9999 -9999 -9999 -9999 -9999 -9999 -9999 -9999 -9999 -9999 -9999 -9999 -9999 -9999 -9999 -9999 -9999 -9999 -9999 -9999 -9999 -9999 -9999 -9999 -9999 -9999 -9999 -9999 -9999 -9999 -9999 -9999 -9999 -9999 -9999 -9999 -9999 -9999 -9999 -9999 -9999 -9999 -9999 -9999 -9999 -9999 -9999 -9999 -9999 -9999 100.079559613833 98.1555266375881 96.0904456689967 94.641059450112 87.2505297445174 81.7804097725929 80.5044599053061 86.1808935618064 91.8345964500334 87.6656645951293 75.9856933066413 67.906408996538 62.3121756977199 63.4202473102583 60.5675646490425 61.31305835313 62.9900508578147 63.7947625326082 65.3305620129789 46.3579630237937 48.7660225112714 93.2210858647303 77.0511359356414 115.556969018684 142.601210586468 124.809658737886 117.925247174997 106.838421158296 91.4745176967142 93.663942824229 101.459788143891 87.1613201742872 57.5599038965781 50.6639196613761 56.4240711684583 56.1912120172979 51.0267809652543 48.8862287775413 49.5531883553318 52.0300716913175 51.2561109412241 48.0550708319286 48.5439863760595 47.8166180751706 46.7587450018115 44.9976664656403 41.8337216051913 41.5557330472708 40.3043936220981 39.7072068432624 40.8772372955035 42.0783145499403 42.3964987873621 42.4675195789674 41.4370840438381 40.9522924493412 40.4495131377523 39.2598073818409 38.0113402365232 36.7879209777716 39.0341909748006 38.8020848026157 42.5344851225701 43.57693889725 42.6720319938181 39.4175839114176 39.575393230067 39.1508212308234 39.5367289958954 39.5758573738876 40.3994131771546 41.6845033523214 37.6450182186552 36.7037984534215 36.4420356476297 36.6400106494715 33.6630036344376 33.2939833418996 34.1623800217297 32.2485213643667 32.6640968016283 33.1415238183654 33.4410831392601 34.6320740997886 36.2693242456552 37.7692969016427 37.9027503074116 39.1937464690474 39.6047350516968 38.7764040198995 35.7042034040514 35.5955661829169 35.2450194812981 33.3746375101385 29.8956605439308 28.6785811632425 29.0793019398121 27.8953800775565 30.3361786932569 34.1805311311896 32.2734572423982 32.7388319714024 32.7341860378952 30.7013749344142 30.1977789658188 31.5506145153235 30.7622102577699 29.9413298540772 31.6939956077856 31.9802028819796 31.5478436059927 34.4031108682459 37.506756862021 38.4061799682259 37.3362633977503 35.7295313806437 33.8238574608022 34.9658747960659 32.7120489909698 32.4282594860576 31.8885685733822 30.2563102486016 31.1365950656812 33.2037206554941 35.7750264640751 39.6221012430914 40.4107275975788 44.5110393625164 47.1290980328076 50.2554323592237 57.8822896670411 56.8864864794811 56.9909912200939 58.9500997570025 58.9862529062217 60.1656820355395 61.8492934631145 71.4643416984537 79.8566640739498 90.9628669907816 94.1429721299188 91.9238613062092 93.7626069956046 94.0585411197954 87.3449735742483 81.8102175277814 77.7635273360684 75.4965399159062 71.097833768902 64.9573594357548 63.7254588870773 60.8155237229002 57.7614856448237 54.1644366450546 53.483926281393 50.283791571058 49.2260566867528 49.7285043241544 48.829530836848 50.058703225897 53.8786648609938 58.4895669379803 62.9844172954791 71.6262829038367 79.5423747356028 84.132250124257 85.7048938714418 84.3520302404802 78.3823664762667 75.4705098340253 77.8900151930813 77.8216947550548 75.5158945931844 73.7797859378826 71.7446826297663 70.787215517188 69.1113192456249 67.0215222885057 64.4621707948936 60.7316268084245 56.1278777208205 52.1772572398817 50.2642610787081 48.8325030742654 47.3210441890841 46.030070735133 44.9651899012219 43.7585311332133 42.4985504329518 40.9108219384523 39.2292759011497 37.8139854348679 36.4506806366237 35.4808482991416 34.3259811382765 33.0904001676237 32.0869406531291 31.099172753504 30.6078004919462 29.9938351525295 29.3241425420972 28.9010317263045 28.4009671686578 28.2508772449299 29.1718970029392 28.80970873178 30.4978123880218 32.1263317500471 34.3979582927766 34.9799517755701 35.9442700865254 35.1580488486933 33.4381933671893 36.3565669860176 35.9693770856606 33.2260411639863 33.7997759841058 33.0976512813521 33.361620924718 34.6799633897603 35.1242795597311 35.6263079442687 35.6600143628182 36.0000271026279 37.1142385201364 37.9618001593574 38.0481197134367 38.4258358199769 38.5609861606523 39.481169741258 40.2479555760547 42.1405741620882 43.4618182754847 47.2770427298196 54.293305980554 55.3693629815722 53.6331064523158 51.6898127938512 54.5781143029254 58.7502776170019 56.2176968149576 49.9069159830556 47.5618762232034 45.0860325420708 42.6924458989992 40.602504856817 39.0219943724912 37.7613572721766 34.9780211513813 33.3741094159653 32.0102389451839 32.1138178049126 32.6197906570284 33.303792216015 33.9244909188725 34.7219738558693 35.3224729682018 36.1922897497299 36.0394855415043 35.833427562382 35.4928844917778 35.493030954705 35.3844839981094 34.8999545133021 34.7226761465781 35.0122394695805 35.7022007135821 36.5028010705831 37.3525508308789 38.3217386736595 40.0351778353551 40.4596304505615 39.9512418465721 42.4775988240375 47.9711240655425 50.2546423697315 51.6714388407853 53.5823677326101 51.5750734613477 53.9378630105863 59.9746980648521 72.5678290150963 59.4050132972888 50.9231678423137 49.8445838579006 43.2528813540259 41.5696133082742 42.331163308548 40.7148805944931 38.2837178209137 36.9266928851718 36.0551492178984 36.296506791018 37.1838907471436 38.7942461980703 39.7062725629029 38.741842932791 39.1939117620825 38.6995007191282 38.4539579042685 38.0405875095198 39.1301160003486 41.7623696941941 39.4606813682766 33.8167145230959 31.5878300656981 32.5986259552269 34.8276686591674 38.8932347213279 44.9504515308854 49.3935258037606 46.6527910081796 56.4051686947915 68.2442355446975 78.3192725595406 97.1247745872061 118.24606110683 104.220435122678 125.785467117028 160.287189535132 152.778898750645 161.576737903184 162.626399023725 162.423157979603 153.034734649875 131.537914239906 117.800456402586 116.085887963682 91.2820994643769 128.980636388526 134.276943073523 135.687590261327 114.462879959685 104.579923449273 117.879090288 114.030485848001 117.290596485074 133.051407174559 109.775398785378 82.8127461100751 77.0176107149964 74.9342058843116 70.392373183042 62.6554537645443 47.0381172737284 48.943555020443 43.3257722763187 42.1491165176667 43.2700750413845 104.851232517018 39.3252578696109 71.7543453145863 49.4264597446073 29.7393010612369 60.1292732929091 67.8204025821099 84.3145111464319 44.5171012310463 34.8436447936348 37.4932126444722 -9999 -9999 -9999 -9999 -9999 -9999 -9999 -9999 -9999 -9999 -9999 -9999 -9999 -9999 -9999 -9999 -9999 -9999 -9999 -9999 -9999 -9999 -9999 -9999 -9999 -9999 -9999 -9999 -9999 -9999 -9999 -9999 -9999 -9999 -9999 -9999 -9999 -9999 52.5836159491496 84.2365650944504 114.013058502691 132.592519513531 163.28839175858 158.558441144999 152.555966022947 149.787730638077 150.598410696533 -9999 -9999 -9999 -9999 -9999 -9999 -9999 -9999 -9999 -9999 -9999 -9999 -9999 -9999 -9999 -9999 -9999 -9999 -9999 -9999 -9999 -9999 -9999 -9999 -9999 -9999 -9999 -9999 -9999 -9999 -9999 -9999 -9999 -9999 -9999 -9999 -9999 -9999 -9999 -9999 -9999 -9999 -9999 -9999 -9999 -9999 -9999 -9999 -9999 -9999 -9999 -9999 -9999 -9999 -9999 -9999 -9999 -9999 -9999 -9999 -9999 -9999 -9999 -9999 -9999 -9999 -9999 -9999 -9999 -9999 -9999 -9999 -9999 -9999
-9999 -9999 -9999 -9999 -9999 -9999 -9999 -9999 -9999 -9999 -9999 -9999 -9999 -9999 -9999 -9999 -9999 -9999 -9999 -9999 -9999 -9999 -9999 -9999 -9999 -9999 -9999 -9999 -9999 -9999 -9999 -9999 -9999 -9999 -9999 -9999 -9999 -9999 -9999 -9999 -9999 -9999 -9999 -9999 -9999 -9999 -9999 -9999 -9999 -9999 -9999 -9999 -9999 -9999 -9999 99.7668410304942 99.6303705658527 99.9509222399593 93.9759142286266 85.7245177148842 83.0536198594239 87.0989342684301 92.592943358475 84.1266227147973 72.2080784397538 64.4888593227478 60.7445427915377 66.8254598197421 68.6346842131775 63.7322669408878 66.225645541826 69.9946441874679 79.1176134658107 54.6795119283853 59.3090771312537 127.387144722957 127.152572853053 130.915107264495 174.981230839842 163.170533415287 130.010598251465 123.687286552035 119.102883649708 112.655610151864 103.003489273948 82.6018399288879 71.0546189959746 68.1694727534405 70.2989827994883 51.329637378941 48.0188445286537 49.0410880643014 48.9667496726303 49.7977029154611 49.7207527960482 48.9859211515509 48.6958993820964 48.4298706921252 46.8661720028694 45.5290979613866 44.3770046144054 42.818500417442 42.6689026515166 40.9775434671171 42.0720666038145 43.520223050185 43.2722663775535 43.0539253687822 42.8560475972406 42.3826400381808 42.2575443792991 41.1067024505455 39.5794789137673 38.1228522941024 38.9423892821684 40.6998946670124 45.1253085864475 48.1251222545414 44.7213139410301 41.9888575529402 44.5449507413834 43.1308039247103 41.1006535454693 41.7548164288854 39.7536867725611 39.9345449308929 38.5362703092593 39.5026816796854 40.2544854326274 36.9089401342652 35.3403182537156 35.1573362923893 34.1840770716845 33.1156660432051 34.6339287253084 33.5489673726128 34.3305641362119 34.6054537004987 35.4836822197641 37.5775090837741 37.5086882001412 38.303762228395 38.7268581547924 38.6126397697759 38.2819897001003 35.5722623828492 35.199522106145 35.4835555731038 33.407739559057 29.7415939165846 29.3267936381902 28.9586697366169 31.5703770364414 35.2797029641331 33.8435833472214 30.7326140321163 31.5517277250669 30.2837843023966 29.4470791199858 29.714362808758 31.7045859541976 29.171809318318 30.7209506395783 31.559792074202 32.4205880714765 40.9554656710197 39.5460856112565 41.3534702823497 40.7141712871835 37.7446130012467 36.758982924193 40.7736867516563 37.9092899707708 36.0432916233578 36.7678253372865 36.8222377718378 36.240169026132 36.5212245968994 36.8306850633871 42.2332205774525 42.9004233172962 46.4317170898889 47.811472448384 52.8048207374673 60.1111817935685 60.7717595038858 62.1463394773869 65.5258031525842 69.7082048285896 66.4628569862102 68.926515111515 74.7714217314438 80.0141483392317 88.818215170611 90.5491357544651 99.8358233771716 99.7389552049318 99.4743725312164 98.1668876836615 97.1959211438941 94.808246966137 88.1642958870517 79.5179060744064 70.2946208058306 72.5852824782323 70.9882778529723 64.5596506823133 58.3837692433725 55.3636677983083 54.0243024816599 52.5739972411727 52.771092157824 52.480941540118 56.1319363506779 59.2370642471712 63.9536337947126 66.7098694838849 73.9719260838933 83.6231435699194 88.0768212422378 88.9492321957938 82.1143607701343 74.7119113607857 77.548358040591 83.9802958132027 82.2604658591838 82.4067189912091 79.5641860069961 76.2706115829574 74.2484567923016 72.55624472943 70.7920825609141 67.3591167465765 63.0155017019924 58.1772990533942 53.513259985446 50.2393413387098 47.7583770583621 46.2858056395313 44.4502540093534 43.0233097669041 41.6441383804146 40.3638512789387 39.2544195055242 38.1288501781418 37.1438132177687 36.2420955015221 35.6641402718421 34.7283225858211 33.4043796513753 32.444816389087 31.9064108698574 31.4252237930287 30.8484223228563 30.0009638883695 29.5976913499167 29.2096098330956 28.9048452882899 29.1554689814247 29.7243453700799 30.045777811946 32.8616167700669 37.7747706642436 35.3225883251851 34.7976095705208 34.4614938973745 34.0698198869178 37.3944229507277 40.0493983191585 35.6413526273659 34.8034330067031 34.5753451139442 34.7070572196712 35.5891747248421 36.0510830155114 36.7657153114116 37.6204770566311 37.8318297935559 38.5209301214977 38.7690928750851 38.9372884102955 39.4556549568201 39.6450170340222 40.0315840450184 41.008610186331 41.8714325960314 43.3421859725117 46.6504337894999 50.1909639865371 49.9077209587033 49.4298684186056 49.665517319393 51.7302684460551 52.0808241358074 49.7105450853078 47.8238419065465 45.3647507153962 43.3891923913496 41.7300883041975 39.8590681044237 39.2864097958045 37.4141205685386 34.8087553948113 32.9627677427978 32.0699746379353 32.2035270986487 32.9647317004578 33.7348126992059 34.1763655516533 34.7408652983328 35.7392252824808 36.2714298920698 36.1762270377051 35.9626470666904 35.4752036063481 35.2540256530734 35.0596041529739 34.726783692764 34.5123998253505 34.7594329890196 35.4803664931778 36.1346218275008 37.4026983066957 41.7154473585164 40.7037667077737 39.5815798079283 38.1639401886637 42.1199109423937 47.1828203318107 46.9511077690161 46.9757238858056 45.1320247799344 45.4936767848594 48.7295819039199 55.3565949170678 65.9707224052856 65.1880977654782 56.4542444589103 49.8004208273419 44.3229172915693 40.4397186727939 39.0525913074642 39.5574101957031 38.5005438365305 36.3394451235922 35.3545329514285 35.1902826008364 36.1781894008935 37.3710040931881 37.5992221559224 37.3181433603578 37.5293101792951 37.3670483763918 36.9124885381384 37.1460473828647 39.7802236028619 55.7231430365766 49.5086549167886 36.4671644839626 32.8267195382171 32.3042008288935 34.9498266071697 38.614444725143 59.4598881507785 66.9949605680364 56.68533556685 69.31752590779 76.835259864212 134.406687358067 146.968452908834 165.558260763532 114.202232834615 126.335479672681 159.937666595681 148.396129571631 154.586453945802 152.690723028826 152.204366449103 156.179317332928 148.717765140015 128.64175924924 135.609222685232 121.756947136181 137.660574330444 136.428502965258 139.520582997941 137.379663067814 138.397862289527 133.984951969229 125.238200189386 129.878709730244 140.695540350101 136.041364667693 101.118482304502 86.8715303637972 70.5888063868829 58.6226062850091 53.4465245952309 46.2808141787195 66.0980169534363 69.027779298003 42.8567264973362 39.4711787112967 61.8920595593468 71.0853616251516 32.5119135973706 40.3614078178576 65.3435018823279 110.252755178163 116.791625842358 116.664335785226 69.0755659012825 41.4979697998756 36.7777216139937 -9999 -9999 -9999 -9999 -9999 -9999 -9999 -9999 -9999 -9999 -9999 -9999 -9999 -9999 -9999 -9999 -9999 -9999 -9999 -9999 -9999 -9999 -9999 -9999 -9999 -9999 -9999 -9999 -9999 -9999 -9999 -9999 -9999 -9999 -9999 63.2519141019285 116.95125248433 131.84251982426 82.8625946222105 76.7972594259118 89.1958075288324 101.835268942388 146.364942341766 175.934975461991 173.062366622511 94.1855441295584 -9999 -9999 -9999 -9999 -9999 -9999 -9999 -9999 -9999 -9999 -9999 -9999 -9999 -9999 -9999 -9999 -9999 -9999 -9999 -9999 -9999 -9999 -9999 -9999 -9999 -9999 -9999 -9999 -9999 -9999 -9999 -9999 -9999 -9999 -9999 -9999 -9999 -9999 -9999 -9999 -9999 -9999 -9999 -9999 -9999 -9999 -9999 -9999 -9999 -9999 -9999 -9999 -9999 -9999 -9999 -9999 -9999 -9999 -9999 -9999 -9999 -9999 -9999 -9999 -9999 -9999 -9999 -9999 -9999 -9999 -9999 -9999 -9999 -9999 -9999
-9999 -9999 -9999 -9999 -9999 -9999 -9999 -9999 -9999 -9999 -9999 -9999 -9999 -9999 -9999 -9999 -9999 -9999 -9999 -9999 -9999 -9999 -9999 -9999 -9999 -9999 -9999 -9999 -9999 -9999 -9999 -9999 -9999 -9999 -9999 -9999 -9999 -9999 -9999 -9999 -9999 -9999 -9999 -9999 -9999 -9999 -9999 -9999 -9999 -9999 -9999 -9999 -9999 -9999 101.523658078945 102.621378711799 102.328717149079 103.760369743433 98.8237179641562 93.7276129804563 81.2529628854416 81.2758882472681 85.2655123548134 73.432969071635 61.9521587336361 58.5886265460201 64.2595495311931 63.3865293062828 67.5724032156893 65.2418242952579 63.634515320423 71.4333250810312 80.209048053703 56.8918294394814 71.0390503594573 112.789730765539 114.842858388191 148.229904898451 169.894468574288 170.696911482983 119.919060304196 109.285055748957 107.065631175636 102.496188591574 79.6817505660396 68.982936021065 68.3114091632304 64.5411907918285 51.1134677963056 48.9574509417027 49.5039193723443 52.5515627125392 53.7206940141771 52.71739449041 52.3959192058811 52.4044049828707 51.9273235475711 50.5167637261517 48.8605118800285 48.851602457984 46.7839387579857 45.7190738123117 43.5553918120124 42.6168803248219 43.53872056434 44.7951139239282 44.0038739901654 43.7377645436772 44.8434264646534 43.7486582862292 44.231652100955 42.2371235945832 40.6613652626449 39.1564334441998 38.7055846533721 39.7275843581094 45.3405931945554 48.2249368511784 46.9003061303532 48.2412248336395 52.1192748022895 49.8633855249076 46.4568085801998 43.8510742726102 41.7324989360857 42.5237902485702 43.0788988312319 44.7353129663675 38.8023365438353 35.072105280241 34.6065766377288 34.966750214373 33.8839617494394 33.7912100574455 36.184419038147 33.3552133024542 33.1024169316625 34.4905530138358 35.8120095473246 37.7616456372295 36.9916560094892 36.7761628555487 37.3028032202426 37.9425475833316 39.7554238630635 40.3099633546789 39.0201799461213 34.4410621927835 32.9996368096256 32.6166378979983 30.6093683969079 30.6678220415839 33.4053824950944 37.217458028619 36.3507430387208 32.5578657522107 30.0680038060752 32.3359527432604 30.9603024915913 29.0835404731952 29.1043608117447 30.7258113636029 33.8294093105187 35.8623906898609 40.7041920245626 42.1733019740563 44.1578163092742 44.0623724276513 41.1330286697345 40.6100271935095 41.1741729775863 45.1367936001838 41.4620539762397 43.1539828424581 41.6927849734977 40.1234148381315 42.0285866186071 42.1244333831651 38.957557901521 40.9239878267554 43.250374703254 47.0769922593138 52.4383200096928 56.4182555838633 59.0928417509275 59.2177676346282 64.7836303941484 69.9380531507827 73.9887512620504 75.7683518408729 73.9843080324352 73.2832206021984 73.6241550773367 84.0324863414245 94.523234598878 103.009786189291 99.8896796892341 98.1408177907222 101.636197675677 99.061163160225 98.0003507302535 94.1053147187757 85.4701589025156 82.4183773381569 75.0283639773861 75.1050421703299 71.7648355769552 64.0956161534236 61.8246879749803 58.9072121927058 57.6723884495782 58.0095076441576 57.6234208460906 60.7763419670071 62.5007659776564 65.0596648628779 71.0880529008154 77.2677139111058 77.7621259487398 86.1218204071285 80.1040483508176 75.6808546879714 72.6427341202469 76.6478638921067 87.6473706879963 88.2499984472796 89.3416672121412 84.7673033187454 82.3668632703589 79.0324583650097 76.2681241746702 73.3395767596876 69.6261403988174 66.3826032426467 61.4058583199004 58.3406823133361 54.2832227501181 49.2657060080545 45.0896346656321 42.3234576591412 40.7052541358913 39.2992399564977 38.5312238904997 37.6045793569276 37.101801168574 36.4664951265644 36.1521027405015 35.8962026772933 34.9000084664222 34.1721580813022 33.4118815318718 32.5736664161329 32.2984770490857 31.8488292015999 31.0035165218884 30.3925404929922 29.971703226208 29.5400995460643 29.2404570793706 30.1203588957146 30.5404741870335 32.7752497092219 41.635238602268 41.0171263919386 40.134419389799 36.4182959022598 35.5973358487401 35.6928354154001 36.6600624698198 37.2697538210984 35.9881169722969 36.3548512528587 36.5502782071725 37.4566112483569 38.2904660639926 38.8175365423423 39.0072447576065 39.1786240474465 39.4727377827927 39.8729848762097 40.2180441354561 40.3406067978114 40.4394512994037 40.4190477905252 41.4989377068552 41.6220515478638 43.46414255006 44.0178042380389 46.2044564380307 47.9310498590889 47.8466361307285 46.3415597042876 48.5804714303144 48.259257074852 46.7414250052122 45.6435797037948 45.0199140596376 42.7270459610131 41.172509580776 39.412324451404 38.3417621853384 36.4054823948091 34.9704060707794 33.532895538521 32.7971799215253 32.8842173059518 33.4686295404393 33.9035636188159 34.3863110296262 35.1759874508531 35.6016449406019 35.9515291735517 36.0843156823272 35.8454408746575 35.3455534392669 35.1422319713711 35.0293956429597 34.7276179275787 34.2960335309172 34.5336953067804 35.2014788455824 35.0919031598848 37.6259326378528 39.8032352209437 38.5315343767992 37.4848234304288 37.8216449675203 40.8563107850116 41.2900223254219 40.4995348815366 42.1136315039975 41.0125074315762 40.5201728502379 44.7813152175566 52.3434886638877 73.033508316791 73.5786102105996 57.8512946705791 50.4474654504635 44.9620515204197 43.1456060528396 39.1009594332866 37.5266394198069 36.57740200355 35.0944452123 34.0165819465077 34.3139775123459 35.0271119473627 35.6080462864701 35.7461440533976 35.2630877590424 35.4108953015381 35.6627787758767 35.4432992807756 36.1032851602628 38.8759410769476 44.872544986757 44.4998085486224 36.0437843776274 37.0266384805588 35.7083866450283 34.7404527993441 36.3826907830979 54.5149876803016 84.8804796272849 63.3157134942127 70.2173551584498 82.329318529609 110.667066771639 111.822309358858 119.90908860848 119.45824460666 156.005730603089 144.347966039638 139.097074151958 144.706874643247 134.542889396226 134.462375088301 143.267931691189 153.840911713011 150.496780893553 147.802348544569 144.235932879289 145.105131878995 136.183772744426 144.995081422822 129.087191803834 115.19997909383 114.758036412601 119.339849408628 104.956260896568 129.87966787171 144.979825281914 119.667725851467 89.3209771005463 66.7980410423107 58.3935019627622 51.9026196027036 48.1557533167907 58.3222098490394 47.6493464895656 40.538735621009 47.7270794322574 35.1401492279459 50.2680196900199 49.4649513683836 42.030303204288 69.1908667495027 89.8476355192824 113.22613404979 103.928606564784 72.2328085488324 46.5721780938905 36.7800678640445 35.2872854361382 -9999 -9999 -9999 -9999 -9999 -9999 -9999 -9999 -9999 -9999 -9999 -9999 -9999 -9999 -9999 -9999 -9999 -9999 -9999 -9999 -9999 -9999 54.1157618141553 54.0093356259674 -9999 -9999 -9999 52.6338631826264 58.0032217472626 55.6325401133773 59.416886990849 52.0713816976114 53.9880274421255 59.447037458358 85.9152538909828 130.350508955807 170.307193415525 159.984891278687 103.691400905039 108.036017170757 99.736061731743 105.367966199019 130.47649008587 133.302146050163 67.2393916278725 -9999 -9999 -9999 -9999 -9999 -9999 -9999 -9999 -9999 -9999 -9999 -9999 -9999 -9999 -9999 -9999 -9999 -9999 -9999 -9999 -9999 -9999 -9999 -9999 -9999 -9999 -9999 -9999 -9999 -9999 -9999 -9999 -9999 -9999 -9999 -9999 -9999 -9999 -9999 -9999 -9999 -9999 -9999 -9999 -9999 -9999 -9999 -9999 -9999 -9999 -9999 -9999 -9999 -9999 -9999 -9999 -9999 -9999 -9999 -9999 -9999 -9999 -9999 -9999 -9999 -9999 -9999 -9999 -9999 -9999 -9999 -9999 -9999 -9999 -9999
-9999 -9999 -9999 -9999 -9999 -9999 -9999 -9999 -9999 -9999 -9999 -9999 -9999 -9999 -9999 -9999 -9999 -9999 -9999 -9999 -9999 -9999 -9999 -9999 -9999 -9999 -9999 -9999 -9999 -9999 -9999 -9999 -9999 -9999 -9999 -9999 -9999 -9999 -9999 -9999 -9999 -9999 -9999 -9999 -9999 -9999 -9999 -9999 -9999 -9999 -9999 -9999 -9999 -9999 -9999 100.185040410095 100.834318903632 99.6873034427536 89.2897148098707 87.1590812264255 78.4196188755518 73.0269745544597 66.5776416482738 58.0931338494053 49.2796981474694 46.8209567821681 55.8334781474669 57.4338761344087 60.2837967122164 62.0932943009519 61.2597434563722 77.4637974596397 88.2212460715538 67.5368629473866 77.2799950779162 125.204978687793 107.167210072817 168.440653515214 158.015203141299 165.493864992972 120.241341526041 112.263128942542 113.023541861101 85.8132789610124 88.0979024703799 84.2375515238245 63.6016156801071 54.5054250257211 49.1070179956218 50.1902788770205 51.9439514588017 53.1025988845937 60.8851270735653 56.518331603386 58.2826120954104 56.5669457598457 53.684139029526 51.9834984800591 51.8427853978098 51.5397351268789 48.7426707905164 47.4733732286981 46.3900958179768 44.412965801892 45.1942112501652 44.5940319686199 43.7035127471117 45.7019833281476 46.2437001443519 45.8469842870561 44.6258015678019 42.355842153458 41.2464970015905 40.6509557412689 39.5734737496802 40.6455130261464 42.1957351609918 48.5246674206884 61.7667584801134 58.3998441083209 60.3354806990516 61.4070889859583 56.8616711820303 57.2835473849291 49.7603583285415 51.2714229310981 47.120494258739 41.8059764077855 37.4149546033013 35.4188321096661 35.4447393409548 33.9979343804097 34.446903979679 35.3247103582001 37.9958507926148 34.8135974574948 33.493321112934 34.3436948242128 35.5251221072156 38.1443801435798 37.8034672157804 39.2167283417148 39.8408533646592 38.3171450533637 38.4062704257787 39.1315462529531 36.8386671610306 36.4940104550796 33.0260370452396 35.0072771982699 32.3351447787457 33.1505227962116 35.8706737382416 40.0770358836873 35.2412812425762 32.2230554185992 31.9101157513332 31.0555434743518 29.1027158273374 28.3924951840275 30.2796497136754 33.8415227370851 37.0391754060441 42.7617901075505 51.4075281784449 45.8861242404506 46.6427995297327 43.7375940711529 43.3228886706915 46.5112761545164 47.8681762030007 45.5631752113187 44.9990451624592 49.0460632172458 45.2829966965376 43.7822637809211 47.0188801842541 49.4923536483856 46.7044181391778 46.2644824828177 44.9536390503778 48.2292172511987 53.5723550019608 56.5213182498649 61.159177310846 58.0602289600094 63.947087399714 71.1938925714339 74.1982706659214 75.1322547112688 73.0562357801678 71.8643970137837 75.4787703820314 84.4605186043181 96.0858390190169 102.538894427944 99.1168472919944 98.2071915654471 105.142495707597 101.659129931772 102.506823536141 101.620803695839 97.5724925998116 95.2278898501524 82.3572041979481 80.813371363553 87.6377720695818 93.6241867846328 83.1507442017002 76.795637742918 63.0911426977369 61.3016684970779 65.2576826969072 67.4943397299283 65.8188066486109 71.9321694408617 73.6477201279933 72.2443331846995 71.1953082267085 77.3716171547897 73.518690105862 70.7256188164449 73.3873771877862 77.1487845680579 91.8224836196626 97.3055255519739 96.1743210289856 92.4143313422014 89.063751450827 84.6778298488287 80.2263295984641 76.1648098007541 73.7412328625184 70.5845502299312 67.8797720201449 89.7378745359211 61.030799471528 57.9378669304699 45.6411582568816 40.9394365747201 38.7481480873866 37.676091907791 36.8483636369679 36.728118261343 36.4935855136744 36.051314567833 36.1424048518913 35.6477636879948 35.2266388527928 34.6251273305654 34.2719415134539 33.7966535545538 33.3374595346267 32.4654989874145 32.0617612898885 31.4669452144906 30.8216408276906 30.3828536470164 29.9774979747092 31.48752270216 34.6690325887251 31.211019065025 34.4788131519246 35.7317632121184 36.6254070283654 36.6107965350224 37.8406774294037 37.7871952621391 36.815054931561 37.0964424188414 36.9273054732986 37.0577074567629 38.0214746070829 39.5974400187867 40.2147845469769 40.8524561997844 40.7206224108503 40.6899631970567 40.553144425724 40.7648172815345 40.9015344193694 41.3616170612012 41.4899102653488 40.9430539298346 41.6615244476884 42.5779135152846 43.9458953513791 43.7359287905096 44.640326002347 46.1924220333598 45.8953441080738 46.5494203456973 47.8798213651734 47.6084522900296 45.6043092738771 44.6036533083816 43.1444526082684 42.2977342102174 41.0536074142147 39.5958631670056 38.4396831033245 37.0075221261918 35.710003478536 34.7907424423331 34.227100254075 33.702594704875 33.9497869327756 34.5106648095763 34.6955843853387 35.1090384010305 35.4966167457769 35.8138928796118 35.9263114303864 35.6382682999566 35.2529108683395 35.1396643427613 35.010929041207 34.7665055061442 34.4135231255192 34.3423636055907 34.6790659714279 35.0508769371684 35.8324849410804 37.7963965175194 37.6208874422413 37.0332093752883 36.6376103248373 37.3312241347669 36.7738799866392 37.5853571639029 40.3237297009206 38.8999081074901 37.4384493782112 42.7610791542192 48.8202632403514 67.2235879192549 68.5132161647628 53.1750453631439 49.2521202739986 45.2337359700426 41.8799758615967 38.3381076156849 36.7031628661763 35.7661332692026 34.3182499162427 33.3303308813977 33.65918730234 33.610538522119 33.8537141757559 33.4857693779704 33.5957326427486 33.5142319727372 33.6493291762716 33.404488935953 34.6562386856946 37.4816102933127 41.2961914213408 41.663934408185 38.8299932199563 40.0024824653633 40.3145004338104 41.0360168196804 51.8896239510744 50.6278014106339 55.9284398582501 55.6836353118173 61.331929643179 80.6021325640383 86.5694477994373 99.8263840047068 112.761795845081 147.718783518785 160.518365889587 135.8125989253 117.60151256243 128.029758890993 119.151354440266 96.2950711904096 132.881406332961 156.421348351684 148.781104118468 152.663183085724 152.027635272222 143.369774714882 149.553090149294 145.822205317252 124.665512136825 56.8299651043653 80.3147452976123 86.2631471378107 108.896553005217 147.675320786845 142.43939892919 128.956668807482 88.2402695332582 62.1719798490229 58.9386633176727 58.2179883991294 53.1480888022122 67.2217251369426 62.2704346758455 51.7942205567037 41.7662773343957 31.8683071975546 35.3091745009546 41.9941365126672 41.287883103433 67.4425076861629 108.084420945637 117.914125663722 96.2926485408519 67.0477447962863 47.7884611737779 38.8672268992422 34.9794431105837 -9999 -9999 -9999 -9999 -9999 -9999 -9999 -9999 -9999 -9999 -9999 -9999 -9999 -9999 -9999 -9999 -9999 -9999 -9999 -9999 53.3073129299665 62.5984223463652 74.775454109786 72.9519793954938 68.0826075773656 72.9567542968864 83.6664766246501 93.4695540911253 113.963763197957 70.7556806432445 67.154047513331 74.2963458260382 68.9645364019608 77.0620821070102 103.504298077529 133.057074154324 163.45862836107 162.446362384153 139.539966430043 121.321972656336 107.298412072256 92.293010486966 85.975095068726 82.3034045085269 61.09604882269 66.9792392271897 -9999 -9999 -9999 -9999 -9999 -9999 -9999 -9999 -9999 -9999 -9999 -9999 -9999 -9999 -9999 -9999 -9999 -9999 -9999 -9999 -9999 -9999 -9999 -9999 -9999 -9999 -9999 -9999 -9999 -9999 -9999 -9999 -9999 -9999 -9999 -9999 -9999 -9999 -9999 -9999 -9999 -9999 -9999 -9999 -9999 -9999 -9999 -9999 -9999 -9999 -9999 -9999 -9999 -9999 -9999 -9999 -9999 -9999 -9999 -9999 -9999 -9999 -9999 -9999 -9999 -9999 -9999 -9999 -9999 -9999 -9999 -9999 -9999 -9999
-9999 -9999 -9999 -9999 -9999 -9999 -9999 -9999 -9999 -9999 -9999 -9999 -9999 -9999 -9999 -9999 -9999 -9999 -9999 -9999 -9999 -9999 -9999 -9999 -9999 -9999 -9999 -9999 -9999 -9999 -9999 -9999 -9999 -9999 -9999 -9999 -9999 -9999 -9999 -9999 -9999 -9999 -9999 -9999 -9999 -9999 -9999 -9999 -9999 -9999 -9999 -9999 -9999 -9999 -9999 -9999 -9999 -9999 -9999 84.0090811709063 -9999 60.7213843595911 53.4842778714975 46.9894859442239 37.0401697012735 34.0045093474086 39.9230306240048 58.2785447192244 60.7008090441437 56.4465625784625 69.376738103332 73.7777785546618 70.6657443416199 67.9175504208136 80.8208689896262 68.2764171373008 85.6972795642956 118.021148243026 153.509694421483 130.847834545807 114.956612022114 129.226566779006 120.447788370278 96.3468826044474 110.105285929222 102.371669108469 60.3125949005114 65.1286918860947 51.2668899594836 52.103484414413 53.4144767648912 54.1335214207736 57.8034242041751 61.8868932253471 59.0537096229643 57.0438851024477 55.7214339475874 55.2259673762837 54.7331279812911 53.2930264186313 51.7539272838215 49.1878764984527 49.4928294713181 46.3202454480251 46.1651537343109 47.1942152339019 46.0875226662807 45.8247060338756 47.4254217674478 47.5175077246143 45.1690923317229 43.8632945739562 43.8040847433401 42.0981803057484 42.1936495994861 41.36342590865 42.1733441920204 42.8539697434951 52.7183418920853 50.0908303926771 57.7237087826363 65.5528977181368 60.1368002960878 60.7589110789194 52.6019936757131 54.9786642626582 41.4932433906959 37.2683823452842 37.3377381837994 37.5325271768557 35.6389929255887 36.0557679824793 36.4775767024839 35.6039661788116 36.0402624496919 35.0515739743414 35.8255384038098 37.2675505143484 36.8713094402372 37.6850307371691 38.0100735416373 36.8201797017434 37.7971392443661 38.7469486434372 38.4567740598927 34.0994813022652 31.2328389959113 31.5445359290352 34.5847229722961 34.2501779005646 32.7217549894354 34.8578510817721 38.2826917715908 42.9778881392925 39.3914437343311 33.6742084961921 32.4696968369428 29.3001507617401 28.8377351984043 30.3838270639622 31.4693345630458 35.7760447111652 51.169642052512 58.2101976595263 59.8046727632152 49.4984617805282 49.9667911472401 45.9803718697178 47.9535029635617 50.9945541414051 49.8514047956204 50.1168994709416 47.6046639153142 54.5330846696443 53.014618446004 49.0612890529244 52.3134733020443 54.7519308572596 52.0243545109764 52.2423100555417 50.9537040012544 49.3787457580202 54.1070423387725 57.8504492252639 59.7662521092073 59.3981611716686 66.8042517483383 73.540899899977 73.0909380869306 72.9955627149424 70.9630278614871 75.3479384484804 83.0267866247192 93.8280005728299 99.8311788005284 99.8543831832749 98.6909612850256 98.4418437298957 104.53712852514 102.339645618196 102.836176627249 105.052275335876 101.41575751612 104.425615418513 96.1564639013687 87.960078895917 90.616604961578 98.3391373080706 83.2658563274686 73.4438014454467 65.1928029321043 69.3461360514162 72.931820458308 69.2104592206244 70.0327677767216 76.6922661525406 69.960628690928 70.2304893609108 82.5645405986694 92.0975807580256 87.6114755268123 73.1194070040591 68.7703479498214 75.9917697480085 101.439386863041 109.816586148544 99.3254952812175 93.3229356553351 91.2106860775341 90.6406802221941 89.3381065267132 84.4686071917794 78.8100963784969 77.5074022753791 79.5770121877591 129.353371030828 78.3154104727922 86.0362328970324 47.5173766759987 39.5695292974175 36.982487421307 35.8980318185798 36.0674745354576 36.0081889445646 35.8663417064272 36.1719691028251 35.9334136358466 36.5863918248039 35.9211274361491 35.3637859075897 35.2221725378269 34.703254745658 34.1661676678511 33.5666913214579 33.1910246417941 32.4672627227808 31.8420683445577 31.3310226652679 30.7677835877816 30.7643727479931 31.3948527655801 33.0891871406784 33.8003641563648 34.2575065669121 39.5099241662599 35.751969828586 36.3307910040129 38.647109908279 39.0934090549268 39.775129709148 38.809438300875 38.8333683564142 39.1084790931192 40.6644672234525 41.4747541045408 41.9382284275506 41.8449355149063 41.7219213079826 41.776257799623 41.7199783971634 41.8577496997938 42.1677433970289 42.3000976856775 42.2420865249733 42.2454864603142 42.7971694910793 43.2533097905246 44.3992422764121 45.4971098227043 46.1658864233319 46.3728881174186 48.2448538230743 49.8720101822761 49.0367143431287 46.2844509958887 43.89668795575 43.3032296551477 42.6980413819645 41.6049832684927 40.3717289451472 39.0051223082337 37.7910967348918 36.7523180210483 35.8768226745767 35.408452613293 34.7087007946931 34.51624071956 34.6147496754581 35.0191471590429 35.3783938560244 35.6511356870119 35.5721736940761 35.5732401936404 35.579858263192 35.2016832475261 35.4828018860109 35.166088065521 35.1013265015254 34.6077630266188 34.6316888279727 34.970654315534 35.108487964495 34.9594287177731 36.400743080153 37.9437293368351 35.9088631823782 37.8009004375656 36.9101651816568 34.417249838485 33.9765163030271 38.6801421059682 36.4882060481069 35.8698822287028 47.9200528414525 59.9294314537171 53.1024575499367 48.9726187970989 46.5231876196312 46.8750813048526 43.3867027716576 41.3273184496091 38.4318792091396 35.3294094972022 34.1830890144209 33.0760335812232 32.2764945218489 32.0995260935866 32.1680839121815 32.2102185806254 31.7747189276316 30.8865424503922 30.9385523578674 30.9119682304126 31.2456625468929 32.3126762621887 34.0919398102055 35.9460513783698 41.8577675329553 45.8443595060022 51.141722780639 53.6033560012315 47.7003678114025 70.7701662304582 53.6886355319076 47.61105168661 73.1980059874971 89.1823074075933 106.41043427635 98.9656317648089 115.201723665898 134.869557641519 161.990175534994 157.16474958344 128.699658805621 113.943112848381 110.994610344152 123.40265051264 146.867886793119 114.888939071615 131.612864607426 127.686920241711 127.3429717045 108.486684556096 155.68349111886 152.239381428362 95.6139008182674 56.775076917687 31.6338108264993 44.5180208316157 47.7942771158279 85.8313367157709 143.389512026799 143.387778716623 106.840449669684 89.1968518096967 63.3028042783213 73.1954037013718 70.7761087731067 66.1400684203938 69.5207155037419 56.9834922677607 71.3935133414179 53.6776333658212 59.7970038407339 41.1090573791667 40.7336997470643 48.1516362274017 63.3837564559719 96.7516778874986 99.8129036600613 86.6614357878524 62.5744769162277 51.6419895884568 42.4939823949359 34.6673938623333 32.203310108542 -9999 -9999 -9999 -9999 -9999 -9999 -9999 -9999 -9999 -9999 -9999 50.9085248971034 49.2548882985347 -9999 -9999 -9999 -9999 -9999 60.9734011192345 73.880556638311 89.0755564625938 136.28373387268 170.08700236358 177.705153220342 180.086267633702 177.547025830939 174.314566576385 171.937760756745 170.086306078735 156.031503155077 139.021052439368 91.8289605641083 83.5239244501543 116.603458201683 138.221790349144 155.78170455172 161.860077985104 147.263810628485 126.378751452943 98.2627343118093 85.0334037003369 74.8066772354243 61.9099237211162 61.0365106992557 -9999 -9999 -9999 -9999 -9999 -9999 -9999 -9999 -9999 -9999 -9999 -9999 -9999 -9999 -9999 -9999 -9999 -9999 -9999 -9999 -9999 -9999 -9999 -9999 -9999 -9999 -9999 -9999 -9999 -9999 -9999 -9999 -9999 -9999 -9999 -9999 -9999 -9999 -9999 -9999 -9999 -9999 -9999 -9999 -9999 -9999 -9999 -9999 -9999 -9999 -9999 -9999 -9999 -9999 -9999 -9999 -9999 -9999 -9999 -9999 -9999 -9999 -9999 -9999 -9999 -9999 -9999 -9999 -9999 -9999 -9999 -9999 -9999 -9999 -9999
-9999 -9999 -9999 -9999 -9999 -9999 -9999 -9999 -9999 -9999 -9999 -9999 -9999 -9999 -9999 -9999 -9999 -9999 -9999 -9999 -9999 -9999 -9999 -9999 -9999 -9999 -9999 -9999 -9999 -9999 -9999 -9999 -9999 -9999 -9999 -9999 -9999 -9999 -9999 -9999 -9999 -9999 -9999 -9999 -9999 -9999 -9999 -9999 -9999 -9999 -9999 -9999 -9999 -9999 -9999 -9999 -9999 -9999 -9999 -9999 -9999 -9999 46.0379361802287 42.8009035169042 30.5977031896519 26.921530634939 30.7379829528995 42.6093144874966 50.914211732165 48.9691554528993 49.3145844339226 56.7185539883347 72.8068723581101 77.489824906847 87.6258663642821 61.3727241609456 61.983852106344 85.5411892149396 127.04653434074 189.318091952231 140.379704928923 138.19048651049 111.500146639501 104.814415560361 100.31367011336 86.5066571208363 69.3817660701276 69.5525646816782 67.8674612926886 54.6528654622286 55.0524892392381 57.3665189647377 59.9780180425936 60.901749711705 60.8373426381412 59.1164366024062 58.6984280438389 57.9357024057922 57.8641342322536 56.0481490087098 54.0214756291341 51.8999974013063 52.497281978165 48.9813850245349 47.4806092919883 48.5335099588194 46.4837371828662 47.6916850834781 47.3793214527918 47.6678847643423 45.6294849460874 46.2463710019502 44.3975993326886 43.9379838581992 44.1412598889784 42.4809197556516 44.6101609364803 43.3332807374881 44.3077179666758 49.212299571149 61.9486794280601 61.4988107541203 56.3491152614267 50.1709588877362 43.1468705254186 38.1108001868678 36.9145817543424 38.5048824004746 37.2211489519435 36.9420155551282 38.1125908101686 38.8502848790595 37.7562118786802 35.4199628612023 34.3383473190698 34.2676784293684 36.0531370451983 37.0472846750051 36.1766032498529 35.8450351147662 37.1960138062548 40.6797811914007 38.2880734593272 34.9117607896628 32.9490539343132 30.8899951353872 29.05025840092 29.6930523760231 32.5815884051585 34.7695966898083 35.7368767540302 38.9124170000597 43.9326757193471 47.5937876065108 45.0839277496646 38.0790116078867 32.3513150833704 29.4875989893176 30.879071359583 33.0980382756441 32.4565138939931 50.7072276041334 53.7665650201691 70.4343455458467 55.3822972043131 55.5188213700679 52.4234192061969 50.0537426026027 52.2925146552729 56.3866216264492 55.3940041237131 52.4949497952353 50.2995926921329 56.4450279092801 59.7781402424562 56.0600118235503 60.1333092923919 55.6062052010739 51.5635543790403 51.1478340075043 53.5495949878661 51.5930443668861 55.6960567315424 56.1991445291078 58.2686881547322 62.0124788852349 71.1135479536121 70.9574461165871 74.0149319438408 70.538521778552 72.7307953419843 72.1587666367888 77.5300585736568 90.3784018335126 100.465429000939 102.215423010077 97.1484135247228 101.484789540047 102.518854575863 101.679846692815 103.459690145921 103.20924456095 105.839167007445 106.396374632176 107.007230281137 111.112323656703 106.090592278427 103.868033958217 82.9277941394417 75.5982460592087 70.0212573511276 74.4435621095665 72.4435694141756 73.469458875252 74.993808329889 73.6475527767697 68.6022578895152 83.3240368428543 92.3664588882204 98.5438098990807 94.6766012009292 70.0103818321356 68.1485814962661 75.0803244015162 97.4361167734134 117.461314716736 104.909462123095 94.5699802154581 90.0588590231482 88.459437462166 92.4998452321594 90.3361816047363 84.9919127049095 86.4826554365215 127.964483418914 141.094408371698 109.949968833626 81.5932301473793 50.5696469206873 37.5572710384185 34.9715936196856 34.8332280261959 35.1106084312728 35.8535612833679 36.3995819313041 36.7350276012415 36.9467383234275 36.9355118242969 36.5034908600252 36.3017604633977 35.7160846513329 35.6246632346456 35.3975547120349 34.886345989648 34.1744323599606 33.4755963896572 32.915401386262 32.2099017987615 31.9901429453411 31.84239371354 32.2423880295958 33.3109229853773 33.83440237884 36.6952378710699 37.2556823941892 36.5934714395202 39.639831397052 39.3914359630109 38.5487321675717 41.0958151084267 40.2471379541827 39.856121237476 40.8214891405685 41.1426138870086 42.6160452799835 42.6098602368036 42.6692856347314 42.5525049844276 42.9759258960995 42.7432304322996 42.8938286436076 43.0110365923193 42.881722028526 42.993004666178 43.5267293488848 43.6659778941928 44.4288003247789 46.3635996189287 47.6791669570022 49.2698221036927 51.3466525392364 52.067042692432 48.7611876778475 46.2262297862804 44.6128305150388 44.3361842894759 43.8602524090781 43.4667825770175 42.4567845736977 41.1695638589044 39.6162883601732 38.5094806421741 37.816055668938 36.952236308018 36.1442490388894 35.813292744795 35.4221904800444 35.4581248889934 35.5887196166841 35.5674305541416 35.930883947679 36.1329621856212 35.7414589042754 35.6248298013082 35.3794571398346 35.3618781720352 35.1651289322071 35.065147572163 34.9644911998684 35.0873083831033 34.9656981332062 34.9559611060371 34.6926197111293 34.8464268594541 35.8609763048818 35.7026240071297 37.7004994191441 37.4058759905783 36.5840511030841 33.6984766060633 32.7839696698527 34.0513465782574 35.365661005101 41.2080710322425 43.2500520215535 42.649985680911 43.6853279752309 44.6514954104709 42.5999796130605 40.3427924994933 39.2886400356149 38.7515938004662 35.3604063268572 32.9526853054935 32.1854035821463 31.1095555553614 30.7468205174233 30.6780658469753 30.6417821832854 29.8945277255825 29.0979773645891 28.3045739495186 28.8566621482445 29.2186563956398 30.551489775095 31.0333807899209 33.7009101758509 39.6492016911472 47.6975118619391 69.9458935255028 74.6044455202868 64.7465129451688 75.4725498905266 56.645883775686 62.873097261647 83.9479789243103 172.617758596506 160.155736579008 122.028638973925 140.39201462124 156.926111125268 162.897125788816 156.517427057774 146.459645051141 141.023389749987 136.567491986083 149.694131409574 157.429652826917 124.372925910406 66.2545994748255 34.8948130083863 111.113644469434 157.995414004103 158.176973798135 154.522731659254 134.803617826619 131.033157747136 131.341601865476 94.5219931178964 101.918258700885 107.679971211687 151.846258721491 145.316391261626 116.543378155104 92.954915286156 63.1687811588132 80.7079629674433 81.8943841118896 86.6250169850318 51.6162099342728 57.7002796557451 62.9893190082016 71.1025018108419 61.6453860370057 75.0279563401957 76.3621002252221 69.573366548111 74.3208822514807 85.5130065488472 81.5356342381651 76.5841687921557 61.213396923604 54.3290417641911 45.3032142581557 37.4875511045505 31.9817555074377 30.6762738380341 -9999 -9999 -9999 -9999 -9999 -9999 -9999 -9999 44.3927709821384 51.7715085693243 71.005755268677 60.8468518998202 48.7483554183972 50.0976418991388 44.0124830083342 45.9039434105469 59.584020359233 96.9965071204162 160.548798416716 178.824295603757 157.702788319064 185.757671348881 184.237719396595 181.310260434505 173.815161413624 154.069956152558 130.206556524279 124.281322987723 116.424284620927 99.9010492205151 87.5226032124303 80.3481634595792 77.439774839134 84.9527355319589 111.01927502092 125.759577546103 128.388777361435 109.151430944363 79.7728197811898 71.8847919877788 66.2971306594521 63.4593739501427 54.620171513059 -9999 -9999 -9999 -9999 -9999 -9999 -9999 -9999 -9999 -9999 -9999 -9999 -9999 -9999 -9999 -9999 -9999 -9999 -9999 -9999 -9999 -9999 -9999 -9999 -9999 -9999 -9999 -9999 -9999 -9999 -9999 -9999 -9999 -9999 -9999 -9999 -9999 -9999 -9999 -9999 -9999 -9999 -9999 -9999 -9999 -9999 -9999 -9999 -9999 -9999 -9999 -9999 -9999 -9999 -9999 -9999 -9999 -9999 -9999 -9999 -9999 -9999 -9999 -9999 -9999 -9999 -9999 -9999 -9999 -9999 -9999 -9999 -9999 -9999 -9999
-9999 -9999 -9999 -9999 -9999 -9999 -9999 -9999 -9999 -9999 -9999 -9999 -9999 -9999 -9999 -9999 -9999 -9999 -9999 -9999 -9999 -9999 -9999 -9999 -9999 -9999 -9999 -9999 -9999 -9999 -9999 -9999 -9999 -9999 -9999 -9999 -9999 -9999 -9999 -9999 -9999 -9999 -9999 -9999 -9999 -9999 -9999 -9999 -9999 -9999 -9999 -9999 -9999 -9999 -9999 -9999 -9999 -9999 -9999 -9999 -9999 -9999 -9999 -9999 28.3097164161429 25.8495914783603 26.942699596258 35.239758166748 39.9523101605327 38.8613844000263 37.0020388285065 43.7706015353045 54.9869302646579 74.3696285400182 84.7172473898025 54.3752386160255 61.1772638550359 83.87422840196 103.839587838631 166.668327170583 132.326630782294 131.348437995947 117.095270639319 129.210642626574 123.769814680434 98.7044570168473 79.3787177523317 63.3136202153323 58.3698151275609 57.0974381160633 56.3804458550143 58.0002150914334 59.1154005500831 61.6775853325338 61.7451445408185 60.5472552164593 60.8485382450986 58.5176019810328 58.5194951166177 58.3147446808293 55.6495440870953 53.1924027555779 54.2443570298275 52.5798886531277 50.0497985689372 49.7817489997364 48.6280403552431 49.5341156647273 49.1161583784031 49.4416729034941 47.7740326906723 49.3126377960038 46.5210135503556 46.0686270849937 45.9364689374855 44.8007875861127 45.4482495540917 45.9307255129445 45.2050075424371 45.574189919032 46.2103360171824 45.48614897216 41.6190507626617 38.7078766192677 37.1805652045783 36.9344971063804 36.9235715843038 39.9390094176908 38.693285469964 38.3442556655091 39.8833349407362 40.6592716948403 39.8632945338856 37.9854658249573 37.0726284551334 34.5871252152642 37.0564374503746 38.7670136384437 36.1918933953861 34.4671519191741 35.8387270012024 41.867963311881 36.2273578359981 30.963640616618 29.6700145645311 31.5637404101159 28.4739723363484 29.5969313092619 31.7184402994871 39.7006588681875 50.2108210218831 56.1077867649981 63.1858809715193 51.3106352677781 39.7688350720998 36.7646590487061 33.1034492689334 31.9444973725288 32.6081281292595 35.437160906012 48.0723369168991 57.386188227576 71.1554920025811 74.4575207730498 62.2694592618683 61.4446853455193 56.746711017538 54.4831588494284 55.932020431671 60.7500749057156 55.1260123880976 55.0288060179266 55.8991953771141 59.8451894932061 58.8465433415933 63.8203671326481 63.141365195181 57.7827818532164 54.0353812984066 50.8069726880259 49.9545371329653 51.5797363037973 58.2751539407815 63.9148047516348 66.0836152132032 66.2573493157851 69.7546386654893 72.5042430301333 65.9352174516099 65.4203001758624 68.3356695629977 69.0317706822228 81.2318755178817 87.4679247458437 97.2122779358749 100.071608791561 96.5197251712475 98.7909598586499 99.86077254594 100.075456393166 102.995348048499 102.782604896749 102.774231062949 115.463478350785 112.036429022331 116.313863481386 119.21829132006 111.798892442768 89.9539731142515 79.416647667386 75.9687068255154 78.3745949668444 80.5110535928888 81.7758850567468 77.2229758291183 66.6927027596548 77.9687582582175 76.1951007616148 88.6460839032038 85.8820164696141 81.2189112386897 66.391630452457 65.4459284532677 73.6262397029454 91.8933710507686 115.861541267671 124.742066194663 96.5040761289731 85.9515577702712 85.2644056001938 89.3309127422376 94.2721915400914 87.1475382828543 122.20047312106 143.671183742823 116.282442174893 87.6258825274382 57.7519722842331 38.9548214330075 34.4257258676611 33.5316505708859 34.0524134510266 34.8398981563738 35.5351813797122 36.5887183602219 37.3481015808603 37.6492568477035 37.9191721746331 37.3293078531009 37.2909316262579 37.3707181776194 36.7603993246633 36.8605461182009 35.900573529183 35.271953331084 34.4014465602368 33.9757113327258 33.1728066175624 33.14208115265 32.9882218386248 33.7621886003555 33.7826441015023 34.4988398387508 36.6503437141024 35.9246582127939 37.5047946261085 41.1053419088176 40.0364606855181 40.1272075984041 41.1580509869329 40.0804918832533 40.725108936287 41.2783929102734 42.5099953129861 42.8955220869536 43.249987826743 43.4843901775664 43.3545525617452 43.4588841096079 43.6068917929498 43.759459884786 44.193296119321 43.8871869406468 43.880322924081 44.2104473650794 44.8515854567763 45.8386535501578 49.0229381533272 47.6970161189849 47.0289156628988 49.4922072786762 50.2914082338985 47.4244377947335 45.4792139263712 45.2908070108273 44.8211669642293 44.2204066837934 43.7507881153584 42.7283341414336 41.5308051053294 40.4648250388634 39.2994750206101 38.5576847864804 37.6333068172827 37.1176373473227 36.6152866836843 36.2845757374155 36.2217629397179 36.0583957277138 36.1239980604479 36.1338847571809 35.9778949038759 35.9567898949533 35.9161595541912 35.4557260065504 35.4609804191986 35.3815516661705 35.2433561184801 35.0974032315559 34.9055164685161 34.6999539736302 34.9969896843824 34.7079186670495 34.3209323724229 34.5545028974047 35.3611509465579 34.6958744089106 34.1906201181353 33.3946257533328 34.3620555835693 32.4344640678232 33.1748780067248 35.4929437255706 35.3677033478194 40.1133985272359 40.3285724925568 41.0918591074844 40.3245520263411 39.7212100819206 38.3991395944382 37.0988258319231 36.7130705808769 35.6269969413853 32.4084188805602 31.190701851097 29.8973606873754 29.2985480584181 28.9891493391223 29.0924310390538 28.5111317110245 28.2359010688786 27.7904070360454 28.1356797454805 28.7944392349485 29.5583050705528 32.085408563385 33.484120856993 35.8190684372682 44.2370915123299 80.2925521033942 116.466229865079 76.4682438030673 72.8568855464797 56.6649637330883 72.7639304258262 108.135597145792 173.680983152454 159.532443656081 162.922493699925 168.960477271546 152.812650829775 151.103379670918 159.100716624857 160.138736768588 149.731479324257 156.651699016473 160.149770434868 157.213540964244 144.64187308387 86.2619394153225 64.0621391397962 122.653822170612 156.027777266846 154.357435967726 162.058568336603 161.408896256655 162.124960559364 147.727183599065 148.299151803681 130.369099898081 116.145673021015 115.865675045812 135.669571179245 118.414857924879 84.3067114908819 65.6221902555613 74.8010817175471 88.4633900413021 76.253144362266 71.1621513129227 73.178838245481 72.1158129086588 61.4453243295723 60.0593498451196 67.3538361753027 73.4297466423539 77.7987236535443 82.8684437682027 89.1885768031209 100.463875482251 89.4802513028485 73.9390470034738 65.2857126550396 53.5916346585008 44.1773914592514 36.9647125339476 33.8405553074241 30.5844876478813 29.4183267064659 -9999 -9999 -9999 -9999 39.0957478129778 52.9971499496081 49.0399701952701 62.1232885259427 73.4499343885722 85.7945031222292 91.4932754103677 81.7749855371313 78.2890641581616 60.7041124117523 68.5250631351753 132.5297980311 190.810369921043 175.719466946333 180.22974909027 187.991860211292 178.968283095407 173.852280107798 169.644805689668 150.150130901833 127.544489932799 111.055842063521 99.9589502797648 91.8572568147281 84.0745250172957 75.3275232635295 68.7598126602977 65.9952092059094 63.2204175240759 64.3705111259764 77.1477385473232 73.1148012682786 62.0854086844275 55.8062699295133 57.4101148874885 56.829269498634 47.5628702452584 50.5564975067427 -9999 -9999 -9999 -9999 -9999 -9999 -9999 -9999 -9999 -9999 -9999 -9999 -9999 -9999 -9999 -9999 -9999 -9999 -9999 -9999 -9999 -9999 -9999 -9999 -9999 -9999 -9999 -9999 -9999 -9999 -9999 -9999 -9999 -9999 -9999 -9999 -9999 -9999 -9999 -9999 -9999 -9999 -9999 -9999 -9999 -9999 -9999 -9999 -9999 -9999 -9999 -9999 -9999 -9999 -9999 -9999 -9999 -9999 -9999 -9999 -9999 -9999 -9999 -9999 -9999 -9999 -9999 -9999 -9999 -9999 -9999 -9999 -9999 -9999
-9999 -9999 -9999 -9999 -9999 -9999 -9999 -9999 -9999 -9999 -9999 -9999 -9999 -9999 -9999 -9999 -9999 -9999 -9999 -9999 -9999 -9999 -9999 -9999 -9999 -9999 -9999 -9999 -9999 -9999 -9999 -9999 -9999 -9999 -9999 -9999 -9999 -9999 -9999 -9999 -9999 -9999 -9999 -9999 -9999 -9999 -9999 -9999 -9999 -9999 -9999 -9999 -9999 -9999 -9999 -9999 -9999 -9999 -9999 -9999 -9999 -9999 -9999 -9999 -9999 24.4779551116485 24.4951977489998 27.5264129503983 27.4371369836912 32.7916259148924 33.3639903416843 41.9846235308742 52.5758762775108 57.2216093591693 57.1789968391178 57.2411291382388 71.2746138675806 101.059117396222 94.9348342027044 134.517602231403 149.329275786771 153.96538665338 104.375497318182 121.531037176401 128.683778416565 110.982574608647 75.496240338886 64.2660252017072 60.6110499025062 57.9278606170426 58.7135116124007 58.8367709532312 59.3433219803447 64.1116574711796 61.8960422545267 61.6101633097383 58.9915751701842 55.9951558290011 58.2024755484754 58.4358300128097 58.4375188133922 54.6573730758458 56.9168854190504 55.3272737758001 53.1589817831367 51.9223039661953 50.5682088124116 52.0782868188442 51.3831768132098 51.7033342377849 50.841920574016 50.6416554884321 48.5266068628855 48.1274618048703 47.4851417652741 46.3160471751471 46.9765075114825 46.8750596499032 48.6310684678166 45.9367794035777 45.1595305817029 45.40572802002 42.6057083443486 41.6439436802012 37.9408502020829 37.2571092017983 38.5924741390597 40.5120745224399 42.3880987001616 42.5262885787069 40.5325715751766 41.9059619699841 39.1254704145754 37.8323211254035 37.1990710381323 34.3079773466919 33.6353983817097 38.5747370076934 39.0541324661273 36.7813079297698 34.4247212686904 37.7788139095297 40.0458093448419 33.7050273920082 29.2933779161279 29.721438342521 28.5367340588451 30.7988332893485 34.2263690517867 44.7818886847257 44.7373891953382 44.7642965267499 42.7682164853783 39.1498145416668 37.3801002234788 38.983279369209 36.0897352797862 35.9625596781024 35.6006074062646 38.0198411564677 65.4904493249117 69.7770775422379 88.8988905674934 70.5601409159565 67.034128471572 63.4332794182084 59.2002223047322 64.7689997527003 62.0069941916922 63.1468704281364 60.3005107288762 59.3190099751799 64.5273224758902 71.1541143355032 66.0081764406792 62.7332830060045 64.2420885353144 59.5710266529527 52.9434367660021 49.8769790806132 48.5555670791927 54.6241795673077 64.5564447936916 68.3255734435366 65.8032980331625 67.3768397466232 68.4735904832204 63.6233859481477 55.3895348189749 56.9213998433038 61.8298953532195 70.1382983027553 74.5981477992898 69.6458995192765 88.117647437123 94.0612020257958 96.5839396623572 100.524289828254 104.461203405466 106.308120713293 106.074262362736 111.519736712956 113.444608036578 118.307852687192 117.106796114885 118.951919122955 142.936764012835 128.89826429622 102.203826880772 86.8436521141575 84.9706487614159 85.3360832014031 81.3806527910625 78.7847439370331 74.5761985387527 67.7200710735859 70.4993347810928 68.8019950448298 84.2523693086006 93.3293655743725 77.2379089899753 63.2431894407222 72.2064605745855 70.6652566520568 71.03865893414 101.657052427068 88.5901687840431 79.0723782433417 77.8664820414824 88.5497905687304 91.5265769767389 91.7825679598906 93.308026119965 117.413724562888 141.364100100357 107.519484188998 68.8662356160458 49.0386772160331 35.6684701030357 34.0938642010695 34.7867568559155 34.694661660946 35.8296868188201 36.6711214785789 37.9412522397657 38.5129273783688 38.5954079668229 38.5059478829735 38.3211183630119 38.0914881843854 37.8806401716457 37.7021434873243 37.5333527865854 36.7571188145538 36.2284568916246 35.2862188907506 34.8421307216538 34.294738900901 33.8256396629338 34.5175307248276 34.7784666653728 34.4998585755333 34.9554202610521 35.8904594941515 36.6579641257334 38.9673052272003 41.0202312516968 40.2222751112999 40.5032804105753 40.9894528958568 41.0738528674877 41.7111310190722 42.1973952239055 43.2818061821216 43.453446049581 43.4832069593456 44.2371260667352 44.1226504988484 44.1520768170921 44.1865348881242 44.4106884620841 44.8503437272829 45.1565156115259 44.9688453702686 45.0144945199946 45.2215844944893 46.5036824509976 47.5789257971206 46.1855658007996 48.0402382030204 49.3121887866593 47.0020343991551 46.1407756111046 46.0924052937069 45.7971277512983 45.5774952073993 45.0268148229068 44.6561346028067 44.0197696590178 42.872783519386 41.2382842540982 40.1847036733873 38.9985514886022 38.4103386281194 38.1121476203806 37.6736776575978 37.4650253665879 37.0655711092174 36.8365755517882 36.7487971018917 36.4603256663943 36.4970504572571 36.2487493697204 36.2428629557074 36.1185598311067 35.8849229569901 35.7929665676487 35.4616004909406 35.4116568420228 35.2921146978466 35.0564312866371 34.8551691963358 34.6412947470992 34.5564543044075 34.4322473812555 33.9733130178924 33.4221105316508 33.0646833798501 33.0588221015331 32.5889794633078 34.4595366416886 33.5689043377237 34.0176401710726 34.1932064309822 35.5801166433655 36.6973868555776 37.7442375715355 40.6347399900379 38.6635415231284 37.3161347835131 36.1806839443418 35.1319224670284 33.7299380078768 31.5228293798996 30.0572771237267 29.2511341412588 28.5130016194978 28.0456516513888 27.7960528526975 27.8017935267627 27.181645412184 27.1616425145537 27.4056914245861 27.6639478012126 29.6421307180674 30.9249463329464 32.8835184233184 37.1301612161902 41.4720877912325 86.3800372926851 141.328758233984 112.845021667869 86.0100569885589 74.0609885956431 75.8962820560163 102.517358479886 135.443483489114 177.240964529663 154.551984429019 170.814382807884 151.893278246269 109.235319463923 122.98949376417 139.544478956657 157.987878125904 157.373464544465 157.354767465438 152.885112821538 145.71580897462 134.786507248845 128.993716531853 139.405501616833 152.939305891579 163.908540214959 159.957163000132 160.386680366393 163.796472687015 171.716012309806 128.590644864842 142.852892825477 110.443768680293 67.3503594868132 158.635133717895 118.611498005272 77.4126670262138 69.9400123129533 76.6736065012865 87.5903585062259 73.5840403494705 74.0084037455478 76.4455198581884 79.1755743891761 64.6045415897203 65.1561100643258 62.1481425996679 63.268143080527 75.5974571298567 95.3453368887248 102.628028792716 111.972239699854 130.38885581297 120.979400896065 103.046498204433 87.7589004888229 69.346750851803 51.3748688772229 42.6868876875105 36.6946425993002 34.4374271345364 30.5358908649296 31.4668976776635 36.5609205979682 38.1228663705962 48.8661883419725 68.5998096874339 61.7597616593285 74.3616569767771 91.9808271720889 102.306070532014 154.959893670851 131.256952047249 103.650869308262 85.3903442126406 86.5657530622918 161.060682792387 188.700299031199 189.234892490678 190.067172685201 185.019109205496 169.576072895982 161.872779447524 157.20934132084 150.232857622655 131.069686874371 116.209054073719 102.429531773733 91.4585628151706 82.5429630218346 75.6987153201516 66.7725959879006 60.764480506914 56.882697451206 54.8083450425958 54.5911695473782 53.2025407615125 54.0855084097943 48.1673275228306 47.2401556909171 43.0174134963009 42.5963131317375 54.3473152566678 60.9147870369322 -9999 -9999 -9999 -9999 -9999 -9999 -9999 -9999 -9999 -9999 -9999 -9999 -9999 -9999 -9999 -9999 -9999 -9999 -9999 -9999 -9999 -9999 -9999 -9999 -9999 -9999 -9999 -9999 -9999 -9999 -9999 -9999 -9999 -9999 -9999 -9999 -9999 -9999 -9999 -9999 -9999 -9999 -9999 -9999 -9999 -9999 -9999 -9999 -9999 -9999 -9999 -9999 -9999 -9999 -9999 -9999 -9999 -9999 -9999 -9999 -9999 -9999 -9999 -9999 -9999 -9999 -9999 -9999 -9999 -9999 -9999 -9999 -9999
-9999 -9999 -9999 -9999 -9999 -9999 -9999 -9999 -9999 -9999 -9999 -9999 -9999 -9999 -9999 -9999 -9999 -9999 -9999 -9999 -9999 -9999 -9999 -9999 -9999 -9999 -9999 -9999 -9999 -9999 -9999 -9999 -9999 -9999 -9999 -9999 -9999 -9999 -9999 -9999 -9999 -9999 -9999 -9999 -9999 -9999 -9999 -9999 -9999 -9999 -9999 -9999 -9999 -9999 -9999 -9999 -9999 -9999 -9999 -9999 -9999 -9999 -9999 -9999 -9999 -9999 22.9805928653734 19.601842075404 18.5593648281272 21.4265194927997 30.5782908710998 35.5358562336752 39.1478064288158 80.439340745025 107.56823299535 92.6420985243646 50.3897216277118 93.6456742075226 81.217340881506 114.13163932842 150.074852333516 115.250126271178 77.0431693094138 84.8214097732516 87.6584937731946 103.464324880591 78.3101284374339 67.7222320858466 62.5886327482385 60.7790083818415 60.5588800282142 59.5646890270062 60.9393646321704 61.2927967896988 60.535342371388 60.8330974012827 58.1541567020923 57.9312754654745 59.0177247507911 61.2789216607861 59.8987108274038 58.1234214250646 60.2900606215093 59.7515452550881 58.5149682893085 56.1979143360332 53.3334575000114 53.8169255928492 54.0264653458122 55.1388355205848 55.3868961681254 53.2642710228236 50.1391246772481 50.7304477453908 51.3368921252888 48.6868946898897 50.3923543540204 50.0467954106042 49.858367433934 48.2408414570177 46.8876890882136 46.0286046558663 44.1101613434769 46.3572285957908 42.4389517245055 38.1763380284953 38.7450751678379 41.0973027144404 45.4821342432477 46.5028968602391 44.9300848045005 43.5398365346203 39.1069225707436 36.8824040592266 37.2399597209162 33.6053401510728 32.2794482266043 37.8903452765872 40.3320343261411 37.4792595423652 34.1484334664646 34.4760749178965 37.3246690459086 33.6585289086374 30.8438178333308 28.5806451632635 28.4073649432738 30.446213530394 31.5197038936329 34.0807102775278 35.7058054634149 37.1670403810184 40.896353756114 42.0560154817314 40.5152494437865 38.0254678183608 38.2163709356154 36.3537825538578 34.0374000394484 37.1201393371318 68.8232137057849 71.1140117928312 91.0964192833108 75.2040947715854 74.2952731668556 66.9590308709891 68.9337988382345 70.6361473116193 71.2321077172943 68.9760434031118 68.7660098904649 65.2815363368075 74.195766771019 73.2034297133215 66.4630056023862 64.1677188723463 63.7767684906526 59.5959351463895 56.3507894716005 51.7278990199349 48.8651013080012 54.6185090788249 62.5864552989063 63.5230778089083 68.6019053345168 67.5626540189293 57.5217710256754 55.6966461784722 52.8333593237726 50.4916591256657 56.0312724144504 62.5251078814595 59.541570745806 66.711891660831 78.4907749343126 91.1601173142226 97.8346328495249 100.876086302738 105.059467059691 112.348463116146 115.818688389444 115.149224387215 123.762147405979 129.359216167415 122.364692988626 126.234134825594 139.265085726616 118.134586154925 115.331401811312 98.3173376506693 99.2072928584437 91.7260514988877 83.8114001114118 76.261898878311 74.0838879527321 70.0927569036385 63.0775518626731 66.2377139790262 89.092830247853 99.8515980496138 76.4666709412212 65.1832742078769 59.1738986869294 60.2221456309403 65.4694736248876 67.8165390111682 85.2657145463156 81.3770912954756 82.5480513366433 92.4449984386123 99.0259756502531 96.4016447427838 102.677791255341 127.586036672764 116.337237952614 93.3260895348866 65.8486765270351 47.0022326132798 42.3395423676711 39.4742316263111 39.455971496635 36.6122665527964 36.7145936919212 37.8440648616443 39.20634619575 40.0044639062606 39.7910923226826 39.813427076015 39.4163820402028 38.9937435753302 38.7260705233836 38.3913176289397 37.7798347812451 37.5015788631725 36.509114011442 36.1097734112615 35.7898654341528 35.2994500697979 35.2135333198843 35.3001910612708 35.5291952593584 35.8212319349363 36.1346712383674 36.4313476772624 37.743085538537 40.2935625033587 41.7722774210527 40.898005896284 41.2395979057521 42.1533434079027 42.7555416128322 42.6201803036156 43.3374371610417 43.8841685470734 44.301375378986 44.3852943490977 44.6304657809869 44.7966160748816 44.6313285550268 45.133865743959 45.4937162749794 45.3589191922037 45.6645396431471 45.6995514916839 45.9343584297085 46.1660796660644 47.4504529773683 47.0645518948189 51.4777983896363 50.7578538521621 47.8300379313518 49.1938736074116 48.6119060282371 50.5068849862076 49.5735003390666 48.028621577926 47.48263210011 47.2120764353696 47.1643730411426 44.8771786020961 43.5762087422198 41.7426276972636 40.3969512056346 40.1314869271898 40.0352507132374 38.5387847766165 38.0723949650429 37.7393237476762 37.5092421629889 37.2974222931015 36.9858323951622 37.0508152388446 36.7818730436842 36.6904855649142 36.7278460989865 36.2585299481373 35.8297625629996 35.5307710939587 35.3326526530307 35.3334173942972 35.2435734323929 35.1328085419386 34.7937616913903 34.5589975056294 34.3945463427951 33.9658284757856 33.2822723040377 33.3464248005134 33.0181800950196 33.0927710417508 33.41770703004 34.0193261167668 34.5035431772055 34.9814063403375 34.7652586875403 35.0284904989492 35.9244788501211 45.386405570944 41.2783719026409 37.1536720973018 34.7793426726483 33.9710278438672 32.5292917750931 31.1617898455018 30.0856493840011 29.0472123754722 28.0015435936744 27.5831357305885 27.2507033753368 27.3223613782825 27.1919597083217 27.1362426276571 27.1641446135549 27.8114322223979 28.9891519495813 31.4005134312781 33.4041292940389 35.4522281055948 54.3599844080107 110.712577486752 173.734523499114 152.507796491886 119.703680896717 115.41134712765 90.3882973261112 89.1294062006488 106.016396320644 151.816024660889 146.719182945527 163.922935696572 154.228588502309 159.574644471107 159.22492948624 153.726588527013 152.001529247814 146.147450650946 159.374001876953 151.70551515543 155.240729309914 154.256042817096 143.061062944525 153.721294918843 165.106506448774 151.615722199546 163.474824202292 166.97027397599 163.810713589992 170.76329574996 162.201849305773 135.139140155394 98.7574554455597 74.1455307072813 154.03479600755 110.722044141795 83.4767355980902 68.8516128842751 73.0885509916463 82.9236386733183 69.0788776147936 76.2160557742887 77.5667117407077 74.1370004724247 60.881974867991 57.1294376933491 57.8660344340967 60.1831335920589 67.8203161723186 83.6554609004711 112.673670152883 132.614183204079 142.167278317959 154.456369707424 141.421927032045 117.065567936353 85.6617588211824 69.475098682151 63.0935592628829 52.3157673169137 45.4338750877747 42.882727259317 51.3162384450069 60.1623738162813 73.6106899641157 84.0284953515452 77.9296877465669 78.5530028822574 88.9942598899397 83.9320600693161 99.6966852577945 120.88496296819 113.586882597379 96.0271012115246 100.158415221874 88.249202447616 168.031893672343 187.935771209815 190.04847136945 186.44489150186 175.526806390577 160.220228404333 150.012323524339 142.128164927409 137.785398146875 134.587052426209 125.786302307932 113.268501904591 94.5647183425104 89.0354312986261 84.3214222181275 72.3889300344661 62.1671493137238 56.6004908857399 53.7131241658182 51.4329191401463 50.3894381395231 50.0081847234245 53.7582270304518 59.0989144999205 49.6016052784928 -9999 -9999 -9999 -9999 -9999 -9999 -9999 -9999 -9999 -9999 -9999 -9999 -9999 -9999 -9999 -9999 -9999 -9999 -9999 -9999 -9999 -9999 -9999 -9999 -9999 -9999 -9999 -9999 -9999 -9999 -9999 -9999 -9999 -9999 -9999 -9999 -9999 -9999 -9999 -9999 -9999 -9999 -9999 -9999 -9999 -9999 -9999 -9999 -9999 -9999 -9999 -9999 -9999 -9999 -9999 -9999 -9999 -9999 -9999 -9999 -9999 -9999 -9999 -9999 -9999 -9999 -9999 -9999 -9999 -9999 -9999 -9999 -9999 -9999 -9999 -9999
-9999 -9999 -9999 -9999 -9999 -9999 -9999 -9999 -9999 -9999 -9999 -9999 -9999 -9999 -9999 -9999 -9999 -9999 -9999 -9999 -9999 -9999 -9999 -9999 -9999 -9999 -9999 -9999 -9999 -9999 -9999 -9999 -9999 -9999 -9999 -9999 -9999 -9999 -9999 -9999 -9999 -9999 -9999 -9999 -9999 -9999 -9999 -9999 -9999 -9999 -9999 -9999 -9999 -9999 -9999 -9999 -9999 -9999 -9999 -9999 -9999 -9999 -9999 -9999 -9999 -9999 -9999 17.4575603251441 16.5223742440273 19.2618991403457 25.1667307827254 39.2011543491803 53.1356778321558 52.3649777591022 103.980022311074 120.914651980602 58.7740757928177 55.4813609806263 47.5435364644545 102.743418710817 104.921122553718 77.2940288479475 84.3688808998721 89.983829763683 88.301319962375 87.8806305598909 81.3815564897599 72.1470437462308 66.3464412270684 64.0088501916797 62.7826974201497 60.5294391046449 63.0631179749905 62.1826031953566 59.7663140235476 60.952002594295 58.7356694660387 59.5075201093841 62.1351207439286 61.2997164664928 60.5610333692894 61.6509195601689 59.841155425891 60.4389336723837 61.3622442767921 60.3129044139281 59.4248270065164 56.3589854999154 58.1197690747709 58.5860707338703 60.4292915622744 54.943947310343 54.4969246379014 54.1545662808517 52.9674071543599 50.708941347419 51.6997980258615 51.2182710528106 51.3376461505318 54.4633133015162 51.9464954151291 48.770216236192 46.4530626153125 46.7988192384696 44.4135790169929 39.4504936188576 40.3731516689474 41.604095879751 45.4281522508784 46.2142611931598 45.9973530095457 47.388329179647 43.2313186082095 37.5146248517461 33.3012322583145 30.7350897843536 30.6284970108548 37.4965119994097 44.4376669966868 40.3761210017857 39.2303279046851 34.1410989515414 33.5913303974686 37.4120605382835 35.5188490176718 31.688104620902 29.2138441281012 29.8508000560419 32.4552022853241 33.9643547978745 35.5730702844266 38.1652787949633 44.0581048692047 42.5345507583412 41.9903420702004 37.0800111686613 39.7037458937347 39.2907736987543 36.4299081366503 38.0617652934529 51.408273264578 57.1607869822502 73.2442734747002 79.9112319847605 78.0344161312762 73.6570502946488 74.5782544137385 71.7872599088164 75.0101506185422 74.2411432867922 71.3231068158369 76.4183106647764 74.0984585554647 71.588784925409 66.2669876783926 62.2433827841356 62.7552439483388 62.4812514737412 59.001099976045 51.5624791631221 50.0614811057451 57.786310859437 63.5545529406824 64.2778008660162 62.8382696875516 64.1048460771836 54.2778538497436 47.9698264096974 49.8686229145604 50.5916003866881 49.7601231063062 56.5717803597416 52.4259346876874 56.8415211187165 68.3789281059876 74.2278833660179 88.2399165083175 93.5753035445352 106.420358755354 115.174267580469 126.947180256331 128.421186459388 121.19478083319 124.942688211646 127.98175064377 154.190301270895 144.895354356769 133.750027850043 123.577037813619 103.611926428544 89.7891298057538 85.0486368016612 81.4526222495503 81.9815608492809 71.3765125218191 65.0447209782434 60.4775093542254 64.9502383854417 83.8706924311532 87.4733872352862 75.3857077919511 65.8295382644284 58.8262639116915 55.0933821168815 55.1316117453876 62.8846156748634 109.899651026364 109.300403427511 95.020680391219 92.4263305362272 87.6609062294194 88.7711869030669 131.844893897798 131.615153140081 105.510501353504 82.4687996497006 55.3210720459899 47.4857527966311 43.5180794796192 40.9591812851055 41.7568143683942 39.8926604475955 38.4937186743052 39.1102644158692 39.179262668195 40.0264900312761 39.9563581393607 40.0757545428187 39.9234477787894 39.5912817621622 39.1779105378697 38.8487848625744 38.2891145194903 37.833684898953 37.6432084377488 37.1254049450753 36.9211925946133 36.6806920248372 36.0311324149766 36.2999727670096 36.4043746807439 37.0074747322398 37.5481806675724 37.9825758892978 38.8213071889386 39.7126683940784 40.5250738239387 41.0783789241771 41.8723962933769 42.2733973887035 43.2788274218565 43.1651815606276 44.078938466077 44.4553655468025 44.7174860608021 44.7379211992756 45.3953589781546 45.7554459872818 45.3156694872846 45.5351559631576 46.3661310420538 46.1294029951159 46.52103180828 46.6758220674713 46.6997410327864 48.4116253937722 48.7205162820932 49.1619712138407 50.1061947426513 53.509107620335 51.657418048227 49.7335368744785 50.3568006870033 51.107886023203 53.2384102589943 51.6814932076688 51.6187507893653 52.0184566911116 50.6740915486372 47.2716316340081 46.299051316164 44.6918918297439 42.6036917940093 41.8860701587219 41.2649377155394 40.6890754562662 39.5118515173647 39.3973506806496 38.6127954277434 37.97527901837 37.5463773388637 37.3735024844374 37.3431107324857 37.0107461700821 37.0202185585705 36.6935187514401 36.2965175586416 36.0765352710123 35.9330339567413 35.7132620075125 35.2985554156291 34.9016912085086 34.6556883794476 34.6983217497515 34.5500521875892 34.4627195574134 33.9039558221154 33.6454988781127 33.6530811913241 34.1181008654856 34.1773061734658 34.4040498422693 34.9235353309879 34.7879057377435 34.9885613697331 34.8753181778059 35.8707069911182 36.0923404412322 35.5608291503145 35.1506111723708 34.1882589680482 33.3540687580339 32.6006983174507 31.1164323669101 30.1277331098204 28.6763397439579 28.0194803219786 27.7106788607349 27.3208101576666 27.0811754543215 26.9145152702486 27.3357392256943 27.4112050551947 27.6596000571043 28.9498370673277 30.9914713244825 34.0947643256122 38.7916048621769 51.3939560520329 93.4851382782023 178.844917434239 159.648198894147 140.121618172274 151.027652425007 120.190107821813 81.8422065757588 97.5491021855237 118.447756837311 126.124237552555 130.856630638097 168.423641262459 162.395724111444 163.07833555743 161.495944173087 153.48497529802 155.043438374367 137.280490055255 138.643713466256 143.175810533393 151.382427178772 161.59728326644 154.350811455054 152.021270130199 153.941079116874 160.067703132548 157.243719587096 166.217884577296 174.548124969782 176.776594498773 161.77206515374 121.004293477048 129.569571342639 113.258926195588 94.2317105697782 77.3552777052644 66.7524504435815 75.7076378945864 103.733300717347 86.4318716973824 73.3751237377433 72.3926082959628 67.9460459543596 61.5246175202652 57.3319809221653 57.8290418398506 60.914196208988 69.5452722261099 82.8181731943189 102.655518253378 139.663747839492 160.667740976475 163.507710877814 136.109674126534 129.431340517805 144.448594248178 130.566061302517 112.438431060785 111.271894834721 89.849708454453 83.8132714413238 97.6734071266096 105.768175195128 118.806046022621 126.432211511194 108.052302814192 132.751177203387 128.256458727849 91.3472220151256 98.6022199630163 131.175001483185 117.070167804841 110.17270304398 109.663772249707 117.07886948395 120.048696138543 174.429793316223 181.553956259041 175.078040819101 164.496941657946 149.914992198826 140.32037878854 132.666344082872 126.495512262557 125.334959516084 122.46319848733 117.003876060427 107.345117537473 101.242792720428 91.1854781499651 82.3649987807415 77.3276976113691 69.284516045245 69.9117671962772 65.8766897983239 62.322077055171 62.420409712391 62.633175663407 62.517804032727 54.1495448420855 -9999 -9999 -9999 -9999 -9999 -9999 -9999 -9999 -9999 -9999 -9999 -9999 -9999 -9999 -9999 -9999 -9999 -9999 -9999 -9999 -9999 -9999 -9999 -9999 -9999 -9999 -9999 -9999 -9999 -9999 -9999 -9999 -9999 -9999 -9999 -9999 -9999 -9999 -9999 -9999 -9999 -9999 -9999 -9999 -9999 -9999 -9999 -9999 -9999 -9999 -9999 -9999 -9999 -9999 -9999 -9999 -9999 -9999 -9999 -9999 -9999 -9999 -9999 -9999 -9999 -9999 -9999 -9999 -9999 -9999 -9999 -9999 -9999 -9999 -9999 -9999
-9999 -9999 -9999 -9999 -9999 -9999 -9999 -9999 -9999 -9999 -9999 -9999 -9999 -9999 -9999 -9999 -9999 -9999 -9999 -9999 -9999 -9999 -9999 -9999 -9999 -9999 -9999 -9999 -9999 -9999 -9999 -9999 -9999 -9999 -9999 -9999 -9999 -9999 -9999 -9999 -9999 -9999 -9999 -9999 -9999 -9999 -9999 -9999 -9999 -9999 -9999 -9999 -9999 -9999 -9999 -9999 -9999 -9999 -9999 -9999 -9999 -9999 -9999 -9999 -9999 -9999 -9999 -9999 18.3718560451293 21.9682990023729 27.8758660265246 47.7696628381835 56.1105189513246 50.6471535011142 77.2521492581427 111.571547518622 53.865881545742 45.9751784928622 45.439454123791 83.9038254454669 55.3285072495192 73.9759369188662 88.3739879928638 89.3118811560262 89.6487286102085 90.4360229862576 84.6540744882159 76.7604953751236 69.6610310461167 67.177391917493 63.6106139998798 64.1353749870087 63.9946406300216 65.6725277212562 60.9321864117254 62.2922956778051 60.4362143614062 63.2824488644269 66.5355958984211 64.907346426535 64.809964362235 65.8278824606547 64.5530829525991 65.2162599329829 62.8081847496776 65.2839822164499 63.4057233520229 58.7961218765926 59.7355028854044 65.3009373469033 66.1670797673501 62.662268753464 65.7489044789268 59.243542651155 55.4290988773548 54.8408697178364 52.7975053368989 51.5802735815275 52.0001986811355 53.8425274726959 53.9247506271474 53.1996042598885 50.4884629566759 46.742089035565 44.2731906678853 41.422554701688 43.6202353008798 40.7782943528308 42.4854773830006 45.5366271957567 44.9443932124657 47.7844670765298 42.5597402361728 36.5871521411606 33.2452113760263 29.9235764358446 30.7519938039993 37.1848190456813 45.0717897393338 47.3820709573911 45.8670274624788 37.664234806212 36.7761397782666 57.3816141577441 41.0993507872712 33.639773804432 29.3783509164977 31.0731140287559 33.6954554458318 37.1697527454657 41.6430338157008 44.6342575015642 44.4609960433397 42.1870212319291 38.9144233837243 36.9657416295494 37.6710236695835 38.6641522211126 41.0431531212789 58.8123739071732 69.6419285732892 72.8782407720747 81.4347681489929 77.8291513415782 73.7671067653685 71.5823949650129 73.4622352285178 67.6488485927306 72.0743263147899 77.1114972870889 80.0885480667459 81.8584614079465 85.1460829527844 81.3337218851865 69.6101150852715 65.8047344748004 61.5567348854742 62.1323718210884 61.3034697549776 55.8619780940299 49.6308469117932 56.642574349247 58.5735857590524 59.7714004147347 61.5276579319473 62.54523190565 60.7428434459275 50.1293339029967 41.0526687213019 46.0441021424789 44.7661725257863 46.540078675956 49.3668995514452 57.2717807688487 69.3802878523174 85.2824544199904 96.5868821979122 99.4342658722383 111.332090974355 122.376035962944 129.767494114745 130.045234537442 132.020254751903 126.691044091994 139.337749863138 179.779977388237 182.81003314869 177.646540424109 138.063809149818 107.535614828954 89.2781698472457 84.0712723411032 81.3540360254746 91.9729011150087 84.0010202326474 66.5082591580039 55.6367360840088 68.3948501059278 81.7092230578614 73.1706912285315 77.3732271263141 71.8565272701278 71.5655719482905 82.1101263639519 52.4735736261887 61.0421082487364 98.693258187688 95.4298734768494 81.6036474178937 74.3510287518125 76.756043184466 93.7177262339982 89.3635450781152 96.7497680492168 74.172306713401 76.6391049749265 50.6067649503174 48.356452178567 43.2932107732391 41.665625363139 43.6369201820756 40.3661164704937 38.5131217922402 39.2552553536831 39.7546505653789 40.0270380861441 39.8243036564144 40.0333977753735 40.1507597888444 40.3083897217431 40.0439276819858 39.521516559022 38.9375849335115 38.48679231002 38.3429653048828 37.7193771155244 37.6448246897639 37.382601678886 37.3661748440934 37.3067953611111 37.694677584728 37.9933669009229 38.4856967684712 39.0957029013227 39.9159323820603 40.6263950229696 41.3879439169168 42.4736854656561 42.9283680811828 43.9315803865677 43.9607972351477 44.4002808498836 44.9665010075307 45.4434606519964 45.6910502251388 45.6317662710872 46.0074394452541 46.2124882024523 45.9062843922399 46.2917614484193 46.3219056461973 46.6861295193562 46.9416269567639 47.9734410796065 48.3271189374074 49.0662936835434 51.7314920094325 56.2907411090554 52.2877594993298 58.0158674342355 55.4581471216083 52.5937271630158 53.8357002551793 53.9654117300622 53.9909427766356 54.1821221151948 54.0363609547057 55.4089789739395 52.7173663979829 49.984242336125 48.6147607390062 46.5778272341631 44.708531004654 43.7357115564184 43.270830349625 42.3508436848608 42.0643000993273 41.3189073572603 40.3224728381705 38.9261365752445 38.0875314632294 37.9759656791272 37.7226759850333 37.7107558176776 37.2819244535998 36.9663227306102 36.7678185523206 36.6592466202072 36.1939195738883 36.1200871653656 35.8132673848317 35.4512707603447 35.1053809028203 34.9033104240497 34.8117602118884 34.5939016298158 34.37706298464 34.1264306189982 34.2994434535462 34.2767259599578 34.7270067643349 35.3927680519351 35.7511559853333 35.2985748747492 35.1153477529197 35.3204409347404 35.4148375616939 34.8597646808982 34.3628949136268 33.9780352189878 33.9884895304426 32.872967566843 32.6436434665337 31.4095722118314 30.2055637628756 28.6243600994528 27.9663923399262 27.7665276722035 27.4015872901273 27.2674130275177 27.396276273315 27.6408573404625 28.1387417885271 28.8986039819257 29.8275837588214 32.1057616438906 35.1489607202128 39.6119257135348 47.3132694776133 94.2020469151595 188.687910387096 187.271573405044 183.78187094007 192.318228558267 183.472036540119 125.416308105855 120.633804677591 108.328351844687 122.791120251586 159.197969907317 161.646548340319 155.301497125216 150.056978918801 156.249634046715 149.168265339458 125.218426296548 154.895625547552 143.076522298233 137.751098639073 144.990050958113 126.742089575188 146.570029304946 148.70190946661 152.964207206109 144.225309703848 162.259532279499 156.175171090129 173.685749535345 155.558275210202 169.57913922888 140.573870442719 151.661194868157 121.920966261075 93.0642406079713 64.4428245220061 62.4636078964192 78.3658523891036 77.193227095831 73.0234791829227 71.714093833723 67.9495039962815 65.1011040073179 59.9083480182532 59.2489103275829 59.8536712946139 65.0684289270068 85.3973003856553 108.969896383596 116.90494095558 123.313211472904 141.382328832024 157.171941248179 163.397530248167 153.018591534561 156.877850924896 143.114955364741 124.497402494687 136.905230042142 132.667146308962 123.689675253052 130.012038671579 139.897723275042 171.473844173059 176.122566508993 173.177247836026 175.030588674499 167.733635271078 160.557062435231 141.071429302606 159.071346007931 158.190276125535 157.619906530234 131.522167203027 138.971696529964 140.530413236194 154.541699988445 153.443678065426 148.259383908267 145.63435859893 138.610772056739 131.160480533718 124.430895629571 118.087110831775 115.211555871946 115.534217859076 109.598931284222 102.863696827771 98.072086023947 94.0983106463102 89.8783794144496 85.5886685579035 83.0663273515662 82.0180851514622 78.980427421434 71.8638097671298 67.672689311863 63.6795572983157 60.0583871670222 52.1414274245366 -9999 -9999 -9999 -9999 -9999 -9999 -9999 -9999 -9999 -9999 -9999 -9999 -9999 -9999 -9999 -9999 -9999 -9999 -9999 -9999 -9999 -9999 -9999 -9999 -9999 -9999 -9999 -9999 -9999 -9999 -9999 -9999 -9999 -9999 -9999 -9999 -9999 -9999 -9999 -9999 -9999 -9999 -9999 -9999 -9999 -9999 -9999 -9999 -9999 -9999 -9999 -9999 -9999 -9999 -9999 -9999 -9999 -9999 -9999 -9999 -9999 -9999 -9999 -9999 -9999 -9999 -9999 -9999 -9999 -9999 -9999 -9999 -9999 -9999 -9999 -9999
-9999 -9999 -9999 -9999 -9999 -9999 -9999 -9999 -9999 -9999 -9999 -9999 -9999 -9999 -9999 -9999 -9999 -9999 -9999 -9999 -9999 -9999 -9999 -9999 -9999 -9999 -9999 -9999 -9999 -9999 -9999 -9999 -9999 -9999 -9999 -9999 -9999 -9999 -9999 -9999 -9999 -9999 -9999 -9999 -9999 -9999 -9999 -9999 -9999 -9999 -9999 -9999 -9999 -9999 -9999 -9999 -9999 -9999 -9999 -9999 -9999 -9999 -9999 -9999 -9999 -9999 -9999 -9999 -9999 -9999 35.3752696897654 44.1621299629821 57.6577002224662 71.4521603072256 81.1321084378398 176.699987241064 59.0288694048458 50.8570829869106 48.1597069774181 51.7946353790988 52.155070935702 64.3750094755265 97.5369989637862 103.898471380822 95.7024753478939 95.464890420661 87.4152227559904 82.3875249052405 73.9263999414461 69.4436274801149 69.6399260387674 67.1996250138641 64.9486817978911 64.7827465982374 63.9264975021579 65.2702427035433 67.0195569317092 68.4265500595923 73.5725374905686 75.2067990575057 74.3352800918153 73.7749775416147 71.678394886473 69.1997682956162 66.6337325671369 66.7841147501499 66.9243971576298 62.3723809492149 63.5584577641764 72.4500402661746 75.3371310443934 69.8761449636431 66.500150676204 62.4379483678132 58.031220037663 60.4826705392769 56.1392205086929 54.733906364589 52.9173349015517 52.3587750284521 53.586669569584 56.393285814807 57.8915044038878 52.3546159047524 44.3486351498534 41.1486999396738 42.122220139987 41.4749407066235 43.0535704542595 46.7440464725686 44.9192876565457 50.6419703670922 45.2440738483044 43.1834096374727 37.7041918275416 34.6506596399682 33.7795222676631 42.1591448275048 47.1139774754257 42.7961833796152 41.3534834729059 44.2004600535459 51.0532410629448 49.9976944542083 33.2152771813906 28.8233632510628 29.1805081805623 30.2823752816858 32.6777486130697 35.6897759774246 38.9895148889487 46.8872263569438 46.7615359681329 40.0143274671605 37.779066442962 37.1903142660035 41.6400846930847 42.1691675350028 48.2340796087843 84.8218745476201 82.4150309772546 79.0912855416793 86.8688910381969 79.4915647699013 73.2450423720921 67.7060496963042 69.7359191472644 66.2000928835754 70.8003158302662 76.184608620904 79.6209526115434 86.3574660755081 92.946636462754 82.5335057844536 69.5070234216681 65.6401292187309 67.8046346087561 64.4793064508015 61.1005161670584 57.8557089354099 48.2220733116529 58.145269779363 58.6555504070349 54.2412401213078 54.4785812812688 52.838477297779 52.890317130568 48.5587953171477 38.681630393442 35.8623139582052 44.1952001415027 53.2950678626198 55.6471506221403 66.8474698814635 75.8665271576642 82.4809189588418 88.0139673787469 97.3236084909918 105.054394703387 120.526599955628 127.544408757107 131.646428001597 144.062187931544 145.926208983266 150.446142938977 189.533168217376 191.994686191396 168.778748283969 145.333942888939 117.899055080575 98.9162317799331 89.0179867462757 93.1635162975605 86.272504226636 64.7718212649537 60.3095843410164 61.9633158917447 73.0360999769106 61.1688072507298 64.8613309221565 90.3195808931269 87.8707188516272 86.5101769842907 95.3717608666055 58.1273559461584 45.9877607104282 58.7963245142296 62.5943666596367 51.0044060723363 50.459559950883 77.5746796704637 88.3451438807283 61.2412670247632 64.0475852702948 64.9651834409068 56.2460314447838 46.9036899408569 45.3131453525596 41.1366244349512 42.1748242721958 40.6967767768913 42.217791393399 41.7874101454373 39.8346570989698 40.3913604640052 40.1323883769517 40.0810451601433 40.5679930498404 40.9208835400923 40.9930317679982 40.583045864905 40.4260938119892 39.6047345919806 39.0229690412014 38.8868910107945 38.7240134230139 38.623735677813 38.6317636788606 38.5272587435746 38.704742443101 38.4682191927487 39.0304743595744 39.3331391754097 39.9631149006923 40.8822028158969 41.9552553736157 43.6468702452103 44.2843466128435 44.7066913973922 45.4405200632218 46.4153756371555 45.6442218854917 45.9685734072936 45.8115343469124 46.109681301877 46.3005945310631 46.6971788442778 46.4362432216869 46.1768431116677 47.3397225793357 47.4180249081074 47.5481986285562 48.475336531681 52.1906965727017 53.5723483350528 56.4012915087678 51.9434206945291 55.4828802699383 61.5224522220065 61.5296434844481 59.1424679404923 59.0896722972458 55.2445225747094 57.1609860195995 57.8140997386112 59.704102919907 57.8878601409342 56.7375330888475 52.8850390045269 51.2047134820908 49.1964551789241 47.0176279466765 46.4860073784916 45.8256325602172 46.9168559263221 45.1053225696749 43.5570615995329 43.208688482671 41.969311375112 41.1159078084866 40.1152181066835 39.1911553315454 38.2034831461923 38.0791583750629 37.8442438519121 37.7377141338013 37.5254196528699 37.3415573764626 37.0032410996282 36.3504943895529 36.0523055574189 35.649319132533 35.4657292966146 35.1974875342437 34.9937593938144 34.7291076731394 34.6425414368434 34.6992833818828 35.1896944670087 35.4449604289348 35.7969103335486 36.2464807333025 36.3527924991089 35.8707864915663 35.5870959737299 35.3078423964657 34.6739126094835 34.523704547762 34.037470356681 33.4317459641327 33.4256385183238 33.2970923359069 32.8590282667953 31.8444883823455 30.5111320950816 29.3206502703991 28.5269754607307 28.2665198662056 27.8212409882865 28.0504267998879 27.9914107143734 28.227817364453 28.6725527500376 29.356834405681 29.9474669555984 33.9587935572942 45.5067060672672 60.0116459313793 80.03852836125 115.198255970155 202.270897860572 200.113885543728 198.467985032768 201.623587856583 196.282141113027 183.834601436555 170.089321846696 121.90236421858 125.6593940111 143.519631784206 170.344550247852 164.765721658751 164.334136801956 162.720479641596 158.219265620863 117.403222132464 135.373886098509 150.487113833042 148.34699533173 151.654933077274 150.974917561212 149.738814798379 156.841413413209 147.089040020218 73.3366499294883 113.726192754088 146.4133634885 134.151519708729 124.614941249762 149.594729228463 134.41510444032 118.792725371912 113.336524914866 67.8688785556762 60.1691127890475 65.6084059094325 67.3205428461346 68.4688286964696 73.7580766945532 77.9336839372619 71.6517822580475 68.8308785597975 75.4927499570552 76.6432123125107 71.2060312741051 83.0162187461832 98.7734901012428 139.326413402591 160.057513465178 175.278638204796 172.965346445192 170.421087321266 172.372378027145 170.169622767567 169.540958066668 156.376077087199 143.196111374284 140.86306800241 133.809236989307 142.383763872763 153.991458400399 166.897295503753 177.175653016897 175.782888407316 169.110685757526 163.270417851299 155.706787828145 151.570673057542 140.966237907277 134.55296813947 138.943993020669 149.222443373381 155.765845567501 146.285446767293 148.395216416751 133.658578787974 128.231519517061 126.045798620953 127.258071154419 132.873501393418 130.162975833547 120.59909043967 113.808765397242 108.728170250241 105.251662512254 103.444319829567 98.3805065101233 88.5226895197857 85.4616496733127 87.0613622233996 82.7776724467868 80.2443727938643 79.0807847421505 75.1413476601622 67.4852256771386 62.836566215337 61.2308162483277 57.3325353244351 49.0491300889149 -9999 -9999 -9999 -9999 -9999 -9999 -9999 -9999 -9999 -9999 -9999 -9999 -9999 -9999 -9999 -9999 -9999 -9999 -9999 -9999 -9999 -9999 -9999 -9999 -9999 -9999 -9999 -9999 -9999 -9999 -9999 -9999 -9999 -9999 -9999 -9999 -9999 -9999 -9999 -9999 -9999 -9999 -9999 -9999 -9999 -9999 -9999 -9999 -9999 -9999 -9999 -9999 -9999 -9999 -9999 -9999 -9999 -9999 -9999 -9999 -9999 -9999 -9999 -9999 -9999 -9999 -9999 -9999 -9999 -9999 -9999 -9999 -9999 -9999 -9999 -9999
-9999 -9999 -9999 -9999 -9999 -9999 -9999 -9999 -9999 -9999 -9999 -9999 -9999 -9999 -9999 -9999 -9999 -9999 -9999 -9999 -9999 -9999 -9999 -9999 -9999 -9999 -9999 -9999 -9999 -9999 -9999 -9999 -9999 -9999 -9999 -9999 -9999 -9999 -9999 -9999 -9999 -9999 -9999 -9999 -9999 -9999 -9999 -9999 -9999 -9999 -9999 -9999 -9999 -9999 -9999 -9999 -9999 -9999 -9999 -9999 -9999 -9999 -9999 -9999 -9999 -9999 -9999 -9999 -9999 -9999 43.7197974135074 56.5458140350616 43.1824304525234 39.319321221919 43.2657954558203 110.675801772975 47.0189903968696 45.1348394940328 47.9873942548065 50.0641382273438 54.5963266276196 80.7269005992472 114.464722896527 112.198535085662 104.426809378939 95.9102066417782 90.528961726167 88.2408113143886 79.7531368735464 74.8901482065549 74.3712793084335 71.8171836808409 68.192770634989 66.4566896996975 71.2521959734488 69.5870880330453 71.4154495162216 75.6007014396861 76.3483863802975 83.7846871901415 86.9687074713331 89.4339769582368 80.4999390759007 76.0540285643689 71.1646270591965 72.9145116061216 71.2218078597083 65.9837220324705 68.7898989288249 72.2178085466743 88.2452308735315 78.6934850368421 72.520560759483 62.4191429819503 60.410968571148 62.4427517816507 57.4962219199526 56.0092993110767 57.8732762526493 58.6608193248858 56.8025080466719 56.9137437887903 63.0911035614234 57.4355825698118 47.8980986060865 46.8222617013661 42.4999557892942 41.2559843641484 45.46250180396 45.312558255816 44.674394408262 49.3604161423694 50.5248729932785 50.0009746525849 47.1598700342826 42.8160748182203 39.6005848419244 46.7134248947576 52.4579245523781 48.4858027731413 41.4114160257353 38.490786233019 57.3401087224845 39.703258603422 29.3428881753633 29.5980032325831 30.031005239202 32.4750740719861 35.4655330896247 38.0517482371591 41.8022424677241 47.1376293151963 47.345189078532 38.792270496147 36.0580020758679 36.6816620850761 40.1174709991952 46.5661317688005 52.1856938681082 59.8383711602155 75.5892503099292 79.2540823295035 85.4234526812061 80.657917600422 75.6472007607277 72.8326688675734 65.6148480461763 65.4380179531288 71.4077385094657 73.8469200719809 75.4119644511178 83.6292765398195 91.8228736177912 80.1877602569055 73.9026138418262 71.6283510251414 78.7495519097456 71.5614448305453 64.4931426352518 53.5299060365659 49.5732433410251 58.6086226453705 52.839224697693 47.9869497223137 48.6390426099994 51.2953644711539 45.624506413941 43.3003693387852 36.274476815176 36.9353172123466 43.7497046228684 49.505132710806 52.0002417945235 59.0901652551982 76.8232337133856 95.4449135307904 96.8248127492573 102.056881690676 106.502967656992 116.782190915402 132.68351079117 134.858684208324 134.042200796227 149.436347623005 158.780670825029 190.617720769052 201.589644414729 181.293536320817 167.70658980598 158.208469387625 109.954636627474 95.6368830216518 103.661913910204 90.9606274872646 74.7905539901774 55.1415745182645 54.3725233390185 55.3670707596207 66.4203259833199 80.4791042061128 71.9034855491972 56.8610736747243 56.550190918194 51.8578005141611 41.7890283536114 41.5296902723811 47.2309603435034 47.6020233846747 49.8854755651885 42.7863979872463 46.368786079787 47.1913651054977 50.2600761417348 59.2439472920698 55.61444042774 48.9794785125553 45.5247780086775 43.8943821620235 42.3966472053855 42.7732645574855 41.9177380899655 47.6855241169824 47.5044754821048 45.4133518572607 43.933133778098 42.6767556542088 41.6053391785071 42.3508825826963 42.0081301845277 41.8469917950139 41.5252821125295 41.3071000372118 40.3612262190744 40.0549237346858 39.4768923861546 39.2570886536071 39.1321592580318 39.7796039333683 40.4089956063756 42.02033778577 40.0650212484585 39.7447803435756 40.1459006470038 41.2079745079202 44.8690493284695 50.7592453450899 52.8519854512098 47.5426452620809 46.00375875571 46.483983546902 46.0296032926902 46.8717163674034 46.6963147812623 46.5964908591233 46.8015128284628 46.5592267173775 46.607413477416 47.0193086323404 48.0564382688051 47.6996124793387 47.934711649232 48.5188840850382 49.3126134464003 50.9674444583763 51.8359179069117 54.970587117438 55.035446308739 58.4314572930379 64.3787894407669 67.3495326401963 63.4871508888077 61.899135106901 58.9860499427696 60.3348476361174 67.7671388821908 67.7463405655386 61.393060716253 59.5274954845912 57.3980496409214 54.4942760639978 50.5560093669167 49.0142016525951 49.5746261569354 48.5983614471786 50.961318092582 49.9021335969683 47.9500635854774 44.7869317358388 43.4998624995202 42.7163192224049 42.0475254967143 40.6789385042289 39.3667230609267 38.9345989055614 38.9280060438722 38.6559576524554 38.4329802193415 38.0088686071605 37.470270808495 37.0453092219336 36.6317136123538 35.7738118848704 35.3672309362899 35.2872922002343 35.060172712007 35.1763469747782 35.275460662863 35.6517848475951 35.8317737054535 36.2194921510121 36.8321270514418 37.4451128141423 37.3050896154968 36.8288478831038 36.2501910880666 35.5327611634127 34.9108344209858 34.5724967424162 33.634434892066 32.9912943081661 33.4480784799232 33.4788279425227 33.4612718364279 32.5868179404136 30.8775826814724 29.6766784980923 28.8143086262867 28.4162463543547 28.5150762598007 28.474671282695 28.6473779311097 28.857213708767 29.3181849704692 29.8277196147597 30.2586630230779 33.8867252858214 58.3563375528621 125.051064495089 135.142275535447 161.814421484439 202.596738980919 199.150275356424 197.596488554832 199.020701878145 196.772927185307 188.488519341422 183.938346721013 158.064204650505 143.693514564511 130.980110943058 144.117134038918 152.672396878344 159.625809270528 159.410157806359 153.78027860048 114.862470807887 121.172056978822 130.859205401125 147.843469109923 142.191580048337 140.861201618409 152.721966323996 148.868635144776 155.571563863635 150.127807934787 122.620885990555 110.456611977871 121.873896064019 121.909137933731 119.387299677668 115.271583965002 163.903271219768 90.8584453144575 57.7503473901875 52.3333996244837 58.835358360511 62.6746742173881 71.3135444001286 78.3271513329792 82.1718971972082 87.0134425119136 90.1153827161888 104.835550188326 109.103832246125 134.396322374161 186.607773814068 194.352671879442 184.81991096883 177.091595641546 176.498368604215 176.03387800868 174.118170167881 168.77703690761 165.714276789242 168.983354364423 163.452204263749 158.561394225084 154.240605067663 149.967138179422 147.509753362414 150.853040747296 155.147209570968 159.648851338423 161.097592839607 157.685800735287 148.764173782435 139.492633575541 128.317682544112 119.179202880151 113.403400331069 115.013809187188 128.60931319807 126.487990043091 121.957855116819 123.227253320873 114.127108738975 110.178233852051 110.378247926213 109.883944592102 115.897774707525 127.810597846142 124.459698217974 115.819773263691 109.299571045314 105.822704139799 103.30969125188 96.0073090147887 83.0511889627729 80.0006436609299 80.5975254768589 78.2571664835337 75.3860574482992 71.2180101808683 70.7510956769955 64.5342951609851 59.5399804346947 56.3483638303363 53.5492010144442 -9999 -9999 -9999 -9999 -9999 -9999 -9999 -9999 -9999 -9999 -9999 -9999 -9999 -9999 -9999 -9999 -9999 -9999 -9999 -9999 -9999 -9999 -9999 -9999 -9999 -9999 -9999 -9999 -9999 -9999 -9999 -9999 -9999 -9999 -9999 -9999 -9999 -9999 -9999 -9999 -9999 -9999 -9999 -9999 -9999 -9999 -9999 -9999 -9999 -9999 -9999 -9999 -9999 -9999 -9999 -9999 -9999 -9999 -9999 -9999 -9999 -9999 -9999 -9999 -9999 -9999 -9999 -9999 -9999 -9999 -9999 -9999 -9999 -9999 -9999 -9999 -9999
-9999 -9999 -9999 -9999 -9999 -9999 -9999 -9999 -9999 -9999 -9999 -9999 -9999 -9999 -9999 -9999 -9999 -9999 -9999 -9999 -9999 -9999 -9999 -9999 -9999 -9999 -9999 -9999 -9999 -9999 -9999 -9999 -9999 -9999 -9999 -9999 -9999 -9999 -9999 -9999 -9999 -9999 -9999 -9999 -9999 -9999 -9999 -9999 -9999 -9999 -9999 -9999 -9999 -9999 -9999 -9999 -9999 -9999 -9999 -9999 -9999 -9999 -9999 -9999 -9999 -9999 -9999 -9999 -9999 30.048206094774 34.0822062610598 45.7238075259587 38.722944889113 32.2034236811307 29.8909091529523 37.0181997216306 43.8697652227728 47.5180677256599 48.0954854737224 51.808941729446 57.4977315268918 70.4789655251114 96.5333543073939 97.8727171066775 104.058745587958 101.864304296731 95.9819230301 90.7163014271351 89.8673412779348 84.3170234373971 79.0431862296137 75.6253062661736 70.5476051368775 69.7781028001361 75.5403803994589 79.761239486094 84.3439019362668 79.2193058705272 80.4824186345213 95.0320245638364 95.5865577865559 96.2458521472852 92.9201533770467 83.0858631996903 77.5731288359443 77.8621616156896 80.1246824443598 75.6862675370751 72.9503604311285 68.841863035596 80.6918181072073 86.6178596375112 79.6617535806232 69.419644510991 66.0470332403097 66.2279335771274 62.5107915035708 61.4018208990865 61.5506918857376 57.5150914384046 56.0154723796022 58.5329557694726 65.6340045934848 60.8663823136088 52.635177928569 48.5068389273366 45.1073227566466 41.9875853364765 49.6301391027577 44.243520310737 48.343870545102 48.0876231804176 55.2915354164755 57.0074008336339 53.2032248224601 54.096660562926 48.4994039062282 50.1290713710733 57.2292683345057 54.6528000367169 44.4070545775894 39.0971235843029 42.9040091934241 38.7045705323113 29.7635566360052 29.0480847625396 31.0835710852724 33.0062604222991 33.0113238857961 34.3680358316341 41.0129513149342 48.2694317584345 47.1579373619302 42.3202455533782 36.5558494312902 38.740065665094 45.4256186352229 53.2922072155485 62.3359640880423 76.8222584115986 83.2273856845051 80.9602856507809 82.8068128889961 79.7198968437593 78.9856288527978 70.9885570168263 63.6101833443669 66.2019650815707 72.3377165933828 69.0549466344353 75.0045193999576 84.4134298256184 86.7642437413817 84.778928270673 79.132539977004 75.8864857954273 78.2594877095231 76.1284176434025 68.0170780419406 58.5743681530469 47.5600093244136 50.5109288448825 50.2869805747345 51.5759512439938 47.3851066656158 50.5237217463136 46.5350024361769 40.1862220223683 36.7834890813064 38.1360625064855 37.9708224368608 42.0144780423092 53.3557444254682 64.6170822241926 77.6958412499183 93.2251968484322 102.069836205102 115.308592993551 128.004497608283 114.153076713967 128.65123288412 120.089118801081 107.981469420632 93.7878227268124 106.140690876581 192.926614458246 215.788302046953 201.668027345081 189.621970683801 174.803533395114 114.501879942043 65.9264812153823 69.0030836185507 64.3578100162638 65.3187404924965 50.6949681746954 46.3692881344183 59.6199946066562 59.6572732637877 60.1284648893433 46.9191321883236 41.0777098029907 40.1351204380323 41.2339027289609 41.674827816497 43.111336552637 39.1487793839316 39.1517876459545 46.6433095852768 41.9820001483002 40.3321480827993 43.6473912359539 47.3223796916188 47.1926335590027 44.2684075692934 44.4193039928988 46.934754477912 51.5740763508274 55.1682121743452 52.2660490931014 49.0067090424511 48.4485927143323 52.5849427651659 53.6394303353283 52.6807206144646 48.6954565686647 44.7255924514538 44.9313655208096 43.9270573551324 43.2710075462131 42.6354361698392 42.0224269839634 41.5039844874897 41.1110435497577 40.6599438098034 40.5361051113998 40.569010636373 42.124825340067 43.6975581829929 46.5605541467653 45.2815123628965 41.9388355585249 40.8946701660021 42.7091556677813 51.4752038365777 52.1436559663234 47.3488857079418 47.2591107004324 47.2265136922184 47.3614541650937 47.2206374450736 48.1840369800429 47.8671212906464 47.8233912425978 47.3627632903489 46.9426316787148 47.2792758959453 47.4536470147963 47.811127321813 48.4565131246707 48.975020788498 49.9838062310033 50.9578093998474 52.8657450197784 54.1336065420646 57.2144663988115 56.3767761298621 58.2296711226947 60.6772787393369 63.8442948137194 64.0707092889573 63.8765179340731 66.8223880453911 70.0924191351822 77.3458537730774 71.0886891545683 65.3685528305706 63.6486517796948 59.5873955355485 54.71168816067 53.8007179019429 53.3983979975065 54.0322377497264 52.8634856213527 52.6828916748664 48.8223618949429 49.1926108935345 48.3876871922025 45.5587658623116 44.0164244727685 43.3540207393081 42.048084062542 41.5547281258427 40.4436724834459 40.1516875207189 39.7443303937432 39.4979240614568 38.8215901147222 38.2845946982608 37.611947489609 36.6373670456163 36.3029579893016 35.9181792597882 35.5114029831469 35.4078285781401 35.3429723501346 35.5301324258921 36.086855926425 36.4407710626606 37.3903145554313 37.8841735684286 38.5610258556924 38.4603074459451 37.6301282014157 37.1378816843874 36.1643037981364 35.3806863225338 34.5523571972922 33.8245172159532 33.3155961884774 33.0865619368103 33.4267957694926 33.4585214989731 32.6139120320517 31.1426378774643 29.6164714952189 29.0558345446197 29.1898619041157 29.2110076318714 28.9196601200106 29.659720607879 30.0808815754285 30.3486567450877 30.6244430996267 31.7476608896494 34.6456311543056 44.4375941873339 94.1923390878651 169.923304265666 205.647398574344 215.475593171987 211.998473525347 200.12829258661 195.568892716757 193.289584784904 189.08657462062 182.614304435766 172.121956578599 143.648413908446 137.415291340548 153.603867905991 154.339370774657 157.992704865236 157.115244296279 159.097551300987 120.964935141278 124.250475729293 122.434898798897 146.644991471527 143.81268262936 147.382663754628 148.408342653978 134.941924399348 131.057297777963 149.417062118814 127.418810849826 111.640482064489 119.476822324554 112.073374489302 113.121963514679 156.186598883744 141.740279662418 81.6163842246639 52.2893252023928 48.9824933281902 55.0827315115801 72.1863134144632 92.1161245030873 103.809371633138 142.983596142087 170.01941960784 188.501413781998 170.727760634734 171.92745078972 192.358242213396 185.364199182374 186.802994907148 182.826843544924 181.741179269757 176.462992362762 174.290109327183 173.416774727362 170.259138206865 160.541917835902 157.345096625845 154.634991406191 156.521768831449 152.508977274958 144.076001076768 137.46887169962 133.681324552943 134.776413239298 137.560499275875 137.469008069793 141.728110656427 143.977945790494 131.705471168544 120.015403658811 108.330046896363 101.253794011368 98.6617447443151 98.4710360873119 99.5383915665164 102.279217675861 101.699749877522 99.8198394025709 100.256851586398 101.851738264397 100.437307158596 103.714640400837 115.417221860566 123.027376509703 124.762860042594 119.075778626042 112.190566365998 106.279272025901 97.0822725496653 86.4233100543567 78.6322818991749 74.8154443774585 73.6190682953819 73.1423200634192 69.2577100316176 64.7939068342653 62.147800114884 58.3119457259323 58.3062906319942 54.5390488254247 45.7543410644941 -9999 -9999 -9999 -9999 -9999 -9999 -9999 -9999 -9999 -9999 -9999 -9999 -9999 -9999 -9999 -9999 -9999 -9999 -9999 -9999 -9999 -9999 -9999 -9999 -9999 -9999 -9999 -9999 -9999 -9999 -9999 -9999 -9999 -9999 -9999 -9999 -9999 -9999 -9999 -9999 -9999 -9999 -9999 -9999 -9999 -9999 -9999 -9999 -9999 -9999 -9999 -9999 -9999 -9999 -9999 -9999 -9999 -9999 -9999 -9999 -9999 -9999 -9999 -9999 -9999 -9999 -9999 -9999 -9999 -9999 -9999 -9999 -9999 -9999 -9999 -9999
[truncated: 1,597,000 more chars]
