# Supplementary material for: Combining temperature-dependent life table data into Insect Life Cycle Model to forecast fall armyworm Spodoptera frugiperda (JE Smith) distribution in maize agro-ecological zones in Africa
Source: PLoS One. 2024 May 6;19(5):e0299154. doi: 10.1371/journal.pone.0299154 (PMC11073722; doi:10.1371/journal.pone.0299154)
Supplement: S1 File — (ZIP) [file pone.0299154.s001.zip › results_2.6/GI.asc]

NCOLS 535
NROWS 391
XLLCORNER -25.5
YLLCORNER -47
CELLSIZE 0.1666667
NODATA_VALUE -9999
-9999 -9999 -9999 -9999 -9999 -9999 -9999 -9999 -9999 -9999 -9999 -9999 -9999 -9999 -9999 -9999 -9999 -9999 -9999 -9999 -9999 -9999 -9999 -9999 -9999 -9999 -9999 -9999 -9999 -9999 -9999 -9999 -9999 -9999 -9999 -9999 -9999 -9999 -9999 -9999 -9999 -9999 -9999 -9999 -9999 -9999 -9999 -9999 -9999 -9999 -9999 -9999 -9999 -9999 -9999 -9999 8.04298100082224 7.12673877742201 5.53965600287867 3.11738756595152 3.13161109513879 3.13555452509259 3.1319215078264 3.13191745253908 3.09120390238393 3.05998665961159 2.93772404567551 2.82155356740877 2.63283226896193 2.26167853313019 2.13883018479821 2.12953136390204 2.122288807021 2.23930331326245 2.23397002368319 2.22886831965212 2.22852284010631 2.095833043397 2.22341221961726 2.9299487905225 3.03969083321091 3.51360691163169 3.97062947356283 3.99309120561112 3.90823073883546 3.93032923904144 3.14653261563471 3.05381743455876 3.0479433827277 3.04790801908985 3.04665456181039 3.05325585886517 3.05598505741937 3.06615955990318 3.05977313184058 3.0464305680605 3.05862885623787 3.05517253117252 3.02497898753206 3.04102882246273 2.99992273206154 2.94902317879344 2.9607193837543 2.76389734528606 2.94494061112258 3.01388535575046 3.01393389056185 3.00883234507946 2.96262507395128 2.9614059250832 2.9037607292105 2.89629867944045 2.8841107171552 2.86372048954251 2.90738849514972 2.88218237787854 2.90757368400604 2.84094043185153 2.82243934878 2.84193901408054 2.97152281154207 2.95132108327401 3.34441371429605 3.32158202407205 3.52104618218149 3.50031329112751 3.48565128227899 3.4775876430556 3.2682922157654 3.26888444188463 3.26366770053718 2.879448412946 2.75356237536825 2.76541331527557 2.75677071046074 2.77530501599283 2.76807101032578 2.75239198448033 2.72743883189899 2.66201558328321 2.68838064899227 2.59560464042527 2.42580652630484 2.09973943924067 2.11132797182145 2.12348567212758 2.13499178715543 2.14210642167989 2.50906321297893 2.51012390628617 2.50634667877264 2.16436446893963 2.16653020398789 2.70563516564477 2.52590452166682 2.18001498867414 2.17505867113286 2.16921678403822 2.7085338353199 2.81210038984442 2.9228096182251 2.98886136291726 2.99222414569548 2.99312216197027 2.97816476744236 2.97888799080867 2.98106477967682 2.99405185087683 2.97371128068153 2.97371128068153 2.98623569254465 2.9949311048077 2.9949311048077 2.98218907741993 2.99736877688872 3.01108224591076 3.01115811724091 3.01225775335099 2.99749938274444 2.99749938274444 3.00354603311873 3.00699949148639 2.9962577940741 2.9910206843864 2.98883010899312 2.99025676021501 2.98531326530642 2.97189889145532 2.9694772588634 2.95725892832945 2.95588720587592 2.94951211811504 2.94106372960802 2.93281664337458 2.9086211691 3.02891148907238 3.58236400405853 3.76080825457814 3.80999478335007 3.84212590973822 3.80389809606568 3.78200229972485 4.38635560813376 4.57826878422381 4.49413139955405 3.93004718755303 3.97052546950432 4.39408960888353 4.53028687759769 4.54751267975954 4.48578375961228 4.33040142790133 3.82462900405675 3.82813872845097 3.82440041729915 3.70211859130684 3.69951016231909 3.68153422956188 3.67508633116743 3.67263475237086 3.78242951435463 3.77878579372933 4.11340262513397 4.37549879590466 4.36161717687594 4.34230546586713 4.40932834627817 4.43944979988544 4.45272445581877 4.43786908088344 4.44842512218839 4.44842512218839 4.4462331018703 4.45535350719166 4.43518716738162 4.43935667129375 4.43435503762854 4.44654371174424 4.46654083436496 4.46186816903083 4.47474427485367 4.46157404195439 4.4820405187776 4.39012997685982 4.30658768033914 3.79309142902553 3.68650901741022 3.70308727405829 3.70793874521586 3.71943701518652 3.70981260785288 3.7295431579141 3.72570770704142 3.74947174213011 3.74389224545924 3.75963599124541 3.76734391382422 3.77471256327531 3.91026988546236 4.25750569753693 4.25559379829753 4.27994577260348 3.83689408606069 3.85157024477601 3.8572619657963 3.88841655359882 4.01054481557009 4.53646198742432 4.0190321016761 3.92572867121172 3.91322037728362 4.03802976899437 3.94442729026068 3.96984946638809 3.98321123422639 3.99127528292375 3.99635975708204 3.98781147236474 3.98389634309539 4.01069152087719 4.00868702823285 4.01003510230433 4.01135075092399 3.99920070180574 4.00514949455464 3.99310147285306 3.9785455079986 3.95692718170477 3.93779637933507 3.9058439494793 4.00131583454747 3.98923462148552 4.47301405625804 4.59768172657051 4.62968868698224 4.59096866596027 4.54155714666175 4.53494964267835 4.55863859364547 4.58076269168079 4.53930168213521 4.49144928304666 4.50264131311148 4.42191382727075 4.42003324966432 4.42038883121405 4.41171575450694 4.40200809125521 4.39692250627544 4.46689725870869 4.46880018390328 4.46079738204681 4.40294709928732 4.48895412162174 4.52009476121304 4.50057563900958 4.48740385004445 4.50272595161173 4.45188433407536 4.27667281994332 4.28294340573433 4.10305182312176 3.77536394534323 3.63586576445399 3.57101227663898 3.40998892245042 3.21857093262877 3.20919780257551 2.75444365563236 2.7512028377166 2.79645019363816 2.82798005839909 2.841963556817 2.85657232069004 2.88444468578475 2.91875198164653 2.93954626837236 2.95966198999564 2.98579414559968 3.00094555304287 3.0108557010337 3.0384955825774 3.05581339103305 3.05065998023203 3.05786331741872 3.04479893638068 3.02892645728806 3.02909397528531 3.02052832484031 2.98630527429771 2.96651919663264 2.98598173336705 3.03365544098086 3.07406163652695 3.09841347311181 3.12935588498897 3.16206958367512 3.17722966090362 3.17885815258282 3.19602075010024 3.20203721439829 3.21224663161254 3.21505958093764 3.22497062032939 3.23017743709972 3.23720624825285 3.25266155850447 3.26625266714314 3.27723560974561 3.29115021064416 3.29543300139937 3.97742176454873 5.24709655011619 5.14904826234964 6.21939990480233 6.40646771011743 5.44329238802067 5.60115316295079 4.7038798285028 5.62736142625137 5.6427274652035 5.6986682744056 5.1947742006984 4.82608042404653 4.84032753991102 -9999 -9999 -9999 -9999 -9999 -9999 -9999 -9999 -9999 -9999 -9999 -9999 -9999 -9999 -9999 -9999 -9999 3.76863195018747 3.75082808260771 4.19543911266206 4.70398984598113 5.35724711315215 8.24585100487829 10.1737164314323 8.88035810891104 8.78665560226163 8.39868149563103 8.32148132973861 9.37369460650187 9.54417380182577 9.47131086999727 7.08863075684996 5.54144540385844 5.88609298258376 5.98375370192153 5.59149728039972 5.13979161115225 5.12558301713793 5.1382834187567 5.14463466303312 5.16430177518606 5.25278988560233 5.16578459118256 5.20979891363437 5.21863268427679 5.2390596701686 5.396877816763 5.39885874922614 5.32893806956242 5.4417949833129 5.85042793802562 5.86530152878294 6.08807252631903 6.23186566183089 6.25448254550871 6.26964829484526 6.29511008444095 6.31030584043478 6.35266953999677 6.39178177598709 6.28950421519789 6.33051747622627 6.11293784181567 6.13318427931891 6.15442557600865 5.72240891070739 5.64963474813665 5.6754030434396 5.74235164777873 6.17421385649759 6.14666901676855 6.45402472723933 6.5019940595305 6.4343698027088 5.70273423711439 6.31096097010511 6.32673278538989 6.08942922054986 5.66734576563506 5.63833799550354 6.04456354253125 5.54423090258923 5.53335654359241 5.452851589183 5.31574465831783 4.72856443482632 4.78104326328097 4.80126224306755 4.83287848910137 4.85289198897785 4.86160624065847 4.86225052249038 4.854234488198 4.88081285279451 4.90143730617389 4.9174961992455 4.9114655256608 5.02473080274214 5.62000130899051 6.62754819719142 7.96896340391344 8.30909170374019 9.28333896018093 9.69350363398002 9.93839509914793 10.065485373984 10.1543219568189 10.2134620407438 -9999 -9999 -9999 -9999 -9999 -9999 -9999 -9999 -9999 -9999 -9999 -9999 -9999 -9999 -9999 -9999 -9999 -9999 -9999 -9999 -9999 -9999 -9999 -9999 -9999 -9999 -9999 -9999 -9999 -9999 -9999 -9999 -9999 -9999 -9999 -9999 -9999 -9999 -9999 -9999 -9999 -9999
-9999 -9999 -9999 -9999 -9999 -9999 -9999 -9999 -9999 -9999 -9999 -9999 -9999 -9999 -9999 -9999 -9999 -9999 -9999 -9999 -9999 -9999 -9999 -9999 -9999 -9999 -9999 -9999 -9999 -9999 -9999 -9999 -9999 -9999 -9999 -9999 -9999 -9999 -9999 -9999 -9999 -9999 -9999 -9999 -9999 -9999 -9999 -9999 -9999 -9999 -9999 -9999 -9999 -9999 -9999 -9999 7.36869798468144 6.60475133018255 4.70393941760366 3.11240637915903 3.11464413780957 3.1195189415957 3.11979083605506 3.09816840757457 3.08862984546793 3.00689254922592 2.81879396467243 2.62724941102589 2.2616022460267 2.13883018479821 2.14346836976316 2.13512797689519 2.12957555844241 2.12423342344931 2.11705967466798 2.11705967466798 2.09076515273267 2.08840680171764 2.09768023736964 2.74863758435188 2.96587985999464 3.02844498157399 3.81410699194288 3.89058404306413 3.13265535338106 3.03530386450167 3.04413127861622 3.05194100037885 3.03851270955226 3.04200546732758 3.04119038928386 3.04270639328805 3.05065211361538 3.05590871249411 3.04193519015527 3.049879057679 3.02860118764174 3.04090125704971 3.01308255460499 2.95580265136575 2.96347344932044 2.88878332574005 2.76802403164764 2.77861794573297 2.10375631142367 2.09086464310147 2.99154513522696 2.94227509569893 2.93711171292463 2.8524870739783 2.853117853707 2.8378200581022 2.82577342266988 2.81619433144838 2.79987320776515 2.77527104315524 2.83493253431929 2.81850153111933 2.7941917729331 2.7721600614762 2.81081236946682 2.78476760164088 2.92774099059056 2.94283020753431 3.30372712333988 3.31180752694311 3.30016864637992 2.91766630073763 2.91163103242326 2.75543544266815 2.75121927560247 2.75510962216861 2.75938405622014 2.73937354021499 2.71155369903812 2.72753053147931 2.75203396387462 2.72315333272758 2.55340396400224 2.57171525474367 2.40975163639495 2.08935480158124 1.9731639058664 1.99127573949482 2.00972828285591 2.01672879053708 2.0242534582502 2.03993987061172 2.03862889221001 2.04773886198539 2.05010397943575 2.05010397943575 2.05528525258368 2.17560935348806 2.05796488687367 2.06549658159175 2.05659728611979 2.17776072551363 2.16835199361609 2.70174439591274 2.88405103670306 2.95990235294048 2.97675319449526 2.99518051609576 3.00204226844807 2.99774019256159 2.99711823901136 2.99930877089293 3.01155520938609 3.01570171624015 3.02033376818823 3.02319334490904 3.02775452849947 3.01801139512443 3.02985881694904 3.0360768485679 3.03749804893516 3.03613167867867 3.04069603255073 3.02619421521838 3.03043102760954 3.02786979856312 3.02468796201027 3.01905866467826 3.01264674994418 3.00197350622426 2.99493506589274 2.99252295732138 2.98188859804887 2.97938682528346 2.96398619783422 2.95953982098531 2.9594860206421 2.95268708029988 2.93875290854678 3.05215699254633 3.40091785504706 3.58884213924581 3.81531600171551 3.84005562061945 3.84203075290302 3.7938323217814 4.5865635412816 4.42773890311103 4.37165518237153 3.91339968035924 4.13385839141908 4.33275542662391 4.52365213676207 4.55944367564073 4.43744660341617 4.16619622189794 3.83091872467432 3.70808493559245 3.72033581363835 3.72682934444452 3.71400464771575 3.70529298244342 3.70350612730588 3.69511984877694 3.6823771356108 3.67214045753518 3.7823848703992 4.11001982004037 4.09325392718451 4.26103987425694 4.24093000507895 4.33119756244104 4.39249784267385 4.4408056262269 4.43018621169485 4.46048000410067 4.45406247999322 4.40777118509256 4.39980375104804 4.44415862966925 4.45476887203646 4.42690251887542 4.43527847786835 4.45733774774288 4.42601838863079 4.44720397491504 4.39617197037026 4.11917350868761 3.66436606074171 3.68130659231414 3.69013553709612 3.6942242295736 3.70059445897799 3.68386447119231 3.70109487230067 3.70610647909768 3.71514054512302 3.71154485270616 3.72808600815188 3.70884514364694 3.75354042266816 3.77931454365894 3.7695503073882 3.78758826215726 3.805927822659 3.81777564125366 3.8195423339484 3.82147891853767 3.68833172932493 3.70823148594581 3.70653386337548 3.83503059190913 3.94778637796375 3.95521685405673 3.97718633865654 4.00347513614444 4.01417705034367 4.02352754068175 4.03419856022663 4.04324357255522 4.04965682846207 4.03470515034851 4.01329780007662 3.9937769236463 4.00850855747529 4.03792299437149 4.04153655720663 4.05553389170618 4.04154905260491 4.0303408182167 4.00894805892938 3.99894410303263 3.96445355785124 3.9443313231587 3.91065998982084 4.31451333081238 4.64101191424281 4.64585815269259 4.54844173867081 4.52246332378387 4.57177923597114 4.57917847015461 4.56831100514325 4.55519735403424 4.44613961245861 4.45010068290673 4.34058781116457 4.33522643434123 4.33289395943863 4.3241395297753 4.32242702368857 4.31861154685475 4.32065226764234 4.41293062183703 4.4050645372943 4.4660792035863 4.46562687115335 4.49890010691418 4.38678379559935 4.49394294083326 4.44723913128618 4.29914467670459 3.80506663866252 3.67223312223641 3.65156662610635 3.66552858725023 3.59273390499248 3.52437151630749 3.52625799292593 3.51092813844563 3.49929716937384 3.22439165155738 2.77036242608534 2.78758552119032 2.80664098660146 2.83808403656331 2.86283576031654 2.90394622943857 2.92899590552378 2.93902753481566 2.94986929749299 2.96996254753324 3.0009882273881 3.01587892667801 3.03394536186619 3.03854453184878 3.05022835141088 3.06445253805797 3.05908615070676 3.06119662471657 3.05431055921015 3.00143671447789 2.98770765509102 2.98874381828876 3.00395363819674 3.03043671792799 3.03789581635898 3.07176223686748 3.11077385163075 3.13891339667802 3.16073437364705 3.16358224063076 3.17465025583748 3.17174788012366 3.16816322032646 3.15252302447851 3.1565968021004 3.16161451906228 3.13359621093461 3.09759378503601 3.1034748140521 3.10334141244232 3.18507122759696 3.22381831210541 3.26859019959491 3.24688300363859 4.38525684068833 5.30007179981961 5.01962650337441 5.44604571683692 5.51601484148719 4.58171070527844 4.6361697390763 6.30897973108036 6.30728238440996 6.66400926408796 5.70052624049538 4.76771253766828 4.82600592555786 -9999 -9999 -9999 -9999 -9999 -9999 -9999 -9999 -9999 -9999 -9999 -9999 -9999 -9999 -9999 -9999 -9999 3.78097358513415 3.771499036362 3.75330587774085 3.73879889927294 4.74369002214876 5.60251749907238 6.99871200661643 7.55505610046812 7.31188711986991 9.90018879490082 8.62701600848176 8.53451973399762 8.95408026699887 9.50565528969722 7.05224278530108 5.83359890711965 6.01296281952587 6.01739533436141 5.86875773415418 5.25101461168403 5.15327244422229 5.15980284399552 5.18444350101949 5.20443482932918 5.22625346984853 5.23518716453732 5.36084131117239 5.37645762612518 5.3985283498025 5.82420798791226 5.85316275425148 5.86011893748425 6.08423137316667 6.22990862127399 6.31410750827947 6.35447993443409 6.34800455539309 6.42259791607518 6.45225406162193 6.48433871525179 6.51057628202534 6.49011274668379 6.52886760663724 6.56401171150577 6.45881597284882 6.48463728438478 6.50685024372877 6.53556704840292 6.53227313418574 6.54696395959027 6.54939865355521 6.52127996192717 6.6075686740038 6.57391473013755 6.56363889157258 6.50269383903359 6.6061047782656 6.59187872837207 6.56899459795255 6.57642626598237 6.56364344958301 6.53150188914099 6.48933638789467 6.49329538712406 6.4280918004763 6.21566825533886 5.52548708684991 5.51932305807576 5.43736621671128 4.80699214261309 4.71594851333971 4.76868092043679 4.79482831832546 4.78528519819797 4.80397385625175 4.82163807187908 4.82839375026704 4.83192002491737 4.81692506936412 5.46247325289807 5.71900554253094 6.9337606459968 8.14609792739097 8.89136506754317 8.42770170079906 9.57266111846235 9.89783699547925 10.0405931020447 10.1742008131769 10.1888627529465 -9999 -9999 -9999 -9999 -9999 -9999 -9999 -9999 -9999 -9999 -9999 -9999 -9999 -9999 -9999 -9999 -9999 -9999 -9999 -9999 -9999 -9999 -9999 -9999 -9999 -9999 -9999 -9999 -9999 -9999 -9999 -9999 -9999 -9999 -9999 -9999 -9999 -9999 -9999 -9999 -9999 -9999 -9999
-9999 -9999 -9999 -9999 -9999 -9999 -9999 -9999 -9999 -9999 -9999 -9999 -9999 -9999 -9999 -9999 -9999 -9999 -9999 -9999 -9999 -9999 -9999 -9999 -9999 -9999 -9999 -9999 -9999 -9999 -9999 -9999 -9999 -9999 -9999 -9999 -9999 -9999 -9999 -9999 -9999 -9999 -9999 -9999 -9999 -9999 -9999 -9999 -9999 -9999 -9999 -9999 -9999 -9999 -9999 -9999 7.03029039656026 6.04717555727497 3.88461224900738 3.10571578089805 3.10782603385381 3.10702127549624 3.10030703265132 3.09691970183742 3.04870666633867 2.93491148728385 2.62572233499065 2.26776985909967 2.13875432819343 2.14339275804045 2.14105496205254 2.13564385333781 2.13294645984805 2.12746579886014 2.12818086981912 2.11540856894861 2.09580211105367 2.10388326213333 2.09764236911755 2.83627611655779 2.99117433546484 3.00646689268731 3.69217969561258 3.89309132932972 3.90327484612175 3.02570671013173 3.02180562625657 3.00039111942259 3.00807371551558 2.99964912734003 3.03675665818766 3.03406121473172 3.01227666687321 3.02010843857344 2.98865824384588 3.00012049730041 3.00776844613714 2.96598869670565 2.88620669195362 2.89529275667962 2.77689422560741 2.57615959793294 2.58751903797328 2.21311010896501 2.11630295789609 2.15259079684806 2.14556194071043 2.14978383922512 2.57584444218609 2.55824227004477 2.55451125078328 2.54578806884153 2.53220841458532 2.51988421183151 2.50655059438478 2.68377326836061 2.66237715725896 2.64064385533724 2.62112319994332 2.59784860072121 2.70645083357914 2.76271188018004 2.73672830572943 2.77516646653828 2.91933436308558 2.78550124536526 2.76823014154416 2.7614445235608 2.75917487840365 2.75649382369021 2.75233697385679 2.75240136143198 2.71410383999434 2.72196304338195 2.6812637487117 2.62542286715485 2.64518756362324 2.54579575123553 2.38965801171943 2.06566848220667 1.95261462364696 1.9794473094734 1.99515889474429 2.01332964889924 2.03125241347836 2.03996905539966 2.04748048798907 2.05753888501695 2.06569643703868 2.06812618934112 2.07091242475564 2.069666204495 2.08372922833516 2.07215449207959 2.0849741814733 2.07863007608538 2.07244028400439 2.05374300206014 2.17637690744583 2.52320033665922 2.70609145956476 2.81396859230415 2.87026794902448 2.9554489577109 2.95798557549643 2.97790510078854 2.9753180080079 2.97468364202679 3.00140700300984 3.0201543377151 3.03107082156196 3.03295437832013 3.03787736661567 3.04873971329611 3.04276663295093 3.0415847410615 3.04677915608739 3.05646970682342 3.04811736030385 3.05107665453615 3.04299566632544 3.03735232940437 3.03599458687854 3.03034255595538 3.01720189472783 3.00159785384205 2.99475472238232 2.99488284761939 2.99499606306218 2.98695783491744 2.98469325762569 2.9803218092323 2.96523520502125 2.95842849118571 2.94843964378692 2.93538714385038 3.05230104847081 3.60513603036397 3.78457763786149 3.85532133426361 3.86833615777259 3.81758438749071 4.47088691857425 4.3404547380337 3.87314315044485 8.37717384408823 4.29587537682851 4.43658634504941 4.47815521747947 4.54349430569859 4.55803305657927 4.17927222331445 3.72412056658493 3.73062517813217 3.73843800901634 3.73237625766788 3.72855769340279 3.72396180790521 3.72396180790521 3.71112733187412 3.6947789426352 3.68804619404785 3.67568982996642 3.6658192119203 3.77613999598191 4.09813760602048 4.08939371288268 4.25453461262675 4.24230286238535 4.34944098410804 4.41644402709646 4.33330806711428 4.31716909233421 4.38833503708048 4.38638289944371 4.39080793563562 4.40165425758437 4.41862270123395 4.35191392955724 4.37349791531478 4.27703182000148 4.29136142614816 3.79321501450708 3.66900500262274 3.68246461022479 3.68389277280151 3.68172302611239 3.67105545135386 3.62481298898915 3.64511495828505 3.57289308237053 3.5933621784992 3.47902731612619 3.6000331430932 3.49168062020585 2.82969486395293 2.84286685938224 3.61509431363075 3.68296232998672 3.74861688725727 3.70492432585119 3.72350586163516 3.65772860414358 3.54918128737997 3.36772689267796 2.88014082959015 2.89395948376951 2.97084513691004 3.88836967450099 3.97950622278369 3.99929469560358 4.02309366177244 4.03487556644862 4.04766557621946 4.05036464858119 4.05221991580563 4.05682959940486 4.03425694517759 4.06549667494098 4.02268841954139 4.07817588954027 3.97506834047847 4.00265763971287 4.00389561506977 4.01620549656956 4.01430089536348 3.98240608082791 3.97457893724847 3.93013067683913 4.31825360973892 4.68397337986906 4.64368449364308 4.51375506098931 4.48684436120912 4.52047511801523 4.48853268562785 4.54970326203579 4.57425528226385 4.55244994749174 4.36421396723142 4.19151304229189 4.19328050912042 4.18180669534164 4.17011232382458 4.17747883539287 4.16436867119268 4.15235993779133 4.15242056630079 4.15770002843824 4.15166137133903 4.41092726403881 4.46425723581568 4.39532386681996 4.14957356646048 3.82466034042193 3.70239038438573 3.81857846946469 3.70165322993817 3.680907512319 3.6828949930773 3.61001887190215 3.54364741616548 3.25298123013464 3.26917710855169 2.91436585828113 2.78738524114401 2.80059116437166 2.82327751164673 2.83790255271324 2.86054993698842 2.87836066183192 2.89243689540497 2.91412189193155 2.92664446561992 2.93907461451933 2.93571802282341 2.96755301712514 3.00086684821763 3.00778822583205 3.01475079224901 3.03531259505035 3.04801280086739 3.05814127245611 3.0694128211355 3.07662848648225 3.06119662471657 3.06829531731015 3.06431359851824 3.05448655135973 3.04552914719114 3.02841846846837 3.06354885945767 3.07195773983286 3.09772220673958 3.12884020481861 3.14639620344574 3.15856959222748 3.15148773094305 3.15276254463356 3.10950785214193 3.07088086045779 3.01694713955375 3.01483694949425 2.93193563107029 2.79008342650322 2.58555357769332 2.58096231767953 2.58792515465076 2.80025131959416 2.94785656544814 3.22825686626059 3.26102302181403 3.3027815987739 4.2402475602957 5.20333278056364 3.46945350572738 4.91430647068928 4.05772639641088 4.60855246620749 5.51241135634405 6.00340353035267 6.05809009294516 6.5519294473531 5.5884459021901 4.77219250234839 4.82925890705116 -9999 -9999 -9999 -9999 -9999 -9999 -9999 -9999 -9999 -9999 -9999 -9999 -9999 -9999 -9999 -9999 -9999 3.8000970181104 3.77358515695259 3.77669571192223 4.23739257758393 4.76853186157513 5.61685159904828 5.33132619932364 6.99561106052605 6.53149325441242 9.18275019141679 8.63651542173035 9.28654099826305 9.66284540720492 6.29889020496279 5.50656887944321 5.79586014834967 5.98939948499157 5.61478724340935 5.27002564624432 5.29379922788708 5.69210700470987 5.33299590629882 5.34758277069139 5.75392108811036 5.38588500105174 5.79468818063153 5.80870058082189 5.809684466772 6.04902575742437 6.19853729198909 6.28313649777296 6.29948352084941 6.35783384049152 6.38015863207834 6.40356317054787 6.42726813776142 6.44149637221605 6.47939415094492 6.52023860920126 6.54219214058369 6.57341951467406 6.59254846624774 6.60771342171482 6.62887773583342 6.67441140706316 6.70535828646183 6.71086119627625 6.69551934978846 6.67303360294056 6.67519088919544 6.66692072992086 6.58618508576387 6.58864077811865 7.2022845478568 7.22501293637055 6.57591903984331 7.26650041851286 7.39702243421964 7.44093684651261 7.43498833957748 7.4534065656245 7.4206602257829 7.42586350575154 7.39132366409225 7.01775657003269 6.34903472092122 5.62573261830817 5.57869046246137 5.54536400471373 5.28473053899035 4.68132743296053 4.70920692756566 4.71201939458719 4.72217722672937 4.71820555341648 4.72627657804865 4.72661978589059 5.54177267046258 6.60365058362122 7.85705344006919 8.94643559118635 10.1341119566224 9.61081692546032 -9999 -9999 -9999 -9999 -9999 -9999 -9999 -9999 -9999 -9999 -9999 -9999 -9999 -9999 -9999 -9999 -9999 -9999 -9999 -9999 -9999 -9999 -9999 -9999 -9999 -9999 -9999 -9999 -9999 -9999 -9999 -9999 -9999 -9999 -9999 -9999 -9999 -9999 -9999 -9999 -9999 -9999 -9999 -9999 -9999 -9999 -9999 -9999 -9999
-9999 -9999 -9999 -9999 -9999 -9999 -9999 -9999 -9999 -9999 -9999 -9999 -9999 -9999 -9999 -9999 -9999 -9999 -9999 -9999 -9999 -9999 -9999 -9999 -9999 -9999 -9999 -9999 -9999 -9999 -9999 -9999 -9999 -9999 -9999 -9999 -9999 -9999 -9999 -9999 -9999 -9999 -9999 -9999 -9999 -9999 -9999 -9999 -9999 -9999 -9999 -9999 -9999 -9999 -9999 -9999 6.65248440148582 4.89275724454687 3.11753132942076 3.09851119990102 3.09769811357137 3.09511391303593 3.08272982211329 3.06266711845507 3.05004344825822 2.625646142425 2.26779332289716 2.14248247172371 2.14709802319258 2.14748571640496 2.14001456623034 2.13734194134845 2.1325712500244 2.1326201412925 2.12704233793878 2.12019615472219 2.10905626925416 2.10885126317873 2.06976821175876 2.8798454810143 2.97567309831429 3.11269514198101 3.79094969902547 3.95478519056622 3.50419623482452 2.94811911322775 2.84277646375676 2.84710042717279 2.92431274688307 2.92483801720844 3.0018889223683 3.00962332407447 2.98200296971691 2.98965835787727 2.9532050191791 2.9609148717445 2.89389937799042 2.89856918716633 2.77853915923031 2.58401579282508 2.21586840549974 2.1007382912227 2.11333937140195 2.12571103422571 2.12571103422571 2.13432195759467 2.1464098886327 2.18049630622627 2.14114962803496 2.20478165928872 2.20082078760705 2.06599469666421 2.06047155347484 2.04401876505374 2.1601673676771 2.14451968398141 2.1308645993926 2.10864853029413 2.0954562270678 2.4357788050514 2.61056452512175 2.59400022602369 2.6850716008793 2.74469369416401 2.72351415755201 2.71263986581301 2.76323985406919 2.69503909757488 2.74378668065763 2.73734967537101 2.74106891613683 2.68211662212091 2.68586717427157 2.68957537330681 2.62609690985265 2.5244222764698 2.36030234636258 2.38300766227839 2.0635949377169 1.95698839544929 1.98349618437241 2.00113829361022 2.02119704485574 2.03971900625633 2.05097356911525 2.06154871409315 2.07266130074088 2.08333281522159 2.0822676099896 2.08586961343105 2.0875582496101 2.09079523200209 2.09568739810208 2.09956356836683 2.09295979131329 2.08761176556808 2.08660129425 2.076058871797 2.06077583679247 2.03851519501707 2.1623178893125 2.50896934948982 2.69073513082955 2.80911344572379 2.80911344572379 2.8070273664282 2.89279941666198 2.93904327857368 2.93908773578793 2.96975994843091 3.00341377274806 3.01314661330978 3.02732345285075 3.03911004828426 3.04446234094264 3.03758069282901 3.04950014291016 3.03981620225322 3.04943901383288 3.04677229228502 3.03729972462292 3.02717853649211 3.03382863162241 3.01442209600976 3.02195020087682 3.01452430511689 3.00875624442027 2.9976419041885 2.99424954243015 2.9941109102175 2.99144777439846 2.98894733688215 2.97405233153097 2.96325978515333 2.96022698875482 2.95792588493815 2.93968405123284 3.42008072077328 3.72503925309739 3.86564361124717 3.88371763000257 3.83351305959804 4.47063761263568 4.56336571032572 4.41681744582712 4.16679867019356 4.50371441574678 4.54497593160249 4.57420108787471 4.5410027352187 4.43459117410665 3.84975318004689 3.74726399259565 3.75493180165597 3.74591993356914 3.72797081006055 3.7260726485681 3.72945141778461 3.73362302370274 3.73161366273315 3.7147597655301 3.70925777855044 3.69464089821382 3.68791939812247 3.66887167347404 3.6611993743409 3.77346630278215 4.10375874651306 4.09727122600956 4.07566012191231 4.07235916614456 4.07421712131847 4.24672071901191 4.23573766644122 4.23727847480275 4.24568106501145 4.25211029677966 4.26503217237715 4.09144013921099 4.1037523325642 3.79136636953792 3.66146773661974 3.6914533763653 3.67258356963335 3.68853776909935 3.61736151028286 3.56899896521521 3.46574223413366 3.29496188536896 2.9320069289412 2.94312711721045 2.82627251302476 2.84361361985863 2.86533113603517 2.8764466493861 2.89182161892108 2.91170136780218 2.9146652497241 2.89799051724107 2.97183027457697 2.86130290717598 2.87788678360983 2.90297674754774 2.90331420274532 2.90786339151654 2.92394046077311 2.91330746093674 2.90647303230076 2.93629415785892 3.66790085888398 3.8815665995468 3.96308615311715 3.97583661728127 3.98950738645346 3.99276699877525 3.94850879483051 3.88226307933854 3.96190669181918 3.89575882927053 4.02335527925719 3.97052074747324 4.65004031130064 4.57517072228044 4.37961188605051 4.63959951735248 4.37463633152578 4.72069602747021 4.7061682638109 4.65076309120939 4.63352832706667 4.52813493662644 4.96511863602414 4.50109611479592 4.50116004654946 4.49435981832973 4.52952569134443 4.59868671175426 4.52654781705501 4.37376715650097 3.89602036046813 3.89489694706433 3.75868780936711 3.75410082010371 3.74823212062156 3.73975908242032 3.85811487016545 3.84392339291914 3.83622526175898 3.83395444457885 3.84179768982959 4.14455235209303 4.30198025139019 3.83326191658344 3.71724768666932 3.71149560289106 3.69620483412883 3.6689773663251 3.65367257295341 3.55292378452667 3.56296196191867 3.45377493722804 3.27526735786215 2.93125557468712 2.81523857388544 2.82590590895699 2.82551888198603 2.82814700909387 2.85039883838731 2.8745190001677 2.89419115018228 2.90388244603796 2.89281708108559 2.89937031352027 2.89351347943175 2.91322314307878 2.96873496630845 3.00232385556461 3.00997258359221 3.00305441167476 3.01936953365083 3.02640276846904 3.05280433875194 3.06236247088388 3.06841710832953 3.07352062692591 3.08083091200291 3.08826125390877 3.08807699082929 3.08738153088019 3.09471515295477 3.09703240875958 3.09962685039697 3.10192496811758 3.11777255351942 3.12928982065018 3.14556887552738 3.12522350898603 3.09944561918571 3.06334159949443 3.00885742830954 2.92249756300941 2.79751777053456 2.58394437590952 2.07502216686438 2.00351674418608 1.94889967636145 2.00313398057564 1.76926841441784 1.61248161426669 1.85404034989725 2.61493583065261 3.17029019948275 3.20753086307352 3.31023044153953 3.40017350328152 3.45380265344293 3.50613138788158 3.54846010117639 4.54518606658027 5.51582628717649 6.15964695735153 9.81420054540325 9.24426773840736 5.6923323920779 5.66349209114917 4.78016844791281 4.84091135603758 -9999 -9999 -9999 -9999 -9999 -9999 -9999 -9999 -9999 -9999 -9999 -9999 -9999 -9999 -9999 -9999 -9999 -9999 3.79205084915788 4.26209591287717 4.66633100936228 5.32296757798941 5.61542255510816 8.84619582986255 7.34599974275682 9.72542132754888 9.36048188572643 9.02633359609817 9.74096689747146 8.79125657118479 7.13233298918057 5.90911992553466 6.05424606159147 5.93021220341973 5.85883939007796 5.88454662991803 5.92347068552777 5.94439789419213 5.96199492352402 5.98379564659864 5.99394437014826 6.12708170187885 6.14082328314911 6.15738489087501 6.26449399279881 6.32690674612876 6.32525575118083 6.36851776855596 6.406040798094 6.39549284017365 6.38071802801413 6.40335151947773 6.40855923683607 6.46569151451548 6.49895212055054 6.5521150011569 6.56111666280387 6.57025433466264 6.57980456465893 6.61727745224407 6.65936309200194 6.64188879259337 6.66998009423759 6.65166214879861 6.65281623892636 6.64474015749599 6.597777035983 7.4361515391346 7.40871582682747 7.51679468214366 7.56374499398809 7.5535267910665 8.01711654842518 8.28472755528183 8.34993436500352 8.37792114141284 8.54650588841459 8.64858190938443 8.70704644855395 8.67726289753594 8.57220954632262 8.53480463005353 7.98864752136118 6.78329192349238 5.64697183452715 5.53049496938785 5.51603257604317 5.37949869730356 4.70898969134977 4.59704624155277 4.59295218596615 5.23695202090974 5.56010609890245 7.46734754218278 9.43678642385876 10.1659551932121 10.3225176951988 10.5253998009025 9.78449521372359 -9999 -9999 10.5058631020801 10.4094459556736 -9999 10.6064930684849 -9999 -9999 -9999 -9999 -9999 -9999 -9999 -9999 -9999 -9999 -9999 -9999 -9999 -9999 -9999 -9999 -9999 -9999 -9999 -9999 -9999 -9999 -9999 -9999 -9999 -9999 -9999 -9999 -9999 -9999 -9999 -9999 -9999 -9999 -9999 -9999 -9999 -9999 -9999 -9999 -9999 -9999 -9999
-9999 -9999 -9999 -9999 -9999 -9999 -9999 -9999 -9999 -9999 -9999 -9999 -9999 -9999 -9999 -9999 -9999 -9999 -9999 -9999 -9999 -9999 -9999 -9999 -9999 -9999 -9999 -9999 -9999 -9999 -9999 -9999 -9999 -9999 -9999 -9999 -9999 -9999 -9999 -9999 -9999 -9999 -9999 -9999 -9999 -9999 -9999 -9999 -9999 -9999 -9999 -9999 -9999 -9999 -9999 -9999 5.68246145345447 3.1116252376719 3.10544868950213 3.08584784371512 3.05937650544496 3.0038199598279 3.01694524951301 2.97219504869897 2.91633250289265 2.26374088386913 2.13487873141177 2.14192561403941 2.14530817151621 2.14253739026147 2.13799377436457 2.13851389111124 2.1297802896376 2.1327245307699 2.12158575584945 2.11821809826687 2.10371848203695 2.10846491303005 2.09494261467275 2.91510657208596 2.96804977020036 3.66428981574619 3.93194946558103 3.7932654492742 2.8344715838215 2.18380176539647 2.18891976507372 2.18743560970034 2.18952985873714 2.55497267766705 2.84779690497277 2.97964634887318 2.93564738413347 2.87203467857853 2.88408972708114 2.77754063947306 2.78357291302476 2.5829276036538 2.21116596510317 2.09803910428048 2.11320697322806 2.12563319681586 2.13500182828975 2.13772684775622 2.1476105841591 2.15331280538264 2.16812485113483 2.18742222579359 2.18734990993238 2.14394445484248 2.10285249774128 2.09471046488755 2.08320091398592 2.06798999497257 2.05157232882803 2.03407625815441 2.02038831139349 2.13272376369505 1.98415988480337 2.10748347688502 2.08774259166158 2.42144346981304 2.40547865550364 2.57718609512408 2.67412281305677 2.66556842731997 2.65283792441923 2.64425912040487 2.64016201533813 2.63561180716324 2.62727052166551 2.62476467544903 2.63262355142344 2.63616300766669 2.52903769165884 2.3644399551713 2.04118695735954 1.92991998881498 1.95476411090149 1.98098181234225 2.00683097027514 2.02415103313765 2.04479428458969 2.0634486512781 2.07018339824079 2.08207136735257 2.08980918798682 2.09219737454935 2.09746081750293 2.10065919996298 2.10563904489621 2.10395908420669 2.10774164988695 2.10332799012065 2.10332799012065 2.09436210443562 2.09436210443562 2.08833076224822 2.07879732070013 2.06167966890349 2.05277300133116 2.03334757047781 2.51528420246616 2.52347182959564 2.51709362446723 2.16640130064132 2.51942541161964 2.51950121496599 2.70614796801286 2.82232090797034 2.95020994343565 2.97418358320333 3.00612871025187 3.00839944216181 3.02093765304305 2.9984829171894 3.00109994934288 3.02357855561003 3.00338971036417 3.01025492715782 2.9959563451262 3.01749957895943 3.02442091847141 3.00757971199806 3.0066853725722 2.99913908260532 2.99709456298931 3.00188128917289 2.99671691650438 2.99049057988494 2.98582541578518 2.97895459349274 2.97809263430458 2.97156987597324 2.9624122419975 2.96325978515333 2.95479194731907 2.95036919329888 3.42982109836514 3.84905917907338 3.89329141344112 3.85070729843666 4.37090338894053 4.55073862565792 4.58254527709051 4.55000854158005 4.56291652386697 4.54661383606828 4.52558951786943 4.19253358870279 3.8606947960903 3.74850260161539 3.73850103103524 3.76266720954773 3.76396548574281 3.74181910126292 3.737946752758 3.73560496427277 3.72690630745258 3.72306248135851 3.70889395776529 3.72821841322581 3.70785449693271 3.70827323711481 3.69000679661983 3.68957361202893 3.67279957551428 3.66225523388719 3.64887809615893 3.63426403347946 3.76576133677621 3.75946673176946 4.09240955311644 4.08127476713897 4.08967070658422 4.09367387102373 3.7593814268435 3.76769942679226 3.65019691606522 3.67059689192681 3.68949493049263 3.67469521565621 3.66825984998442 3.61054502771457 3.45307055058763 3.28167031261038 2.80767958651979 2.83104996881356 2.85055698475344 2.86281329875884 2.87188514442873 2.8854300205859 2.89449579496637 2.91576634740111 2.93594480046161 2.9477571280373 2.95771380721942 2.97151567919932 2.97888108730677 2.96304027851907 2.96133375666623 2.98021820530196 2.98289427518635 2.98759101512725 2.99516806315484 2.986928244001 2.98920710718373 3.00121169559 3.01455490215147 3.01896185182484 2.98959784433687 3.10907432998441 3.52539828544888 3.5400895733928 3.55124536020676 3.17375744284166 3.17911179376007 3.0840166868534 3.09351353187298 3.79096994346401 4.02022524698159 4.0308660521183 4.07994910263592 3.98526203643728 5.22791168759053 5.60391821731672 5.38511968823545 5.59220276787222 5.56731377989885 5.42546874404807 5.48268908322352 5.43394921715923 5.21671166594864 4.97346489781503 4.50753807938792 4.5840297090149 4.55812919218662 4.38150791556956 3.78758379652523 3.79254614819363 3.78649076723033 3.77789297751951 3.7696521646791 3.75978672525771 3.75520086020026 3.74304370464104 3.7370678936656 3.72644347761009 3.73116479801039 3.72544158855863 3.7212934108026 3.72123975426494 3.73487315284846 3.71742054666122 3.71223726585177 3.68623634887841 3.6689773663251 3.66891393549604 3.46477873626097 3.47046162934243 3.28431573351776 2.93414031846298 2.82794672061128 2.84208406207583 2.85237668062876 2.87065292605049 2.88251532830338 2.89796843736849 2.9060774974587 2.89492657640026 2.90439973915893 2.89930027618656 2.88789639033985 2.88015709519113 2.93831962190112 3.00638822010906 2.99828693763605 2.98939988989831 2.9962343353712 3.00633131003905 3.03347873840092 3.06115923237528 3.07890783910328 3.08397999417791 3.06586322867764 3.06614556912416 3.08271849124268 3.0877151935411 3.08663243015777 3.1023737128376 3.11301107279173 3.10715468880695 3.10975855796684 3.11391080054726 3.10604450851043 3.11463775128044 3.09004692600776 3.05761101499385 2.92377136941169 2.7984829627959 2.23610983677505 2.07311021834208 2.00498330015183 1.93662380774579 1.75362439069255 1.75349237726287 1.59807941063167 0.678297164688854 0.680031392695728 1.55331244947485 2.05584482520537 2.82730321040488 2.20081890124383 3.21752440695822 3.3526754132058 3.39856219260911 3.44630624868219 3.48960762373411 5.31850467056451 5.36509471853653 6.43052408990282 10.2952806220557 10.1817773577032 6.47924492321834 5.68525235491254 5.44808046841529 4.82588312306751 -9999 -9999 -9999 -9999 -9999 -9999 -9999 -9999 -9999 -9999 -9999 -9999 -9999 -9999 -9999 -9999 -9999 -9999 -9999 4.55230696903463 4.80989854285837 4.86983067687369 5.90895300707619 6.08266509222836 8.11614159327662 10.5226946945556 8.72026147611297 9.46639748551459 9.83676214524804 8.44363558542993 6.52294329143982 5.56460010056088 5.99202056636577 6.07407583977535 6.11143971823109 6.09889795354507 6.09911618589274 6.13384749778066 6.14489695408898 6.17546981763919 6.19595591959303 6.27050007892652 6.28988387662556 6.30005239437486 6.37884317616882 6.38501275169465 6.39488896471108 6.4159447784023 6.43631489394886 6.32308169971453 6.31248353333524 6.32197681059761 6.35925180023422 6.41256558402674 6.46369996612081 6.47053356035526 6.44519466420872 6.4485749224806 7.18370685961738 6.54122553067754 7.25556554410876 7.41883429210528 7.45480954674422 7.51258733849072 7.55512976188076 7.56144445158808 7.60875981083686 7.60142391904505 7.6088167130631 7.54984533193313 8.38693160578628 8.5544968719268 9.2794259149406 9.50749850067468 9.42210443567223 9.49415859444032 9.63347119576257 9.62969638179304 9.75081769668214 9.62362486505999 9.42467721464827 9.38197203794783 8.97670931029514 8.96675311974466 8.91889321025409 8.81918607595282 8.38456645553008 7.27321365828964 5.96466788836344 5.92636569874457 6.19785436689149 7.62348876620153 9.51003977808855 10.0122597226053 9.88930831569348 10.106813655119 10.44716028559 10.5755250064756 -9999 10.3795871290402 -9999 10.4843033823836 10.497563696792 -9999 10.6419150557928 -9999 -9999 -9999 -9999 -9999 -9999 -9999 -9999 -9999 -9999 -9999 -9999 -9999 -9999 -9999 -9999 -9999 -9999 -9999 -9999 -9999 -9999 -9999 -9999 -9999 -9999 -9999 -9999 -9999 -9999 -9999 -9999 -9999 -9999 -9999 -9999 -9999 -9999 -9999 -9999 -9999 -9999 -9999
-9999 12.6621137470967 10.9855989851275 -9999 -9999 -9999 -9999 -9999 -9999 -9999 -9999 -9999 -9999 -9999 -9999 -9999 -9999 -9999 -9999 -9999 -9999 -9999 -9999 -9999 -9999 -9999 -9999 -9999 -9999 -9999 -9999 -9999 -9999 -9999 -9999 -9999 -9999 -9999 -9999 -9999 -9999 -9999 -9999 -9999 -9999 -9999 -9999 -9999 -9999 -9999 -9999 -9999 -9999 -9999 -9999 6.49258518932075 4.19777393681029 3.11454900880456 3.0910768435545 3.05291954833259 2.99824939603463 2.87871039218432 2.77180153840746 2.23473686283749 2.11249637940692 2.12241686587366 2.12824929775129 2.12983202612916 2.14308247086718 2.14164750620747 2.13544567494487 2.13537206531249 2.1272946544902 2.12463629971654 2.12456122360872 2.11681363990723 2.11159207052517 2.10052384147572 2.09527170847104 2.0802300277868 2.90479282923479 2.95442665553854 2.78524270700179 2.16949504907671 2.05753617408239 2.0682698805906 2.07456816843245 2.07581678819792 2.06784432150091 2.1866584119807 2.8507959037987 2.8543290349578 2.86867328005328 2.87644947839301 2.7702968592503 2.58771547714084 2.20848673000618 2.21602937904529 2.10098851285795 2.11725871974682 2.13195852601716 2.13913959241235 2.14485852627769 2.15357183534072 2.16371175849023 2.17645234624859 2.18639251509722 2.19036582808281 2.19627121418136 2.19308925256186 2.16789432406543 2.1255619534983 2.10870904327946 2.09040126520042 2.07696066073882 2.05375719398125 2.03575035593601 2.0220824937648 2.00589370442429 1.98813275438511 1.97047463465872 2.08604640497392 2.07278176641178 2.41028406148848 2.39868060251815 2.38032285882253 2.55925466593392 2.55459494324012 2.54647508459066 2.54410825438444 2.53581453513752 2.53939096995639 2.53554291418891 2.34916193949725 2.36238376654614 2.03571083802719 1.92688954289095 1.94974531647434 1.9763738341045 2.0025464054644 2.02774254199832 2.04511772103316 2.06720731109481 2.08038219707548 2.0912549327312 2.09647888992098 2.09728408372253 2.10514101726671 2.10183797455518 2.10802894517229 2.113470394254 2.11963829475913 2.10929738899379 2.11465502295498 2.10774164988695 2.10241394994242 2.10241394994242 2.10236499273313 2.08895227100238 2.08290442145549 2.06953091112004 2.05882083418196 2.047710740438 2.04766317207981 2.05272511782277 2.05008147249363 2.05015701315678 2.04386986104732 2.03933907398297 2.51950983080322 2.82224504053075 2.94351628732139 2.9792451973545 2.95342446217827 2.90713554981017 2.91437128969481 2.91938936077541 2.84804208953938 2.85488044762068 2.92090633086949 2.96503432932125 2.96019650446395 2.98996211464021 2.97776245064615 2.97246121547218 2.98689845656234 2.97958266721791 2.96924091857678 2.96680054305219 2.98233383585951 2.95852372826069 2.95852372826069 2.9708800914062 2.96494682071353 2.95343654765213 2.95168868517946 2.96305226415296 2.96320378564352 3.07489745851076 3.79435080899668 3.88963047035134 3.84148468627908 3.80350186981465 4.45876529221716 4.55623414978541 3.7543166590502 3.75849833706335 3.75830051262441 3.77224772259385 3.79701115224042 3.79275124560447 3.78094360534939 3.77293714070903 3.76420001886371 3.76830954491664 3.75433618362612 3.74795554536031 3.7362181069255 3.72978864028101 3.72128843504143 3.71086387194496 3.69728846568159 3.70683061175032 3.71820080386138 3.71791385428093 3.71233605672588 3.69548231333732 3.68514923187334 3.67494005308547 3.66465877751775 3.65462707008887 3.65457942640271 3.64463977645676 3.64658535797065 3.65302442626996 3.65787260146144 3.67217541780458 3.67413858763156 3.68530848492681 3.67250006710889 3.67794721829956 3.6111142248262 3.56015141996208 3.28429202182518 2.81563597102722 2.83696015666884 2.8642747814211 2.88033772295202 2.89582010364454 2.90972075527209 2.91866288877396 2.93399840609845 2.94519778608289 2.96444668639656 2.97821845329054 2.99179647278306 2.99421057825488 3.00997629547521 3.01874243680094 3.02981730471213 3.02428177883848 3.03427812762479 3.04145209581885 3.0448506068581 3.04714362264532 3.04561522451004 3.05749891698314 3.05573833168126 3.05779598299422 3.05009064470944 3.03376319573164 3.03271446688588 3.0529531864603 3.06663113187586 3.08423166443066 3.09916382930597 3.10366825847755 3.10808560704965 3.10929019317166 3.11798502600443 3.10023357727712 3.10202267621227 3.1950601033114 4.01440866639781 4.60862431537483 5.72332165768814 5.68068079609063 5.65040354198192 5.63386278606974 5.61053703278573 5.56339408694475 5.54765383185619 5.51860134010263 5.24410597440828 4.57614465674198 4.59415647462586 4.37416382871403 3.80313258348854 3.8090645185952 3.8044574503395 3.79773662206297 3.79783672414724 3.78923800465094 3.78351340927082 3.76597211159986 3.75668289318501 3.75468604713449 3.74984853554246 3.74855281771531 3.75648667915791 3.74281737994469 3.7542170194009 3.73900044465959 3.72353257866738 3.74095774817734 3.71223993096598 3.71959604170458 3.63552444964788 3.48516747128333 3.29286386859011 3.28227295116895 2.94805602590263 2.85427150075845 2.86829940387496 2.86836648279123 2.87815527849815 2.89789971115181 2.9148421149566 2.90652553288295 2.8895018849255 2.90359101373768 2.87331138737157 2.86081418948848 2.88418845022533 2.97058708076056 3.02717894590324 2.99960412977528 2.94350243092045 2.97364352708295 2.9835631335834 3.04544051615008 3.07393106236362 3.08585374366337 3.08880259916611 3.06609547810279 3.05385392384153 3.07981965679111 3.08475586557835 3.08243830048273 3.09348234300842 3.11043490087531 3.10158926121074 3.10911259935761 3.10207370664277 3.04849185599017 3.05097364516356 3.04348948158479 2.9142823534712 2.60109843630158 2.23090487286554 2.05969992812036 1.98355500238728 1.87376632699271 1.74483316058901 1.40134275569138 0.919334429734038 0.673156054324264 0.48354593451865 0.128851611165944 0.808431821864891 1.61320637530521 1.89562145091715 1.45555857626126 2.62852737713404 3.30539527194293 3.37360983032876 3.42229381087832 3.45358889295202 3.96782631194903 5.49951525868373 9.9215115424312 10.238060301689 10.1780096889412 6.57162541940337 6.49632857748703 5.69243042566475 4.77713888980714 -9999 -9999 -9999 -9999 -9999 -9999 -9999 -9999 -9999 -9999 -9999 -9999 -9999 -9999 -9999 -9999 -9999 -9999 -9999 4.91741375846209 4.96535694664289 4.87883920603033 4.90679106600391 5.98970316283612 5.36592711253157 7.24123944125681 8.57578113320209 9.97236571881345 10.1044019490098 9.88967461368445 9.19606580886794 7.2837055509322 5.56290860902221 5.95445576757845 6.09687001879286 6.15235860603439 6.17591679911573 6.19323687191362 6.23720534241236 6.24670340695626 6.2944169513405 6.34507704713463 6.35322481306455 6.37162547886479 6.38240023323806 6.37597086131607 6.3819957515824 6.42324967302541 6.39654008329209 6.21693861094852 6.2099980016199 6.2518956184868 6.34146423261464 6.37253345063043 6.42287754993753 7.22362013948732 7.33770070357414 7.41357847373814 7.46931838973795 7.53710601754057 7.48814547605777 7.53377006560823 7.58117577798871 7.5684991466246 7.6058176403436 7.6536669292292 8.25399766948946 8.39038101365659 8.53635107902259 8.60166709371014 10.3401317231454 10.4788915004781 10.5909584350307 10.604304968652 10.579938900106 10.2678625934706 10.2703158147767 9.90541233780959 9.89243281139617 9.91041784488104 9.98446722243662 9.96797328031767 10.0998240344062 10.1359552652388 10.0948145527 10.0406542576069 9.9881430349917 9.9301146397969 9.82749824122382 9.86111968597579 10.1009226200328 10.0190624943092 9.70111909567917 10.3327862081572 10.6542821484404 10.5156636077259 11.7019590191374 10.9297420681181 -9999 -9999 -9999 -9999 -9999 -9999 -9999 -9999 -9999 -9999 -9999 -9999 -9999 -9999 -9999 -9999 -9999 -9999 -9999 -9999 -9999 -9999 -9999 -9999 -9999 -9999 -9999 -9999 -9999 -9999 -9999 -9999 -9999 -9999 -9999 -9999 -9999 -9999 -9999 -9999 -9999 -9999 -9999 -9999 -9999 -9999 -9999 -9999 -9999 -9999
12.6463178056035 8.39972743280638 8.85224242257725 9.75352224758546 -9999 -9999 -9999 -9999 -9999 -9999 -9999 -9999 -9999 -9999 -9999 -9999 -9999 -9999 -9999 -9999 -9999 -9999 -9999 -9999 -9999 -9999 -9999 -9999 -9999 -9999 -9999 -9999 -9999 -9999 -9999 -9999 -9999 -9999 -9999 -9999 -9999 -9999 -9999 -9999 -9999 -9999 -9999 -9999 -9999 -9999 -9999 -9999 -9999 -9999 -9999 6.20971777873082 3.13989508508757 3.11382230561795 3.0281658666167 2.93512230961468 2.75871421011971 2.22939452120813 2.10488493799341 2.10473171348235 2.10139673773771 2.11017551716622 2.11426601857219 2.12278397922448 2.12746576214589 2.12739336504303 2.13011497009271 2.12196401595478 2.11651138294544 2.11389109856123 2.11380968817206 2.10583093945116 2.10322066422916 2.08676416366065 2.09812893873467 2.069755050805 2.0585467871808 2.03663587505183 2.03712113555843 2.05744473385978 2.07201691682047 2.08083136313819 2.08931859992436 2.0759168582306 2.05065937821183 2.17653624624151 2.89994568264902 2.83435728967568 2.85109452598843 2.75279028702872 2.57433925466196 2.21845363835089 2.09954063416267 2.10780448501582 2.12147373926337 2.13338349094025 2.14502987382752 2.14912859688438 2.15632165386302 2.16698902936848 2.17280898217484 2.18854042477791 2.19750679044626 2.21312044420882 2.22497461850083 2.19301651114226 2.14639780671069 2.13503087458424 2.12118718013886 2.10294648439389 2.08903342021198 2.06982706946272 2.05349091995189 2.03551133370296 2.02115524257278 1.99977211745876 1.99216596510828 1.97703645912797 1.95939665760965 1.94572430900416 2.06976052354492 2.06272656244801 2.05131064422426 2.04546549109495 2.04098719732846 2.03797232617815 2.03135225936637 2.37074485367519 2.36517002110429 2.36861799681402 2.03373833941957 1.91521121708041 1.94071075615986 1.96953140722487 1.99573353240209 2.02774254199832 2.0486843492466 2.06712071523243 2.08380721226075 2.09257751091733 2.09762158380575 2.10063656863985 2.10306381955912 2.10076762966403 2.11408974269437 2.1194385159298 2.11717737887817 2.11972878584635 2.11615615108107 2.11371527649422 2.10822986858429 2.11029028819854 2.10204291382486 2.0967632198238 2.09608272373588 2.08802474652944 2.08352937814208 2.07763716731114 2.06825251813041 2.06036309017589 2.06268672757056 2.07079620371819 2.07087155393377 2.06693267093472 2.04600711221645 2.69718405275238 2.88109841406331 2.89252870640629 2.82866913101736 2.83574273468898 2.72476963669257 2.54292528811554 2.54680784325207 2.19325187654942 2.54680784325207 2.7301164861641 2.84052866924746 2.91552023017504 2.89917046444979 2.94465100555635 2.94194505079804 2.92778317261587 2.95491873667355 2.94732405475988 2.94186302082892 2.96831177836611 2.9610579001294 2.95842620492983 2.96499746199664 2.96226725990745 2.9642642899703 2.95248538038473 2.9521193356064 2.96323339784254 2.94885488381418 3.62061505048631 3.87620786083574 3.90036896830102 3.8832848599312 3.87609447324657 3.86003522681867 3.84444315220968 3.82493659449353 3.82894238831517 3.81948841289627 3.81466338655479 3.79819437492772 3.77127416361663 3.77089113917683 3.7737594253641 3.77425073556227 3.74482138712243 3.74482138712243 3.69497797543404 3.72999146911441 3.74141576227047 3.72953688046332 3.72953688046332 3.70940757377297 3.69885325237946 3.71688472273614 3.70011336929873 3.70136131546655 3.70092125171988 3.6950399773785 3.68348154137215 3.67713825459765 3.67303468186627 3.66747844067322 3.68171143491541 3.67958008251984 3.67827159305956 3.68322922059001 3.67970507843719 3.67327967140835 3.60706333169847 3.55249825327473 3.2647027139934 2.93031567404774 2.83211159800553 2.86185903486885 2.88587983054947 2.91229186332411 2.93415948059236 2.94411116224492 2.95151580808789 2.9628195940547 2.97084794988488 2.98202673410853 2.99634403078455 3.00489208727211 3.02043163975343 3.01936408589482 3.02940835589739 3.03330531562606 3.04088143856245 3.04661462332923 3.05169254264172 3.05948870072077 3.05802926721555 3.06581199344273 3.0683194119309 3.06906795420307 3.06624149372481 3.07234920611072 3.060349650387 3.05704637003289 3.07502842974442 3.08567712534203 3.09239287088768 3.10715823068786 3.11404346198609 3.10765196128452 3.11399966213569 3.13157835913255 3.1325328288297 3.14371102681165 3.14450803938419 3.13585809164055 3.73595053611713 4.00254066759716 4.53993087276153 5.70348260996119 5.7132729938637 5.69282662261602 5.67733093972084 5.64800248281812 5.6449262683653 5.61552840163831 4.6590987180342 4.57235564731096 4.53451412840439 3.8002466310239 3.83458542214207 3.81690237541029 3.80827689267731 3.8041439434 3.8057004967529 3.79579454872776 3.79113659967547 3.78918026478672 3.769245032608 3.77184292787677 3.76498576069816 3.76353867727062 3.73251629042342 3.73581401753906 3.75413626345247 3.74086506904891 3.72562034187034 3.73497311182857 3.72547128094374 3.74070737728608 3.64845656154543 3.48339019655163 3.30548898640204 3.29102558707521 2.84414207133531 2.86620076846489 2.89123959609152 2.89326607943785 2.89398605884219 2.91470507396891 2.93072510548168 2.90116530008497 2.89801240093759 2.87317420064797 2.86674443935176 2.88022133501016 2.96793663518209 3.02710655034549 3.03412324692323 3.02709994322494 2.92946769474604 2.93620265197292 2.98359178321821 3.05962145001956 3.08864804806094 3.09162761669162 3.09523586770775 3.08860968995828 3.07494581091034 3.08707436429583 3.08382427636318 3.07358841936244 3.08775418812828 3.10746776223245 3.11521538725499 3.09893493655091 3.07352503612325 2.92094656864648 2.91595008737908 2.98968706030941 2.79284452114245 2.2407873983559 2.0545445300829 1.97612181100935 1.84306031135019 1.73602760736047 1.39562827339857 0.915563835690833 0.478604113976149 0.128181103095278 0 0 0.128950019907528 0.681732423619999 0.688555044526647 0.697048170976277 1.96404758779959 3.28285788281092 3.2588987664722 3.38250975743118 3.3748015695815 4.85419267147817 5.41213239556352 6.20808824769163 6.85845640030077 9.03666181874494 10.3369631386611 6.97787797744095 5.68041471372886 4.75704677824478 4.83225443231195 -9999 -9999 -9999 -9999 -9999 -9999 -9999 -9999 -9999 -9999 -9999 -9999 -9999 -9999 -9999 5.0869818998577 5.09069304337413 -9999 -9999 5.02868086009965 5.00181984817847 4.94454063159752 5.99427081128417 5.80916228139141 7.49297570751314 9.21184421615641 9.22884260688295 10.0176342181454 9.86765269615602 9.7263453643391 9.16926214270808 6.52898545412435 6.47082139319215 5.79820398809957 5.9391937072098 6.08304876463269 6.17660238342564 6.24732203146509 6.29077231232029 6.32842129098624 6.34318015016012 6.35111031335952 6.36141427705569 6.37208644846142 6.3203229772193 6.34668820198346 6.37317893258288 6.33168501894849 7.03260517372588 7.19350610728857 7.22456741502166 7.25925631451028 7.3613799955189 7.41391202613829 7.40395398189548 7.39021452597229 7.34433297264219 7.43280770922232 7.42216127012569 7.85602007474942 8.86525100863597 8.67979566229971 9.16118382380745 8.47023966711122 9.06608242365272 10.295798485552 10.5664812048128 10.4952382818825 10.6364780111594 10.7433589977982 10.6120669786675 10.5412058164327 10.6654945036089 10.5871700272363 10.6163718824332 10.6758166031942 10.7441054173431 10.7758993824709 10.7010936322265 10.7263861519175 10.6350490483208 10.6725736614122 10.3861579450852 9.95347306848638 10.4745683560283 10.4790064063072 10.4124806668585 10.7475763609346 10.548877610778 11.294396034118 11.2791315618114 10.9181881614866 10.8934382215139 11.1037724296279 11.1776949314353 10.4945810057901 10.3720455404377 -9999 -9999 -9999 -9999 -9999 -9999 -9999 -9999 -9999 -9999 -9999 -9999 -9999 -9999 -9999 -9999 -9999 -9999 -9999 -9999 -9999 -9999 -9999 -9999 -9999 -9999 -9999 -9999 -9999 -9999 -9999 -9999 -9999 -9999 -9999 -9999 -9999 -9999 -9999 -9999 -9999 -9999 -9999 -9999 -9999 -9999 -9999 -9999 -9999 -9999
-9999 9.76316755770885 12.1498865897477 11.3339579726911 -9999 -9999 -9999 -9999 -9999 -9999 -9999 -9999 -9999 -9999 -9999 12.2025660200699 -9999 -9999 -9999 -9999 -9999 -9999 -9999 -9999 -9999 -9999 -9999 -9999 -9999 -9999 -9999 -9999 -9999 -9999 -9999 -9999 -9999 -9999 -9999 -9999 -9999 -9999 -9999 -9999 -9999 -9999 -9999 -9999 -9999 -9999 -9999 -9999 -9999 -9999 9.22363510539708 6.35767962079272 3.14634915826348 3.04910074453918 2.87397240563559 2.56812389231839 2.09964010088032 2.10299098024725 2.09785477506252 2.09016347267173 2.07979372570983 2.09317866752133 2.09836934962137 2.11156160245527 2.11635798315891 2.12107955399544 2.10708487709822 2.10498738561489 2.10491536097497 2.10217977990922 2.08368627946109 2.06462006757899 2.06199462199852 2.07322430443152 2.06608270791099 2.0822769211674 2.03320028508449 2.05758113322208 2.04137058427812 2.06047157916924 2.07691005663938 2.07937555188849 2.09358048621306 2.05703987047216 2.04451004887428 2.51309466348919 2.95865091409841 2.89430653871531 2.84365567729748 2.55804181602636 2.20855562157704 2.09930656989487 2.11191265293492 2.11865086628297 2.13733888021501 2.14338050500379 2.15539338821228 2.15807054024588 2.16545989575901 2.17517854021319 2.18331884327092 2.19774918940197 2.21424254099686 2.23166655607024 2.23769179390877 2.17156112232757 2.15332970650365 2.13931693283485 2.13076268052605 2.119576121493 2.10027890819117 2.08645002943707 2.06603706469701 2.04807426391012 2.03449091821533 2.01665176380187 2.00379136719478 1.98967886405646 1.97684194004459 1.96819415000714 1.95686452155928 1.94595580805668 1.94124856373524 1.93657135765797 1.93577697113551 1.93275414886635 1.92579008910114 2.04566831381796 2.0369561649319 2.04391266894758 2.04688421391923 1.92914579180332 1.96067064315016 1.984839187721 2.01520398597824 2.04212584644716 2.06810330699788 2.08412955798996 2.09325757649268 2.10593665367065 2.09544024733577 2.09814916235208 2.10347292148667 2.10898877749846 2.11436763216158 2.10591968906159 2.09556732870693 2.0930720716083 2.1140942077237 2.11416850599003 2.11190589438731 2.10906651545659 2.10531885068854 2.10038801183198 2.08928311873957 2.08675437537849 2.09222069038358 2.08883220410901 2.08438472513892 2.06382801683996 2.07877675222937 2.08085241573229 2.08300448697972 2.08403282567175 2.04695503491541 2.16356249720136 2.51750572001485 2.17076711598174 2.5315881771195 2.18597288316254 2.05623017674312 2.07187674661953 2.07439278783459 2.06243417293405 2.54321495680523 2.53942185149191 2.73296967432126 2.72883112491489 2.82837312611885 2.81928173077646 2.81230182422556 2.87976605308129 2.87222802305582 2.91688969083108 2.91440550314281 2.91440550314281 2.93134722532285 2.95681316406836 2.9419790116834 2.95924886819459 2.9603672000337 2.94651854634137 2.9546507168196 2.94978368590053 2.96104113930966 3.07471977194931 3.61611721942923 3.72478483192841 3.7341393724689 3.79115577871741 3.8717016976877 3.86854512983967 3.85904432314799 3.85904432314799 3.83016268336362 3.80362379087264 3.81779461197857 3.80278652306756 3.78439066057384 3.74238210596857 3.73313360633066 3.72265542145624 3.72876817127117 3.67405311463636 3.67405311463636 3.70952896782651 3.73161669455408 3.74701402718235 3.70964368030074 3.70554307029836 3.71903454671483 3.70815286750681 3.71362326149483 3.71140640882398 3.70160943641357 3.69555291715137 3.70724671429546 3.69224455651916 3.70006406207235 3.68607048975865 3.69431142890415 3.69349789469864 3.68084089298358 3.60625045518614 3.55126618823861 3.46029718891996 2.92624565969915 2.81508018597609 2.8486267723151 2.87133116184652 2.89445255466833 2.92235291901379 2.94965562971394 2.9687792431709 2.97539795711617 2.98668003652627 2.99398266835063 2.99948446586197 3.00263895314645 3.01800089576832 3.01821610226611 3.01594141500956 3.00699313702433 3.01715042724707 2.99818165670357 3.00822997051284 3.01595016727614 3.01837692335695 3.0235383155107 3.03119105349976 3.02333608934543 3.06336532586096 3.06837681702649 3.07136107050557 3.07564809731465 3.07805719835363 3.09147764660069 3.08824414168814 3.10048539266136 3.09392801645412 3.1110728794966 3.09349523379616 3.09608334395082 3.08140679325644 3.09174386763237 3.05935220648757 3.06550342429765 3.13026506147023 3.11507887858434 3.10653231742058 3.83555498512019 3.89652275247296 3.917207996241 5.73044033916842 5.77083464034417 5.75034542398125 5.72333375020542 5.70303822330008 5.55752467703636 4.49622330793544 4.23292252665426 3.80606672408842 3.83223446192787 3.83137444222295 3.82266746252577 3.81802699407792 3.80706676488353 3.81661053720579 3.80663746251043 3.78434252339558 3.77477924485369 3.77477924485369 3.77477924485369 3.75502467655017 3.75930031132775 3.75764232435857 3.73905584522113 3.74183375592549 3.74161210307745 3.71685672066048 3.73045261447957 4.14732328194856 3.74058381248903 3.70315431662895 3.48516306902998 3.32073416540713 2.84592557675742 2.86402137247621 2.87974214837555 2.90805048321561 2.91604741827821 2.91377471904509 2.93058818555733 2.94307682778107 2.90168065836308 2.88371047592407 2.87137329830286 2.95725790441795 3.02708010924398 3.04063659430475 3.04777924776439 3.04572457935732 3.05297844932134 3.00104176697826 2.90479098280016 2.99486722006265 3.06921566113349 3.10899271671624 3.09106231951122 3.10664787126998 3.11087039762415 3.09733915991622 3.09956943615413 3.09630917324308 3.08716200912182 3.10419957310735 3.11514192448872 3.06917517014879 2.9933694610879 2.8057734875791 2.62147830033017 2.6181550835255 2.79364433950196 2.59737083599318 2.07295701743423 1.98758606076102 1.91729529141427 1.7293042798152 1.33266739373681 0.911664155024992 0.666342686564133 0.127691317154107 0 0 0 0 0.128950019907528 0.129039699713485 0.494653600999423 1.93220045204175 3.2434139781025 3.27552771273054 3.22679322305306 3.24326309406947 4.0558066325392 5.4262696689787 5.4202800031153 6.23034196457671 10.3949125939101 10.6179767392166 8.97812661868711 6.09179171969926 4.73018929204743 4.82514567621705 -9999 -9999 -9999 -9999 -9999 -9999 -9999 -9999 -9999 -9999 -9999 -9999 -9999 -9999 5.0496253143666 5.08475754284882 5.09837571639542 5.10577343899705 -9999 5.10404400772392 5.08164945831686 5.53408241319051 6.05292849704347 5.97405550808488 9.68647755910571 8.99531383155341 8.40113203039204 9.79416547472739 9.70169601469217 9.68127710943655 9.32582095482472 9.71801680672332 9.81512637533644 7.41971572719315 6.49698617622378 5.93755799938614 6.09329630527748 6.18958377955274 6.25697675916373 6.29095652298486 6.31365214036984 6.3092962726036 6.32457850626422 6.34718266852127 6.27591464412588 6.30347906891551 6.8045714981209 7.19883701599334 7.23552414813731 7.27909510071793 7.24744572611915 7.30513053920652 7.36255553866253 7.35204531952764 7.38696229207708 8.72511200926444 8.72723469966249 8.79997120819839 9.9199496727422 10.2149384372554 10.3967647051636 10.5237262635605 10.5802301588583 10.6755214483286 10.7698637139288 10.7122442854591 10.7478445891464 10.8133819631832 10.7965920601578 10.7868665209167 10.8871220774704 10.9648814664926 10.974024797224 10.8584025027088 10.8808037423588 10.8382069341426 10.7033596149471 11.2557274767945 11.348582823205 11.3357591524172 11.4050458790251 11.4189698534008 11.41060332942 11.4614951301873 11.4058930238034 11.4696181971292 11.5763615257408 10.8839364384146 12.3148721662103 13.9113755440029 -9999 -9999 -9999 11.1113635041144 10.6135959636751 -9999 -9999 -9999 -9999 -9999 -9999 -9999 -9999 -9999 -9999 -9999 -9999 -9999 -9999 -9999 -9999 -9999 -9999 -9999 -9999 -9999 -9999 -9999 -9999 -9999 -9999 -9999 -9999 -9999 -9999 -9999 -9999 -9999 -9999 -9999 -9999 -9999 -9999 -9999 -9999 -9999 -9999 -9999 -9999 -9999 -9999 -9999 -9999 -9999 -9999 -9999 -9999
-9999 -9999 12.1477892191603 11.1906644885203 11.8812908911911 -9999 12.0793225477764 12.3776722439549 -9999 -9999 -9999 -9999 -9999 -9999 -9999 12.2408232164774 -9999 -9999 -9999 -9999 -9999 -9999 -9999 -9999 -9999 -9999 -9999 -9999 -9999 -9999 -9999 -9999 -9999 -9999 -9999 -9999 -9999 -9999 -9999 -9999 -9999 -9999 -9999 -9999 -9999 -9999 -9999 -9999 -9999 -9999 -9999 -9999 -9999 -9999 9.71754496924334 5.90335990628125 3.13105528775235 2.59379917583849 2.11017354738177 2.10239818095906 2.10444352833764 2.09056194837837 2.04510703560267 2.03135658720813 2.05955215837825 2.07259196462459 2.07917162749423 2.09373937686343 2.09290314950747 2.0868358967968 2.09063137959958 2.07373557060148 2.07116733728631 2.09053564358795 2.04366422558938 1.94660480957225 1.93907820644967 1.98724309510035 2.01835163627639 1.97651101698633 2.07371618313799 2.01060214470694 2.05625929067127 2.07359606205286 2.07359606205286 2.08187478414506 2.09811491034942 2.0691664068973 2.06100279646614 2.03222569653475 2.91674789418434 2.93153979362343 2.17460836011731 2.1894304346824 2.19459022003693 2.08650824680685 2.12276735385541 2.13757240428555 2.14308096926007 2.15355365663064 2.15393681227014 2.16316088044574 2.16868161824274 2.17730428606291 2.18481331002597 2.20254684437125 2.22255769072269 2.23514883763411 2.24702157624445 2.19471475576502 2.15743397907572 2.14887037343607 2.14141529034684 2.13006319298448 2.11362477575192 2.09586613016652 2.07970683016784 2.0646594242469 2.04955407753484 2.03416882479541 2.01640698790052 2.00352117625534 1.99060579895465 1.98214746140067 1.97142494305502 1.96437387411447 1.96561544646771 1.96093478048146 1.96421376803655 1.9673498884731 1.9538347923055 1.94229450283281 1.9413601222014 1.93999275996444 1.93440776714047 1.94838396963817 1.97601745287762 2.01123259294722 2.03880421400858 2.06229864657275 2.08120847540429 2.09577751245604 2.10405208672712 2.10603845779584 2.10860256980999 2.10867510645401 2.11414941947375 2.11955948874252 2.11970458028942 2.11438692897988 2.09042631501922 2.09326551086415 2.11183193387118 2.09789507899946 2.0852781773234 2.08515763792326 2.09782444476832 2.09770386791607 2.09763047700498 2.09234326228017 2.09530745002122 2.09768663089083 2.0971389453656 2.08474767446332 2.08684540722868 2.08282338459141 2.08899061355176 2.08539061028098 2.06001776464495 2.04427181885404 2.05870755345539 2.0691842608505 2.06147474807882 2.07267707100253 2.08753205728693 2.0847199594567 2.07310420682766 2.06367216763339 2.06132497601845 2.0536119684642 2.05765689386497 2.18111218594446 2.52813232181047 2.52025710706398 2.50752402947375 2.50156083873972 2.50564654333415 2.79724397504985 2.91602070201886 2.86782165544425 2.89617096405061 2.94376012543317 2.95584157141719 2.95262917364202 2.93980702748697 2.93357785490474 2.92864538191968 2.90192201014486 2.94573492677185 2.93459628574406 2.93765104062462 3.06662690126641 3.42725775258811 3.83727915941383 3.82607924903485 3.78491425435286 3.7763665854027 3.68053725648454 3.67426551236016 3.79362360810139 3.79317004279797 3.8004158976385 3.78463234426011 3.6434517757723 3.71242097325023 3.70772501780244 3.70336411184734 3.61845125547475 3.61433031238514 3.60977944006966 3.67362537100155 3.69810198197171 3.73980954547727 3.72117671593259 3.71389592072628 3.73200595672213 3.73760486205947 3.72149260612696 3.71135514706389 3.72193366375117 3.72193795446501 3.71235832235525 3.70265006962973 3.70265006962973 3.68608802705368 3.66316864061314 3.55129903124376 3.46062826478923 3.28784903306067 2.95144632376039 2.84023212117957 2.85899470642791 2.88077900936588 2.90040973575821 2.92500452687692 2.94906935585655 2.96974747469832 2.98754582427488 3.00168527160288 3.00613701270366 2.9970183067943 3.01256199939837 3.01360420474672 3.00214479097096 2.97834532286392 2.99584082051074 2.97111353458053 2.92131807321367 2.92871101476857 2.93847188033141 2.8643948996352 2.94619466628248 2.87209698335995 2.94620118764449 3.03096504562846 3.02751979504169 3.03427638076695 3.04193494119236 3.05947898976126 3.06269481178927 3.0730919959791 3.05856918790343 3.06665562799082 3.03172742564023 3.042820429668 3.04932424760892 3.00737385851336 3.01182747466589 3.02056231831925 2.94685574071862 2.94908808953612 2.82737511108898 2.93319395490032 2.99126158000118 3.08347118369697 3.06589682982285 3.71293690255339 3.94137763978616 5.67875609868971 5.71952043908646 5.7431366014214 5.73481200517925 5.60221266237186 3.8180559376495 3.86185892899252 3.83959026479225 3.8367944187971 3.82605209939796 3.79072797991525 3.78011651314433 3.77149872191417 3.79605021908853 3.80710002038392 3.79848417113071 3.79460851798178 3.78321464488561 3.77970954011723 3.76209649409148 3.76462894828438 3.75423346279672 3.75881334317873 3.73593602360295 3.74386187588169 3.75150914098551 3.71679467803217 4.15336393811246 3.73869343008169 3.69672898757865 3.48364506887216 2.9686843039302 2.853815740729 2.88092055406556 2.90586974857326 2.92174706957818 2.93669626958193 2.9364822401787 2.95276165387377 2.94538357206861 2.8604815117681 2.87518220434457 2.99770463489395 3.03227736864292 3.03164380190921 3.00812210948281 3.03384538915538 3.069350836336 3.06005855999291 3.06126380492948 2.9586191944584 2.98810590637331 3.07472614679684 3.09133192894307 3.11665700341942 3.08523234149731 3.11921976422841 3.12093151895859 3.12081561506308 3.11258237105942 3.11013769497235 3.10905500124126 3.10905500124126 3.06917517014879 2.80800432457352 2.27686951245535 2.14054035195522 2.12932150177964 2.11346688485099 2.07032341390667 2.01548068766546 1.91253224069888 1.72496395212767 1.51222432980427 0.907689258950603 0.662948501639592 0.473834311548312 0 0 0 0 0 0 0 0.490440330765741 1.91946288084539 3.2065097300726 3.26183016459305 1.92706023203746 3.16760218964917 5.35104572149176 4.39980389278503 5.4171213605589 7.95269909687206 10.5203963676359 8.9847158702348 10.6066694778076 6.42170523306678 4.71897219181684 4.7983233215255 -9999 -9999 -9999 -9999 -9999 -9999 -9999 -9999 -9999 -9999 -9999 -9999 -9999 -9999 5.51750065676214 5.53775905271309 5.56182949060347 5.56726824164269 5.57511574427092 -9999 5.86608323273692 5.82274873397623 6.02843027067594 6.11954061392573 5.72783311840174 10.0578202424043 9.78852842776231 9.68689043147166 10.2372578577544 9.9217070629633 8.93438702289938 9.03502933312912 9.81049905500995 9.30047509406882 7.39859108723053 6.81983241431903 6.86074112982237 6.56944294461287 6.14803237932519 6.21010688651796 6.26151750484855 6.28698199797757 6.33850176504296 6.78012765721461 7.24241290227018 7.28652765167858 7.31559994110633 7.26986449269006 8.0916459549562 8.13552466133438 8.21183525953444 8.19724891547575 8.19426177347528 8.29503610433272 9.29349263745519 10.0729862035904 10.4253387492323 10.5372151607661 10.6047128256761 10.6496622618466 10.6560980927985 10.6491281697247 10.708396112634 10.647400941187 11.2655779386505 11.2572008024157 11.2219618812833 10.7200052025694 10.6945065346772 10.7910189534616 10.9367029612558 11.1194961737702 11.1075154262155 11.1004505244278 11.1728679959387 11.0729955047525 11.0882298724479 11.1638842610584 11.3886280306864 11.3121019396323 11.0489468592121 11.2041036345056 10.802300488605 11.0470856881574 11.7853938042903 12.1643194229974 11.8610527198103 11.2554044218227 -9999 -9999 -9999 -9999 -9999 -9999 -9999 -9999 -9999 -9999 -9999 -9999 -9999 -9999 -9999 -9999 -9999 -9999 -9999 -9999 -9999 -9999 -9999 -9999 -9999 -9999 -9999 -9999 -9999 -9999 -9999 -9999 -9999 -9999 -9999 -9999 -9999 -9999 -9999 -9999 -9999 -9999 -9999 -9999 -9999 -9999 -9999 -9999 -9999 -9999 -9999 -9999 -9999 -9999 -9999 -9999 -9999 -9999 -9999
-9999 -9999 -9999 -9999 12.2020649680187 12.3350487949419 10.7129395141187 10.9244116154469 11.2925534637694 -9999 -9999 -9999 -9999 -9999 -9999 12.7474936142582 -9999 -9999 -9999 -9999 -9999 -9999 -9999 -9999 -9999 -9999 -9999 -9999 -9999 -9999 -9999 -9999 -9999 -9999 -9999 -9999 -9999 -9999 -9999 -9999 -9999 -9999 -9999 -9999 -9999 -9999 -9999 -9999 -9999 -9999 -9999 -9999 -9999 -9999 10.6244901168427 5.82049428380286 3.00120714700415 2.11946630224107 2.10029175340088 2.07846791483347 2.07587720706609 2.03566454903006 1.96517575792355 2.01283022688586 2.80232471743487 2.04185464703677 2.05590585203448 2.03881928187615 2.05154699383073 2.03364985808876 2.04140669337146 2.00771177578694 2.0073697300324 2.00224861410998 1.9437896801235 1.74641808033626 1.55368214937275 1.73617194965572 1.85009685159608 1.92450466188796 2.06529512912599 2.03713378683636 2.04627926909014 2.06691294737502 2.06965687509323 2.08663029576289 2.09665196337932 2.0952578171523 2.09178195558768 2.08057439169752 2.07673927473911 2.16001173482954 2.08503729651012 2.09584117642593 2.10465820453724 2.10355372497795 2.12378547755456 2.13177736762713 2.13664860393655 2.14357108074811 2.15152613109391 2.15818349750114 2.16820014293407 2.17694715114326 2.18414822245938 2.2015807636729 2.21359372889794 2.21744918678414 2.2325570172763 2.2319169878662 2.16488941184105 2.15036293580425 2.14581598223601 2.13173608688862 2.11854687816977 2.10396589843071 2.09181997137307 2.07415693173815 2.0616638514543 2.0431931524653 2.02676597867859 2.01640412658694 2.0071482552911 1.99827578100285 1.98519729820721 1.98519729820721 1.98420531182277 1.98585814669693 1.98844768459504 1.98139553218034 1.96941889399808 1.96486202324671 1.9756252373767 1.97202389252868 1.97475584116399 1.98920904738139 2.00752387304139 2.03360529849554 2.05335557667875 2.07565398976535 2.09178892370917 2.10670028724267 2.10603845779584 2.10342656463328 2.1026536195792 2.11410418406228 2.11405512498418 2.11648022937244 2.11399154408519 2.1144356593179 2.11160325950971 2.08539897231237 2.10350866322858 2.10070787634387 2.06949787333382 2.07175420094205 2.073709320639 2.08973027930073 2.08709932577669 2.08436490065025 2.07681741286727 2.10068323190747 2.09482877990883 2.08852365292477 2.09206325590693 2.0866704217462 2.0951936841297 2.08872522751298 2.0742061797651 2.07712323683817 2.06000291363653 2.07989737731967 2.08340439286571 2.088552680542 2.10009659080743 2.08723016167724 2.07698175467945 2.07698175467945 2.07698175467945 2.07024301745809 2.06787345241753 2.05743756163476 2.04750212426795 2.04342769739388 2.03200553115196 2.02543301209445 2.15097983662722 2.49872227371728 2.678811698688 2.67813753903619 2.77980136576584 2.84343561721528 2.91251665429497 2.94972363733835 2.93369687437877 2.93907721128154 2.93680432600183 2.88151762494877 2.91710284720422 2.92726988239815 2.94227392747333 2.94276132663995 2.93122535975352 2.93974531765517 3.41901151612337 3.04868357564341 3.04497973881421 3.39823476131439 3.75403572221192 3.78333679861117 3.73315990480737 3.79789269509867 3.65558616559516 3.55572654845516 3.35996092776304 3.35073158043825 3.53632152143811 3.53012502463451 3.52025287623555 3.51230483250376 3.6264993576605 3.67394164477368 3.69648059153879 3.69406341369743 3.73572786698888 3.72063943746321 3.73643822066649 3.72968250917886 3.72242712870721 3.7223765336242 3.72242712870721 3.69576203443251 3.70250663359176 3.68677960586951 3.57086057114401 3.57741141065771 3.28147668569471 2.94988749227018 2.83574544301144 2.85637586778528 2.87481764347112 2.89110195396712 2.90856409802894 2.92448976135251 2.94830958032399 2.97083447761895 2.99288377206886 2.99139576066216 2.99973052650671 2.99879314876 2.99490643256575 2.97839367168168 2.95065833314769 2.96091544626671 2.91545561039446 2.84705358511239 2.74056083515033 2.74744848026181 2.75422394711777 2.75878980715295 2.56866407074696 2.57141379902555 2.76225128855206 2.88068229210493 2.88028000393769 2.88279576570242 2.88907328338011 2.9636930147651 3.01547030570667 2.97415979150456 2.98092925859312 2.91020970867541 2.91965814452284 2.92720027382799 2.80906951530641 2.81520911467922 2.82682178998563 2.83289569426407 2.63940394729283 2.64351186158436 2.28602861888456 2.28718237271841 2.62528282566679 2.91564278760383 3.02201295323913 3.07158605942626 3.05673238067412 3.92007916191825 5.38433357340845 5.80226856003099 5.34115441273426 5.28342100209031 3.89414433886835 3.87017247916394 3.83238748431337 3.8378418057631 3.78528130718846 3.77079749370145 3.8019358468653 3.79795649122127 3.78322109220138 3.77325051776454 3.78940260557989 3.78745093688849 3.78745093688849 3.78673933367633 3.76690790300706 3.75043923079679 3.77578419995921 3.75609813618198 3.73555502445271 3.84307142872241 3.73750269677729 3.75130156804514 3.73882803228229 3.84372640295433 3.74760481233346 3.70510315154011 3.49594724963427 2.98456685385981 2.87868739066325 2.89475832745068 2.91156462319511 2.93580770162178 2.9501094834674 2.96595261851798 2.97035831319095 2.96921016192206 2.88554377678194 3.00098470336091 3.0308273160034 3.04575094889902 3.03843525988296 2.95333691401863 3.01059616454426 3.07647740472143 3.04342405931084 3.04610276211742 2.96376255274139 2.99969873934001 3.08119355489473 3.11246147414841 3.13088448099424 3.10181469966196 3.10693513755937 3.12940516813106 3.12020583525503 3.12831837886819 3.12568582610117 3.10202281718638 3.00074529612669 2.92925579212535 2.62496490960385 2.27135330161674 2.12939406631993 2.11400182210541 2.08410157182254 2.03362133349852 1.91023329071921 1.72300236925608 1.51056942124033 0.905564779847265 0.659578957304026 0.471412130950756 0.126459079233876 0 0 0 0 0 0 0 0.681732423619999 1.82933741835639 2.53553547176974 1.72765419695464 1.02571393295413 2.05419396352145 4.69260660128871 5.36706085025115 5.36782396720586 7.96005640530569 11.1401328349132 8.94542613260158 7.63416855805365 6.2570716264475 5.58711159957653 4.77906586561739 4.81545773210322 -9999 -9999 -9999 -9999 5.90509226005606 5.83530006962163 -9999 -9999 -9999 -9999 -9999 -9999 -9999 -9999 -9999 5.55824197846491 5.86269614550844 5.873322826629 -9999 -9999 6.11457456082729 6.11235460191535 6.14226664576144 5.81455323934402 7.62438334936561 10.6715825906319 10.7727757427833 10.1539069581048 10.351014884701 9.73526973699324 9.7817322581008 9.23655459031129 10.0764170469762 9.54311083761635 8.67183535279998 7.65226442945136 7.01171592250717 7.10599826379727 7.1591180288061 7.17589521648186 7.24029031363816 7.22531852674786 7.23677483742925 7.35374365915334 7.32212647585097 7.81935434060508 8.20181747125875 8.61231345504837 9.5098325721463 8.73681295236103 10.1676226483039 10.1841223299576 10.3375594650458 10.4806464992865 10.5007976010325 10.570118204204 10.5916141491096 10.5908754929239 11.0583204692375 11.2707051726777 11.3836215544219 11.3726492795873 11.4314202696964 11.3829381482721 11.4691573123183 11.4641573624789 10.9059655843165 11.1184836022287 11.2270786888407 11.2638777191838 11.3097191079426 11.2268195643173 11.3595949342217 11.3478585463514 10.6755144648287 10.9065287742618 11.1899158461428 11.1800334132478 11.2779157087627 10.7040475914324 11.4093489810973 12.1618210774421 11.4192280417282 -9999 -9999 -9999 -9999 -9999 -9999 -9999 -9999 -9999 -9999 -9999 -9999 -9999 -9999 -9999 -9999 -9999 -9999 -9999 -9999 -9999 -9999 -9999 -9999 -9999 -9999 -9999 -9999 -9999 -9999 -9999 -9999 -9999 -9999 -9999 -9999 -9999 -9999 -9999 -9999 -9999 -9999 -9999 -9999 -9999 -9999 -9999 -9999 -9999 -9999 -9999 -9999 -9999 -9999 -9999 -9999 -9999 -9999 -9999 -9999 -9999 -9999 -9999
-9999 -9999 -9999 -9999 -9999 -9999 12.6413440366856 12.4139793009654 -9999 -9999 -9999 -9999 -9999 -9999 -9999 -9999 -9999 -9999 -9999 -9999 -9999 -9999 -9999 -9999 -9999 -9999 -9999 -9999 -9999 -9999 -9999 -9999 -9999 -9999 -9999 -9999 -9999 -9999 -9999 -9999 -9999 -9999 -9999 -9999 -9999 -9999 -9999 -9999 -9999 -9999 -9999 -9999 -9999 -9999 11.54538012447 8.3191526938329 2.93067262429657 2.10823194471719 2.07376449208534 2.05841795089972 2.05326285026398 2.02302764990352 2.01307596135596 2.02722795482423 2.67826601300713 2.022541650465 2.01136379949064 1.96380871410133 1.92343918158885 1.93511335693585 1.87066476176133 1.87745843935827 1.87739073923289 1.86995140016012 1.20441526082948 1.06536504765221 1.0601413916965 1.53932771683272 1.19206765330501 1.72554552723968 1.92042388045319 2.06496407743582 2.06263354556033 2.05567415777034 2.05578979176882 2.07459542640888 2.08770650542903 2.09309140969364 2.06246476814305 2.06863367525018 2.09393511675614 2.1071148689328 2.11172022169561 2.11939107462502 2.13041864271524 2.12578000499899 2.12978601724968 2.13352916820263 2.13313135128801 2.13690518503771 2.14291372125849 2.15139450759016 2.15577155819485 2.1611489833772 2.16423395724813 2.16745777476384 2.18141732722541 2.1865833047753 2.19545053729137 2.21596250646417 2.20046188971379 2.15390173656174 2.13733255091295 2.13553693724602 2.12559166854605 2.11127805851087 2.09426197043825 2.08205587610627 2.0631662080204 2.04988488709262 2.03708365007918 2.02913541161115 2.01233867463476 1.99922688793891 1.98859171385406 1.98993837162191 1.98993837162191 2.00492930072367 1.99738994514867 1.9924443128198 1.99919473029849 2.00805034042488 2.00598368378474 2.00446521321625 2.00284968981134 2.01869502049821 2.03670762673386 2.05734431271531 2.07837598680606 2.09487083863807 2.10412476914212 2.10933291439181 2.11137356204401 2.10870043083211 2.09217114803663 2.09749386227195 2.11939678599434 2.11948624697995 2.11394247954376 2.10611885619718 2.10634036145634 2.10082954519112 2.10090290827985 2.08800805262174 2.07663312553076 2.05232571049764 2.01206466320546 2.00948493576452 2.00948493576452 2.00445888955828 2.06822608051504 2.07911392101244 2.08426350923638 2.08736211469948 2.08592134921713 2.08449916647698 2.08462096766935 2.0852060993093 2.08764155935591 2.0884287754395 2.07632445092151 2.08946956729128 2.09398953113429 2.09671166227324 2.09471581053476 2.08286649364099 2.08294116507589 2.08191614772348 2.0805918915666 2.07788253122796 2.07775832583713 2.06640095353367 2.05856436933215 2.04874638470351 2.04230979141631 2.0316186250117 2.02645076525815 2.01950351385908 2.1386035070113 2.48064154273345 2.48712240782985 2.77406190533634 2.83769428492131 2.8797400266515 2.90651638414843 2.93330434519047 2.9243000329946 2.90396914647975 2.92226200046419 2.9451105220054 2.93004490736999 2.93004490736999 2.92226856876672 2.92605124858387 2.93192477020652 2.93395238261244 3.05289244422216 3.58201138223473 3.67613854254886 3.67154700652955 3.73986569964153 3.55872099569514 3.37553493336669 3.37704144476619 3.02005838393166 3.01361832635512 3.36460150857502 3.3589303754469 3.34855726910433 3.34205051422027 3.5304715712808 3.74672428503306 3.74672428503306 3.70950322351213 3.7118874375357 3.70094999498596 3.73758434758851 3.73329337318249 3.72911983634705 3.69371892151327 3.69378193010859 3.64341631839586 3.65679891458226 3.59266047815892 3.29669889994003 3.31223390999685 2.96881520680653 2.84963688289671 2.87255974922327 2.88837619113482 2.90583320581405 2.9227812068514 2.93636645727877 2.95153894948878 2.97393561535411 2.98989729890027 2.99423314440967 2.99741511708259 3.0012027041997 2.98968217687143 2.94557747379928 2.89885612044454 2.83950201135209 2.84663178066448 2.73737214711963 2.7397917107297 2.20941153968322 2.21457608364975 2.21971171070131 2.09331780300549 2.09864523577513 2.10109865213099 2.23666818187923 2.58556493071375 2.58556493071375 2.5908130393379 2.58970545745044 2.78096996758869 2.79204665946226 2.61028520073271 2.25712157670525 2.26074579758701 2.26648882048014 2.27327164727647 2.28090829174494 2.14846659680416 2.1571946539164 2.16124978200942 2.16246730499038 2.16000087521555 2.15412205680996 2.14841945772267 2.13652867192959 2.60997721079128 2.89154937727568 3.04075536816253 3.01397400161002 3.87952405749024 4.40104535948413 5.58695473068091 5.08988258315646 4.82950758384597 4.35866153842861 3.86596879455896 3.82441816867002 3.79997747478364 3.74268634472265 3.77766407045291 3.76313230607975 3.75545769230219 3.77832183982339 3.79712828509383 3.77453381751548 3.77046161047742 3.79496929976231 3.76759674125201 3.73917148190285 3.7654942982288 3.75628495469688 3.73680689514581 3.736747627144 3.83849859742286 3.73549586922031 3.75048822933157 3.7525352886028 3.8500658125677 3.75140934551868 3.70952358532303 3.61601712182819 2.98832933367134 2.88521530173022 2.90251506735909 2.9335491907491 2.95696647360721 2.9760578313121 2.98963610670554 3.00340402781713 3.01330872252883 3.02664653480001 3.03231579406994 3.04595951202718 3.05500445860391 3.05450861246614 3.01766219076239 3.03146319858895 3.07509080169625 3.06150806227112 3.04367888749206 3.02267265584666 3.03372569048239 3.09100847366628 3.10577981149802 3.13648328950096 3.1171840012091 3.11472586711008 3.13440639466691 3.13347155607118 3.13069497708204 3.12121745338714 3.05259428240718 2.99619668716399 2.80570658918283 2.61057891627631 2.78885527158477 2.25426439507614 2.09809190171454 2.03104914492796 1.94568283778235 1.7186755253502 1.32282600825953 0.903599504501626 0.470162387714959 0.125871743729758 0.126048228614903 0 0 0 0 0 0 0 0 0.128851611165944 1.41813622146877 2.92457610490399 0.961163033419997 0.833818123092685 1.14081656851745 3.75068744603675 6.33822805107374 5.81241856868778 10.2759754784305 10.2724771851291 9.31184229719786 10.0878902098489 6.09933008447609 5.57944215067084 4.72067836601352 4.81000034561006 -9999 4.77782900724054 -9999 5.66636854962756 5.89162446726994 6.41943245052195 -9999 -9999 -9999 -9999 -9999 -9999 -9999 -9999 -9999 6.00915052188562 -9999 6.1492666113338 -9999 -9999 6.18735553215251 6.18376320395203 6.16323910143351 5.92591475268413 7.24035901219848 9.17506339010584 10.3544527324364 9.4605168643694 10.4667165993454 10.5528673063615 9.65782054728766 10.1637024078675 10.1171898484312 10.3152102664854 9.75210073541563 9.22100292186114 7.77945835594441 7.20816377980695 7.20699275030483 7.23169358448567 7.34663334805876 7.75749477405539 8.07413752937471 8.13095601336322 8.16917755493598 8.24848921335546 8.27227918594479 10.1598687590359 10.2219136216526 10.3279289692922 11.0217366199355 10.850317274304 10.4936023119925 11.0877911646205 11.2811637912487 11.3771087065939 11.3886442201511 11.4896670380022 11.5333610983735 11.4680879549491 11.3765888469495 11.0088146952723 11.1344796516936 11.210215693456 11.0444636236194 11.6944518579736 11.2168738020415 11.4257140941505 11.4411658038611 11.3496788602838 10.7495507720406 10.8353364125809 11.1900273959755 10.9179903380475 11.0977562134566 11.2793036860951 11.4786023081571 11.4632678104905 11.3134010400318 11.3900762210071 -9999 -9999 -9999 -9999 -9999 -9999 -9999 -9999 -9999 -9999 -9999 -9999 -9999 -9999 -9999 -9999 -9999 -9999 -9999 -9999 -9999 -9999 -9999 -9999 -9999 -9999 -9999 -9999 -9999 -9999 -9999 -9999 -9999 -9999 -9999 -9999 -9999 -9999 -9999 -9999 -9999 -9999 -9999 -9999 -9999 -9999 -9999 -9999 -9999 -9999 -9999 -9999 -9999 -9999 -9999 -9999 -9999 -9999 -9999 -9999 -9999 -9999 -9999 -9999 -9999 -9999
-9999 -9999 -9999 -9999 -9999 -9999 -9999 -9999 -9999 -9999 -9999 -9999 -9999 -9999 -9999 12.6336540958727 12.3692913434958 -9999 -9999 -9999 -9999 -9999 -9999 -9999 -9999 -9999 -9999 -9999 -9999 -9999 -9999 -9999 -9999 -9999 -9999 -9999 -9999 -9999 -9999 -9999 -9999 -9999 -9999 -9999 -9999 -9999 -9999 -9999 -9999 -9999 -9999 -9999 -9999 13.7057970679821 12.6854563214566 10.5978871136929 3.45920858928369 2.10707874219877 2.08655892821847 2.05799520640282 2.02622400230374 2.02003869320031 2.01067742241126 2.01636299684197 2.00610121276116 1.99418968821757 1.94196164671068 1.82648220606042 1.53250443650724 1.19132697857243 1.19857560649834 1.56926720148068 1.07849011633566 1.06223993689217 1.03742854188018 1.03228733808574 1.04110810985419 1.03853014448448 1.04673543224715 1.18135093165891 1.52632351892005 2.05913085930684 2.04536395882559 2.04411691739607 2.02502690515881 2.06197169904634 2.0789674754852 2.08965050618156 2.08220542445913 2.07936184067913 2.09534368014689 2.11189152893341 2.12725879707595 2.12094076049803 2.12370712421898 2.12923841963707 2.12728500376629 2.12728500376629 2.12978308718226 2.13280974460792 2.13093037967136 2.13946500393535 2.14173555073531 2.14161971339028 2.14708941878243 2.1379214236263 2.14907611470898 2.13813503238403 2.16221303997946 2.17979639415764 2.17540692046074 2.16323403374648 2.13317517118949 2.12270486883127 2.12002467077506 2.10911655502079 2.09539837176352 2.08352583277563 2.07099050181958 2.0570957520851 2.04100625163934 2.02526713371786 2.00665994623703 1.97619828012928 1.98106306952525 1.98367687287784 1.99434727001555 2.00656150345146 2.01197745467609 2.02007310910214 2.01801058238097 2.02678855884765 2.02937881237934 2.023025546876 2.03050849308417 2.04442807592882 2.05714477864825 2.0770317312261 2.09792232049744 2.10795373104122 2.11457546504801 2.11391815623663 2.11134017940524 2.10283586133491 2.09739799692438 2.08371347116588 2.09533942636016 2.10831694322044 2.10299653546726 2.10031012774426 2.09782363854548 2.10641429840289 2.09562347464891 2.06886155431952 2.0097391817715 1.96152295132105 1.88630502351686 1.76865797465954 1.88354188239276 1.95906841959963 2.00424658230623 2.03910051774468 2.07645519943942 2.06900425791559 2.08991974982384 2.06919589897765 2.06936207162937 2.09239968863449 2.0864221584189 2.09454343806382 2.08840368870111 2.09117220336745 2.10034165904441 2.10517047868578 2.08801063125799 2.08806071261247 2.08813503556527 2.09240311006752 2.09187856142425 2.08674377382497 2.0842072137988 2.07639275521496 2.06515880836833 2.05587445119565 2.04995320915275 2.03473343746989 2.0303474896568 2.02099609525995 2.13593499982581 2.48211056935461 2.48211056935461 2.78527159152446 2.85028748673977 2.8813895349075 2.93309344354654 2.92474513415723 2.93931294505411 2.92477114993659 2.92690217831654 2.94497026934407 2.937906094475 2.92811731258309 2.93652158868986 2.94286124186212 2.94271678517069 2.93329038341827 3.4033213142469 3.59343062934125 3.57866966922996 3.57388775398602 3.38701294276388 3.03668563700409 3.03198073485399 3.02565632421626 2.89699915464186 2.90515148874416 2.89387132669774 3.01379894008216 3.00966606183631 3.00960066964348 3.35096196733088 3.72049415924202 3.75573318156658 3.72895396753035 3.67589619187899 3.72895396753035 3.72459924749107 3.71797927101627 3.66485070607566 3.67389380205057 3.59750099962164 3.60981071788124 3.49313999215936 3.31067507342686 2.96645198473989 2.84630889343899 2.86228230931569 2.88012769232011 2.89941581902961 2.91621508433338 2.93444416148727 2.94745169633479 2.96534039318367 2.97386682699573 2.98682051211538 2.99177884351433 2.99376911576269 2.98677569574121 2.96969836841736 2.94233875263497 2.90431913740735 2.83362182997924 2.84061638844296 2.7388671309443 2.54915154412125 2.20686307230058 2.08650231222941 2.09174917923209 2.10081527915341 2.110193742644 2.11237653377261 2.11764192512508 2.1202558345935 2.12933221071436 2.11928036629894 2.11403225251374 2.12322317719643 2.12128631392847 2.12941005112902 2.13990503721128 2.14934017633693 2.15251133776243 2.15541338745917 2.15911012884465 2.16364668328497 2.16580596876098 2.16801211326667 2.16533584385064 2.16107990751993 2.15391382397886 2.14895109083256 2.13911843591178 2.12642472952863 2.25032109667763 2.87459806496186 3.03285179986971 3.01791330790813 3.0105930765899 4.60584098332859 5.00721470966138 4.99849587588406 4.90768586515288 4.89690083620751 4.58992898694435 3.79531452216164 3.79412606188152 3.79758895100353 3.78897359334271 3.78704469096711 3.77108832839695 3.77729919247933 3.7797767651563 3.77983756222015 3.77938227583546 3.76861109339184 3.74364006858367 3.74939037397563 3.76804165078702 3.75718638262369 4.13796918006065 4.42724047832025 4.30635060485834 3.75033792193059 3.74890376030409 3.71740441683891 3.73363483941436 3.76319107016168 3.73987643799977 3.61926923872811 2.99234484346074 2.89828306114896 2.92302261680704 2.9512292664323 2.9772335168637 2.99726254359748 3.00509992600983 3.01592057918678 3.02646018809864 3.02813201397084 3.03703010346688 3.05453275629431 3.06139708529821 3.05260140661768 3.0396188282468 3.05784370672028 3.04320813370956 3.04353443560476 3.0358070538708 3.00482985950918 3.04545216914525 3.102297330844 3.12185813442017 3.14872915197812 3.09448364226233 3.12237413972257 3.13733147184406 3.13584229656871 3.14093387980038 3.12009419956554 3.08138728044353 3.07994120807539 3.04031161161501 2.79261047482999 2.89257909067508 2.77148423493389 2.07335240856613 1.99131436439776 1.87951274635704 1.55852234980275 0.903309626877029 0.656229399320474 0.126048228614903 0.125801689651393 0 0 0 0 0 0 0 0 0 0 0.680040276618274 1.65356437335638 0.817037306317122 0.501908635760299 0.916346468200755 3.25661045263846 6.11829306382744 10.1981361694446 10.5192714395455 10.4470985335944 11.2281497673548 9.98026304177937 7.13459972970913 5.58535232878625 4.69629589086851 4.79201614332137 -9999 -9999 5.67536798740265 5.68001962528638 5.79182271868231 6.39882197978323 -9999 -9999 -9999 -9999 -9999 -9999 -9999 -9999 -9999 6.20025424056748 -9999 6.22185830727128 6.27403912661327 6.28466925178035 6.24802078332259 6.26938203184405 6.20033295247711 5.91133982760436 7.90395234497158 10.506180655657 10.7990210267579 10.3744348626286 10.0921901328886 10.0643620581729 7.39134177933011 7.28507674237618 7.28094222611195 9.91756413562176 10.4154718665632 8.49001528461513 8.94261855239411 7.89836290305119 7.89162572396608 7.3953015653362 7.46389980303439 7.49696081837187 8.12603774382618 8.2830920998324 8.3557798583809 8.4078265548265 8.87011982491193 10.3008512138594 10.9328503193109 11.1006516454013 11.090566741682 11.2058879987362 11.3310717571397 11.3875581540796 11.3795206338279 11.4319337552978 11.5180010382951 11.6189992917816 11.6188095633216 11.0687832792706 11.1650468216981 11.1737936211903 11.3096169269247 11.3464601383823 11.3290537924732 11.2562001137285 11.6665141225794 11.469122690519 11.6001500324012 11.6549752219379 10.8675816697875 11.029425538304 11.2092946402534 11.3541005275538 11.426752855313 11.564839534952 11.5402156568547 11.4961474259657 11.3129026409258 -9999 -9999 -9999 -9999 -9999 -9999 -9999 -9999 -9999 -9999 -9999 -9999 -9999 -9999 -9999 -9999 -9999 -9999 -9999 -9999 -9999 -9999 -9999 -9999 -9999 -9999 -9999 -9999 -9999 -9999 -9999 -9999 -9999 -9999 -9999 -9999 -9999 -9999 -9999 -9999 -9999 -9999 -9999 -9999 -9999 -9999 -9999 -9999 -9999 -9999 -9999 -9999 -9999 -9999 -9999 -9999 -9999 -9999 -9999 -9999 -9999 -9999 -9999 -9999 -9999 -9999 -9999
-9999 -9999 -9999 -9999 -9999 -9999 -9999 -9999 -9999 -9999 -9999 -9999 -9999 -9999 -9999 12.5708705098927 12.3504529443404 -9999 -9999 -9999 -9999 -9999 -9999 -9999 -9999 -9999 -9999 -9999 -9999 -9999 -9999 -9999 -9999 -9999 -9999 -9999 -9999 -9999 -9999 -9999 -9999 -9999 -9999 -9999 -9999 -9999 -9999 -9999 -9999 -9999 -9999 -9999 -9999 13.8589535295821 13.8866431726283 12.0691311364678 5.95069168568908 2.7100623223716 2.08075107269895 2.05530687818658 1.99400478968336 1.98868345453423 1.94386410279942 1.93447604905515 1.93215908931255 1.88035822213978 1.81170222802353 1.51765872486217 1.18126405386821 1.04352214283354 1.03982208637592 1.04760853462829 1.02931256054563 1.01907168165677 1.01401137453195 0.959426266028042 0.985499581273326 1.00650045702574 1.0333593764415 1.0333593764415 1.17053271660288 2.0557175639518 2.06295778078468 1.9574246465617 2.00041505099809 2.03107474730326 2.06906917473592 2.08445542186605 2.08469907651396 2.08746870447139 2.10400925771718 2.11168591444362 2.11224937661521 2.11761710179428 2.11978726956777 2.11996926179055 2.10993119025301 2.11552426755408 2.10651163885528 2.11804012500772 2.11459480774837 2.1144443263789 2.11158549653632 2.11418052375036 2.12166219925484 2.1103923853208 2.12167084287411 2.11167792474843 2.1423947143405 2.14850151041386 2.14890854106064 2.14371202701106 2.12481791463671 2.11577171269609 2.10880335064251 2.09669241910507 2.09086375117261 2.08197206655513 2.07262119053716 2.04578174286561 2.03714073817563 2.01497371121383 1.9962613696524 1.9795461996174 2.07609944466652 2.00047733724881 2.01127378848048 2.01519419861896 2.00336434762059 2.03412774344439 2.04312037928526 2.04575669197486 2.0456353372096 2.04708170263379 2.05675175130198 2.06526550833298 2.08350926642961 2.09984128207232 2.11569791434736 2.11992563595518 2.12523799176398 2.12187513239148 2.12455943472996 2.12733090577422 2.10559357782508 2.0580974740043 2.05531389597432 2.07923482717843 2.09488337306858 2.09002570762836 2.10045577127136 2.08974181236069 2.08962302171658 2.01315087131678 1.88103723310473 1.57655650620082 1.21950578595349 1.21973465417893 1.7672562896411 1.8832327539744 1.87693237334423 1.9514924612567 1.99688500665951 2.03156416940019 2.05074400264543 2.07416652097249 2.05833071179607 2.0667320903542 2.08439027544817 2.09263946062781 2.10546900854746 2.09742502368567 2.09804075706016 2.10360892698741 2.10682927706788 2.09842670665445 2.10153649770032 2.1050813966597 2.10260001260033 2.09647579511919 2.09434152300028 2.07986488659626 2.0650115140711 2.0596454382785 2.0572593242089 2.0434579582219 2.03803762690622 2.0359521017985 2.02471170979309 2.01337696227308 2.01080763526198 2.4859674274647 2.7771708122436 2.76546286260143 2.88167145696913 2.90615807330884 2.90219580756715 2.89990363291275 2.92012820760918 2.92869876620986 2.9358687804389 2.94713734987954 2.93210844086106 2.93733689780575 2.93877417249566 2.93435220741879 3.05261314430267 3.05283330662613 3.04885645769199 2.92293450012559 2.92928251100425 2.93088812565866 2.92855062937616 2.92439358015538 2.91775746594152 2.91406078368369 2.90772808402757 2.90108275064217 2.89591275327656 2.88979851021552 3.36076287189525 3.75376319027393 3.68688525669325 3.6244805487737 3.62851436225119 3.62851436225119 3.61587127022475 3.62019821066443 3.6267082934514 3.50560333001854 3.5159048593624 3.32304178245591 2.97509024892397 2.98667194254809 2.86447997619681 2.87827082580987 2.88646010945619 2.90359937976058 2.91620198102433 2.93613044999649 2.94596384421397 2.96493132870666 2.97966149072185 2.98976116643008 2.99182118043248 2.98127426178155 2.96906752139447 2.94400276535095 2.90279973606099 2.83420762342604 2.72390344592245 2.53946340630077 2.54182419033446 2.54564925291674 2.20045750353148 2.08257006972233 2.08540465766147 2.09708902580033 2.10816040500361 2.11432195736378 2.11948907986259 2.12209793621219 2.12831370588224 2.13967432120955 2.14407842253161 2.14510164307794 2.13617802546816 2.14251929309814 2.14837508024897 2.15675948487547 2.15919266049854 2.16439717604049 2.16932580597775 2.17138671966564 2.17230486812384 2.16788592954181 2.16912623412249 2.16384202072427 2.15546772756155 2.14715398678568 2.13893267261044 2.12810927564439 2.11998567979181 2.10822289564262 2.85588422428123 2.96631407471693 3.00372554123601 3.01083075382097 4.91013770013589 5.05452626651978 5.05155338579496 5.01468954488281 4.82937086890218 4.73156869710567 4.70473750982782 4.70187489759646 4.70441878452642 4.53971158449565 3.80169327080048 3.75824329831494 3.73714950520906 3.7627022869206 3.79134841709225 3.78010609984183 3.73314554597531 3.73383326130292 3.75109117322305 3.73529579262676 4.2899612440627 4.27281863914127 4.43654536300993 3.73243598335144 3.76462795763566 3.7601406557546 3.74202965879319 3.71714902188711 3.74583011178764 3.7593073589379 3.68554017329819 3.00587102593 2.90622443121975 2.9286000381312 2.96686291170346 2.98948317218996 3.00790427339918 3.0239454488342 3.02315298738564 3.02222664335964 3.02703073677378 3.03755407134281 3.06121145274539 3.07580627393793 3.07869702734656 3.07846119334623 3.07415158432207 3.05029180354819 3.01781559121458 2.99038232106142 2.98435796868852 3.05748844394232 3.1130674026026 3.14648186555409 3.15497088095328 3.11131419519359 3.13080233470502 3.1475407453129 3.14639378485296 3.14437285871424 3.09668651065185 3.11221092601478 3.10678273689268 3.05683145588526 2.77740230635402 2.88303349114272 2.75331594567899 2.06045320528917 1.91241518639468 1.7485228548681 1.55222914030004 0.654563735254065 0.125801689651393 0 0 0 0 0 0 0 0 0 0 0 0 0.129280242066828 0.129293462169045 0 0 0 0.916288748212587 3.74291365747935 9.47886968454395 10.7035790780692 11.013058153395 10.6209808899801 10.3342026115725 10.2091477039275 5.53067715632631 5.15496786135243 4.75147759404596 4.77759016904988 -9999 -9999 6.29701814641431 6.3828820426015 5.88105734491458 -9999 -9999 -9999 -9999 -9999 -9999 -9999 -9999 -9999 -9999 -9999 -9999 6.3345315266625 -9999 6.31295979984548 6.29349043045569 6.20870865292512 5.84858376582315 8.56199226696968 8.50872134219845 10.9443548917636 9.1896866991048 8.46291821705906 9.98616762943929 10.2566160511208 10.0120293725801 7.37356738280622 7.43150291256267 7.29962895484601 7.33569663312582 7.39722260977734 7.93173901379064 7.95140824241119 8.13706900766866 7.91523494503983 7.59485600938452 8.0544073939855 8.29481795854207 8.46963589828736 8.51070001597704 8.99566977356413 9.73755479848749 10.1621980243232 10.2973831085557 11.044171746927 11.1439200145206 11.4411731274002 11.4539805904734 11.6033528415928 11.6614974970904 11.8108013727938 11.5314216510824 11.2810232505465 11.3477884264021 11.3797391066982 11.4209930101792 11.5668438207368 11.5986535171613 11.5890979701868 11.6084893978666 12.0855981144451 12.1505397092721 12.1943062674097 12.1481808013907 12.1895192925108 12.1041693810278 11.6863386518982 11.2945379627744 11.5123471769472 11.7021698126509 11.7979177095281 11.8083208508975 -9999 -9999 -9999 -9999 -9999 -9999 -9999 -9999 -9999 -9999 -9999 -9999 -9999 -9999 -9999 -9999 -9999 -9999 -9999 -9999 -9999 -9999 -9999 -9999 -9999 -9999 -9999 -9999 -9999 -9999 -9999 -9999 -9999 -9999 -9999 -9999 -9999 -9999 -9999 -9999 -9999 -9999 -9999 -9999 -9999 -9999 -9999 -9999 -9999 -9999 -9999 -9999 -9999 -9999 -9999 -9999 -9999 -9999 -9999 -9999 -9999 -9999 -9999 -9999 -9999 -9999 -9999 -9999
-9999 -9999 -9999 -9999 -9999 -9999 -9999 -9999 -9999 -9999 -9999 -9999 -9999 -9999 -9999 12.6643264426637 12.7454877897646 -9999 -9999 -9999 -9999 -9999 -9999 -9999 -9999 -9999 -9999 -9999 -9999 -9999 -9999 -9999 -9999 -9999 -9999 -9999 -9999 -9999 -9999 -9999 -9999 -9999 -9999 -9999 -9999 -9999 -9999 -9999 -9999 -9999 -9999 -9999 -9999 13.7241700675271 13.9106683380802 13.1180100811203 7.55537621744334 3.86608816596944 2.82340998565907 2.53070940566795 1.99081502987285 1.9482843185557 1.809582301005 1.69279296273045 1.50637537461772 1.50406007356051 1.16822512897533 1.03635919007687 1.03317957492698 1.02437059795198 1.03194271833776 0.995200902981511 0.870647929219406 0.920495655472516 0.954662925744799 0.913551444990015 0.952229668928885 0.94985496317531 1.0014714101356 1.01937656487966 1.0282478049694 2.01334570440488 1.89937886177824 1.51635519048557 1.70724487360748 1.95930648368454 2.04891718420137 2.08343178373373 2.07994894761622 2.08016474192854 2.07948725663225 2.0822891880871 2.09139462081398 2.088608201562 2.09324605131103 2.09814870495833 2.09364461740656 2.08814117201617 2.08809196454136 2.08820319334799 2.09067431969728 2.08509006597264 2.08123796442495 2.08294948850263 2.08687796781012 2.08944891778548 2.09206761971977 2.10571035768442 2.10571035768442 2.11217570426973 2.12184343943254 2.11882420497462 2.11929490971752 2.10650262918928 2.09355044793416 2.08449568450296 2.08958016003853 2.0842273593686 2.05192615248866 2.04363176116323 2.02582012841112 1.99935082130545 2.07726906077077 2.00038795570598 2.00823042402875 1.99977052628722 2.01047108944113 2.0212567438977 2.05942299348581 2.05371234048809 2.05596635141492 2.05588322450331 2.06155753264605 2.06662840043482 2.07331867416958 2.08805793120782 2.10460591618827 2.10756977858297 2.12350023680824 2.13625222793319 2.13823010032002 2.13280006363381 2.12149961370422 2.11102672623647 2.06336511116816 2.0293517001379 2.05800654473557 2.05259449486557 2.09254084584886 2.07301153465541 2.07442164926155 2.04340761038583 2.04679660410895 1.8809685462828 1.09051225669115 1.0810444119833 1.07266808297535 1.08092135882039 1.09012491500256 1.21721524957431 1.76395582369602 1.76080427458423 1.87506713986893 1.99810170639954 2.03071089076709 2.04794407133073 2.02453177493343 2.02971777212689 2.05831892379248 2.0718092143592 2.09477898375971 2.10860908728441 2.10881038791903 2.10888305571571 2.11128076113506 2.10911023446462 2.10911023446462 2.10389002256113 2.10061559743583 2.10389002256113 2.0997936827543 2.08745073729236 2.07727182243458 2.07841542955581 2.07353764176527 2.0646214933612 2.05459414834914 2.04962049326564 2.03083688810813 2.01732093812794 2.0146372655913 2.13826899719463 2.66580090428523 2.65542616285149 2.76581933373971 2.7538361493995 2.823257717992 2.90637443054904 2.9015820657829 2.90564333458752 2.90564333458752 2.92810566477953 2.93666130324027 2.93666130324027 2.94190286816946 2.93685608229762 2.94530514616024 2.94525193503966 2.94530514616024 2.93811609083815 2.94272340289067 2.9405081494513 2.94607500495824 2.93753991100209 2.9388901620283 2.93051971265381 2.9196702550242 2.91182957859919 2.90985353635109 2.91652321372973 2.90002078372657 3.69332760795458 3.64684949348232 3.53726360952046 3.34439931536444 3.3419981786038 3.33690514093198 3.33802040757136 3.34054842740546 3.3425723278258 2.98513857736854 2.99660566960808 2.86811215271032 2.87420423550158 2.88746327544727 2.89956359779514 2.9143088071381 2.92996372290401 2.94092014002741 2.96065706951041 2.97076298503083 2.97713195030397 2.9811579316451 2.99361420354046 2.97181467756884 2.96845191896028 2.89101917082478 2.82612165207493 2.72186102909798 2.19738765851746 2.07361671953222 2.07613031623889 2.0813543075123 2.08377351717874 2.08750725008486 2.08887592884683 2.09767426591039 2.10877283962868 2.11529790825375 2.12371907383845 2.12903165179825 2.13165889287668 2.13676930713268 2.14772879564723 2.14772879564723 2.14801145589253 2.14723168424121 2.15065180967559 2.15585884810116 2.16352623644159 2.16633738041483 2.17000643731893 2.17028317180202 2.16546312317217 2.16511869971653 2.1583986928234 2.14820593609559 2.13909748478164 2.13355021994783 2.12802248351547 2.12330914187972 2.11522243379213 2.10784875912341 2.09509388722805 2.21639803757204 2.71862490153613 2.93318881488313 3.00828788958614 4.72942674913987 4.67242992199822 4.80710570685584 4.87729483391172 4.80863151031848 4.73224993911592 4.78533775224613 4.84881392622834 4.85942002322588 4.69129925139089 3.74862116530842 3.70211800333895 3.7773490942673 3.81396110044247 3.76683262234262 3.76854441164143 3.72670221149998 4.60906936069617 3.72746042494104 3.81465090652491 5.42143695702501 5.20118792573635 3.82450991943204 3.76504225820776 3.74053627480973 3.73400465507432 3.72391584043523 3.73224542834239 3.73470829430239 3.75077914165338 3.51365432352561 3.0153664716796 2.89970287353 2.94236447628437 2.98496099230857 3.00238784375376 3.0215423446373 3.03007761502578 3.02531596915761 3.02144387464168 3.0189847327356 3.04507455267164 3.06395311940207 3.08056314487094 3.0854489973916 3.09334397740541 3.08761906709851 3.07412053527207 3.05547757317646 3.01576126956789 3.01239158508337 3.09203837881439 3.12602445519606 3.15138696619676 3.12729724860521 3.08186216845589 3.11128945396695 3.14190050409081 3.15365154416375 3.15866935733708 3.10557238492144 3.05114865482031 3.02794870262217 3.01820952491265 2.87599266753194 2.86275229563637 2.84686476915479 2.04209488051562 1.78259477329608 1.49563115876615 1.49135956808132 0.466703317996671 0.125380974702117 0 0 0 0 0 0 0 0 0 0 0 0 0.483877334639097 0 0 0 0 0.125808350064813 1.04431293378743 4.39867034239148 10.5837298203179 10.6998217883967 10.66346292723 11.0940938741187 10.9753685906899 6.96833635404957 4.72719055010172 4.73078429645297 4.7665317564062 5.24943949786257 -9999 5.69299986144601 5.80847553027643 5.91002765461822 5.89007888249595 6.00018435375635 -9999 -9999 -9999 -9999 -9999 -9999 -9999 -9999 -9999 -9999 -9999 -9999 6.34872018313289 6.30626003064885 6.20548912031166 5.93082929888563 8.70616829116978 7.9810153012235 11.05162806137 7.80373481807067 7.74885359829044 8.17446465897636 9.73418703255057 9.48718289358349 10.0542020217527 7.48580980766541 7.45817490577365 7.48400011898266 7.47808984096473 7.45008586376948 7.54016127641081 7.56350373764895 8.17942499578385 8.22836281837338 8.31400413659046 8.36968920624826 8.58091076334488 8.60484287214218 8.61231952252157 8.6926212336424 8.78903380582993 8.79805427705053 10.8858006266856 11.5039558016683 11.6253750059466 11.7423974068616 11.162770693828 11.2462221765667 11.7034187574789 12.039972722591 12.0643748081646 11.9274738037056 12.1407876959648 12.1219517261326 11.6122255414066 11.843493237308 11.8881980962285 11.7367476937265 12.3306710858976 11.7051666780941 11.4554401875159 11.477610919049 11.827644963075 12.0937147818367 11.8211792140618 11.6810357636503 12.5039478519592 11.7347278910412 11.8609663162608 12.0236403958881 -9999 -9999 -9999 -9999 -9999 -9999 -9999 -9999 -9999 -9999 -9999 -9999 -9999 -9999 -9999 -9999 -9999 -9999 -9999 -9999 -9999 -9999 -9999 -9999 -9999 -9999 -9999 -9999 -9999 -9999 -9999 -9999 -9999 -9999 -9999 -9999 -9999 -9999 -9999 -9999 -9999 -9999 -9999 -9999 -9999 -9999 -9999 -9999 -9999 -9999 -9999 -9999 -9999 -9999 -9999 -9999 -9999 -9999 -9999 -9999 -9999 -9999 -9999 -9999 -9999 -9999 -9999 -9999
-9999 -9999 -9999 -9999 -9999 -9999 -9999 -9999 -9999 -9999 -9999 -9999 -9999 -9999 -9999 -9999 -9999 -9999 -9999 -9999 -9999 -9999 -9999 -9999 -9999 -9999 -9999 -9999 -9999 -9999 -9999 -9999 -9999 -9999 -9999 -9999 -9999 -9999 -9999 -9999 -9999 -9999 -9999 -9999 -9999 -9999 -9999 -9999 -9999 -9999 -9999 -9999 -9999 13.8865723613868 13.9133220831891 13.3283391174332 8.8649626067445 5.46152767258644 3.20871912448866 2.93275245657763 2.73244223052242 1.80505773910128 1.15637733990807 1.01403471997428 1.01173252579466 1.0118483789249 0.996385731828281 0.998838724808298 1.00130540494578 0.982785118545915 0.98524168356614 0.956874779452276 0.664691588612182 0.127328843854033 0.661309677478794 0.778549126867021 0.776571636594214 0.776571636594214 0.855306946431075 0.911133588143358 0.99889421081231 2.79108074826034 1.81854727653016 1.01687225530737 1.1458521692847 1.89887925737139 2.53300873225143 2.51758657664265 2.51905713910909 1.99717810700059 1.99623508062748 2.02733401161379 2.04862378117275 2.06102443870079 2.05718267834883 2.0658378785661 2.07282045324601 2.07146807772938 2.06744972308568 2.05881729191262 2.05484553964185 2.05620438361604 2.04451479789842 2.04698813169613 2.04187354080294 2.06950663044054 2.06938978895729 2.06682482230895 2.07268570062085 2.07268570062085 2.08463263308892 2.09514436131476 2.09720910041692 2.09803110082263 2.08790184985899 2.07665137538315 2.06957510533472 2.06605199680434 2.06720818777967 2.03346448977517 2.00386730656413 2.0170533586868 2.00778941058877 2.01243044001764 2.00924323653373 2.11817193600977 2.04381448023586 2.52748696648903 2.78966201476451 2.79907474424129 2.8101554073825 2.074462734238 2.07259591851695 2.07780136222628 2.08740863899141 2.10197528116314 2.11413342478914 2.12978031457633 2.13220080578653 2.14446340156229 2.14102560528185 2.12970768586177 2.10264236441051 2.07546530003027 1.98310178223132 1.97762505074875 1.97253958662623 2.08087016617103 2.05129893693561 2.01359829606684 2.00844096824695 2.00835689811417 1.9540951305191 1.57102926542879 1.06995952832422 0.988794670123082 0.991279342118354 1.01800173474829 1.06984024215697 1.07820262240696 1.21582712081159 1.21324536099206 1.75607614200064 1.94980717654657 1.99878342584799 2.05876504737591 2.02844669274124 2.03365224974592 2.00120745864183 2.06539336857574 2.06795313676347 2.11380213248763 2.099970006373 2.10263607471148 2.11672674342448 2.11401849404108 2.10886087820449 2.10642292192693 2.10372382427783 2.10639440572485 2.10173114663405 2.09244919966649 2.09244919966649 2.0903221464988 2.06086193717293 2.06447698150584 2.06435626609375 2.05437817741751 2.04516034896198 2.03442250990002 2.02341177701217 2.02941012986915 2.1394997403481 2.47737896320527 2.47048011679553 2.65232422282955 2.82719018033363 2.75964529349403 2.75971417902546 2.76338594734005 2.83504117477384 2.8791583048006 2.91177640301248 2.92790104746275 2.92180145338312 2.94535035640422 2.94937412781425 2.93417754154126 2.94681273978959 2.94059026186958 2.9455742156343 2.95686017556249 2.94893827966969 2.95862067260952 2.94373752309693 2.94300198360197 2.93214697680809 2.93248028504374 2.93037483553317 2.92271669331753 2.91757053356978 2.89681278008931 3.01571928218767 3.0178909627378 3.01370549290193 3.01145343532943 3.00725930728972 3.00732421917048 3.00315189044749 3.01190453917367 3.01195846792919 2.88546358728905 2.89154102349264 2.89621559635571 2.90412331878412 2.92201419330841 2.9282101504287 2.94914477848676 2.96239239919546 2.97452499689643 2.99096365959989 2.99485040173767 2.99772696910501 2.97577542977864 2.9612814794176 2.93820284969153 2.82305271529562 2.71951328607114 2.54182833367078 2.07106798062573 2.07964150894977 2.08379036632976 2.09223406264275 2.0922796335892 2.09475042618886 2.10309451242065 2.10605454220339 2.11126522815499 2.11905365553169 2.12070650153729 2.12601509230556 2.13351438931858 2.13539373536895 2.13951326822059 2.1380452222126 2.14494163002922 2.14954361288892 2.15022235432645 2.15701292538891 2.15941625805125 2.15128838100736 2.15081852332134 2.14231754025076 2.13769191355076 2.13410192481069 2.10910634482809 2.09535776442536 2.08994143348183 2.0814569463106 2.07341173727839 2.07338154759342 2.0822018832485 2.09073107339164 2.08513510820177 2.5450058962403 2.93823709127074 3.98562947213204 4.83863253744573 4.92735580688449 4.56767250995858 4.1347376180002 3.93005673248562 4.04848118661367 4.38071440562862 4.27682090763849 4.05804674139483 4.03998561392605 4.20698872445716 3.64079955328962 3.69457222792689 3.8139348230668 4.49229671315785 4.25662935311059 3.75761806627451 4.21759874366175 5.47464313034808 5.56698014527787 5.59151813127215 5.56784995520168 4.17221356085638 3.73946499540313 3.74069715702927 3.71738319135305 3.73016115846212 3.74513124893809 3.73182857084781 3.73468787407442 3.73680176701349 3.62530428332331 3.34779810539122 2.9105247772863 2.97301054237011 2.9984046183146 3.01683047355436 3.01958535953441 3.03122796736846 3.02994072909036 3.02196599312893 3.01751719090921 3.0432220693135 3.05924851746649 3.08442338566954 3.08771308256134 3.08746770591674 3.10100577144565 3.08527592990198 3.06945539700971 3.04042246537206 3.0596971740371 3.12328637220902 3.15661008280301 3.16403078585903 3.14093350490708 3.083275031259 3.0782157766378 3.1298084742059 3.1508054471976 3.13531641848665 3.02031672816671 2.80653133788734 2.59622530294283 2.57701147386928 2.20302530968798 2.18414763790566 2.03192245220401 1.98180689583504 1.60351303854386 1.2310790461552 0.776954140614166 0.465558504406607 0 0 0 0 0 0 0 0 0 0 0 0 0 1.6822882306114 0.631552262765352 0.632363082134826 0 0 0 0.825202382878376 3.40157389816513 5.33563588985749 7.80659763861027 9.86019025881051 10.9595872873148 9.77977652553606 10.2157649378503 4.66344220699073 4.72122287413696 4.74040579884798 -9999 -9999 5.70909654776422 5.72654874933375 5.7896733135579 5.88948324274964 5.95174830550828 6.04393004071598 -9999 -9999 -9999 -9999 -9999 -9999 -9999 -9999 7.42264497326815 7.3202103822272 6.85780074805615 6.35059708316011 6.31466306304665 6.21766313371926 5.84486958113385 7.48830475418393 10.2983208057551 9.29386353190349 7.52222982676469 7.28971117155544 7.28299901827127 8.26946671285141 7.94001988850343 10.8816697238761 10.1989487001576 9.08080111999551 8.02398486537605 7.56070776509752 7.47091060473957 7.58234707238699 8.20438865661125 8.33515018957701 8.44379991192158 8.54323825300209 8.58363284822206 8.652488363969 8.68233783629249 9.66030535665328 9.23481728262341 9.78212339289213 9.6263978640226 10.308611067802 10.8484667702896 11.2178437760159 11.2174220271192 12.0003233537749 11.896673635288 11.7810067618059 12.0446494873787 11.8399277408349 11.7812990053522 12.1848005321427 12.1057402191224 12.3197674384391 12.4952666365913 12.536316493041 12.2769137078695 12.5064985824755 12.225278139441 11.8788391003749 11.4116923889215 11.9083592878176 12.2690177647004 12.827077262881 12.1839032973328 12.8829675470779 12.9169250954564 11.9170396955642 12.7029573820205 -9999 -9999 -9999 -9999 -9999 -9999 -9999 -9999 -9999 -9999 -9999 -9999 -9999 -9999 -9999 -9999 -9999 -9999 -9999 -9999 -9999 -9999 -9999 -9999 -9999 -9999 -9999 -9999 -9999 -9999 -9999 -9999 -9999 -9999 -9999 -9999 -9999 -9999 -9999 -9999 -9999 -9999 -9999 -9999 -9999 -9999 -9999 -9999 -9999 -9999 -9999 -9999 -9999 -9999 -9999 -9999 -9999 -9999 -9999 -9999 -9999 -9999 -9999 -9999 -9999 -9999 -9999 -9999
-9999 -9999 -9999 -9999 -9999 -9999 -9999 -9999 -9999 -9999 -9999 -9999 -9999 -9999 -9999 -9999 -9999 -9999 -9999 -9999 -9999 -9999 -9999 -9999 -9999 -9999 -9999 -9999 -9999 -9999 -9999 -9999 -9999 -9999 -9999 -9999 -9999 -9999 -9999 -9999 -9999 -9999 -9999 -9999 -9999 -9999 -9999 -9999 -9999 -9999 -9999 -9999 14.0224541152539 13.9729008034728 13.9112647050219 12.7641261296194 7.58869104378834 5.92709297377475 3.77083544980735 3.1156671186056 2.88183875201452 1.13423232001833 0.982364254561891 0.951796854904678 0.94951820068291 0.947154098850912 0.944899920687607 0.947251660884219 0.949615451761215 0.908807169419674 0.911048748493128 0.855306946431075 0.472926268083684 0 0 0.127600559716035 0.128092373108964 0.128224965788154 0.473126517740383 0.853044979878673 0.906490560336158 1.1542949252681 0.947300195345098 0.908849750331322 1.00124991269884 1.68486935889067 3.16584307502003 2.82891807050604 2.59066663383784 2.57282347862922 2.69960779268597 2.84753366535761 2.72405449469554 2.49108845591605 2.01674350628018 2.04596204067512 2.03529229755168 2.0324149378848 2.02224875991189 2.02220331560634 2.02453059934537 2.02446194757473 2.00208260330502 2.02713776062953 2.02221144348446 2.03430628289577 2.03178410261562 2.02960866118667 2.02960866118667 2.02954186600136 2.03437977009492 2.05268710739619 2.07293470423685 2.10911765438085 2.57390966691027 2.80880111804716 2.56875591720007 2.56266931820681 2.07972079668945 2.06866763855111 2.77579160842996 2.76794052697838 2.76287311108123 2.85063375419676 3.42373111698662 3.65858600814737 3.52776195590448 3.09148915181862 3.03696131211373 3.04784779811259 3.05565475517338 2.9705201140434 2.57078182380605 2.0949353061434 2.10122797874681 2.11254126372384 2.12664510746596 2.13402435293572 2.14299620746658 2.14598474114331 2.13729374955207 2.0835227175864 1.99068594131718 1.91498907266687 1.9099947695323 1.90223457980293 1.89703324542763 1.89011638568488 1.96217503838448 1.96213562317493 1.87713997508644 1.87690243270032 1.56902051654651 1.07550072185044 1.05547739204697 0.89065999861006 0.810773752716379 0.988701758031986 1.01800173474829 1.0670883358795 1.06453201556103 1.08400927018178 1.755414399785 1.87226327302005 1.87246824382679 1.94588369621486 1.99897937521975 2.0040935843408 1.9528566391405 2.07551635549227 2.09530142772483 2.09654395738199 2.09123041575506 2.10925347190803 2.11375839388007 2.11114564517287 2.11404238651834 2.11409248074904 2.11149148110112 2.10981330914222 2.1097626443069 2.10711451198247 2.10398898868413 2.08193797246736 2.05330560028352 2.04393657934568 2.0476352355374 2.04501833084504 2.03911945417312 2.04489988498762 2.03544241592129 2.04389638301526 2.02786818113885 2.01720630056267 2.13442705930691 2.13095231270055 2.48040787450641 2.48040787450641 2.4780599625047 2.65834469319757 2.77167382916494 2.84107770446977 2.89137426894987 2.88305599818444 2.92425979419096 2.88692601939243 2.92181353850014 2.92181353850014 2.92181353850014 2.91583681035128 2.93584122064117 2.9485251991059 2.95780147943541 2.94763515538141 2.95044494938214 2.94768684319255 2.94308109970847 2.94081237599112 2.92797222345844 2.92364088809177 2.92114859391447 2.92361135372752 2.91176208411067 2.91182718679727 2.9030973545806 2.89683739597065 2.89476702348505 2.90209115621217 2.89398134581525 2.89398134581525 2.891466521674 2.8961123071205 2.90017901899071 2.90625627326892 2.91385201369593 2.92822357035462 2.94945831390161 2.96026345552268 2.97272780277114 2.98518107745234 2.99478183503987 2.98036887533141 2.97987641477133 2.96264226527504 2.93896471640361 2.82177608652504 2.72277363474668 2.19322710776418 2.06706146979857 2.07688221803269 2.07917515393991 2.08163208203305 2.0944054734478 2.08391250929215 2.08646646263614 2.09383191288193 2.09376179719984 2.10081823412288 2.10338577287915 2.09888553607248 2.10513517739718 2.09282357764161 2.09827523728189 2.0979955116864 2.11621585980694 2.12996113161917 2.13237852919311 2.12278423819657 2.1234775636416 2.12561580374331 2.10572797053777 2.10209424614012 2.09641990877849 2.06180258404949 2.04751044286849 2.02638155635127 2.00225970133678 1.99448657598206 1.98928166339772 1.99967237613546 2.03085161357219 2.02904827653549 2.06737662890413 2.07008884491366 2.67993226853104 4.17687846012564 4.95046996927293 5.0144416083768 4.64232409144266 4.13244933338945 4.08550812370301 4.06868482502859 4.55153433412884 4.14261721318469 4.68870123353255 4.70197517119045 4.85378231174749 4.68278642540066 4.43270111361264 4.73241958005686 4.484775309001 4.49476794722756 4.71203180074917 4.24709531226024 4.23689237323724 5.58251453019315 5.58462870118112 5.59958409454985 4.97741102371219 3.70816491233593 3.74290775154577 3.74717322250867 3.7610132766472 4.99971075212621 4.22300167817159 3.75436413918334 3.73810819466946 3.76333270734464 3.75309727268711 3.53976176195985 2.93970987131809 2.98608669906031 3.00703124002109 3.01680123364923 3.01739523729096 3.02905265115924 3.03655847941237 3.03433475006597 3.00719792543787 3.03280817343909 3.05911120020605 3.0706195376621 3.09436430757772 3.09464819424478 3.10798788036855 3.0960905388598 3.09121176993579 3.08174654946041 3.05960587791901 3.12887480359796 3.15860673580314 3.13671931567685 3.0274072288861 3.03017221752064 3.1147111779147 3.02698012359284 2.95450325785199 2.29514337456776 2.14596173692169 2.11693281491089 2.09212198224811 2.0765112321392 2.03179679567106 1.99705906581264 1.91604807125874 1.81422906782797 1.40451285036599 0.591432326865803 0.463118447528069 0 0 0 0 0 0 0 0 0 0 0 0 0 0 1.97987504618073 1.66026384975023 2.11657476283815 1.29596127664347 0 0 0 0 1.69067416927138 3.27807676630674 8.3326809828931 10.592369681029 9.34071487760239 10.7736388301301 5.55730140919245 5.17618773935456 4.72635815225653 4.77225030900409 -9999 5.34558450514758 5.61338152967014 5.80258379802056 5.82058664213767 5.86771300744395 5.98679238903365 6.02871135048517 6.0214792342568 -9999 -9999 -9999 7.44842676941833 7.38650667754304 -9999 7.31253084266109 7.51755450707569 7.16991781126501 6.36754434588281 6.31400982065208 6.23545654864014 5.98049911318593 7.45393468336276 11.4606149984552 7.48752656685074 7.08321974360302 7.26879035052374 8.26588768924713 7.77802141169162 7.803368973995 10.0023160832417 10.920192398674 10.8887407822236 10.4329529501521 9.74559997774785 9.62587287214689 9.88999959518044 9.85505463569339 9.6878524965146 9.04723862372907 8.64289649575591 8.65745350981072 9.68234253114548 9.96617297382457 10.3754690956806 10.7236799071286 10.9792076413815 11.6095063928367 11.7818176703402 11.8143131922521 11.6596893747139 11.8806048373168 11.7201910147715 11.5731629103773 11.7136863242883 11.8198898213122 11.6189494985702 11.700365332118 11.6071755832959 11.2302711411768 11.554412016403 11.5488530411625 11.9876106457984 12.5231597247791 12.7577959066897 12.7470647570198 12.1064279671742 12.7337104771763 11.5896342117946 10.943953017211 12.5134122780263 11.5159400978388 11.7286171691191 11.8611507347627 12.0427927467741 12.1611223950889 -9999 -9999 -9999 -9999 -9999 -9999 -9999 -9999 -9999 -9999 -9999 -9999 -9999 -9999 -9999 -9999 -9999 -9999 -9999 -9999 -9999 -9999 -9999 -9999 -9999 -9999 -9999 -9999 -9999 -9999 -9999 -9999 -9999 -9999 -9999 -9999 -9999 -9999 -9999 -9999 -9999 -9999 -9999 -9999 -9999 -9999 -9999 -9999 -9999 -9999 -9999 -9999 -9999 -9999 -9999 -9999 -9999 -9999 -9999 -9999 -9999 -9999 -9999 -9999 -9999 -9999 -9999 -9999
-9999 -9999 -9999 -9999 -9999 -9999 -9999 -9999 -9999 -9999 -9999 -9999 -9999 -9999 -9999 -9999 -9999 -9999 -9999 -9999 -9999 -9999 -9999 -9999 -9999 -9999 -9999 -9999 -9999 -9999 -9999 -9999 -9999 -9999 -9999 -9999 -9999 -9999 -9999 -9999 -9999 -9999 -9999 -9999 -9999 -9999 -9999 -9999 -9999 -9999 -9999 -9999 14.0584601005706 13.9438038633801 13.26766080656 8.08150322278983 6.70993107702509 4.84697738042173 3.98631971882086 3.12530006947915 2.49220350253146 0.91290631539227 0.666389886384719 0.780354376174428 0.855094776256351 0.855094776256351 0.855094776256351 0.852972495072285 0.853008938488745 0.853044979878673 0.774507824922745 0.659623784640838 0.471881505207723 0.12749622597769 0 0 0 0.128351494202372 0.473219207202974 0.471974235711075 0.776458178496827 0.906447102964936 0.776505823644447 0.776528551922667 0.908764272841036 2.58083807486998 3.01002337673492 2.66406704915982 2.04416152762462 1.96237570478533 2.16597513033259 2.97045483008413 3.18348736408587 3.18816733788471 3.03183981952794 2.92313945103004 2.46568129775295 2.46988116760003 2.45435866492811 2.46207817667755 2.43458096504388 2.73486962076373 2.75196980939531 2.75112396902317 2.74532873963963 2.72161482360339 2.86472452313555 2.86063412594887 2.9498431096617 2.96982475519086 2.98577262888218 2.92406622579239 2.93708185810332 3.04305224645668 3.1113113389922 3.16114073918115 3.16135458853168 3.10969207900896 3.10596653956934 3.10004738008492 3.02926837085411 3.01799994505698 3.07607411613803 3.58682121786114 3.81198003630808 4.01056661656053 4.02308179676928 3.65781343154349 3.15545760847319 3.17459389992621 3.18239213458503 3.1926614984379 3.0915808922754 3.0047603895751 2.85590984977758 2.60047910878216 2.12919188996306 2.14517142216756 2.15227693517648 2.14081401301973 2.10962687923091 2.05082021492349 1.9224436690297 1.80286816591323 1.60167127818123 1.59460789872758 1.58472365402818 1.5798450314534 1.88467326193233 1.87718805854391 1.87225203698474 1.56077532242372 1.20717346617609 1.06453201556103 1.0128481996526 1.01526345351743 0.888357944485641 0.808735258339207 0.98623038078282 1.05547739204697 1.05559221329423 1.07826418544587 1.56336269979747 1.75657663867329 1.75676319844019 1.75833275406041 1.87327511411847 1.95214862855034 1.95714148211046 2.05002518636658 2.07554048939367 2.08115190663554 2.1005688039921 2.10429476779968 2.11328156775778 2.11584020186079 2.12649321577086 2.11901325758568 2.11679628019736 2.11411821917371 2.11773873708637 2.11143628996207 2.10985350742556 2.09854543491592 2.08009296498385 2.07501515409012 2.0449959994378 2.05284374790567 2.06205757262512 2.0690838288096 2.06180758673439 2.05301814998396 2.04814701403071 2.04566023400426 2.026043420925 2.02841663452446 2.01698241751582 2.01140701541851 2.13215229157128 2.4731617423186 2.67415578649286 2.78713141334469 2.77746362232386 2.78120760176633 2.78120760176633 2.78350698821249 2.89398696681314 2.93844123850191 2.89148063568019 2.89136882019342 2.92809735696149 2.91349453674038 2.93318773222033 2.94443848094029 2.94660013894682 2.95189206962507 2.95020627905286 2.93532584460119 2.94082662589269 2.93460546130955 2.92986472028223 2.92581374712503 2.92375957481985 2.92151796238798 2.92151796238798 2.92022816090615 2.91404357644404 2.91007176420814 2.90807477286884 2.90382777418318 2.90129822927961 2.90117976579991 2.90518220373614 2.91803207733378 2.92835335766051 2.93868730192581 2.95654688430574 2.97067177534369 2.97490165530037 2.98224408166268 2.98831204088606 2.99446681626162 2.96475839924182 2.88563425660298 2.82331899046371 2.53412997041466 2.19550625104158 2.06423589011434 2.07419259932075 2.07396650527958 2.07101069796475 2.06465201935598 2.05382503735328 2.03972299762033 2.04225942415213 2.04567676542221 2.04868692360148 2.05378913125943 2.0256115690682 2.03075164711262 2.03237430891128 1.9971825058296 1.99722357988142 2.03486876361932 2.06811598799569 2.07083942658589 2.07147065913947 2.07047518035584 2.03403783961824 2.02827314640266 1.97288578500782 1.96201196185676 1.93787365903158 1.93787365903158 1.84988968478765 1.80539155430987 1.85909981737101 1.85189770259978 1.84468888199719 1.87332279549831 1.95578193665213 1.98939628978573 2.03838845234981 3.63290864036601 3.96108559040387 4.31915601125496 5.00558509827641 4.64983208840155 4.17251519378061 4.13661138742393 4.13317154372252 4.11678838143756 4.58621310381902 4.56064619355491 4.84274374963691 4.95411229339751 4.98075725208296 4.85356674703353 4.84519179179107 4.88504343586955 4.80648949481996 4.85610742451721 4.81218639258165 4.81450445579625 4.7729073926554 5.61935109035587 5.61550820639561 5.36487118139711 4.21726684565728 3.74562298613593 4.43483683241475 5.63417468475625 6.11609234530644 5.64042035270629 4.86556377491195 4.25755012419845 3.72467956296588 4.27211206533797 3.79980175617439 3.36351268690931 2.95090945277769 2.99802344250969 3.01324030425434 3.01893590124758 3.02602116606526 3.03985070601468 3.04849533215821 3.0365069343961 2.99772099793535 3.01751612308972 3.06545943700041 3.07753261530525 3.08521275403693 3.09698948208235 3.10740026266597 3.11579705972169 3.10285114352116 3.06735843809407 3.0855220135399 3.12299960103452 3.14814157079347 3.1465861100459 3.03228144372577 2.95647886812309 3.02687991442521 2.94890295786979 2.63979001953705 2.13286537486757 2.10501473448258 2.07546291834436 2.03819982192304 2.00706964900519 1.93880075532243 1.878884423893 1.5878654690628 1.28608589420052 0.589868179299688 0.124695154432255 0 0 0 0 0 0 0 0 0 0 0 0 0 0 0.0245955959425381 1.68503383197051 1.68441135300362 3.79783319066228 3.95070018792322 1.17632301210173 1.09800737939962 0.730419155691189 1.1184261241682 1.19440895483578 3.05423265363384 4.88408208940379 10.6083662187305 8.92657913216081 8.50129588400598 10.8054976411605 7.81063171928128 5.69038135241047 5.71899082204516 4.84702848127724 4.85040458129115 4.89350140405812 -9999 5.43205191238159 5.72540076686804 5.89374044322576 5.89521400450032 6.04206165739334 -9999 -9999 -9999 -9999 -9999 -9999 -9999 7.51076468663124 7.54458992858283 6.37174781333929 6.31741731306171 6.24642678029174 5.8186114293407 10.8200578804814 11.115626142708 9.32315010471081 7.52316175238211 7.25961688495253 7.94340325899366 6.90239075219093 7.32575765143797 8.93578212037451 10.1228051466211 10.5784495633713 10.4470138749461 10.4595411738042 10.4324733023926 10.5067657628772 10.5268222706661 10.5546540471332 10.5074638640311 10.4813713616811 10.2871615838462 10.1985697003306 10.5125331679353 10.8497253242384 11.5225608673739 10.8038044567258 11.0027905962841 11.138833701711 10.7395447753576 11.0981756200124 10.9924422874647 11.4183162973349 11.2532900610071 11.420989703689 11.5014509727515 11.3713806901793 11.4172200506785 11.3232260668857 10.4268747108128 9.99794722318294 9.93986973865304 10.1164906885095 10.5292704628404 11.354554470227 11.9856538673665 12.0029413589811 12.3886763438611 12.0274260159601 11.2880448833635 12.3288642829577 11.7303656888248 12.0549133396027 12.0669535957 -9999 -9999 -9999 -9999 -9999 -9999 -9999 -9999 -9999 -9999 -9999 -9999 -9999 -9999 -9999 -9999 -9999 -9999 -9999 -9999 -9999 -9999 -9999 -9999 -9999 -9999 -9999 -9999 -9999 -9999 -9999 -9999 -9999 -9999 -9999 -9999 -9999 -9999 -9999 -9999 -9999 -9999 -9999 -9999 -9999 -9999 -9999 -9999 -9999 -9999 -9999 -9999 -9999 -9999 -9999 -9999 -9999 -9999 -9999 -9999 -9999 -9999 -9999 -9999 -9999 -9999 -9999 -9999 -9999 -9999
-9999 -9999 -9999 -9999 -9999 -9999 -9999 -9999 -9999 -9999 11.4083471533241 11.5631927369124 -9999 13.2017612230318 12.9170013999099 -9999 -9999 -9999 -9999 -9999 -9999 -9999 -9999 -9999 -9999 -9999 -9999 -9999 -9999 -9999 -9999 -9999 -9999 -9999 -9999 -9999 -9999 -9999 -9999 -9999 -9999 -9999 -9999 -9999 -9999 -9999 -9999 -9999 -9999 -9999 -9999 14.1037009942488 13.9449478748304 13.010596758634 8.40264865705965 6.58839975805025 5.38905548004065 4.22699412629049 4.03213125611056 2.85391052139563 2.05757214648487 0.857000496443507 0.664666530674006 0.475721228326553 0.474486201683958 0.661295454277453 0.661287027858211 0.659604851642173 0.659612246288328 0.472001101800707 0.471974235711075 0.657917002926384 0.470724731446638 0.470751610425003 0.59664477282022 0 0.46866821944396 0.747352728664749 0.747352728664749 0.747003822002195 0.934225298144049 0.659623784640838 0.473091296210792 1.22945753033972 1.93372737855106 1.95659424964321 2.14900168467225 1.71398365353404 1.23821435676502 1.25313641002559 2.69181085729869 3.17536888581373 3.27630754516444 3.2946827511261 3.26674668146227 3.24273468856955 3.1043925030264 3.2038794273554 3.14153251145002 3.11351849556654 3.13989478012179 3.1316023429272 3.12750370302803 3.05417213744601 3.04912269502716 3.07432979625649 3.02698629335418 3.04936458287183 3.11013613853163 3.12868602115649 3.13665608268013 3.15876841148088 3.18283982286161 3.20477848117052 3.23500576145544 3.24643502151165 3.24137666399149 3.25365452662421 3.24255770339805 3.21640172751465 3.18152521339532 3.19554824091836 3.28029282673112 3.92554592577291 4.16673642697764 4.37709792497969 4.67124165537775 3.96409497587091 3.2328616020902 3.25046103916571 3.26036927270624 3.26332010525737 3.24190031665902 3.22286571211216 3.11230091990418 3.01602258147398 3.16275936430384 3.01957016371161 2.13645149204816 2.14171627176323 2.08721986686733 1.91773073602788 1.80570665303321 1.11810022666043 1.10752499102723 1.10182540722185 1.22356222394919 1.22385286422871 1.21254226225584 1.56363577341233 1.74955666348279 1.74479106350761 1.19640962534286 1.05916934593049 1.03173296529999 0.981186538199187 0.941418534247349 0.888421301543402 0.983725304179789 1.01546889765657 1.03705386701973 1.06995952832422 1.56494840685956 1.56781239746548 1.56790548482467 1.5679837036426 1.75790297660002 1.95540106432614 1.88014101524011 1.96042453647193 2.05681792165758 2.01612411682161 2.10721154638374 2.0861007110054 2.10145902799578 2.11321111917464 2.12298117661888 2.12034330329182 2.1079885907008 2.11861482699924 2.11866014687324 2.11616726400263 2.11079280303376 2.11149965756757 2.09821402009965 2.09886366098667 2.08359802591851 2.08619195105732 2.08382559903528 2.07834792711392 2.06804065408735 2.05128496024141 2.05123743388259 2.05597585072231 2.04284544557804 2.04284544557804 2.02937553918007 2.03274302131348 2.01479892447004 2.01835403696762 2.14416257745081 2.49947581944958 2.53225105366012 2.54299858176098 3.23977336032508 3.55696211948031 3.76376656911729 3.83203349971442 3.73389251386916 3.59065915992168 3.34699040803075 3.38898704901041 3.65309487321297 3.43231180398624 2.95052994056162 2.93476345294964 2.94446121447229 2.94738076724382 2.94332581186037 2.9453923189937 2.93921485975512 2.93454713644885 2.93878062649285 2.94017790922372 2.93612788349356 2.93048358735034 2.92392504757277 2.9210271292404 2.91220842351684 2.90388230270862 2.90788332805253 2.9078428108045 2.91613849317838 2.92234057061868 2.935107389796 2.95040678280974 2.96466875166351 2.97295578726298 2.97236998204816 2.97804288879493 2.98250470820953 2.95510484843146 2.93687199957854 2.82222365740733 2.5333520244903 2.19537561398569 2.06386747149202 2.0583709926801 2.0522529930024 2.043551803779 2.02697479066464 2.00265266725133 1.9675124413503 1.96982646254404 1.9184225890654 1.92325076742517 1.92382029348743 1.92385801235631 1.84968944089485 1.84785757271035 1.84993445757944 1.84630714874816 1.84266625629338 1.83442574869229 1.92405721001684 1.92666963359668 1.92071949169496 1.8321407687743 1.69853722424759 1.67876559869888 1.46061630913931 1.41986681643719 1.36229140166825 1.28308813443775 1.28306606130348 1.28196073772129 1.34715915265335 1.34206789405133 1.57108443508984 1.64080863112444 1.80474974909296 1.93601950760195 1.98845460123105 3.37661414559957 4.65994693660576 4.9309423239367 4.6355492864825 4.15233285587533 4.14399246035273 4.12873814990968 4.12944260627646 4.1258546663144 4.12344768549728 4.56892032665968 4.84929556680949 5.00554664785479 4.97974709872875 4.97319816493409 4.96758158354095 4.91449194116299 4.92536232436438 4.88671736454325 4.8528203304791 4.95489768338927 5.60790570485188 5.58699712458196 4.75936193708778 4.46187156908988 4.23239260150026 4.23578826150323 4.87909063808633 6.73123219067924 8.39252021311617 6.20817245818693 4.76496758925565 4.50180287657182 4.51450313803839 4.76249148431625 4.20484786459075 3.03016676298478 2.96729296211611 2.98702945141816 3.01561502426768 3.02799370021159 3.02586329131315 3.02584291009633 3.05197048114284 3.04190867612882 3.04425006414075 3.04059411612868 3.07001653819531 3.0797821380378 3.08574937776557 3.09778689433133 3.10687378172571 3.09262817260851 3.0815699895655 3.0896897714819 3.12420334794866 3.1429003600162 3.15589399688679 3.13196134597372 2.95450226827961 2.8446050688781 2.64505767293922 2.63838597115016 2.28121017884573 2.10467023040296 2.05797624085193 2.037311861699 1.99658987735385 1.93884149483446 1.75427157300134 1.57786518957933 0.579648357871694 0 0 0 0 0 0 0 0 0 0 0 0 0 0 0 0 0 0.889638446571106 1.20927849153799 1.20210723351261 2.07747425305661 4.72853788375448 2.27113958048026 2.28851441368668 4.57482977711123 2.04984197275518 3.19614788392216 3.871327636592 5.36895756364931 10.3107582747298 8.78831108953956 8.39813340742556 10.4193827500593 11.4974370973027 8.51655719310898 4.66655919306339 4.76541401518375 4.81411786148387 4.8491234550731 4.85672438327381 -9999 -9999 -9999 -9999 -9999 6.07394962470774 -9999 -9999 -9999 -9999 7.10870424662293 -9999 -9999 7.43493657281526 6.36939086252633 6.31902746950152 6.22293303827061 5.97036121013932 8.19993870802021 8.06752433164717 10.8506571502865 8.17467660504521 6.71703569467959 7.69267424774196 7.42581515213618 7.9506269528368 8.66379587130509 10.2581504668514 10.9048735741383 10.4391324886315 10.4668507819615 10.5956957622027 10.6699388462707 10.7057907683308 10.7285389372205 10.7386087728502 10.7759471328733 10.7901761101883 10.8477248605552 10.9116792902015 11.579207006412 10.5571829930557 9.90237706821867 9.93457029405945 10.1418127734765 10.5550783866712 10.313476570515 10.5200931188804 10.5719280513712 10.6062480696887 10.8517773064757 11.0378507954427 10.8397019961939 10.3285340176782 9.86329757110951 9.37561535145147 8.99522318613545 8.84117342480821 10.1127982188652 10.5739862720782 10.3095916201881 11.4588226637209 12.5851650458521 13.075644226662 12.3679330328334 12.8867990987773 11.8426698977465 12.0518105210296 -9999 -9999 -9999 -9999 -9999 -9999 -9999 -9999 -9999 -9999 -9999 -9999 -9999 -9999 -9999 -9999 -9999 -9999 -9999 -9999 -9999 -9999 -9999 -9999 -9999 -9999 -9999 -9999 -9999 -9999 -9999 -9999 -9999 -9999 -9999 -9999 -9999 -9999 -9999 -9999 -9999 -9999 -9999 -9999 -9999 -9999 -9999 -9999 -9999 -9999 -9999 -9999 -9999 -9999 -9999 -9999 -9999 -9999 -9999 -9999 -9999 -9999 -9999 -9999 -9999 -9999 -9999 -9999 -9999 -9999 -9999 -9999
-9999 -9999 -9999 -9999 -9999 -9999 10.3169983184119 10.0487724853291 -9999 -9999 11.1169113364527 11.031995765706 13.091029064684 13.3212916325946 13.1838620850068 -9999 -9999 -9999 -9999 -9999 -9999 -9999 -9999 -9999 -9999 -9999 -9999 -9999 -9999 -9999 -9999 -9999 -9999 -9999 -9999 -9999 -9999 -9999 -9999 -9999 -9999 -9999 -9999 -9999 -9999 -9999 -9999 -9999 -9999 -9999 14.2464465630374 13.9887808441853 12.7145402526389 8.47296547619189 5.73461993534828 5.03481640413434 4.03723587212798 3.93300904812198 3.61911770023731 2.81865626875041 2.07449074772304 1.52178148616685 0.66124393112446 0.473315574318819 0.473315574318819 0.128664412086308 0.473294172444176 0.944903813715064 0.943658877621781 1.21963747296764 1.38397830619769 1.04021859092358 1.48673452550187 1.56081386210075 1.6519024873067 1.18109281142972 1.14383840393273 1.14383840393273 1.18403682933564 1.09471985078249 0.914915809888314 0 0 0.574370715850436 2.05089308771805 1.69853315715141 1.24479038444163 1.22397020154271 1.2565710766277 1.28572596675095 2.51790777474361 3.10260561195833 3.15324389350722 3.25921861173982 3.26697680796625 3.27662774750275 3.24382546799031 3.21623806820713 3.21499430846558 3.21937034224072 3.17206822568397 3.13008230090344 3.12321576378981 3.04697434047925 3.01835849170154 3.0254914620431 3.01205983186708 3.06428078940475 3.09302895203607 3.08727634892579 3.12068497108108 3.17386580846306 3.21156378185138 3.23235964077482 3.25390433432375 3.26159305959356 3.27786697875195 3.27962805205731 3.27548460801685 3.26284193174701 3.23749344630061 3.22411056106423 3.73246796828411 4.09871264627747 4.20661680078391 4.28212766841401 4.43567363254385 4.00053121285173 3.29198302346065 3.29260823634347 3.30560475583079 3.30158954081944 3.30415948307829 3.2833255360584 3.29573963906843 3.2781365947414 3.25117670461282 3.19919115630697 2.63567178791537 2.14549767879437 2.1065768994231 1.91614431344506 1.5988937517192 1.11030632983816 1.10104233802117 1.09817047681975 1.08408549726714 1.0812890210114 1.07586824601229 1.07045352037595 1.19659866738263 1.54472409063657 1.53629526692565 1.18288560752247 1.00270987811486 1.00512081666334 0.93669511951196 0.941459311974916 0.981186538199187 1.01546889765657 1.01820401317618 1.05564938763747 1.07826418544587 1.0810444119833 1.20973441650921 1.55972234956563 1.86983593119094 1.86983593119094 1.87189942553911 1.87667233279026 2.05410071086033 2.01828548827806 2.0875621391436 2.05936173729516 2.10991158580205 2.11586737482696 2.11319100653959 2.11055287119753 2.12561157195431 2.12299156346635 2.12301110566557 2.11909548025643 2.11214050782145 2.10420698681514 2.11334852605897 2.10619759637513 2.10578816626749 2.09771675887115 2.08879000000415 2.07081413762138 2.54596475695855 2.54720193432464 2.07264955894206 2.06397378555708 2.06397378555708 2.0617845704046 2.05405774646262 2.04347287677794 2.03262843818734 2.06307189491857 2.53898733887899 2.53364351250379 2.77787798576143 2.917923457195 3.5531452828046 3.8132055091623 3.93739885306498 3.92926910527505 3.87399266078286 3.82605139776218 3.89443398036325 3.93418305541239 3.97112226207255 3.89133384594865 3.78982098290879 3.66995805415604 3.44040086860598 2.96479633108676 2.94827391471742 2.93978078140904 2.93552476003641 2.94536305518287 2.94288351627387 2.94135129671685 2.94283675009708 2.93624790017705 2.93631386734188 2.92871839193816 2.91585775310565 2.91481692446611 2.91481428593378 2.91676129063397 2.92085504146617 2.93021709984498 2.94690774335678 2.95863060137529 2.97115503431575 2.97512366739658 2.97498269081442 2.97430530213593 2.97671572104638 2.92842596648242 2.81517499670146 2.71529143469468 2.18863451630172 2.04825467633061 2.0471738131673 2.01799248751553 1.99409666850522 1.95967326345649 1.90732627016943 1.83322819990333 1.71998257639539 1.71939872294469 1.5313744892112 1.53507201367453 1.5315477369174 1.52447450435235 1.52704766668597 1.51890806542732 1.16357994989612 1.14532750598002 1.14783765899603 1.15027635931053 1.47522018072177 1.47523672357844 1.10258266359264 1.06304370124777 0.879302088013354 0.800510368660812 0.681772020013473 0.683484168197079 0.489788718953068 0.130413965512267 0.130546471334387 0.130666792160928 0.130750168562974 0.259887605177997 0.604064205501813 1.2527692346092 1.51013658902349 2.68718723781859 2.88744910042478 3.72471478567646 4.1270032039403 4.14168934682901 4.11180087542756 4.12705235286041 4.11783164305495 4.11658881772092 4.10705344051234 4.10243123718985 4.10292797763838 4.56020743010346 4.83041018219349 4.96441172115838 4.94762250279392 4.93106867571384 4.94036124658547 4.9411832440669 4.89446698655464 4.91500416063994 4.89197263682345 4.85539831644892 5.52093085313585 4.92836028285318 4.75939645833041 4.75052369740384 4.77578750382862 4.60382202072318 4.7401187218206 4.80003703040918 4.78750780965766 4.81491100153443 4.22225022162242 4.18039668933332 4.74155005885932 4.72163255534881 4.65209021362535 3.53074296820283 2.95155392771007 2.97944656013644 3.02448576647652 3.01635981356169 3.01262171442903 3.03285259391239 3.03530402529833 3.06928580304373 3.93534032276601 3.79345276660387 3.07475304618299 3.07067476678489 3.06414558465042 3.09580225169119 3.10785553777481 3.05231911056448 3.11715445859747 3.1243916565113 3.1401114292918 3.1442081236205 3.1410298581849 3.07630064178666 3.03189067002441 2.83723596693046 2.64437004056228 2.28647598631263 2.12335422353781 2.03190977441575 1.99075951203334 1.94736525014673 1.89288736497503 1.83412243531822 1.20435421649725 0.125286828588459 0 0 0 0 0 0 0 0 0 0 0 0 0 0 0 0 0 0 0.985290076340141 1.20120609160976 1.26838451533293 2.074099432579 2.28667402447369 3.83580248090694 4.76638777675382 4.91454987150445 4.25853833811552 5.29637762985118 5.91891889087869 8.09189238133064 10.2088847531184 9.49458677966607 9.64728766999976 9.8391201657866 9.58923782803268 11.03393652055 9.19323676012606 4.48809239316037 4.68337691296234 4.65392129974864 4.80896282520024 4.80228256168835 4.81933048992543 -9999 -9999 -9999 -9999 -9999 -9999 -9999 -9999 6.793485953046 7.08383461946755 -9999 -9999 -9999 6.29091764688281 6.20850968666747 6.06815627410006 5.72082288688424 8.23902752771189 10.6982863325832 10.7295218485095 9.83422530572271 7.98571080412094 7.5020117765994 8.58028289045467 9.03038423358855 9.23392413528173 9.83400997300663 9.98883607821217 10.8832328366659 10.4853040619823 10.6527972023293 10.7231052009377 10.7629468043343 10.8208879181256 10.8356377172612 10.8877147036067 10.9300616612833 11.6966468556976 10.3742332055773 9.63645093970478 9.88189013137674 9.69431630072923 9.76792309431775 9.77804351294831 9.7366366364379 10.0024451854258 10.0072842976467 9.83835453437553 9.74875975744698 9.97471220239285 10.3958326771339 10.1363055046291 10.380675319816 10.4828245204736 11.8464007502508 11.7954569179377 12.9037108073529 13.2955587986692 12.6893447662125 11.7761775942465 11.7901044463797 11.8219940046566 11.9173237967286 -9999 -9999 -9999 -9999 -9999 -9999 -9999 -9999 -9999 -9999 -9999 -9999 -9999 -9999 -9999 -9999 -9999 -9999 -9999 -9999 -9999 -9999 -9999 -9999 -9999 -9999 -9999 -9999 -9999 -9999 -9999 -9999 -9999 -9999 -9999 -9999 -9999 -9999 -9999 -9999 -9999 -9999 -9999 -9999 -9999 -9999 -9999 -9999 -9999 -9999 -9999 -9999 -9999 -9999 -9999 -9999 -9999 -9999 -9999 -9999 -9999 -9999 -9999 -9999 -9999 -9999 -9999 -9999 -9999 -9999 -9999 -9999 -9999 -9999 -9999
-9999 -9999 -9999 -9999 11.1704566757662 13.5951961459865 8.28534259900631 8.27014758474293 -9999 -9999 12.6162309855626 12.3957240186227 13.2285631571526 -9999 -9999 -9999 -9999 -9999 -9999 -9999 -9999 -9999 -9999 -9999 -9999 -9999 -9999 -9999 -9999 -9999 -9999 -9999 -9999 -9999 -9999 -9999 -9999 -9999 -9999 -9999 -9999 -9999 -9999 -9999 -9999 -9999 -9999 -9999 -9999 14.3540667869628 14.2712671582557 13.0442826026194 8.79178798649919 5.55496734135236 3.54139970881544 3.10398400577353 2.95132519121466 3.11843221266732 2.95936544350594 2.12262779256644 2.01539846630466 1.73646416896007 1.37785698830985 1.21980149444148 0.87628906617903 0.876578374600318 1.0384752622127 1.14467397475712 1.2188260173409 1.21917958696468 1.26993788750079 1.30961047844053 1.68356668397508 1.69925217161944 1.91464711818504 1.74368751244498 1.27220998181778 1.26756082291284 1.26034205807657 1.21780471095774 1.02506501988678 0.442166900534352 0 0.743457427494662 1.67306514493268 1.4070446772774 1.24809961734892 1.27433744483946 1.28950449641405 3.0800161082597 4.11137024541812 3.35323332258958 3.73594908989439 3.82804165916632 3.09066276257389 3.15269320876558 3.14935976642905 3.15743369568525 3.1516810396472 3.09486620641796 3.00125933035409 2.88802370604072 2.98930499648216 2.86132474332423 2.85388772131493 2.84303267224947 2.83006800216736 2.92632400089366 3.00208952569041 3.04844675445974 3.10250333718238 3.14597171180213 3.18501033280701 3.21975082220798 3.30346449482523 3.78322494607478 3.79280636421361 3.79958999566599 3.80195067328556 3.78563216296818 3.76768008288479 3.86168425107242 4.60688844051582 4.97191613506078 5.05726021105388 5.01349696554422 4.94903144664462 4.16873862498985 3.83393239124906 3.34503240940676 3.83146142683028 3.31743505822162 5.58614122390183 7.23851977487355 4.41498376197295 3.30476055716382 3.29571183804911 3.04562084615913 2.62260141367356 2.10469316608017 1.98453430155881 1.78804778408775 1.23382154666371 1.1009175484234 1.09239535535621 1.08677754114657 1.08396383529844 1.07844823916236 1.07306107914795 1.19652739014471 1.54363143544822 1.5315430531 1.51806349198125 1.1637021568035 1.01896278520277 1.02137781164936 0.973787351756277 0.939151689408946 0.981279396672321 1.01551962031668 1.03968234281993 1.05832300387261 1.19852857865662 1.18431950474087 1.18699313148066 1.18697659594081 1.73993837621499 1.94874509573807 1.86608943678102 1.74602565976416 2.00988044422362 2.01621428341429 2.02100854850349 2.062752639287 2.10717216598409 2.11859307119542 2.12972000180534 2.12790366893705 2.13319542599554 2.12789100297915 2.10918736356136 2.10642611647906 2.10931132040412 2.0983387944255 2.09331753907302 2.11047309155774 2.10692636092088 2.58962493362355 2.96454615164059 3.18704519020543 3.17235176513732 2.95853997933073 2.57428094135888 2.09134985510283 2.08495675502932 2.08262045803923 2.55813420434688 2.08129417103874 2.55426466612654 2.55426466612654 2.79860413091304 3.02929112588563 3.09402834402763 3.08803119548414 3.28969845258943 3.8847791087041 3.9974517820037 3.86619897660731 3.84951574293401 3.82491188630978 3.93605284538183 3.97780869776788 3.99811915218084 4.01734211848774 3.97092723794289 3.95489331407026 3.88746892910109 3.81735724942579 3.42036282530436 2.94640836804344 2.93597661990761 2.93234041654457 2.94382199883657 2.94955198599379 2.95363945247195 2.94908972066184 2.93907390139052 2.93100598394865 2.92641527400977 2.92683460183136 2.92368698441452 2.92966156594028 2.93270427726911 2.93901058899564 2.94918983542978 2.9614424952525 2.97567635486298 2.96931030567987 2.96884031655423 2.9756283191816 2.91999540782914 2.889202158664 2.71118288323773 2.18341314869002 2.04327502369676 2.02472466935697 1.94525683494855 1.89994908404145 1.71199049710143 1.53204153353246 1.5305536545306 1.18703924550154 1.05195199266296 1.04636544469453 1.03823076372417 1.02680272522597 1.02686058654404 1.01125563903715 0.987711482568642 0.95923957383432 0.961569440829962 0.963959336686795 0.922592041818562 0.924900678551904 0.927179016414796 0.872655598121961 0.79644033395279 0.678349479980568 0.486320796570213 0.130230199158806 0 0 0 0 0 0 0 0 0 0.4696274088482 1.72953368812658 2.99382643632955 3.20134206597447 3.24628740352603 4.06652474289822 4.21123759807155 4.06071205954182 4.05251075233824 4.05031154533614 4.04641218503825 4.05560244609515 4.08680424444808 4.20054205272131 4.70416272041365 4.87095602231507 4.8933908845935 4.93368643914847 4.92082629170524 4.9336170383297 4.94332532523562 4.88061925789138 4.90438191680712 4.89304385574568 4.91959344342715 5.4542124025 4.84143568737445 4.82659990051628 4.8257959698775 4.82077009240666 4.81638080994246 4.8447234706979 4.76755138413754 4.48776078625364 3.50867270802273 3.34454677620241 4.0308014965012 4.67888480700634 4.85444236937168 4.54952310996187 3.81463596962858 3.83887912270295 3.72094916036173 3.02453255109196 3.01720562121025 2.99111994028089 3.02035781406942 3.7815574857622 3.78429834677511 3.95742619644465 3.95922627388017 3.57041041418069 3.0731218977371 3.08808811559373 3.07235178650651 3.07815676309736 3.11193212128476 3.11756638944871 3.12745032605089 3.11668448631866 3.10210094885775 3.0735758343732 2.95356993204769 2.6517917560182 2.64864662273806 2.2842185994498 2.13134152188473 2.05531391758449 1.95633119782628 1.86509138280523 1.80317929554076 1.67163699568384 1.09387521767463 0 0 0 0 0 0 0 0 0 0 0 0 0 0 0 0 0 0 0 0.499228472599743 1.0456342702069 1.20065344578682 4.60562963759427 5.30863407298712 2.83683137331993 3.86477152129799 3.50584167106876 3.31657920411798 3.44254279814953 4.69555299019573 6.73569637574182 8.69996323475534 10.6174206776246 10.0492144518321 10.5702859065369 10.6334729937369 9.79052587125728 9.52397810930806 11.1016180814273 9.31122834862813 4.06422998105567 4.13901915041605 4.17791682019969 4.46687013333789 4.64825403988269 4.66257849886774 -9999 -9999 -9999 -9999 -9999 -9999 -9999 -9999 -9999 -9999 -9999 -9999 6.24690962018245 6.19615582532428 6.10889149353463 5.58314352271687 6.41226962503791 10.6945576188152 10.6901823379775 11.1099403500909 7.70760731406619 7.90682124245259 8.82590848166418 9.39995181329785 10.1162095959289 9.81034664167365 9.68410942141347 10.7854551533013 10.5340468720197 11.0969642702291 11.1454207150338 11.280511769143 11.3689088109334 11.223676683606 11.485436372433 11.6519111440927 11.461638326923 10.3691602363795 9.68774887675354 10.182692060865 10.1579560532163 9.88807331291853 9.60745038095225 9.24793698419858 9.20473950538278 9.19464843416896 8.82931638951956 8.52707442310832 10.4734249841358 10.8354300537605 11.7739366500588 13.2638708892354 12.8466274582861 12.913517790507 12.8886425533448 12.5192749308919 11.5790156882715 11.5618125939986 -9999 -9999 -9999 -9999 -9999 -9999 -9999 -9999 -9999 -9999 -9999 -9999 -9999 -9999 -9999 -9999 -9999 -9999 -9999 -9999 -9999 -9999 -9999 -9999 -9999 -9999 -9999 -9999 -9999 -9999 -9999 -9999 -9999 -9999 -9999 -9999 -9999 -9999 -9999 -9999 -9999 -9999 -9999 -9999 -9999 -9999 -9999 -9999 -9999 -9999 -9999 -9999 -9999 -9999 -9999 -9999 -9999 -9999 -9999 -9999 -9999 -9999 -9999 -9999 -9999 -9999 -9999 -9999 -9999 -9999 -9999 -9999 -9999 -9999 -9999 -9999 -9999 -9999 -9999
-9999 -9999 -9999 -9999 11.1814843129181 -9999 12.7532571069311 -9999 -9999 -9999 -9999 -9999 -9999 -9999 -9999 -9999 -9999 -9999 -9999 -9999 -9999 -9999 -9999 -9999 -9999 -9999 -9999 -9999 -9999 -9999 -9999 -9999 -9999 -9999 -9999 -9999 -9999 -9999 -9999 -9999 -9999 -9999 -9999 -9999 -9999 -9999 -9999 13.4621573924812 13.8921693477577 14.3152870505041 14.2056203100318 10.0097927660831 6.34424988247502 4.07548198296358 2.87585616347376 1.03398759622699 1.7331193399936 2.5390940047083 2.56158062078429 1.99009830591329 1.8468820570572 1.85171186145061 1.64062260324222 1.26367991118206 1.2640166259962 1.13836404758097 1.17814090890902 1.17809143280943 1.20833006793635 1.23162863812986 1.23162863812986 1.37570698157971 1.74309060560611 2.70004842625961 3.20192065561228 3.45028545748234 3.23885019957592 2.97334377815425 1.28207693643132 1.24153121989662 1.1061163655138 0 0 1.1591051979298 1.38320375267877 1.29408282107225 1.29257216929285 1.29690075817363 3.32585722745825 3.83749213806872 4.49968278758498 4.66742196174564 5.16947733064765 4.78414663526953 4.01703299270125 4.10057969007551 4.23053218701141 4.09679117004155 3.91599871012071 3.64091903320684 2.36939192619316 3.19955712762862 2.33857074628001 2.65282560186812 2.30676441368175 2.68217488729583 2.69414708862984 2.87060813335452 3.4430163099439 3.57510385840101 3.58301092524927 3.63359989827069 3.68683397480357 3.95913943484906 4.13304058347734 3.9969826981985 4.16456674335896 4.1924169636267 4.20837630683345 4.19790872753975 4.29151700639454 5.02133840834597 5.24565591943857 5.32137866819496 5.34554904742148 5.3932395128522 4.96096238849139 4.476642101263 4.42151157691449 4.40507992707126 5.01336012412204 6.69914431343206 7.37072478020644 7.44123498692397 5.22245045875637 3.33610965263779 3.32171241213647 3.26971424053938 3.13218811419723 2.81515108319671 1.97722537563218 1.78337167267374 1.23125393198421 1.08948649831204 1.08665549000342 1.08390273613049 1.0810444119833 1.07556227476226 1.20478615641753 1.53976591285384 1.71965530159005 1.70546786364725 1.81421371964495 1.81415208045691 1.14273212778448 0.995200902981511 0.971393182647523 0.934410082172178 0.941578769182522 0.98632254618943 0.986413092351055 1.04238012889186 1.18693613113458 1.18693613113458 1.04248779203347 1.18964849800148 1.17099440245671 1.86198365154289 1.72819499000956 1.52359602322859 1.86307358489007 2.49683025246305 1.96429148935648 2.06544166971648 2.12791146491414 2.14399443904035 2.1278855139853 2.13583730925795 2.12552662803469 2.12288464351299 2.11293202840872 2.09231792471408 2.10231898374845 2.09964795781805 2.07911156977784 2.10119532139983 2.11165451466896 2.85657566608732 3.10096096419627 3.21631582476304 3.18677506534576 3.08400066374117 2.9869988594622 2.83389358591876 2.97380047419734 2.8228521974259 2.81863341428677 2.96267116125258 2.96060160631079 3.04976308779022 3.04754645016021 3.16799487886656 3.15979128606336 3.21044500313954 3.21915643562668 3.35732200141234 3.35732200141234 3.3573620521907 3.70318391455034 3.69249111667547 3.67842844323409 3.86013869673586 3.98508232288219 4.03122468124098 4.0744882295481 4.04697768388721 4.02430904831299 4.00643741042944 3.88932082635866 3.7957308563802 3.42741913358955 2.92892207204983 2.91888853697587 2.93614399361454 2.94394027590344 2.94961803695703 2.94191371945944 2.93982621968253 2.93725300075132 2.93928658893611 2.9417542161139 2.93555440605231 2.94137623148663 2.95417160566766 2.95613467818088 2.96128480091054 2.96109317393619 2.96723724472447 2.964403376945 2.91287855171688 2.80548271651982 2.7048810906159 2.18006899943444 2.04873922400663 2.02427029543803 1.94429335658877 1.70562347735617 1.18635559989863 1.05491296570956 1.04938005939138 1.04373337702433 1.03560774020301 1.00616939957362 0.982785118545915 0.98524168356614 0.956779639819255 0.915650070952042 0.915691977954492 0.861763693536219 0.861763693536219 0.863923422120644 0.784419573301849 0.668110687129829 0.669813051123364 0.671516971932815 0.482814351206821 0.129931612645365 0 0 0 0 0 0 0 0 0 0 0 0 1.2131133252008 2.81411768861777 2.69101072346278 3.21824434893267 3.21879964916735 3.98814132857303 4.74947898544732 4.66514305139483 3.98914610255831 3.9404493499727 3.93273054484564 3.97039525661382 4.03626691613284 4.16906742299022 4.49726113022415 4.66968565675 4.83668006166999 4.90390347574832 4.92388900341875 4.91205813208687 4.89651081026488 4.88154160038144 4.81250195755015 4.84634530472427 5.42655726883179 4.83023803292264 4.84864116052443 4.85247100145118 4.81949755707085 5.3735124300492 4.85730870162603 4.78539081977104 4.8283949747135 4.72964647767882 4.42322487641469 2.88935961200109 3.51712388083773 4.24380389843114 3.93083232455145 4.47837635841377 3.9403896953328 3.87787664094954 3.50762799512111 3.0122856569211 2.98596427622014 3.45078575630467 4.07858820632134 4.24239205166976 4.18598290760079 4.00718367551584 4.11176457326952 4.06217371622955 3.54839183433551 3.04448245035436 3.07224270755246 3.08492940130266 3.0883246121051 3.11749693738232 3.11322903733184 3.06289327361745 3.02061863855082 2.95562160997375 2.84517392126651 2.29387114280129 2.15664710056178 2.14038302269738 2.09553497457177 1.99033781382868 1.88413972384423 1.77304566118128 1.54311805793164 0.927987288041731 0 0 0 0 0 0 0 0 0 0 0 0 0 0 0 0 0 0 0 0 0.738123109606518 1.08309959689661 1.6671847280647 4.6694838184494 5.29903971682887 4.18313000100605 3.36179550266922 3.37697246164055 3.37061098176977 3.36744608425885 4.19130260909836 5.82072457153608 6.93497870877731 9.21692506384521 10.6921687823189 10.7676667470929 10.3975375797111 10.7740273883938 9.20830250356832 9.7959352395673 11.2084470357569 3.42459416410456 3.37076828024947 3.59038304870954 3.7180320308981 3.75374442769925 4.259199256016 4.27581890813638 -9999 -9999 -9999 -9999 -9999 -9999 -9999 -9999 -9999 -9999 -9999 6.23019930634543 6.18031066132927 6.02330559534587 5.85623039338452 8.07853821571138 11.2171680623111 10.9876246725948 9.27099771033168 8.69893500377188 8.27515807458121 8.12225951792518 8.95032731442816 9.67687335976956 9.95964555863333 9.32673465080672 9.10179695423389 9.7615485420078 10.7995900125602 10.6582412298838 10.0320441923982 10.7940917383452 11.4960352885296 11.5825781598075 11.4582439946601 10.572268718543 10.1612183449839 9.66130378524183 10.0306386060096 10.6357249620136 10.8317717925402 10.7460987543306 10.2260530301254 9.02913180725864 9.02989303980734 8.73742602167069 8.2109316365403 10.5257642712572 13.277568226941 12.8182506022506 12.568514426772 12.0038992517127 11.7358614908989 10.5926103987214 11.077593218089 -9999 -9999 -9999 -9999 -9999 -9999 -9999 -9999 -9999 -9999 -9999 -9999 -9999 -9999 -9999 -9999 -9999 -9999 -9999 -9999 -9999 -9999 -9999 -9999 -9999 -9999 -9999 -9999 -9999 -9999 -9999 -9999 -9999 -9999 -9999 -9999 -9999 -9999 -9999 -9999 -9999 -9999 -9999 -9999 -9999 -9999 -9999 -9999 -9999 -9999 -9999 -9999 -9999 -9999 -9999 -9999 -9999 -9999 -9999 -9999 -9999 -9999 -9999 -9999 -9999 -9999 -9999 -9999 -9999 -9999 -9999 -9999 -9999 -9999 -9999 -9999 -9999 -9999 -9999 -9999 -9999
-9999 -9999 -9999 -9999 -9999 -9999 -9999 -9999 -9999 -9999 -9999 -9999 -9999 -9999 -9999 -9999 -9999 -9999 -9999 -9999 -9999 -9999 -9999 -9999 -9999 -9999 -9999 -9999 -9999 -9999 -9999 -9999 -9999 -9999 -9999 -9999 -9999 -9999 -9999 -9999 -9999 -9999 -9999 -9999 -9999 -9999 -9999 -9999 14.0836605649125 14.3607387039553 13.8192953226235 9.14761952641242 5.65078952708165 3.33828832479369 2.14312621166351 0.747725282702667 0.906927887006516 1.25427647549918 1.32637074641672 1.687107328687 1.70914033264579 1.7091246372053 1.36945556974706 1.23963660266617 1.24174744785473 1.24506287341807 1.24507676502222 1.25895377183461 1.26236426980321 1.26236988105868 1.26970877340844 2.27954144745548 2.94867000473107 3.82739119262263 4.20444944566592 3.67099523729783 3.59832085105462 3.59791848570753 3.25713852456959 1.2866678515431 1.25459310393409 0.739808306814366 0 1.33439878878897 1.29263148093025 1.30425960022928 1.30538138865952 1.30478511269806 3.26836720604542 3.77405860567331 4.25933400961472 4.76308064545567 5.38307174595244 4.49107749407922 4.73285093635317 5.32600129768933 5.10455360062813 4.30702712529962 3.43748972072255 3.19465545480154 2.90308317272152 2.89804073364892 2.58841475554216 2.88563640346471 3.06381093830102 2.90693288133196 3.50920750346432 3.79463945684195 3.99024039010294 4.11974122193786 4.09283751720616 4.09446100358233 4.14050424687314 4.07534368158678 4.18148977979189 4.22096632038758 4.30989071012702 4.34384267614447 4.36380155903009 4.41821501590351 4.53010934341391 5.45521616822339 5.55046039631493 5.60201705710926 5.55979284015054 5.3857100931827 4.54832645343609 4.59262241426083 4.51086702806386 4.5443962648215 4.54784806224896 6.28606177810857 7.35043974102806 6.56626601560179 3.35512725231423 3.36728071549543 3.35378212253883 3.30088330413675 3.18461938745767 3.07023750457407 2.87587658071749 2.51956397330927 1.70964845261802 1.7056102741878 1.57489308193302 1.57391190281618 1.0754390927804 1.07002372199191 2.03071727312503 1.7178387546864 1.70121361605892 1.68465325544949 1.80079650290288 1.875256931097 1.47147631075524 1.14006493712721 0.995200902981511 0.971393182647523 0.978800122139325 0.886278238034417 0.946502768768917 1.04243409494381 1.04243409494381 1.17113941549587 1.02090121938392 1.14698205890671 1.14691214886379 2.26639691919702 2.26893644649995 1.63338268422975 3.00845484509414 2.84940227936122 2.76998008812208 2.11649939859615 2.1484552693364 2.14669073000004 2.13842837846964 2.13083879714152 2.11664099235706 2.11547051903917 2.11342031234328 2.09277613600349 2.06615785012827 2.06095340902394 2.05639970416858 2.11099917438209 3.0101699274571 3.26800059616712 3.29602389501807 3.29615713787281 3.24708650056642 3.16395088907063 3.16107630263807 3.15068866201659 3.14391277878334 3.1361378660063 3.17313053996358 3.20085581233981 3.17063780744243 3.17986026334887 3.17700332850394 3.20950773180437 3.22731966396193 3.24539794821245 3.2453865272632 3.25031098428714 3.24079548942231 3.25120254214013 3.24615100590974 3.36472701824411 3.70682487277474 3.70702924901537 3.87311610469856 4.09985996508361 4.14193292335275 4.11938577561697 4.07016714092399 4.05336488051501 3.97646581504141 3.86392795843438 3.76419218194686 3.40196291398545 2.90202838151863 2.9290376504862 2.94019298918614 2.9466468239295 2.94575744524915 2.94596876905986 2.95012400242122 2.93528595671566 2.94146441663588 2.93272233580868 2.95029318367296 2.95031184186093 2.96421604299705 2.96620318352784 2.940714201814 2.92508802491293 2.90394395984718 2.79661813465656 2.6993230905371 2.18034098216324 2.05166599458772 2.0218836188621 1.88730530983167 1.52067059071247 1.0523668283951 1.04682363786149 1.03058645840106 1.01920280560999 0.980341720465365 0.951991346112104 0.857404423949894 0.778485732674463 0.663016181954996 0.663016181954996 0.663016181954996 0.663016444424288 0.664712231257644 0.475566592339515 0.47552908656909 0.128733198182252 0.129018871176805 0.129280405794104 0 0 0 0 0 0 0 0 0 0 0 0 0 0 0.487716616394366 0.998872875608796 2.08578237282942 3.11237134581268 3.22522638715113 3.20538534052805 3.80811780153893 5.42248973954485 5.36215762743322 3.81515920004271 3.80353545433136 3.72427146610106 3.88602757315773 3.97923644476762 4.19514469152335 4.45584917948326 4.63934197935456 4.74610460848394 4.85017806327725 4.8883695008898 4.86806240941305 4.88342279188358 4.77217552869639 5.53753977220689 5.43107607051566 5.42586180354091 4.85546512974346 4.87223321699742 4.81324027450537 4.9196017194256 4.87250319916264 4.86105012608192 4.61382277648765 4.82820314366622 4.56474058788576 4.07377058946087 2.90897079448986 2.94227651230688 4.46131514434635 3.83370379011612 4.18495226142184 4.10170645213051 4.09958937362447 4.0030056420416 3.74598080808299 3.84319863987241 3.95169500509605 4.18961767763056 4.27131535451303 4.23236811285344 4.15437133875568 4.16314281740478 4.15763956289657 3.9299366423106 3.01479780816085 3.04642160368389 3.06084103056345 3.08621129853428 3.08126605587454 3.00095917803458 2.93732168653683 2.83240190319194 2.6462608234885 2.65372829943544 2.2972281450836 2.15597800171367 2.13157517967561 2.08541587790294 1.99544957484483 1.88900143463684 1.64269063764001 1.31468132712512 0.254646229801525 0 0 0 0 0 0 0 0 0 0 0 0.0445856385555357 0.737150709212048 0.737150709212048 0.049020595911727 0.049020595911727 0.0491036352447067 0.0491834095579242 0.501918721981286 0.737086590846616 0.878515557859246 1.24205033052956 1.83452497141345 4.79801343575287 5.00414800055081 3.53445684555544 3.53150183418763 3.38163410178541 3.37395352807142 3.46252073881275 4.35365619398954 4.75177299128423 6.6801250137114 8.90770869188901 9.21154882597772 10.1083156451604 10.145622315364 10.8656170953645 9.04706349986315 9.69447294816971 11.7735385918895 4.21558097660483 2.16381096073973 2.5563497697199 3.50605854570503 3.68515494712616 4.95135098118855 5.22558212802111 5.26826855513199 4.70023033199156 -9999 -9999 -9999 -9999 -9999 -9999 -9999 -9999 -9999 6.13983706600622 6.01349141816172 5.53009972073194 4.73238013631058 9.4755618819325 11.3396380516079 11.3251956263786 10.069468832181 8.7386344991722 8.02105146226775 7.34688533273003 7.81687406437302 9.03491399437903 9.52309838305261 8.62522684736874 8.35725727932916 9.43813506720692 9.72074118669694 10.8474443071541 10.8943544719316 11.1120233364249 11.1442778492781 11.2700165887846 11.0836059810475 10.1383712446523 10.17520438284 10.3406406880037 10.1623984684941 11.059464644382 11.4701285303016 11.8207956181961 12.5140094863074 12.3869229140855 11.7591825135983 9.71147918544156 10.3369923387977 12.0260858416879 13.0882379616649 11.4386394211062 11.4990223927806 -9999 -9999 -9999 -9999 -9999 -9999 -9999 -9999 -9999 -9999 -9999 -9999 -9999 -9999 -9999 -9999 -9999 -9999 -9999 -9999 -9999 -9999 -9999 -9999 -9999 -9999 -9999 -9999 -9999 -9999 -9999 -9999 -9999 -9999 -9999 -9999 -9999 -9999 -9999 -9999 -9999 -9999 -9999 -9999 -9999 -9999 -9999 -9999 -9999 -9999 -9999 -9999 -9999 -9999 -9999 -9999 -9999 -9999 -9999 -9999 -9999 -9999 -9999 -9999 -9999 -9999 -9999 -9999 -9999 -9999 -9999 -9999 -9999 -9999 -9999 -9999 -9999 -9999 -9999 -9999 -9999 -9999 -9999 -9999 -9999
-9999 -9999 -9999 -9999 -9999 -9999 -9999 -9999 -9999 -9999 -9999 -9999 -9999 -9999 -9999 -9999 -9999 -9999 -9999 -9999 -9999 -9999 -9999 -9999 -9999 -9999 -9999 -9999 -9999 -9999 -9999 -9999 -9999 -9999 -9999 -9999 -9999 -9999 -9999 -9999 -9999 -9999 -9999 -9999 -9999 -9999 -9999 -9999 -9999 -9999 12.2849100287238 8.66289309567985 5.72569563561579 3.89631235505783 2.66393483920839 1.17523157031163 1.08280048549742 1.13018292124782 1.19984574816962 1.86557134634117 2.1434467163041 2.02464993772548 2.03273917101634 2.1887696830069 2.03628048529918 2.19846186089117 2.70051420097922 2.54670214829679 2.81923262586633 2.81928778855349 2.98991742923889 3.25568751324647 3.43302005508052 3.55249670232759 3.64288918725012 3.67798270290791 3.63876829838727 3.66886459061737 3.49181210910134 1.78358042607058 1.29764600868309 1.2579371645509 1.27697743942517 1.96835115151341 1.30968234990661 1.30844465110672 2.27283896657539 3.63939939670425 3.84369426137744 3.81041316810514 3.81714009871159 4.58947115486757 5.166596224684 4.48336942174221 5.3112206567404 5.31197530119974 5.41841887877436 4.64599663223695 3.78797967247353 3.14888826369664 3.1402952484737 3.20546560733145 3.28298947253125 3.26668274980085 3.2306447924661 3.13217371565115 3.37337166992686 3.94086926181351 4.12396465839082 4.18771108469281 4.26070541988027 4.17501706572445 4.21546133610846 4.1686527270587 4.20489874999016 4.24041987886194 4.27713867005808 4.32006766366213 4.43323439946782 4.46541816186847 5.21020713185453 5.58232105669828 6.09061302160492 6.09861034472291 5.6747381343514 5.53020614167961 4.60360274768316 4.6318937640947 4.60558085217158 4.61416908984174 4.55662964485744 5.73573805914895 6.80108197932317 4.4768332994986 3.37826084424309 3.37309930978743 3.34782966269108 3.31487317413696 3.2482760651661 3.14331683665923 3.09182231607398 3.00938277568416 3.00680253895976 2.88358681543782 2.63642124609496 2.33137302422823 2.26893250486639 2.66307978360871 2.59756814538549 2.00104460330098 1.49071853659203 1.46544060555172 1.64294367380023 1.46065061182808 1.10860008038095 1.13721833989926 1.76087372177431 1.90192642715899 1.72358265256696 0.944016618534285 0.948961367666046 1.04514655255009 1.02351350766685 1.4921600034851 0.986457686845624 1.73406632771477 1.85618303026204 2.57888363555468 2.20296928010377 2.16514566585551 2.83213459405391 2.98469533641265 3.15079390134768 2.15244918267956 2.15030743105688 2.14649937532007 2.14408040186214 2.13296914665742 2.1318474687247 2.09483859169374 2.06942323615201 2.06689653105254 2.02165005794721 2.02456745918428 2.03350111029683 2.56405114432017 3.22343586386373 3.31412253559244 3.32378255927154 3.32498649257992 3.28729919127776 3.28616545585582 3.2718768837136 3.26570088460206 3.25814992020714 3.23948277841378 3.23360140626821 3.25249236577817 3.26169909656005 3.25173864750571 3.25877799137593 3.26374056732219 3.27318225886128 3.26227518251096 3.27074797927287 3.2652983414311 3.26173547028696 3.26034581926279 3.2569613777286 3.38116372846855 3.37097626244356 3.71055990126476 4.84525563989809 5.04175758424363 4.5997680826546 3.98247989433795 4.04079681351463 3.96339069948258 3.94602715602926 3.85951733954048 3.73821735678831 3.71669604250438 3.37062100444361 2.90347271818529 2.92317886364453 2.9231291375018 2.9522395156737 2.94979815811901 2.94998635296178 2.94755794778435 2.93726532084219 2.93935257389384 2.95102157380567 2.95312264688418 2.94879545779727 2.94130024688487 2.92132421116255 2.89735414920001 2.78147382923469 2.68282987561629 2.17089928344203 2.05454993767324 2.04097011413237 1.9396251125981 1.51958341903509 1.04797158031764 1.03876120697945 1.0167563973706 0.977911419125601 0.911048748493128 0.776505823644447 0.661321318495094 0.473091296210792 0.128224965788154 0.128092373108964 0 0 0 0 0 0 0 0 0 0 0 0 0 0 0 0 0 0 0 0 0 0 0.746307943201344 1.06452457418265 1.87099607065177 3.15582865909137 3.26582618419452 3.95050751680316 4.32934725524373 5.51785861621469 6.50131431540256 6.79906562597542 5.58790519124751 4.39436511342463 4.02899229798249 4.18392512223031 4.35122161228908 4.3892823112557 4.44634616491656 4.16088287337249 5.22030777014328 4.90661810310756 4.94801324924444 6.47360507765524 7.65030316479791 7.19920437563179 7.39382922015422 6.46742245175687 4.80323643324753 4.8582686573246 4.86201224057027 4.83176933945296 4.86887592879669 4.87942238633904 4.83255640454442 4.67867681480764 4.71009755748384 4.2201830964524 3.39509047846321 3.78386837665758 3.42670657068822 3.82714217708817 3.94191240554172 4.10768088934173 4.1430535871965 4.16861010178785 4.0632190404492 3.97446572798696 4.09516680400264 4.16748196241079 4.20898940222101 4.22523185829101 4.19890783382537 4.19836743142745 4.23252046594256 4.17538045707319 4.00032993988587 3.70744467719402 2.97144481221024 3.54992773596892 3.06660388859763 3.04470544345482 3.00582284828604 2.82220930724439 2.64114629747753 2.64817533109069 2.65200711193399 2.29921295420088 2.16150865345771 2.13712337542564 2.09090235624382 2.03174185283603 1.89871600466745 1.65108622251119 1.13529609980271 0 0 0 0 0 0 0 0 0 0 0 0.500692690895468 0.739132889946514 0.975956863763902 1.04036484735502 0.975917746124063 0.973530675926677 0.973530675926677 0.73711997592213 0.876679454951356 0.968573026410057 1.03194936271398 1.07413648551361 1.63013118247322 3.61869619989964 3.27079717219647 2.80383525761276 3.37304500015976 3.40426433124044 3.3737153140625 3.36998911583086 5.55249640962993 6.75189966214386 6.48601997828198 6.79105773033907 7.35603652126904 9.96017629669235 10.60944864747 10.118770949396 8.61014598663626 8.80268110447971 11.6364838180474 4.09545053759654 3.29000892643174 0 2.00176793793946 3.60351718092287 5.80913138736991 5.84330876350422 5.96209209286972 5.70915690304513 4.55044610429321 -9999 -9999 -9999 -9999 -9999 -9999 -9999 -9999 5.57691302982341 4.48523087377562 4.11183003023955 4.25312624957106 5.46433605764546 8.83489869246675 11.1468985858316 11.4003970762081 9.17675729492999 7.70538764111334 7.38542116416411 8.14560704884729 8.56617747267618 9.15351181057868 8.69095483874224 8.50931688544025 9.43639833796044 8.70408569235111 9.39129533503967 10.0260413004018 10.1521029538696 10.6532278427083 10.5627694142781 10.2816242791497 9.9693889343251 10.800165901564 11.8079062764251 12.193933582303 11.5757222702915 11.8793335141833 11.5610205385528 11.9150277933232 12.6075813682029 12.8715458214083 11.3803650415465 12.5328752772263 12.2959218207923 9.6880192886705 -9999 -9999 -9999 -9999 -9999 -9999 -9999 -9999 -9999 -9999 -9999 -9999 -9999 -9999 -9999 -9999 -9999 -9999 -9999 -9999 -9999 -9999 -9999 -9999 -9999 -9999 -9999 -9999 -9999 -9999 -9999 -9999 -9999 -9999 -9999 -9999 -9999 -9999 -9999 -9999 -9999 -9999 -9999 -9999 -9999 -9999 -9999 -9999 -9999 -9999 -9999 -9999 -9999 -9999 -9999 -9999 -9999 -9999 -9999 -9999 -9999 -9999 -9999 -9999 -9999 -9999 -9999 -9999 -9999 -9999 -9999 -9999 -9999 -9999 -9999 -9999 -9999 -9999 -9999 -9999 -9999 -9999 -9999 -9999 -9999 -9999 -9999
-9999 -9999 -9999 -9999 -9999 -9999 -9999 -9999 -9999 -9999 -9999 -9999 -9999 -9999 -9999 -9999 -9999 -9999 -9999 -9999 -9999 -9999 -9999 -9999 -9999 -9999 -9999 -9999 -9999 -9999 -9999 -9999 -9999 -9999 -9999 -9999 -9999 -9999 -9999 -9999 -9999 -9999 -9999 -9999 -9999 -9999 -9999 -9999 -9999 -9999 -9999 7.73158081979361 5.79392355457803 4.38760965034295 2.86877500019207 1.22706289680819 1.0875874025187 1.13567774023843 1.22399296551588 2.02122737194513 2.68739026965666 2.69511339985287 3.06372498962704 3.30138113765066 3.45734192044901 3.45962840606585 3.53846988644851 3.48856911869391 3.49784006567668 3.42787618849408 3.4914573177084 3.48913957346498 3.60275169646491 3.60302248056319 3.68414429124548 3.73917899288214 3.67998977385992 3.74254145805629 3.60750330021373 2.74678997620017 1.30489607109299 1.30872736687257 2.69311066089765 4.29526042674742 3.94452336906619 3.30345646292128 3.61144720663239 3.83087307883998 3.84455448575514 3.83940759032406 3.95112238529026 4.66302333453792 4.27946795569947 4.52348938564295 5.1620714207602 5.33479230323108 5.45343046524319 4.65655947798762 4.15119811858975 3.86410908322599 3.38412513761114 3.71006785109009 4.05473239752577 3.78880390433373 3.18451931590096 3.36664203434647 3.40270301858028 4.12991772673718 4.22357266235033 4.28986668652256 4.17849100138429 4.15732296457506 4.2330889014493 4.21596301728169 4.26695474692059 4.24129449866614 4.28431837907816 4.34212111896929 4.45887302045505 4.48336159615504 5.43215902816698 6.48685032371298 6.73527634561674 6.67958076021394 6.39266679181771 5.54150534790154 4.61944388271868 4.63922444532716 4.63590577090869 4.58275313407337 5.75140260143267 6.85639516608744 4.53464590025515 4.305518593719 3.39748356780609 3.39330012210911 3.34510639305131 3.28955695124911 3.26155640191549 3.27226032287444 3.16824940235696 3.18216261731721 3.09500392069052 2.95801888625308 2.76500177016761 2.40677914250723 2.389774875159 2.74352667332181 2.3436914415841 2.13921789739902 1.59867309398299 1.07527589403858 1.07015915320754 0.904606907277493 1.07265492867141 2.00976393295751 2.03469196899039 2.09419513356607 1.94003963472013 1.84874472070653 0.948961367666046 0.953910211172436 0.994138443864614 1.92803784255129 1.853876445781 1.97434963920651 1.97415347848864 2.27827818488412 2.09398498932488 2.24471567083326 2.83729317091117 3.09948251927846 3.17599292182296 3.22606701140382 3.22523599536963 3.15857590269206 3.02980468029816 3.02524940205557 2.84325667022163 2.54755295513797 2.50850959940246 2.01591506738072 2.01059870432775 2.02194156909517 2.0011232140614 3.06539691407701 3.27362649652203 3.31653386023779 3.83878867350569 3.29805225752821 3.3298914820198 4.09056765624547 3.8165711704771 3.29427518446438 3.28480952999737 3.26525345192159 3.26049230998167 3.28599697588842 3.28075295763014 3.29335257902676 3.29050989227853 3.29558398487427 3.28585552074264 3.28172315955344 3.28270885034518 3.27159304678476 3.27401026197782 3.26833460100458 3.26631441044273 3.2719272836857 3.26488831823738 3.265204708023 3.26064084852681 3.40015321893858 4.20119773986745 3.35897334640025 3.36280315574878 3.35553856045936 3.67991907780033 3.83882176556107 3.78550592105406 3.81914614615125 3.64157713742938 3.31724092205325 2.87449449771115 2.9037045149398 2.9245299840506 2.92967436656587 2.95111261267017 2.94992030199854 2.94538789292866 2.9503647618457 2.94324235996221 2.93466915341902 2.92492582079308 2.87466079638114 2.83372624604217 2.77792891374082 2.48471024436786 2.15450255122608 2.04005800866955 2.53780003954262 2.78005708373144 2.56003258384697 1.79870496476848 1.78550235141198 1.48674011884534 0.949663805216325 0.776505823644447 0.473091296210792 0 0 0 0 0 0 0 0 0 0 0 0 0 0 0 0 0 0 0 0 0 0 0 0 0 0 0.746315884093627 1.06986609323957 1.21267928121723 2.58543612284195 3.07539917947908 3.13245004600952 3.19274144219378 3.88966366478505 5.07684366620444 6.97435889314 6.83203572357875 5.86905117720633 5.5453363937352 5.28657162137671 4.12939996401075 3.98938164151066 4.5908108543231 4.76578639413566 4.88530422064642 6.09840122351354 6.26423189067353 6.59197702894519 7.33603015784565 7.64735373064187 7.38215715777596 5.91209661883641 4.79100203311006 4.86091734549546 4.82244793808691 4.84592454264561 4.87609010765088 4.90068071922659 4.81951238590575 4.68110193729338 4.38159231007143 4.21220975469038 3.62014419334264 3.78106709098114 3.89948453339964 3.82452879826047 3.8439831148108 4.01147764558518 4.12718521563297 4.16758541098442 4.18268865653988 4.09752210790991 4.05028336532061 4.12096169085815 4.14812697864236 4.17705751264227 4.14429822784879 4.15540269475654 4.21620723342266 4.26438419764238 4.11915515547981 3.94753157117649 3.78633405321703 3.86549779023943 3.91149492152196 3.80549087995882 2.9877563693303 2.92581152461714 2.8239939271976 2.83544275412071 2.29414083126054 2.16643166200132 2.16815092023836 2.16707472523372 2.15975173923494 2.12842620156804 2.06092218522607 1.93769094143756 1.65963608873453 0.953067901641863 0 0 0 0 0 0 0 0 0 0.0353080826687736 0.740057612002592 0.882381957487169 1.04304611151173 1.0891766743813 1.15041463130923 1.16846220701549 1.1684054550213 1.08611181261286 1.04022879453021 1.03740931300965 0.968532777339113 0.96370789489919 1.0237160763585 1.12734830185675 1.70161040598393 2.2621211474884 3.43875330448599 3.36680950562972 3.39087413632885 3.36703663560639 3.37081550615084 4.83088568123779 8.97615416899863 9.14927258470817 9.15635814294226 9.53331109051108 9.96817355245046 9.51156077883301 8.80709763673976 7.55462317319694 7.62337156418222 9.53903364962362 9.71639429643398 4.31908573206883 0 0.0354788896325537 2.71789609498511 5.00822504740045 6.90269288232343 6.73376942080492 5.94768263595626 5.17399474050322 4.30099300663885 -9999 -9999 -9999 -9999 -9999 -9999 -9999 -9999 3.66059274389283 3.48304594455642 3.22521690311282 5.4655238677112 7.62865295648976 9.05264391696732 8.95353072341162 8.59878146601021 7.10778769849686 7.87676818873198 7.35693012036188 9.09820689044916 9.29727703234527 8.72492733740007 8.46991218680716 9.0938640277487 8.23974028251645 8.80012318408815 9.01056701925362 8.50814836631084 9.0093973869817 8.92404587086971 9.47493594561454 10.0552496154241 10.9593814529965 11.4952874112349 12.2510297823361 11.0410863502244 10.4561336478471 12.6271158506313 12.3060047576006 12.6296789738566 12.9586089964368 12.2180729325387 12.1004994004478 9.87495003788782 9.75340340786236 -9999 -9999 -9999 -9999 -9999 -9999 -9999 -9999 -9999 -9999 -9999 -9999 -9999 -9999 -9999 -9999 -9999 -9999 -9999 -9999 -9999 -9999 -9999 -9999 -9999 -9999 -9999 -9999 -9999 -9999 -9999 -9999 -9999 -9999 -9999 -9999 -9999 -9999 -9999 -9999 -9999 -9999 -9999 -9999 -9999 -9999 -9999 -9999 -9999 -9999 -9999 -9999 -9999 -9999 -9999 -9999 -9999 -9999 -9999 -9999 -9999 -9999 -9999 -9999 -9999 -9999 -9999 -9999 -9999 -9999 -9999 -9999 -9999 -9999 -9999 -9999 -9999 -9999 -9999 -9999 -9999 -9999 -9999 -9999 -9999 -9999 -9999
-9999 -9999 -9999 -9999 -9999 -9999 -9999 -9999 -9999 -9999 -9999 -9999 -9999 -9999 -9999 -9999 -9999 -9999 -9999 -9999 -9999 -9999 -9999 -9999 -9999 -9999 -9999 -9999 -9999 -9999 -9999 -9999 -9999 -9999 -9999 -9999 -9999 -9999 -9999 -9999 -9999 -9999 -9999 -9999 -9999 -9999 -9999 -9999 -9999 -9999 -9999 7.13998393841542 5.78926176000088 4.70111920012886 3.58322213327504 1.25146296075359 1.14383840393273 1.17814090890902 1.74814657223399 2.69446410714257 3.40048073760809 3.47563478955829 3.61885771749446 3.65909806067089 3.68904352997534 3.71833649459726 3.72212533633198 3.72539189801011 3.72946442133402 3.68018122209968 3.63434295496041 3.64033410489274 3.57430734179365 3.64408211009414 3.75397550657376 3.74971762145387 3.7530469494771 3.75163198018064 3.75304667530884 3.52591843064016 3.2919938838289 3.29014393288037 3.59522032535493 3.99774438484856 3.87388469710581 3.77207032218935 3.85990592547338 3.87792865107683 3.86451778427057 3.8086872333497 4.45052532707357 4.84928173606247 3.94686413458273 4.71605437428502 5.17234475204344 5.36681583093238 5.3534673628661 4.53218069929091 4.24557403635096 3.54150223702779 3.53431058878916 3.53688563903287 3.69023184857446 3.83579105703457 4.00552684361914 4.43388873725349 4.3296348629747 5.09980103662971 5.00794575658018 4.61900834951334 3.97868225541566 4.12360951103218 4.21191222020545 4.26460071220832 4.29049001871485 4.36315749218231 4.36291562052817 4.41620838262343 4.4645568068389 4.97220500011531 6.11425331525824 6.58042382890791 6.86627491465941 6.84621864527337 6.4000037982619 5.45372138098058 4.6158556989045 4.62178618256715 4.61154948069782 5.77889764594911 6.00002891374612 4.56833779371218 4.47786047634005 4.16672387549898 3.40342430973099 3.37089521234781 3.32700734803299 3.28132602303446 3.24033131356042 3.24080321093582 3.19945423248251 3.19699822936828 2.99502616930503 2.99737669987299 2.99161818943444 2.77887240343663 2.77775548729352 2.404231582688 2.36435888806445 2.29679877787908 1.95606486055176 0.851170794917063 0.768869183852786 0.84697271820653 1.65122811396579 1.85905917638415 2.02253433542577 2.05831038139986 2.12282132513362 2.1064749353349 2.06709581603629 1.64077648612081 1.63851443573435 2.08322512711386 2.02334235180854 2.00734431497476 1.88876735268124 2.03339839775332 2.05004670548822 2.19124441667098 2.81048222695121 2.8727326633471 3.02545363787238 3.20953538976569 3.32542897595169 3.31735707433357 3.2333852504525 3.2278997698695 3.1460474125666 2.97863272851849 3.01692099573805 2.88886144274142 2.72769277327656 2.90878618984711 2.9037476827895 3.08644398769338 3.2357222919847 3.30428409192017 3.26140672437996 3.79761848379195 4.34778493906819 4.25371561492381 4.08818589629689 3.30782479895233 3.29128924215492 3.28870830631107 3.28055494152542 3.30103707835737 3.31069437996481 3.30763601397887 3.30871365521833 3.31828535325623 3.30361743251673 3.29315068662035 3.28563011653231 3.25839255013389 3.25770142306182 3.28178155648791 3.27192369494134 3.29776777070746 3.29549426274877 3.28468506432754 3.29704742997028 3.77485314960415 4.13745818418098 3.75514233328618 3.24440742882218 3.23995810510342 3.36287693896353 3.34705916200368 3.31641026582973 3.61026184742057 3.71043888413108 3.65174145189137 3.24623021077501 2.87179517783904 2.90130940786733 2.92238259371843 2.93340881223496 2.94328976457009 2.95973154031145 2.95198845145584 2.9347461565679 2.92031866929528 2.9016087009758 2.82405365290658 2.76521740373867 2.47502221831896 2.14467684855605 2.50983097083511 2.78992427126332 2.95552733734816 3.01987151843853 2.70088350710508 2.11175236698555 2.0048034910507 1.65588389198522 1.14093495205771 0 0 0 0 0 0 0 0 0 0 0 0 0 0 0 0 0 0 0 0 0 0 0 0 0 0 0.485768436931092 0.746307943201344 0.999024836733213 1.17661611923931 1.23531787667219 1.3574883576116 2.16192864002159 2.57350209779004 3.79103816521207 4.07541375918561 5.19578646322966 5.28934302064213 6.94445477639391 6.57742399247523 5.38339820615464 5.06110425163205 4.47605443709026 4.45551715048872 4.83492176433994 5.60777123698355 5.86485597245421 6.34404366435833 6.75884397967776 6.98597291675157 7.06167882165914 8.2389234975711 7.37416887490964 4.86309458955604 4.89206580205651 4.82645999846346 4.87876400192204 4.88332516931018 4.8538510534823 4.57462481040189 4.53793484277513 4.37068382564481 3.86979206319158 3.74928957634674 3.86402605657212 3.8861702665581 3.90192229104394 4.02502148183041 3.92506768411396 4.05883128609645 4.13810802452996 4.19341264817342 4.18669458882193 4.07209907533742 4.0323741995928 4.15472213527133 4.17809495289405 4.19161842379116 4.14935110257909 4.15266057204738 4.21534220159881 4.16041753066468 4.06333815197699 3.91349890943428 3.99398531088237 4.02718547887562 4.07596777818531 3.92137550735193 3.40239484329342 2.934045834652 2.82662285144252 2.84102026524792 2.297935816372 2.30186271350177 2.17092043378313 2.17267643090887 2.16720014933355 2.1425002711383 2.08619239211755 1.97464133695267 1.66814714515529 0.610464393254073 0 0 0 0 0 0 0 0 0.0354788896325537 0.500010233663598 0.884193237982949 0.978295835556425 1.04577011807314 1.0921449262741 1.17189471946879 1.20446454587287 1.20048826872575 1.18142179925058 1.14698019199956 1.116156105779 1.10986657212386 1.13055844860303 1.21933935567592 2.05221238795195 3.35452547736465 3.45378412713732 3.40644083823769 3.36223859847093 3.18247578544459 3.34190414944842 3.3565885254201 4.70413629143718 9.20761843757091 10.3677435176435 9.79923420621691 9.86153151224381 10.5298110660234 10.0298389015016 10.2415614532709 9.18181130573794 7.76270343366697 8.6085895553688 9.99231641668927 4.11561069981234 0 0 0.740940398097093 3.4662741127334 5.77222892531312 7.67985311922027 6.51700050533402 5.73240213912254 4.3038660847716 -9999 -9999 -9999 -9999 -9999 -9999 5.73540273804196 -9999 3.59232991332373 3.40310268984878 3.22631251420848 4.57312791225892 5.38269966457516 8.62686761726394 10.7805213670671 8.38855672014804 7.61458428503471 8.2419352773845 8.866606804513 9.21295098346878 10.0434489779997 9.25412217634796 8.35647837372712 8.24170483502427 7.74287592447244 7.9559398960785 7.90752605354139 8.87633953910509 9.49515156067281 11.0155838402791 12.0455183136564 12.1378648972541 11.3593437696597 11.8502971471511 11.5289044644401 11.515996971 9.03658934637158 9.08829932653612 9.17934967452925 9.60308010758037 9.96476052591768 10.0196258152754 9.52628716372673 9.67767044485547 -9999 -9999 -9999 -9999 -9999 -9999 -9999 -9999 -9999 -9999 -9999 -9999 -9999 -9999 -9999 -9999 -9999 -9999 -9999 -9999 -9999 -9999 -9999 -9999 -9999 -9999 -9999 -9999 -9999 -9999 -9999 -9999 -9999 -9999 -9999 -9999 -9999 -9999 -9999 -9999 -9999 -9999 -9999 -9999 -9999 -9999 -9999 -9999 -9999 -9999 -9999 -9999 -9999 -9999 -9999 -9999 -9999 -9999 -9999 -9999 -9999 -9999 -9999 -9999 -9999 -9999 -9999 -9999 -9999 -9999 -9999 -9999 -9999 -9999 -9999 -9999 -9999 -9999 -9999 -9999 -9999 -9999 -9999 -9999 -9999 -9999 -9999 -9999
-9999 -9999 -9999 -9999 -9999 -9999 -9999 -9999 -9999 -9999 -9999 -9999 -9999 -9999 -9999 -9999 -9999 -9999 -9999 -9999 -9999 -9999 -9999 -9999 -9999 -9999 -9999 -9999 -9999 -9999 -9999 -9999 -9999 -9999 -9999 -9999 -9999 -9999 -9999 -9999 -9999 -9999 -9999 -9999 -9999 -9999 -9999 -9999 -9999 -9999 -9999 -9999 5.8130158662858 4.85668102006942 3.96170348823307 2.54498286070856 1.76135584893942 2.03752909551891 3.08207744818758 3.42075602815887 3.54808274334152 3.67230445526458 3.72930242884532 3.73272079794365 3.76618151435163 3.79619427080616 3.81026588481229 3.81034327277593 3.80895456706408 3.7982570203222 3.73182398419327 3.69310083040989 3.67411717462228 3.74347398517691 3.72361784927077 3.73052352792882 3.73056409475518 3.78107311917763 3.79986994646558 3.71858697311121 3.57259699634854 3.73024765320566 3.80372436198727 3.88536191160736 3.89370249238263 3.90361241324179 3.89976479904287 3.89234492563632 3.8966509462621 4.26018718171419 5.50450044745506 5.32651073137622 4.30715945639937 5.25136863058623 5.41438233450798 5.53038947942163 4.77031274896647 4.4942280682894 4.33962867672873 3.78695221396675 3.77827251913559 3.52667250715817 3.41482870699087 3.67985194121485 4.03325179265881 4.23164030878957 4.41034700885284 4.26614245872449 4.34625407496169 4.55578562888175 4.87455912559741 4.70618971931451 4.23768777423157 4.27077417185935 4.34284063212774 4.36503279971724 4.40786911761912 4.44940142186301 5.18480702864108 6.48768282193649 6.05171123344978 6.30818534913936 6.47943298271161 6.46936596587913 5.47179793651301 5.11666808322935 4.61260479928462 4.61195785171886 4.56786026978212 6.27694387761749 5.63994141070052 4.58729149140144 4.49870886243631 4.16870094860529 3.39970054904608 3.33910145848744 3.25744786953154 3.2526780383199 3.18988291198494 3.10767585246119 3.11470814759345 3.11716377736892 3.12175102005279 3.11465589476226 2.98612129904921 2.78535761991868 2.42607378963794 2.26983584877545 2.23666988205588 2.20926013238186 2.07329797439678 1.92608328156219 1.74821088970807 1.77252981021511 1.89755572995124 1.96348435635994 2.0058235319139 2.02519088191098 2.02254232766806 2.09628211201798 1.9782695776273 1.77143320118598 1.57840906228969 2.02750309934289 1.73037862318582 1.73038553115095 1.37569680771456 1.94283923725588 1.94069061947285 2.19638445190256 2.0727219864923 2.54412802441453 2.99712625153706 3.22024008709773 3.27833092173641 3.31463014160192 3.23892827394701 3.15943090835846 3.15130591717455 3.12456397881804 3.03003139904342 2.97499152712581 3.00585214132415 3.05238763118235 2.92159350872693 3.06270706838323 3.20721256237914 4.08630671310826 3.23332749224244 4.2171417570859 4.33326096287004 4.24890528948122 4.09703309982626 4.08235164351901 3.80381304379734 3.79105058330978 3.80126581316995 3.81550333404004 4.08333701292787 3.82719608991475 4.09585488478524 3.83106825391065 3.31496675460711 3.30252698638307 3.27513345007367 3.25042140346423 3.23045385716199 3.27968581310295 3.3114998480895 3.30728172905304 3.29973719671729 3.30988535220001 3.79833621205969 4.17444690253565 4.30127508635744 4.16621112308324 3.76631848770211 3.2645292643543 3.25604079768683 3.24238696526209 3.22644604848947 3.32554970833449 3.27299127704525 3.52946648258982 3.54184738740469 3.49848789243945 3.36958196667423 3.39666275403224 2.94481069245537 2.94725479664494 2.95161891910372 2.93930454611256 2.9196578512652 2.90096315667326 2.86578039251371 2.74404048229836 3.1292378247693 2.87110002245485 2.91001095331445 3.02831418601245 3.11423355194965 3.1230459439671 3.08971611597885 2.87976180398709 2.15338250267269 2.0280108224014 1.56538452293534 0.479052598934392 0 0 0 0 0 0 0 0 0 0 0 0 0 0 0 0 0 0 0 0 0 0 0 0 0 0.485768436931092 0.746729300748161 1.00125890969794 1.17999948197905 1.22258115751075 1.23905258972582 1.23357760318531 1.22038807938751 1.83540917863363 2.1599722200023 3.27675181728321 5.00599299098786 5.21525114251833 5.787197391285 5.45306798091619 5.24545921834896 4.85852494820039 4.76629260117423 4.84455208884047 4.96496772725974 5.69296709083146 6.45916139191685 6.87947720782379 7.00195296719932 7.01418434818517 8.3855497076368 8.41132623611983 6.21478028673143 4.85958322009781 4.87109406550032 4.89405405712368 4.89556707738145 4.79683829410392 4.85200953479365 4.72650635407305 3.70149489449707 2.87769291920703 3.60485467216977 3.84815250757617 4.01120661705396 3.95366669315889 4.06826865609379 4.11014050897054 4.07307793396845 4.02045468485081 4.13037095746337 4.19278754487567 4.12609688225322 4.10045679978677 4.1443758952223 4.20404774656744 4.2433085860044 4.13509489695289 4.1527993207982 4.15658745919255 4.15881263023635 4.16555067114247 4.16447136088694 4.07142084125696 4.0507559139653 4.07626943866197 4.13202491768398 3.97880935938124 3.66371094990138 3.42268563792083 2.94925052596158 2.84280550297388 2.65790991497283 2.30484619604202 2.17748152815789 2.17878359347865 2.16810854224973 2.13678554990052 2.07459428536939 1.95546705432284 1.55522157222106 0.12963841301465 0 0 0 0 0 0 0 0.0354788896325537 0.0354788896325537 0.499243162941697 0.885983361456428 0.980625154899136 1.04577011807314 1.12886989026038 1.18498567400119 1.96987214322476 1.96720341803961 1.72420600198267 1.2680761392038 1.15823305611301 1.13388615159648 1.91004930429481 2.99726282888567 3.45037482942205 3.47982756902028 5.83802729661832 6.66210642672095 3.33988217136018 3.26600031152471 3.36563209097532 3.34088274622461 4.96286115549548 7.3133513938911 8.21221387857268 9.06309894688301 9.10071605966756 9.06401003157337 9.29965767559866 10.9509760957649 9.58751741639684 8.54229809935462 7.22990415939668 9.95538277808067 3.03862365505228 0 0 0.500024867815083 1.95963152660602 4.15047858150125 7.62669741822108 7.51196253822867 5.90780991632622 5.02643600054599 4.3007496864652 4.31895008889194 -9999 -9999 -9999 -9999 3.80267709174028 -9999 3.54098024580529 3.50695115250773 3.47747637733154 4.42305248739528 5.47045590460055 11.7845141836148 9.89674448034138 9.53749409845128 10.9974721803175 11.1208929639294 9.83173047712726 9.7543877462011 10.7643541818496 8.60832131025464 8.61172630152014 8.96199411119802 8.47763220825659 11.32791519768 11.6689269120875 11.1606761829586 11.0230151860765 9.52848488617787 9.53603208031313 11.3834667144758 11.4443039163743 10.086105541036 9.79500861339185 8.82532888041729 8.09941156156274 8.17715864852805 -9999 9.30638481887932 9.47941135089909 -9999 -9999 -9999 -9999 -9999 -9999 -9999 -9999 -9999 -9999 -9999 -9999 -9999 -9999 -9999 -9999 -9999 -9999 -9999 -9999 -9999 -9999 -9999 -9999 -9999 -9999 -9999 -9999 -9999 -9999 -9999 -9999 -9999 -9999 -9999 -9999 -9999 -9999 -9999 -9999 -9999 -9999 -9999 -9999 -9999 -9999 -9999 -9999 -9999 -9999 -9999 -9999 -9999 -9999 -9999 -9999 -9999 -9999 -9999 -9999 -9999 -9999 -9999 -9999 -9999 -9999 -9999 -9999 -9999 -9999 -9999 -9999 -9999 -9999 -9999 -9999 -9999 -9999 -9999 -9999 -9999 -9999 -9999 -9999 -9999 -9999 -9999 -9999 -9999 -9999 -9999
-9999 -9999 -9999 -9999 -9999 -9999 -9999 -9999 -9999 -9999 -9999 -9999 -9999 -9999 -9999 -9999 -9999 -9999 -9999 -9999 -9999 -9999 -9999 -9999 -9999 -9999 -9999 -9999 -9999 -9999 -9999 -9999 -9999 -9999 -9999 -9999 -9999 -9999 -9999 -9999 -9999 -9999 -9999 -9999 -9999 -9999 -9999 -9999 -9999 -9999 -9999 -9999 7.17237035273363 4.93542705191264 4.59206800055651 3.47974696131039 3.27239182518415 3.43876405045904 3.61481863205848 3.60527344361909 3.70238177456309 3.71052961256424 3.73025154983114 3.77592060292823 3.81423980386564 3.84088809576365 3.96647386897831 4.31345433595904 3.83572133350645 3.82896210746161 3.79416287651292 3.77033709488913 3.74800784107715 3.73384035126783 3.74406335977812 3.77243964990424 3.78764555729865 3.82028202015319 3.85714920197529 3.78905238937739 3.75208006230106 3.88000827657511 3.89547180086259 3.89585282207938 3.87441986535095 3.89200726793339 3.91644063301572 3.91420642472089 3.91397090806905 3.86037006065719 3.85193463286234 4.50261716147615 4.61491247816979 5.45927216222846 5.66019347834737 5.42845151213751 5.14353301365968 4.73801347511395 4.63926967494972 3.84997493560046 4.19198069687748 3.68629637236571 3.64588942633863 3.63563600154509 3.67725318256251 3.77076162912208 3.73386504146124 4.34300172375737 4.85476543208389 5.1916779581462 5.18888043752568 5.05323309178111 4.99932351801919 4.75789277351577 4.31440505559165 4.37327124472996 4.92366511618395 5.13805847323897 5.35479660533293 5.45772753702709 5.35937542114591 5.15538967076853 4.57001969369782 4.60460333331131 4.61934194503293 4.62808584758549 4.63072860211942 4.61457335582113 5.09241167882113 6.17302202542167 5.56687919482673 4.61783967253244 4.50740279798347 4.31183109467944 3.85786606362253 3.20339473079614 3.11980793360583 3.10246140390971 2.97724554745079 2.78141721467733 2.43548525964069 2.78335525180616 3.00886427240401 2.99493490317054 3.00521623936491 2.78875116372759 2.42966195969507 2.27878190121747 2.2203182524936 2.21077977143779 2.08395024416623 1.96416968912422 1.9806512552398 1.62941471366702 1.86575827657508 1.89639209216236 1.91012318280338 1.91346834822513 2.11974431094332 1.91858203748633 1.91511114255377 1.71160395724682 1.23211811794818 1.24683268866717 1.40092767034661 1.2762187923422 1.26803245087127 1.75640782661805 1.7598759066942 2.08920175483078 1.74680003441485 2.55623256450988 2.82997736959427 3.00169474227099 3.12478573414209 3.2029964971699 3.10937011659805 3.11474775133545 3.04708561403194 2.96391109409653 2.9626235143829 3.07117144099821 3.04360049152899 3.00631425822658 2.96273104482887 3.14415742794835 3.24170742435217 4.01284742819694 3.67209598565821 4.13346641704578 4.3060702818757 4.34075020539112 4.35841030094927 4.35392243724596 4.23498562304207 4.31997234122961 4.32700968286602 4.40474794704513 4.45565227756924 4.46433174564027 4.34980533302381 4.35143898545441 4.23415262776123 3.806987100413 3.26883501583554 3.23898517838688 3.17309047590121 3.27211470553644 3.32683829854569 3.30819120042151 3.30832295980716 3.31250730171165 3.80099042409646 4.28263892400422 4.38243151700222 4.28397463620686 4.18804837946411 4.03325462412234 3.26402564330316 3.25570313398627 3.25018450318539 3.23113564941758 3.19867414937835 3.27994489866502 3.53613423274893 3.64114575132996 3.7330156269346 3.77078720539607 3.81089398571966 3.65355499032629 3.67475915705567 3.67435733717434 3.67213555489206 3.60913007757766 3.6331828733827 3.53116193180861 3.45940862879703 3.0699121186697 3.12691794037718 3.18508532879901 3.20318142024094 3.24644373851081 3.18151456194552 2.9675619086505 2.1245275222444 1.85332347568064 0.907137821041315 0.74765694743525 0.478995179687642 0 0 0 0 0 0 0 0 0 0 0 0 0 0 0 0 0 0 0 0 0 0 0.48158702719484 0.747355608880209 0.902714497830635 1.07260890818573 1.15730778624766 1.22616274812861 1.23285679691759 1.24328872541031 1.2292697251034 1.22423175334746 1.21659268393572 1.20086757110584 2.5500733702048 4.83293487361765 5.04648926627378 5.28705155732211 5.29170681120557 5.15072182698368 4.81421354319558 4.55791989950031 4.29191044788445 4.68429168718118 4.98564831740289 5.69555899673499 6.59583617528879 6.9772150854542 7.00798234478363 8.28134743605509 8.3831694403907 6.75624891078275 4.86176061593069 4.40092003825908 3.95635308237784 3.34797921978942 4.15581930003239 4.84320347945095 4.43045765502052 3.69796614575656 3.72142642874831 3.55981283183196 3.57725044898144 3.82914554443308 3.99271560461085 4.0986550121094 4.11893474856716 3.96910347174617 3.97383161233166 4.1129321936902 4.17979462451758 4.12739457056647 3.98831384745139 4.10586892620189 4.17179726223918 4.17643951339875 4.06656789164737 4.15045751358709 4.15200047280842 4.20856672748539 4.21466869681245 4.17235649575287 4.17017095351767 4.071300616318 4.0641084008947 4.12395768415378 3.97732159615237 3.9255015120438 3.83190701581541 3.43381159589335 2.84280550297388 2.65906130727588 2.30477862731947 2.17750669417138 2.16972982539206 2.16810854224973 2.12561764177459 2.02429307431633 1.86896913735513 1.16504569660124 0 0 0 0.0304500010279867 0 0 0 0.0356365363210578 0.499268352960378 0.740911215529293 0.887721118237954 0.982904809135803 1.0484005323513 1.15686930091681 1.19180074407239 1.21153162446326 2.12031595260456 3.07151613770317 3.20380486613713 2.71415815607795 2.1777363837681 1.67542472081833 1.89880108683794 2.14810817757237 2.81309707521087 3.31051284540813 3.40538468544123 8.54386625178691 7.80336772159983 3.39351754665044 3.37339720086912 3.24461044672895 3.17999717650411 3.89263842078882 5.57700380851193 7.51014154219896 7.61069889393202 8.77826094286818 9.85092887148514 9.67577601378404 9.84153187620936 9.63268179339912 8.7598037872695 9.17608549855963 2.81032064318388 0 0 2.10984366476429 1.74100223049563 3.26937832081181 5.61769365434486 6.99835551315301 5.8743036131925 5.9129307095413 6.04984099289646 5.80761825751052 4.31582563860248 -9999 -9999 -9999 3.8249367584423 -9999 -9999 3.61603618664482 3.62290557274692 5.33706143885242 6.73106236194685 9.18534040946866 11.7635334364335 11.5716915863323 11.258900432331 10.3604519846188 10.794920680652 10.4448431927715 11.0474353265728 9.65241853809234 10.7818617594942 11.3563927993546 11.2916466859107 11.6232260268575 11.7846669264576 11.2165655178202 10.1400521463751 9.58381150899656 9.64915120281299 9.67900115314382 9.74556751673598 9.25306006427379 7.95357979128575 8.10750641827094 -9999 -9999 -9999 -9999 -9999 -9999 -9999 -9999 -9999 -9999 -9999 -9999 -9999 -9999 -9999 -9999 -9999 -9999 -9999 -9999 -9999 -9999 -9999 -9999 -9999 -9999 -9999 -9999 -9999 -9999 -9999 -9999 -9999 -9999 -9999 -9999 -9999 -9999 -9999 -9999 -9999 -9999 -9999 -9999 -9999 -9999 -9999 -9999 -9999 -9999 -9999 -9999 -9999 -9999 -9999 -9999 -9999 -9999 -9999 -9999 -9999 -9999 -9999 -9999 -9999 -9999 -9999 -9999 -9999 -9999 -9999 -9999 -9999 -9999 -9999 -9999 -9999 -9999 -9999 -9999 -9999 -9999 -9999 -9999 -9999 -9999 -9999 -9999 -9999 -9999 -9999 -9999 -9999 -9999 -9999 -9999
-9999 -9999 -9999 -9999 -9999 -9999 -9999 -9999 -9999 -9999 -9999 -9999 -9999 -9999 -9999 -9999 -9999 -9999 -9999 -9999 -9999 -9999 -9999 -9999 -9999 -9999 -9999 -9999 -9999 -9999 -9999 -9999 -9999 -9999 -9999 -9999 -9999 -9999 -9999 -9999 -9999 -9999 -9999 -9999 -9999 -9999 -9999 -9999 -9999 -9999 -9999 -9999 9.01052868399644 6.89642169135857 4.93841218710729 3.75217532994168 3.65842122640476 3.64118484086121 3.62306975592805 3.67555772266853 3.75550440635852 3.79142558114652 3.81285347900513 3.81539214226176 3.84272571081889 3.88108202166142 4.31575153791363 4.59907189932674 4.60850246644455 4.61961133074455 3.84614143822671 3.79756221382661 3.78739712651224 3.71862629977862 3.77709247744848 3.7878994066764 3.78768787455629 3.84933015567046 3.87699664784906 3.85231971466098 3.8854543779903 3.89183479486634 3.90688143176206 3.92030178580217 4.54146459610067 4.7527890488807 3.90486656125039 3.9228989719962 3.9203187842998 3.89659187601711 3.89002582450815 5.16351868997431 4.8051772602494 5.6966772161363 5.78061218664863 5.70558853225532 5.52665106151292 5.44038719025356 4.6399572639715 4.92996033780946 4.47549058678035 3.70843998028173 3.72210101688971 3.71008872377986 3.68848339894314 3.67738637712504 3.6684032093693 4.82722619164907 5.12188454495699 5.2727574856121 5.1183670320717 5.10354208642938 4.95609252143891 4.70043511175017 5.056384824611 5.13442135628376 5.27402705243148 5.22029301858356 4.89211866685975 5.13499851139015 5.33268480789744 5.34366259446975 4.98434836843428 4.52871042214162 4.58420227198943 4.61830606468487 4.62193897250173 5.37000371960008 5.60423969781785 5.72313640045803 5.13923127009118 4.59097479211149 4.49917324077206 4.37812501631516 3.9748171125028 3.47400153095062 2.89445089735643 2.2495551652905 2.2381856724845 2.24530031181889 2.25343029701008 3.28387105273927 4.46526363249776 4.2983394475822 4.5018954175629 4.5134554355246 2.44326450802541 2.28579271173917 2.22688039705624 2.18192751481196 2.03685953789561 1.7194198387205 1.3621854637777 1.71919838284426 1.3725213575927 1.72830338878763 1.73188070851144 1.92618043896016 1.93319708843615 2.05200913361559 1.74472662034744 1.25388442085238 1.26916684667562 1.27886198610316 1.28244226682684 1.28244226682684 1.2762187923422 1.76138971180176 1.76493612837404 1.95864874498791 1.40236965558289 2.09406284587242 2.56192016110608 2.83473281719014 2.95256720147063 2.94662661576362 2.86220193232771 2.42419396850828 2.61783707438867 2.72402332393106 2.92179354824858 2.71141909401123 2.69234984909268 3.03133429634524 2.87735597082173 3.05553103804531 4.11649013172773 3.83016991392466 3.98407947735701 4.3002809140742 4.37029896104388 4.41595885114758 4.48398216518748 4.43204272916985 4.34753028510562 4.33051415439968 4.47670275882115 4.49951128415623 4.52501299691378 4.57771636280458 4.52616375662337 4.50325117968727 4.47705822428504 4.21802151596942 3.7603370478268 3.21124804147413 3.2036715540508 3.2494354835213 3.28975885744521 3.28826616259213 3.29210227870064 3.79925315514771 4.20891996848989 4.30179831786201 4.36217172665161 4.36107331815156 4.2928253613736 4.18965034469493 4.03502585061834 3.76763163408525 3.25595808195863 3.24385908075778 3.23264650369657 3.20559046441481 3.28584253501034 3.5905733529122 3.76714536866679 3.83019597646253 3.89825357203475 3.94286327716474 4.02373389922328 4.02054715521436 4.01829714251739 3.93284448458721 3.86605652180698 3.6118183616059 3.14673954659483 3.18319964131037 3.2155197752656 3.23182166951659 3.26643581928692 3.26398767660776 3.22109547541586 2.95442245246142 2.07859952998395 1.5562732798959 1.01427028469001 0.747646965606496 0.747646965606496 0.476592393149742 0.478995179687642 0.479052598934392 0.481358429657523 0.481358429657523 0.479106916796068 0.479106916796068 0.479106916796068 0.479106916796068 0 0.476704502230449 0 0 0.479106916796068 0.479106916796068 0.479106916796068 0.479158262825174 0.747555924756815 0.747555924756815 0.747557829047767 0.747558329629719 0.747558329629719 0.74735778473017 0.904176210337704 1.07529436467001 1.12462258653859 1.18658984096399 1.21961215193228 1.23625162955477 1.24322812884845 1.23743776450735 1.23295437701163 1.21659268393572 1.22988060476967 2.8397479712015 4.48549490559093 4.15019638602363 4.23490467254121 5.0218906120178 4.31638765956616 4.11686176562735 4.20844689986274 4.2624221682482 4.29977539516016 4.30842927778605 4.8412298074749 6.31088984040653 6.83987921761106 7.31405315966624 8.1829074607451 8.39550696976954 6.97688200577557 4.81841622892928 4.0566812785108 3.80876509840794 2.62973833272474 2.66076159366773 3.8676331172723 2.73107919592444 2.67206606550811 3.78145983895282 3.76749007981782 3.74355533958775 3.59880688664238 3.59831528958369 3.78711099106714 3.99944655653893 3.89406364389993 3.90713158297293 4.10933454219546 4.05907825191697 4.00730077911498 4.01314150591362 3.73139534150002 3.93583048636431 4.1302841022872 4.0702830581457 4.15131268352576 4.19945223826736 4.243903545948 4.214628895712 4.17531221918735 4.17277065035885 4.17339217586498 4.08417232757059 4.07637978146935 4.02539539584432 3.9846925603397 4.00759327739583 3.84654180851709 3.59223298247884 3.40845341782911 3.05102289736123 3.05670433958797 2.65897511947306 2.15893447875672 2.10715455052115 1.99979618508036 1.68760355066645 0.617503754553653 0 0.00793258042162247 0.497384890824901 0.740895566576729 0.0356365363210578 0 0.0357819544677021 0.499288296701402 0.887629084505932 0.887660102336525 0.982865509621273 1.05107225187765 1.13191758567906 1.19174250986178 1.21147081536965 1.27266929059347 1.97797199288933 3.17456742972559 3.52899164626848 3.4836567374377 3.40865415656434 2.68307157744413 2.72782694932971 2.72144474532113 3.19986897716105 3.38631161844669 3.4383898410217 7.90640964028624 9.61095025686139 4.72485500507409 3.32429273805378 3.66529921568979 3.7063922752939 6.26218353497983 10.564652617837 6.11362530644062 6.10084792372805 7.50308412187461 10.1354491383508 9.92790340407169 10.6058333250652 8.6317719867439 9.83513498663625 9.49776991019715 3.70207272948035 0.100849055617143 0 2.18220238387622 3.05424231703297 1.75412481039693 3.58827650054844 4.62755340204934 5.81848059123024 7.66730559883976 7.72045459699262 6.04798874909726 5.48862470485516 4.33624008439675 -9999 -9999 3.8631422708707 -9999 -9999 3.78014068052211 3.76655963458474 5.56672280529337 5.50453915993016 8.32289979819935 11.946988399511 8.67085355087525 8.90023890771136 8.11372920252967 9.23903765727641 8.05394091771202 8.14662528803436 10.4027765994359 10.7580369774836 10.0589173447733 10.9686395655688 11.3607741388573 11.8173932403252 11.7530235578684 9.65911907963269 7.78532620165234 7.92714726015355 7.88839492491521 7.95394957426363 8.05367786416902 8.14315010281835 -9999 -9999 -9999 -9999 -9999 -9999 -9999 -9999 -9999 -9999 -9999 -9999 -9999 -9999 -9999 -9999 -9999 -9999 -9999 -9999 -9999 -9999 -9999 -9999 -9999 -9999 -9999 -9999 -9999 -9999 -9999 -9999 -9999 -9999 -9999 -9999 -9999 -9999 -9999 -9999 -9999 -9999 -9999 -9999 -9999 -9999 -9999 -9999 -9999 -9999 -9999 -9999 -9999 -9999 -9999 -9999 -9999 -9999 -9999 -9999 -9999 -9999 -9999 -9999 -9999 -9999 -9999 -9999 -9999 -9999 -9999 -9999 -9999 -9999 -9999 -9999 -9999 -9999 -9999 -9999 -9999 -9999 -9999 -9999 -9999 -9999 -9999 -9999 -9999 -9999 -9999 -9999 -9999 -9999 -9999 -9999 -9999
-9999 -9999 -9999 -9999 -9999 -9999 -9999 -9999 -9999 -9999 -9999 -9999 -9999 -9999 -9999 -9999 -9999 -9999 -9999 -9999 -9999 -9999 -9999 -9999 -9999 -9999 -9999 -9999 -9999 -9999 -9999 -9999 -9999 -9999 -9999 -9999 -9999 -9999 -9999 -9999 -9999 -9999 -9999 -9999 -9999 -9999 -9999 -9999 -9999 -9999 -9999 -9999 11.7063510751147 10.1237135244494 7.98278362433408 3.9847248168891 3.97537355030569 3.82027100894863 3.80832746034844 3.79230808405843 3.82658014015017 4.32902275996057 4.59150030489817 4.58326786290032 4.58850712750505 4.33596217554789 5.19077771734379 4.59294518074605 4.60266674487253 4.84898063193142 4.85117106265296 4.69950974769026 3.88814192130447 3.699845776086 3.72653949792014 3.74355751111671 3.84702360293375 3.87349159860402 3.88493639643485 3.87439255293997 3.90502057221535 3.91000548380294 3.91583968462863 3.92789120962643 3.92236255763363 4.87163235995341 4.78401715357478 3.92051467311679 3.91209139443942 4.33197869164779 4.53076480317473 6.42702291516059 5.68183691129208 5.91041061975521 5.82280328324475 5.75999883344921 5.54733821843433 5.06090315758922 4.62565733577293 4.91543026998295 4.783035258135 3.85374740460279 3.73973177342794 3.73326631240254 3.69338833500823 3.6859781143492 3.68478173429487 4.22501574959772 4.40625981263438 4.49250040496034 4.35390459126963 4.52286058820188 4.89567246144906 4.99631096155691 4.99912031839166 5.29577257680132 5.19366117028413 4.988299067742 4.49497403530141 4.80372310307577 5.02157682313687 5.04161485821739 4.84372621362557 4.43211167383801 4.29451195119722 5.05648028147087 5.11033021378098 5.68155103265691 5.76181987481772 5.56535510760065 5.14112991927872 4.5623271904035 4.45634701246293 4.27200770146268 3.74571339085583 3.32061653407086 3.08591353273834 2.99532576163928 3.4940761149552 3.37136901919204 3.63097361740566 4.23747357351962 4.66362288195716 4.510238849418 4.82353293500951 5.09861622994572 4.72907153169101 3.94860930024554 2.73962146960988 2.18199653660253 1.92847887378231 1.38399114174606 1.25026666405228 1.25441463280984 1.2544759783501 1.38401620657656 1.39077620155353 1.26161844720725 1.26457794131682 1.39794400629378 1.26805280072128 1.27183600644063 1.2724540695081 1.2791431022272 1.28209519601853 1.28284532290048 1.27150871568293 1.40903353641873 1.76531420527132 1.40515080162909 1.27262869964889 1.40505829372904 2.09488036855111 2.44193160634053 2.44605481747261 2.24478300443072 2.24010071095472 1.39645040495453 2.429319986082 2.7330934290361 2.06451911716461 1.87169397024407 2.05514126557085 2.52467773758121 2.05233814326515 3.556604595596 3.71006016132387 4.05357444071955 4.30377314830934 4.43915094459576 4.52239387778358 4.52763099041416 4.54072862729837 4.55148949551216 4.53856050657233 4.48899545729819 4.53290547316074 5.04261725808073 5.53860856256318 5.60744352763459 5.45990362042538 5.06185060203762 4.52328821245569 4.46644263231217 4.16154129348026 3.15536528270185 3.12252975321396 3.14286688838812 3.21169743609649 3.25179966204888 3.27908131849365 4.04955940494458 4.20663701726273 4.30415078857 4.36838920093604 4.42019929478986 4.41776857118816 4.36133759876687 4.36801183725479 4.19054503572554 4.03182425309285 3.25390481540379 3.24523515141504 3.22530002207684 3.21677130363762 3.18980203266812 3.31353110570339 3.64813726097009 3.93807494336669 4.02935325192721 4.06841806480107 4.08208746061635 4.02878317664001 3.95939769453601 3.8568551686406 3.3358642737221 3.22945994185051 3.23641254485701 3.24884508912163 3.27050657285168 3.28501248105702 3.2879206327391 3.25602017188968 2.84863377429802 1.98543136192781 1.08797873165058 1.01618556674695 0.909784075210552 0.747691938707381 0.747702043572265 0.74766518013864 0.907122205509106 0.747552554480365 0.747552554480365 0.747552554480365 0.747676696462248 0.747676696462248 0.747676696462248 0.747676696462248 0.747671739185487 0.74766518013864 0.907122205509106 0.907122205509106 0.907105061346383 1.01224425006304 1.01013668252738 1.01010572262157 1.01010572262157 1.01007421911647 0.905643664949418 0.905643664949418 1.0079007116467 1.07787927197816 1.12467143507901 1.18664213732824 1.20574653889586 1.23285679691759 1.24328872541031 1.24046179859125 1.23295437701163 1.2279713552353 1.22032916539857 1.71173805811175 2.24811532984921 4.12422545405924 4.11056278138339 3.7756766906166 4.09585153277857 4.23068642600136 4.15556841647423 3.98538978318632 4.05141070382842 4.13801214577821 4.21101359810589 4.97791076898405 6.2477972904165 7.30654971927818 7.59136353489579 8.38694448498566 9.00791409956278 7.59200981293437 6.73786098880744 4.36559101772204 3.88173333706269 3.29149030868018 1.94323235663115 1.91690770374348 2.0710305141329 2.5492925263109 3.65006323739077 3.55928685024254 3.64461921199756 3.81250922989895 3.09688800282135 3.55238466218197 2.98755959147006 3.24289719735073 3.64744197381116 3.87330512223167 3.89304859948394 4.09779168361262 3.72974002070074 3.3880506154432 3.7518117128329 3.94514202801121 4.07314504822809 4.15057168054732 4.74734227238082 4.74660580039424 4.2488208170315 4.23055410103313 4.17838876223754 4.17777221481308 4.17303901754766 4.16633761806803 4.13034577671119 4.10847672750699 4.13220295009493 4.02010694300887 3.85072559963274 3.66796470207477 3.67478401215548 3.30714787428687 3.16974935654667 3.03918636342292 2.83848919732695 2.67218930285757 2.35189802502773 1.00335235136249 0.745316869173602 0.893049729681585 0.98986613042144 0.985172779293484 0.982786397722629 0.885830005751175 0.885798371742743 0.982666664639603 1.05084532099667 1.05093622546813 1.10076116881789 1.13813124337399 1.1633535857116 1.19180074407239 1.21706046662151 1.21508857827228 1.73580573711916 2.64224689162752 3.4114712033342 3.56986737527666 3.38832756058212 3.49480441414762 3.37418570961896 3.4435462527463 3.54597461386061 3.5211372568126 3.30851565324178 10.6666288587092 8.64407993479906 7.54034633680824 4.43161953972273 5.71308816687543 7.61816685010321 7.47510901278369 8.28959513257584 9.00387922407925 4.13975269794711 6.07091590215691 8.2325134119062 10.8461307542986 9.9698299670694 8.79575886814121 10.9975141618115 10.3067811470852 4.12184556523785 2.08742795629754 0 0.0614430097058199 1.79611392831615 1.65456795602156 3.52445532176812 3.72459976210416 5.82549242102421 7.51627656640317 8.29118690624895 6.01377692407847 6.10702296096861 5.09373086703671 4.64081868059027 -9999 -9999 -9999 -9999 3.87723178761519 3.82160638955596 5.68727607995534 5.64078138971428 9.07423362061626 11.6122402805442 8.619727226982 7.96242431964735 6.88589232068748 6.56210133585755 8.23756138680096 8.842190417807 8.38096763427416 8.37457681861206 7.64056574444969 9.25349928421223 9.51814037226145 7.87959686635387 7.99066175034281 8.03533463474758 8.05582058106802 8.0984773027717 8.11255517012325 -9999 -9999 -9999 -9999 -9999 -9999 -9999 -9999 -9999 -9999 -9999 -9999 -9999 -9999 -9999 -9999 -9999 -9999 -9999 -9999 -9999 -9999 -9999 -9999 -9999 -9999 -9999 -9999 -9999 -9999 -9999 -9999 -9999 -9999 -9999 -9999 -9999 -9999 -9999 -9999 -9999 -9999 -9999 -9999 -9999 -9999 -9999 -9999 -9999 -9999 -9999 -9999 -9999 -9999 -9999 -9999 -9999 -9999 -9999 -9999 -9999 -9999 -9999 -9999 -9999 -9999 -9999 -9999 -9999 -9999 -9999 -9999 -9999 -9999 -9999 -9999 -9999 -9999 -9999 -9999 -9999 -9999 -9999 -9999 -9999 -9999 -9999 -9999 -9999 -9999 -9999 -9999 -9999 -9999 -9999 -9999 -9999 -9999 -9999 -9999
-9999 -9999 -9999 -9999 -9999 -9999 -9999 -9999 -9999 -9999 -9999 -9999 -9999 -9999 -9999 -9999 -9999 -9999 -9999 -9999 -9999 -9999 -9999 -9999 -9999 -9999 -9999 -9999 -9999 -9999 -9999 -9999 -9999 -9999 -9999 -9999 -9999 -9999 -9999 -9999 -9999 -9999 -9999 -9999 -9999 -9999 -9999 -9999 -9999 -9999 -9999 -9999 11.6999243834782 10.6557380070907 9.07442180900233 5.80689648063585 5.63939628441971 5.21892422954856 4.74236495696686 4.74654775236238 4.84873875082151 4.85206360508178 4.91054804958754 4.94946706076217 4.93273266507905 4.86186151320954 5.68210358749204 5.07570365628481 4.63494654787843 5.00710329062878 5.00782547702424 4.80054477535193 4.53663631785374 4.24446316693298 3.78027868381722 3.82129516171115 3.87967767543301 3.88700065224292 3.89252206942515 3.89339896360962 3.90315855360671 3.90864773791087 3.9203920329906 3.93058497774066 4.39808164124408 4.86163411648639 4.89682275730762 4.84746083238547 4.36005329900036 4.6843168371168 4.9176259051276 6.21860679618209 6.7648213459271 6.72001310316471 6.33949029745618 5.66447286501375 5.19909482573523 4.22259733421456 4.37668117199411 4.95464821249418 5.2882784331156 3.85308540359436 4.1531874622713 4.14273067885217 3.71035717686763 3.69020765350086 3.68380628036186 3.67368267678946 4.10829067085623 4.28758699696789 4.37233540937584 4.63792078165384 4.97975351185427 4.92838250563468 5.16539811566998 5.2558102258943 5.09649659222401 4.7259103849791 4.44238615005269 4.43555978223477 4.60073808424364 4.56510400224281 4.43550424829718 4.1935959578413 4.09516556363857 5.2915324499301 5.62191728428749 5.76850171590863 5.80375489429603 5.5566812702654 5.34422767956283 4.94775361841035 4.54804546052393 3.86524794553364 3.3620322187037 3.6282660695023 3.40626797257774 3.55639899985047 3.42535263188828 3.52388366888099 3.48518151664873 4.29059368647337 4.49231900546829 4.77434372126813 4.67866262572683 5.33470735851884 5.27287103218848 4.95795163740214 4.14329734346339 3.32157348504701 1.38676342593846 1.24906101539197 1.25269261948206 1.25547350525578 1.25547350525578 1.25911342881234 1.25917593581835 1.26276789658677 1.26276789658677 1.26816951545213 1.26731050127151 1.27101764049082 1.27375206974665 1.27739798234078 1.27739798234078 1.4074329270249 1.2791431022272 1.27604737599741 1.40553899365186 1.4092130325533 1.27262869964889 1.40608734806221 1.40908419539953 1.53403250679215 1.53388580522502 1.88269516681843 1.88088349525457 1.27226918078009 1.74563226057807 1.74814590263248 1.40409696020568 1.74590500740357 1.40061889424034 2.69664345412441 2.50926607179146 3.09368918305836 3.16347946251403 3.89678884336291 4.25812119705358 4.44687676868923 4.55461848007569 4.5394361916161 4.61769919566221 4.61826941202543 5.32110229919318 4.58666533422719 5.31345093223607 5.66558739312059 5.69652898008257 5.72078864617193 5.69933009734409 5.65049942536342 5.28244880299368 4.49549484215768 4.4829499027852 3.74361778980149 2.94589925585716 2.96542043023532 3.10870520190198 3.18805700169251 3.24682667831842 3.78049144767173 4.20481904971087 4.37879524496439 4.42430707610828 4.45524318854383 4.51376655285898 4.48122217257004 4.44856574645778 4.41487794926594 4.36224223717986 4.18435753431406 3.7588358800293 3.24836866692719 3.23449668913681 3.22864252815581 3.23278234454938 3.6927716685982 3.87894624859214 3.98957696319997 3.98206391315718 4.05669832891522 3.98778869220439 3.87428405019654 3.70235193046054 3.23459064249239 3.25010649472464 3.26432307427154 3.27420228727776 3.28833719261664 3.29549084273937 3.29851127294526 3.22324362353424 2.67423237304488 1.83307430272389 1.08797873165058 0.910983339359143 0.747514986842414 0.747640164012063 0.747702043572265 0.908470347924965 0.907122205509106 0.907105061346383 0.905726123192624 0.907105061346383 1.01224425006304 1.01224425006304 0.907122205509106 0.907122205509106 0.907122205509106 1.01227402011907 1.08311942650959 1.08311942650959 1.135994932884 1.135994932884 1.13325363036868 1.08060369768905 1.08300226126996 1.0805639264775 1.08052383887632 1.08052383887632 1.1303666347286 1.16349411809118 1.19286294371747 1.20905398802307 1.22295428915437 1.23630934724941 1.24684233282329 1.2368472880361 1.23750102945116 1.23678411619366 1.22626295546486 2.09832309289164 2.25183428264106 3.07691639616393 3.1994802393969 3.39543721935044 4.15727360013162 4.36787362103486 4.0530315696298 3.29311367319192 3.3884909507938 3.95118773910776 4.12686466664705 4.43908495509226 6.37133491585682 7.41862688492419 7.62581210017731 9.17292943492368 10.0195073343354 8.36979473876468 7.00515316092432 5.09396992074566 3.66892738446851 3.01277626912497 2.79043867725244 1.9555248525922 2.43101447341845 2.83103536165558 2.83786374793176 2.94888464597207 3.0228260078327 3.08860195654666 3.0960983340401 3.09671225527553 3.05137813111824 3.14748365742641 3.17539039387289 3.20516117293756 3.37063969533598 3.91813028696632 3.39836814128721 3.24648003213327 3.75057817245091 3.75967759955943 4.07378393918377 4.65673977739442 5.25992589588377 5.28276627132229 4.7560275368236 4.27100562579213 4.22757398333796 4.24361593264821 4.18704717647415 4.23144675020492 4.27239381235985 4.22854811550636 4.17346442570709 4.19781774211281 4.01035097529277 3.98904626542956 3.82976392334492 3.42680544976356 3.28927590049811 3.25820017150844 3.16873935091057 3.00253177070834 2.43554100107965 1.19757421224635 1.11876491137162 1.11274087845872 1.14758072177574 1.10373311935211 1.10066221053522 1.09759165343019 1.09754241544306 1.097493255599 1.13470805464186 1.13797362282124 1.13807862214599 1.1633535857116 1.18185255921945 1.19522538059139 1.21114193589427 1.2046885619681 1.25238781268819 1.96808270892485 2.87139908245779 3.40332277144843 3.45427835980298 3.55997354987313 3.58306059799482 3.50305589499837 3.49965796995329 3.5248987711229 3.47323011915498 3.30561846532978 10.0735651953651 7.83722471592929 8.54922426790976 10.0001339359986 6.19648589468422 3.91197937323688 3.7359696787409 10.7433690507397 4.04974377813828 6.78326894246794 8.03113740926997 10.191622633791 9.6084419819301 10.1909723812766 9.81778577557702 9.29920259912026 4.15166580914513 2.92252457409393 0.0869246163291025 0 0.0402166183965644 1.74663715971286 4.16175139335635 3.66345606099956 4.48431122613033 7.3789547099094 7.5102400782147 6.03943615462356 6.15730657102501 5.98061701336909 5.84785998630431 5.76998647319402 -9999 -9999 -9999 3.92614635447534 5.10363203719175 5.98261650235903 5.7192586230041 8.31074573541379 11.7909716690072 10.0325265825536 8.18882952888372 6.62037675515799 6.56766479267206 6.66848580053005 6.80386819402003 7.47511130777301 7.96837876435482 8.03765682807616 -9999 -9999 -9999 -9999 -9999 -9999 -9999 -9999 -9999 -9999 -9999 -9999 -9999 -9999 -9999 -9999 -9999 -9999 -9999 -9999 -9999 -9999 -9999 -9999 -9999 -9999 -9999 -9999 -9999 -9999 -9999 -9999 -9999 -9999 -9999 -9999 -9999 -9999 -9999 -9999 -9999 -9999 -9999 -9999 -9999 -9999 -9999 -9999 -9999 -9999 -9999 -9999 -9999 -9999 -9999 -9999 -9999 -9999 -9999 -9999 -9999 -9999 -9999 -9999 -9999 -9999 -9999 -9999 -9999 -9999 -9999 -9999 -9999 -9999 -9999 -9999 -9999 -9999 -9999 -9999 -9999 -9999 -9999 -9999 -9999 -9999 -9999 -9999 -9999 -9999 -9999 -9999 -9999 -9999 -9999 -9999 -9999 -9999 -9999 -9999 -9999 -9999 -9999 -9999 -9999 -9999 -9999 -9999
-9999 -9999 -9999 -9999 -9999 -9999 -9999 -9999 -9999 -9999 -9999 -9999 -9999 -9999 -9999 -9999 -9999 -9999 -9999 -9999 -9999 -9999 -9999 -9999 -9999 -9999 -9999 -9999 -9999 -9999 -9999 -9999 -9999 -9999 -9999 -9999 -9999 -9999 -9999 -9999 -9999 -9999 -9999 -9999 -9999 -9999 -9999 -9999 -9999 -9999 -9999 -9999 10.8447759214059 10.5930981623859 8.36514882412251 7.40198761421527 6.32249337926736 5.62802966706423 5.09605248263488 4.9847137101582 4.98205560334463 4.98063839907965 5.00340044559241 5.03280326925415 4.99449264884972 4.96035862802656 5.66811318100657 5.64293495744821 5.45617718418482 6.12332838316214 6.01595010088973 4.81007493623566 4.717107998665 3.93856778638122 3.84445800626807 3.8626419596956 3.87972268436388 3.88488974811052 3.88507830540261 3.89943908978518 4.77440186900488 4.35463758224417 4.37068982994267 4.61365388853559 4.6359639334378 4.89301893381392 4.81416023816344 4.91217222985431 4.84235433983241 5.33063853054275 5.32620518539927 5.20621319806557 6.38607757776473 6.45955676598004 5.4482616064774 5.21513251300339 4.18907208546763 3.79839173420446 3.90667666927337 5.38690548721531 4.81749272244758 3.72649374389674 4.14856710215887 4.1220651676844 3.6786030060887 3.6903778359605 3.68782916488484 3.66938295692971 3.77088026666442 4.28323074525122 4.59219372570873 5.05669859662754 5.05955227888313 5.05063747202055 5.07283932167954 5.03149350499681 4.75087351881788 4.79835175401939 4.76193785905196 4.56227851080125 4.72958514553819 4.71044934793051 4.68654629027094 4.61870742196526 5.19347590520017 5.45743053060277 5.68224726886533 5.8003492841115 5.75941662769034 5.60693873223486 5.35977277808431 4.98372894597267 4.00449291297605 3.33815459733341 3.36596261485084 3.52991153516943 3.52945607842336 3.63540367349117 3.68123108903819 3.68775335315236 3.67559546831672 3.68613134998893 4.13341606720421 4.45278422769951 4.79387905522223 5.19168804104944 5.5667251459618 5.37623239660368 4.64241750940516 4.04350415991215 3.1908089301432 3.18832901551189 2.78148610082473 2.26386762021194 1.26280948843902 1.26280607929492 1.25587907656033 1.75598425246306 1.2600595876662 1.26318036522357 1.26740793403524 1.27095448246536 1.27467557398758 1.27739798234078 1.27834710936424 1.27841045175863 1.27841045175863 1.2791431022272 1.40494464684251 1.27739798234078 1.27965126020135 1.27908065646705 1.27901838677125 1.27733513397357 1.27727248337668 1.89607658920836 1.89234611823696 2.17204533720194 2.17213250030343 2.17228919604909 2.33824384813903 2.04709022633378 2.04349247406763 2.20372267424197 2.33154062361811 2.50911025869192 2.5605546353811 3.28809313204077 4.44449972818081 5.09739564380962 5.40761821121154 5.28890624251524 5.48650787698144 5.58245192717498 5.6913719207958 5.69698203220452 5.71485469321262 5.71072383060985 5.63916011061081 5.6866183951483 5.67040276083207 5.69654518023742 5.63596127865713 5.12962734167598 5.06233985203583 4.6338735271729 3.04370797293093 2.66872878128651 3.02413040555821 3.16802351199481 3.23411093902905 3.76971914949609 4.20308737296687 4.37421609742751 4.46221022897597 5.01717218842571 5.43296475497238 5.27253408197019 5.0176696584805 4.48647297502727 4.46625593617857 4.40766020712022 4.36249175281535 4.18546133050594 3.75606872384272 3.24525994303601 3.24430592973904 4.21023454884146 4.38850420767142 4.49332172562179 3.98531804149726 3.98528303559162 3.87659248796736 3.69965625731302 3.3680486011605 3.25197301094915 3.26304172305443 3.27629028719788 3.28451636058414 3.3005933519785 3.29683493303683 3.27365142721889 3.08910309808068 2.14195793292952 1.33568993971577 1.14415072097044 0.912076755274308 0.468212276856081 0.747514986842414 0.910969877829974 1.01424183818328 1.01227402011907 1.01224425006304 1.01016706866179 1.08311942650959 1.01016706866179 1.01016706866179 1.01016706866179 1.01224425006304 1.08311942650959 1.13603935472381 1.17261112295064 1.20253376775072 1.20248184002207 1.17256232233604 1.19934614625594 1.19929404104904 1.19924187409707 1.19924187409707 1.19610489556915 1.19605263734858 1.21557149947457 1.22641466452413 1.23645127705374 1.23639403089404 1.24324521174411 1.24978680005614 1.24775232210029 1.23691079732354 1.2368472880361 1.24120845944099 1.23173101796087 1.23912956932592 2.19223681283774 2.25183428264106 3.20944289300724 3.4920817866927 4.08695738404147 4.08287697212103 3.29663276425015 3.06669280109546 3.34890313652293 3.47390501398972 3.9970293383891 3.89186641533733 4.08429183590623 6.50467630752077 8.35059686384905 10.3011280581306 9.74371799583911 9.12036760798867 6.74771787524891 4.66301660219151 3.18339300212512 3.04434959722735 2.93844805134157 2.63490120197776 2.66148841243967 2.82279644862403 2.93268480297364 3.00945875274786 3.06927074452766 3.08064255034421 3.15535747373517 3.08920420464964 3.08360645018611 3.12354190014115 3.15729624544493 3.18439386532517 3.20631905034925 3.22202618957908 3.21390038813743 3.24252900103999 3.27721514145618 3.76241501660621 4.57921326382739 5.10970267194084 5.30592943156198 5.16273677638049 5.16087707326104 5.2882436902527 5.05896613896455 4.27541409031981 4.24249485192863 4.28767528038361 4.32266213161847 4.30481714008273 4.27642110798176 4.25509870274625 4.04640600772962 3.85893435296849 3.49107236189253 3.37613937936951 3.35264701169172 3.33931040280879 3.22812118804676 3.02626705897654 2.55040098872989 1.31417372644765 1.18658984096399 1.17994395511483 1.1764502100021 1.1918904289624 1.18492635718549 1.18145777334006 1.19820069092328 1.19814413291856 1.19831448569848 1.18503899962792 1.18515231325041 1.19866090925533 1.19866090925533 1.19516714962713 1.20474801221182 1.2046885619681 1.24285910844341 1.70700268816044 2.44832213956561 3.43618111464619 3.47563258460668 3.61691863701119 3.53395410010899 3.44007938598237 3.52866815033868 3.48084203526728 4.11576324372897 4.82601196735741 3.98441716173742 7.87521287419245 9.30245071518927 6.64966993146148 6.49849026541322 5.65781917488664 6.89847511632376 6.75668483771546 5.66880424082974 6.14332098251186 7.14035160389796 9.90536034999153 9.24244530103134 8.82942995586649 10.6404718924583 10.2830495929146 4.21181325261404 4.26686971388216 2.01375415239616 2.74337672557609 2.22895823961129 3.44342126607288 3.5535274809908 3.6079955840306 3.77127596521349 5.80904659274838 6.03537092638917 6.07500756532521 6.86344417336455 6.10961250791831 6.16771308010264 6.35041037958957 6.25744221506036 5.97187224848763 -9999 4.40010558662644 5.70920976537449 6.21626418705408 6.66200719519719 7.45792361362471 7.84012569108035 7.40363179611769 6.76327020191629 6.76788695531739 6.4611810394606 6.77998397505279 7.18672722927981 7.98581178082508 8.11984358172543 -9999 -9999 -9999 -9999 -9999 -9999 -9999 -9999 -9999 -9999 -9999 -9999 -9999 -9999 -9999 -9999 -9999 -9999 -9999 -9999 -9999 -9999 -9999 -9999 -9999 -9999 -9999 -9999 -9999 -9999 -9999 -9999 -9999 -9999 -9999 -9999 -9999 -9999 -9999 -9999 -9999 -9999 -9999 -9999 -9999 -9999 -9999 -9999 -9999 -9999 -9999 -9999 -9999 -9999 -9999 -9999 -9999 -9999 -9999 -9999 -9999 -9999 -9999 -9999 -9999 -9999 -9999 -9999 -9999 -9999 -9999 -9999 -9999 -9999 -9999 -9999 -9999 -9999 -9999 -9999 -9999 -9999 -9999 -9999 -9999 -9999 -9999 -9999 -9999 -9999 -9999 -9999 -9999 -9999 -9999 -9999 -9999 -9999 -9999 -9999 -9999 -9999 -9999 -9999 -9999 -9999 -9999 -9999 -9999
-9999 -9999 -9999 -9999 -9999 -9999 -9999 -9999 -9999 -9999 -9999 -9999 -9999 -9999 -9999 -9999 -9999 -9999 -9999 -9999 -9999 -9999 -9999 -9999 -9999 -9999 -9999 -9999 -9999 -9999 -9999 -9999 -9999 -9999 -9999 -9999 -9999 -9999 -9999 -9999 -9999 -9999 -9999 -9999 -9999 -9999 -9999 -9999 -9999 -9999 -9999 -9999 10.6889155038451 9.91531469165971 8.17725103378978 7.4546846254316 6.24944158133086 5.47453946111093 5.16700103421815 5.04321655726102 5.04865630886324 5.05884441639193 5.06517824274729 5.04192093166804 5.02428472888401 5.11069969294492 6.16736039108952 6.46457340278062 6.44190190212574 6.47729865332482 6.41143205321316 6.10379676448118 5.19158516980383 4.3397093610783 3.86193690525891 3.8762861701728 3.88753685452416 4.32984345661469 4.33175880591231 4.33588143120344 4.68177811770268 4.70069192468924 4.81384006827967 4.88361448829272 4.85630687251177 4.9824275192575 6.1306307111447 4.85976312080557 4.88303430157781 4.8641305941266 5.30873537067966 4.75657964017599 5.21302758922408 5.48249011209162 4.5500307658991 4.21164048125692 4.17677546955925 3.71140795150073 4.27226575588337 5.23401601095795 3.69013257153061 3.71265836126184 3.69216009371047 3.66281753401139 3.68087073586224 3.70026257216607 3.70160521015451 3.6774067497267 4.25487333868823 5.13326886925431 5.22703208794294 5.25620203715514 5.07536858276685 5.10242079200675 5.10372338150707 5.13415187627689 5.35664539486215 5.18258954547979 5.13340520931198 4.76611753047866 5.10081340140431 4.74775813771725 5.32243247961637 5.33412234897372 5.45808584670315 5.6716785891472 5.78911963016374 5.80561330425322 5.70501791783013 5.43735210668092 4.82308036048736 3.64075135119131 3.48160027329153 3.47259408045343 3.56346197715662 3.61037351120515 3.60917672460623 3.68834854154016 3.7164902719571 3.7403370234303 3.74472706853383 3.74110094560898 4.24049797512748 4.40588060398939 4.52252090992725 4.78676437863791 5.20518196541809 4.79720422021716 4.58087398879205 3.75984507793408 3.47338811599336 3.55969297884749 3.52673418434245 3.36633122327088 3.29914024589068 3.10071459345228 2.69866420253663 2.69879252729229 2.69730371429589 2.70098394354337 2.0342962903376 1.76483993575937 1.76251411331067 1.27065902987745 1.27481602423295 1.27487959118853 1.27834710936424 1.28111947329458 1.27481602423295 1.27834710936424 1.28326526086721 1.28272029072836 1.28099361313465 1.28099361313465 1.76768126202445 2.04715293001128 2.04978514992096 2.44290705981563 2.44676319753865 2.3180049561727 2.32174135243981 2.31794199924053 2.94600024715801 3.22616001798244 3.22613212358443 3.5491507449711 3.40213179127198 3.57757138717713 4.86271050236701 5.24716383546029 5.55097871611721 5.61382362951213 5.70564522656428 5.74316966648355 5.7311727260409 5.70991140839079 5.72117575248033 5.65776558737097 5.69891679667034 5.61538376966744 5.61604449618985 5.64239589090797 5.6633424410329 5.92702835387783 4.89985374950564 4.76056659405761 3.1323893127192 2.65670125837926 3.06155180672578 3.17678807564587 3.2319282680326 3.76368122473754 4.19030604005271 4.36094729196226 4.99207343485199 5.54339234391982 5.61280984240981 5.59660280946758 5.52040305216626 5.26497627325869 5.00719845998753 4.4871127337611 4.48043185659223 4.4374565261263 4.40579385691427 4.34524320693596 4.46775643682408 4.80073545164288 4.98408089317083 5.01836126688697 5.01664310108742 5.01660808009259 4.9080038063087 4.39920260148947 4.17185314039516 4.02368348629689 3.7669409824053 3.77982293643044 3.28629312019821 3.29155117509386 3.28268299522395 3.22351318653411 2.88224881986979 2.10474985195383 1.24677635761582 1.18148327104275 1.01804207088106 0.747514986842414 0.910983339359143 0.909770589169529 1.01424183818328 1.01227402011907 1.08315769275075 1.08311942650959 1.08068220148972 1.08068220148972 1.08308074926362 1.135994932884 1.13329832172816 1.17261112295064 1.20253376775072 1.22226324285063 1.2190525623428 1.23671826004085 1.23666188849426 1.23335388389199 1.23329752503521 1.23324120155221 1.23649296128526 1.25377797742008 1.24331216716216 1.25027769887618 1.24672767096218 1.25340357738111 1.24762369668258 1.24984609323171 1.2504694831761 1.24967276745614 1.24495817340719 1.24127171962838 1.24487457829355 1.23557321518691 1.23948606479884 2.26973199004803 2.33766175215354 3.37271213520703 3.84622983282624 3.43746672267895 3.36427640273613 2.8624642014133 2.86600794232969 3.28954835224489 3.43856063227872 3.36711689038101 3.34284109909753 3.91598822750223 6.56145915879357 8.48097500104399 9.70286941513112 9.97501620339873 7.94814168268831 5.80122610361303 3.54086974930304 3.03014689608019 3.03726263427505 2.96167372731021 2.90291825484474 2.85325727174987 2.95429639240774 2.96360412872779 2.9879158882835 3.04775871109737 3.10253137036308 3.09562553468232 3.05214328573534 3.1318436382437 3.13647194183006 3.1386248280556 3.1830894122967 3.2010239787237 3.185203715961 3.22073284258026 3.25028473104708 3.27344670424548 4.52831364228063 4.98509366783356 5.0910195777598 5.0962357488762 5.18601735062093 5.37456511250637 5.4061663425269 5.38392838966705 4.81768281720138 4.2642707247968 4.27626876249859 4.32204849351618 4.36889418768927 4.36041826611317 4.28445089746651 4.09008201408435 3.89828788794642 3.37255191429429 3.37534924491638 3.36602759327954 3.31070628280101 3.20469986907572 2.91474863837241 2.38479983749733 1.21972367989486 1.21966785865559 1.2162179405422 1.23267799501321 1.22532067851539 1.22560813904654 1.22396383250971 1.22390405044326 1.22753120623072 1.22765105534066 1.2181145256313 1.21163162651629 1.20812436848043 1.20812436848043 1.20818360477689 1.24661884573719 1.70921020021345 1.7064428884251 1.67219487655662 2.11530952460562 3.33062148009346 3.56869022709589 3.50889424184685 3.61148746587293 3.5045894242218 5.23885314682157 5.05163074371961 7.7800839129974 8.01599391537716 7.74387739916863 11.1456679033415 7.13566197357134 9.21988854268614 10.2050439900742 8.72711781030954 11.0597521505663 6.84868635734105 7.73834939182582 8.19486622812995 8.5552419517693 9.35340074283894 8.05664327240385 7.47108346793245 9.85031946982089 10.242522598105 5.05076818111642 2.26933674259768 2.94667710147788 5.36717533556287 3.37235811010303 2.76896488905364 2.73332023215892 3.59419453248262 3.75156479522381 5.01730022723841 5.32196660879733 6.10145274833231 6.87424270234266 6.83806387128301 6.87716024448575 6.37279298879311 6.30701755020021 6.2475038550048 6.27610365041536 -9999 6.10637583490756 6.36958486117268 6.14974315392122 6.79206039352822 6.54691572822657 6.09864779600084 6.7925318389629 6.8537627189651 6.9800070296426 7.41231935381294 7.48163456509407 -9999 -9999 -9999 -9999 -9999 -9999 -9999 -9999 -9999 -9999 -9999 -9999 -9999 -9999 -9999 -9999 -9999 -9999 -9999 -9999 -9999 -9999 -9999 -9999 -9999 -9999 -9999 -9999 -9999 -9999 -9999 -9999 -9999 -9999 -9999 -9999 -9999 -9999 -9999 -9999 -9999 -9999 -9999 -9999 -9999 -9999 -9999 -9999 -9999 -9999 -9999 -9999 -9999 -9999 -9999 -9999 -9999 -9999 -9999 -9999 -9999 -9999 -9999 -9999 -9999 -9999 -9999 -9999 -9999 -9999 -9999 -9999 -9999 -9999 -9999 -9999 -9999 -9999 -9999 -9999 -9999 -9999 -9999 -9999 -9999 -9999 -9999 -9999 -9999 -9999 -9999 -9999 -9999 -9999 -9999 -9999 -9999 -9999 -9999 -9999 -9999 -9999 -9999 -9999 -9999 -9999 -9999 -9999 -9999 -9999 -9999
-9999 -9999 -9999 -9999 -9999 -9999 -9999 -9999 -9999 -9999 -9999 -9999 -9999 -9999 -9999 -9999 -9999 -9999 -9999 -9999 -9999 -9999 -9999 -9999 -9999 -9999 -9999 -9999 -9999 -9999 -9999 -9999 -9999 -9999 -9999 -9999 -9999 -9999 -9999 -9999 -9999 -9999 -9999 -9999 -9999 -9999 -9999 -9999 -9999 -9999 -9999 -9999 10.3966835354473 8.83171334236009 7.92094115846652 6.32128507454459 5.95333778043066 5.97598438975047 5.9773385963493 5.32017852218743 5.07825813626981 5.07036410727031 5.06726203911728 5.05158046176637 5.14773462157705 6.49039695347675 6.73337546775147 6.81127483193034 6.8301621697835 6.84243614263051 6.76424768182052 6.5884676379574 5.50179239895122 5.37280536292613 3.87205800145866 3.87143495753015 3.86432835102785 3.86446731530021 4.54274839741904 3.87470988940131 4.55901178487864 4.70139018575671 4.8501991470828 4.8787686230056 4.90010721827681 4.97385629507401 7.79839382609426 6.02671238679711 4.86138651721018 4.96500500515275 5.70696689201879 4.73589356957465 4.65991662654138 4.74723533817312 4.71582011676534 4.177719747469 3.72409056139013 3.69638918002148 3.68416461639175 4.88130135861849 3.85028271568556 3.67487601094813 3.66393534646106 3.65915125789841 3.65593385609521 3.69431090995867 3.72425113406826 3.69187743552045 4.90698062146312 4.57838550938914 4.56807455595745 4.53177713203827 4.7388251921449 4.52939600887498 4.54934937835859 4.78994982824046 5.36905090680196 5.47829777207459 5.47714161219337 5.12548838338196 5.3282927077951 5.15012206153539 5.3517758339484 5.56704072439833 5.61927405631152 5.70881391720784 5.803944178011 5.79538695860408 5.47633291096684 4.94386726889703 3.65111905970878 3.6311668694105 3.62795184270243 3.62510618327151 3.61149533184055 3.6373615245224 3.64229487821297 3.65620129106664 3.70267586434557 3.74649056246985 3.75164775105069 3.76870147636147 3.89797346843972 4.2541098475171 4.57484130076602 4.55138588680637 4.4283650953894 4.43316177083511 4.42703585474035 3.68802513528779 3.64954208528087 3.62563046623996 3.60667242410036 3.54040945134763 3.44634106507492 3.44910258450423 3.50069432093531 3.50069432093531 3.44015761570094 3.29334353297029 3.06663923263344 3.06397893880951 2.7046249955768 2.04037352607791 2.04417299645202 1.76375906261245 1.76375906261245 1.27841045175863 1.76479036097926 1.76610271494483 1.28278272294977 2.05108498503053 2.0508590894221 2.0508590894221 2.0508590894221 2.21807849516754 2.32022329388655 2.44958365001687 2.95419991424311 2.45334843081221 2.95400640233889 3.42489018185093 3.53263792937332 3.60659931095354 3.61222214363007 3.62776361611896 3.68046816036616 3.68664542423333 3.82487459713613 4.94660290928229 5.50231159539361 5.68720401367917 5.72539330879422 5.75110719045513 5.73717561168864 5.65723579050119 5.68020287269683 5.61838574834055 5.55142149483423 5.56472597485352 5.59840456444233 5.73976966134307 5.79410053996044 5.71600882759406 4.59360013681104 4.44427440588664 4.14296844594296 3.57863107475392 3.65852530546453 3.20599827865473 3.23745165054698 3.76114225364631 4.02004290796052 4.27286165328018 4.97118719865416 5.58879359447312 5.68634594910894 5.67418082131932 5.66840723626532 5.61983898645406 5.5632081868571 5.39215553718286 5.00103649104597 4.48739771406197 4.60991678240719 4.93404128341256 4.92901809476884 5.09555893580041 5.21135757519764 5.20297940607776 5.18280267065104 5.074696189297 4.90701829400356 4.42386099331893 4.40270004850646 4.36836500333346 4.3086716252164 4.21140367128295 4.21623164995897 4.04398538279254 3.72733188476595 3.13789696773345 2.68344823804605 1.92301936822286 1.26803245087127 1.23206388546624 1.18148327104275 1.14419420058492 1.09032354001399 1.08794138574398 1.08557739562132 1.13603935472381 1.13329832172816 1.13059234929688 1.130547649937 1.1696420700232 1.1696420700232 1.19939817522636 1.20248184002207 1.22231767806639 1.23671826004085 1.24698413835791 1.25746323960949 1.25746323960949 1.261966739605 1.261966739605 1.26438823537347 1.26079539325813 1.26073480226444 1.25480410591007 1.26061413350667 1.25703291854461 1.25700329746443 1.25405068902967 1.2533305575871 1.2533305575871 1.24973273238702 1.25136028437769 1.24857168234489 1.24493815932736 1.23563623724956 1.23726040905473 2.12352870014996 2.47129271007262 2.34851926070587 2.89052623518247 3.37862312406051 3.36840221011813 3.09302408734019 2.88378385721859 3.08005973799502 3.43609712502994 3.3824029214077 3.33980396881944 3.86057629216592 4.36562305650205 7.44090696245751 8.34862045931371 8.4392457739997 9.10302037568376 6.81934631865995 5.92158344125731 4.02436792445953 2.99786768978651 2.98920708206467 2.87856269254131 2.85356021403046 2.77619140668599 2.85361025363842 2.95177756166327 3.03289828749031 3.04265090032464 3.09831061277298 3.08143792046112 3.0806395533441 3.10752234065956 3.1148640702997 3.12274320004968 3.13292941420231 3.13957755909514 3.15226001130233 3.17261167395708 3.21621482059338 3.77424121456188 4.77878184733553 4.78615730125454 4.79205953219922 5.05647268728063 5.07009550534647 5.23737354898618 5.36596122002197 5.43122726330868 5.18040630392182 4.28215443075693 4.2999242437939 4.35345688629225 4.39184975508125 4.38760016176523 4.23219473577618 3.91949844400935 3.41278648408934 3.38311486263267 3.35321232990757 3.29723660202654 3.24286618702824 3.06909692080993 2.80792096515929 2.0442116902594 1.23977229163297 1.23971440743425 1.2461830092039 1.24310322628237 1.2355816197596 1.29225152671937 2.64575516471884 2.96937586999079 3.04287943253344 2.75536517051068 2.14252898814257 1.98780005558308 1.73887241183165 1.72777443128613 1.97823458109059 1.97473683969113 1.95436017184504 1.95092862326625 1.9119250430673 2.08957784436147 2.8748779295614 3.49383145046204 3.62747937926177 3.61624847842175 3.52114947101747 4.82152382187791 5.53962000209289 11.4347955317744 10.3943953254443 10.461431583869 7.19795750162518 7.02811924557512 10.8731530294041 8.56631803945849 8.40058751292591 7.6127704251793 8.26125220494762 7.75433258837992 10.8839414989767 9.55331453310658 10.5768108555005 7.68063449389505 9.91199998897033 10.0376452868965 10.1491090583303 4.30096507912616 1.68853795483547 3.20363334340636 4.45518192291486 3.50342916777805 3.4783687974869 3.46260183450287 3.71110245566318 5.12238662196071 5.70480871973023 5.47932290912131 5.99202499468944 7.3367566184014 7.3999895311651 7.01400414308762 6.29730606011012 6.47574429412555 6.55521304790469 6.52169262267468 -9999 6.4832846420964 6.44108744281193 6.43261512648084 6.37123154558585 6.26540823038232 6.3192948075766 6.37087653323042 6.39694939262187 7.41701211588935 7.53886815785591 7.47410375894594 -9999 -9999 -9999 -9999 -9999 -9999 -9999 -9999 -9999 -9999 -9999 -9999 -9999 -9999 -9999 -9999 -9999 -9999 -9999 -9999 -9999 -9999 -9999 -9999 -9999 -9999 -9999 -9999 -9999 -9999 -9999 -9999 -9999 -9999 -9999 -9999 -9999 -9999 -9999 -9999 -9999 -9999 -9999 -9999 -9999 -9999 -9999 -9999 -9999 12.4592790804347 12.987763559689 12.4786649045761 -9999 12.4808153587828 12.5936218709956 -9999 -9999 -9999 -9999 -9999 -9999 -9999 -9999 -9999 -9999 -9999 -9999 -9999 -9999 -9999 -9999 -9999 -9999 -9999 -9999 -9999 -9999 -9999 -9999 -9999 -9999 -9999 -9999 -9999 -9999 -9999 -9999 -9999 -9999 -9999 -9999 -9999 -9999 -9999 -9999 -9999 -9999 -9999 -9999 -9999 -9999 -9999 -9999 -9999 -9999 -9999 -9999 -9999 -9999 -9999 -9999
-9999 -9999 -9999 -9999 -9999 -9999 -9999 -9999 -9999 -9999 -9999 -9999 -9999 -9999 -9999 -9999 -9999 -9999 -9999 -9999 -9999 -9999 -9999 -9999 -9999 -9999 -9999 -9999 -9999 -9999 -9999 -9999 -9999 -9999 -9999 -9999 -9999 -9999 -9999 -9999 -9999 -9999 -9999 -9999 -9999 -9999 -9999 -9999 -9999 -9999 -9999 -9999 9.49510496420336 8.76107535068797 7.05528315183512 5.58508606810831 5.78169770993952 6.17583606718734 6.18679353763101 6.37793362987135 6.59292302077745 6.76013758506195 6.57217822305583 7.18678381773111 7.27545465961803 7.3902812863505 7.65481551549312 7.82288956250424 7.68393224676371 7.45829420281265 6.98530971214824 6.72944463083117 6.66171412370162 4.79040365336322 4.69336512896494 4.82870156385325 4.68476859055219 3.86770161297088 4.79855425249765 4.65562641262061 4.5429686942357 4.78269345145675 4.88221094875255 4.90563526727742 4.88481663925872 4.94052396931832 4.92606378275852 4.86944232941779 5.30293263786201 6.29603660280549 6.06333376693883 4.72711550436133 4.85149275740645 4.52002404456165 4.76431461557927 4.35620456316832 3.7558519486507 3.67942365111418 3.66598823247755 4.84012784785597 3.81703481393018 3.62381640580225 3.73716856057586 3.61706752258884 3.66481714355479 3.71785221750818 3.98358532737073 4.32547788141386 4.48747535665779 4.36425986427347 4.16707422695677 4.17480854134 4.16581079894443 4.35223574305254 4.38410189097503 4.70129550463367 5.47822216146327 5.67771700581983 5.57197370779403 5.36831964764179 5.47757592910209 5.48411441156226 5.50007342340272 5.63686879115572 5.67647899085899 5.74733467392471 5.7669371817107 5.75313567007164 5.38922593503187 3.83343564472858 3.7056262048333 3.71556966035801 3.73233066846566 3.66520236722005 3.69123399902644 3.68346345475005 3.63970676365758 3.65223049697504 3.68628150179538 3.74471653294694 3.76580739951387 3.77277231907117 3.91186893628992 3.770783999775 3.76330735026489 3.89001831590401 3.74175804228413 3.89262130876041 3.74074884966794 3.72779161680424 3.695344748583 3.68577175226953 3.68568109431018 3.6664279170629 3.67007083980335 3.6904087129684 3.69380247156119 3.66419969216635 3.61863987383722 3.55115228017693 3.57252787640114 3.54566558039588 3.4453519450443 3.29515725313091 3.07911662070999 3.07908866917926 3.07064150594284 2.715051067772 1.76898220524813 2.04692304570641 1.76666727898792 2.32824167735212 2.32631277123014 2.32822680585381 2.32977144527869 3.25177976971311 2.95934056579341 3.00057964120531 3.22007482836351 3.25197442979955 3.61396987920417 3.71123022701361 3.7221330507547 3.72257027482721 3.72205026306441 3.73039471182706 3.75213425514473 3.76967113138071 3.88615466327099 4.23169521296164 5.29030850873897 5.63048206225178 5.64427545404834 5.69619378913259 5.71070906870601 5.69126071317721 5.64319180679169 5.54743197034936 5.53263345929288 5.65426944726675 5.6999469954991 5.73619445498439 5.78982655698265 5.68553863701921 5.25477979864826 4.44890860206382 4.34645747644867 4.22207658552892 4.13015602770146 3.99462476065527 4.01469008152738 4.01312486839118 4.00340533897313 4.23622741843871 5.16194733706828 5.56314712212273 5.68899035695511 5.69568387866347 5.6982381808042 5.67099330132335 5.6576486104489 5.59957898361195 5.57035317943327 5.46376281924146 5.49496929739584 5.6863101218888 5.97799524620444 5.97512180361739 5.72745798468942 5.73119511543082 5.26214642527128 5.15048782929063 4.64625076813356 4.52265367771857 4.4653389460749 4.47880892169868 4.46055423290472 4.42889826604238 4.3619378068334 4.27558531445969 4.09576722378422 3.47312104801324 2.1621758838105 1.73875124596671 1.27522913379718 1.26809178254659 1.24683268866717 1.23211811794818 1.20879831457856 1.17853263580576 1.20566741560516 1.20253376775072 1.19939817522636 1.19626141029907 1.19317633840752 1.19312421459349 1.21578945291916 1.23666188849426 1.23666188849426 1.24698413835791 1.25746323960949 1.26444912750583 1.26874833224432 1.26816951545213 1.26810739161756 1.26631140044495 1.26631140044495 1.26264311880749 1.26075195155951 1.25892721019527 1.25522653890984 1.25244487450546 1.25238357403845 1.25238357403845 1.24875318688159 1.25142041624697 1.24863190689336 1.2450181255489 1.24493815932736 1.24069688724093 1.98521820317896 2.22245346315473 2.33472465540965 2.32824333371946 2.37427669421463 2.37836965952048 2.34948592983749 2.90435647473966 2.90013249075719 3.10808008741204 3.43714781523949 3.36534906687217 3.36641523051009 3.60559716700053 5.48624874021391 8.10712185405644 8.30063167161731 7.49461710106533 5.93851596116346 5.92690106348474 5.93615159399252 5.22248366551589 3.84437793408444 2.65268554381346 2.46729387294013 2.0820198740396 2.03467716892382 2.37224366051037 2.59657870200393 2.78470897704261 3.04568658838275 2.9737124112172 3.10325512536138 3.01796934606183 3.03958208864723 3.02524716618185 3.04300672901936 3.04520589274956 3.0717609285404 3.10129182778977 3.11370781998819 3.12409050328249 3.12510033485888 3.72399016346199 4.26677361974515 4.59103028595208 4.94458608797827 4.9520026209334 4.57715018986653 5.29977345719846 5.52568659084895 5.56093004245976 5.31520579770606 4.93428291313117 4.18602092393133 4.28074101416888 4.3517967370443 4.36758067641122 4.25024803226566 3.93507803980806 3.41844216200127 3.36689822696481 3.31524435149717 3.21634710563984 3.12386708996102 2.81598053675499 2.53882808495718 1.72790800626751 1.24978680005614 1.24978680005614 1.25029113033528 1.24403159033197 2.13753341583119 3.08857524995821 3.36575062583946 3.4576871833777 3.51477837206258 3.40351107999389 2.92716236253734 2.29998768951375 2.23522371821661 2.22559169791299 2.22920394696984 2.22168622405617 2.21175233425293 2.19307557414563 2.23471585339699 2.74121581242424 3.31307573762236 3.27918439508777 3.53503348066007 3.60908326630139 4.1439776298624 5.3655780187282 9.3926905656274 10.2466760197504 10.0922341408134 9.40321144034621 8.35749603158256 9.6637439439932 11.2527285922054 11.1278187298053 10.3362809089842 8.49772063886102 10.4491971249144 10.889701006027 10.0944466078378 10.2944473533786 10.4919291236793 7.75611664280915 9.673348362752 9.96956731555921 9.09025350997954 4.1765039658206 1.85209423821391 4.10503766641156 4.30118458189776 4.43919997043575 5.59521492657004 4.63384576442069 5.82733129108613 5.91295689462899 5.99927657740642 6.07701783589105 5.95306908303537 7.68183470317987 7.90656846054893 7.79489869801612 8.04464579076818 7.25812893045492 7.07336178081916 6.54584874550885 6.59647153729952 6.53392222521552 -9999 -9999 6.50316599130403 6.48334052018457 6.46484808100539 6.46505365747001 -9999 -9999 -9999 -9999 -9999 -9999 -9999 -9999 -9999 -9999 -9999 -9999 -9999 -9999 -9999 -9999 -9999 -9999 -9999 -9999 -9999 -9999 -9999 -9999 -9999 -9999 -9999 -9999 -9999 -9999 -9999 -9999 -9999 -9999 -9999 -9999 -9999 -9999 -9999 -9999 -9999 -9999 -9999 -9999 -9999 -9999 -9999 -9999 -9999 -9999 -9999 -9999 13.0945856621076 13.5878965517075 13.636618945983 13.1572687331181 13.6495731835194 13.4039595243605 12.9653943658344 13.6307662829753 12.8358674018498 -9999 -9999 -9999 -9999 -9999 -9999 -9999 -9999 -9999 -9999 -9999 -9999 -9999 -9999 -9999 -9999 -9999 -9999 -9999 -9999 -9999 -9999 -9999 -9999 -9999 -9999 -9999 -9999 -9999 -9999 -9999 -9999 -9999 -9999 -9999 -9999 -9999 -9999 -9999 -9999 -9999 -9999 -9999 -9999 -9999 -9999 -9999 -9999 -9999 -9999 -9999 -9999 -9999 -9999
-9999 -9999 -9999 -9999 -9999 -9999 -9999 -9999 -9999 -9999 -9999 -9999 -9999 -9999 -9999 -9999 -9999 -9999 -9999 -9999 -9999 -9999 -9999 -9999 -9999 -9999 -9999 -9999 -9999 -9999 -9999 -9999 -9999 -9999 -9999 -9999 -9999 -9999 -9999 -9999 -9999 -9999 -9999 -9999 -9999 -9999 -9999 -9999 -9999 -9999 -9999 -9999 9.52185719269341 9.17924687482575 8.32281861443452 7.11559672398112 7.1363569855078 8.13349056364696 8.45541911445421 8.23937207035215 7.75885609121927 7.74861856513332 7.9147744084722 7.90647256528703 7.90070177937351 7.74742301140699 8.03079725593476 8.07310261881169 8.0158919486028 7.90099344371993 7.38828481274696 7.36685417342648 6.60078549108898 5.01071067066026 4.83418617595693 5.02459925195782 4.85954959025525 4.86267652534764 4.86515130557847 4.86565587221179 4.84345677469245 4.85439597030179 4.91287526769163 4.93120216450787 4.92933899349605 4.93066156285762 4.90347048042181 4.88712442320193 7.2545655681803 7.38130990932958 4.77537016961265 4.74875098301202 6.15936133716523 5.44081293553537 5.8473522804688 4.5127010146932 3.66635646101851 3.64937311005874 3.63485414904543 4.8011771682802 5.31354576288388 3.61155291137743 3.62723186246796 3.64726847565453 3.48162683179316 3.83150212281491 4.52490434043438 4.50339972354392 4.37586737863626 4.18169562877966 4.19412118985719 4.20922981794355 4.19129326079353 4.1961800525365 4.4020953960421 4.64661831397463 5.46313897549992 5.67357112674544 5.6666568853264 5.59331733245772 5.55204330964411 5.63509366556833 5.63254040602485 5.71539069871376 5.72335281282838 5.7291050932781 5.72423209978597 5.70562875359282 4.88875738469883 3.75242559435808 3.72273898749146 3.74310848536987 3.77492954150105 3.7396447383389 3.71058889313682 3.6140283028148 3.64284959003233 3.63246055926944 3.64143439808749 3.74453516206822 3.78021849831118 3.78305939239895 3.9228980934817 3.79503254619307 3.78407921075732 3.78779445363669 3.78074608500628 3.77770250135382 3.75816644219079 3.73713792388411 3.72765508703631 3.73406091764062 3.73464089758015 3.75145120968745 3.75135959632864 3.76241412687792 3.76701997329146 3.75247893999892 3.75247893999892 3.74588293001453 3.72998213114937 3.69971947598248 3.65532677558607 3.49121628268263 3.5888487970539 3.49497022511116 3.49500760659002 3.35781693990395 3.15483340069471 2.22147682597691 2.22601706911833 2.90645932744903 3.25726219047106 3.26403904305366 3.27181130421557 3.57067079687367 3.57441609919119 3.45107646717144 3.56392157027795 3.70959337766781 3.74354385475978 3.76432640902378 3.78938653428368 3.78455167891033 3.78592100725614 3.7858782651992 3.78636947236188 3.78225926507938 4.2423240432294 4.64242335939109 4.72058357234727 5.42272277892173 5.50525158940383 5.56513994233596 5.63631534171218 5.65704749950565 5.64293580530737 5.5818768472806 5.56273732565809 5.53697345797768 5.99193630800095 6.04293708447624 5.78546663760169 5.69325714797534 5.65065250908932 5.25997893463747 4.47108245422575 4.42716574568984 4.33857313218485 4.27263792826508 4.27417639013979 4.16381344202164 4.12974382444988 4.19012230081896 5.3161395693014 5.58857006244893 5.69500826298854 5.69635680493857 5.67340152106199 5.64849281511293 5.63822204597024 5.63223739966923 5.74268782683739 6.05923408969578 6.0430463980742 6.21434165662346 6.28390628062865 6.28760128241356 6.24570501254955 6.25803506752384 6.08320582774398 5.9135299844692 5.50085112487859 5.39886764967072 5.26662642175239 5.2787642268028 5.01128003935386 4.49824034174589 4.4069710025628 4.32700137023735 4.05110621351294 3.84814931876447 2.86952103732961 1.39606174180213 1.27551487893182 1.27166671247134 1.27274941314826 1.25734238822082 1.25734238822082 1.24345830825568 1.24345830825568 1.24008661240976 1.23671826004085 1.23335388389199 1.2299940915266 1.2299940915266 1.24354298837673 1.24354298837673 1.25395455678969 1.25847046225236 1.26517746460747 1.26631140044495 1.26724754837874 1.26369458983512 1.26369458983512 1.25946482851501 1.2546026954628 1.25576556322497 1.25570282164536 1.24835476192694 1.23524553989335 1.2410075199188 1.24464457849383 1.2410075199188 1.24094641817652 1.24452210415267 1.24446130893283 1.24082489401612 1.23949358010728 1.9922996042079 2.2381925797947 2.34180789273122 2.37011000049826 2.29417080029475 2.38177015985643 3.27428708681636 3.34538574000881 2.40066612093118 2.91773267132053 2.9045663727476 3.45259844546786 3.44758544436314 3.44561160505836 3.33321663844315 7.45554664101514 8.11234146300541 5.33976930042402 5.51819214690704 5.6253453727982 5.14578983372325 4.70357510415542 3.7738637847862 2.66235414458961 1.59922870944281 1.59248469975973 1.25739537197226 1.55807594669876 1.70523897839634 1.97179634082054 2.4092194645792 2.64809105866181 2.78981242468313 2.9368118537675 2.9387083303725 2.95629137716246 2.97206457477662 2.85067998666617 2.85464850990883 2.91548203638598 2.94936797527789 2.9277812753942 2.95900889362357 3.54977720290294 4.05297093321563 4.20959514629361 4.42336853995006 4.50379284081289 4.48352783423841 4.49444699809263 4.72402403638317 6.09586931303111 5.94720153340723 5.35419416402477 5.31939483733031 5.21903330875858 5.220479910924 5.55241586815361 6.75280861187839 5.1612301293638 5.02425248439691 4.42144264841016 4.26510046012446 3.76090630029038 3.06053982371428 2.88499249046292 2.54812188418755 2.18295283954371 1.73376989475513 1.25327035507258 1.24967276745614 1.2513004209821 2.00488115464927 2.86621005950917 3.31007369360258 3.47725776633097 3.52620702177784 3.55432389888582 3.52506958357292 3.31783320409356 2.51065852050799 2.40833041166048 2.38703703272575 2.37747647502671 2.41160645019022 2.40404617739544 2.88656957300258 2.873594518521 3.38651206812198 3.55947595901509 3.60621446459957 4.02481106570057 3.62053828347839 4.35269939246766 5.40118729174306 9.79059818635617 9.93352441137361 10.6792895598371 10.8060133282409 9.53193876505291 9.79129374672257 11.1583088367586 10.8020096901957 11.1785877786858 10.4182787199663 10.6668746882371 9.83662698141947 8.78709849292366 7.85459694679579 10.3760098090377 8.65046022881166 9.68103759189497 9.90954683207832 4.8425194650889 4.31407417329627 4.04876955557815 4.2413869349452 4.18148534180092 5.52311218725149 5.98573214677801 6.03972331793719 5.7549083474072 5.89513335187282 5.75780183294518 7.50534354355876 7.45162541804266 7.31689278659054 7.86923485907184 7.56463008459018 7.89511809566186 8.10608444812281 8.12081959384963 7.38392804721382 6.90943269246244 6.61999737829599 -9999 -9999 -9999 -9999 -9999 -9999 -9999 -9999 -9999 -9999 -9999 -9999 -9999 -9999 -9999 -9999 -9999 -9999 -9999 -9999 -9999 -9999 -9999 -9999 -9999 -9999 -9999 -9999 -9999 -9999 -9999 -9999 -9999 -9999 -9999 -9999 -9999 -9999 -9999 -9999 -9999 -9999 -9999 -9999 -9999 -9999 -9999 -9999 -9999 -9999 -9999 -9999 -9999 -9999 -9999 -9999 -9999 -9999 -9999 13.5254331767087 13.5092096110579 13.0106261408229 13.3799031394895 13.0073463030788 12.9848318331485 13.6867377374632 -9999 -9999 -9999 -9999 -9999 -9999 -9999 -9999 -9999 -9999 -9999 -9999 -9999 -9999 -9999 -9999 -9999 -9999 -9999 -9999 -9999 -9999 -9999 -9999 -9999 -9999 -9999 -9999 -9999 -9999 -9999 -9999 -9999 -9999 -9999 -9999 -9999 -9999 -9999 -9999 -9999 -9999 -9999 -9999 -9999 -9999 -9999 -9999 -9999 -9999 -9999 -9999 -9999 -9999 -9999
-9999 -9999 -9999 -9999 -9999 -9999 -9999 -9999 -9999 -9999 -9999 -9999 -9999 -9999 -9999 -9999 -9999 -9999 -9999 -9999 -9999 -9999 -9999 -9999 -9999 -9999 -9999 -9999 -9999 -9999 -9999 -9999 -9999 -9999 -9999 -9999 -9999 -9999 -9999 -9999 -9999 -9999 -9999 -9999 -9999 -9999 -9999 -9999 -9999 -9999 -9999 -9999 -9999 9.3460814487186 9.22726506360985 8.91518491466111 9.1270342468425 9.21845845735359 9.21483433909492 9.4292037566587 9.42528340613733 9.3524955551363 9.06658758314919 8.21802040419982 8.02061559492245 7.9631206980981 8.14151843252283 8.13725734068254 8.09444744606058 7.94965137262133 7.56995575399056 6.77481560705291 6.24490658649485 5.38785163546636 5.033864142753 5.68686887057583 6.01912726136805 7.7446358039371 8.95296688203682 7.67837337871165 4.88336803763063 7.72848152935223 5.12115357364064 7.40060389637462 7.25544779140048 6.55345208950881 4.86603872921993 4.85890303492103 7.55720881454784 7.59973636124271 4.76027106202607 4.71930519818206 5.87894964411289 4.7631857500254 4.58567278382228 4.50824695407787 3.62581799179309 3.61451321784973 3.57719241837175 3.60833883974175 4.7683021016965 3.60050162077782 3.54682595376877 3.52081373370934 3.58981215444646 4.16431412525343 4.37522916076313 4.38802051198902 4.20359743427681 4.20442947582632 3.86094906436297 4.20894142080152 4.21439900242207 3.86695442208829 3.8749861066083 5.06649019208038 5.30086030821983 5.31302841016716 5.44636548761191 5.4288929161588 5.63059488999248 5.69456750748232 5.67491799507997 5.6698779044518 5.63187144243722 5.68818391269265 5.68814043132381 5.52897963926108 3.89616893779483 3.75254015285459 3.75641234657598 3.77069810142052 3.78146896217063 3.76323025629392 3.74579823867895 3.68704497155843 3.63577826990632 3.62180245703914 3.6111213711195 3.74175755813735 3.78110424037845 3.78532673172384 3.77710626910681 3.80717700828042 3.80241240640619 3.79647492545145 3.78936976461083 3.78529267490682 3.78077184918092 3.76342027681556 3.75099399516142 3.75450886154274 3.76686307646207 3.77672759380124 3.7794207165162 3.7881173801463 3.79505111093633 3.79505111093633 3.78752744871159 3.78571648227155 3.77577333500998 3.76407956174779 3.74043368800862 3.73728957148098 3.70696004619383 3.70696004619383 3.7098321775099 3.65382693487885 3.60784376700143 3.60982294616949 3.42400794740483 3.23080607514558 3.55061181126725 3.45069449830129 3.48018133770072 3.75595304203931 3.72158241211864 3.66906065125413 3.75387964165464 3.77845238264418 3.80101054010822 3.81091966734364 3.80841788836438 3.81087560661979 3.81594366060883 3.79435280574914 3.78680300750995 3.75618718867417 4.21466283170308 4.38362431238428 5.06412273903132 5.07468280711343 5.10281122384137 5.88499078765346 5.58552736756581 5.63297031457264 5.631890749512 5.59939012402458 5.57644389864309 5.5449088528011 5.66046750049428 5.70019125817246 5.75285431477925 5.69904009944365 5.71869471059982 5.68031192634563 5.52512996278875 5.02350711481103 4.46914516815406 4.44149749498474 4.39274363046587 4.31767486313886 4.28763679389028 4.86178986212682 5.51236446144297 5.64697339669921 5.69011845710723 5.66353359263458 5.62409346873505 5.59464630440688 5.69439629350872 6.02676714618189 6.21617043521767 6.2151715179961 6.23183563427804 6.33335556473666 6.32603535720509 6.32632065253439 6.39286931887126 6.38512792215659 6.33022563594486 6.21649077257759 5.69230410708608 5.5524971607365 5.50581879658866 5.41466838959082 5.25671608083698 4.94352316982 4.87675750126312 4.22763105554918 3.98236686120302 3.36358401287002 3.04882220762185 1.88524399760972 1.27101764049082 1.27183600644063 1.27604737599741 1.26559249340131 1.26916684667562 1.26103870663807 1.26103870663807 1.26103870663807 1.25752239685999 1.25401363357598 1.24010857060954 1.25051293511865 1.25051293511865 1.25847046225236 1.26085614492428 1.26810739161756 1.26724754837874 1.26369458983512 1.25946482851501 2.01954769758375 2.1813917051613 2.34826519665166 3.44512264947571 2.17237169324841 1.74608299103838 2.00727051394894 1.74036321057299 1.23686919820773 1.2417281729671 1.23795515791881 1.23314416345849 1.7395548384518 1.74089593485267 2.14065768461412 2.30564888739436 2.30940654304878 2.35176862974967 2.39942677751121 2.35550317623606 2.34862272581796 2.50095702922081 3.15124279459862 3.2818322162225 2.92398725733966 3.14554399748148 3.14705449040083 3.41236058765167 3.47036523100136 3.37565290898279 4.47906490642223 5.97392720912681 4.82967279233471 4.42267887830673 4.64381690502302 4.83681338635985 4.26759151637062 2.92434822998466 2.22106597652133 1.68936103548046 1.17220227683405 1.13377932344142 1.11912960394663 1.09179855146492 1.13175995078802 1.28239928824222 1.80408314278463 2.05754133109769 2.40767575505797 2.59761847286439 2.79238676054492 2.80464523183437 2.69812246501237 2.70185314935831 2.7137883061607 2.77065860608192 2.77802874816995 2.78282294691143 3.10669790766023 3.7490125371224 3.99546251456827 4.27861114241955 4.31783908508241 4.35528491691373 4.39691931213777 4.55544836081142 6.01951357189404 6.38896196437213 6.36484449508038 6.03092456050909 5.80437496626467 6.18271878901647 5.78543070290214 5.05768699681319 5.65510014659363 6.62889099747291 6.8630490566764 5.90305878046804 5.21870311163175 4.75405839344697 3.95526031204027 3.03433235792679 2.56364223973911 1.94507831608226 1.89734114618225 1.7662101488894 1.76364324081817 2.00960217000032 2.76699993144666 3.31367446604314 3.42456875417254 3.53664054533288 3.52920762816594 3.48469450521193 3.41858960787751 3.19858872739073 2.97239797556842 2.52402671312217 2.52280389911939 2.50278342453472 2.50676509058542 2.943801031088 3.33269887387475 3.42257285481719 3.60851734155356 3.63541023009243 5.48991533128038 9.63813460021634 5.46387664694172 5.48707138944541 8.14043738825057 11.3931881503854 10.6985292882268 11.1446367300712 11.3217885677662 10.7164508400376 8.39532758572505 8.7803876934652 9.79852545152402 10.7031889393862 11.2130397143891 10.9380634922193 9.96427251423776 9.78349003576938 8.18055667513713 8.26174582452988 9.55467653143488 9.60496842433573 9.845865573568 5.60965726429514 4.44355940868661 4.49092513375881 5.10987028378919 5.15821812698434 5.46480947504144 5.60402200196772 5.57371982876172 5.66536132039051 5.72872507289991 5.91845015068397 6.48011680766583 6.09192363329669 6.38495254216087 7.7767144570387 7.90819267613183 7.67349007878204 7.42689520101232 7.36296862607155 8.01888574168049 7.54149036460512 7.28522779969982 -9999 -9999 -9999 -9999 -9999 -9999 -9999 -9999 -9999 -9999 -9999 -9999 -9999 -9999 -9999 -9999 -9999 -9999 -9999 -9999 -9999 -9999 -9999 -9999 -9999 -9999 -9999 -9999 -9999 -9999 -9999 -9999 -9999 -9999 -9999 -9999 -9999 -9999 -9999 -9999 -9999 -9999 -9999 -9999 -9999 -9999 -9999 -9999 -9999 -9999 -9999 12.2128766341037 12.1933373512955 12.1573597435363 -9999 -9999 -9999 12.3009629779171 -9999 -9999 12.4639691480901 12.4553353466161 12.4803973989016 12.5253175005752 -9999 -9999 -9999 -9999 -9999 -9999 -9999 -9999 -9999 -9999 -9999 -9999 -9999 -9999 -9999 -9999 -9999 -9999 -9999 -9999 -9999 -9999 -9999 -9999 -9999 -9999 -9999 -9999 -9999 -9999 -9999 -9999 -9999 -9999 -9999 -9999 -9999 -9999 -9999 -9999 -9999 -9999 -9999 -9999 -9999 -9999 -9999 -9999 -9999 -9999 -9999 -9999 -9999 -9999 -9999 -9999 -9999
-9999 -9999 -9999 -9999 -9999 -9999 -9999 -9999 -9999 -9999 -9999 -9999 -9999 -9999 -9999 -9999 -9999 -9999 -9999 -9999 -9999 -9999 -9999 -9999 -9999 -9999 -9999 -9999 -9999 -9999 -9999 -9999 -9999 -9999 -9999 -9999 -9999 -9999 -9999 -9999 -9999 -9999 -9999 -9999 -9999 -9999 -9999 -9999 -9999 -9999 -9999 -9999 -9999 -9999 9.60057981684262 9.58626128720259 9.61061166937425 9.6727458089553 9.71507258991767 9.74067789161492 9.75073847237724 9.70568402672187 9.60199491607096 9.43367676069696 9.06213913885557 8.19108001665784 8.17966749034225 8.12430687856343 8.04669636576816 7.89697762235775 7.54389135293688 7.50518157844215 5.68761980753484 5.38855746104137 5.56406797616268 6.71878617583776 7.76718394155943 9.50735479667511 9.38984757652375 12.0379968558441 7.75453555960718 7.69188503448945 7.87455567947553 8.68878442566179 8.30577887332716 8.64283729457464 5.63314434181735 5.29423153957701 8.15644150345406 5.53388620128443 5.19610455148004 6.12874226134017 4.77767159603257 4.59923197885365 5.76747443445388 4.64894460843898 4.04418721952409 3.5570146096347 3.54194484099333 3.51794077112401 3.53091789205052 3.54103054810379 3.56194921231872 3.55519456072359 3.63197927718186 4.15728371814838 4.36443706073044 4.19244236651042 4.19702674839177 4.2033447644083 3.87293219161375 3.86836098140373 4.21369660701572 3.75694686373404 3.89842054585391 4.23794536364083 5.23421564993796 5.23488848339766 4.55137769391071 4.99190184382504 5.0670590924412 5.40087948261288 5.40083409872253 5.23052966288414 4.98024000776185 5.32942886972293 5.37121958966032 3.88665115959239 3.76122371463046 3.76699979750845 3.76720963611912 3.77183212046135 3.78082880412067 3.77549846850349 3.77674341720448 3.74505268932725 3.69887485074556 3.70932907235903 3.68332366192146 3.75788612538605 3.77404271933972 3.78479208151301 3.77859102540765 3.78789785687224 3.79344453988439 3.79608813021402 3.80367457670223 3.8044504525493 3.78533629825594 3.77353644048012 3.76797292739777 3.75569138975339 3.76052602999314 3.77184919093644 3.78422345839483 3.79177548682527 3.79605529978513 3.80325448468707 3.79660511058031 3.79660511058031 3.79585600890569 3.78868646191212 3.78203667190413 3.7865396332467 3.78832385321256 3.78564252313705 3.77435690892959 3.75116505728905 3.77809345942514 3.73359148363787 3.68992128838006 3.64858545488308 3.58566639368165 3.72336449116028 3.73067090397352 3.81056454255532 3.81499925369867 3.76754812962099 3.81993284559771 3.82899270384662 3.82350760055935 3.81231166806184 3.83151677478162 3.82338342236715 3.80802723746871 3.80004358911645 3.77033989616643 3.75368220019673 3.73586368625898 3.85219048212705 4.53022199514677 5.91871528017516 6.25037161919412 6.48638361098591 6.7020194783738 6.55024280489749 6.6887660662436 7.13855663378945 7.46528749478434 7.55890010912516 6.82021436906137 5.68757295664128 5.64609390871507 5.67957903777587 5.74289740803864 5.74535119853352 5.72813959995956 5.61788338590799 5.43545802712725 5.2667251226036 5.23581576080084 5.18444771716992 5.16525694939233 5.43900030663812 5.61063483827983 5.69023174409486 5.67046059957407 5.60826965677655 5.55388675627451 5.62375046928929 6.10837721126445 6.11177010968841 6.24526298695351 6.26030413940366 6.35348350668457 6.36143265715811 6.36793778583032 6.37006284606288 6.36960614329496 6.38642748761947 6.32121624931503 6.23607228724582 5.62600423914597 5.61657360291013 5.59646534280703 5.53394590885864 5.42715973467959 5.30212319533537 5.11595585115282 4.72221926587316 4.12970065832591 3.62448968205529 3.06878243258802 2.35578601489361 2.03436008781637 1.27113638215942 1.27375206974665 1.27551487893182 1.2724540695081 1.27160556707879 1.26559249340131 1.26553226298992 1.26202686750029 1.25847046225236 1.25847046225236 1.25492375075578 1.26085614492428 1.26517746460747 1.26451580526911 1.26361786717304 1.26369458983512 2.18286147322434 2.34153209705944 2.46311211316433 2.43682998470925 3.38533764646522 3.62828776142102 2.92635143304442 2.32850657934223 2.32189449912539 2.1615736325896 2.15774705889299 2.00655472156918 2.00214881835698 1.99605362512043 2.14703876000371 2.24555614582883 2.36071279984542 2.38679388070069 2.35763002513336 2.38729119307286 2.35525392512529 2.35525392512529 2.41826828170854 2.93910368736359 2.93870455089764 2.93824144798434 3.15500944526259 3.1562184997668 3.37189672946007 3.4503782982022 3.49475627207327 3.4238810270135 3.27404009266536 3.85611611800622 3.4061603157251 3.37048183989082 3.29967166910167 3.11684042103647 2.2765818883482 2.17992233995602 1.91199064075878 1.14746363671548 1.14482231618063 1.10981492519467 1.11918151734589 1.12551178260888 1.13175995078802 1.18509557601153 1.32300877484757 1.66767421327971 1.80555601070342 2.50415276544803 2.51531329487846 2.33746493508021 2.34172428854589 2.4599757303499 2.46639538246539 2.46956640600937 2.64102505875501 2.90715108181315 2.77794880042087 3.57990977275602 3.74696039607451 4.16902804109468 4.01197882336714 4.03601710114894 4.30731890722941 5.38320650702891 6.46523716237833 6.55449669840741 6.38218463290455 6.38704887024775 6.34750743095178 6.64172925133541 6.33669155131933 5.37780288761737 5.65133547013952 5.95481092149948 9.04761081019131 6.37580727408163 5.82047599580995 5.48117232496498 4.79988382681208 3.18929224187931 3.12217571880516 2.70437793488532 3.16551628321415 2.90951983590942 3.01789334254665 3.07951526543877 3.29234930237663 3.43444795550085 3.50163114783032 3.57596737964446 3.55938019582304 3.5287452199122 3.34326207781806 2.98207614282599 2.53368474217864 2.53368171336558 3.2126599935792 3.2161816670889 3.2175947245279 3.36063701500526 3.56678040076967 3.64591071603688 3.63583902648638 3.61207239544174 5.53326014778465 7.07343779747518 5.49645750513324 8.71613331502585 10.4946607520826 9.51466362059736 10.6278451330243 10.9498351656374 11.0669597575382 11.0047807565709 10.4713226038211 9.98406011042943 8.77302921404601 9.07082780966178 10.9383375734758 11.1748444715344 10.4177508528433 9.82816728619459 6.70256769301306 5.1104475939844 6.8658143438036 10.5529115920069 9.72314615104897 7.30474034098888 5.20319521738325 5.35479052772279 5.41138287324974 5.46043257018786 5.21466622923191 5.43812853163742 5.70052898838265 5.73295112835001 5.73259419868214 6.35773294654116 6.20232167775016 5.85558704693127 7.77689991620191 6.15649982021192 6.97664627442666 7.13636324677439 8.28598598700416 7.67193321096916 8.2134379707576 7.53534551261851 7.43550608461558 -9999 -9999 -9999 -9999 -9999 -9999 -9999 -9999 -9999 -9999 -9999 -9999 -9999 -9999 -9999 -9999 -9999 -9999 -9999 -9999 -9999 -9999 -9999 -9999 -9999 -9999 -9999 -9999 -9999 -9999 -9999 -9999 -9999 -9999 -9999 -9999 -9999 -9999 -9999 -9999 -9999 -9999 -9999 -9999 -9999 -9999 -9999 -9999 -9999 -9999 -9999 -9999 12.9106335547406 13.1648589038261 -9999 -9999 12.3754113799604 13.1674171232035 13.0412640482152 -9999 -9999 -9999 -9999 -9999 -9999 -9999 -9999 -9999 -9999 -9999 -9999 -9999 -9999 -9999 -9999 -9999 -9999 -9999 -9999 -9999 -9999 -9999 -9999 -9999 -9999 -9999 -9999 -9999 -9999 -9999 -9999 -9999 -9999 -9999 -9999 -9999 -9999 -9999 -9999 -9999 -9999 -9999 -9999 -9999 -9999 -9999 -9999 -9999 -9999 -9999 -9999 -9999 -9999 -9999 -9999 -9999 -9999 -9999 -9999 -9999 -9999
-9999 -9999 -9999 -9999 -9999 -9999 -9999 -9999 -9999 -9999 -9999 -9999 -9999 -9999 -9999 -9999 -9999 -9999 -9999 -9999 -9999 -9999 -9999 -9999 -9999 -9999 -9999 -9999 -9999 -9999 -9999 -9999 -9999 -9999 -9999 -9999 -9999 -9999 -9999 -9999 -9999 -9999 -9999 -9999 -9999 -9999 -9999 -9999 -9999 -9999 -9999 -9999 -9999 -9999 -9999 9.7544904447025 9.77027193023924 9.81441733948237 10.3489517010494 10.3587051647136 9.86883256031343 9.84572186906623 9.82969933092355 9.71791837896258 9.58490617048558 9.30642864859554 8.93688418373017 8.0531643798212 7.9125960140666 7.56184949268931 6.87672602302548 7.65450324994297 5.84603792266915 5.37942500241707 5.54987988306239 7.47288278902799 7.63517700191309 8.82983438639765 10.6645209585478 10.6789483512327 8.58063528713648 8.77315817563471 7.88304846337552 8.76721127125236 8.7119895108269 7.78692746966173 8.66478097025021 7.73213753049937 8.37132556543497 5.94712011539326 6.14858568785013 7.20395679043611 6.63975479538553 5.28245957952561 7.16643901133825 4.50136756521491 3.54292304416761 3.5051825251834 3.51608648955871 3.50833576455347 3.46086622731951 3.49004330588111 3.47327536408876 3.57241104123415 3.62921600986196 4.15134550062218 4.18286925942587 3.85026746914365 4.19123282328105 3.86703799670635 3.86808985801938 3.86767429623502 4.21364893493705 3.88155358109097 3.76739927326415 3.89561594039308 4.01719838501795 5.3034247487946 4.85905989560487 4.35759630867401 4.23483180035501 4.239025304713 3.89581383250527 3.87905894021902 3.74881334411688 4.31121908402011 3.85878886048531 3.73408525336624 3.7577527047042 3.7667070767419 3.75765608166684 3.77041608998466 3.76684183506213 3.78013970303666 3.77806739271169 3.76883987883213 3.76529568768006 3.7647754525739 3.75806555671343 3.76899906082203 3.7507902228006 3.75927263601996 3.77906424042532 3.76799787760189 3.77403043100328 3.77446986109158 3.79311596327359 3.80249333003021 3.80237757117996 3.79095938067977 3.76680824347594 3.76574064542297 3.76650818550303 3.78540294673906 3.78716223972282 3.78346840537129 3.78916737612359 3.81509065288634 3.81749212925213 3.81712982436215 3.8071527250655 3.8112162990043 3.81116811645458 3.79987116076122 3.79987116076122 3.79917899143781 3.80737758245267 3.81019027773885 3.80749502189565 3.79752009225345 3.78951414265627 3.76320446318418 3.73532630331875 3.78295674914289 3.81693663989284 3.8476371021373 3.85066549450589 3.85160137128576 3.84273695440457 3.81133378925696 3.79984253805659 3.76924073462587 3.76924073462587 3.77317040821243 3.72390190782504 3.72390190782504 3.70334562135331 3.68416923484381 4.27101782913394 4.28337725205498 5.44834286568377 6.2153317778843 7.28961216337776 7.50347904383364 8.0362514443827 7.65995026408334 7.9916072864106 8.13782015396349 8.13124399882151 8.68506510592048 7.5872303189055 6.07223452846866 5.63949024683457 5.71295824278141 5.71728807301903 5.77055424183016 5.77454311707728 5.75174402640014 5.70299642993645 5.64654676199787 5.56945627898356 5.54302434516856 5.52864773426505 5.62189615697728 5.68265976948482 5.69710633365146 5.63284631941047 5.5601747809138 5.47542682247256 6.03950158324122 6.12314524624268 6.20063564508202 6.23720459748156 6.25581961785403 6.32390036605382 6.29596152973307 6.32633573166259 6.3342495039863 6.34444561952372 6.35632161696632 6.37781084140667 6.22241088233206 5.63630724305477 5.64816866025671 5.62926409356503 5.49079633329061 5.24658172068289 4.97699484893865 4.86650149506288 4.10088742241107 3.62717517452727 3.40180157481993 3.2400236404779 2.45095062074792 2.29003245745748 2.03456697131531 1.26747129771599 1.27101764049082 1.27375206974665 1.27189847851057 1.2724540695081 1.26887178295339 1.26880997711014 1.26523912180743 1.26517746460747 1.26517746460747 1.26457794131682 1.26643657213857 1.26368083230065 1.26012274015475 1.75159984092581 2.18435092653399 3.55057347445325 3.48427936979763 3.48102058005989 3.63509083243689 3.61895645613301 3.361313489591 2.46094328097941 2.46091436170813 2.32459833262525 2.25184812043189 2.32421418368436 2.31520877294446 2.31135606401196 2.36077660602571 2.36319123005293 2.36010819993613 2.41304504236068 2.40961958389512 2.40955680964287 2.38301874237667 2.40613876543212 2.51883626872929 2.52422302720129 2.95287359858693 3.29631834516598 3.48233610649734 3.46488542393001 3.46117952410211 3.49752465110394 3.50513429197872 3.47764094986062 3.37568546480606 3.38246743912837 3.41482066564794 3.38465251095958 3.02686769822852 2.31226406514414 2.26401317636026 2.14243727409474 1.68927587754493 1.13827673773634 1.1036605272421 1.11298159133857 1.11923355719013 1.15341871876727 1.18168234579254 1.20204870166063 1.21879990971437 1.24037290351941 1.37319301368608 2.16178395048814 1.82868699737235 1.83878371823573 1.84078274677526 2.34797367815792 2.22548443245953 2.48993065033167 2.48939375322628 2.64474119295214 2.64588505205262 3.27979917348164 3.41388892285086 3.43464772374486 3.22079441422605 3.50886296486652 4.6274584997018 5.38118869749527 6.50803457505192 6.46268871762319 6.38443828554341 6.52475015504666 6.44755277623882 6.5965107209201 6.49379969697363 5.74185798910206 5.69302344192108 5.94750704863696 8.69060758988896 8.85457734821393 7.47259386818865 5.58433471589473 4.44788216980255 4.04433870372894 3.67357769671744 3.42863507436667 3.77212115176143 3.84952965926774 3.60043819476448 3.48218338791911 3.5576957210927 3.60452896934123 3.59736354793599 3.60487848700422 3.59846525295115 3.53796140090166 3.34749348537275 2.55069808926717 2.45810120362827 2.55155893272371 3.21957440532046 3.51889981510692 3.52265764483833 3.52285479217826 3.618232698427 3.64280767903807 3.63779042011516 3.6031704726441 5.51490647645798 5.54980112199349 5.54682762642934 8.10692488589589 10.2142377355598 9.24515666794306 10.2217966906882 10.3654227826814 10.6124877017227 10.7730203039546 10.4352924998297 9.28793869061605 8.52130320478355 8.34473425570007 9.04691061338017 10.0927373410171 9.75383974719076 10.0030482478113 8.23547993970247 6.04614736759712 5.93281953742083 9.67853423748182 10.2859062051634 9.23670741118216 5.28431730972361 5.36332887356994 5.40868910966142 5.48441063386165 5.57686996274622 5.42317804099727 5.58646014532097 5.81123969957621 5.85310109720142 5.82782471356732 5.96651705686489 7.25229690798632 7.64845045789541 7.87977950788791 7.92991653908909 8.80168258834659 8.75768474013022 7.93765669419427 8.19986419548392 7.50976319536473 7.6124230018244 -9999 -9999 -9999 -9999 -9999 -9999 -9999 -9999 -9999 -9999 -9999 -9999 -9999 -9999 -9999 -9999 -9999 -9999 -9999 -9999 -9999 -9999 -9999 -9999 -9999 -9999 -9999 -9999 -9999 -9999 -9999 -9999 -9999 -9999 -9999 -9999 -9999 -9999 -9999 -9999 -9999 -9999 7.97919502744709 8.91162152185872 11.5642199983102 11.9822956217861 12.1626922967638 -9999 -9999 -9999 -9999 -9999 -9999 -9999 -9999 -9999 -9999 -9999 -9999 -9999 -9999 -9999 -9999 -9999 -9999 -9999 -9999 -9999 -9999 -9999 -9999 -9999 -9999 -9999 -9999 -9999 -9999 -9999 -9999 -9999 -9999 -9999 -9999 -9999 -9999 -9999 -9999 -9999 -9999 -9999 -9999 -9999 -9999 -9999 -9999 -9999 -9999 -9999 -9999 -9999 -9999 -9999 -9999 -9999 -9999 -9999 -9999 -9999 -9999 -9999 -9999 -9999 -9999 -9999 -9999 -9999 -9999 -9999 -9999 -9999 -9999
-9999 -9999 -9999 -9999 -9999 -9999 -9999 -9999 -9999 -9999 -9999 -9999 -9999 -9999 -9999 -9999 -9999 -9999 -9999 -9999 -9999 -9999 -9999 -9999 -9999 -9999 -9999 -9999 -9999 -9999 -9999 -9999 -9999 -9999 -9999 -9999 -9999 -9999 -9999 -9999 -9999 -9999 -9999 -9999 -9999 -9999 -9999 -9999 -9999 -9999 -9999 -9999 -9999 -9999 -9999 -9999 9.84892565154514 10.6131353834498 10.9001130411628 11.0958147708034 11.6075084468655 11.9248306979653 12.6021811995666 10.6742045541191 9.67781598615579 9.46154478452532 9.05123438103671 7.68767894994364 7.02987030738715 6.86339542754428 6.82586171324652 7.33791900336647 6.81192585475773 5.75215267948068 5.54081503627021 6.48790487805882 7.32118806639828 8.7645063162684 9.59755741607982 10.2307936611228 10.6294343269305 9.64157199207788 8.81881294585111 7.82991336027638 8.22543660508864 8.57717460343851 8.56312202405458 8.56134917879544 7.21788071999767 7.66116399779589 6.76352378868713 4.78814164412556 5.0842952292022 7.05266752592088 4.52780170268827 3.55313275363737 3.47576500419695 3.45577113134906 3.48745048643874 3.46811501168819 3.47069758781893 3.42809377393443 3.5037583718853 3.55869134411718 3.63850127373438 3.65979798907338 3.69622397324123 3.71513145377322 3.77196802731709 3.72980441154246 3.72911912789034 3.73616791005181 3.75424246553061 3.75414215130967 3.76862170411214 3.7546285739025 3.75066286367546 3.75303538412666 4.00401931201699 3.76256162342638 3.75868185813288 3.76690871409809 3.75318833437063 3.72339619934474 3.7414971047243 3.7185178283983 3.74984160789424 3.74938402875686 3.76086835321538 3.76375524368548 3.78334178245774 3.78582557563589 3.79804990160052 3.79162379305887 3.79524185262495 3.78640259800515 3.78404635965855 3.78479573704278 3.78036742889008 3.766850700097 3.74607093022527 3.73615680716768 3.75449345997588 3.76830839953917 3.76842272573402 3.75204726687273 3.76518829342264 3.79540904061914 3.80514468688426 3.79092890227235 3.78197518757556 3.78950401626849 3.79362119426519 3.78209975160007 3.7935970022078 3.79740970710848 3.78319540721835 3.81534366449365 3.81861389904388 3.82864867451685 3.8291176939297 3.82177586950629 3.82175241160453 3.80504008360089 3.81848557328087 3.81833520655204 3.80945367424069 3.80763663319058 3.81530489251282 3.8330277639685 3.83820953573763 3.84670053809025 3.84292360019463 3.84226139751371 3.85038916674821 3.86106714369466 3.86417113283467 3.84624775302376 3.84684014611116 3.84554327644972 3.80696340806683 3.80074240443253 3.7658242978596 3.72168308463423 4.19707424684554 4.12967176945215 4.59107594798859 4.68546134493397 5.63153429246593 5.26469642082013 6.36695826968789 7.26042968847226 7.5321464551612 8.27972505466821 8.29321432035374 8.52495892471005 8.54755318198322 8.47844585167947 8.61816390091513 8.31136378848917 7.23451681928669 6.4749737037372 5.6467085600206 5.70177634613921 5.74878788929481 5.76980733435975 5.76856529834321 5.78054163001525 5.76757189541703 5.74418508800377 5.68126757705185 5.66164096107353 5.66099179662603 5.66620717023896 5.67797174571251 5.6735263531971 5.60270299348089 5.49845186691721 5.50887713523642 6.09957107690979 6.65546381520918 6.65672997333721 6.25147952633954 6.22542950958608 6.21806491085036 6.24885593113441 6.27203348586992 6.29935080073726 6.24726141997624 6.26485893744666 6.17866852646413 5.70050939414945 5.62089792980937 5.62466752812049 5.46646644729162 5.02886833038407 4.44587789657184 3.79076069637406 3.63311008232403 3.62948446296624 3.50337631719288 3.39855727005075 3.38988569700816 2.97699514316466 2.42017061594974 2.37098429977115 2.19778438808376 2.19921031823407 2.03962092430939 1.7616549975597 1.27108100915929 1.27011910328794 1.27011910328794 1.27005622901313 1.26737367190766 1.26643657213857 1.26737367190766 1.2638211063549 1.75016717281181 2.02739844147053 2.28912609212298 2.35735334186478 3.49747032098866 3.6472517232924 3.65697722577044 3.63999747231014 3.55473276879996 3.53427811995409 3.20853047638998 2.92291643956646 2.46429909341788 2.36808410895954 2.4070675382071 2.42375897426838 2.39020496387225 2.958977637928 2.43851466608797 2.42201774718512 2.42495978648347 2.42495978648347 2.42191573092585 2.42489700631652 2.43571751314596 2.43847354822523 2.94981423716705 3.3007752681775 3.49978264858638 3.51314886462804 3.50858706328715 3.50267996848662 3.50496869617777 3.49190489284668 3.44198984456294 3.39868794657276 3.43681854541966 3.42472420430444 3.27414990610236 2.46130014380172 2.32485717788884 2.25694807098102 2.15742460994525 1.70168727080912 1.16972904604315 1.15147455429237 1.1403594410637 1.15014081336574 1.15670462627751 1.19860268156531 1.22544133847341 1.23692364334825 1.26095577063194 1.76716813765291 1.89146644379946 1.89554370105653 1.76937074128604 2.03109338041761 2.15810283340238 2.03292010149428 2.03653869940139 2.18824853003525 2.42120574820533 2.48840022479758 2.89699722605815 2.92506013469998 2.59143355756643 2.95640598303153 3.14732727094398 4.21588580878015 5.19077027442667 5.63461231629849 5.78208980458359 5.66716607637738 5.71051005928712 5.85779264780649 6.56915720605599 6.71362605526743 5.9572017436403 5.762436007353 5.67688652531074 5.52789773820153 5.51762742831182 4.85140490433565 4.47194600709016 4.25491681323924 3.62025900584864 3.3815935781507 3.36201425259539 3.45428597340891 4.00497747859947 3.71057608275514 3.60829045747716 3.57131647832174 3.6077078195989 3.59525263445345 3.60631831754376 3.60565280083608 3.58418422712971 3.50227583280023 2.99538975379428 2.55594615838929 3.3689872202805 3.3653809747982 3.55442730729888 3.61883150060109 3.63482503429036 3.63556942893726 3.63767636441124 3.78879956275931 5.54441084513046 5.66124493796953 6.83945748856785 6.22542164336054 9.50290993580422 11.1859885441892 10.1533859909532 9.79897791241308 9.93482853058782 10.2399954039538 9.98697739510292 9.80238576860748 9.24175914374551 7.05149917428281 5.08445323884521 6.35358435834354 8.2035047531608 7.66617141537425 7.93897473099708 5.29508719364957 5.22548515412165 5.34256638977398 8.6538316972796 10.7426189178774 9.25818421479155 6.36730296780778 5.35182782214738 6.26977549703425 5.41382476216904 5.49517993015725 5.60781408405255 5.5654261250811 5.78543200442839 5.8601215397462 6.32290928360731 7.51068758004134 5.94130443628793 7.72338065678621 7.6412664957372 6.11268843022655 8.61311928733925 7.98957726604899 7.32579859872809 8.26040404101815 7.75940833150869 -9999 -9999 -9999 -9999 -9999 -9999 -9999 -9999 -9999 -9999 -9999 -9999 -9999 -9999 -9999 -9999 -9999 -9999 -9999 -9999 -9999 -9999 -9999 -9999 -9999 -9999 -9999 -9999 -9999 -9999 -9999 -9999 -9999 -9999 -9999 -9999 -9999 -9999 -9999 -9999 -9999 -9999 7.13534617024715 7.96255783107032 8.79642950811283 11.3907954589501 13.0636410500951 12.3739802349862 -9999 -9999 -9999 -9999 -9999 -9999 -9999 -9999 -9999 -9999 -9999 -9999 -9999 -9999 -9999 -9999 -9999 -9999 -9999 -9999 -9999 -9999 -9999 -9999 -9999 -9999 -9999 -9999 -9999 -9999 -9999 -9999 -9999 -9999 -9999 -9999 -9999 -9999 -9999 -9999 -9999 -9999 -9999 -9999 -9999 -9999 -9999 -9999 -9999 -9999 -9999 -9999 -9999 -9999 -9999 -9999 -9999 -9999 -9999 -9999 -9999 -9999 -9999 -9999 -9999 -9999 -9999 -9999 -9999 -9999 -9999 -9999 -9999 -9999
-9999 -9999 -9999 -9999 -9999 -9999 -9999 -9999 -9999 -9999 -9999 -9999 -9999 -9999 -9999 -9999 -9999 -9999 -9999 -9999 -9999 -9999 -9999 -9999 -9999 -9999 -9999 -9999 -9999 -9999 -9999 -9999 -9999 -9999 -9999 -9999 -9999 -9999 -9999 -9999 -9999 -9999 -9999 -9999 -9999 -9999 -9999 -9999 -9999 -9999 -9999 -9999 -9999 -9999 11.9118215915339 11.8519118045113 11.9822240382635 11.8744611991302 12.078174619464 11.7380057590539 12.1267029000509 14.1519800037094 14.6384429590973 13.2351261665968 10.4353099195529 9.45637616967066 8.05349074665667 6.94374827018622 6.76027113460171 6.7059439921621 6.800417258086 6.84320689076509 7.56185989875305 5.73766585591843 6.64987599723015 9.48374377334703 8.76865851123407 10.2117076163126 11.4387851275223 10.182110166645 10.2753740448853 10.0849254675508 9.57271625762571 9.52430173791561 9.39786758482691 9.39722110177785 7.75097789313785 7.26305875864099 7.47647520022939 7.26426513649613 5.44421017043922 4.64480779273104 4.59905653121859 4.52825488862155 4.41553789021002 3.52374558751363 3.47813359870979 3.4005608528044 3.4070426684817 3.41856800398154 3.42178697908519 3.49687423777109 3.55255247162787 3.57898471044814 3.6370420211512 3.73431509873245 4.14475846132651 4.37956211697106 4.18968037939736 4.19623899520088 3.77502778483386 3.74118208178657 3.76030066614313 3.767378234338 3.75338428970577 3.75677431653109 3.97117262758141 4.62748035551946 3.9741837127807 3.75341450409844 3.75345369645228 3.76509262235401 3.75353307881524 3.75058296073143 3.73451759003356 3.72088654011776 3.74641705540236 3.74961100911815 3.75276127557053 3.75921563973379 3.77566469141124 3.78230084707515 3.77816661836084 3.79540072679211 3.79530362111044 3.79462565224822 3.79652450127325 3.78224066322548 3.76541904062754 3.74882015753981 3.74728894870729 3.73304822615859 3.72455588697212 3.72593819277106 3.76368563700872 3.75486128933728 3.75113441078105 3.76697880508142 3.80288458429439 3.80565699364481 3.79056088162101 3.80265801982462 3.79424824782163 3.7601192531171 3.79131534297724 3.79514934632332 3.8047904336646 3.8239279523245 3.83144966296516 3.82387564140352 3.82805894869571 3.82880135477848 3.82800080466593 3.81797494221565 3.82586757724864 3.81546279073593 3.78534188994919 3.78708527570363 3.80423330543519 3.81956263933429 3.84274775209139 3.83163095788833 3.8519495349963 3.85304048563232 3.86050797941617 3.87903345332157 3.88302262429893 3.86947376082164 3.84639986411152 3.79885554699952 3.7978254673698 3.74373522097793 3.76415880191413 4.87927226789597 5.63539874662529 5.58153482896997 5.53694484719983 5.6227413193418 5.56144374845317 5.69013108746921 6.02251394524748 7.35690919812458 8.05165740256623 8.53363269659124 8.53516966868323 8.54278690205879 8.55638727970473 8.71395602779514 8.54440263183003 8.27073417352148 7.92937859144863 7.81015790927218 6.61689355329609 5.66928923805122 5.65784133675359 5.6985930726656 5.72608871805578 5.75081696035025 5.75294389579559 5.75074762370656 5.71998312624515 5.70559481620046 5.68791693067732 5.67584672100793 5.68455388247317 5.63236824525941 5.56424617930574 5.4232494189263 6.44643078846658 7.57016590619541 7.8935602701938 7.74155391634314 6.82396574402123 6.07129308701749 6.6816690573141 6.69232665186138 6.16095319882907 6.1875042846357 6.11081570285221 6.13227464965608 5.64974661581454 5.5602176967778 5.59406295617515 5.5170433110516 4.68110438250912 4.16755967700647 3.71282664682606 3.7116343991356 3.66021142939572 3.62655090358734 3.58121391056994 3.51344561274124 3.40395970715599 3.40394693762975 3.24256088266942 2.96215019028399 2.37314137639359 2.30021492098882 2.30762738028824 2.20535592663222 2.03962092430939 2.04011625631887 2.04007837360174 2.04007837360174 2.04007837360174 2.03995117597539 2.03995117597539 2.03583879786371 2.30788236331818 2.19308586972499 2.37264031736831 3.23269033618263 3.58168324361817 3.62248229942366 3.60940426204113 3.61641929060036 3.4909304433276 3.58736768208114 3.52756641148217 3.18868959195319 3.20338147856526 2.94287521206095 2.94277716392536 2.95566802604983 2.96620877379659 2.53173991334192 2.52153942241032 2.53148181266329 2.52734418960414 2.97194866306156 2.52381967478265 2.5267683359721 2.52674051163531 2.53197807487254 2.96475503166495 3.17603396508671 3.39576766629207 3.49212642304452 3.48817909623991 3.48473611082461 3.49791821160607 3.50683817236928 3.49200064265738 3.44156367037905 3.45808250635471 3.35039038994975 2.87268439900332 2.35506768391126 2.31977061244286 2.2708223114264 2.16807700553263 2.07768789142311 1.25468258062543 1.15812186380904 1.14687135275294 1.174939717908 1.19510910647241 1.21169085930111 1.23321835147528 1.27307690198383 2.02195024908211 2.18550010063573 2.1855605719883 2.19092374664968 2.19001462826467 2.19001462826467 2.19001462826467 2.19370998299448 2.19185586468453 2.2926212233243 2.36126217215295 2.40860531118643 2.47139426822815 2.48328648816164 2.62513602142345 2.6322725441941 2.50408780475311 3.37875753377395 4.39923498583888 4.62258895400456 5.03610852173945 5.38685671994095 5.38721145149646 5.64014318469205 5.73715172627012 8.18822048648599 6.29358076195956 5.72554750240401 5.54399954824715 4.60115315183724 4.51869225098381 4.52276803068458 4.19031968448131 3.6676787311135 3.57136973731488 3.48244561011389 3.47985245296046 3.47721470030971 3.61156843594777 3.59908078097491 3.59913360654939 3.6188601270377 3.618183623379 3.6347264101899 3.59631586249458 3.59383634906191 3.59225255637539 3.59865397980039 3.4601547476459 3.24612162432507 3.38050980358134 3.52428303001717 3.60161498130685 3.6101407058795 4.10342504527643 3.6266968414667 4.97750889198401 5.60025015439709 5.56987004727907 6.35814712869837 8.8336419292374 7.93620182405662 9.85673525952689 9.60336488193297 8.85709925340681 9.53757856144432 9.62804378346226 10.0563004448342 9.57954619340767 8.46324086990622 7.87953397030435 7.89093261450913 6.53564356227705 8.68081371764661 9.366460006637 9.9191913957501 7.55825405792187 7.02394299967549 7.68865308519507 7.51481147600369 7.67469715109585 10.7807785987087 10.014493520159 7.90692146564217 5.34149357829337 5.37289092545524 5.43192316348974 5.52675117846983 5.6108320537019 5.70882335302164 5.78048450595555 5.82527054815778 5.89658833968781 7.3150745091771 6.07772386503465 7.21385989956746 6.02287564798313 6.3564437637047 6.84462158538858 7.90777395392828 8.09704300529431 7.86830826469079 7.74036940402711 7.74440563725181 -9999 -9999 -9999 -9999 -9999 -9999 -9999 -9999 -9999 -9999 -9999 -9999 -9999 -9999 -9999 -9999 -9999 -9999 -9999 -9999 -9999 -9999 -9999 -9999 -9999 -9999 -9999 -9999 -9999 -9999 -9999 -9999 -9999 -9999 -9999 -9999 -9999 -9999 4.77781639021232 7.51602947780986 7.44948670130837 10.5005689137846 12.4970090029388 12.7042351825652 12.6988919684018 12.551169530758 12.6603048903604 -9999 -9999 -9999 -9999 -9999 -9999 -9999 -9999 -9999 -9999 -9999 -9999 -9999 -9999 -9999 -9999 -9999 -9999 -9999 -9999 -9999 -9999 -9999 -9999 -9999 -9999 -9999 -9999 -9999 -9999 -9999 -9999 -9999 -9999 -9999 -9999 -9999 -9999 -9999 -9999 -9999 -9999 -9999 -9999 -9999 -9999 -9999 -9999 -9999 -9999 -9999 -9999 -9999 -9999 -9999 -9999 -9999 -9999 -9999 -9999 -9999 -9999 -9999 -9999 -9999 -9999 -9999 -9999 -9999 -9999 -9999 -9999 -9999 -9999
-9999 -9999 -9999 -9999 -9999 -9999 -9999 -9999 -9999 -9999 -9999 -9999 -9999 -9999 -9999 -9999 -9999 -9999 -9999 -9999 -9999 -9999 -9999 -9999 -9999 -9999 -9999 -9999 -9999 -9999 -9999 -9999 -9999 -9999 -9999 -9999 -9999 -9999 -9999 -9999 -9999 -9999 -9999 -9999 -9999 -9999 -9999 -9999 -9999 -9999 -9999 -9999 -9999 -9999 -9999 11.9663350098267 12.569640225181 13.2836454050824 12.8672453806324 11.9191301143921 12.3543138964256 13.3141575674611 14.6022878781974 13.024710916088 10.2394760365886 8.86212992107895 6.60925419905513 6.68495763417896 6.66472497619786 6.46515204859809 6.7241119941809 7.54515482473867 8.76591073770322 6.76727036088282 7.56166933832604 10.7328773300566 10.9747390883019 10.9788993980287 11.2925334144273 11.5226805997635 10.8810881404145 10.6424492340419 10.1583921197571 9.69015514272998 9.34300791090682 9.17232121160213 7.69918401719166 7.64796993976372 8.09367880070462 5.87962184799271 4.64307567819501 4.6205724370086 4.53547374691403 4.45345254889823 4.21815624392557 3.50437327898287 3.41990775523266 3.32965293267767 3.32968745874245 3.40236588869136 3.44181368201975 3.47414881228877 3.5568674805715 3.58680032448503 3.62613941972601 4.1209367024506 4.35570192898277 4.50862968579455 4.51746839568736 4.40141723300261 4.40507029069615 4.19810454199759 3.74479159161876 3.76779675136015 3.76065160095863 3.7410960335352 4.61078502381198 5.104914945372 3.82128895476376 3.72842979844092 3.82555610291041 3.7209764970193 3.74014278092626 3.72848176237993 3.74626759636301 3.73769889585429 3.7367466314558 3.73318204752976 3.72590336078563 3.75896429522313 3.76679274377301 3.7683414689484 3.78010587969153 3.79386639993021 3.78040153481226 3.79496326997674 3.78347102292803 3.78114758745226 3.76631842465375 3.74369222047774 3.74094370176667 3.73036434952775 3.71990314160761 3.71789100583313 4.20379032205134 3.74531444234481 4.22740064528619 4.21984921105071 3.75564033816405 3.79347522317062 3.79905058523677 3.80710996352591 3.7759012008794 3.73763027900843 3.76234215420325 3.80898793735636 3.80893740682086 3.82512173495264 3.83531400116891 3.82928437484168 3.82066381712526 3.84009771572895 3.82756227607661 3.8354927667394 3.82449189176684 3.7477028906727 3.77076639670535 3.7565713567315 3.77453809920555 3.81005221311784 3.82516780323179 3.77991877523813 3.81438053790124 3.83624195465465 3.82092017792352 3.82853163437677 3.83824877085237 3.83815532182081 3.84573629732504 3.77354075437895 3.76700510895678 4.67045642545797 5.13206138479302 5.66260781359701 5.80836150311993 5.78839028898458 5.79115942067757 5.89451066144799 6.52626917195007 5.86655098306831 6.37293416659436 7.33993080092849 7.66612582542764 8.46882509704216 8.5267252705385 8.54807526361507 8.55456706940567 9.04666151055467 9.04039769741634 9.04323864786976 9.02624397172209 8.43294773511921 7.82577068568724 6.64083569249011 6.54396490995169 6.31584054587604 5.65900797514514 5.71954724926023 5.72845184317657 5.72010492805034 5.71065012454975 5.68097647324646 5.66238910811477 5.67355561245927 5.63653214003993 5.58714138454362 5.53540004261442 5.43208116989767 7.36700429749956 7.90811330479508 8.05742536733638 7.64920657871033 5.92766311710737 6.72298276825317 7.56122697952166 7.06139662327927 7.07007582144979 6.77249385354164 6.40886569132961 5.65694065519177 5.50978472392757 5.53639779232472 5.52604381827302 5.35513917995926 4.41569689031873 3.70175034185226 3.70729812799611 3.69892295937507 3.68299345564936 3.62318410402981 3.63296232686156 3.58350935648322 3.58320627231067 3.50318024770294 3.38897722935243 3.21598796968292 3.22593973732446 2.92994089646176 2.43394224388 2.38548850196681 2.31342011714275 2.39189226951301 2.39189226951301 2.39189226951301 2.31729598141096 2.31729598141096 2.31357415992791 2.31357415992791 2.30788236331818 2.37663170649219 2.41967906130643 3.25245291315296 3.65399692534505 3.57499752727541 3.57523814711966 3.57527764826265 3.56076567909336 3.63302839568865 3.63508706565314 3.4723047748484 3.3644785551553 3.20906458513375 3.21221123504047 3.21358965258224 3.21535111311336 3.21033472597663 3.21317832923811 3.20572110354263 3.20433499006611 3.20664334382275 3.20289522281311 3.1982220363827 2.96893413493002 2.96519918687324 3.18989706834245 3.32027717009026 3.39584697547393 3.50294376121951 3.51046960289914 3.52433590705536 3.51074989581356 3.50943387880283 3.4984310544024 3.494217580918 3.41524481143968 3.31636927206434 2.49256402185828 2.36169576597759 2.33513428563308 2.28410295161394 2.23894611831704 2.08919054835152 1.71353050386807 1.18119241641765 1.17155476500486 1.19162661141204 1.20812436848043 1.26287537913087 1.75406463196837 2.01690911568274 2.1748442496828 2.3594838864259 2.36220416130141 2.36220416130141 2.36580834750879 2.36580834750879 2.36857931730765 2.29809242610406 2.36584309741876 2.36495985197102 2.41225498950561 2.44500510972265 2.48678874991827 2.69244632269737 2.56296948283737 2.56872920126973 2.4989831050332 3.38929075446721 4.05358368722675 3.71681831910578 3.74199433150896 3.60643872588291 3.73542529322525 4.55186754424216 5.56787940545599 6.80078924855107 7.25107050016878 5.68947980771483 5.35849380182117 4.51385961805366 3.82585797454242 3.68972045713858 3.68692124012748 3.6577168432291 3.62205734154001 3.50027057984228 3.48615170207834 3.56473181787382 3.61617307264448 3.61986994233869 3.61411532821613 3.64095898167828 3.65603924909074 3.62105252100358 3.63060060546611 3.68296427859715 4.75898554368596 4.60860168871226 3.60377962261093 3.54360600953822 3.47991331763118 3.57214751085443 3.62262791983005 5.41499037474721 5.61150951583047 5.39103762281025 5.62125216748082 5.58589793785147 9.79372582197097 9.91075583906932 10.5715138962211 8.76565626919075 9.95096860428548 10.0752167332226 8.79938820627057 9.0918540202477 8.95528875837606 9.01929507545588 10.0469707612688 9.51667021047148 8.21687885001862 8.87037253131242 7.963951541525 9.29797337977865 10.7686934338041 10.2184059362649 9.08210234857773 9.16528515735659 8.71574051038029 8.05129395737231 8.45355381024859 10.1803103208869 10.2229289080697 9.34736938883513 8.74635656154391 5.4087010674479 5.4995503887882 5.56883906600188 5.56801030361369 5.52179300372834 5.49191234198529 5.80761894587013 5.85081618508044 5.67547288078518 6.52272339855859 6.12111113183587 6.11142138953371 6.21322737219523 7.40996847963682 7.31628945435258 7.4123352781627 8.31639187608095 7.59501961776554 7.66677212590514 -9999 -9999 -9999 -9999 -9999 -9999 -9999 -9999 -9999 -9999 -9999 -9999 -9999 -9999 -9999 -9999 -9999 -9999 -9999 -9999 -9999 -9999 -9999 -9999 -9999 -9999 -9999 -9999 -9999 -9999 -9999 -9999 -9999 -9999 -9999 5.53172751485578 6.9875632956894 9.82512359197063 6.41564074364936 6.1344392039246 7.61536109396376 7.58466203373536 11.734454164552 12.0145481858566 12.3979007304164 10.0445279863179 -9999 -9999 -9999 -9999 -9999 -9999 -9999 -9999 -9999 -9999 -9999 -9999 -9999 -9999 -9999 -9999 -9999 -9999 -9999 -9999 -9999 -9999 -9999 -9999 -9999 -9999 -9999 -9999 -9999 -9999 -9999 -9999 -9999 -9999 -9999 -9999 -9999 -9999 -9999 -9999 -9999 -9999 -9999 -9999 -9999 -9999 -9999 -9999 -9999 -9999 -9999 -9999 -9999 -9999 -9999 -9999 -9999 -9999 -9999 -9999 -9999 -9999 -9999 -9999 -9999 -9999 -9999 -9999 -9999 -9999 -9999 -9999 -9999 -9999 -9999
-9999 -9999 -9999 -9999 -9999 -9999 -9999 -9999 -9999 -9999 -9999 -9999 -9999 -9999 -9999 -9999 -9999 -9999 -9999 -9999 -9999 -9999 -9999 -9999 -9999 -9999 -9999 -9999 -9999 -9999 -9999 -9999 -9999 -9999 -9999 -9999 -9999 -9999 -9999 -9999 -9999 -9999 -9999 -9999 -9999 -9999 -9999 -9999 -9999 -9999 -9999 -9999 -9999 -9999 12.1878286846477 12.8850625488285 13.0985375697342 13.7271547273247 13.6192385651174 13.0078858377124 10.8307304544422 11.4956164382368 13.2825843185904 10.996230298373 9.16707758066168 5.88915803030693 5.39129722723364 4.76819854623309 4.83768286600697 5.36570435498619 6.24288898204911 7.509380497633 8.7431464963398 6.80583279751051 8.66834716673132 9.4426113435325 9.48038649702696 11.8295943370084 11.39289757026 11.2677193701804 10.7355410270574 10.1530059111041 9.48666336763405 9.38740550975301 8.90701466533082 7.70632372209001 7.67292017964963 7.66304691352439 5.88908808189443 4.79800772237826 4.6335874197961 4.618563926262 4.60339615856871 4.54157784662008 4.41896332917463 4.17684461865982 3.57132629491458 3.40707432219762 3.41020795052425 3.46533471800234 3.46807806404068 3.52578098743237 3.55348148248889 3.59678797469787 3.70183905675176 4.32087515236604 4.35186440004 4.50473241052937 4.58604213062574 4.51753986558008 4.37966223868629 3.76958178036051 3.7390535586431 3.76461652216065 3.76073364806597 3.75225899714347 3.87127437760288 4.88183535199192 4.12138939816504 4.10933278133495 5.50147696814894 4.46677343683788 3.6712019192254 3.70625241203907 3.7250998058269 3.71269211927167 3.69994808012755 3.66750021120295 3.737111940839 3.77551116011638 3.78028240280585 3.7687901688788 3.78039719383979 3.77613708386194 3.7529660089158 3.79170941472699 3.7908332312285 3.77734662808948 3.75964551696374 3.72824233014334 3.74003996238848 4.22678648039438 4.21645937782974 4.62139844231003 4.77062697085482 4.79375388251021 4.75817046441314 4.49474695157228 3.75799064187401 3.75900628185243 3.78702446521407 3.79368008364137 3.7572958569649 3.71166146987637 3.72006481714972 3.77614897767391 3.81179409753886 3.79286044471702 3.81555366318344 3.82526433808704 3.83575122944403 3.83319373588117 3.80423378542846 3.79043661175549 3.74178268780602 3.73009730452005 3.71285431926133 3.72046518060185 3.76815829762928 3.78152991938484 3.7810710080706 3.73428716976165 3.77647469222587 3.75164328232967 3.76822205884233 3.79065420328729 3.77317419204424 3.77641038367592 3.82267729362235 3.79987434539247 4.72016729876385 5.638294163265 5.85212050717032 5.8683653086402 5.87323390328681 5.85047503259403 5.82075858758984 5.77694943962097 6.22094726233654 6.50475561674643 6.32718397306969 6.33192603823257 7.02144183328952 8.03137887159201 8.49469105511668 8.53100048332582 8.59252179046858 8.60526652917882 9.07046348395246 8.55864879951429 8.55653228801926 8.54703172090708 8.19884687452363 7.82194624774886 6.67860188938373 6.59854749904038 6.47487194169791 5.66596489815846 5.67922673258891 5.68571078229994 5.67304869534624 5.66595837797276 5.6408861422593 5.63064638178 5.6006410038244 5.56971795736454 5.50503886086286 6.28179743464321 6.40174331542552 7.35267767936003 7.01207482033105 6.41924772178209 5.96815029158091 6.16759470764067 7.70879933323207 7.71162349486711 7.81774431689201 6.85971765221576 6.50099190995706 6.18751742753484 5.98412372675563 5.49010919988812 5.43240756812323 5.19263903113988 4.45641956687063 4.11431810481964 3.67854540476051 3.69897264745943 3.69341598334395 3.65390009971183 3.62224091101423 3.63234352496313 3.57661875348167 3.5900177024691 3.53144414769081 3.52278418300179 3.42267118106395 3.27713778825636 3.26360922730472 3.01154571707752 2.98402095885233 2.48076127485557 2.51216602033033 2.48075783517643 2.47876562242963 2.44220368473348 2.38662069755193 2.38816395650403 2.38438769153501 2.43207883060645 2.42512149196648 3.25720586362963 3.70429572381145 3.69892821698332 3.68190577475742 3.65441245019348 3.62019557976601 3.60533188271039 3.59489057907456 3.59239015395996 3.47577280416236 3.46576149259836 3.46286725109528 3.45673263691667 3.45464015137931 3.44455720934947 3.4407548732865 3.44442126775868 3.44182208632513 3.34371976531269 3.33990738618149 3.33358839271844 3.33352766127023 3.33827311564097 3.3295946988528 3.32214355644891 3.46154370039957 3.45494308247398 3.51006824151763 3.51600655377563 3.51663407150458 3.50062159865477 3.50292837496794 3.43846696369477 3.33964961237297 3.11284925245065 2.49973018679649 2.38141996205093 2.3632300071462 2.3270027159927 2.24820356962835 2.09654799216049 1.96107616674544 1.25766567140702 1.20102901718715 1.20457029890237 1.27240379792975 1.74839777214893 2.0051617227891 2.16861515768796 2.27726958947759 2.35575841946402 2.41231092619468 2.41183830032634 2.41237199052445 2.36308807578433 2.41591960816713 2.36495985197102 2.36502072864479 2.41450071792145 2.45190757823281 2.44819361241792 2.49624696579755 2.56280700092376 2.50955690227999 2.50270859516416 2.56664862601614 3.38938918984009 3.47421117407748 3.48051879114395 3.57867731824654 3.53741223693267 3.55167670305424 3.6345345780485 4.9870304129014 7.61237774691086 7.83669757431412 6.19207137453863 5.10188405752516 4.36805554600858 3.81999934256653 3.68925174469507 3.67476811756173 3.63391091462386 3.59239371876562 3.51011857948866 3.52389014302877 3.57917929938469 3.63607590531231 3.6350049126799 3.63418592702703 3.65834802276625 3.64008688377061 3.65666238412395 3.63510121764812 4.36465087287569 4.69451473745101 4.69851176259727 4.12657308075234 4.1390552949929 3.63272315352938 3.63155991552711 3.64340825994905 5.33006353402156 5.95768300384807 5.62746647677528 5.64033261806163 6.21733384078894 8.09789090840951 8.45551423708475 9.10834946709395 9.68145139619612 11.0013220561127 8.59887366048178 8.36134761868622 8.59561356868686 7.97844823850897 7.99546391446921 8.51648661299738 10.1565126002018 10.1863086412521 10.3087719343578 9.36928170907851 9.5702153095872 11.1301523434525 9.86248604971555 8.10604370635772 7.37576921946235 7.35534295229451 7.6185469902276 7.00404784580748 8.31481808383841 10.3714926589955 9.9340479461304 9.1055901551967 5.41544121897252 5.47420759622182 5.52668607821806 5.59063127676136 5.61316779935184 5.73207097722669 5.74536801157485 5.80964871807692 5.78748393518367 5.84344002751811 5.88122527499746 6.02543638037931 6.04935888918634 7.67843471075402 7.32249676275119 7.62491631720648 8.16314780765371 7.45018810019311 7.51466322048328 7.46196037716534 -9999 -9999 -9999 -9999 -9999 -9999 -9999 -9999 -9999 -9999 -9999 -9999 -9999 -9999 -9999 -9999 -9999 -9999 -9999 -9999 -9999 -9999 6.09068538212122 6.08708331145016 -9999 -9999 -9999 5.42333305398468 5.62810432541058 5.50940036805607 5.59143081942733 5.40969661960106 5.51629117840056 5.51443210618282 6.3727229600938 10.5389235211399 9.95601263122948 11.3541565666049 7.37291177040687 7.33911073834606 7.50896937373542 7.4817653868658 10.6462294209871 10.883086059393 6.72594588900181 -9999 -9999 -9999 -9999 -9999 -9999 -9999 -9999 -9999 -9999 -9999 -9999 -9999 -9999 -9999 -9999 -9999 -9999 -9999 -9999 -9999 -9999 -9999 -9999 -9999 -9999 -9999 -9999 -9999 -9999 -9999 -9999 -9999 -9999 -9999 -9999 -9999 -9999 -9999 -9999 -9999 -9999 -9999 -9999 -9999 -9999 -9999 -9999 -9999 -9999 -9999 -9999 -9999 -9999 -9999 -9999 -9999 -9999 -9999 -9999 -9999 -9999 -9999 -9999 -9999 -9999 -9999 -9999 -9999 -9999 -9999 -9999 -9999 -9999 -9999
-9999 -9999 -9999 -9999 -9999 -9999 -9999 -9999 -9999 -9999 -9999 -9999 -9999 -9999 -9999 -9999 -9999 -9999 -9999 -9999 -9999 -9999 -9999 -9999 -9999 -9999 -9999 -9999 -9999 -9999 -9999 -9999 -9999 -9999 -9999 -9999 -9999 -9999 -9999 -9999 -9999 -9999 -9999 -9999 -9999 -9999 -9999 -9999 -9999 -9999 -9999 -9999 -9999 -9999 -9999 12.9674519381022 13.108904432509 13.0631021169454 12.0284826740511 11.8079322052858 10.725248925585 10.7499111813128 10.0586796323379 9.0725598606717 5.64469028837952 4.46372018917104 4.59030614285354 4.53390228569042 4.6901776877361 4.72065369809775 4.84457653038016 7.8356389535937 8.7947059308239 7.73330853248562 8.84417637432312 10.3356314667657 9.52997114131844 11.7631752868663 11.8952113795082 11.681889609335 11.1368170048669 10.3460587701018 9.93239867852183 9.0987682165593 9.3048980970546 8.54650899793212 7.6986955943422 7.05171408688441 4.66293519390048 4.6390012088751 4.64474474059169 4.62462518307454 5.55010000365265 4.58303167812884 4.65654448579823 4.49743960182909 4.29393735649666 3.96176173322584 3.5856185142424 3.60493157647686 3.52151523840717 3.54053229488298 3.65858947695893 3.60511823613957 3.70200593988246 4.12551378842953 4.14561042093657 4.47841384511628 4.57232431850672 4.58604039306552 4.5136774110763 4.18965500222869 3.78161455855425 3.74332524920219 3.75888923227778 3.74828139313633 3.73275953361844 4.79576988567399 7.44793120715034 7.10149559693365 7.35388534943756 7.47913201797532 7.0993102637276 7.24833277030571 4.85227789028979 5.2997611142699 4.60130894669205 4.17370287714542 3.74199714454018 3.76837130382286 3.75498733303314 3.77624865469638 3.76576384564649 3.75118667500572 3.72764706170262 3.75920311771334 3.77755731845269 3.75773086934699 4.23985966985331 4.62224461638757 4.61888933088939 4.77183136975138 4.81710327352998 4.78384492888762 4.86684068921349 5.31167169322186 4.84133902503461 4.78254456161697 4.49932845345039 4.62569541610122 3.76833838623813 3.76378957473447 4.2233860323935 4.40969715465018 3.73087600467833 3.7699485548956 3.78332569991073 3.80057611036791 3.82654344539964 3.83621135712139 3.82654344539964 3.79355525342844 3.76476174532713 3.70820381336522 3.64609331250842 3.68102563731832 3.67874616063929 3.72651671983008 3.7407076460357 3.70937920550896 3.70190838038302 3.72861591102345 3.7330728696852 3.68106654466072 3.7265737385799 3.75225752079247 4.20096618970447 5.36731120865234 5.09046957278669 5.56332755119223 5.58789079530684 5.93450483961266 5.95604674315687 5.94053200257886 5.89957644142373 5.90661255366175 5.85460788526831 5.78167379054321 5.76209176475552 5.74395614498183 5.76069144716396 5.77072451717634 6.66701836346695 7.93888754608045 8.53656908312887 8.54665699645542 8.58278323888366 8.60658161237023 8.55582455422758 9.7440263954833 9.67614516992914 9.62078162190772 8.68453513977101 8.66203939869966 7.4816250979621 7.28788262004665 8.20519240730848 8.85169578917394 6.83253645089784 6.50425519412242 5.62294114920353 5.61617834670528 5.59716131621332 5.57162913642546 5.57071824439783 5.56009344782352 5.98983086129305 5.99244318760113 6.00394032258204 6.88017017008233 6.46010253842117 6.23731987526061 6.35694547396591 6.58868741105548 7.85619570378162 8.26040342015553 7.98297101606193 7.70867875327261 6.9585387274361 6.48916536628585 6.40424645530664 6.18878950637486 5.84035200384078 5.21747672172901 4.56965672118169 6.45360172168042 4.07195636111491 3.75759860424868 3.70233744880103 3.67594193584377 3.66140195898201 3.632596030797 3.64300595751992 3.65364540657663 3.61119237207007 3.54925301478571 3.6241302577957 3.56225430901672 3.56014644673891 3.45979492942947 3.46488153426974 3.47204639529209 3.45500190431464 3.29828861453478 3.29828861453478 3.036329885647 3.01172482341957 2.4789882302729 2.47898966573106 3.001853694556 3.54032866016962 3.25186960634905 3.59086348141532 3.64495317882586 3.67122733607567 3.66434887957737 3.67556994139577 3.63925352880087 3.64438605905148 3.60522421220778 3.60207689341456 3.5445284300865 3.58131798883519 3.56308267172603 3.55396760332021 3.54716191839552 3.49849522906209 3.49467548380137 3.4929360670396 3.49290037654932 3.43337891101641 3.43077849771784 3.4307127355219 3.33503628039762 3.42477295561123 3.41064917155196 3.46144941070439 3.464819152313 3.49634912632511 3.47520143643164 3.4751154523317 3.46194165669808 3.45163258319984 3.39888130403603 3.26028709244733 2.91169858751444 2.39126819370283 2.3871581025029 2.36691023309055 2.36143717933421 2.30338735906442 2.26596578433674 2.10940398182353 1.96591940672802 1.73406964454639 1.73671371840659 1.99162896954756 2.15122233418956 2.1597288119284 2.26813938587468 2.34650363103364 2.3983292948631 2.43755741056665 2.44867747059131 2.40935789788517 2.40935789788517 2.41237199052445 2.41225498950561 2.4180813693453 2.45190757823281 2.47840375256895 2.47145535422954 2.48737176877546 2.51332607867915 2.50962079049834 2.50962079049834 2.50571208565452 3.02148768510365 3.02179971800972 3.39531100576154 3.58126489969004 3.54130981911037 3.49554842510729 3.61675594408438 3.63654479455844 7.3091249526773 7.52839027157334 5.00770454727409 4.46140682769509 3.79694764239173 3.6734137750434 3.67149317674611 3.64368555595885 3.65065351344831 3.59731008876554 3.60245883802048 3.60241628489293 3.60237390486839 3.60021750145669 3.59973951605657 3.64545720359658 3.63204350529078 3.65752873941452 3.64610483494562 4.14190956477066 4.67656054458668 4.73811129979922 4.74829032553456 4.73295718843791 4.722736342936 4.69769120759985 4.66081806456998 5.38022032858844 5.17680079953464 5.60347757457278 5.54230820554693 5.65740686956583 6.37025158660888 6.49636064252081 6.37543145319786 8.73337151373798 11.0712500548506 9.8833721760106 8.08803332850637 7.23311268697696 7.69000466216628 7.27375151581022 6.43354322921584 7.84869437519949 9.66131939131894 8.85992182753096 10.3619988465474 10.1251070880809 10.9909091849276 10.230954526035 8.97134054252363 7.67790208415555 5.10003964730178 5.89736195021393 6.12499914673174 7.09951083045739 9.23807543060945 10.8184438298304 10.6064847811183 9.0547186847566 5.40920981691007 5.45505131657642 5.52561711373987 5.58473595960114 5.48052263351032 5.57175286701223 5.70707445427742 5.77209036293427 5.42747306050666 5.78965750501629 5.90046788080666 5.94282906083023 5.58144714742908 7.27377930357754 7.10773062743878 7.66427754135667 7.98675448417232 7.26001223303031 7.21817585852654 7.09388129817671 -9999 -9999 -9999 -9999 -9999 -9999 -9999 -9999 -9999 -9999 -9999 -9999 -9999 -9999 -9999 -9999 -9999 -9999 -9999 -9999 6.74551038235675 7.6966349350811 7.8370303593537 7.29247049790411 6.69108984064853 6.70657554365663 6.57300058691912 6.5302939896538 8.14022500336238 6.02225355794526 5.53503563341976 6.17803076350771 5.47756884896354 5.88142653477522 7.08572796717023 11.9265452066873 10.6333874968217 10.9342677647854 11.8436058990303 7.9968324058295 7.32288288433888 7.39852526796119 7.04890715705527 7.13459542714391 5.92038023491036 6.72944286668978 -9999 -9999 -9999 -9999 -9999 -9999 -9999 -9999 -9999 -9999 -9999 -9999 -9999 -9999 -9999 -9999 -9999 -9999 -9999 -9999 -9999 -9999 -9999 -9999 -9999 -9999 -9999 -9999 -9999 -9999 -9999 -9999 -9999 -9999 -9999 -9999 -9999 -9999 -9999 -9999 -9999 -9999 -9999 -9999 -9999 -9999 -9999 -9999 -9999 -9999 -9999 -9999 -9999 -9999 -9999 -9999 -9999 -9999 -9999 -9999 -9999 -9999 -9999 -9999 -9999 -9999 -9999 -9999 -9999 -9999 -9999 -9999 -9999 -9999
-9999 -9999 -9999 -9999 -9999 -9999 -9999 -9999 -9999 -9999 -9999 -9999 -9999 -9999 -9999 -9999 -9999 -9999 -9999 -9999 -9999 -9999 -9999 -9999 -9999 -9999 -9999 -9999 -9999 -9999 -9999 -9999 -9999 -9999 -9999 -9999 -9999 -9999 -9999 -9999 -9999 -9999 -9999 -9999 -9999 -9999 -9999 -9999 -9999 -9999 -9999 -9999 -9999 -9999 -9999 -9999 -9999 -9999 -9999 11.534245421916 -9999 9.71469741750238 8.15149960638233 5.67541498572258 3.73103944860966 2.80136148412695 2.74591898580984 4.42669240082757 4.66414525283766 4.70085363754513 7.0329239085983 7.81947052174442 7.8797649771831 7.86367211733318 8.92319975537774 8.64638899704504 8.89818166735187 10.5081538479112 11.9429188762656 11.0485046217099 10.4767533748333 11.198342546852 10.4258018871353 9.20340905635661 9.32141203809703 9.25183802706063 7.58669469328167 7.54390690982598 4.64162521790542 4.61792916018573 4.60196515504423 4.62082696641573 4.71773279376757 5.65754985461046 5.43484986522379 5.04987786764938 4.46671149869722 4.4607961285046 4.39605713832067 4.19838947645474 4.01375937876141 3.64557644824029 4.05416121705761 3.68858169786747 4.09625177507626 4.44502245591476 4.47137366610343 4.48874089179985 4.62468112373791 4.62673090030737 4.60473233686163 4.52952905868 4.39696797598591 4.20726547914267 3.78310373396239 3.78365166076617 3.7365378546801 3.72836040510065 5.70803658211701 4.94657980139389 7.12613336323574 7.59311229768496 7.45803050486546 7.60810823987452 6.92598798773221 6.97303581357296 4.43084876885474 3.74038300120027 3.75116910771952 3.73693213461746 3.74609862016881 3.74814432170394 4.22138558547386 4.23346645332826 4.22793420899792 4.24418959594379 4.48618375521764 4.7166367721222 4.72658811931673 4.78757972220548 4.82925314780525 4.79979845688807 4.86801241066641 5.35415119633328 5.34884713050256 4.88302905267018 4.80869576279151 4.79127921004132 4.80209812125283 4.73926808824084 4.51294285395742 4.49221540555579 4.59618293731786 4.69162722260838 4.56032303920395 3.75076080315903 3.77377919563212 3.81462152581978 3.8232007029438 3.81107510714567 3.80529932304296 3.76994993915194 4.47658840502736 4.57186285562225 4.56275677874138 3.66490257433201 3.63659757445538 3.69838212581329 3.68003933578835 3.65793402184943 3.6776975829226 3.67324197627121 3.70764852946066 4.43947129962642 5.00233093767243 4.4989468113726 5.52587716318776 5.73989673206345 5.78353882389052 5.89409481424038 5.97225749939658 6.02379811685624 5.99764274083228 5.95690330519528 5.92934984437884 5.92735911163598 5.8509061582509 5.77778141886243 5.78875393288335 5.78103013378215 5.80264544014111 5.74529699394246 6.80030035336237 8.26316215783861 8.49383984389833 8.52112486106228 8.55505027448136 9.04410009382157 9.73690799467339 9.7713281684565 9.78150397656493 9.88221269399603 9.65080501629416 10.0137968128129 8.55737071533206 8.21337633114264 8.34061994160796 8.95440057090842 7.24258768801624 6.5274775438044 5.6264469525892 6.30125630372007 6.26781849483198 6.03950116942489 6.02158588097914 6.46659647107645 6.00913818292385 6.24023448127712 7.30501859605495 7.46734601034162 7.44401758041537 6.5459551085384 6.35905941062814 6.63112391566387 8.73914417295247 9.05700206808251 7.89432799307457 7.36130770051159 7.30319335303795 7.19070438619063 7.00468108286697 6.5156873382579 6.31936048331876 6.24060924492431 6.30206338389197 9.07317644380032 5.93021260719984 6.34487736069032 3.68690782954662 3.68741788021298 3.65774714303625 3.67188794758773 3.68978083450374 3.65762626023594 3.66810536196995 3.67157037643709 3.68122749621244 3.68160690639264 3.69499559536789 3.70160649669423 3.65190385952721 3.65556358876236 3.6705518404971 3.6000070618158 3.59509358264752 3.58653622182971 3.48355613630283 3.3127583500479 3.2946730298851 3.26635578941685 3.28016585701375 3.55227845554262 3.6154557748462 3.6057286186799 3.70621554056534 3.64060050264644 3.66447504304043 3.67147433317872 3.66060088597776 3.67169651854213 3.63213213140183 3.6221048315812 3.61940961312215 3.59501986052553 3.58040793852091 3.57711638144679 3.57711638144679 3.54037121621143 3.54401249586387 3.53725133658292 3.53642022704329 3.48793670374425 3.49126890214273 3.49158216151584 3.42390311944225 3.48122251882656 3.47457653633802 3.45824011389737 3.49249574129394 3.47516755647596 3.47149397960608 3.45111410183125 3.46472499314086 3.4380019390395 3.26399677433423 2.91363995579043 2.40224494127134 2.38872372897988 2.38352123847638 2.37881953549252 2.36857998885616 2.316758469103 2.20845056811106 2.21805904763165 2.1267769789707 2.13801830363732 2.14372798130268 2.25184329942895 2.32643376578864 2.33373300258858 2.38915872394213 2.43484091918772 2.43427366094375 2.43755741056665 2.44123017214165 2.44500510972265 2.44862153390223 2.47873319253949 2.48212023341169 2.47507773360502 2.47511431398622 2.49107727829971 2.49107727829971 2.49379683730085 2.56276852954099 2.50385761585562 3.01985260648365 2.56708728183002 2.49705622065757 2.49997085671154 3.47064255783795 3.39389431444859 3.25800005287546 3.62562873011939 5.19893639979161 3.81505392330504 3.65852338544586 3.65207809106299 3.79978487348264 3.67034207245957 3.65570169855974 3.64062651832244 3.60840758584545 3.60973184631843 3.61540407396548 3.5491376018677 3.5491376018677 3.62384310393145 3.61648637847043 3.61718803580342 3.61731522777972 3.65419326054256 3.63443249601055 4.15253565894507 4.55565248543358 4.74526003740218 4.775965862852 4.76446067303525 5.21157587333237 5.56249462103274 5.62080192641881 5.42879960117879 5.61309857792546 5.59231211607588 5.14979693951977 6.12639054579522 6.51169931425346 7.25884371375859 6.39186283149168 8.88662306894203 9.88860875345508 10.6478720365988 9.46489785569318 7.68826955401472 7.04886488531303 6.92685188102012 7.40676865934827 8.47292485253 7.04361480764624 7.6752393740648 7.507497906285 7.54966056927818 6.87451867226433 9.8681571253789 10.5281062235776 6.42838431240498 5.09473033937533 4.18599986673454 4.62979597357096 4.7245190543667 6.04303377620947 10.5780243997594 10.6994488406809 10.1134198429013 9.23101816505066 5.38702506911819 5.46509248328845 5.40048713881118 5.46770309755687 5.43555587651391 5.60235238135278 5.49311478055913 5.67199843950601 5.60171556904373 5.77295697834267 5.82553843760025 5.79931152685071 5.60306579529971 7.41720292601339 7.44799190225929 7.74508020988096 7.5935623231329 7.06584195505893 7.11306525521514 6.69324872837551 6.36503112810535 -9999 -9999 -9999 -9999 -9999 -9999 -9999 -9999 -9999 -9999 -9999 7.36174808051605 7.37161144591619 -9999 -9999 -9999 -9999 -9999 8.00997884109201 7.97779913312131 7.74468863174321 12.7539128424025 11.2757501791984 10.5664640632438 9.93969991652405 9.70920175376557 9.92062110277852 9.91839424853826 9.86394252948025 10.978360128782 11.92515600938 6.22270535557619 6.18244862555145 7.69994946953065 11.9519310446708 11.0769834382265 10.7265092699816 11.8299537452219 9.51042486246201 7.24040429209307 6.23345287028871 5.71607378258672 5.82397182968399 5.86037662331837 -9999 -9999 -9999 -9999 -9999 -9999 -9999 -9999 -9999 -9999 -9999 -9999 -9999 -9999 -9999 -9999 -9999 -9999 -9999 -9999 -9999 -9999 -9999 -9999 -9999 -9999 -9999 -9999 -9999 -9999 -9999 -9999 -9999 -9999 -9999 -9999 -9999 -9999 -9999 -9999 -9999 -9999 -9999 -9999 -9999 -9999 -9999 -9999 -9999 -9999 -9999 -9999 -9999 -9999 -9999 -9999 -9999 -9999 -9999 -9999 -9999 -9999 -9999 -9999 -9999 -9999 -9999 -9999 -9999 -9999 -9999 -9999 -9999 -9999 -9999
-9999 -9999 -9999 -9999 -9999 -9999 -9999 -9999 -9999 -9999 -9999 -9999 -9999 -9999 -9999 -9999 -9999 -9999 -9999 -9999 -9999 -9999 -9999 -9999 -9999 -9999 -9999 -9999 -9999 -9999 -9999 -9999 -9999 -9999 -9999 -9999 -9999 -9999 -9999 -9999 -9999 -9999 -9999 -9999 -9999 -9999 -9999 -9999 -9999 -9999 -9999 -9999 -9999 -9999 -9999 -9999 -9999 -9999 -9999 -9999 -9999 -9999 5.84786273450757 4.72488820612326 3.16543660109674 1.25020013059891 1.21633244427941 3.50888588348892 4.3751510145732 4.62977036948182 4.73709563992375 5.437266900041 8.02489449129401 8.708403328635 8.93888072530022 7.93109298842684 7.98370284272795 8.92104166513374 10.4956623253827 11.4685745966991 11.0782925248178 11.0880652052959 10.2602355740928 9.19851117746525 8.92656655784685 8.55816996204718 7.56011129038381 7.43342861731659 7.15232716477467 4.59219927556257 4.58520615438476 4.61616638537079 5.47533893142139 5.70744332492927 5.68996896181214 5.56469575319362 5.56595225684143 5.49047226642569 5.01189795108018 4.41245968118514 4.33849915816343 4.24006313359566 4.36954180498216 4.28091382067674 4.309955228404 4.52701577646728 4.47273779480399 4.62221598750274 4.63274472689045 4.62977895816717 4.59967284443787 4.59588916740761 4.52642396958989 4.53828939354464 4.53450062907397 4.4186902495364 4.38885601554442 4.18761245212204 4.17595902142002 5.29443835482205 7.33357813728899 7.3306684820447 7.02108551977886 6.19152499085811 4.24079737128973 3.75030409608217 3.75830182752676 4.4632335614853 4.47800163548636 4.47805416419132 4.70511667546655 4.69145873895665 4.70157770437795 4.63913503236769 4.65749766529026 4.65749766529026 4.80142426259022 4.83213715670267 4.85286879674548 4.85292486537989 4.90111327142179 5.71238392569997 5.5996417527339 4.92861361189074 4.90664287073359 4.88400469653356 4.83526091178775 4.81785787645481 4.83292485542726 4.80633280981571 4.8002790294968 4.80403089543234 4.80521432658539 4.83464013577555 4.74665550153387 4.4483366569673 3.78145759763719 3.81096270164866 3.79687208632374 3.77823460905012 3.79061835695379 4.63283942709179 4.65113640078078 5.27419640610285 4.53054487114194 4.44404205882158 4.10743134021119 3.64482905263723 3.66626402490289 4.33550832964606 4.10957079726473 3.67204693008177 3.68886490802895 5.26426649990179 5.59482623225004 5.61017697525517 5.78734159665338 5.80340264218954 5.86877610685738 5.93922979507404 6.00570040416842 6.0484586530695 6.00782397302507 5.98851728833993 5.96517745101273 5.92076209223101 5.81778131567529 5.8179459246414 5.78567989674237 5.81053826575394 5.78639306891741 5.78960346019511 5.74594250555711 7.60196757628678 8.91199837243882 9.43471123519995 9.38887990666586 9.76668727054253 9.80754583807121 9.82314154036727 9.80535726142771 9.81097957508564 9.89331350911722 10.1107163621475 10.0084958781695 10.1017675439604 9.22701244330886 9.20139511275576 7.35109678689369 6.66317089180837 6.5035943587723 6.54363468171173 6.47765730476322 6.47789237751923 6.61897154303249 6.53689453628061 6.34940731512788 7.4348865423263 7.51583757132114 7.95328533039611 7.50394000675808 6.47534212812074 6.24352776036945 6.95139644974733 7.49292357757658 9.0765116489416 7.90855134163593 7.45785693391753 7.39054212391302 7.193079810575 7.29110907871344 7.16737557887382 6.46832584881539 6.56414962024594 8.99444695979937 9.94447341977041 7.38972684876277 6.24800266492023 3.65384576394647 3.6838432764546 3.68395294545843 3.67207191325491 3.68642836839138 3.73166446993747 3.73764633792513 3.75274630584158 3.75265670819431 3.75972309611094 3.77037712306826 3.78112327532507 3.75415552230171 3.78798870365432 3.76103441836354 3.76850180402123 3.72772863741648 3.72680181963186 3.66687192578651 3.59145309872315 3.57799060646159 3.47402509358571 3.56190170802269 3.63270459100591 3.62413929620365 3.69025268525866 3.70875858802326 3.67964268898985 3.69179991416313 3.69184393020361 3.67165966914355 3.68394576054017 3.66988617018684 3.64855507130332 3.63383528222554 3.62308124761985 3.62561563722524 3.62209780026418 3.60050773152001 3.5967154652761 3.5933491682924 3.57728283764183 3.57356571023653 3.57031771851181 3.53370487954014 3.53363307403142 3.47510681023644 3.47825104194323 3.50586201883536 3.48538229522636 3.50671828499176 3.51209291046188 3.49308414248113 3.50320786456113 3.44805733753065 3.36006449663787 3.14161174392901 2.91957130423321 2.51242111067372 2.40230382193697 2.40422254460835 2.39196635804868 2.38998775380726 2.35125691871624 2.327164981729 2.28264284484567 2.29566396870673 2.30220020569099 2.30875234795627 2.31706510344032 2.37478404871937 2.38241468288655 2.4210779450478 2.45691064944644 2.46400395548929 2.46406502535298 2.46801095733407 2.46807204333547 2.47173100615246 2.49486063050795 2.4983695028429 2.47145535422954 2.4911383643011 2.4911383643011 2.49107727829971 2.48393032040768 2.50755346317366 2.500196013943 3.02014628131327 3.01855220413766 3.01429417837484 2.50003444726368 2.5036717046323 3.023719317495 3.26305147940287 3.58602496679458 3.60933351491204 3.62338526951027 3.64866920382989 3.64883391839636 3.64846847175199 3.627803066808 3.63176809361538 3.66681015613953 3.60287308413571 3.44924855751534 3.45479379857156 3.56236313569014 3.55864143144973 3.63337506130007 3.62823701563492 3.63055335866636 3.6295884911222 3.62172817292377 3.68028684751081 4.41059248895296 4.64473706768651 4.75773648901785 4.80361857681433 4.78656842918688 5.51419482187982 5.54944989396518 5.52117979202833 5.64477211323315 6.25649902829945 5.7128282914718 5.71426988961022 6.55872675335029 10.9950452870426 11.1711162036312 9.02115837682124 9.82340149953551 11.0890597036226 10.5260169129425 9.31314222104209 8.59886098768155 8.2817272573383 7.99671468542555 8.6964991167643 9.17518144694516 7.32251933370117 5.46170378702991 4.41303215813265 6.85571642898475 9.16377306070073 10.2702138571674 10.6351117729064 7.83878894779997 7.65401894088898 7.66745203073208 6.2876270191192 6.56426606287339 6.76107225440969 9.37344012015107 10.6466229685785 10.5842637117644 9.36546505105813 5.36703208082729 7.52740256239449 7.38867625477215 7.63473041084232 5.57411105701716 5.57066928037433 5.5195738144425 5.56098751614878 5.53504229538709 6.86542183017096 7.08732997953355 5.94309156224385 7.250021131146 7.49123997450205 7.61163053572263 7.71065332840852 6.69771762187323 6.84422268945267 6.8485262505885 6.23769075245532 6.33185804509096 6.35499382868264 -9999 -9999 -9999 -9999 -9999 -9999 -9999 -9999 7.44225465735321 7.34205962482478 8.06787891027515 7.86680241495476 7.25617620467768 7.21145947322262 6.96831038125319 6.91034809228962 7.97125615022131 8.63763747951397 11.9912203348098 8.63648155032327 7.86759853912843 9.25719611509165 9.77777660856854 9.8674868373036 10.4300400757107 11.5086220772193 12.4178529861858 12.4459079160484 11.8972528632511 7.04592575135318 6.94261509506586 5.72469126735342 5.33697505539082 6.93178798176199 6.85586085260988 9.65559282548994 9.79102303408661 7.04758317676237 5.42500407453641 5.56431109823878 5.67152070518424 5.72685554878944 5.77126798776608 -9999 -9999 -9999 -9999 -9999 -9999 -9999 -9999 -9999 -9999 -9999 -9999 -9999 -9999 -9999 -9999 -9999 -9999 -9999 -9999 -9999 -9999 -9999 -9999 -9999 -9999 -9999 -9999 -9999 -9999 -9999 -9999 -9999 -9999 -9999 -9999 -9999 -9999 -9999 -9999 -9999 -9999 -9999 -9999 -9999 -9999 -9999 -9999 -9999 -9999 -9999 -9999 -9999 -9999 -9999 -9999 -9999 -9999 -9999 -9999 -9999 -9999 -9999 -9999 -9999 -9999 -9999 -9999 -9999 -9999 -9999 -9999 -9999 -9999 -9999
-9999 -9999 -9999 -9999 -9999 -9999 -9999 -9999 -9999 -9999 -9999 -9999 -9999 -9999 -9999 -9999 -9999 -9999 -9999 -9999 -9999 -9999 -9999 -9999 -9999 -9999 -9999 -9999 -9999 -9999 -9999 -9999 -9999 -9999 -9999 -9999 -9999 -9999 -9999 -9999 -9999 -9999 -9999 -9999 -9999 -9999 -9999 -9999 -9999 -9999 -9999 -9999 -9999 -9999 -9999 -9999 -9999 -9999 -9999 -9999 -9999 -9999 -9999 -9999 2.54668352638094 1.27139026852035 1.24675303499877 3.44450936388657 3.72133451024931 3.77466938818319 3.79063038227054 4.81915772083162 7.39226989054451 8.27442669345142 8.96528245164212 7.81758221457055 8.08900777138197 8.85961720056246 9.92859565572452 12.0915546858243 9.64344887593104 10.1415839922726 9.62150195122711 10.2465497354299 10.1799415559044 8.45754465041671 8.38946396075364 5.85715372183806 4.6092351656772 4.56426984883339 4.52845349280781 4.5589143396401 5.32688125885557 5.69229255368491 5.68822027592916 5.56976025829404 5.53051308627314 5.44726269587574 5.17595474010669 4.56288911637896 4.42729658026712 4.3659721652294 4.45676340404182 4.53807002584003 4.50863124488238 4.58600962223711 4.60677857600849 4.64957769595456 4.66245578238843 4.69408734565449 4.68240527425842 4.69923346892104 4.65641654236721 4.65811393333477 4.65963808378852 4.61216157371719 4.60377118670987 4.61751844658784 4.53347214288348 5.34321578707981 5.47570915195736 5.58664458295798 4.93553090046142 3.76435158242256 3.77959743357413 3.76663068248657 4.24661336824003 4.76341977141005 4.77325820724465 4.77331150948079 4.79187942484862 4.81122645446522 4.82501658873047 4.84683179210467 4.86214609475373 4.81152118227013 4.86376310972179 4.92296005530386 4.91698850113628 4.90848030114012 5.37731654066891 5.86385809836106 5.62519437720701 4.93055916002608 4.95120591500493 4.99058620795211 4.91248852214345 4.89084265043059 4.90797277742776 5.35118757646324 5.74725695392214 5.72640507292674 5.71055045808229 5.44369997859834 4.753430561259 4.23661667755127 3.77857420030573 3.78831122467391 3.77806383132155 3.77495249653559 4.70456451489475 4.69628712554693 5.47328455756455 5.4933751681623 4.74348072690962 4.73232873490157 4.60467191428277 4.58213511517308 4.57128968950307 5.05994558907535 4.50076704187306 4.59520693948825 5.0615810187354 5.59664615130834 5.69858056615811 5.77777610046931 5.83152895272077 5.86734575757353 5.93567693609484 5.99193146286773 6.00541076975462 6.04933129156473 5.99170777783697 5.91442348270592 5.89120986635408 5.88040659660367 5.83830768944125 5.80549943666235 5.87086528213711 5.86658759783376 5.82830476652097 5.824492700794 5.72019289511645 6.38448815257106 9.09483660307525 9.52799049222373 9.48442608313843 9.72045427572484 9.81247183209566 9.81953423627658 9.85043395449731 9.83082994950118 9.8101382198849 10.6063221176116 10.4108092762056 10.4895733694991 10.4812649383775 9.36022359919311 8.28944636867407 7.34129409222053 7.1134250930475 7.10989281283278 7.27624306899268 7.37991228029854 7.24730890698526 6.19409417838756 7.3695140364799 7.34854954547883 7.54426258201132 7.52015381579918 7.49288936956405 5.98225439434563 5.97287079781481 7.05141345156403 7.53175076271581 8.69935373076806 9.10004292969997 7.48957098162745 7.33222421472156 7.19572349543934 7.24111910442612 7.35224337266443 7.07287924882939 8.65046399273246 10.1063043787566 7.85919321867699 6.56740798781615 3.72187544483722 3.67382840275516 3.65210449235234 3.68419644325119 3.71006000011863 3.74631733966694 3.76175664708067 3.78252507666834 3.78416062494657 3.78794520574366 3.79160897575083 3.80603042685958 3.8131884219782 3.80963862801771 3.80244093207871 3.82160373206557 3.80690527343651 3.79106065039716 3.76307243362852 3.76486109619193 3.72015573958307 3.66324354628478 3.65410279728396 3.64350413888014 3.63754550710002 3.68255390302697 3.72246448533129 3.69767442691824 3.70818692788734 3.71561229836727 3.709911540482 3.70262302096682 3.6878647592598 3.67468634538017 3.66695147462848 3.65519248014317 3.65615738122295 3.64483171898649 3.62442031387654 3.61711867111279 3.61698820882618 3.59549664776717 3.56563622110462 3.56559753480549 3.52552933037541 3.53033765931266 3.52990828902876 3.5231500103993 3.51265060497234 3.49776427398691 3.5258215355298 3.50634604229953 3.47794917197359 3.48534458093998 3.47464646947667 3.41787809604475 3.36918841344352 3.27667640806482 3.14438570887911 2.92607286229123 2.50849265513392 2.40428211225923 2.40340782267183 2.40253999405195 2.37916004756597 2.36186369911574 2.37122480308111 2.34072351885882 2.35129589795711 2.35811898684506 2.36573324389854 2.41079479340791 2.4141505780461 2.44647784314971 2.45354224461997 2.45697143411568 2.47979140291187 2.48393032040768 2.48757501980326 2.50904785841731 2.49479927658691 2.49479927658691 2.49479927658691 2.4911383643011 2.50173912076395 2.50173912076395 2.50173912076395 2.49445592313398 2.50025673240777 2.50077033284327 2.50077033284327 2.50068827053434 2.56083949455684 2.50068827053434 2.56438234470703 3.26307909270237 3.26431596622761 3.55182575689559 3.55844221839805 3.60296184390824 3.61975976022131 3.62567363273178 3.58493686773725 3.59537773683531 3.59450408067951 3.60128784920987 3.55850482281989 3.56517452848434 3.46375868685575 3.46367110826322 3.57261679077777 3.63556907815364 3.63863255896667 3.69686362282462 4.17647627113449 4.43806164567282 4.65770564057965 4.77425506939507 4.84385144912406 4.84546558425279 4.83425398638906 5.41565711766519 6.89977565275901 7.41533827495142 6.49696367366296 6.50270972629571 5.75228684234935 6.64637199941484 7.37211205513153 11.0147235130753 8.72770166281817 11.133619152686 10.6598374118569 10.7346455277316 10.9263133230534 10.9029386238651 10.5162054379872 8.77975457801287 9.39039119926949 9.96066126974009 9.11081302640685 8.0685692052738 6.04178308003098 5.3655128232416 7.14732969359311 8.70304579095623 10.9784716757692 10.1766945944594 9.30046973512057 9.17368286419403 8.18283322094298 8.18288015851154 7.45132314959314 6.92481325419644 6.93218348720983 10.9740220898584 10.6366509986418 8.54178886525783 5.34345283950578 6.67886940748214 9.10444227384923 5.96044114765636 5.46712815999069 5.44264759588081 5.55138642600898 5.51055466475884 5.52964886607397 5.42953917527414 6.87787466210312 7.25688310798432 7.42191365242026 7.4208265338476 7.29886676452037 7.5533123516119 7.70245630828946 7.49301559072788 6.83903293593596 6.53589798166751 6.2127665090194 6.27732224093178 6.32201399089644 6.33355581269129 -9999 -9999 -9999 -9999 7.49237927005358 7.31770049603979 7.36426317837653 7.82601182391503 7.97519785605764 7.79824352123337 8.16505585975845 7.84094128951003 7.88342815463253 7.98442973899898 7.95635759974202 12.8241675394683 9.37177366501844 8.38578258132597 8.62402955137986 9.59327857791857 10.5338726196159 10.6542631089863 10.7104414898499 11.6482557385185 12.4984412397847 11.7986408985369 7.14520128271658 7.17516247820327 7.05949350281621 5.84743188232996 4.88788492028267 5.23341571233489 5.42616855974078 5.47670383529148 5.33671749273474 5.41901721398436 5.46751514868134 5.29933347347218 5.46378286230038 5.60488820227389 5.25991252772599 5.48982171851021 -9999 -9999 -9999 -9999 -9999 -9999 -9999 -9999 -9999 -9999 -9999 -9999 -9999 -9999 -9999 -9999 -9999 -9999 -9999 -9999 -9999 -9999 -9999 -9999 -9999 -9999 -9999 -9999 -9999 -9999 -9999 -9999 -9999 -9999 -9999 -9999 -9999 -9999 -9999 -9999 -9999 -9999 -9999 -9999 -9999 -9999 -9999 -9999 -9999 -9999 -9999 -9999 -9999 -9999 -9999 -9999 -9999 -9999 -9999 -9999 -9999 -9999 -9999 -9999 -9999 -9999 -9999 -9999 -9999 -9999 -9999 -9999 -9999 -9999
-9999 -9999 -9999 -9999 -9999 -9999 -9999 -9999 -9999 -9999 -9999 -9999 -9999 -9999 -9999 -9999 -9999 -9999 -9999 -9999 -9999 -9999 -9999 -9999 -9999 -9999 -9999 -9999 -9999 -9999 -9999 -9999 -9999 -9999 -9999 -9999 -9999 -9999 -9999 -9999 -9999 -9999 -9999 -9999 -9999 -9999 -9999 -9999 -9999 -9999 -9999 -9999 -9999 -9999 -9999 -9999 -9999 -9999 -9999 -9999 -9999 -9999 -9999 -9999 -9999 1.29141361247493 1.27613805288229 2.9818532036554 3.25767292295029 3.81819733314285 3.84575156455175 4.89625725990822 7.53437417753696 8.09985547283435 8.15261910348036 8.12309095385109 8.15435807276232 10.0143152117217 9.96327560020421 9.5856403634036 10.3027390300967 11.5492399328704 9.82854694405848 9.51117172405107 9.99988412842421 9.13768432042069 7.30110400221422 5.29112533425717 4.56338979365509 4.5037113119901 4.50010652394748 4.50622432483543 5.04055015730202 5.6135197180158 5.55074727132998 5.4126421973443 4.86441733979029 3.44803791334367 4.79916921004448 4.50062265850979 4.4782376226423 4.44931507481642 4.55083932256729 4.57098185990044 4.6010564524742 4.61707335597042 4.64306376729798 4.68234369766617 4.69494251002778 4.74156701172741 4.74764944383629 5.20835952493561 4.73848585923051 5.21103649783364 5.22221345987652 5.15503116943631 5.43617237598962 5.58158318301433 5.7520699437076 5.68755394895263 5.71742084913767 5.79713076043477 5.67286208441862 5.63896042265347 4.77267300826389 4.75413643314289 4.79559450905474 4.87434615669418 4.86269663570433 4.87864342695077 4.86314495296916 4.85678365717335 4.87639917189075 4.87212312424843 4.88323897719433 4.90384737150528 4.91331575043269 5.38546334475772 5.74909338179276 5.64503088394549 5.67089596721319 5.86627243273352 5.94982680273396 5.67993347516624 5.00246366391834 5.01547773208947 5.00258357041431 4.99607929572238 4.96777244499056 5.83912997960857 5.67891945099371 5.53974035698413 4.91032395156318 4.8608718704948 4.73341985830021 4.45655552093183 3.74791970642074 3.75862146156869 3.76514137162269 4.46589537316598 5.46908595398515 5.50294662319017 6.48138671226259 5.48626020049235 5.3084189586681 5.14134102944709 4.78754159600599 5.13313307303439 4.77805149760706 5.14329802036592 5.15437098622904 5.33635983264883 5.64133496038675 5.71999662124128 5.74061836836732 5.81070611466765 5.82961040725964 5.89102614171883 5.93457777481388 5.97783391667761 6.01049749298778 6.02918696098373 5.92230156581109 5.87546888587265 5.90307909912908 5.87881565789527 5.8580810771551 5.91626764193207 5.98248246388125 5.94373848108476 5.9113495704742 5.82470344724829 5.78221240454669 5.81897089760466 6.70027112847689 9.05164749567407 9.51833567924647 9.69169685291105 9.84538106569542 9.88742136394271 9.90371973529196 9.90224431365421 10.0021066897751 10.5079993615279 10.6088026266615 10.6230013152802 10.4609140225878 10.5294029452944 8.57686825465057 7.7509450205331 7.69410941583802 7.5324754683633 7.47545412981035 7.39682483750141 7.1946236496328 6.33821173047859 6.84842030072877 6.72695702134567 7.56732356944589 7.56597013648217 7.34299846187624 5.55259301301362 6.89578395503683 6.42409688047159 6.44492078365168 7.49112334193444 7.45135172363666 6.87180536223174 6.52477244738044 7.28633744149753 7.34233900748531 7.29991895024819 7.34112716836754 7.48443544016618 10.1020421793557 7.45050982153357 5.30827699828835 3.64859997204945 3.66900478302465 3.68434796244819 3.73526902856234 3.75682777287433 3.77597427199167 3.79126131918571 3.79517889444755 3.79419418721799 3.79835707231739 3.80956666574463 3.81323025668174 3.82055540276476 3.82095884341715 3.82804481990827 3.82795638548891 3.83032369402496 3.81759800605193 3.8036535632733 3.78637644914463 3.75620432830006 3.75727810654423 3.74397918152369 3.73330204344015 3.73334487117457 3.72247847021381 3.7338111916461 3.72088478396176 3.71501945360782 3.71961809945575 3.71011954599393 3.70647397025685 3.69089592615881 3.6860592038378 3.67841999138105 3.6803618303668 3.64682366663592 3.63939658108473 3.6431958314763 3.61919113991657 3.61529546580721 3.60815322158199 3.5922103053945 3.59213008106746 3.58129923874931 3.58249052648167 3.55839230584252 3.55115285685418 3.51574457250196 3.53429668130701 3.51656259797345 3.48785570970507 3.50298175637511 3.49188314454111 3.47397611548001 3.37240914463438 3.37026778930832 3.2788541439101 3.27904416143146 3.14954981780475 2.92363654654644 2.51545423140649 2.41146010895017 2.41536935752423 2.39302862154863 2.38992597212321 2.39707502977874 2.40415624660924 2.38270728415064 2.41843337381977 2.42561687432013 2.43611277153103 2.43942723103746 2.46558966780109 2.46912059565126 2.47624324542062 2.49391944880286 2.49750263254699 2.50122571818162 2.50481837063127 2.48706939025943 2.50487973226424 2.50487973226424 2.50121774153119 2.50121774153119 2.50173912076395 2.49808565140418 2.49445592313398 2.49441388874658 2.49441388874658 2.49071811999536 2.49983291851814 2.49983291851814 3.02719655904724 2.56429204346114 2.56861188639193 3.02647815722215 3.26551861505923 3.41180325185816 3.51096760498914 3.6110561933727 3.58390268204786 3.58497942123553 3.59542062683003 3.60679810534437 3.61996561816725 3.56460680119695 3.4778592245709 3.57148984507675 3.57890977408491 3.48160698573647 3.5886265274752 3.66140280769577 4.18859552520509 4.42611994809499 4.69176235870249 4.73997091747027 4.86045860571772 4.8830200018677 4.86685590458292 4.92189198032947 5.46663942168224 7.57865296113306 8.85635613796177 7.36459191805362 7.53798677080683 6.73202538971622 6.72100000329305 7.46272667311412 9.00418860959458 10.554146541034 10.0566995655091 10.5524876496534 10.6208351221799 8.94029895449798 9.90826793803512 9.71319587659221 10.8158556829586 10.6558647609838 9.40896422117082 8.72433394983557 8.07724338282255 7.48034392813298 7.28615709040395 7.65936163520198 8.31654033389896 10.1792444426077 10.6426565746499 10.703692558033 10.5356803037738 9.71966492044133 7.28240791800115 7.77293442506908 6.64364122301602 5.29562548745699 10.1663277612232 10.7010972096457 8.36873176032541 7.421862407043 7.99630190551534 9.23593086863054 5.97312556727741 5.78877888433481 6.47428493404646 6.99465060996438 5.43850405949509 5.43314355067577 5.47185737637678 5.45420931601304 7.30843369427881 7.26171071394007 7.14009518145023 7.81594657025976 9.96681204051663 8.8908904264403 7.34927449382213 7.68884506152574 7.82262496230557 6.87775941042888 6.54539151602325 6.19700690470525 6.21715043958159 6.26416070235315 7.02125956505444 7.34768265471901 7.422969673965 7.34537891519279 7.82731942019131 7.54943201902228 7.88154950578551 7.6258081582623 8.51536496933827 12.0538028955748 11.7536219017905 8.5433233475255 8.43107923869275 8.55238904994907 11.8448745858087 9.06275622011379 9.1538001832073 9.52918387143007 10.1790552873366 11.003658876059 11.3274935124303 11.391609721759 11.6052492366665 12.3795540675414 12.5480822747063 8.50929803627002 7.14482368714035 6.8997242006272 6.1408096356132 5.27109486106201 5.33551278936019 5.30221497643841 5.14870195049925 4.53431553524977 4.37512442369836 4.44517800811973 4.45405313042071 4.49683766598365 4.48184758585389 4.61119889968883 5.61174166539881 5.77175807506623 -9999 -9999 -9999 -9999 -9999 -9999 -9999 -9999 -9999 -9999 -9999 -9999 -9999 -9999 -9999 -9999 -9999 -9999 -9999 -9999 -9999 -9999 -9999 -9999 -9999 -9999 -9999 -9999 -9999 -9999 -9999 -9999 -9999 -9999 -9999 -9999 -9999 -9999 -9999 -9999 -9999 -9999 -9999 -9999 -9999 -9999 -9999 -9999 -9999 -9999 -9999 -9999 -9999 -9999 -9999 -9999 -9999 -9999 -9999 -9999 -9999 -9999 -9999 -9999 -9999 -9999 -9999 -9999 -9999 -9999 -9999 -9999 -9999
-9999 -9999 -9999 -9999 -9999 -9999 -9999 -9999 -9999 -9999 -9999 -9999 -9999 -9999 -9999 -9999 -9999 -9999 -9999 -9999 -9999 -9999 -9999 -9999 -9999 -9999 -9999 -9999 -9999 -9999 -9999 -9999 -9999 -9999 -9999 -9999 -9999 -9999 -9999 -9999 -9999 -9999 -9999 -9999 -9999 -9999 -9999 -9999 -9999 -9999 -9999 -9999 -9999 -9999 -9999 -9999 -9999 -9999 -9999 -9999 -9999 -9999 -9999 -9999 -9999 -9999 2.71051655250028 1.28498130474354 1.29985067690373 3.3853360327767 3.91814775892613 4.83628342427211 5.46174603099704 9.1309802940698 10.1313683168998 10.0600961340875 7.30313076826706 9.96575909037779 9.1340504388645 9.94383144173993 10.4239765085931 9.87644724620187 8.12932404967391 8.55194458633089 8.59096239127961 8.94214185048203 7.3425272302159 5.34693784120108 4.50364968734444 4.46636425856447 4.46511541262904 4.43713277162136 4.57382681074209 5.14106995762633 5.07455883418917 5.1015273737282 3.66404530697471 3.55742229299739 4.2651423987039 4.940901257214 4.57730982515536 4.54494698151638 4.68471597265134 5.12860691876637 5.1407171495052 4.73737440667305 4.74232390961789 5.19881566265654 5.55465560151845 6.04305072040511 6.13370565701425 6.06114356080644 5.62277585799788 5.61592838166435 5.76647456065485 5.69147834973033 5.83041261450909 5.82676314901665 5.86746985932692 5.87885675439039 5.87349748075214 5.93548751544785 5.92772478945837 5.94625777465917 5.86109878196824 5.55117668278348 5.34320746769532 5.3509021724438 5.67017930351893 5.65424786504313 5.30833950000543 4.85654769014775 4.87968062487478 4.89107062853366 4.92434027571078 4.94506147767995 4.98792792001324 5.76917520027311 5.89256325460354 5.87092901470209 5.82392241471055 5.83527419360724 5.94715191434938 5.83748001284637 5.47979363020177 5.00662474686365 5.03668544077999 5.02371718504018 5.01456573681604 4.99794908790341 4.98800186311799 4.9531070721906 4.95442431228573 4.88705363102421 4.80642338522999 4.47377063708553 4.21667995410139 4.2397026778533 3.79241049846146 4.48322482152635 5.57739590651648 5.58037218540922 6.56145648497476 5.54111413717701 5.51486428004725 5.44867399559838 5.44118347177851 5.43692145255422 5.43721914651667 5.45931832488591 5.46829280769853 5.5814234436065 5.68633186280385 5.73191715011986 5.78265332422333 5.82028462769433 5.86547171470118 5.90596251571101 5.95147809256229 5.99080831452067 6.04792594869645 6.02193027582337 5.95177029352779 5.93060883497184 5.87431615227699 5.87899917398969 5.99021904844805 5.9936218352411 6.00153801767824 6.00690033418367 5.94365329868836 5.89395026897157 5.90652065206115 5.86023240018037 5.75184352973787 8.08561276236529 9.47321342206641 9.70072749606329 9.86425881769038 9.89030736198505 9.88313870000751 9.90097630353603 10.606432723361 10.6574130230364 10.588301620228 10.6396276989772 10.5673741080348 10.2365700826432 9.79804932724007 8.50888613006538 8.5358933782886 8.27071181550121 7.56141611626203 7.38180384851799 7.22698329029549 6.80318085413269 5.66092518971997 6.07608025969935 7.58695458046789 8.20433808272513 7.23339292734273 6.07359711121281 5.32899035865024 5.36513552261836 6.0332641414053 6.02200745037682 7.23337316063088 6.65231735574218 6.66312916835072 7.30405822866816 7.40963383662718 7.33891299601702 7.44201705493811 9.13455131948443 7.37672287814551 7.40858842746104 5.08282246449522 3.67247319586828 3.70465867221343 3.73262714909671 3.74272184247763 3.77226007921621 3.78383914431734 3.79242369363936 3.79065766208377 3.79050586500876 3.79787338862777 3.80685548963466 3.81238373371607 3.81976984681764 3.82725461393093 3.83101932372925 3.83019245109655 3.82641150368197 3.82310573644378 3.81035855194533 3.81431705415658 3.79642565581222 3.79265985053161 3.76470762753851 3.7574629095277 3.75029011844514 3.73923475197759 3.73205527406323 3.72616583917572 3.73782292665132 3.72818819341093 3.72290228980356 3.71054690962736 3.69769683854859 3.6965122934631 3.68242649583101 3.67636307836115 3.64852689293512 3.65031939595456 3.63734638657153 3.63378931971831 3.62992672188127 3.61326934549481 3.60571001827598 3.60220399510971 3.60803566209579 3.57757858086569 3.58106785893353 3.54413423666405 3.5474240429674 3.55018760200202 3.52703668922698 3.54170234966307 3.52754923006683 3.47686066589991 3.4981982565742 3.46725033336044 3.48554583960865 3.46073173245191 3.36213640536112 3.36488625265572 3.27741710760917 3.28166064405907 2.93045222532316 2.51079238549662 2.41782580387935 2.42060069281298 2.42777028599518 2.43155682383299 2.4294841250268 2.43706717057221 2.44338291989416 2.4507017739455 2.45458892498569 2.46195700800637 2.4782946388717 2.48549788176953 2.49916015021764 2.50281035130856 2.55448160586919 2.51863015329172 2.50487973226424 2.50121774153119 2.51502826318217 2.55330413552758 2.55448964142919 2.51190432842791 2.5082733728987 2.5082733728987 2.5081705146194 2.49441388874658 2.50447353117029 2.50355805969403 2.50053806442704 2.50744927060277 2.56455533721319 3.02643175327417 3.26018335572054 3.02443336535538 3.27162326696769 3.42339278347107 4.54995854238841 4.41045053818309 3.66841328084527 3.60453902629193 3.64049407374579 3.56150026667472 3.57139028453314 3.5795330664942 3.58133821770875 3.59345421569572 3.5953827726188 4.07872795812747 4.39260794585904 4.53235712828918 4.7097441530606 4.76937667720119 4.85833816948604 4.89320370441297 4.91225176229086 4.88998538342252 4.94356763500315 5.72356668850373 7.40888521462706 11.398214646237 9.63921695008939 8.12180763321391 8.00254234938784 7.54045382865336 7.33611530464079 7.57043907182721 9.81151797943944 9.74525934918826 11.1255925178096 10.9790703720231 11.09829401465 11.0037175343576 11.133629237205 11.1327199218432 11.1472460675258 10.3599432246311 8.75755577143346 8.83696038315805 8.47421658748588 7.78623276260257 8.26668133955151 9.5389032195409 11.1462601168484 9.32643246242999 9.6715838481488 10.7370852504593 9.2149683494165 8.48679215269816 7.37966140102941 6.21962689688454 5.47971918258107 10.7227679298099 10.1874437017893 8.54366712771574 7.78834953316491 8.02041117279978 8.86052009650302 5.45198957677554 6.16070287763819 6.91713462622972 6.65142938541297 5.46393976139167 5.49073576376972 5.49683199939954 5.47209719039445 6.74733450670766 7.39273350523874 9.79766370134689 11.6535858018484 12.0239999277732 11.5951117058997 12.0392360987378 8.084059432974 7.68227265777093 7.8361378903808 7.40467987334467 7.02851839655508 6.96270747968347 7.12561608120289 7.18100634722274 7.10121270338682 7.8552148670933 7.7501138537244 7.81281109102509 7.80344748273363 7.63301489246983 7.71014951531308 8.51729517080513 8.1178460830911 8.29657968238815 8.57508377793738 8.52087094171447 8.55080657827129 11.3993813395044 9.00786932057208 9.2819516356689 10.2088265737511 10.8535918845142 11.4836210616192 11.8289515296123 12.0558897383913 12.1351417362101 12.173511160529 12.4311304555236 12.4284932820596 7.57041773804655 7.07514076120699 6.58903681455019 5.28792159277538 5.34095991005081 5.10411295244796 4.37441718911686 4.22574905841233 4.11358339605426 4.16151526898329 4.42630793225171 5.01612622693771 4.54088155610774 -9999 -9999 -9999 -9999 -9999 -9999 -9999 -9999 -9999 -9999 -9999 -9999 -9999 -9999 -9999 -9999 -9999 -9999 -9999 -9999 -9999 -9999 -9999 -9999 -9999 -9999 -9999 -9999 -9999 -9999 -9999 -9999 -9999 -9999 -9999 -9999 -9999 -9999 -9999 -9999 -9999 -9999 -9999 -9999 -9999 -9999 -9999 -9999 -9999 -9999 -9999 -9999 -9999 -9999 -9999 -9999 -9999 -9999 -9999 -9999 -9999 -9999 -9999 -9999 -9999 -9999 -9999 -9999 -9999 -9999 -9999 -9999 -9999 -9999 -9999 -9999
-9999 -9999 -9999 -9999 -9999 -9999 -9999 -9999 -9999 -9999 -9999 -9999 -9999 -9999 -9999 -9999 -9999 -9999 -9999 -9999 -9999 -9999 -9999 -9999 -9999 -9999 -9999 -9999 -9999 -9999 -9999 -9999 -9999 -9999 -9999 -9999 -9999 -9999 -9999 -9999 -9999 -9999 -9999 -9999 -9999 -9999 -9999 -9999 -9999 -9999 -9999 -9999 -9999 -9999 -9999 -9999 -9999 -9999 -9999 -9999 -9999 -9999 -9999 -9999 -9999 -9999 -9999 1.76944081139041 2.09198768801227 3.67416973175514 3.9721361462699 6.11299336510183 8.41949614694335 8.33912942503293 10.3010392376298 10.0772097902614 8.08790519475258 7.74635374311326 7.06493108992311 10.0192098349545 10.0090188775781 8.82666874471883 9.24408889938872 8.70886681934763 8.28011086603166 7.79359033445698 7.40693015707521 5.54845609278746 4.48440728968601 4.42169167395569 4.43427822130491 4.35465403818162 4.50156997451428 4.51247767976138 4.14401679055843 4.36464809978875 3.92857440966192 4.13390374117267 4.86056155534981 4.55654773311035 4.62338120098365 5.0930020223544 4.70395476491597 5.14357443788945 5.52284916896855 5.53957968889926 5.76095360325757 5.70029006976233 6.37261602029637 6.52802861194373 6.74559469649782 6.26934011874981 6.28268956792766 5.96470661708102 5.97909783638941 5.82758800536995 5.88693702534461 5.89046334090805 5.92520654926082 6.04992169971543 5.94941501138366 5.97217010278758 5.98661112310536 5.9779918696188 5.93959227607474 5.81690827051353 5.73081258339031 5.72146433191748 5.76662446382936 5.7555223938505 5.66966778686538 5.64596394597432 4.92334350528659 4.9497013139379 4.9824347352476 4.99906634715846 5.0181566937648 5.79346425356842 5.95027287498867 5.94964664110309 5.97799638644728 5.83729427669314 5.8486979017017 5.956785336767 5.92034676508516 5.71482221016357 5.0471433223714 5.03245299143988 5.49017696099017 5.47203335832637 5.00619501766779 5.43142907639247 5.58039550892855 4.9493303589866 4.87709100185288 4.81646081518406 4.77303833167527 4.77700622967158 4.73449448216025 4.78150116693628 4.7779064382384 5.2035024518003 5.59962783924021 6.05942073481373 5.59258528781802 5.48078005328703 5.53480523815422 5.43401944075397 5.54668231911831 5.51124499463366 5.55067442463653 5.63716897572548 5.69475843081856 5.75142682416913 5.79555013463969 5.83946150827595 5.88196491427532 5.90911197919415 5.95006731538009 6.00611580841939 6.04353441582317 5.99451548257389 5.93216081400273 5.92325926220532 5.93795807253944 5.91305018530858 6.03657315493617 6.05062753601943 6.04017164503741 6.02171865585878 6.00833482487634 5.95519880658782 5.94601025358486 5.92419743825003 5.8402913553552 6.57753212493861 7.86361571490967 9.22758926793104 9.86938944487859 9.88948153277178 10.4598320453045 10.5612352871533 10.3485301244642 10.6133934582373 10.6441581167167 10.3940141286077 10.532894008328 10.6152128483714 10.3997750594491 8.61679341320086 8.13069189675069 7.72918125549237 7.49033354275344 7.53663072802065 6.67274388110217 6.25527770501086 5.48009845787119 6.28343830002656 7.49922156064081 7.53454949774273 6.75068810662195 6.37314878606377 4.97373291376082 4.79111176024588 4.79119735300853 5.71698327467287 7.8959531531031 7.53273611037285 7.19848279349108 7.01455609297762 6.49880607856228 6.46534922768716 9.60118558424934 9.77157577574308 7.45922597917021 6.7792543310051 4.65825020925353 3.6977736963374 3.70016772219322 3.72371412892936 3.72758548854564 3.75279604325096 3.78453282389216 3.78833683169116 3.7957094547748 3.79560636051017 3.80413359350972 3.80786880574037 3.81147882948732 3.81722636308863 3.82811005307975 3.8280167772225 3.8293446626019 3.82929906802374 3.81748177212729 3.81201592999708 3.81206062120918 3.7956282497485 3.79970371790505 3.77839107572324 3.77052398739675 3.75589280579768 3.7662680852904 3.75497497833815 3.74006087688054 3.74556050330943 3.73312767214574 3.72024143777735 3.71545023310086 3.7030374135322 3.68531708992106 3.6842506407846 3.67691565301947 3.66296646412583 3.65905149025519 3.65541277875987 3.64794229913319 3.64041523183882 3.64404150919957 3.64294248606095 3.62257941434691 3.62465380110201 3.61722928038309 3.59694293645367 3.59496075442966 3.57526077289143 3.57337250741832 3.56267166022444 3.54840505525964 3.53597679263698 3.52911388600184 3.52880131768068 3.52159081934396 3.51515181990457 3.51710906259183 3.48832318777873 3.48828925136574 3.45317951383282 3.41407146535201 3.2883619224023 3.16225147957957 2.9472709446321 2.52027292537823 2.4386830985054 2.43604727493823 2.4434383961794 2.45436277215636 2.46177699792714 2.4559868706328 2.46339730512703 2.47439177998269 2.49175840937554 2.54778351614889 2.55751202665746 3.03023539179869 3.03397992710348 2.56031918910085 2.54852963737042 2.54853097706631 3.02685881833886 2.54965749338548 2.55023802965744 2.55506471283129 2.55834309212166 2.56292389224186 2.56735680211903 2.50447353117029 2.50441328613663 2.5528996268719 2.50371880075489 2.5602354942824 2.56080816996918 3.02265522474934 3.02269344746673 3.02444791327163 3.27544770455392 3.42632337640525 3.51991119960276 3.56062384777697 3.6300704655996 4.11415622613115 3.64062748111876 3.65275774323711 4.14191210517849 4.146523324588 4.08458993992215 4.33347510595551 4.40163707889682 4.60181270205304 4.69474996240499 4.75727139025628 4.83082217440538 4.88567990800911 4.89057981667047 4.92158010069874 4.93111531252278 4.90936786369793 5.54208734752464 5.77698972209367 7.66978352755783 11.4088996555611 9.93446848155792 9.0458816521693 9.66168672111961 8.89192007127422 6.82506098653502 7.48929784907621 9.17635319641225 9.13306476902596 9.17699988216123 10.7536187657374 9.35468670976216 9.76028844661416 9.90239055968784 9.15916492970325 9.43119018137299 9.62273121845492 10.0126318602778 11.0299559575938 8.59020131358611 9.76598589450284 10.9029718918845 11.0814687418083 11.049372356037 10.6605395785328 11.0217895773307 10.6088034653675 9.86676513527269 9.25745338119483 8.22394974925191 6.81361238971972 7.10822453797126 10.4371491698 10.3309364752632 8.38746838044321 7.71516801739641 8.38011683745562 9.32449473379619 9.26341519667194 5.94598367296022 6.30129260278921 5.46509921091906 5.43717043204408 5.46326658127563 5.45091012723109 5.95019448292364 7.22506921649196 7.39095775308048 9.37384119188402 12.0429540190288 11.0258995599917 10.877055488251 12.2366353696182 11.0781178292686 12.1519784492658 9.83053928665631 8.19831059087162 8.17468254804552 7.5985431981766 7.69640140477459 7.45158666222255 8.17719292809162 8.15619009963132 7.95607404387813 8.31479769056966 8.59849502608377 8.82215155409294 8.26522222700936 8.48110821832815 12.6156824231541 11.9673135929275 10.5135331890594 12.1241054710362 12.9913495971668 13.0048007611609 11.0367995064826 10.5865463213099 10.8771557094788 11.3552218975222 11.9185158936686 12.2108656082781 12.434780815578 12.5596312382357 12.5196089704789 12.5065802740765 12.5238040796454 10.8967028195021 9.06564564045275 7.40586129241907 5.94692252955094 5.20285739680158 5.27954412219185 5.24114482440135 5.12432673555429 4.46062942601852 4.48514377792872 4.53152558933553 4.97645808157229 4.52266157087946 -9999 -9999 -9999 -9999 -9999 -9999 -9999 -9999 -9999 -9999 -9999 -9999 -9999 -9999 -9999 -9999 -9999 -9999 -9999 -9999 -9999 -9999 -9999 -9999 -9999 -9999 -9999 -9999 -9999 -9999 -9999 -9999 -9999 -9999 -9999 -9999 -9999 -9999 -9999 -9999 -9999 -9999 -9999 -9999 -9999 -9999 -9999 -9999 -9999 -9999 -9999 -9999 -9999 -9999 -9999 -9999 -9999 -9999 -9999 -9999 -9999 -9999 -9999 -9999 -9999 -9999 -9999 -9999 -9999 -9999 -9999 -9999 -9999 -9999 -9999 -9999
-9999 -9999 -9999 -9999 -9999 -9999 -9999 -9999 -9999 -9999 -9999 -9999 -9999 -9999 -9999 -9999 -9999 -9999 -9999 -9999 -9999 -9999 -9999 -9999 -9999 -9999 -9999 -9999 -9999 -9999 -9999 -9999 -9999 -9999 -9999 -9999 -9999 -9999 -9999 -9999 -9999 -9999 -9999 -9999 -9999 -9999 -9999 -9999 -9999 -9999 -9999 -9999 -9999 -9999 -9999 -9999 -9999 -9999 -9999 -9999 -9999 -9999 -9999 -9999 -9999 -9999 -9999 -9999 3.69755388950905 3.99338561413729 5.12453957970782 8.44332045808611 9.09424477695363 8.42920613299372 10.3634625571894 10.2501813919403 8.03713355678226 7.02657886539715 6.81492382453607 9.32078901153321 7.27686410116064 8.89988083480988 9.88626797936405 9.50013825880195 8.33433183490072 7.72084605221614 7.49640555562124 6.37753600906833 4.48289301850128 4.45075126171149 4.38134074258954 4.37487680338919 4.37490613177832 4.90055929927418 4.25279313628049 4.35292427233462 4.13292175406055 4.89730628920798 5.34016060380048 5.25195087340858 5.30196519383567 5.46818211297652 5.49442330839516 5.5999383369511 5.62980640226942 6.90026285719245 7.02048148614899 6.54266007749406 6.75936358841983 7.4567798731366 7.59294327050241 7.25995428943864 7.44214230314728 6.51749519939129 6.01311679883234 5.90091711446073 5.92709812671853 5.9553959056874 5.95691173111415 5.93762735964897 5.95434727523398 5.96902463759324 5.99135166975559 6.01951979556786 6.01514005271689 5.95066514444926 5.92584213973744 5.8529566270494 5.73159129081293 5.77651930062044 5.6949625146037 5.74880431520983 5.36650723417448 4.96234193134292 4.98769171480103 5.01954006994684 5.02709614923603 5.89930764431323 5.97837141066178 5.96993468652802 5.97685261415098 6.00470506411593 6.0165126913717 6.33380042447111 6.01276325529657 5.95001227305015 5.52283850067055 5.74801160430846 5.86415039028005 5.91212729527888 5.91259322073928 5.8793459924947 5.72912828252169 4.97398328737846 4.95866771483163 4.9343427482982 4.89650315981252 4.88136755027418 4.8655613232168 5.53140104920919 5.61368467069091 5.6084313811731 6.4449151190492 6.0771681414644 5.54037535579193 5.51128644616542 5.55549192934242 5.47254913727235 5.52413638103849 5.58331660537538 5.61404477578151 5.62051076272738 5.65691675537138 5.67532143717378 5.78660242108038 5.84829862153532 5.88688657751857 5.91667746891358 5.94301735750225 5.99669577873325 6.04836018805961 6.01947518151265 6.00019559301334 5.97729052456137 5.95140374217365 5.95046736363392 5.95528019085596 6.05235885064151 6.04744869597696 6.05565250973237 5.99105059409139 5.97607020160612 5.98446251538595 5.93696113045781 5.84630683960019 6.86726801036197 9.04316504644328 9.57343428776037 9.88936099868502 9.83681274059167 10.4254964922946 10.5643202679108 10.601193242195 10.6059923645746 10.6362540732742 12.1106449165753 12.056661252549 12.0083421482306 10.5527681849886 8.64570681715926 8.35091448478314 7.66864821329431 7.46991656265718 8.29233806896465 7.53753643095893 6.48605883347842 4.83324743281263 6.56426238667416 7.15372944228088 6.67108853929641 6.66718149618315 6.58184555296145 6.58041529415868 6.65076227746711 4.85684361065397 5.29053308846668 7.30401816872676 7.0200524842649 6.46703557445396 6.08003914354883 6.05123074690428 6.47622011564093 6.43541852562276 7.13989354042629 5.46476278531409 5.7905353312706 4.76108767091233 4.66389069333539 3.71370469536491 3.72902784043658 3.7096150607681 3.75179359396426 3.78112224241497 3.78891722554325 3.79643154484661 3.79627592794673 3.80282450126446 3.80867694245498 3.81230322003053 3.81457258357952 3.81513929437833 3.81904500968147 3.82212276375107 3.82212276375107 3.81805516158512 3.81363273150279 3.81142219465902 3.80095015865843 3.7935997297672 3.77338420278314 3.76568770016898 3.76208350121061 3.74965807883304 3.74206665254991 3.74445298425722 3.73814254276078 3.71837151023763 3.71082229490782 3.71110121557582 3.6918945328285 3.6957406305888 3.68160323778169 3.67381430056519 3.66642616470749 3.66648077122753 3.65577203678877 3.65189324729724 3.65129731990857 3.64754975457611 3.63661279758898 3.63655990104091 3.63542287203302 3.61876221257422 3.60774346870991 3.60035566333187 3.58946406487975 3.57434741156968 3.54560405878307 3.55709800723858 3.52787225958417 3.5472272372828 3.53600952162842 3.54170821466978 3.53474552598939 3.51885466263511 3.51881960864386 3.5001194644492 3.50494926062492 3.49272999325872 3.48123699759886 3.38160700476376 3.30349998293271 3.17941206368259 2.9623016536993 2.96417910630229 2.97168449141817 2.97533382325862 2.98434325876639 2.54235795734708 2.53776794071241 2.54495229312323 2.549669322281 3.01859656842904 3.01982628257852 3.27033691103516 3.27571279025627 3.43691649364172 3.28047448683995 3.28420768027689 3.28060317193358 3.0334898331277 3.03094461789057 3.0309799795399 3.02736121562312 3.03231870458222 2.56299397481887 2.56352439250735 2.5528996268719 2.55601644933202 2.50371880075489 2.5527457912567 3.02266937384673 3.01517211205083 3.02443336535538 3.02446211213753 3.27597851121103 3.4263926885705 3.4629132374599 3.56185027828792 4.04375125204481 4.35928578644916 4.37518977245861 4.42959786490285 4.3871745841587 4.596759291928 4.55729168197752 4.65761107748716 4.70515663246979 4.7690187487465 4.80833361896883 4.87783522683618 4.89461427228136 4.95023102318771 4.93937488422806 4.95543893704469 4.94733872784683 5.38464686220598 5.68641467471083 5.81565954082335 7.69367831719253 11.3677918574481 11.3230271701072 11.3494870043774 10.986244401557 11.2026534412699 9.18722999650468 9.20777850666223 8.88688767307302 9.17586572470944 11.0491035294205 8.99007950443342 8.7350661273502 8.59151587475283 9.19119093632665 8.89083338863013 7.64740958473618 10.2264959251029 11.022085570995 10.0946801685098 11.1473938838627 8.48243704809939 11.1164103396559 8.22426105053529 8.51326957588728 8.12006279570121 10.5259064411955 11.1500982021122 9.66589478961641 8.01036036529373 8.47983548817881 7.33131325861888 7.81045038768062 10.6642951677847 10.3167604514162 5.96331890815511 5.88568424769535 8.36545133216274 8.27509971565524 6.96085933406145 5.96330752854073 5.35297012278459 5.48410191150469 5.39285653396817 5.48874464131364 5.9034038549371 6.45170320042167 7.35568306225459 11.5223772621631 12.5232716599455 12.4814496617321 11.8607334037441 11.1473239051304 10.8292687783747 11.5722124097783 11.442238637358 12.2008642054902 9.66024683621496 11.6179355416868 10.4542167930782 8.01034171487153 8.36560448078896 11.4322514758384 10.3477310337707 9.02610945134297 10.0917406804565 10.2523667106381 11.0309060804103 11.5936352020882 12.4077162248796 11.7385324574434 11.7803464391843 11.8012011183836 12.7054098706336 12.4643171608046 12.4158856875246 11.8723784831937 11.8917139379579 12.0594410560591 12.1247273584354 12.2956879431174 12.5205892552133 12.6660500428089 12.7614671117111 12.697218710762 12.59294801933 12.124238375173 10.3172026715871 9.1829744718026 8.12652636355144 7.5555718074732 5.6981298839511 5.11875037137331 5.14367705987486 5.18925718060985 5.15644678688037 5.0417289573169 4.5193215747015 4.47537987993387 4.50159660187198 -9999 -9999 -9999 -9999 -9999 -9999 -9999 -9999 -9999 -9999 -9999 -9999 -9999 -9999 -9999 -9999 -9999 -9999 -9999 -9999 -9999 -9999 -9999 -9999 -9999 -9999 -9999 -9999 -9999 -9999 -9999 -9999 -9999 -9999 -9999 -9999 -9999 -9999 -9999 -9999 -9999 -9999 -9999 -9999 -9999 -9999 -9999 -9999 -9999 -9999 -9999 -9999 -9999 -9999 -9999 -9999 -9999 -9999 -9999 -9999 -9999 -9999 -9999 -9999 -9999 -9999 -9999 -9999 -9999 -9999 -9999 -9999 -9999 -9999 -9999 -9999
-9999 -9999 -9999 -9999 -9999 -9999 -9999 -9999 -9999 -9999 -9999 -9999 -9999 -9999 -9999 -9999 -9999 -9999 -9999 -9999 -9999 -9999 -9999 -9999 -9999 -9999 -9999 -9999 -9999 -9999 -9999 -9999 -9999 -9999 -9999 -9999 -9999 -9999 -9999 -9999 -9999 -9999 -9999 -9999 -9999 -9999 -9999 -9999 -9999 -9999 -9999 -9999 -9999 -9999 -9999 -9999 -9999 -9999 -9999 -9999 -9999 -9999 -9999 -9999 -9999 -9999 -9999 -9999 -9999 -9999 6.8866992755706 9.02066895264915 9.67117208409398 10.7018113917013 10.625284576166 12.3139177090449 8.32890618543436 7.26557742076225 7.13616920951639 7.16116293087413 7.13772829363865 8.14791261839631 10.1156265431898 10.043382775702 9.41386316883461 7.73420007203347 7.54472515912043 6.67480328670142 5.67492820384589 4.46386723988478 4.56240542838581 4.38430173204036 4.36068195039762 4.36015632731514 4.31213102689584 4.87024599363128 5.14949478293129 5.332065399324 5.69800987197935 6.29042051909973 6.33494992999949 6.37248741777397 6.42296965355065 6.56184687184718 6.7232082419721 7.24516056968724 7.5215375712334 7.37435135742217 7.60120879776682 8.34194097495898 8.56449293997129 8.2262084211201 7.48906956873359 6.75551477243109 6.38016267534796 6.3588539422153 5.91989209843209 5.9351455348053 5.95285678139784 5.96969245498349 5.97144529704494 6.06768155543717 6.40450096722676 5.97673495506512 6.02237477785463 5.97400564712381 5.90936885086308 5.84764904613437 5.82598126052731 5.83114431167383 5.78949972967586 5.82002489477601 5.79071061527986 5.73230890261192 5.43944809550792 5.02052907289436 5.49463519120263 5.98286287877838 5.97765491789359 6.01882003873707 6.02127369991942 6.01025903590479 5.91882851994993 5.93466885057843 5.97012798127589 5.54364058605934 5.77505793768448 5.77160885493279 5.88377343058802 5.93405852884824 5.95795198484125 5.91881688119282 5.88918743020617 5.43241545694995 4.99543921247347 4.98240991666589 4.92055021887311 4.90854672482819 4.91538444826895 6.64206049855557 6.57967295106224 6.48809155088339 6.58398126840625 6.34158159240301 5.59687342437514 5.54907564931782 5.53398674356534 5.48216270238153 5.54302636619254 5.59292242359815 5.62333112461711 6.12949419356399 6.45582111525465 5.67204105757048 5.78690091360008 5.83908571529633 5.85054702694198 5.90646051340218 5.93731330570419 5.98800307194755 6.0711870097847 6.01303032374962 6.00521197294425 6.05374061192091 6.04622807226982 6.06080308301595 6.05650995269024 6.0836710092767 6.07420558471113 5.95021108788722 6.04100092749439 5.98621973741303 5.95512790410278 5.86459917791122 6.71472720065403 6.89117632904557 7.39831791308923 9.33445104616062 9.87550090604441 9.87797696602722 10.2998351552296 10.5532827888246 10.5826328856342 10.5587107483347 10.4983391010419 11.9750118137433 11.9281620915752 11.8145117021683 10.496055942338 9.76893776588518 8.62866096007757 8.28871071020726 8.39814270878832 8.03260804346747 6.39497542629528 5.79051555556568 6.17909607112635 6.64689990196998 5.85815414324342 6.39209362891337 7.28969723454868 7.11749413820525 6.64442519644149 7.23499085742614 5.53598735753582 4.89304046215368 5.52117179321212 5.60928101092094 4.89569886058153 4.89233033159174 5.77150938565369 6.33369234021273 5.24068328903708 5.21114830971748 5.20375806033677 4.8180577660375 4.84038341139885 4.76751413329912 4.49386580145778 4.2244675382958 3.75649861879098 4.22827632059628 4.24029953559385 3.78297195431989 3.78674676839731 3.79742541706625 3.80398538280259 3.80274650125902 3.80245697194361 3.80637229778715 3.81215878833444 3.80811144063897 3.81119388898112 3.81070587726272 3.80682534335828 3.79329880477673 3.79536152098631 3.78743664668349 3.78343594298834 3.77971012494846 3.77082364175148 3.76316350706342 3.75786866550849 3.74076521701194 3.72946328874329 3.7299097088714 3.7198829793214 3.70838017801 3.69681872870361 3.69003248555022 3.68433176426566 3.68244705678157 3.67479658759026 3.67149273416531 3.66388621615788 3.65633612741891 3.65245375677368 3.64814186125565 3.65502003507876 3.63631549948594 3.63622437833313 3.635399958239 3.62519305022727 3.59986567031059 3.59427499295547 3.56531947179745 3.59482367851892 3.56368010162349 3.51766755103312 3.50712942718872 3.52571093532115 3.52611551067399 3.54473999241575 3.5304946520367 3.52696879415439 3.51041324363464 3.51417236681773 3.51707776746169 3.52198968944787 3.50938995121955 3.44346069416063 3.39879318226404 3.40863905693105 3.31904547408094 3.47154159633604 3.42571678041764 3.34545749498519 3.35128983275696 3.22474295214064 3.22779345885504 3.24148882734186 3.25029445196414 3.2581252325912 3.41837618334843 3.42211610852885 3.52954349171982 3.53327138457668 3.42798148854268 3.43369466851004 3.4372236828835 3.28504333845819 3.28624121264494 3.28263212423879 3.03546710722531 3.03671906898607 2.56354971172763 2.56347955706828 2.55158945852884 2.55601644933202 2.55654074361814 3.02264001256591 2.55328080540576 3.01517211205083 3.02067310535786 3.02825934543236 3.2770681439926 3.3145194372159 3.93818819615563 4.28364026108484 4.29069688027367 4.51367291541454 4.57290885796446 4.57639770833314 4.72513850174727 4.69687020475338 4.70127186364969 4.77465686930638 4.86157373369153 4.8888903343196 4.88107223944999 4.92585323252338 4.93822340596448 4.97525039303818 4.96716157984322 4.98424274867748 5.40913965403593 5.84009155793525 7.27939515870547 7.88897251894691 8.339033408456 10.9833994912903 10.8976043406288 10.8662690475981 10.4590793408348 10.4374718038915 11.0063222071087 11.3071255702732 9.22128880474599 9.15906372769846 9.71434868614439 9.70196021962976 9.32069682540422 9.64336159426713 10.4543491224039 9.93426642558415 7.34236559880259 8.40020629462793 10.3921554157961 9.58173109371101 9.85650886441318 10.724794776946 10.8468542347541 9.33115509538072 8.3785751624689 5.64329863820433 6.94282769496349 8.03402941836722 7.36364101314371 6.91935706953906 7.59740318977523 7.09028225622729 6.71718078508615 10.1339256667885 6.72051996662042 5.19431021756529 6.0804909283456 6.36083432577797 6.72282347687804 7.57175872107447 8.73585967234978 6.51932705072249 6.32017591802736 7.2142746236158 7.30269751627095 7.14477167493427 7.47854810377072 11.4888209805878 11.9941953069133 10.9853372837596 10.018005158908 10.0582468690107 10.2117902339104 10.0395976403069 10.2997985572004 10.4926991960433 11.4814784388008 12.2118045516458 12.2491668222622 11.9273994042265 12.1644532985539 11.7408216733184 10.8061408919307 9.71048605118826 9.90431157230855 10.6969873860252 11.2454855421296 11.7545018700794 11.9908323620819 12.4095280150816 12.6055387780211 12.4896314975054 12.1515767677226 11.8418504871811 12.2191482648506 12.0973934023724 12.6077801366653 12.7587015087466 12.7993690360691 12.7393506214391 12.4923236453449 12.5558170990422 12.7630921796261 12.8062967732665 12.529164592267 11.969773962014 10.624936445621 10.3618778097318 8.38946259537229 6.94211645816675 6.85985792402357 5.20865986905567 5.14121515413275 5.16548052935563 5.15347185452406 4.81919501468757 4.37756157473402 4.40301383561439 4.46282941023272 4.39029733111298 -9999 -9999 -9999 -9999 -9999 -9999 -9999 -9999 -9999 -9999 -9999 -9999 -9999 -9999 -9999 -9999 -9999 -9999 -9999 -9999 -9999 -9999 -9999 -9999 -9999 -9999 -9999 -9999 -9999 -9999 -9999 -9999 -9999 -9999 -9999 -9999 -9999 -9999 -9999 -9999 -9999 -9999 -9999 -9999 -9999 -9999 -9999 -9999 -9999 -9999 -9999 -9999 -9999 -9999 -9999 -9999 -9999 -9999 -9999 -9999 -9999 -9999 -9999 -9999 -9999 -9999 -9999 -9999 -9999 -9999 -9999 -9999 -9999 -9999 -9999 -9999
-9999 -9999 -9999 -9999 -9999 -9999 -9999 -9999 -9999 -9999 -9999 -9999 -9999 -9999 -9999 -9999 -9999 -9999 -9999 -9999 -9999 -9999 -9999 -9999 -9999 -9999 -9999 -9999 -9999 -9999 -9999 -9999 -9999 -9999 -9999 -9999 -9999 -9999 -9999 -9999 -9999 -9999 -9999 -9999 -9999 -9999 -9999 -9999 -9999 -9999 -9999 -9999 -9999 -9999 -9999 -9999 -9999 -9999 -9999 -9999 -9999 -9999 -9999 -9999 -9999 -9999 -9999 -9999 -9999 -9999 10.2108863223783 11.9847624330701 9.21726204911392 8.31711454826706 8.48471631984868 10.4213362683054 7.3794917723642 6.92590584211963 7.01647886896052 7.08778579076039 7.29639009751927 9.37678984161174 10.0229740540097 9.93446308498087 9.61844438090097 8.29903096862043 7.62705397902175 7.32909193632014 6.37080034575109 5.30975947514183 5.26103719448546 5.23801471404519 4.51660107427873 4.34926368853822 5.24479634444599 5.14411877264479 5.3026888936187 5.66375427503988 6.04773859072424 6.67245047896285 7.34326453443173 7.55101013822976 7.55027448774571 7.46769051331225 7.46905614110347 7.71451361532357 7.75231372047966 7.74427686330322 7.86346124537432 8.61807894915811 9.65295565967275 8.9202768652204 8.63340340136167 7.19095786941809 6.37146192540483 7.04854492425061 5.92648928507217 5.92691292951177 6.66558635947498 6.66577555624553 6.44101300021871 6.07791112271009 7.9542724496244 6.05616704710247 6.01715094810779 5.99580377708657 5.95019031133842 5.9274707843968 5.915531399443 5.91222735664163 5.86967126413978 5.89002192754104 5.89391236526733 5.90489323997233 5.9210344739881 5.95494727588717 5.95494952383631 6.00316243939114 6.43684858081845 5.99075234571141 6.03628213807509 6.04436275417312 6.89484972180064 6.04492838883945 5.7829377124192 5.77210896440526 5.91852968122637 6.04427355379948 6.0470685567072 6.05032155332788 5.99884016606298 5.96837098334049 5.95177028874826 5.69497816907944 5.03332869564842 5.01852280863259 4.96464822524253 5.35079047716587 5.62634945927897 5.68156337788469 6.54914683677299 6.6100043705177 6.60204586073875 6.48087725554277 5.62797981488966 5.63076811593713 5.57251436170162 5.49226563973478 5.59221756946972 5.61475922149535 5.67611382940967 5.69624031453356 6.48458935710755 5.70690257934704 5.77575231483331 5.81337966079384 5.76981198449064 5.84590523898246 5.91625951879172 6.01300020976595 6.05596088398891 5.99868076750221 6.07273945915182 6.10574124558317 6.10895700148601 6.08127654021969 6.12860004714764 6.1309733842932 6.04321317951927 6.03250605434157 6.07862954811765 6.03637589959612 5.99426602383439 5.9440334677723 6.81258197160626 7.83302395584761 8.59129663903778 9.58587671941273 9.88828546885643 9.92822034436946 10.4444130755692 10.527674560589 10.6148390330803 10.5261271042022 10.493451560273 11.9751899767135 11.6688985523039 12.0309070668768 11.5451316960958 10.2600248974783 9.39394409795182 8.52950700972452 8.58562846869242 8.3404455337789 6.67781704364089 5.72777230381413 5.57950587766635 5.69542531303318 6.46282888995949 6.69154302119474 6.62535812822825 5.70009606404816 5.70648879751903 4.96986311704558 4.89748464409768 4.89380700793768 4.92482837209162 4.92891259215739 4.91389110946159 4.95211240113596 4.94493736618299 4.92889012040882 4.88541885709915 5.25446950219633 4.8161728087123 4.87791019740794 4.88492504532389 4.84519141889308 4.73805071565205 4.73573440174599 4.49071209189489 4.75315063212761 4.69436270994911 4.62235423383073 4.64739204734978 4.50985142979664 4.27422097448759 4.27343042546701 4.28116901573266 3.79703713264218 3.79214475533601 3.79840277841466 3.80049257659242 3.79759650030347 3.79699714997803 3.79179393542229 3.79550598044884 3.77818725419067 3.76673225539679 3.75498423971968 3.76254807504438 3.75582884084265 3.75263198341489 3.74115780606047 3.70893025098114 4.40134452667029 4.61899148281068 4.18877953714245 3.73259027960142 3.72928966375874 3.7327376351704 3.72232378662411 3.72258316418382 3.72258316418382 3.70776472050535 3.66233871988017 3.66584989423695 3.65824132235825 3.64682761004893 3.65018812816741 3.64448694278215 3.63711529999788 3.62592269439694 3.61091809671452 3.60730587782288 3.58372856478089 3.58327984287924 3.55822645319468 4.00076461908898 4.2901640907816 3.57943066005735 3.50712942718872 3.52449086957227 3.5153009136974 4.48764242003193 4.48585489052231 3.58910367481923 3.59434110291531 3.52179124115061 3.53792080549454 3.52332456915833 3.50115276475011 3.49812356947906 3.50779197459117 3.55410776337718 3.53733715929562 3.55805834952804 3.44098568926626 3.45817699810111 3.46584410951394 3.47848118343218 3.48450077845465 3.50714854682023 3.51350432338042 3.58065160028335 3.59511120360487 3.64909553180526 3.59758698114324 3.5358781651971 3.53595305930104 3.53233578809389 3.43546955066977 3.2898629866379 3.28326262119068 3.03673569852941 3.03292431925176 3.03287775642684 2.56033629226282 2.5565506794409 3.02264001256591 2.56300757517585 2.55328080540576 3.01517211205083 3.06858930381515 3.06926667691327 3.78077665008058 4.17444438141933 4.17704556136813 4.4331210631056 4.43929028298593 4.61225936759364 4.67178739400323 4.67628463673817 4.7920332929234 4.79807847157139 4.85647698365863 4.86203312961079 4.894467140505 4.94158633220775 4.9774949806514 4.98201985567702 4.97781149300821 5.00309025404339 5.00108739931615 4.98269657192329 5.41289697622582 6.70870853975619 9.06148861194359 10.1094718554865 9.96457385603615 11.0584993027282 11.0201964121503 10.9469775558234 10.637480375783 10.3280350776783 9.57741879355404 9.67065655774701 10.524786912688 9.76791449214738 8.97942324892823 9.78291046384054 10.8544855969745 11.0869900644764 10.948305364583 9.32107617481677 7.27875656075201 7.83682261715096 8.4865269531847 10.1697068364927 8.82481824034693 8.52165515885831 9.97400629346399 8.84012416640656 10.286532589576 8.69456858795755 7.25787654956242 6.71462057992167 6.93390853886796 6.79549023006941 6.62612748724839 6.51023027838028 8.35414146305936 10.2107990032819 5.02605158656587 4.24359036396104 5.13740697727848 5.68309206571858 6.87882753989612 8.91697958929072 9.30198243686732 9.54280556203524 9.59880556762277 11.5576518325084 11.8312631308302 12.4609374885504 10.6283268525343 9.31190852519321 8.81979966879465 8.57555280884555 8.86336083405827 9.14420587199826 9.70898677623891 10.2451256299084 10.5444398975125 10.4433875617918 10.9255700947264 11.3836753903397 11.7527857138938 11.9880663634589 12.0342768475114 11.8773864265139 11.5880444249734 11.2791228641933 11.2656387961847 11.5159756276224 12.0145361854967 12.4352562879073 12.7056072919648 12.8580272422606 12.8787698774804 12.9787357720071 12.7722208120632 12.8233638262971 12.9348508498499 12.8804019233194 13.0442380419933 13.0666372000774 13.077825894428 13.0409362149056 12.9495447263155 12.6177390068919 12.6540748909827 12.772558379521 12.4852275296516 11.8577093646188 10.5412998640325 10.2706287331085 7.36679836613547 6.04406009013033 5.83382919453895 5.09008722185439 5.12078966638054 5.06586100885042 4.97062121465542 4.36482716640361 4.38155797471163 4.34924439897552 4.41246632710907 -9999 -9999 -9999 -9999 -9999 -9999 -9999 -9999 -9999 -9999 -9999 -9999 -9999 -9999 -9999 -9999 -9999 -9999 -9999 -9999 -9999 -9999 -9999 -9999 -9999 -9999 -9999 -9999 -9999 -9999 -9999 -9999 -9999 -9999 -9999 -9999 -9999 -9999 -9999 -9999 -9999 -9999 -9999 -9999 -9999 -9999 -9999 -9999 -9999 -9999 -9999 -9999 -9999 -9999 -9999 -9999 -9999 -9999 -9999 -9999 -9999 -9999 -9999 -9999 -9999 -9999 -9999 -9999 -9999 -9999 -9999 -9999 -9999 -9999 -9999 -9999 -9999
-9999 -9999 -9999 -9999 -9999 -9999 -9999 -9999 -9999 -9999 -9999 -9999 -9999 -9999 -9999 -9999 -9999 -9999 -9999 -9999 -9999 -9999 -9999 -9999 -9999 -9999 -9999 -9999 -9999 -9999 -9999 -9999 -9999 -9999 -9999 -9999 -9999 -9999 -9999 -9999 -9999 -9999 -9999 -9999 -9999 -9999 -9999 -9999 -9999 -9999 -9999 -9999 -9999 -9999 -9999 -9999 -9999 -9999 -9999 -9999 -9999 -9999 -9999 -9999 -9999 -9999 -9999 -9999 -9999 9.60025469065231 9.99313529640968 10.071437607253 9.53303712723301 7.21485215732014 6.41353879718293 6.79569577227638 7.15694956421453 7.05994745272871 6.80666647059589 7.04896061868381 7.92290684515365 9.29411143242029 9.96409259813919 9.68590599310182 9.48907303375234 8.74789509240462 7.68533897209731 7.46046116310999 7.16635603155184 6.45288086164602 6.24257658869301 5.38775005516331 4.90203493419506 4.8823701801175 5.41403076473305 5.94542520726578 6.39607900031111 6.21804821303982 6.38833021845609 7.39665796415648 7.52466895627379 7.60899279879172 7.78512575094562 7.73150380705437 7.76942210760606 7.91797012139332 8.77914502405845 8.82475885228254 8.77286876397966 8.61165035096511 8.9943056602891 9.49781283260743 8.9224624099773 8.33113164935942 7.66074381770929 7.51965482444619 6.90818369610226 6.78423163321974 6.95444627113103 6.82623935954333 6.44436933868939 6.55282314595145 8.07353968580288 6.96476941574864 5.96396578314252 6.00128321256765 5.99539795556535 5.93105053893 5.94378198750319 5.93885509735512 5.93491789926995 5.94290766008581 5.88760081561418 6.38461729803528 5.92717784724175 5.92436404117997 6.00748833234885 5.98419241704475 6.82547617485251 6.85713139591973 6.03007419992895 6.07511266822069 6.04308554729714 6.07054820509672 5.92538468010046 5.79022199489579 6.00635255826715 6.04631320934301 6.05222235712754 5.97932497782704 6.02090155093284 5.97916810449411 5.96203174106847 5.94197904682671 5.05709468276413 5.02889212926765 5.58884201607952 5.69686524335934 6.2348443668848 6.73272686038121 6.73037504310747 6.71365766113622 6.6878660568282 6.6103973022054 6.39531658156467 5.67997005567753 5.69739360762992 5.64188296880499 5.63236497255854 5.67155693224755 5.70532311631843 5.708346293122 6.40556433948305 6.19103938599788 5.74484525135739 5.79260624092695 5.77790268403798 5.80541631210197 5.89188893843129 6.00259145777845 6.08932989075823 6.08997865493648 6.09392759063211 6.08790511674208 6.1137223764287 6.09636957303299 6.1170403799965 6.11065083260505 6.09697715421636 6.07824161947109 6.08444268486704 6.10895097430437 6.01042549159717 6.39345443466853 6.88266959643771 7.74051287606854 9.42102499714648 9.86585544638245 9.81343548550596 9.96138521456205 9.9504911720742 9.92841861669786 10.013216681107 9.78222331983406 9.99145527258301 11.9318025831347 11.1903320250618 11.6278074385755 11.8557179871343 11.8552264066232 9.705649975593 6.02176662246385 6.50862308585398 6.03663167277819 6.01694261787725 5.6420623626926 4.98136024601005 5.876167410234 5.88066303664224 5.87520901515617 5.0090993573722 4.92200026495011 4.86342331205114 4.97133489685212 4.95364005393136 4.99261888772134 4.96528577908412 4.95497539153122 4.96051588659389 4.98644728042246 4.99645161554161 4.97909656481017 4.92379064320635 4.92328222069012 4.95228606898202 4.93628928183596 4.91670382256227 4.8652826004355 4.82435771206069 4.8344797379056 4.8301211963217 4.80447583762888 4.79499978226804 4.78826916423271 4.79802845581038 4.81700346625213 4.74655176958976 4.75204227698718 4.66463961426022 4.527497226389 4.27764913432761 3.78857660597397 3.78857660597397 3.78255362316183 3.77846201992982 3.78226263783339 3.77796493428244 3.75654563297384 3.7342345652065 4.20333585017172 3.73590681318123 3.74267389223929 3.7423291635643 3.71375644773856 4.63913616458113 4.69628178947243 4.43252595994058 4.43169617961622 4.42014300513675 4.41922595775889 4.42341546277744 4.40800766589866 4.40832790090126 4.40053812523072 4.40155254325682 4.17110591655815 4.16338824482097 4.15578047093282 3.6963493323908 3.68879112193294 3.70082609507241 3.63562306020486 3.62439349108048 3.61333659577886 3.60201910510271 3.63871005551878 3.58394080819324 3.56551188967917 3.61174154809599 4.23277817268887 4.22450914065859 4.22139458762034 4.41216378118919 4.99968946184665 6.11604536776921 5.02109856764721 4.42339437157183 4.35050548323257 4.03395244671689 3.53795637029081 3.52438490381417 3.62244100578419 3.64036220776679 3.63292907029808 4.06388501917004 3.55106744710227 3.57546713471351 3.5585616030069 3.50679468063256 3.52483237956622 3.53631144812475 3.54682983263733 3.60742471454965 3.62405285468649 3.62528858974256 3.67423554925042 3.67701211364382 3.68720434881218 3.65229099344771 3.64934522378208 3.53241160673997 3.53768583199492 3.43396999048735 3.28497627579822 3.03835256317988 3.03513779949026 2.56573130183654 2.5565506794409 3.02212931741319 2.56300757517585 2.56305936114988 3.52608780287858 3.76487939885667 4.00807256102628 4.01190222745969 4.16555862868096 4.31549540134516 4.52255829241048 4.52357324990647 4.67250631603688 4.61607860377754 4.7382891333634 4.77953554950562 4.83797931224751 4.87896566845447 4.85652689256256 4.92251319884142 4.93773236081487 4.98091326031987 4.98891799906056 4.99549984725177 5.00289320930673 5.00453582261106 5.00470761186174 4.98871133848519 5.42665213035929 5.90718737100629 7.90564547852481 10.7859342550222 11.0837827611709 10.5196740288457 10.4038793346707 10.803761807337 10.7238262614689 10.3396836430362 10.1511838831356 9.63544423854158 11.0623055369889 10.0758713815292 9.47491982827897 10.9066383738142 11.1277813629746 11.1407486491046 11.0766363478335 9.91615153247777 7.5342552245959 8.00249462457812 8.04587317978139 10.2817861096435 10.9705807974967 9.63878301372785 9.22505891906242 7.98483749133674 7.73371412958854 8.69011356673161 7.38657333655635 6.71505639291581 6.84409780823879 6.52779681299388 6.47748964012325 7.91091862102142 11.3876922373608 9.30557999804603 3.78649231168051 2.9208116281522 4.80866048030522 6.4632372705077 10.4118788531814 10.9664504542344 11.797006978559 10.8885586606106 9.22595032598165 8.09530360945947 8.05709430527782 8.60000361294291 8.35513613094809 8.62273457064118 8.72372591233856 9.47635030898996 9.37223151577581 9.48777277765426 9.33352366490218 9.99930399301053 10.7568744761375 11.0370701286776 11.3158564604427 11.353600779377 11.7120506253947 12.0744003317236 12.3128247521228 12.4118705755031 12.3780949290562 12.3520591733531 12.3833918979771 12.2588886413965 12.2222908624155 12.6385623510535 12.881420406818 12.7187255118095 11.9946201314769 12.0169483085288 12.1181164547534 12.60716824026 12.9791182892249 12.9850816059226 12.8477746299336 12.9746594826093 12.931899378764 12.7676464060548 12.9245317374145 12.9102311505485 12.7172420416136 12.6160295856029 12.6413368560151 12.4709605071149 10.7428687043697 10.1142101673898 7.81569199000957 6.06425999124402 4.96746656541631 5.01115254732689 5.04181141768071 4.79287734632544 4.33453141948659 4.37762537163939 4.37370819414931 4.40340035459451 4.4218884558646 3.65243931105338 -9999 -9999 -9999 -9999 -9999 -9999 -9999 -9999 -9999 -9999 -9999 -9999 -9999 -9999 -9999 -9999 -9999 -9999 -9999 -9999 -9999 -9999 -9999 -9999 -9999 -9999 -9999 -9999 -9999 -9999 -9999 -9999 -9999 -9999 -9999 -9999 -9999 -9999 -9999 -9999 -9999 -9999 -9999 -9999 -9999 -9999 -9999 -9999 -9999 -9999 -9999 -9999 -9999 -9999 -9999 -9999 -9999 -9999 -9999 -9999 -9999 -9999 -9999 -9999 -9999 -9999 -9999 -9999 -9999 -9999 -9999 -9999 -9999 -9999 -9999 -9999
-9999 -9999 -9999 -9999 -9999 -9999 -9999 -9999 -9999 -9999 -9999 -9999 -9999 -9999 -9999 -9999 -9999 -9999 -9999 -9999 -9999 -9999 -9999 -9999 -9999 -9999 -9999 -9999 -9999 -9999 -9999 -9999 -9999 -9999 -9999 -9999 -9999 -9999 -9999 -9999 -9999 -9999 -9999 -9999 -9999 -9999 -9999 -9999 -9999 -9999 -9999 -9999 -9999 -9999 -9999 -9999 -9999 -9999 -9999 -9999 -9999 -9999 -9999 -9999 -9999 -9999 -9999 -9999 -9999 -9999 -9999 -9999 9.11800587712596 8.31608705013864 8.17852572701992 8.46670307094169 8.09853816827846 7.69728241551306 6.96943738103229 7.86884224812231 8.63822731464495 9.03213918882 10.0744841672633 9.95820142550902 9.87874254293895 9.31830149660624 9.98957678483164 7.5806679562404 7.91303101669431 7.30691550349215 6.88498929044449 6.34910788162676 5.31105079789556 5.10062346135033 5.40823675064479 6.39879705564842 7.09497369635045 7.32251929665456 7.24869527342616 8.93493259108134 8.38648051425544 8.9498652434792 9.56284723309817 8.79504267097863 8.6013140982556 8.77729803671118 9.10068118531169 8.9689709082667 8.92229886035719 8.58853669505059 8.70615519240867 9.18209052176823 8.92422842405416 8.81188766534147 8.65813124951836 7.6984463202611 7.00383494632665 7.39533438228723 6.91137206297114 6.68564899607395 6.44028842159967 7.27217922937046 7.61356015139143 6.41142405035525 5.9239091221276 5.98397188331092 6.00476160927644 5.97030744633964 5.97805845335429 5.96971101810451 5.97805551967456 5.96051782419426 6.39143838258838 6.99365775091363 6.77090011945244 6.92248291538382 5.96246751025703 6.52317204784356 8.72515688442209 7.44536748997424 6.69773627122908 6.04712850864347 6.06929690697448 6.08166021755612 5.92459216432752 5.8082576711749 5.79014973636879 5.92812620946685 5.92507307355643 6.01299866080542 6.05590922021956 6.0408572382387 5.98942148702889 5.94118174021485 5.49537943444539 5.66876460481679 5.7955054846961 6.26582740927042 6.83012038517598 6.59218404029656 6.48549255485891 6.73629822157586 6.71346939338836 6.56220377919491 6.225826304924 5.74152377271607 5.7743675600195 5.76380739310186 5.72009592156229 5.73896628888474 5.73927616323566 5.7340848606233 6.21328977656178 5.76643093896981 5.78309211356381 5.79220191388436 5.840596521771 5.8637979101107 5.8628614103987 6.02335483797906 6.08303185478596 6.11520733770788 6.13080845868271 6.14767200261361 6.15531055343159 6.15248215387679 6.11191875089358 6.16630742876088 6.15762756902793 6.13049194977399 6.11329886521969 6.11277345874189 6.03124298706177 5.99691446124365 6.00071530366864 6.81998044222193 9.48391368345971 9.89831408343436 9.80168039970104 8.56668857588657 9.63087893289294 9.78761254164505 9.60533082336447 9.72225049094935 10.0000549419443 11.5123051698207 11.3392602298026 11.3699238266445 11.9670647870501 10.5011960700986 9.77838710719876 6.34888671831518 5.89224158668396 5.93207666975574 5.96825648672959 5.80779340494881 5.46346794622873 5.6803136109375 5.66971655735226 4.98620249502853 4.95668122462857 4.98979207595976 5.04098778993717 5.66372316340412 5.65959314635981 5.03342873872422 5.01366654617697 5.00960377106056 5.00055095491223 5.02641069838188 5.03233620054611 4.99194830946713 4.93728919447825 4.93365726102084 4.93526682991617 4.93832661821325 4.9080579327615 4.84155307451423 4.82661154211803 4.85928125132508 4.86914215592546 4.83668812545022 4.81816840469159 4.8181183914755 4.83543690014487 4.858550375074 4.84479108231672 4.85290938506509 4.79516262280995 4.65169697976142 4.66303101919757 4.66673680772127 4.50358744408727 4.250699387776 4.25768526494485 4.24655979265285 4.23109703346649 3.75571000933757 4.2187032158206 4.70562702532858 4.64805395950707 4.21935142540823 3.72857348822049 3.72108584772124 4.20675336874984 4.58968439237033 4.58073933434857 4.65943604059753 4.65706706313346 4.64953471242993 4.64963119067018 4.638071928659 4.63817051188184 4.63949230690385 4.63959333942701 4.64723261551062 4.54669209765517 4.53595679117143 4.53232799319698 4.52476211867486 4.37678489253745 4.50206642792935 4.4886116683799 4.47736798834063 4.33225268173351 4.44736069299923 4.41444816444722 4.41806845258445 4.2849749951218 4.39320962223679 4.55635889766089 4.99621811619212 6.08989157522104 6.35908713508611 6.27170057033776 5.96770629739352 4.66361201917088 4.45910024950588 4.25559095743178 4.40164968323448 4.3996855874487 4.53498656889195 4.55605125600767 4.50340619235336 4.57422345851157 4.58540823982336 4.53601665446505 4.08151710959682 3.62979588411879 3.64046313189709 3.59397563198891 3.61432058281757 3.65446071032814 3.6732889158047 3.68712102611638 3.72103715089022 3.72764846670401 3.70963269710778 3.71541534313177 3.69069392312812 3.65226647195894 3.53841897390487 3.53395834903186 3.42961611179754 3.28076084480568 3.03455602072348 3.02533160577628 2.55593725424498 3.02815078925511 3.06531659285573 3.76856311297025 4.28596520584321 4.28603421896445 4.29800899683231 4.39683820935888 4.50468059999305 4.57765371102608 4.58553775089042 4.64174288437345 4.71998206036244 4.77254421282505 4.78476401975237 4.86921596012627 4.89833574704811 4.90911404293051 4.9191741284255 4.91592652144485 4.95778226025173 4.98838291251805 5.01203513582033 5.01605397634477 5.00767784459094 5.00795799870005 5.00420379124096 5.43308534493794 5.64417324669962 5.87677783317456 6.39026374419745 7.86237833818626 10.7965289106774 10.6287886545055 11.132554367906 11.0083860155807 10.8145461720885 10.5995384437426 10.457022716719 10.1605132535752 10.1089051726021 10.252417641631 10.4688655941529 11.1381398507398 10.5876044101658 10.5282970402699 9.42476460064858 9.31047196930074 8.34904564512983 7.84483270031866 8.53629309927085 9.81609860716785 10.4248381957489 9.0719293594473 6.50441081662138 6.82091126075036 6.44211178878241 6.35480900771614 6.66735748290984 5.91688613389675 6.30060962782954 7.65107853546764 7.36310989673 8.18783955821252 10.2086531652419 5.15668798806675 2.93722491485738 3.44905117097418 5.22398444052812 11.6780965717928 11.2860214658729 11.5647336755619 9.27227253669572 8.15999706181246 7.84029388911739 8.20102241458652 6.52377478452398 9.44728165812858 9.56965640402922 11.2047530482553 10.6307547723075 10.5999730544773 10.0692591848451 10.0053110298466 9.85472091522919 9.79123450974434 10.4034605300448 10.9550350742208 11.5140265626472 11.8973881130636 12.0589040018825 12.2379405175389 12.4991433307159 12.5420096553362 12.4918931999724 12.4068543428091 12.4484177233449 12.6627802056825 12.5244050358326 12.4849472325497 12.7983343238519 12.8615322657308 12.114737128635 12.1618745257549 12.8379788832381 12.186055029438 12.0082456489206 11.9477234625484 11.945261193766 11.9856237472618 11.9685485662043 12.7347389487689 12.8248003701383 12.9239004396237 12.7910853202572 11.5750207775048 10.5984772163362 10.5958916923831 10.538140997 10.4202824634936 8.71030348271949 6.142304791365 4.89741118536437 4.75345374504354 4.41950604000377 4.43945320527408 4.36528315418551 4.38348491776648 4.28534530753244 4.33368502768342 4.2528790828238 -9999 -9999 -9999 -9999 -9999 -9999 -9999 -9999 -9999 -9999 -9999 -9999 -9999 -9999 -9999 -9999 -9999 -9999 -9999 -9999 -9999 -9999 -9999 -9999 -9999 -9999 -9999 -9999 -9999 -9999 -9999 -9999 -9999 -9999 -9999 -9999 -9999 -9999 -9999 -9999 -9999 -9999 -9999 -9999 -9999 -9999 -9999 -9999 -9999 -9999 -9999 -9999 -9999 -9999 -9999 -9999 -9999 -9999 -9999 -9999 -9999 -9999 -9999 -9999 -9999 -9999 -9999 -9999 -9999 -9999 -9999 -9999 -9999 -9999 -9999 -9999 -9999
[truncated: 1,587,499 more chars]
