# Supplementary material for: Combining temperature-dependent life table data into Insect Life Cycle Model to forecast fall armyworm Spodoptera frugiperda (JE Smith) distribution in maize agro-ecological zones in Africa
Source: PLoS One. 2024 May 6;19(5):e0299154. doi: 10.1371/journal.pone.0299154 (PMC11073722; doi:10.1371/journal.pone.0299154)
Supplement: S1 File — (ZIP) [file pone.0299154.s001.zip › results_2.6/PhenologySims.r]

PAR_DEVE<-MOD_DEVE<-SLOPE<-MOD_DIS<-MOD_MOR<-PAR_MOR<-MOD_TAZ<-PAR_TAZ<-MOD_OVI<-PAR_OVI<-list(1)
SER_DTIME<-SER_DRATE<-SER_MOR<-SER_TOVI<-SER_ROVI<-list(1)

 ### Egg ### 
# development_time #
MOD_DIS[[1]]<-"logit"
SLOPE[[1]]<- c(slope=139.46)
SER_DTIME[[1]]<- c(slope=139.46)
# development_rate #
PAR_DEVE[[1]]<- c(alph=9.727672669794384,k=939.45379993919,b=0.18416477217177588,Tmax=37.56301683346445,Dt=2.9494954601820984)
MOD_DEVE[[1]]<-y ~  alph * (1/(1 + k * exp(-b * x)) - exp(-(Tmax - x)/Dt))
SER_DRATE[[1]]<- c(alph=0.14409918221847318,k=0.004839860179828823,b=0.011010981546229514,Tmax=1.2055615645847273,Dt=1.3437849090092355)
# mortality #
MOD_MOR[[1]]<-y ~  1 - 1/(exp((1 + exp(-(x - Tl)/B)) * (1 + exp(-(Th - x)/B)) * H))
PAR_MOR[[1]]<- c(Tl=21.644088116995704,Th=21.643619272872268,B=3.436427497817447,H=0.023411240433599295)
SER_MOR[[1]]<- c(Tl=6.44452109565512,Th=6.444893647041027,B=2.008569612737835,H=0.0190376196230766)

 ### Larva ### 
# development_time #
MOD_DIS[[2]]<-"logit"
SLOPE[[2]]<- c(slope=29.11)
SER_DTIME[[2]]<- c(slope=29.11)
# development_rate #
PAR_DEVE[[2]]<- c(trid=22598.248215491505,D=1.5715705608523646E8,Tmax=67.76324067598266,Dt=2.7128667336195016)
MOD_DEVE[[2]]<-y ~  trid * ((x^2)/(x^2 + D) - exp(-(Tmax - x)/Dt))
SER_DRATE[[2]]<- c(trid=0.025615578012720765,D=3.633282613414E-6,Tmax=2.892857272255809,Dt=0.2160478192880048)
# mortality #
MOD_MOR[[2]]<-y ~  1 - 1/(exp((1 + exp(-(x - Topt)/B)) * (1 + exp(-(Topt - x)/B)) * H))
PAR_MOR[[2]]<- c(Topt=24.789197880966267,B=1.7589076956184657,H=0.017118082577897608)
SER_MOR[[2]]<- c(Topt=0.08442220558613062,B=0.0644529935428905,H=0.0018424942872790114)

 ### Pupa ### 
# development_time #
MOD_DIS[[3]]<-"logit"
SLOPE[[3]]<- c(slope=21.71)
SER_DTIME[[3]]<- c(slope=21.71)
# development_rate #
PAR_DEVE[[3]]<- c(Y=0.009755255634403957,Tmax=33.231265071655535,p=0.09202301513119801,v=0.5813933119924934)
MOD_DEVE[[3]]<-y ~  Y * (exp(p * x) - exp(p * Tmax - (Tmax - x)/v))
SER_DRATE[[3]]<- c(Y=0.0,Tmax=0.0,p=0.0,v=0.0)
# mortality #
MOD_MOR[[3]]<-y ~  y0 + a * exp(-0.5 * (log(abs(x/x0))/b)^2)
PAR_MOR[[3]]<- c(y0=0.17363771054736102,a=-4.117094255637647,x0=22.36412738822875,b=0.04377997717327687)
SER_MOR[[3]]<- c(y0=1.1313154847008408E-5,a=0.0018361692162578176,x0=0.03683906477222556,b=0.04446793186427492)

 ### Female ### 
# development_time #
MOD_DIS[[4]]<-"logit"
SLOPE[[4]]<- 10.63
SER_DTIME[[4]]<- c(slope=0.351)
# Senescence #
PAR_DEVE[[4]]<- c(trid=992834.7013658156,Tmax=38.567,Tmin=21.674764291547973,D=8.273000083844354E8,Dt=0.01722,Smin=0.09489949915088698)
MOD_DEVE[[4]]<-y ~  trid * (((x - Tmin)^2)/((x - Tmin)^2 + D) - exp(-(Tmax - (x - Tmin))/Dt)) + Smin
SER_DRATE[[4]]<- c(trid=1.4594876679235653E-6,Tmax=0.0,Tmin=0.3449893099373216,D=1.7515167156513986E-9,Dt=0.0,Smin=0.005613460424963569)
# total_oviposition #
MOD_TAZ[[1]]<-y ~  y0 + a * exp(-0.5 * ((x - x0)/b)^2)
PAR_TAZ[[1]]<- c(y0=-88.50845084748875,a=1005.3842776943502,x0=23.014446089357815,b=5.488410405563993)
SER_TOVI[[1]]<- c(y0=42.23125391227943,a=37.76552651427366,x0=0.22693796943982117,b=0.054424665221739256)
# Age-relative oviposition frequency #
MOD_OVI[[1]]<-y ~  (1 - exp(-(a * x + b * x^2 + c * x^3)))
PAR_OVI[[1]]<- c(a=-0.1182549843664568,b=1.1790548975676038,c=0.7688734371138054)
SER_ROVI[[1]]<- c(a=0.5851155359427149,b=1.9825959759382088,c=1.5719410480432445)

 ### Male ### 
# development_time #
MOD_DIS[[5]]<-"logit"
SLOPE[[5]]<- 8.63
SER_DTIME[[5]]<- c(slope=0.313)
# Senescence #
PAR_DEVE[[5]]<- c(b1=0.019956425341646312,b2=0.07732400761601352)
MOD_DEVE[[5]]<-y ~  b1 * exp(b2 * x)
SER_DRATE[[5]]<- c(b1=0.010732547216297838,b2=0.01833609837393629)
fenologia<-list(MOD_DIS,SLOPE,SER_DTIME,MOD_DEVE,PAR_DEVE,SER_DRATE,MOD_MOR,PAR_MOR,SER_MOR,MOD_TAZ,PAR_TAZ,SER_TOVI,MOD_OVI,PAR_OVI,SER_ROVI)

modelim<-c(54,55,17)
modelm<-c(56,25)
estadios<-c("Egg","Larva","Pupa","Female","Male")
hfeno<-histlife(estadios,fenologia)
xi<-0.6747217473582221
