# Supplementary material for: Combining temperature-dependent life table data into Insect Life Cycle Model to forecast fall armyworm Spodoptera frugiperda (JE Smith) distribution in maize agro-ecological zones in Africa
Source: PLoS One. 2024 May 6;19(5):e0299154. doi: 10.1371/journal.pone.0299154 (PMC11073722; doi:10.1371/journal.pone.0299154)
Supplement: S1 File — (ZIP) [file pone.0299154.s001.zip › results_2.6/Ro.asc]

NCOLS 535
NROWS 391
XLLCORNER -25.5
YLLCORNER -47
CELLSIZE 0.1666667
NODATA_VALUE -9999
-9999 -9999 -9999 -9999 -9999 -9999 -9999 -9999 -9999 -9999 -9999 -9999 -9999 -9999 -9999 -9999 -9999 -9999 -9999 -9999 -9999 -9999 -9999 -9999 -9999 -9999 -9999 -9999 -9999 -9999 -9999 -9999 -9999 -9999 -9999 -9999 -9999 -9999 -9999 -9999 -9999 -9999 -9999 -9999 -9999 -9999 -9999 -9999 -9999 -9999 -9999 -9999 -9999 -9999 -9999 -9999 115.78693300348 110.354233348763 101.615675324532 93.970679868896 87.7700626624195 83.2799406174516 79.4622805249287 76.6065173036318 73.7906724251584 70.8913692531393 68.5607555842835 66.5428424597019 64.6875739446509 62.974633645277 60.9310950029558 60.5477042461326 60.2958876483765 60.9015032387905 60.6123841318774 59.943328622319 59.8771251967263 59.0549481224153 58.9608723833575 62.9251129597202 67.6960517953936 72.2589628653271 76.2942697845418 78.6279942503236 74.584704475101 73.5817278985692 69.9551480537138 68.7542231321069 67.9850609991432 67.439269995363 67.4239929599113 68.2732281015934 68.1433624778819 68.195621337308 67.7163367775389 67.0608539249274 66.6290808783523 66.2030575461024 65.5440286002319 65.1558969466338 64.7502289432335 64.153647625003 63.7521744331511 62.5570815682981 64.5682537436006 67.1441723776517 66.8075945799802 66.4642326215105 66.0521465690499 65.4925283138667 65.0217250071553 64.9358688955752 64.803074383356 64.9728088431966 65.0814953488495 64.9886460506854 64.7281506477416 64.3429037468224 63.9445878447153 64.0240431690125 64.2759611573037 63.6331584230273 63.3943181557121 62.6725600057151 62.4918052969579 62.1530015879474 61.5059580751984 60.7260706466993 60.1135157515413 59.554977633563 59.0851713267794 58.143390469339 58.0269595539672 57.9301878344907 57.67448084093 57.8263960095936 57.7607605844737 57.8303194943185 57.704737167844 58.2530663613741 58.9166457703921 59.0191766952827 58.9133369302711 59.1310877965723 59.2464668819616 59.087443250706 59.2385226515361 59.5108111854617 59.7677728410305 60.1816287868285 60.3019588175466 58.6842095378777 58.7758193991521 60.265086987711 58.6879292807301 57.4098706930904 56.6904384939618 57.1953735646649 58.0335903847678 58.3759032744254 59.4669486322305 61.1163395226088 61.6773960559182 62.4343971073719 63.439438884227 63.8311260491267 63.0716503951677 62.4824705355765 63.2017045297942 62.5396186500427 61.814989873467 61.831127976473 61.8380405134842 62.5811581704557 62.0893307679288 60.9955668796677 60.8167895850366 61.1495986901619 61.4685919755666 61.4845964605718 61.2198803258287 60.9004435149728 61.1346510103213 60.9999297017414 61.3319294126555 60.3568900573715 60.8997483938902 60.8571105822487 60.9245805396256 61.1334666884858 61.5813755157054 61.7861347446398 62.4027350106593 62.6117876533934 63.1545851772956 63.6673075328812 64.571512565421 65.4452553165932 67.0333555642052 68.21620502232 71.1624949150319 72.4572676875053 74.5322442371452 78.304506761624 80.6880752494646 94.2141927285384 92.4875726625751 82.0374367376955 77.3095572568872 75.8116218726948 73.2621444010533 71.549978069577 70.4202647600092 69.9264572822235 69.5199084866899 68.6309785282755 68.3449153144822 68.2836996359304 67.7926414867398 67.7121838567985 67.6360682216522 67.649225694082 67.6078859912824 68.2562077664468 67.9191467581361 68.1215025766158 68.1181509278329 68.0682860485914 68.1193765736443 67.9510222598415 67.8983250697753 68.0587606855886 68.22034937102 68.6093763252426 68.9360439535939 69.4836431844634 69.3730860800091 69.7349997241946 70.169320715032 70.3894996402316 71.1164432440013 71.2128558052124 71.6708170070761 71.4185699410139 71.1625313859191 70.6919695459624 71.101767112887 71.2089944638236 71.0783816853962 71.6569853487128 72.4281708069951 72.6468366279136 73.4638928349684 74.0178831209787 74.1845849533221 74.9708363619655 75.2907883273157 76.262323491782 77.3904499072241 78.4378948373365 78.8397019816273 79.3357061045748 78.4825753501124 77.2518637734891 77.6325348882422 80.1449328799175 81.8069501575335 83.5952826795643 84.0202384655282 83.4295432936691 84.2493691522863 84.8694171252655 84.3502719217118 84.4916553157701 84.7748999425801 85.3016911856977 86.2953685741808 86.8767821211957 87.9092303712344 87.807508278877 88.2342618019909 88.1833855829724 88.2789668996148 88.732919865434 87.8167490420612 87.0143706571887 86.0023025192643 85.2451956981827 85.2205630042962 85.2537906128143 85.3435212815018 84.1532921911915 84.3528552906869 85.1043065310338 86.2376992010086 89.2396288057511 89.2372528119266 88.1306504848423 84.9084245970245 80.9780141046576 78.1799899925759 76.7114653780081 75.3742901033443 74.1988072261692 73.7242081126425 73.1172437946808 72.4211302429697 72.2236604613447 71.7801217966675 71.9702966008426 71.8661909838297 71.6843000017053 70.6543663532183 71.5882442017964 73.2213342456374 74.1297389442162 75.3140202013266 72.7433098221375 68.9731460929081 67.3648303716265 66.9905173610694 66.0272338221506 65.2150638121792 64.5566014392868 63.1920684365765 61.7521207754162 61.4486423135974 61.3798831784546 59.9011578848177 60.0311317190132 58.1602434147386 56.8722949160646 56.3031549383311 55.9334387833787 54.8336075874286 53.572533045021 53.1193367794761 52.4107234099014 51.4202960713375 50.5917910489098 50.8154198218661 49.5345675078197 49.3808194755491 50.3542274099791 50.7692663361665 52.3454050580006 54.214219527863 55.2672753712508 56.6506304095573 58.6047698861743 60.7222310696502 61.0590950751516 60.1625608940797 59.0960244548236 58.4647375154295 57.9657757407274 56.5020669476615 56.5779571150294 57.1852258608422 57.8591729474234 58.7561458208613 59.3949687827335 60.3229204456865 61.0239811799937 62.3444522863516 63.4617154536555 64.3990509038019 67.0853841812309 68.9210406781402 71.016802378504 74.3640584936617 83.1614670602072 95.2479956463902 108.984614246808 134.460664741095 127.820773573608 110.429763766885 105.018633964372 82.8393770626412 109.547491771883 100.446232170577 109.401758791883 91.7479864449982 82.4290322668182 81.6906956667516 -9999 -9999 -9999 -9999 -9999 -9999 -9999 -9999 -9999 -9999 -9999 -9999 -9999 -9999 -9999 -9999 -9999 54.9283764936962 59.385975584338 68.626830013864 80.1770262572969 127.874199664699 156.73405168309 154.35851186964 114.272633496986 109.757458286192 97.8383416530909 93.4421352055768 108.719894311456 106.628892589008 101.572787161684 104.659319330651 100.51799070127 95.2696595828207 91.8712379253194 89.7379973500085 89.198551963192 89.1780079130956 89.7904908143148 90.4784063987162 91.3918355621429 92.8653387818902 93.8104007703684 95.1029123373809 96.0919496144859 97.4587592876316 99.2029687770953 100.754152180748 101.691192348387 103.214034103759 104.364894762153 105.578583657603 106.806632391717 108.680795688787 109.927940220148 110.864147742267 112.48929089056 114.15097992954 115.680171140946 116.982212815946 118.320698770068 119.12585678207 119.504528203206 120.512571547819 121.099611906214 121.21754491478 121.290200670885 122.175046679791 121.777303368499 122.406835668661 122.515918809694 123.221009328158 124.147380931448 123.42574158893 122.843356778423 122.821898010632 122.669213350144 122.385831196773 121.72200107817 121.177298720837 121.250274562902 119.703814379724 118.001097768813 115.490103895285 113.245213341386 110.625778214408 107.49505279435 104.98360948697 102.138910293932 99.6048479484427 97.8472161765139 96.1687701613872 97.2731492777917 100.634149064484 104.943440568905 110.639058870695 116.714430645836 122.428694273212 127.374751401457 134.665280357648 139.974977028329 144.616637175593 147.825345068564 150.332300813451 152.460771317263 153.983402008521 157.075578904608 153.074671677277 -9999 -9999 -9999 -9999 -9999 -9999 -9999 -9999 -9999 -9999 -9999 -9999 -9999 -9999 -9999 -9999 -9999 -9999 -9999 -9999 -9999 -9999 -9999 -9999 -9999 -9999 -9999 -9999 -9999 -9999 -9999 -9999 -9999 -9999 -9999 -9999 -9999 -9999 -9999 -9999 -9999 -9999
-9999 -9999 -9999 -9999 -9999 -9999 -9999 -9999 -9999 -9999 -9999 -9999 -9999 -9999 -9999 -9999 -9999 -9999 -9999 -9999 -9999 -9999 -9999 -9999 -9999 -9999 -9999 -9999 -9999 -9999 -9999 -9999 -9999 -9999 -9999 -9999 -9999 -9999 -9999 -9999 -9999 -9999 -9999 -9999 -9999 -9999 -9999 -9999 -9999 -9999 -9999 -9999 -9999 -9999 -9999 -9999 112.098633054135 106.91647931708 98.9124260334167 92.5615734087465 86.5550065415164 82.711890483549 79.5934177669456 76.4850187663616 73.5108302486624 70.8246806966931 68.3850605506619 65.8437407050275 64.0396920365314 61.6421693381578 59.8984463196636 59.3457947189926 58.8580860835973 58.1386294170236 58.590423549036 57.6752394292434 59.530802814958 58.7564358918107 58.2950002209552 61.1663004989867 63.8070207494971 70.0893732616436 74.4065725216338 75.2308089450461 71.3968137748017 69.2525594491229 67.4857902741873 67.3498602023442 66.7871472246751 66.9317220921599 67.1359276170991 67.1678138025302 67.1353821849097 66.7516217037159 66.511727132672 66.3330467320274 65.7933658452588 65.6030548082341 64.7351169661195 63.9115306821393 64.140593424985 63.3252476236194 63.1193064503636 62.6185099113048 59.6153997851783 60.4896068340903 66.4144528741497 65.7058983510789 65.3724448360004 65.0775228290778 64.3529004065796 64.6879746177994 64.4247016044561 64.289684699169 63.9041826970073 64.2111627171677 64.4975127630078 64.2102723667673 64.114205936518 63.9565091104115 64.0864151278881 63.7781673883123 63.4757325809102 63.4044174219965 63.1059372329713 62.6229244863848 62.052968859446 60.885997207066 60.6332358273551 59.6101331826423 59.3492252369142 58.5643033765054 58.350010453755 58.1175058725827 57.8974411477607 58.09000711657 58.0359368136829 57.8774140640473 57.722969552406 58.3813307535584 58.6023856943496 58.4430464246691 58.4429355524881 58.7072338281413 58.7702499857045 58.6142350520911 58.8838542780375 58.7240744994946 58.4487234864619 58.2849279354232 58.2351373055573 58.2171653891639 57.6211710348867 59.1067810127692 57.4621228695841 55.821714386047 56.2992757047476 57.1060499831339 57.2961560295308 58.3769798960197 59.1178963472514 60.4797994831945 61.0321986567381 61.5643048388531 61.3156849260736 61.5241181324339 61.3164049935496 61.4692723441769 60.7459552855118 60.453755790241 60.3560116668688 60.3458535104638 60.7549527912778 61.3313536960405 60.6207164791992 59.7959260396341 60.5476820512499 59.9662824662227 60.76273477909 60.6588396099423 60.597320814522 60.6613414857041 60.2506500551175 59.7592099400322 60.3634194988146 60.4663000390322 60.6675760454658 60.5567229686043 60.5470798647136 60.8834787211898 61.932444810181 61.6181475094555 61.7804399693206 62.12431741185 62.7962488672113 63.3141670266423 63.8638990544397 64.4503341122354 66.1101342112729 67.4932502009658 70.0105107244647 72.5774503950623 77.7838511637451 84.7503193256237 85.9074200279193 98.8710997253757 90.5969875238998 85.1365770584887 79.4533543928136 75.4898276219483 73.4826913871346 72.3428364885496 71.23418049974 70.3289841290137 69.9005195162645 68.9763775538709 68.6889532829107 68.3097942884651 68.1416748929197 68.066030674708 67.8717070259666 67.7361214667646 67.8567010910853 68.0792892298889 67.9154937943225 68.2066086296221 68.2405489555395 68.3311965454552 68.2837127234113 68.6054690859908 68.480003117971 68.8782318278531 68.7318506195211 68.9945021287881 69.0939011939783 69.6162448607628 70.2754747221046 70.3933057139138 70.4238836653247 70.7553041499731 70.888286986366 71.1757277485393 71.5478480468346 71.4287558652989 71.1035745698826 70.5781323829201 70.4693479641639 70.5201578723111 71.080971339768 70.9261765396383 71.3314681074113 71.8387825489042 72.6268139490939 72.9596215435839 73.576563274592 73.5825274926325 73.9977040174183 75.2770995097801 75.9678122549299 76.9904492049088 77.568745390222 77.6490697573378 77.4891569925202 77.6628944515026 76.9812728995113 77.2394208642266 78.0321094440735 79.3583232737259 82.0987341858604 83.3477776185704 82.9344063235001 82.5719756368792 82.4827124513308 83.0018574153956 83.0862163793029 83.6156077264112 83.9958294569184 86.2436844014111 88.0353354810459 91.2715367887327 91.5936367674517 90.9409641493671 90.3515094321738 88.2997406887205 87.46312719308 85.4736868316851 84.8845737703745 84.5777101381491 84.3195654382381 84.7053449318582 84.5848736792678 86.1046364496938 89.1781221487133 91.211447209556 92.5657192212959 92.896754110489 89.2016852914896 86.3771742111269 83.0294132934444 80.2485291741308 77.834836912422 76.48843555788 75.0122581949417 74.140154341908 73.6019658366708 72.8769505722091 72.5908084259297 71.993834469754 71.7331322365715 71.5674501937082 71.731771475663 72.2165002373013 71.7608752920305 72.332817430678 70.7831615304321 71.6041344426623 71.1479154227471 68.9679686098539 67.6784204347376 66.0573520271205 65.548732507103 65.1236717637208 63.9571961871426 63.2442883172083 63.0048600701338 63.420186554573 63.3443913782175 61.7654271558461 60.6847234697838 59.8872560842573 58.7700418362435 57.4571434924407 56.6940743335388 55.2779706688529 54.175048002798 54.028889096507 53.4245357871597 52.8679028333327 51.5606499011369 51.0944674903974 50.5959811481963 49.8451454335472 49.7375919606498 49.7758668339048 50.40504311509 52.1597271489495 53.4419813327709 57.0045814372232 58.5225162545279 59.3023222017189 59.7127078838557 59.3662995232777 59.982538137129 59.3210519015765 58.0933477366997 56.9884666014518 55.0364408646676 54.8939145149643 55.8945173874594 56.0473760283137 56.3678238388025 56.5621160708304 56.9057568142919 57.5431523612359 57.8326178588314 58.1388499797832 58.6321733998236 59.9182929512187 63.0775303041566 65.1803268610851 71.3844862923856 79.3398537376388 88.3403297390718 99.1205419950603 114.201981041048 102.077951050135 95.2575792462032 82.4847332276969 84.3809813077948 122.084881554551 132.643205749274 142.606774803881 109.346851892459 86.6364113037732 82.6488997929532 -9999 -9999 -9999 -9999 -9999 -9999 -9999 -9999 -9999 -9999 -9999 -9999 -9999 -9999 -9999 -9999 -9999 52.8063267856861 56.6869258444272 61.2315689101571 63.0493995779396 77.3278610779275 116.109963615468 145.852294185071 152.337508683609 146.192647954145 137.886626089428 100.374132671499 95.3865900180151 99.2849636289517 102.809962275704 106.557477566558 100.813988555662 94.8203932954063 91.5925533625923 89.8991211764813 89.4594405261733 89.8125262455635 90.5534756506553 91.7298947810582 92.817383707986 94.3943182296091 95.5016363610815 96.8175461431302 98.3102191119495 99.3630715692198 101.073486914744 102.612133963388 103.951130827919 105.376585205549 106.848524928766 108.25004910061 109.235005079389 110.52354266003 112.579406990092 114.208290889197 115.593377716176 116.883688970425 118.157252643726 120.207726256961 121.534529856624 121.726307581162 122.958777100951 123.988059838076 124.499877428459 124.890466876943 125.732195057567 125.361998201203 125.725420690765 126.718167389884 127.183461842803 128.136945693145 129.697245977634 127.857616872771 127.557647359947 127.971421598666 128.259729351202 128.30977579975 127.251246785597 127.118799590778 126.285709893925 124.913060152558 123.301001359125 121.056244206798 117.849328948143 115.298929898945 111.842807290323 109.193565960531 105.370648343158 101.585956140136 98.4716068259397 96.3287882682867 96.9718613042527 101.700287798824 108.424962539424 115.735982919856 122.710702375265 128.450602319438 135.04772909451 143.712354776989 145.616902533255 140.763376859177 145.004832990608 152.104245403585 154.13340832685 149.150833188515 159.946611318499 -9999 -9999 -9999 -9999 -9999 -9999 -9999 -9999 -9999 -9999 -9999 -9999 -9999 -9999 -9999 -9999 -9999 -9999 -9999 -9999 -9999 -9999 -9999 -9999 -9999 -9999 -9999 -9999 -9999 -9999 -9999 -9999 -9999 -9999 -9999 -9999 -9999 -9999 -9999 -9999 -9999 -9999 -9999
-9999 -9999 -9999 -9999 -9999 -9999 -9999 -9999 -9999 -9999 -9999 -9999 -9999 -9999 -9999 -9999 -9999 -9999 -9999 -9999 -9999 -9999 -9999 -9999 -9999 -9999 -9999 -9999 -9999 -9999 -9999 -9999 -9999 -9999 -9999 -9999 -9999 -9999 -9999 -9999 -9999 -9999 -9999 -9999 -9999 -9999 -9999 -9999 -9999 -9999 -9999 -9999 -9999 -9999 -9999 -9999 108.740923301281 103.425699243622 96.8000283623173 90.2417437965766 85.7039148027212 81.4488536534447 78.5077220784019 75.9718313250877 73.5247110934984 70.1791576008882 67.8637391736243 64.9976753321174 62.4285244613425 60.8630625897313 59.2776911170866 58.3935395359939 57.8513825706532 57.4717752908028 56.4693838366167 57.4578952173664 58.2057913044513 57.2456711379717 57.0305107641517 63.466984806104 65.2561528886825 70.0593094431404 73.6880395536533 74.9621649564262 74.8286821933482 69.2193030074787 65.6557697233237 65.4640494676322 65.4030570288892 65.931716924695 66.1879199775761 66.4788899930602 66.2710185022142 65.9587352136001 65.4271100818218 65.0804069652434 64.9945898591709 64.4604807093332 64.0005564096864 63.3511679588824 62.8970580921245 62.5023565683888 61.9761330077181 60.9260415258666 58.957401306747 55.532161154139 56.188386611363 55.732587123712 63.189940304542 64.2738331842673 63.9466871696816 63.8052106241956 64.0943163819047 63.8133232050325 63.9886039189364 64.1705849672318 64.4130020610562 64.2921865907833 63.9241652794282 64.0567280638248 63.6396468595406 63.8986186055515 63.6848308044445 63.5959857449139 63.3832634168834 62.9278472264511 62.1710143261051 61.6046377829585 60.8611169621593 60.2559818950655 59.7181267680155 59.1950228776699 58.8654195080965 58.3307885788046 58.1502564589271 57.9484956292652 58.2785382295562 58.2928287556427 58.3160940533005 58.3930896549348 58.5155359534418 58.5156969177291 58.7138893683288 58.4193380313123 58.391133367013 58.393610857195 58.6191546067263 57.7273171219735 57.2119152011426 57.3760446385111 57.235944995101 57.6938769933694 56.1171336980801 57.0893011445537 55.6022704284737 55.4028925927411 56.0588616819084 56.679878526854 57.3887576737807 57.749754867026 58.3338634636483 58.6970237346537 59.0859277762628 59.8675753813263 59.8563007824026 59.5704204312299 59.340384883889 59.0170887150527 58.7613443624316 58.9845052224837 59.3926959006182 59.3991503000322 59.3385726366709 59.7508156002813 59.1082698805037 59.9140155799146 59.8314358122055 60.0085915969192 59.4735737652812 59.7958387430831 59.9720363185541 59.3145637035324 59.2384380061956 59.377882213842 59.6377340663189 61.0239973114419 61.2201561200505 60.9900270344042 60.378105818458 60.6847536797351 60.7618091869318 61.8214711066941 61.9177137661972 61.6024634036987 62.260564787406 62.795548083583 63.4583976269996 64.3150505204005 65.3011484235998 67.7979394370447 69.4894604339991 72.5522117011348 76.7567289597262 88.4681648136914 100.253242162676 110.677450170241 88.8717746978712 84.3642705224267 82.511522214308 79.8072774024021 76.6546773346514 73.28499948045 71.4391504062073 70.6866737287368 70.0284648113214 69.4915026823331 68.9873131555734 68.6425838794604 68.5039145452108 68.1031384254398 67.7546773876624 67.8868809392325 67.7472516261606 68.2306908292656 68.3934853017682 68.500741576223 68.6240149000824 68.6061959508728 68.9397893231023 69.1090574457776 69.1742425969745 69.1632104487218 69.2032256272942 69.6934941929304 69.9344319982047 70.2560723140903 70.651054258585 70.5822258714766 70.7643275697379 70.905661627123 71.3088784795353 71.4541673519777 71.0547882663315 70.8772399250925 70.6039962871186 70.1430284850639 70.2350582763082 70.3051199991564 70.151329012443 70.0334514341641 70.2097522755375 70.4397023559489 70.8026505618822 71.3927875123862 71.719376953025 70.3834148437589 70.7120306931444 73.3869322464267 74.7176692758142 75.5628388783332 75.6453139920362 76.4366846927443 76.0506327515342 76.6163031077454 76.3722467128825 76.0158695558228 75.5579029711347 77.538079384394 80.1027389531187 81.1969783363215 80.6728745420548 80.4181608587642 80.7342492003923 80.9853901011071 81.0063807804531 81.93078447192 82.5027401094874 82.0578974191684 85.6621488402986 92.4254373718964 99.1865453697465 98.3607787768453 97.199297478254 95.3608240719853 92.954423791105 89.8052114272497 90.188267387126 88.6259302950854 89.6423648265932 91.9485901017659 95.7156755625533 95.2881877283115 99.9483099347928 98.7566492619274 96.0851791291799 95.0091385706582 91.2041877551429 87.2596167455091 82.5684754813813 79.1526169787835 77.2809649740474 75.8748943142216 74.8169813520148 73.8770421950432 73.005914096807 72.8625009524545 72.3201001243148 71.8002918233257 71.3875611969689 71.3696577857886 72.6284121702096 73.24446608951 72.6030262286698 70.8152242833024 69.680530077751 68.8112524631711 68.7017599040324 67.6868248500379 66.1054313143384 65.7899927554279 64.6919532831754 63.981917227612 62.954365885454 62.4668405599403 61.9919031713637 61.4345557915328 60.8950696000826 59.6247618470463 58.9444876323232 58.1496410336399 57.1026774310412 56.4535093521058 55.9592385260137 55.0855602324667 54.7693369914672 54.7671243565746 53.6335690434352 52.2189452437082 52.3251662903801 52.3085657803989 51.5755992647351 50.6033863623408 50.6926589137067 50.3859553733116 51.0420913996468 52.6740612623606 53.3279119725168 54.2171044751385 55.7194822355939 57.3794532472817 59.1777605132247 58.1881516998931 58.5412114491896 58.2763026543624 56.7690866765025 55.6351480726026 54.0355128818407 53.6374239784676 54.1373101444243 53.8342275936891 53.6086159698049 53.9354899091316 54.4428731448688 54.5990061970292 54.1311595290099 54.1507742985216 55.4149236259246 57.1654294524264 59.2678253111662 61.5599298442287 70.4351002513061 73.7558708531273 74.1686248252404 86.2504126776535 90.4294696255449 72.0809508964573 88.4112657364899 70.792562306588 79.9874381508117 112.048433764438 146.466482242174 147.593744634415 142.700666670139 94.7456532328142 86.4935724720419 82.0814067935592 -9999 -9999 -9999 -9999 -9999 -9999 -9999 -9999 -9999 -9999 -9999 -9999 -9999 -9999 -9999 -9999 -9999 54.3238443029794 54.9916348811548 56.311816625638 62.5117875026817 75.7132504276696 116.390976482637 126.234304774054 138.653594259887 140.436720911751 135.942398587836 98.51756235654 105.385135007134 110.213264788509 108.777419173889 103.73111902029 97.382768549221 91.0750900633326 89.5793712819632 89.9767326162322 90.9987953678982 92.2807466808312 93.645472179897 94.4825782604284 96.2614384189589 97.3155084815099 99.1886882702952 100.313982075888 101.542831353608 103.608485262984 104.980342334218 106.428454403933 107.733000756478 109.35369149522 110.768805569238 112.877496240753 114.435769413248 116.464701120552 117.590830560108 118.956180456915 120.142685344697 121.684266668533 123.496217568149 124.287788944088 125.33665491692 126.959362216541 128.358850415601 128.81149036054 128.842947082034 129.127240783845 129.967880618403 130.626866303953 132.144797357353 131.878802910349 133.981299490535 134.011998823086 133.554686250328 134.216068793092 134.448366976186 134.599969317133 134.158760536437 133.950595844044 133.58622587281 132.535904686359 131.477420860846 129.759152558018 126.93865751384 123.76549539516 121.069695736168 118.09970524728 114.294877685125 110.541832154293 106.41538995276 101.831852727691 96.5222263225828 96.4435998142748 104.730726581938 113.578756473489 122.481359904035 130.97850329066 138.501521315368 146.281427377175 154.728552522947 150.865406711622 -9999 -9999 -9999 -9999 -9999 -9999 -9999 -9999 -9999 -9999 -9999 -9999 -9999 -9999 -9999 -9999 -9999 -9999 -9999 -9999 -9999 -9999 -9999 -9999 -9999 -9999 -9999 -9999 -9999 -9999 -9999 -9999 -9999 -9999 -9999 -9999 -9999 -9999 -9999 -9999 -9999 -9999 -9999 -9999 -9999 -9999 -9999 -9999 -9999
-9999 -9999 -9999 -9999 -9999 -9999 -9999 -9999 -9999 -9999 -9999 -9999 -9999 -9999 -9999 -9999 -9999 -9999 -9999 -9999 -9999 -9999 -9999 -9999 -9999 -9999 -9999 -9999 -9999 -9999 -9999 -9999 -9999 -9999 -9999 -9999 -9999 -9999 -9999 -9999 -9999 -9999 -9999 -9999 -9999 -9999 -9999 -9999 -9999 -9999 -9999 -9999 -9999 -9999 -9999 -9999 105.568107959926 100.915967750548 94.289453998532 88.3131618213905 83.4990429173613 80.0038264248261 77.4264002318512 75.0749390397824 72.8871311011857 69.4584093855389 66.2497586596314 63.5726000799138 61.3930028606408 59.5395696421596 58.527318291104 58.1291901742175 57.0849058500158 56.1447783098223 55.0229755591181 56.1295190390341 57.072760579027 55.5612303138987 60.061281328623 65.7379840490888 67.9707931957216 72.4881423539123 75.2776103184738 77.3731600796834 72.4849550262268 65.1126291236625 63.0124873237336 63.2123497484128 63.8637951015107 63.8558774925992 66.4147942456243 66.3184463451167 66.2685077073931 65.6809021037667 65.0637313993883 64.7531587397493 63.8742005574465 63.6800900753774 63.346750181756 62.1709576423076 61.3607981871778 60.5773667095777 59.4931667916556 58.6103445134547 58.3832341564371 58.2890169683233 57.1229043575305 54.1350789027986 58.010734607006 63.4434211948297 63.8164791047305 63.1880471032504 63.3325707786218 63.494705946241 63.7565141389516 63.8757261569754 64.0730911503881 64.0227606161802 63.9443403846913 64.166955802688 64.3880158651024 64.2885578658299 64.2683389715742 64.0558428386233 63.809448491131 63.3294326251647 62.9016575652022 62.0866815036618 61.636266356006 61.0803863646598 60.3518056462492 59.7825556330576 59.0739033804471 58.7456593920474 58.5453684692899 58.2670487189708 58.5012331362898 58.5314518971704 58.621715845299 58.4888813677692 58.404559258456 58.3493267785377 58.3562858304337 58.0786526917177 57.9715752566128 57.9498895261649 57.1895547677178 56.6369577782981 56.6925469514667 57.2472038974691 56.7299737832068 56.1107950631991 55.8870919292185 55.4068819379783 55.0988229801466 55.8919469151125 54.7173181580705 55.3012413317767 56.1276696342531 57.1714078809239 57.8283166952972 58.1978156003977 58.645682926186 58.4391384348665 58.0041296395633 57.367893672099 57.6256419949231 57.7745029205824 57.3671705484728 58.0062132122131 58.1504075030068 58.6679984910269 59.0701031613733 58.8908130490289 58.5083759966561 59.047416532519 58.6742053251077 59.0525186524472 59.1205752393701 59.0632618618893 58.6647256415561 58.331889416134 59.0129649581784 59.2906605843812 60.3780296834644 60.482598699379 60.9573967904069 60.1914204358192 60.4718409947494 60.8883133282185 60.6002653857663 60.8584632856759 61.0282196609151 61.0937403044693 61.2848767321504 62.2778694109451 62.878229783309 64.0370825952534 65.1946772324242 66.5205596096878 68.364238271627 72.7767895177318 77.7786096643474 82.8317767542271 87.970527812884 94.5432684823714 84.499887784656 82.2143381287419 80.6282069668589 77.8391667092912 76.5177641332889 73.7501090151779 72.1004783761437 71.0582651158432 70.3679443821015 69.5520069307174 69.1140795027999 68.7285329371018 68.4746899423208 68.5138963849736 68.2611086479395 68.3174854102465 68.4222275575563 68.6795375872565 68.6283217145475 68.8081670465127 69.219741004833 69.318477262964 69.1684444481983 69.3458276282559 69.5808564767175 69.498249753828 69.7850621512927 70.2964874211743 70.2603643336356 70.6530031386543 70.7346774042677 70.6734500745838 70.7652624422346 70.9776896480427 71.0388603363691 70.8545024933589 70.4182270918769 70.0916709602064 69.7596557448431 69.2358119027884 68.8810541821803 68.7414069019124 68.6257271245701 68.6912174753415 68.948643362298 68.8566125065802 68.7366382415589 68.3675139267151 68.4390185569188 68.547727146317 68.5447747839588 68.9907280035959 70.3814998051691 73.2505235796317 73.1735396458317 73.5269892696447 73.2743864246747 74.0281871445266 74.5043048012837 74.1491729463549 75.0565112854805 76.3759709345233 76.442362338546 77.2166537440363 77.8872178241424 78.1014814940382 78.5024500248503 79.0213495081085 79.6544496229614 79.5790786071634 79.4353034861843 80.986614997549 81.0145339312284 84.5332166425093 99.9128224502656 105.782956826868 104.011679890967 102.839666119799 102.656370664836 98.964717282706 102.669518479879 101.523897157922 103.837642446492 101.692799796658 104.217773630316 105.366500656518 101.411981988008 99.4116357437497 98.0870188681818 94.8980094062437 89.1780481902443 84.308032757944 81.0914326854442 77.9684335210868 76.4670705546426 75.5241881695374 74.4718425816236 73.4831489909063 73.0057484769494 72.2491491723266 71.8803201882221 71.8599249048563 71.8163747330975 71.6505347428639 72.5408413475244 72.940480193739 71.0744257313317 69.2066756282584 68.1715235764403 67.1547433525542 66.2516904685068 66.7181582787895 65.0345040000425 64.9093274594678 63.7701089502537 63.1316093481953 62.430014441638 61.4932807014427 60.9482662566346 61.0470566023377 60.7039584270519 59.4500958080591 58.5183445793074 57.6325058401927 57.1860764926652 58.0070614454368 57.7725106052049 57.6708147136258 56.9852588409833 54.5471481754161 53.1484975608179 53.172654677105 53.717093419485 53.3172252358087 53.4771361452746 52.1510146617836 51.4482876956149 51.0812880642907 52.0367720094983 52.2418264761727 52.4506662158632 53.2539150928161 53.8432109637502 54.2888945158695 56.0004665843825 56.5780378445848 57.1726118021417 56.2794647838409 54.8986233718382 54.4905026888108 53.3414480380823 52.7999195456311 52.6135630535582 52.4326761885411 52.0457436100556 51.9948271447034 51.8706937332622 51.491099067287 51.0373457369295 51.2922419297978 53.7827328227578 51.8892192039059 51.9760857624574 54.4428052166903 61.087936775643 66.2580144036659 64.2909307273077 76.0176271576706 69.1865390451467 66.9060749539653 64.77542395211 64.2290960122462 83.1433939552882 110.114231609853 147.773305434098 135.108799370692 150.203305518799 108.468835322335 97.5836928358025 87.0354320154488 82.3892136289793 -9999 -9999 -9999 -9999 -9999 -9999 -9999 -9999 -9999 -9999 -9999 -9999 -9999 -9999 -9999 -9999 -9999 -9999 55.3504546872373 57.4550100553661 62.996312515728 76.909628205849 115.679354367983 153.409993118861 145.218204409587 137.953324967817 112.245566406654 103.116366975828 108.649626887239 109.381371030517 105.727926380693 98.7049035812913 91.8445740526831 90.9333093778959 92.2642046351932 93.0809907255549 94.60130991602 95.6709586129266 96.923574370157 98.3947212623075 99.9924406355342 101.064319793888 102.850333976923 104.535974158092 106.228159997876 107.543564700072 109.217327209895 111.095543165707 112.599721876197 114.87849148846 116.302727397335 118.564326369803 119.938090706438 121.479844452624 122.583760794817 124.317186351339 126.007513596139 127.677849881856 129.388521608307 130.371762353512 132.121886133101 133.242341172687 133.35511529454 134.381102094121 134.491227496267 134.763637305169 136.123743580202 137.732390976628 137.594297632009 139.425012046695 139.072794636406 140.385083532173 141.792060901803 142.46942086262 141.975714543009 141.266355201934 141.148477012898 141.418473877086 141.081405566145 138.785485338054 136.685903517568 135.597807722025 132.237629359676 128.45174209195 126.223711885688 123.114683658322 119.054589809759 114.615922361568 109.862710734544 104.474460087615 104.70571931615 113.44245334545 124.606304968094 134.831999998245 144.002586557826 152.626489694593 159.739043032355 160.657365991703 145.52698228082 -9999 -9999 147.317950172778 156.362943517039 -9999 151.427635644292 -9999 -9999 -9999 -9999 -9999 -9999 -9999 -9999 -9999 -9999 -9999 -9999 -9999 -9999 -9999 -9999 -9999 -9999 -9999 -9999 -9999 -9999 -9999 -9999 -9999 -9999 -9999 -9999 -9999 -9999 -9999 -9999 -9999 -9999 -9999 -9999 -9999 -9999 -9999 -9999 -9999 -9999 -9999
-9999 -9999 -9999 -9999 -9999 -9999 -9999 -9999 -9999 -9999 -9999 -9999 -9999 -9999 -9999 -9999 -9999 -9999 -9999 -9999 -9999 -9999 -9999 -9999 -9999 -9999 -9999 -9999 -9999 -9999 -9999 -9999 -9999 -9999 -9999 -9999 -9999 -9999 -9999 -9999 -9999 -9999 -9999 -9999 -9999 -9999 -9999 -9999 -9999 -9999 -9999 -9999 -9999 -9999 -9999 -9999 103.858433567471 97.861355461307 91.1535276516783 86.0223783140308 81.6331965979985 78.160811035262 75.4769303055651 73.2277521898822 70.7214712138139 67.1377988373694 64.1843759798788 61.4501459523655 60.2029872556041 59.1515393976991 58.0981548308207 57.402275040576 57.5118096494038 55.3633951990091 55.0500374928441 56.1459151084683 57.1044277382091 55.0831420581667 56.9073149397784 67.3713839180948 71.6973093539548 74.6842502506617 78.2163220025696 74.8230959073733 63.0806397422991 61.1501612748601 60.6521547257233 61.1130775917077 61.1746771717486 61.5895817322731 64.3175465648967 65.9781232340456 65.6891671374192 64.546054287575 64.3367734059867 63.4067028678626 63.34827455047 63.0675018078422 62.0312979762338 61.0201121650175 60.0325999045582 58.9108039314373 58.0237160824301 57.8982716647021 57.6390619383568 57.1979148434207 56.4794092906641 54.2786245974775 54.3295322989459 58.9854589688232 62.6221200247347 62.6180160474445 62.805860123328 62.907306009038 63.2912260313335 63.8691161714368 64.0422499235168 64.5844586499959 64.2227215156384 64.3763485389723 64.3183317944603 64.5939655629774 64.4561762416715 64.4660552694532 64.516622550463 64.2459554104086 63.3914816581401 62.88453179442 62.713441729037 61.8284827126486 61.2075427783284 60.5578814329005 59.8182001801702 59.5342843154705 59.1853615411453 58.5360646171347 58.6257553363812 58.5957046248869 58.340281526182 58.6077224566249 58.2828615761062 58.3169213935625 58.0080656353945 57.7800230902444 57.4863793785253 57.0876997062795 56.9047306402166 56.2071389325385 56.1600800448396 56.5342265442935 55.7048869460666 55.2609650915303 54.6847542505605 54.7283211211123 54.5565177582747 54.4193438218571 53.6840803095139 54.4493953940132 55.4646561462158 56.1364253511768 56.7568969351082 57.9029696648463 58.6558114967617 57.5426992476301 57.2461047411823 56.1302207194379 56.5347737963501 56.1317887661037 56.3868822835811 56.3148806757948 57.1454841757744 58.33089162995 58.8249289989369 58.5678215459826 58.3781918280233 57.7898794258266 57.6718586763079 58.5928524277123 57.7973375483662 57.5007841022788 58.5097121464289 58.3729979417462 59.2805777585406 59.8625996033151 59.3587030015751 59.5683693651928 60.7509765924684 60.1655194266467 60.0349036196719 60.3231534124476 60.4970264377784 60.4493081738523 61.1463564907262 61.8831281033988 61.2690247712089 61.6212684843338 62.4051287638388 63.1953194548362 64.0021553467833 66.1737358153042 68.9900200295114 72.8159088745734 78.5925631981858 80.8996159092451 81.9709277451806 80.5682524662499 81.1174355514616 79.8242629428049 78.7911053107727 76.3748308176153 75.5271352694624 73.9777566820235 73.1431719132406 71.6636609136213 70.4723465222858 69.866017906883 69.2307312052665 69.0215789199838 68.8707947101266 68.5019044285804 68.55208309261 68.6268301479018 68.5613932834131 68.6608497873759 68.9360548772269 69.0674306416099 69.2242198098422 69.0588293121639 69.6274881644855 70.0754097016995 70.3894798290169 70.387446879708 70.5457519827841 70.5907524745076 70.5830707802183 70.8526453204403 70.8368117920957 70.8743724116814 70.943715427644 70.4348217165452 70.5003277599522 70.0799418848538 69.6582028072076 69.0865571898756 68.176196745557 67.9704981233864 67.5664066023837 67.3758925306278 66.9411614665085 66.6954086550158 66.8827724859794 67.0829826517628 67.3501353504431 66.8692989742986 66.8423212203076 66.6603935382036 66.5499498378768 66.6288277679094 66.9389041173564 69.0133507823763 69.4830528012769 69.4804047831007 69.9206549624412 70.408577028917 70.6826517318516 71.8542287814238 72.3360658287359 72.4040179182844 72.5163842530642 73.653919032935 75.5918490552745 76.1445569215731 76.3493890895893 76.7537549947662 76.8760821409203 77.0890881708206 77.1586706855181 77.1732948511659 77.743711331931 81.8964564942265 87.5006561720642 99.0143368625636 103.428436955936 99.6742276476602 108.704766689021 110.918736703892 108.263736614966 111.443285076474 110.730807425715 107.051733162792 107.822694343708 106.033714276469 103.447209327256 101.676713365448 98.8619792689102 93.3983934113782 88.4055908788145 83.7989486602336 79.5224620243029 77.7728565852669 76.443314580783 75.0278081475739 74.4662401196948 73.3196660346453 72.9541134491322 72.1986942112472 71.9120040646963 71.8940927371713 71.40193059808 71.6969573893344 71.6464347139204 71.3423673797446 70.0643979874907 68.8810540195526 67.7895693930606 66.9466980886401 66.9546047583997 67.1504425156716 64.7001968811439 64.5589820754237 63.9530742574035 63.2146617681815 62.1751702080518 61.4705116299419 60.9868956095502 60.1462807198587 59.7228091851811 58.7344611874789 58.3161022647791 59.3308708939536 58.671578300812 58.8556869106484 59.3474478710332 60.1235619340314 57.603041800192 54.6203784574117 55.2024790614217 55.9301303753049 56.0264168482895 55.4802366275381 54.2159182960089 52.9148878420733 51.759059982467 51.9087048405418 54.0888340719876 55.2995761199808 54.2772209934451 54.7366171787646 55.3328207734204 55.3266899702377 55.1760195235876 55.7509147550966 55.881584225997 54.2700881457705 53.8248498263403 54.1762722982626 53.6502304594685 53.0800176219963 51.943675663052 51.3418497533147 50.352005849887 50.1735198383091 49.6794322049222 49.2986262302467 48.6069441846055 49.591151434707 50.1890477935498 48.6099488264644 49.5676036338089 52.6102718860735 59.4823075949783 61.9015487362527 57.296775655814 62.7544514259661 67.5697415537333 66.0535207541409 64.9351316627297 63.319416132453 94.510363956257 115.836494021585 147.392001019835 142.66499638269 150.464076272418 128.471231290041 109.702667086958 95.0950601753045 83.1497824535055 -9999 -9999 -9999 -9999 -9999 -9999 -9999 -9999 -9999 -9999 -9999 -9999 -9999 -9999 -9999 -9999 -9999 -9999 -9999 57.187674728541 61.035602959077 67.7368479300897 82.0845544606397 128.970430804577 150.289188600324 139.33823159705 102.021735748032 110.76733291584 111.694216472339 112.949286696131 108.497320674939 103.962754746297 97.1657786209831 95.1703186763374 94.9340697725452 95.6043393371701 96.7915067450633 98.1409437262227 99.2490644025452 100.658129647003 102.184702849894 103.977155762605 105.475727216376 106.862712428901 109.392072367442 110.952800025517 112.295139233621 114.742408420732 116.511376864126 118.844844994547 120.376750058838 121.802794702477 124.083527406435 125.322750590264 127.291254738211 129.369100284943 131.068502556666 133.74552930454 135.144594837997 135.855594022428 138.003510687811 138.828813362943 139.031384491517 140.834616908208 140.894535977892 140.783512651585 142.832625617945 143.163880921814 143.794630644274 145.153394033211 147.062577573972 148.367112497013 149.844257002069 150.16302243277 149.700654775002 149.245025051228 149.273362731905 149.456596407485 149.273066126771 147.544838481424 145.557770967808 145.208299299785 142.397054061091 139.671830430636 138.056987398097 135.417772867269 132.059761751506 128.944960543191 125.614673410513 124.279679938921 125.986368662671 132.545950031611 141.312322104583 150.29158876688 158.717096083523 165.780438412649 171.061501677338 173.798220792035 -9999 140.305159716696 -9999 149.315164947918 152.281954064907 -9999 149.80511993385 -9999 -9999 -9999 -9999 -9999 -9999 -9999 -9999 -9999 -9999 -9999 -9999 -9999 -9999 -9999 -9999 -9999 -9999 -9999 -9999 -9999 -9999 -9999 -9999 -9999 -9999 -9999 -9999 -9999 -9999 -9999 -9999 -9999 -9999 -9999 -9999 -9999 -9999 -9999 -9999 -9999 -9999 -9999
-9999 309.634338862746 335.340638519479 -9999 -9999 -9999 -9999 -9999 -9999 -9999 -9999 -9999 -9999 -9999 -9999 -9999 -9999 -9999 -9999 -9999 -9999 -9999 -9999 -9999 -9999 -9999 -9999 -9999 -9999 -9999 -9999 -9999 -9999 -9999 -9999 -9999 -9999 -9999 -9999 -9999 -9999 -9999 -9999 -9999 -9999 -9999 -9999 -9999 -9999 -9999 -9999 -9999 -9999 -9999 -9999 106.724942728555 101.950448615562 94.3787897577631 88.0240297735783 83.6964056849131 78.9956508167228 75.7375398522181 72.6614369082299 69.3815796870553 66.5345940419732 64.442004022931 62.6053931261403 60.6293166345443 59.6245558531232 58.1406542270764 57.1298053913876 56.6866455609119 55.738900999815 55.2253514168892 55.5556768640905 56.1224193996804 55.5831898976378 53.8301255597863 52.7634919698862 58.1291415611646 68.0932457109512 72.2655999107625 65.5656539326143 61.5698958749644 60.2799457300224 58.7010046732545 58.8683643962421 58.9064951280555 60.4326322199189 62.1990023254492 65.0894432239312 65.1024407083794 65.2918014274485 65.3827222547934 64.1806661818124 63.1066356472958 62.5634585731657 62.1897604326339 61.0201219073239 59.6940106990833 58.5415197465129 57.99476699803 57.7328046912951 56.9726643588921 56.3815399558636 56.0875416379656 55.5211198802295 54.9884423429807 54.9632965918416 55.2059197260741 57.718941479254 61.2207657826084 61.8943019115887 62.6122570485013 62.9123474273575 63.4730157669984 64.2079416240161 64.5088961691912 64.5398126228311 64.97652332463 65.1575223593001 65.6369956468032 65.4495113847337 65.7515837056582 65.371185367671 65.326518267164 64.8779079033608 64.1828816763942 63.4902963009523 62.9684098101332 62.0887272268027 61.357977686502 60.8835472473535 59.9614496464661 59.6156692040463 58.9721994276619 58.9414973530521 58.4329034113419 58.4248494150848 58.6718210497909 58.5456772837321 58.3243134523792 57.9140677487059 57.2394870912549 56.8468803371129 56.777891647646 56.2312639636221 55.4094524483843 55.6721255609927 55.8569764728502 54.6429394500845 53.7522007545872 55.762863466487 55.1014953696115 53.981461106448 53.9098611603305 53.6631771251393 53.3458260921552 54.3490683610956 55.2097701371917 56.0707754098934 56.6883096807254 57.0641564632654 56.4718203082124 56.1127343088426 55.4974797077482 55.0518345008662 54.7465719713272 55.5207705990385 56.0245869857413 56.8603379487904 58.3297481556241 59.332015465561 58.2024375203937 57.4260455473141 57.6757187365866 57.5486808678436 56.5605702733703 56.5583891606625 57.4196964683113 58.1556859405818 58.3492410172368 58.8877180729524 58.7273451902218 59.2018687802768 59.752808389849 59.9586275810845 59.8876830269096 59.8175007696263 60.3839466561867 60.1698537703865 60.4073841789642 61.5370064505778 62.4599060305925 61.6131874622256 61.4406406659406 61.4658363616813 62.5092323330499 63.8268702378184 66.4583246916885 69.7923124397241 73.6219724287701 75.7546814999599 80.5708774264716 83.3045324917552 77.7087158721488 77.3706811313514 77.0563435775558 76.420644073683 74.6718118327755 74.0900265995179 73.0411167106612 73.3368366992416 71.748595108183 71.2006071191311 69.9362472098208 69.7651805693605 69.7616293456847 69.2797894331784 69.2000893826335 68.967543086199 68.9481620985364 69.0673023077118 68.9142883057581 69.1294593525653 69.2178488743146 69.3073904750939 69.8590521868702 70.1709164088137 70.8072120865517 70.9758763423307 70.9765321916351 70.9407945036207 70.9406159322598 70.9417346906195 70.8490850881717 71.0690764795361 70.7255925530978 70.5818578034632 70.2953303214147 69.8433312146322 69.3068338161883 68.7106150156461 67.8143387609904 66.9704687722189 66.8536644347999 65.9049391971565 65.705277710461 65.2686783076748 65.546155516539 65.5482730099716 65.4685452482371 65.4312322070602 65.0281805852494 64.7302268915771 64.8218300795075 64.6247203772687 64.3967036154559 64.8205489820608 65.2602293833102 65.5779323487015 66.0702305749234 66.6614376914712 67.3418114173222 67.6848366071387 68.2493326295235 68.7069069526484 69.6901479136903 70.7166775397371 71.6019266945934 73.9149209565156 74.5224388286057 74.5943557373254 73.9183281730112 73.9883321371456 74.4913012964546 74.7257742976292 74.7130905425303 75.9170080679158 77.4617628289925 79.4743594268076 81.0091284635672 82.8357380405231 92.7716586274865 104.62726569738 113.063340371209 113.650241875733 111.694421523649 111.261236594419 110.005200035946 107.704042085117 107.301264514205 105.807456747226 101.384274823371 96.1535644265739 91.573062266607 86.3202267029866 81.0834645884572 78.7829766751764 77.1594387460397 76.0527229395019 74.9045600537548 73.8761439478538 72.9177951639682 72.5859747720465 72.4357929271013 72.0720832297741 71.253872310095 70.7365359161451 70.3768144154485 69.893126898444 69.4914176661642 68.9015119660183 68.363865533802 68.8190758830299 68.3015352266933 69.0120893906549 66.860694768452 65.0582760180001 64.8426307834922 64.8154507885605 63.9926748967958 62.0673418915626 61.3182173518136 61.3698152543567 60.7193328900927 59.816988004162 59.4284873801564 60.1189851486292 60.6927347456894 59.941179761354 61.7343111746331 62.4959327605349 61.7030559520466 57.5112770027985 54.8237986971758 56.3609421137996 59.6450448030527 58.6186988635156 58.2891734415906 55.1038605810803 53.6050925371515 52.2701212179587 53.6230134602487 55.973702495486 57.4197873870364 55.7527047219314 56.087284000796 57.3023442990502 56.753921854859 55.7074662683925 56.8952411597237 55.736952983358 54.1424396868351 53.2247275482551 53.213039350043 54.0511471696797 52.8063620116975 50.8606809819262 50.1143367123488 49.4034218388134 48.7338077035283 48.2859320113245 47.8820071031941 47.7383676331427 47.1840428989269 47.4885065966451 47.5134305096027 48.2493536663105 50.7381570298219 53.5454414012373 56.3679518177678 52.2305394927715 59.2615970553095 68.1651962529789 71.3167103131772 68.9230626202846 64.1312849446874 76.7280126797058 102.053375150507 151.813870651817 152.846113361907 151.364771799513 152.683388885679 129.316949858314 103.945389640708 87.3849513893537 -9999 -9999 -9999 -9999 -9999 -9999 -9999 -9999 -9999 -9999 -9999 -9999 -9999 -9999 -9999 -9999 -9999 -9999 -9999 58.7327437462223 60.6730845606998 62.4852751899664 68.9962956647852 83.8029026178125 125.079842030854 144.028292481642 99.8540305964634 119.474450344267 117.738468422587 113.049139022891 109.136190611042 107.703843041284 104.449654143729 101.044841051678 99.5596968731816 99.474673438017 100.139690801593 101.047348051807 102.786787655221 103.900391427959 105.39677355163 107.017923567023 108.899351853534 110.353970365101 112.587771399029 114.835531585648 116.291987006012 117.818877856224 119.852630896635 122.733243707538 124.985262726434 126.788412449839 128.508565132033 130.224869490326 131.936452696617 134.724348900994 136.588923910277 138.981788080109 140.463700215328 141.841707383145 143.717101610172 145.01108244525 145.253406484536 146.665392268105 147.391140485323 147.516807620955 150.014956801609 151.422565747411 151.223861942691 152.693344378191 154.431789939162 155.273894878955 155.892930070012 156.761022415973 157.111131620235 156.435344165392 157.297200946597 157.013206556233 156.968256421534 156.395094343957 155.106016698723 155.389328436769 152.964680122132 151.66516665222 150.926085286216 149.670998811479 148.037738970089 147.189565219668 146.582053220814 146.874846918174 151.157809597443 155.637500032335 159.642925574308 163.917155989304 160.64157436793 164.767814337883 185.703915652111 174.590190354428 -9999 -9999 -9999 -9999 -9999 -9999 -9999 -9999 -9999 -9999 -9999 -9999 -9999 -9999 -9999 -9999 -9999 -9999 -9999 -9999 -9999 -9999 -9999 -9999 -9999 -9999 -9999 -9999 -9999 -9999 -9999 -9999 -9999 -9999 -9999 -9999 -9999 -9999 -9999 -9999 -9999 -9999 -9999 -9999 -9999 -9999 -9999 -9999 -9999 -9999
307.419719933267 206.238866926796 244.217434042145 301.866188388638 -9999 -9999 -9999 -9999 -9999 -9999 -9999 -9999 -9999 -9999 -9999 -9999 -9999 -9999 -9999 -9999 -9999 -9999 -9999 -9999 -9999 -9999 -9999 -9999 -9999 -9999 -9999 -9999 -9999 -9999 -9999 -9999 -9999 -9999 -9999 -9999 -9999 -9999 -9999 -9999 -9999 -9999 -9999 -9999 -9999 -9999 -9999 -9999 -9999 -9999 -9999 106.447971671869 99.3435211372947 91.1309531659833 84.6029480951778 80.3420465502784 76.0191069146437 72.384539706128 68.6768191268516 66.0929927831919 65.1506871185669 63.2887305153698 61.6727807514678 59.9262955478311 58.0258552096554 56.389746765759 56.3184329669533 55.4239178642737 55.4142005953376 54.9075642686981 55.4393629997554 54.1153720203362 53.677050873756 52.9185968925696 52.6631331772713 59.6936188649228 60.1002820716553 62.310805895589 61.253650423434 59.5118407298375 58.2116567973588 57.6689298782706 56.9313814944753 58.9902046780059 62.3603401009213 63.4055530258603 67.570043453347 66.9155408338801 66.8980574855457 65.764753327579 64.3881552080805 63.1158277212675 62.0732570916415 61.2260818618688 59.9648147180455 58.9615918792311 57.6321433792925 57.4488306593765 56.5903942456599 55.8634204198797 55.7692860237854 55.101593673112 54.6756797770815 53.4270604231316 52.3412552595359 56.650081758235 61.4594673719125 61.4609953057897 61.9080282294762 62.903345336186 63.4537156132423 63.6519412535919 64.1081553496089 64.7295499174885 65.1146877131564 65.6513987984743 65.9878853319731 66.208721633583 66.7646946379939 66.4814593871654 66.6897580243225 66.4479182649629 66.354992498916 65.2123742326074 65.0193082910415 63.9324056115467 63.1615456816405 62.3416089584854 61.737239696098 60.4972855258917 59.6726369816978 59.3090606960409 59.1642780732708 58.491589121878 58.2398917961719 58.373141296459 58.1369286809598 57.7805023175036 57.7075427340283 56.9215582600453 56.3225363272799 55.322620045301 55.1290812019802 54.7529881531271 54.8269410066954 54.6249451013386 53.8284585986827 54.192816200861 54.9260556326821 54.1876815604639 52.8328013158931 53.7239806723806 53.444144580366 53.2107985537969 53.7200342763736 54.613087044621 55.4549946634359 55.4981405261626 56.0206102831288 56.0710710085381 55.7782870676156 54.2616738679035 53.57653559767 53.7135720171111 55.3830302986961 58.1047888068328 59.4506545405452 58.8849714801164 57.6798766603421 57.5552508115663 56.5958381708002 56.1502100727401 55.9637184636214 55.4168309422262 56.3575494569864 57.1368102507873 57.6737732919032 58.45475371661 58.6986419171697 59.0039825861921 59.4523081903785 60.1849081920546 60.0070865333255 60.1109470959089 60.2048063449237 60.7173579800055 61.0975857611365 61.1248131423123 61.9510778616111 62.6144570609031 62.3765833542458 61.8080866894782 61.4149640929168 62.239744532712 63.1535811404439 64.8933359275779 67.2291781603368 69.2970721684755 71.0044315181173 72.9911674621428 73.571810316618 74.8772717616164 75.595680501059 75.3517607497284 75.0746642200516 74.5894081468016 75.0023827638419 75.4319201139837 74.830329891499 72.0566322911466 71.2527394190126 70.6077082672751 70.3166302600466 69.7538685100061 69.5297863820068 69.9445133265933 69.6435646724054 69.2627751472827 69.5764135049807 69.102132577915 69.3976930303448 69.677266337783 70.0947503204649 70.5846783827905 71.2028215507913 71.1725043969487 71.4010732973119 71.3799771819437 71.1659900079911 71.2872215801042 71.2780207014389 71.0981954484176 70.5586386180807 70.2278140880808 70.0103291834274 69.4055640256497 69.1435858769075 68.4456185934277 67.8883949485781 66.6227446906353 65.9821526477598 65.6192578880762 64.920992333031 64.357413362485 63.8635881070889 63.7492242428627 64.0376642217852 63.5987197497254 63.413315964039 63.62073728084 62.8063231165154 62.6384164780993 62.6580729364301 63.0270490207115 62.5039906988034 62.8454350512181 63.502903022839 63.8096916337684 64.125319163814 64.6800948785772 65.1911196594559 65.5082957360944 66.8422421865115 68.310351419066 69.3169445506809 70.5813596675099 72.1650830198285 72.302625979688 71.939082030346 71.733104064898 71.2426735296279 72.0462947443855 72.2212662690085 72.2798681960048 71.959111165461 72.4593459755096 71.4780499500384 71.6606509053973 73.8856737268105 84.163856227007 93.6700048883552 103.620754458165 108.163607623333 112.067554041853 110.694743072439 109.577525355432 108.817706999981 106.800229619167 104.583185643571 97.6101680716283 94.0873208223875 90.5337193050224 84.2466795801465 80.2407197882894 77.5969761106088 76.0705915371489 75.4643904280005 74.265631551443 73.8805194431173 73.3071621634103 72.6622314163972 72.0906003784838 71.2769419516911 70.5057470948523 70.683172335297 70.5846757972183 69.8664711562164 70.7754693062345 70.7101146194249 68.8540520544964 69.6927156508161 71.6637353091243 70.3898644965954 67.6756722995806 65.9929667191442 65.1354699447736 65.5881233691698 63.9037463129623 62.663271880339 61.3472398593648 61.2871691497034 61.8224000139778 60.6834430249553 59.9204880058182 61.6212805460379 61.9307192067636 63.3657453802088 63.8920235828574 63.3501828552992 59.3302740495125 55.8524190501469 55.8101772714094 56.7613967001447 62.1523173832894 62.2305728053814 60.3516963933275 56.6694500819936 53.4846384862299 52.3241879904063 53.6549596552927 55.8453708534431 57.2239068002962 57.0069195781934 57.4218921476084 58.7411484881902 58.1834398207877 56.7717521693832 56.4729993903186 55.8559082967482 54.4459445646932 52.5680482728174 52.6243673379132 53.6986098354576 52.3648208351871 50.8190586162284 49.2744153865363 48.2346444705093 47.7910906928105 47.448383956436 47.2352713869613 46.6945403370871 46.060511055235 46.4750246784545 46.2140038038417 46.9616716253775 48.3786915106388 50.5913907632342 50.8498043714859 49.8458178086696 57.3518584391437 71.7186899826477 84.6554066471003 71.7869314753738 63.4356220493812 91.8567548990803 111.550148289242 131.761210012046 138.006039760161 154.997033789026 156.719829988708 148.461070323228 103.783039821711 88.9630397888989 82.5373073935572 -9999 -9999 -9999 -9999 -9999 -9999 -9999 -9999 -9999 -9999 -9999 -9999 -9999 -9999 -9999 69.6090776570002 67.4379846651133 -9999 -9999 60.6237752457876 61.6591402510661 66.4007926749985 77.3645406958607 105.397374734761 148.125715367419 114.374340279387 110.244359331571 118.04068896365 112.463729957495 107.446485153104 110.063173276183 109.187390233582 107.196200422168 105.932031767381 105.302820806244 105.360451296517 105.028728305568 106.294210881988 106.919737300698 108.88966608717 110.564184668283 112.078893706654 114.453651474777 116.084104466637 118.345323917005 120.504399208185 122.255264390975 124.517985886625 127.642919672029 129.839103513227 131.355752258703 133.602184160572 135.446150594985 137.147707850664 140.121353554218 142.351465758973 145.210465503318 146.145586543476 148.53916321668 150.988133254245 152.960853824076 153.130442855382 154.66724043818 154.248233180798 155.85286401102 157.23859791524 158.003428494113 158.397713713737 158.987752072976 160.903818358819 162.011424343448 162.380241742629 163.193436040282 163.144078878416 163.764496656952 165.528165473649 165.567563452152 165.337608360607 165.475914630245 164.664094337988 164.558269924633 164.602452248856 164.574200897476 163.628784725224 163.407916742068 162.112282682142 161.835645530029 160.962460854168 176.150214394218 191.346502543309 189.859150922163 185.046136464137 186.318505661142 194.167269285826 175.977204719277 161.62679120681 165.878213516286 -9999 -9999 -9999 -9999 -9999 -9999 -9999 -9999 -9999 -9999 -9999 -9999 -9999 -9999 -9999 -9999 -9999 -9999 -9999 -9999 -9999 -9999 -9999 -9999 -9999 -9999 -9999 -9999 -9999 -9999 -9999 -9999 -9999 -9999 -9999 -9999 -9999 -9999 -9999 -9999 -9999 -9999 -9999 -9999 -9999 -9999 -9999 -9999 -9999 -9999
-9999 299.191885432701 323.702786717649 336.462961320431 -9999 -9999 -9999 -9999 -9999 -9999 -9999 -9999 -9999 -9999 -9999 301.735026642943 -9999 -9999 -9999 -9999 -9999 -9999 -9999 -9999 -9999 -9999 -9999 -9999 -9999 -9999 -9999 -9999 -9999 -9999 -9999 -9999 -9999 -9999 -9999 -9999 -9999 -9999 -9999 -9999 -9999 -9999 -9999 -9999 -9999 -9999 -9999 -9999 -9999 -9999 117.551696601331 107.627975458026 96.214799402097 87.3565552655033 80.8112966008131 76.9484091330645 71.8724944777013 67.4701102671123 64.9619655026567 63.7596049910971 62.6719369145266 61.434347712009 59.8290476516266 58.1921037683213 56.7456807981348 55.6519047934408 55.1767049619885 55.3580157262792 55.2394852055416 55.1116664023798 53.7555940120093 52.4785423938114 52.0051259646555 52.7239423555331 52.3697119758612 53.710751569955 63.3049397107166 59.9198813794347 61.2891982941886 58.5058288816067 56.0343422116453 56.9188678645773 56.2446734999664 61.2501453721153 63.0330516139838 66.1561602867986 71.7302926790465 69.6962319203361 68.4278925933641 66.037553100189 64.4864327380913 63.243578212525 61.8667729047746 60.3165999030442 59.3965369100897 57.9537419974922 57.0650937292642 56.5902171534222 55.8062985179894 55.3736523878524 55.0424285819181 54.2142087085567 52.8172615900254 50.0821715193332 50.2576997718866 60.4078821446362 61.9433278758935 62.5483196236608 62.6636010423971 62.6996259844113 63.2902687751491 63.8982269299684 64.4521869416927 65.2589003199179 65.5392405403878 66.1159866441996 66.8787434411828 67.0343371211527 67.5253715300763 67.8189485076176 67.7889955710262 67.8919348606291 67.6461284573648 67.443228389354 66.4131971495201 65.2984107045671 64.6272379682193 64.2381345417714 62.9494751798874 61.088113892055 60.5140016317961 59.8619351937038 59.3139169969434 58.9982891458222 58.8233032547562 58.5511493853663 58.0791485473849 57.4974999902897 56.8475262650875 56.404547024127 55.4403808061873 55.482193346434 55.0479366655704 54.1409015327069 53.9004174824199 53.0749920384335 52.3426515873442 52.5448022407829 53.9167248737075 53.0072269531686 52.019449488703 52.1735728438798 53.8054569697282 53.1269102255181 53.2714408547816 53.4410614656248 53.4977685124542 54.3904352550818 54.6144489583565 56.7557182453124 54.4628553730053 53.5510685353956 52.255527750514 53.2051431208131 56.8337655515697 57.6715223915023 58.2955496775895 57.1297750218041 57.2063699097861 55.9515607574542 55.6925354234628 54.6800627471467 54.5304394802323 55.5557930279306 57.1552777108812 57.2664407554145 57.5829837584334 57.5642091824714 58.5320430292832 58.9371381815075 58.9292264430069 59.6683753743295 60.123826526411 60.5493169563732 60.8863506617132 60.7763191651628 61.9647782552181 62.2084929813609 62.7155036565334 64.891473704575 63.948917905609 62.9060256093468 62.3843904171709 61.6873941264776 62.8229953532985 64.1027436198966 64.5337437378413 65.8529603397012 66.2493625339748 68.0654912044903 71.2539753973648 72.9869829588872 73.3092804846808 73.4595482241606 73.1082874122522 73.7334210517831 74.1702372266831 74.6909617079868 74.4207363129008 71.9734178185051 71.661714804581 71.4271043887993 70.8999756158334 69.7460127400948 69.285208021199 69.5660422340624 70.1730679510711 70.2864275114184 69.9311193480999 69.9801799574616 70.0000914585295 70.1079345568494 70.5985344467887 71.1467638209646 71.4255218822218 71.338626849745 71.6387199896321 71.5968876803084 71.1265900447301 71.6796188705173 71.1680097194634 70.5018934728815 70.0845055740379 69.5193965244775 69.2184930382881 68.636836797669 67.9561161064392 67.7205053179314 66.8491216013804 66.4302150288004 65.4211821174645 64.7899852411971 63.6135206331432 63.1046380681377 62.4478193504497 62.2419800117185 62.2929506050864 62.008246648684 62.0484117414241 61.7067241997744 61.1757668705447 60.9298764178233 60.7294820889747 60.8633094786815 61.0751168284031 61.4071162347654 61.6468990109327 61.8400406311455 62.1511745036029 62.6556376352548 63.5417944222242 65.2086157322695 66.443710390575 67.108479736387 67.5972611809643 69.199252307396 69.5101757388441 69.2561913462633 69.5578913131357 69.5259496402774 69.5990508167172 69.7768480580889 69.8485341965607 69.5641960290736 69.193060582318 67.9272760571783 67.1315601303841 69.6197401362141 72.4195635124959 74.5682478713373 85.543259785272 86.4818954377333 97.5686059294289 106.177924924799 107.456326522722 107.943075755878 105.639818726704 104.646606403217 99.6543094769728 93.4724899538744 89.9710392519946 86.2364812029996 81.4696391697027 78.4203988733009 76.6896327228136 75.8988778515745 74.737443760675 73.9472615153157 73.1592402958176 72.4408163883276 72.158716922168 71.6984709914153 71.3814272149098 71.762916120221 72.1477725904474 71.1546492702732 71.6926241427322 73.6570895249058 71.6958687454738 70.4573963726961 70.8552996364778 75.412410642758 71.6859011938954 69.1658712614494 67.075915975349 65.8397577313904 64.950526571517 64.0606991047853 63.0283371788333 61.8358344130407 61.7122267785239 62.2021395117587 61.4298825885264 61.0332326653084 63.1276024066302 64.0579372891403 65.0531763413773 60.7253934589748 56.9253829938547 55.939610115243 55.8691631479425 57.2453328489677 57.1749745488839 60.8814884740374 65.7433836292019 61.8389674747018 57.7949367935287 55.1724539020604 52.7733375411614 53.4650212898924 55.4617525815919 56.6963978159927 57.0897399830405 58.1465374027776 59.0405965968383 58.3110797486592 57.0870748359128 54.6785681992396 53.0459075740028 52.2004209887473 51.3685814461246 51.7010380273242 52.8128784078968 52.1189078999038 49.6647834588954 48.4713516985266 47.9787907508597 47.2369103648579 46.8779488105989 46.4939292683373 46.1055306393548 45.7362273651894 45.7947960540158 45.505914267233 45.607653147576 47.2829879620472 49.5127624449433 49.4317361065718 49.6184825910216 58.1630867719728 72.5627021894862 82.3050933917864 64.5212996318363 62.7674594078497 85.4085089929977 102.960681956213 112.612493568839 133.328155814736 157.594685771225 153.134418789557 158.787505367528 117.61108424709 90.8783564069742 83.6401106571978 -9999 -9999 -9999 -9999 -9999 -9999 -9999 -9999 -9999 -9999 -9999 -9999 -9999 -9999 75.2983365370904 72.7349909201084 70.5559772674347 69.3712336916939 -9999 65.5028967936298 62.3348412495536 65.2308844496508 74.3005289448509 96.7635448265908 154.170708133262 110.635315975431 95.1499724223957 117.108199723423 112.276218704793 109.000511523289 113.857389031504 105.635071702216 107.680009779034 110.738818690483 110.3066871132 109.74331440182 110.373457433294 110.700552592035 111.512957931898 112.259777756782 114.118981549004 116.16726269381 118.050241813186 120.207081819297 122.374499534631 124.036269659831 127.319639229379 129.385782136673 133.133643807767 135.979291654492 137.310795479305 139.377157688345 141.186924172717 143.779860202961 145.675638725702 150.313642195772 152.150849867474 153.234320979937 155.851591017104 157.341458559264 159.262513431332 160.06028047387 161.148689032855 161.829922317785 163.328495119654 164.147543751256 164.747802426044 165.104362268293 166.113232335098 166.931504606608 166.400523115329 167.669673073848 167.892269634912 169.949349916287 170.573062731213 171.902681266809 172.406631176414 172.761730740121 172.414849158464 172.790135629361 172.541397218499 172.522507462854 172.698448453208 173.411852677358 172.858841399412 174.054375095063 179.630264983565 189.861520841075 187.483202602134 189.761411244805 -9999 -9999 -9999 165.738016552587 163.80847698479 -9999 -9999 -9999 -9999 -9999 -9999 -9999 -9999 -9999 -9999 -9999 -9999 -9999 -9999 -9999 -9999 -9999 -9999 -9999 -9999 -9999 -9999 -9999 -9999 -9999 -9999 -9999 -9999 -9999 -9999 -9999 -9999 -9999 -9999 -9999 -9999 -9999 -9999 -9999 -9999 -9999 -9999 -9999 -9999 -9999 -9999 -9999 -9999 -9999 -9999 -9999 -9999
-9999 -9999 323.258662448454 335.423160363846 327.093605560615 -9999 317.324774387146 311.011921120079 -9999 -9999 -9999 -9999 -9999 -9999 -9999 301.57293008821 -9999 -9999 -9999 -9999 -9999 -9999 -9999 -9999 -9999 -9999 -9999 -9999 -9999 -9999 -9999 -9999 -9999 -9999 -9999 -9999 -9999 -9999 -9999 -9999 -9999 -9999 -9999 -9999 -9999 -9999 -9999 -9999 -9999 -9999 -9999 -9999 -9999 -9999 119.391835423709 107.349979835564 92.9471513852542 82.0241677747572 76.3613679372313 72.9554303343596 69.4247833768014 65.8708673655134 62.1421750572867 60.6589276449483 61.4053311366616 60.1239470977297 57.4735006850497 56.0942646810265 55.4529723293219 54.7307607782243 55.200729554982 54.2904909071658 54.1507417163082 54.9956811954477 52.4936687586921 50.4192156858372 49.9113741636377 50.5752376180213 51.8024987358517 50.0776853951369 58.7449860303833 65.7761174669551 60.0242323060443 55.7575584734004 55.2239002947183 55.3026580730464 54.796063586327 60.175824990228 62.3692397230595 65.7960587456133 72.5298962552617 72.2732311426796 66.8784785632605 65.9922656039069 66.0698569901078 64.8687650970463 60.9852076437795 59.0519739504444 57.9513307813693 57.1679682920979 56.8241880450546 55.9176216443154 55.3136306651565 55.0374585556054 54.0924509420331 53.1226386791716 50.0655722155778 48.2456334196014 48.8691722069193 59.4425366995909 62.6815119208439 62.5497242689554 62.6806966270649 63.1124957956747 63.434724448005 64.3174943397587 64.8321629756889 65.654320897165 66.3890958287441 67.2510315167731 67.5548992138104 68.4143297484946 69.1493175159194 69.6017771521734 70.0223713416497 69.787884115164 69.6974700587822 68.9463553141527 67.475914575027 66.1156323426643 65.7632401790546 65.0804039580234 63.1533186082306 61.4180113997117 60.1346217521103 59.7291266075173 59.2966937675551 58.6982453852873 58.4327912382669 58.2978576264871 57.8325400457839 57.0187983193001 57.3406889416655 55.7677200664366 55.4191764553535 55.6054064100435 55.7441760687952 55.2430523175254 54.8341712248702 53.9251348776595 52.2812982184891 51.2498290163087 52.7302305823089 51.7588722144939 50.9543679570787 51.6124200468759 52.6228631934561 53.1918736342855 53.2542943206092 53.2348465113872 53.3769728286656 53.3788184109016 54.4622954563898 55.8056196399562 54.6563277426797 52.6625041833514 51.5647531907977 52.5723061424609 55.8128580345733 57.165680098147 56.3215269502805 54.797299482737 55.9210337517666 55.2595087658065 53.6588874343689 54.1725255057002 55.540203142173 56.409666744199 56.4230333667041 56.9014982351589 56.6667059376038 57.3469765957544 57.9555221403622 58.5366638739591 58.5948550634016 59.1971769017869 59.147892046122 60.2643912112156 61.674020410628 61.1219079521714 62.1384718644708 63.5547567708802 65.531928564493 67.3893291697254 67.3914459999348 64.9031090821708 63.2776768192374 61.9660187642501 62.5691180162253 63.6604943253368 63.9895634530315 64.7720871077935 65.9022355998998 70.4470154346204 71.0578722146886 70.4129998812491 71.1702495699657 71.761834650066 71.4567377563055 74.7099881011581 74.3608387752372 76.3835570762378 74.138575849122 71.8696220479584 71.9832699438805 71.5227429687377 71.1243550957784 70.2128611327502 69.8127167423967 69.6217988905863 70.0151781966391 70.9584934036097 70.9486204155763 70.7937160635397 70.8319380604946 71.0824241091998 71.6918232222006 71.739688343889 71.7463690664417 71.9550967727706 72.0160098041923 71.6122217300657 71.0903211252064 71.2940892661919 70.6584941545514 70.3552370855767 69.8345669488153 69.3014971367874 68.7189478131959 68.0682461703123 67.5678585749261 67.1184166064901 66.2344517772736 65.722842598186 64.8037192430439 64.0147908608252 63.004926127302 61.9321346967797 61.6189090226834 60.8828419966958 60.8613727495075 60.8746262343587 60.1472371845369 60.1849395105472 60.2485878224297 59.7918787446974 59.2301449152069 59.2491286409053 59.4396559267381 60.0474951938641 60.151242253764 60.2623860520957 60.5649410364876 61.9681219908565 63.3475913017785 64.007327587278 64.3835811010705 65.2857096235367 66.5793823604551 67.5030153894625 67.4969692233674 67.1921228511093 67.3259756273555 67.5010054391383 67.2980075538262 68.0273644973663 67.2602914911344 67.0417707832879 66.6366756894952 65.7933183673742 65.0267839450047 63.7087463733366 64.7321443401948 65.9116034060143 69.2488571272305 77.2976607785371 83.06113503775 93.1813940320087 102.862009531381 102.653926194718 103.084829254382 103.537212557232 98.3954280784496 90.3637695600631 83.6133319235445 80.3408399348901 78.3029164146572 76.6955259203808 76.0270190718956 75.316045193551 74.0958313557951 73.635715762562 73.321728347574 72.9062515520239 72.0699419893391 71.7913956841863 72.8354252757089 73.6427863979684 72.8893101878936 72.1453863591521 73.6513172985292 74.9011015246106 74.2566202059342 72.405366618205 71.5311802872157 77.0939459053888 72.8524626670086 70.4384013265011 67.8812305362563 66.5619469811957 65.4976999623898 64.0004470007189 63.1354430254705 62.6217125062663 62.0552943367541 62.3030926931498 61.6955345810192 62.2442840590933 67.4473598424835 66.5370497955063 59.9800386584649 57.8150475336371 58.0986101810149 60.6680846727451 59.4667591979368 57.1868485974187 58.7077500956896 59.2484547719827 65.5015126240366 64.2155966206695 59.637021098506 58.6028411763393 54.367633303283 53.5409084255269 54.5096168473686 56.3400598211427 57.5841363710077 57.6379657822506 57.0524804883582 55.8207494912763 56.0057030288431 55.1757703106219 52.6428900654218 50.8922872069106 50.6176890951543 51.2248165950014 50.6280679978848 49.7070345168476 48.8215116248129 48.0756328661594 47.3370158672853 46.7852897197586 46.5608298777102 46.1887203950798 45.8491430487278 45.6446254110776 45.5874160202286 45.3253111761967 45.7004632590591 46.4420640723978 47.6103871769447 49.1128627557385 51.2522964503755 59.4765234017173 72.8129252057591 73.2814966644045 57.9009301927254 64.4211888681187 105.147483701592 93.4157754610996 111.973078419438 149.336598103614 154.447575433506 130.782895122987 160.695770471862 128.241065917153 94.258720137817 85.7416500415202 -9999 -9999 -9999 -9999 -9999 -9999 -9999 -9999 -9999 -9999 -9999 -9999 -9999 -9999 77.9268451955895 76.0905270923412 73.7072350930681 72.0692583199319 71.2083038085276 -9999 64.0846103765935 65.4557577118077 71.606630079526 83.0041044534976 110.998418647353 132.679996670367 122.882509312853 117.797598039577 121.896373474512 114.899993816173 98.1265210465788 98.1307177232493 108.136574768924 114.166336338233 114.602838321955 114.909245343821 115.416837395898 115.642642673293 116.668756837186 117.493558879039 118.59527173441 120.246085637682 122.472452548808 124.510366569549 127.650139711973 129.944070968505 132.701728971937 135.443531402099 139.234481375344 141.829118629251 143.657162260715 145.586465911914 147.367000797259 150.035546932939 153.548544040423 155.188357097481 157.847790345498 160.03355655756 161.96924512831 163.204584034752 164.302995229478 165.907160891298 167.102485549381 169.044357907726 168.813812027192 169.071563351564 170.283684612967 171.845106648543 171.651927397284 172.558096876399 173.033537932511 172.979169035399 172.43792470715 173.884428618355 176.200051369141 177.575111043707 178.524676385909 178.339213558592 181.041196020595 179.364651824613 176.86154431597 178.802417763529 174.521248938832 178.56518280373 187.622904268584 190.983654618842 189.39074738204 189.483418177559 -9999 -9999 -9999 -9999 -9999 -9999 -9999 -9999 -9999 -9999 -9999 -9999 -9999 -9999 -9999 -9999 -9999 -9999 -9999 -9999 -9999 -9999 -9999 -9999 -9999 -9999 -9999 -9999 -9999 -9999 -9999 -9999 -9999 -9999 -9999 -9999 -9999 -9999 -9999 -9999 -9999 -9999 -9999 -9999 -9999 -9999 -9999 -9999 -9999 -9999 -9999 -9999 -9999 -9999 -9999 -9999 -9999 -9999 -9999
-9999 -9999 -9999 -9999 318.745944951164 314.303391719313 320.685997227703 321.656379682536 321.300819152511 -9999 -9999 -9999 -9999 -9999 -9999 291.003257735176 -9999 -9999 -9999 -9999 -9999 -9999 -9999 -9999 -9999 -9999 -9999 -9999 -9999 -9999 -9999 -9999 -9999 -9999 -9999 -9999 -9999 -9999 -9999 -9999 -9999 -9999 -9999 -9999 -9999 -9999 -9999 -9999 -9999 -9999 -9999 -9999 -9999 -9999 124.526128243477 107.51088508779 90.1987892999166 77.1638658962536 70.8245610570187 70.3910234841303 69.1558036072188 65.2455040600187 61.6780669332852 61.4280525948857 63.5030733012121 60.0555588844428 56.6182678783987 53.4753212189096 53.9637601157925 53.7303112344238 53.7721206626559 53.5823571544106 54.0259426402005 53.9661927293457 52.270456893169 49.9612938772703 48.5584376130495 49.2963233233172 49.5413684249875 49.7834378179872 53.7391224731797 63.3812003531147 61.3404195349699 55.44448152546 54.3813624901822 54.1181870922654 54.3336594299437 56.6112616287104 59.0860377016974 61.084782988535 62.313703642531 68.3686598901224 62.7327310946793 62.2105601978082 62.0438539375253 62.8820439543515 60.1154466554653 59.1305848525273 58.2483988802222 57.3500737642363 56.2306440495497 55.5705722926935 54.8075999188772 54.081831688272 51.9755874917316 51.0500455165966 49.8518488736459 48.6238713739117 48.2751298203663 54.9549363818303 63.1318541524911 63.7933602374146 63.3456526093068 63.1158966305744 63.6194416109282 64.3560426920651 65.6210162452516 66.4425732957179 67.298913662858 68.3394013582496 69.5239435068579 70.3102727495788 70.9609657576216 71.5748868552894 72.1074531380164 72.3795967912082 72.0633150117402 71.4015295900825 69.9384763704389 69.1491792907064 68.695869837194 67.0254434811654 63.3412825923515 61.7388669605934 59.904735182215 59.297346892678 59.1058561634005 58.9079949707736 58.4874535674629 58.2240498534982 57.1868634124998 57.198114904461 56.3581653657419 55.5989849193343 54.2855052235098 55.2093281910333 55.1862556139098 56.0191123030526 55.5155179040425 53.6924786208089 53.0989505878097 50.633767615342 50.4714386484899 51.0264458417363 50.7084134134179 51.4189556088227 52.3751874453242 53.8549268720652 54.0752349556683 53.8225858533547 53.2040423822115 53.8972944462916 54.4735004447502 54.812700318355 54.2306705471713 52.1070575021332 51.072624279196 52.5652047790775 55.1059414902046 54.8448784842643 56.8459946359185 54.3186171789738 53.3559420500897 53.3717365615738 52.3029134341167 53.9927064387534 55.5104441335035 55.5293636031256 55.5418207576819 56.1349327041995 56.1163811033206 56.5349683482187 57.322407568056 57.8823838686516 58.3492760900921 58.64774273625 59.4038414266867 60.1672203495908 60.9409151931694 61.3589666346234 62.2621441432645 62.9644168830203 64.7617114664799 67.0328862467547 66.8437467114933 67.3261664785502 64.3008841654951 62.7377846355002 62.9378392611303 63.3657384160723 63.8828548592254 64.6718625201679 66.1966509423437 66.5321855511132 68.807121083688 69.0259399959173 70.0977457128707 71.3105539514514 73.9215659205938 75.5868306392081 74.047860148496 76.0467457043231 73.5986476692904 72.1092958345312 71.4398532932427 71.02881298915 70.985211778109 70.6149548365348 70.6409803337476 70.1659987301867 70.6381143067076 71.3370797412313 72.2008490263054 71.7351037470381 71.8795032000088 71.9938476942759 72.2020727488508 72.268148338138 72.2403855942395 72.2405453491551 72.1253839719133 71.5805738385829 71.8206321619692 71.0555197072274 70.1518515678904 70.0186281703533 69.2668064628029 68.3317580480053 68.1606870695632 67.4927452301553 66.9243209374844 66.6128329520939 66.118098938722 65.2664819374421 64.6686609242748 63.4487051204883 62.4073862324303 61.4912104548129 60.9299713672553 60.2072866300143 59.7616848109857 59.3034616987976 58.9778919236612 58.7836585097033 58.4125142828338 58.2763344908692 57.6005987477083 57.8426225369352 58.3794482430422 58.8954643366414 58.5180430864795 59.1786895656716 59.9463120555329 61.274295321115 61.9877560707341 62.334438310153 62.6314496159752 64.4941660018606 65.5166098986126 65.2341502944179 65.657984346328 65.1473729039466 65.2129384014585 65.2223440389087 65.3260491007886 65.8103795353034 65.4681982557403 65.2692806542427 64.8193348958486 64.343970675909 63.1728551714567 62.9470845699015 63.5757897117352 65.60102566298 67.5005805183138 71.0860182146756 75.6830573539734 91.0587291721548 101.186325240195 104.634386595004 98.3073528376203 96.6929978362384 90.061441514166 84.0221595392534 81.2600065901391 79.3633561010832 77.5258036013749 76.5201526323086 75.9709774019966 75.0746045657001 74.4374914651399 73.7900956921059 73.7625461547211 72.9404560059578 72.5682031042698 74.076736118159 75.8882829900162 75.9024972080127 73.3963752941875 73.9022926029504 76.6350115486658 77.6172643147207 75.9506749063078 75.0439230971443 71.8292962207632 77.6251593731904 75.0823358921111 71.4056663599612 68.8602390451445 67.5317006893729 65.9220489641724 65.2257722923189 64.0549120871006 63.1918506865477 63.0139641646615 62.3489050158308 62.0327122506517 62.6255448279988 67.5320036305288 61.0611107202862 58.8204269746626 58.4928855076422 60.2086285536996 65.8167024593991 63.3206689464323 58.7901871976214 62.2312565244875 62.1222120627669 67.8264737080975 65.9252830740004 61.3260836134661 59.2686988123043 56.2738768063229 54.2043767747681 54.2908966677317 55.9206184119052 57.6892234730907 57.5457437438736 57.8051196415226 55.590491622221 53.4284064744828 52.9512117245033 51.5174038046466 51.7876893005609 50.5254971002712 51.0403853623554 49.912622640329 49.3720786815353 48.1825609334364 47.3654131971394 46.9460643074185 46.4885374455761 46.3695617000799 46.060067149288 45.8707813647664 45.8092590980231 45.5598139683152 45.6853292246473 46.0536824466786 46.2328015368378 47.1250016238431 49.183355422905 53.3192910888431 60.6244418564516 64.9330896303614 58.7586420324165 55.4389318116867 60.2553075124035 98.9073728406667 110.744669787525 115.830663061839 142.992925629902 162.715331427153 129.979150331416 155.582959644398 126.878317950802 101.631531315103 87.4211090051688 87.1082744489281 -9999 -9999 -9999 -9999 98.2596965913481 97.9210327446433 -9999 -9999 -9999 -9999 -9999 -9999 -9999 -9999 -9999 74.326089517071 73.5415340774741 72.0267113432439 -9999 -9999 67.5427029476867 71.7313310660324 81.6011151806951 107.831539148678 148.510586742312 143.513935034863 135.16597586688 122.895941432276 125.912082031333 124.398892016365 111.315826957768 102.38139071102 113.614032558003 117.720735467161 119.197441304552 119.951755695097 120.609287349698 121.569372940409 122.346048731746 123.469042090755 126.152899623956 128.845203459815 131.166929216375 133.828607812009 135.319843790485 137.705085715205 141.776776154112 144.357335537268 146.958897350275 149.150474413504 151.649956395784 154.369149915901 156.906589543971 159.194182187187 160.941779710655 163.430715983639 165.483829028472 167.476578665775 169.28227143713 170.550468395088 171.50776772031 172.720650748666 174.224823876486 175.420549761635 175.114762776315 176.135609947003 176.976679368984 175.934384683139 176.655690987058 177.520648967848 176.560820733426 175.382499057121 179.196162200058 180.357989966092 175.799598444741 172.53294169998 164.596119122622 168.196297335261 167.433861674932 184.250338695386 189.446387284829 193.175609082833 189.90215575853 -9999 -9999 -9999 -9999 -9999 -9999 -9999 -9999 -9999 -9999 -9999 -9999 -9999 -9999 -9999 -9999 -9999 -9999 -9999 -9999 -9999 -9999 -9999 -9999 -9999 -9999 -9999 -9999 -9999 -9999 -9999 -9999 -9999 -9999 -9999 -9999 -9999 -9999 -9999 -9999 -9999 -9999 -9999 -9999 -9999 -9999 -9999 -9999 -9999 -9999 -9999 -9999 -9999 -9999 -9999 -9999 -9999 -9999 -9999 -9999 -9999 -9999 -9999
-9999 -9999 -9999 -9999 -9999 -9999 302.839825930317 308.654999119171 -9999 -9999 -9999 -9999 -9999 -9999 -9999 -9999 -9999 -9999 -9999 -9999 -9999 -9999 -9999 -9999 -9999 -9999 -9999 -9999 -9999 -9999 -9999 -9999 -9999 -9999 -9999 -9999 -9999 -9999 -9999 -9999 -9999 -9999 -9999 -9999 -9999 -9999 -9999 -9999 -9999 -9999 -9999 -9999 -9999 -9999 134.381252781958 111.3756234425 91.8253965233634 77.1891155027405 71.1477906557618 71.7699886248947 70.8940376892768 67.6780237041925 65.3927664925502 64.8854410371305 64.428790505128 60.8446961251272 56.8780216933723 53.5415311278653 52.4064748268487 53.1153570850319 52.5516900005287 53.3060092578578 53.0990900811912 53.3039796725847 50.049325937994 48.3501077311993 47.8784948720592 49.2961099477746 48.3230967340436 49.0167800215963 49.8738935595244 59.0534242693097 58.8640265248665 53.8621908197818 53.1455197704652 53.3862067557246 53.7984484785207 57.9572272099215 64.086062266729 64.2367419826687 61.1107561501008 59.4708863837532 59.9491253508107 59.6818644921889 58.8052509222313 59.7123375365499 58.0785150158049 57.9678243211065 57.9458181587085 57.3891748953541 56.0423664845941 54.9420627105072 54.1939266960575 53.2458093010651 52.3223264126385 51.3149569477233 50.6802163354682 49.4123354610302 49.5823820165355 51.5591861587213 57.2267206052904 62.9091955060468 63.8749744480761 63.7129913472878 63.7876108133149 64.9136728025572 66.1430305389275 67.0777408902865 68.2449116900543 69.7902710996134 70.9243953477223 72.3949996455438 73.358271417463 74.7029182348827 76.01973117504 75.7268946749387 75.7344038109652 73.7708052512844 74.1813948040489 73.4154148297589 70.9020134167649 67.5195313947041 64.7558700991726 62.6606785563576 61.1146204315935 60.1387509596139 59.7333317182693 58.9809153514651 58.2882259211071 57.6829338715871 56.9831307826027 57.7768029854775 56.2047045558443 55.7525606448815 53.7335825997613 53.2316488856517 55.3898425583147 55.9290667252706 55.9448982056349 54.2494541417508 52.6776507985114 51.46983690216 49.5323576563866 49.7553028572245 50.772091798576 51.9995258295503 52.4152305463448 53.1745961877904 53.1703661605839 52.6492338887562 53.9488659910819 53.5091008840526 53.9413867159925 53.7114958481957 54.9147476399463 52.1001589508774 51.3177279042043 53.8977179537359 53.8693763765454 53.0512512853731 55.7753870562097 53.9302563491976 52.6796637496952 51.7001126676837 53.3759418192852 55.5784241824934 55.5321461379585 55.0498659310477 55.1701640971788 55.2231265427585 55.7735010731131 56.6905993780361 57.0719519529216 58.1115126165755 58.741876884039 59.5800702447958 59.8337693009134 60.1500359517235 61.2375614270978 62.3800935299846 62.3572693013472 63.7922131397141 64.7489857046358 65.6475421868797 66.4843753282783 66.640133408247 66.5847073757924 65.0988394522332 65.7316494571692 67.013815838341 67.4114539337384 67.3749601153 66.3570892574831 69.0262151189035 69.7384831476489 69.8839550871545 70.9297864666055 74.2321526427688 76.3296401307815 75.940656607415 76.4279549517948 74.6855816737684 73.2548417399797 72.5464952680089 71.5735153954392 71.1811868460731 71.601768010831 71.173655468153 71.1712146577432 70.8643661472547 70.9188637401547 74.4795143440702 74.2391291645178 73.0537873220965 72.5667049398108 72.6150014052376 72.8784898226835 72.3343023946572 72.2293973860955 72.3216094364323 71.7977371042847 71.4670871974765 71.3079374372291 70.6847668060168 69.7180352357208 69.3689194246878 69.0336942869658 68.1055502596811 67.9541390536316 66.9981184852371 66.7807449438357 66.0317359835921 65.4721921942811 65.0150011547246 63.7168588101808 63.0228993413556 61.7820295478118 61.3348491456541 60.655865385236 59.9682733963916 58.8203667831399 58.5008363632848 58.064286210071 58.1378463159171 57.6498274121936 57.50519158791 56.7386228679678 57.0784811343982 57.4659608996012 57.168107192454 57.4515521678354 58.0135782027955 58.6282851660343 60.2041526227151 60.5006821290702 61.1121981210665 61.5189201580704 63.5534577228028 63.3857664026754 63.1288858000032 62.7696618865249 63.2084968328872 63.345175410615 63.676418692516 63.8334348743331 63.6672484977193 63.0600292858004 62.7281809990904 62.5413776027591 62.7356754362188 62.7118497396289 62.8130457445811 62.7759174907055 64.4579386673289 66.6307445059512 71.897568214177 82.1679083622147 89.4090779805199 90.7275048119319 101.854886676934 97.5486689596823 92.480554294694 88.9002069856422 85.8140630332187 82.2703012014452 78.7756513022798 77.0903102516812 77.4094829362245 76.0406850328688 75.2390136614562 74.7716032767445 74.8223806144539 73.5978569504935 72.9431046059555 75.1398396718144 77.4607687209768 79.3496833657757 76.4535254925188 76.2886335396014 77.5784353608387 77.6317953922632 79.4919047443552 78.2203872930724 75.5925353142804 72.2917893916705 80.0055319712843 75.3807461659168 72.7267359125873 70.6323362321346 68.3655985338677 67.143841146053 66.3716781690589 64.429087714796 63.5211019475737 62.8374830788577 61.9326263714627 61.4160590801226 61.1526651462358 60.2078695314507 59.7029108633946 59.6964340530824 59.9060776263864 60.0216871142826 64.156536355367 64.0520184840469 61.3647971946677 62.828953195577 64.7507184856829 66.7735970893069 66.4287818622053 62.9736239578174 61.7469844520689 57.9000124337168 55.2949135378642 55.2972051016937 56.8429263372409 58.8100670694197 58.434455913246 56.7968305300013 54.3679317534843 53.9584774873629 53.1802716925677 52.8309071149739 54.4416512246496 52.4361766824131 51.4372930346345 49.80147592555 49.1279937189051 47.739100000007 47.0308286879235 46.836042106323 46.1569300416779 46.067130765267 46.2442111730302 46.1920932929668 46.0047227095508 45.9862947845227 45.874446959574 46.0367951323738 46.291206600597 47.0867910128533 48.7456848151891 52.9428395352844 59.5569824784243 73.0014321042542 58.0539376676045 54.1708859941872 57.8791520019673 97.0672864362108 129.34141196543 122.562417181337 156.249769984141 157.874923686139 137.480241324538 160.798282029946 127.038315545519 105.727751118459 92.2692478476437 86.122131237129 -9999 95.6100541379824 -9999 100.575572631431 99.0397917883581 98.7100240038437 -9999 -9999 -9999 -9999 -9999 -9999 -9999 -9999 -9999 77.7373265479288 -9999 74.2233353496113 -9999 -9999 70.0500458514506 73.3332265405727 83.0679505629657 102.201684200547 141.305647280025 147.886586372287 141.585742196688 114.077374183575 126.080847191725 126.328343628969 126.656681269693 118.164999417283 116.87617154759 119.992940512847 122.804433228675 124.111856802133 124.999050950475 126.66246134496 126.793323679204 128.501362093295 130.803302115225 133.513535509635 136.120935808664 138.309783684787 140.741518446122 143.21842438606 146.390755117227 149.371099901036 151.4064367344 154.821106359027 155.946119273396 159.152832099272 161.510376444047 164.135915509584 166.012057856858 168.946661367576 170.778148692427 172.804646168876 175.18511368471 176.972087272013 178.241605440015 179.028128842106 179.31363863312 180.304713544336 181.528353654772 182.746421496735 182.031792724501 180.518087236374 179.125683600512 176.415335807706 173.552166227919 172.406669891201 178.318998647161 174.372595616047 170.659626873676 166.962571729961 156.548863124748 147.504895341352 143.079968942499 144.971890589252 -9999 -9999 -9999 -9999 -9999 -9999 -9999 -9999 -9999 -9999 -9999 -9999 -9999 -9999 -9999 -9999 -9999 -9999 -9999 -9999 -9999 -9999 -9999 -9999 -9999 -9999 -9999 -9999 -9999 -9999 -9999 -9999 -9999 -9999 -9999 -9999 -9999 -9999 -9999 -9999 -9999 -9999 -9999 -9999 -9999 -9999 -9999 -9999 -9999 -9999 -9999 -9999 -9999 -9999 -9999 -9999 -9999 -9999 -9999 -9999 -9999 -9999 -9999 -9999 -9999 -9999
-9999 -9999 -9999 -9999 -9999 -9999 -9999 -9999 -9999 -9999 -9999 -9999 -9999 -9999 -9999 289.74209146798 296.678906813591 -9999 -9999 -9999 -9999 -9999 -9999 -9999 -9999 -9999 -9999 -9999 -9999 -9999 -9999 -9999 -9999 -9999 -9999 -9999 -9999 -9999 -9999 -9999 -9999 -9999 -9999 -9999 -9999 -9999 -9999 -9999 -9999 -9999 -9999 -9999 -9999 161.299968777175 146.475246618944 119.469797254436 97.6219227187148 83.5086316566228 76.8060449516779 74.1622323175584 72.1647926195395 69.6818090010753 67.3746646184221 65.6622935808293 63.8426075368714 60.8572919022914 57.5272541581646 54.8183437804665 52.5511092469513 51.4971974546601 51.5105000174131 53.0596942633852 50.9542642490414 49.8518894719592 47.3498304620346 46.671788089358 47.7006780717668 47.6593822511413 47.8017581279007 48.5921123410316 48.9405097766453 62.4626657480965 64.8128097347328 54.4483333541696 53.2133328254181 54.4248258846986 55.6878125506781 56.23561522274 63.3298035060735 63.4568367524063 61.5286738004315 58.8095775159613 57.8505042799609 58.2074226805369 57.8641860960227 57.3047249135744 56.6016252548548 56.4073506636583 56.3207755544756 55.7417356846764 55.6923509539136 55.0721228719264 54.4310498653402 53.81544846551 53.9865440232861 52.2781288201342 52.3380993355843 51.3700021419545 52.0067131887949 53.6853647215641 57.1940109924087 59.065578420197 63.8728697046461 64.5805458365504 64.6739135321115 65.6655767807889 67.3544703279929 68.3856581445104 69.5587738863532 71.2929802939575 72.6456480512367 74.5810942785354 76.8269281837009 79.8226985412677 79.6953223226985 80.4552860263074 79.5753834252438 78.9533497575009 78.4726438169185 76.7961506047155 74.5359344280131 70.2116248151064 67.0054181884611 64.6646662025878 62.5934112090513 61.4073287570681 60.6336024126933 59.6236804998926 58.5564648300004 57.4859977889365 57.6248001354762 56.3647506206418 55.8581456996922 55.6532903367517 54.0882669085896 52.3767556776076 53.9072643970688 54.34443335355 53.9419837069337 53.4807959608022 52.3166405548886 51.285438829263 49.1976929502889 49.2329365448716 51.1601300382306 52.3804701545272 52.788156216091 53.1680367730777 53.1335549826782 53.5949473474217 54.2842719337295 53.285989810532 54.0581594490534 53.2386145630945 53.5347862131352 50.8505980152488 49.767349415 52.2521215034204 52.6204082724829 52.755467017863 53.9772858245243 52.9805889686719 51.3162865659628 51.9081991790342 55.779452329653 55.8523905731868 55.0731367659895 54.5249063645593 54.9245780113278 55.1172295861464 55.4680936888005 56.4164481212291 57.3782684310527 58.4670333037897 59.1436735408774 59.9528207047451 60.7583925332843 61.3402939797486 62.9147000206394 63.6907250623282 63.695791143412 64.5947039372364 65.9857796057824 67.1066995602673 68.9306717094331 68.9371384486162 69.4080416526763 69.5784815345473 69.1314697555418 69.1156296077585 69.0134519904437 70.0187332940234 71.0718179053281 70.9883635168981 71.0989233786167 72.2247714271231 75.2902910219044 76.3729732495268 77.0631258023516 77.2031546997487 76.005384777865 74.4151225909334 73.7386773428127 73.6154748727885 72.3894461610019 71.5390272440292 71.7243533613036 72.0723532220383 71.7793155586411 71.4909579968088 72.0530583968477 75.6913347556518 75.3914191298028 73.9206360518793 73.2286299250017 73.1790258397622 72.6701947966666 72.6718257643579 72.4322470526507 72.2215827077606 71.7683084208593 71.379694338525 71.1067027367216 70.4897616280261 69.7925840403401 69.4431267990955 68.8847119721739 68.2916084941346 67.4887349485571 66.9388326400872 66.0793492254416 65.3091301897991 64.6240504033206 64.7311352710331 63.0035052161953 61.6111233458783 60.6330465373979 60.1997663796003 59.8053393443325 59.1986236656854 58.6064503842878 58.1953909952886 58.2427292236515 57.9380412478173 57.8023581784875 57.1000237258237 56.5889508480766 56.3320556947988 56.3038668224383 55.9351497512057 56.4647909993639 57.0655275520361 57.2117291731022 57.6159612111091 58.9332685839784 60.1404410796864 59.9332293746211 61.5268909700053 61.3874030408388 60.9523824338742 60.9590738243067 61.1783153470249 61.6543378651728 61.6054458109285 61.6173415387426 61.6241908342105 61.6175344775393 61.4084418998445 61.5598140883257 62.0861977925206 62.0598392463296 63.311160241451 63.0087941359671 64.9265357307291 67.9964960947138 72.5813910607645 81.6172484543656 81.2422577171529 88.5858105884384 99.9081269487384 96.3447370304538 91.2549091128993 90.0728628848034 86.1755635103006 81.610284290466 79.6001146238215 79.8425349268407 78.837049986963 77.7993187788384 77.6145923522854 75.6651866218769 75.042347483009 74.0784011942121 76.9079659804113 79.1080611678458 79.7625860520333 78.8295238548947 76.5950723170918 77.4858651127528 81.690912646627 84.7216938644822 82.06949451195 78.3566172125818 74.8311196791292 72.3543563880012 80.2468687905852 78.4876605832676 75.1324335761183 72.6479701719981 70.1702001428528 68.201794777283 66.6591948390667 65.2630443484393 63.8247151804393 62.6055285483538 61.8497025718974 61.3896742864428 61.8612467710279 62.2136819094687 61.5178918056749 60.5046810467799 61.0990218741376 62.9229538000358 65.0759674527561 64.0787473207209 65.7711774362901 66.7528835732324 67.8922243483934 70.1048337343528 67.7483234765539 64.2514140049849 62.5754321223794 58.5343163980839 55.6478071912186 56.5109174292834 58.5355533812565 60.1199420554976 58.9110418356667 56.5860740960488 56.6316037115074 56.5754176689059 56.4694974934412 54.5411407576488 55.8516767428386 55.2363845978649 52.3731169482722 50.5371319785278 49.3983693858387 48.2634127912774 47.424310442871 46.9290833903264 46.472828544627 46.5403482975844 46.2745089532596 46.3268944226621 46.1237858990991 46.5401062854315 46.2824913452778 46.4673834038792 46.7896879394207 47.6570555201527 48.878212634499 52.537305947964 57.8286402410789 64.6865963233979 58.8099795869715 53.885911150857 58.6735159442364 86.3135584447253 112.807473039259 158.659967828042 159.931926466689 162.372101023023 165.196607533133 165.67186849224 146.167939946548 107.682633805045 93.9261174610306 86.9629245238294 -9999 -9999 99.5842301666383 99.7976205668139 100.343737706246 99.5586844286227 -9999 -9999 -9999 -9999 -9999 -9999 -9999 -9999 -9999 79.1387721354228 -9999 75.7847061399796 75.3989347269636 73.1035429805409 71.4287538328429 74.6645483125289 82.9590326154839 104.385397269246 152.51313808368 150.72923135668 144.329491405303 130.044962713239 123.082268366148 131.552822282493 129.862590592881 127.578357656172 127.016531322619 127.647369736306 126.3072649706 128.162787025627 129.452668396915 130.124515400058 131.837945441539 132.59046714977 134.603879626937 137.130783365472 139.436688035882 141.556938902349 144.646127230023 147.242597924477 150.778082457677 153.375168478618 156.225701098617 158.72498143874 160.456460954121 163.679227530318 166.877756498388 169.500410734687 171.423216383013 174.073188426394 176.613119548444 178.70024286348 180.631726991264 181.549585164365 183.697015768611 184.616359145558 184.098203148665 184.883304716212 185.676270546675 186.870705489145 188.458258616488 186.787910235315 185.357807269995 182.533202121259 177.470618673694 173.610390516463 169.00064860257 163.846631805389 159.207702481984 154.223040601091 148.723092222644 143.370310016737 141.439844674427 -9999 -9999 -9999 -9999 -9999 -9999 -9999 -9999 -9999 -9999 -9999 -9999 -9999 -9999 -9999 -9999 -9999 -9999 -9999 -9999 -9999 -9999 -9999 -9999 -9999 -9999 -9999 -9999 -9999 -9999 -9999 -9999 -9999 -9999 -9999 -9999 -9999 -9999 -9999 -9999 -9999 -9999 -9999 -9999 -9999 -9999 -9999 -9999 -9999 -9999 -9999 -9999 -9999 -9999 -9999 -9999 -9999 -9999 -9999 -9999 -9999 -9999 -9999 -9999 -9999 -9999 -9999
-9999 -9999 -9999 -9999 -9999 -9999 -9999 -9999 -9999 -9999 -9999 -9999 -9999 -9999 -9999 291.376930338554 295.985033194218 -9999 -9999 -9999 -9999 -9999 -9999 -9999 -9999 -9999 -9999 -9999 -9999 -9999 -9999 -9999 -9999 -9999 -9999 -9999 -9999 -9999 -9999 -9999 -9999 -9999 -9999 -9999 -9999 -9999 -9999 -9999 -9999 -9999 -9999 -9999 -9999 172.574240176901 158.537998524721 128.865882250661 105.295946902505 90.3188307142491 82.5919330154803 77.7245352190428 74.2195117648111 71.1883439838932 68.1614510826891 65.3195263960348 63.1285497370115 60.8072742858313 58.1828722753901 55.4551764635248 53.8178096766177 51.9653103819434 50.6157431173556 49.6083115092158 48.5492373858578 48.2276097801845 48.8196819055509 46.5871040111558 46.9883819169111 47.4630199650468 49.3742008511272 49.4196549402621 49.5900324934933 60.4603703879759 63.3056448802449 53.4339321179942 53.2636296582815 54.7399232866235 56.1508937345475 57.2498131363014 64.5551420805149 64.43505560586 59.9929402196886 57.8805236942673 57.3734480929531 56.5007845141841 56.3536325332653 56.1483234644649 55.8935198974833 55.5634674381144 55.7261869090505 55.9425632589626 55.6869129633467 55.2842983767567 54.6551674014114 54.7016000489848 54.7396413564727 54.6189761656163 54.1046625219343 53.5808074221383 55.170974146146 57.2655750232013 59.5896697172769 61.2088156845535 64.3575249204897 65.479000547162 66.3212802558029 68.2099846662025 69.0873558082576 70.4061360980883 71.4138626130519 74.4850248821825 75.3090334348882 78.2807137272991 80.2179486888001 82.7932827989719 84.3395249945621 82.6012788345441 81.913401357906 83.2043199683232 85.4497631223338 80.9145769852794 76.6025478910737 73.2128451655164 69.8187732140233 67.058118580341 64.8413569831763 62.7749261006111 61.2376105299476 60.1031738852047 58.9213124965564 57.5004730316633 58.0803367020141 55.4574479942549 55.9056691609901 55.7890522887978 53.9966390631096 52.3489010499587 52.2363511089203 52.8217057534087 52.7567354935538 52.6754284549499 52.4086905415821 50.420536813926 51.0166049230447 50.3310901563509 51.7923089569552 52.9666672351648 53.7521889133751 54.5658937441736 55.8250637257411 55.4809118963728 54.3516322279262 53.2046238401378 52.7973011457708 52.2334601428454 52.2886430634938 51.1841631811084 49.4776401704574 50.2192207853893 51.2587817247167 52.1354367860824 53.5622686845684 52.8754851006559 51.5347754525135 50.9404990856345 54.1949241706777 55.1252072649279 54.335517666509 53.6208565284845 53.7331946038083 54.0801912494077 54.9495874412815 56.8221414953837 58.5456378288815 58.9476340273713 59.0537332892107 60.624033089765 61.0039625245832 61.8640641592279 63.0499609122343 63.8222260075354 63.7602027256113 65.2859487767071 66.7456880866335 67.7566084183633 69.3655255319923 70.3531935708784 70.1387574179849 69.8353155806058 70.1264470210861 71.244439650098 71.7851275076846 72.7475726852285 73.7709830680431 71.9773967977007 73.2961926637774 75.0640774370156 77.2277880261656 77.5607715439615 77.7018764033249 76.8924284809461 75.5186047605081 74.2251248245682 73.80637230279 73.6689617613471 73.2883017561974 73.1598922637281 72.995761350079 72.7208980475043 72.9900588534146 72.6467010698575 73.3344522834363 78.267639538322 75.7864205978357 74.2839925747765 73.4549526384668 73.1339960693854 72.774935450996 72.5003048514594 72.546401913676 72.0703429749544 71.7836504662295 71.4944321495899 70.7939031922323 70.1648927280165 70.0562778922777 69.3686606087314 69.0150867564883 68.0473727945977 67.6469228052719 66.8406404813809 65.8934171381062 65.1673211138241 64.2443095345784 63.3813448613196 61.9724784049208 60.7023816850723 59.9456830168565 59.3567915444974 58.3359099805858 57.8565921834979 57.4257920462856 57.4147334283555 57.6240389269663 57.8888551970925 57.6638192389539 57.0351403315738 56.6191529114603 56.6123867965485 56.2410442617432 55.6986755004471 56.2335149847229 56.5970173419307 56.7080072843334 56.3593576617268 56.0550861843463 57.5101267004294 59.1971255994077 59.218069186506 59.3256688415501 59.453142955851 59.5013923319932 59.6871745860026 59.882728500698 59.9110607849731 59.8387685961159 59.56068688605 59.2496372967873 59.4132597444775 60.3705075982248 60.934709046618 61.6263154097833 62.6329149700102 64.057888005847 65.8063062586156 71.1880814930046 72.1511062646236 75.064802109235 80.932176428481 89.3420853379247 91.9280787145851 93.9621437116333 91.6674944770274 86.869861780781 84.6671453389312 84.3709324634097 84.4317662109124 84.432323962597 83.6769728965292 80.2389934607383 76.0839179603048 76.0202906733628 75.8836773866563 75.5874995802259 78.4142004676873 81.8819594986619 81.4461943604197 79.8247288742471 80.3731681442534 83.7083438423753 84.3097547491509 85.5367884574038 80.8654246063817 76.791441350633 76.7030367015815 75.0393529771043 82.5342026879724 81.7288090047553 78.079093360235 74.9891474754154 71.0797314503989 69.6883443843951 68.1944100445419 65.7317985109855 64.3915117860668 63.1186214056205 62.1358806645936 63.1007695042358 64.7838833976098 65.169621836301 64.0165499691616 61.7335756956968 61.5278036251594 62.4673704977177 63.7708329708052 65.2753297245874 67.8027356608604 70.754601925493 73.5425514806571 74.2116405290897 69.7525208772462 65.3957400196086 62.3774449515637 59.1884743509852 56.5625240778102 56.836931730211 59.4871501838148 61.334638007902 59.4041532891701 56.6581056514171 57.9394214580655 59.4961034273578 58.7846769093425 55.5834165030696 56.9054179193705 57.0272594007832 54.5459289948241 51.0218590469808 50.2429482545927 50.0417752780443 48.4502568060166 47.1932540595573 46.6296130420486 46.7560318090919 46.617177450246 46.6868444287105 46.7081114899383 46.6405710865562 46.7483008670005 46.9043478866475 47.4447418774163 47.9782117358268 49.5430741952226 54.0193600533204 58.1593032429387 58.3752275553138 55.8326483565601 54.2636178801329 54.1571516097074 61.4056530852241 96.1611415232938 144.773287508466 159.212234996157 159.475852026247 163.471998050223 158.005917820918 152.602926114466 117.328330133849 98.5798849174958 90.6881274337737 94.1142965833011 -9999 -9999 100.878220574586 100.690989379843 100.481038093498 -9999 -9999 -9999 -9999 -9999 -9999 -9999 -9999 -9999 -9999 -9999 -9999 77.8524411720052 -9999 73.6175773271341 76.9150888768099 85.3730038942168 110.107262493138 157.640192676255 151.806393856034 147.239256741491 110.59996058067 93.083151369815 120.43862015971 132.407284487551 131.427446589959 129.141507929815 128.305613771821 129.551538655775 129.948908778853 131.708906538903 133.086695759821 135.371793059423 136.97167746131 138.291887715372 140.555628258112 142.041195652879 144.331369687365 147.910449601036 151.25893716756 154.495775605577 157.979097043753 160.848295191534 162.867828314341 165.086024457395 168.095003716096 172.346889257499 175.236795477581 178.23000265402 180.249438587979 182.080707756557 183.500839786281 184.927399970175 186.244764747657 188.249838694006 188.952033563172 188.047332218135 188.63440094084 189.925480607115 190.29804796166 193.514049111151 196.012539865904 195.844057992077 195.346103693945 196.592248141305 196.083144357615 186.989317120125 175.779285510213 170.465472405434 158.702555701813 150.43296951321 146.087983085523 -9999 -9999 -9999 -9999 -9999 -9999 -9999 -9999 -9999 -9999 -9999 -9999 -9999 -9999 -9999 -9999 -9999 -9999 -9999 -9999 -9999 -9999 -9999 -9999 -9999 -9999 -9999 -9999 -9999 -9999 -9999 -9999 -9999 -9999 -9999 -9999 -9999 -9999 -9999 -9999 -9999 -9999 -9999 -9999 -9999 -9999 -9999 -9999 -9999 -9999 -9999 -9999 -9999 -9999 -9999 -9999 -9999 -9999 -9999 -9999 -9999 -9999 -9999 -9999 -9999 -9999 -9999 -9999
-9999 -9999 -9999 -9999 -9999 -9999 -9999 -9999 -9999 -9999 -9999 -9999 -9999 -9999 -9999 288.281147674414 286.757804646756 -9999 -9999 -9999 -9999 -9999 -9999 -9999 -9999 -9999 -9999 -9999 -9999 -9999 -9999 -9999 -9999 -9999 -9999 -9999 -9999 -9999 -9999 -9999 -9999 -9999 -9999 -9999 -9999 -9999 -9999 -9999 -9999 -9999 -9999 -9999 -9999 183.57361798461 167.09721605335 135.945231996757 112.102636012414 95.8272603846621 86.6499710784961 81.4670233446397 76.5857844315037 72.5190463535491 68.196152115217 65.0617450945461 62.014843155316 59.898969430914 58.2266574845994 56.2972771383954 55.0634623130946 53.4491508359878 52.6809410875363 50.3027282811302 47.0948134888193 47.4386659929092 48.3362702517176 48.050476828146 48.3787568190924 48.4970231694788 49.7230254313003 50.6323241655268 51.0979385895299 59.624766516052 54.6665376383654 51.030617622152 51.6681661100103 54.9984283573175 58.851647950351 63.8243500969947 66.9466613384265 60.6273407280329 57.3662671657721 56.2481644782844 55.6330938043766 54.9755380882188 54.9758917234255 55.5487796956774 55.6035003001594 55.1858177571618 55.2711453307624 56.1399198180766 56.5488228848207 56.2105168800408 55.4969098057336 55.6643011890136 55.8960483627233 56.2196935665065 56.6091004442481 57.8109937269627 57.9340156751499 59.3627308243639 60.8691964051927 62.4199087946501 64.0135858229316 66.7084959572171 69.3738279788394 71.0981728968011 70.3558241744531 71.3949103156089 75.5854968383885 76.9003806269606 78.807170066683 82.4291368459887 85.7784683957354 84.4334275386191 84.5923949966735 86.142989211432 86.4394766742826 86.8458495814759 84.9330387180548 82.8045890634352 80.3650202066906 76.715714753563 72.9162067131288 69.6184001276572 67.0993871641052 64.6065076454151 62.3088063740692 61.9098813884018 60.2264362695292 58.2182078673694 57.4866238697271 55.9922086044095 56.0982695560725 54.5811921598369 53.1952423576843 51.4564672696998 52.8084778258172 52.8307877651493 54.2958194751928 52.5930642786932 51.6157647380396 51.7748287127948 52.2891866493583 52.5338339116528 52.5077368740245 54.8075352697504 55.8395182661997 56.6161700969987 56.6451173336115 55.34402625524 54.9732465002164 53.3397520910151 52.2037063044953 52.1845421411934 51.5601461582699 51.5344131062274 49.3888910252951 48.8758699936092 50.13604112937 51.3500948630312 51.1698920250106 53.1007178468101 51.8771138553357 51.0256537068552 53.2627849246782 53.7335952999984 53.7694523627564 53.7286339902121 54.3039520107742 53.9291342255141 54.7943188562469 56.9822495741195 58.0763423112438 57.5488063123538 58.3468719137599 59.8389936078033 60.9586572902732 61.3673632342763 63.118395777858 64.4999969590234 65.6069254284859 66.4008314270362 68.457292549435 68.7504502418169 69.7214626090201 69.7801320978882 70.8354960572234 72.2228994103473 71.9801640861241 71.7907532120855 71.9623143605869 72.1264387217175 73.9640813429286 74.3950116954775 75.8315643788364 77.6506575384406 77.8800392335765 77.6854169785561 77.4283787602735 76.1003877312672 75.9374250814619 75.0983541564022 74.8933324410234 74.912547412798 74.7551698976841 74.6149672439607 74.5661563603467 74.4489543436072 74.106636749891 72.8356389647139 73.1792123907503 78.439869297124 75.7984670761091 74.2647812766571 73.5039837356409 73.0787678704739 72.9737858821597 72.543196444345 72.1857571161834 72.0087262684657 71.6051066008642 70.9920796829441 70.6759627686992 70.4939341296525 70.0557738008112 69.426507036908 68.5242820670896 67.7102045265393 67.3187261648546 66.3176562389308 65.2956618353627 64.2229712708269 63.5295572312029 62.6233349359467 61.5364185667783 60.4240370522914 59.1378829598461 58.4813081474933 57.7932320249424 56.7244620206562 56.1510046869886 56.0952617248179 55.7159975426554 55.8961450009386 56.4668361875684 56.0486893744611 56.0126534580903 55.8252591921794 55.291220564906 54.965238909695 55.231319605314 55.4823184185283 55.2372399182751 54.6553174073139 54.9775044693709 56.2579422724245 57.4023925782899 57.3488865141353 57.561364571067 57.71252349118 57.3142999169646 57.6606192921153 57.7694389333908 57.4543697140351 57.2072300723529 57.4193870769648 57.2949497474828 57.8713106346433 58.9440029585619 59.658192247227 60.6081087294342 62.8145612224133 66.9661429527984 67.1162880910798 68.5419276151107 71.5164582256392 74.4831722723717 80.6070613557367 87.084664673897 85.5730782598609 86.2382871209926 85.2400019683795 84.2540796835387 83.0070000942243 83.5619823930736 83.8588576431922 84.293050193445 82.6325241946835 78.0125442776476 76.0608151886955 80.4224758106933 81.8263583541058 78.3637750784624 80.5807526773662 83.2449866780221 85.6897699456106 82.0598670668943 83.5350817340546 90.1638943808526 88.6515780401258 82.8739785855663 77.945632710232 79.5094716231057 81.4621887421077 77.3617922406212 78.7681449302717 79.5037956022924 80.4435738366054 75.4740604679927 72.6419110158005 72.246019258428 68.9637192325056 65.8987920409604 64.4008970200954 63.8611104022375 63.1823013410126 64.9295900038174 67.4467280245766 68.4199471395753 66.0529841982766 64.6788336120117 63.1189051300596 63.2925838074467 64.2493047704532 65.9425794958822 68.1318199704447 70.7732183687171 73.9317817814768 74.937294456883 69.5324452210234 66.4662663570263 64.3287918843236 59.2920129872805 56.8625974162017 57.6096694235308 60.1978494897833 62.1909726542142 60.1782467984387 57.2500689971643 57.1575748843078 58.0512172544305 58.3973320358472 57.1396015055033 57.9516761315038 58.7036971530722 55.8353348592986 51.9063789096603 50.9511255583897 51.4283101067126 49.1988779311101 48.4714420891681 47.4276524335368 47.2493411782368 47.1588593914658 47.298280058315 47.4040684865059 47.3164165191544 47.4786139262806 47.8357046231555 48.0955301718743 48.8988265772155 50.3606077567528 56.6443816484478 63.5997363193766 62.8052162051986 60.4058152040233 55.8742185349358 53.7177287568917 60.3590814823639 72.4260495772793 107.787366902769 153.225866803707 152.707968518267 156.098932533066 160.768304231135 163.818304776323 136.743076725077 97.8360202737999 94.1915410590111 93.0076259744915 100.044754725963 -9999 99.7381396397816 99.805042583768 98.5446435260713 95.212330983854 93.9721972988341 -9999 -9999 -9999 -9999 -9999 -9999 -9999 -9999 -9999 -9999 -9999 -9999 75.7121961637538 78.5567620224503 87.9181392091071 105.97226205444 159.01739690746 150.638089411044 149.059118773034 80.1562197669885 78.0743383850704 86.5859850665437 116.509748942522 112.347932693132 133.585194937504 132.658891947926 131.78872582137 132.516153964957 133.711231985278 135.312237370245 137.532658875159 139.495224567659 141.808520969866 143.793891644877 146.461171952787 148.361647573809 151.076310322248 153.485317102056 157.776866380341 159.633464765364 160.050260525274 163.838935400522 171.111645210681 175.462955499126 177.296011474721 180.39632551318 181.956794514175 184.565562037087 186.912917543743 190.271305670185 192.109088551947 193.922335533934 195.214672162791 195.539652523882 194.215430840961 190.972027530214 190.4316496403 194.891216668 198.958831860206 201.110048917264 200.736350973435 201.271232396009 204.514740238205 206.097019654397 207.358116017363 208.278338615452 210.402788280214 187.68498853778 164.850485309998 154.588609674565 -9999 -9999 -9999 -9999 -9999 -9999 -9999 -9999 -9999 -9999 -9999 -9999 -9999 -9999 -9999 -9999 -9999 -9999 -9999 -9999 -9999 -9999 -9999 -9999 -9999 -9999 -9999 -9999 -9999 -9999 -9999 -9999 -9999 -9999 -9999 -9999 -9999 -9999 -9999 -9999 -9999 -9999 -9999 -9999 -9999 -9999 -9999 -9999 -9999 -9999 -9999 -9999 -9999 -9999 -9999 -9999 -9999 -9999 -9999 -9999 -9999 -9999 -9999 -9999 -9999 -9999 -9999 -9999
-9999 -9999 -9999 -9999 -9999 -9999 -9999 -9999 -9999 -9999 -9999 -9999 -9999 -9999 -9999 -9999 -9999 -9999 -9999 -9999 -9999 -9999 -9999 -9999 -9999 -9999 -9999 -9999 -9999 -9999 -9999 -9999 -9999 -9999 -9999 -9999 -9999 -9999 -9999 -9999 -9999 -9999 -9999 -9999 -9999 -9999 -9999 -9999 -9999 -9999 -9999 -9999 -9999 170.647908842321 160.148433977102 136.917167852424 115.929583796801 100.336211129259 90.0153433342314 82.2122595686043 78.4598267274612 73.6597557973095 67.7179547251493 63.6301446563885 61.0674838535218 58.5951078853731 56.9284500703072 55.9917759663468 54.9091934860166 54.1353701685919 53.2545303795731 51.6066536762453 46.9826266371356 45.0154380117093 46.629233545694 48.1005240419246 48.7764514847139 48.8229747017985 49.2716464370262 49.6088361266623 52.0956049858836 65.0402158188077 56.693377860643 50.7467779730434 51.8840779650802 57.3691052117684 64.053880012005 63.6226661009887 63.0144266474319 59.0700574141867 56.8135600125387 57.5214283656708 56.6131017721848 55.6129559363875 54.8675334125649 54.7851589459857 55.7954216235521 55.8101318124634 55.3240925703306 55.5842773265558 56.5895191405875 56.8857745979395 56.2301876664729 56.6488216017105 57.4089129498163 59.4836453600023 60.7737558599429 61.387730323943 61.2662529720836 61.198581226826 62.2987218823824 63.3178237813656 65.325840505759 66.7223293189065 70.9213582905672 73.0979466373223 74.3437991506365 74.2843170394202 75.0193120406884 79.523680201657 83.5216243325108 85.4666805409313 85.2691605884573 85.5576709410244 86.6976141726221 87.885240270486 88.3451331688687 88.5545124024277 87.6558334341736 85.9183681528804 83.7411274704989 80.2080170560377 76.1769321555606 72.5738552063061 69.686299970987 66.8858094195062 64.7348378132536 62.6163889186391 61.1074010796182 59.0578923500455 57.6539910564548 56.2979313747821 54.4625545614249 53.0917668669543 51.0786621671018 51.4279838299805 51.4759948946503 54.3505155185554 53.2045162524727 51.5118133361472 52.2103098945542 52.7052443354112 54.1605998300297 54.3664933659317 55.0155494078824 56.3463612713831 58.2536753565243 57.32860737021 56.6951230732559 55.7161452121094 54.8762621937685 52.6057685571217 52.3343768244523 52.3745573153502 51.7799696144632 52.0497268180654 50.3224022074518 49.6435876628033 49.0957014734479 50.888200517085 50.8579565546974 52.3737534080297 51.9601677794235 51.6167752698398 53.0367264220794 52.9271101915388 52.7893170631924 54.4909952928649 54.9021633632802 54.6203770831305 54.7744347646711 56.9135801780144 57.1050175234419 57.9520508300365 62.1118600473889 61.2913949980626 62.2254856374405 63.2101024799893 63.9435595209079 65.2031139167149 65.8751292286579 65.7833104411468 68.6001909450162 70.1059022766023 70.1460787719713 71.0254465032882 72.7051211395822 71.2635820288369 71.4145822761916 71.3446179117909 71.9863822073127 73.6616246225011 74.8557381490121 76.2483701706288 76.8764912362514 77.2931178479433 77.1664638516886 77.7128390466721 76.2717795278242 76.1549132887661 76.1210655624461 75.9298974469415 75.5963336312856 75.2004127828689 75.2849223540273 76.0612759031051 75.6433371940269 75.4976915730619 74.5815955643192 74.7128095368406 73.5844822501853 74.3522877297992 75.0589631906697 74.0008439167095 73.7292018022987 73.2030760126164 72.7798264443529 72.403233025914 71.9970562449189 71.9318793503114 71.6171959347526 70.9678690531847 70.5827001140074 70.5254297501508 70.0205671592476 69.2197543940922 68.654176312962 67.6499678169939 66.8526109350872 65.7701536848206 64.7436122295106 63.9400438456822 63.132466143895 62.2204494568034 61.2726465918734 60.499187491868 59.3055111761316 58.0834078108278 57.3501965893571 56.5384849804786 55.5381235466179 54.6648888601521 54.3797523467419 54.4545311775779 54.6468982339798 54.3152058112382 54.2077184716882 54.2575993350011 54.1378293844323 53.6700660395085 53.6664009320797 53.7453175269484 53.0098425186398 52.8467042114204 53.9089056306866 55.8525926691819 55.8828515277268 55.5966220672494 55.5028645187922 55.5962200565139 55.5813951273996 55.5183387295027 55.2218727572333 55.1734291188071 55.539716809105 55.5205908933941 55.8198632601539 56.5228822628848 57.2553203798103 58.4293623549472 59.4099429410404 61.9951616957026 64.9245711681157 70.0661969755129 72.6189175230646 77.4050553768418 82.3495709122429 89.1524692663293 90.0737218783944 84.9722289846343 82.1327846302079 80.349429571272 79.9897638940298 79.8352768042579 78.6329350444768 77.8199838053041 77.5273591939646 77.8674241913363 75.868578586497 76.1280517519039 79.3215711085097 82.5346121178899 81.5821687622179 79.0986931283127 83.4351403541841 88.8284368168576 90.9820359703405 93.2841578442203 91.7153913333733 84.9772876681401 80.4486677742461 79.2718214833382 83.7875158858464 83.4337303390554 82.7882641755672 79.2402514440857 80.2240474252122 81.3939161143434 78.0751278325575 76.3484508684977 73.3745162575862 68.6991955075017 66.6179582028291 65.3858124417028 64.5380045906652 64.5210896908433 67.2528754708017 70.6188166552261 71.4601265723778 69.3746569983826 67.9458717713777 64.8583627416026 65.8991135441862 67.1929847884157 67.2937862027945 69.8827671795776 72.0600482570641 74.9640645122911 73.8875594085971 68.3539817720677 64.6585054651884 63.4877099538135 59.9605368772356 58.6005490350579 58.8464533495988 60.7775311220745 61.3037067193374 59.4854577585251 57.3297427712477 55.716036199559 55.288902421106 55.5068011065873 55.2681051179478 55.9692970045852 56.7694054697125 55.9443740037456 52.3609440132958 51.4213470832351 51.460023485043 50.6237682144741 49.7175368412566 49.1643215393491 48.6745602788038 48.7548717648165 48.6306345329574 48.5873080830269 48.0886697515115 48.4074333177065 48.5618936301377 48.8714425335142 49.3429783490678 51.2453435287197 60.8832727581783 72.1067684029797 70.7352266075411 71.4932545401882 62.9447071100384 56.4408807220408 59.2305504840846 72.9455843900734 96.7944571368723 114.768893854566 122.583409146992 150.018295531758 155.753182130704 143.979111621788 148.957666379873 93.1499907642744 95.0511590170597 95.7614569624746 -9999 -9999 98.6449607791772 97.8583426283876 94.1079146725582 94.8125024936788 91.8865582561242 90.7337912275815 -9999 -9999 -9999 -9999 -9999 -9999 -9999 -9999 82.6674626694277 81.4031077928644 79.5375992358949 79.0655879986138 81.875323413717 87.7490115471462 112.193690503634 134.170587893974 155.567144889211 115.708184251873 73.0832683205746 67.4425179994209 66.8514609868545 87.7409937469823 81.1183698590355 134.223909304765 136.125034636308 135.800774346354 136.110876712797 136.880923000848 138.763364952476 140.586616161275 143.081548900644 144.788227746928 147.629554032535 150.344453115694 152.171981611528 154.680654240709 157.835759008481 161.259739193289 163.927892752946 166.054210419779 168.173022877791 170.916609115011 174.07743802101 179.39264154832 183.642624041553 187.859520654951 191.203483422362 193.55345503113 195.807321418292 197.398831463888 199.801364249041 201.123551802867 203.236352024363 204.642664397933 203.529103226039 203.164551951766 199.599446597941 203.82730507632 208.10560005664 208.084474046309 206.478550690431 210.634138964116 212.198173328043 204.861529460824 195.03407678144 205.78257148056 200.926204502647 187.092206876203 197.133942913205 -9999 -9999 -9999 -9999 -9999 -9999 -9999 -9999 -9999 -9999 -9999 -9999 -9999 -9999 -9999 -9999 -9999 -9999 -9999 -9999 -9999 -9999 -9999 -9999 -9999 -9999 -9999 -9999 -9999 -9999 -9999 -9999 -9999 -9999 -9999 -9999 -9999 -9999 -9999 -9999 -9999 -9999 -9999 -9999 -9999 -9999 -9999 -9999 -9999 -9999 -9999 -9999 -9999 -9999 -9999 -9999 -9999 -9999 -9999 -9999 -9999 -9999 -9999 -9999 -9999 -9999 -9999 -9999
-9999 -9999 -9999 -9999 -9999 -9999 -9999 -9999 -9999 -9999 -9999 -9999 -9999 -9999 -9999 -9999 -9999 -9999 -9999 -9999 -9999 -9999 -9999 -9999 -9999 -9999 -9999 -9999 -9999 -9999 -9999 -9999 -9999 -9999 -9999 -9999 -9999 -9999 -9999 -9999 -9999 -9999 -9999 -9999 -9999 -9999 -9999 -9999 -9999 -9999 -9999 -9999 163.581963448274 161.346575250052 148.823535068274 130.577881432733 114.040638788514 101.337023515408 91.6012306600765 83.6301654830755 78.2094721322267 71.3128423007477 65.1392291236351 60.9139332411522 59.1458984505387 58.604798703776 57.3773275706192 56.443709546279 55.8685501877052 54.5688415429637 53.792683615148 51.8794972702982 48.5619396613785 44.6851423657582 46.4008675357502 48.8583097540893 48.6306666458361 49.0197540832135 49.6238942070196 52.1865927881089 52.654391455961 56.8436729666219 51.7541416599668 50.1731988458598 53.4401198610442 57.6952931620063 65.9823051163769 61.4507061914573 59.6966233823795 58.7240064399809 58.7445960519722 59.2394392556662 58.0433308839882 57.0766075933346 55.743527394304 55.6721632275964 55.1695335212139 56.47365202383 56.1738779705571 57.1943489337343 58.185654535152 58.6865152073647 58.5819376430338 59.2440924720282 60.6009595638503 62.6666467806396 63.8817088939593 63.7848097349762 64.2500839885624 64.027204047704 64.7597062763765 65.0252675524107 66.5120867842666 70.5081189797069 72.9539798099361 75.3076930620628 75.6279738579829 76.4443604689638 77.1239347965847 78.4929064183535 82.1275941268289 83.320353469226 84.8719473370388 87.0502606967496 89.2369429330213 91.2667494457964 91.9862609426196 91.7375035684714 90.1425845242791 88.2339835553462 85.7721292717966 81.9293997447443 78.2504642518262 75.0285372919177 71.7268879816946 68.7160031776466 65.740101535373 63.5957840285428 62.0815170517134 58.7639081930908 56.468115726129 54.1111979647109 52.0840749995131 50.7204737898644 51.0487010919679 51.4081329198554 51.2423875862863 51.2190138468915 51.9033614687438 51.7241400069864 51.1144065288196 52.2411752329745 53.2593786042935 54.1197602698261 56.8165497411311 57.9080235320388 58.1056183136528 57.6546636694514 56.4930550909069 56.5930366789773 54.2866762608763 52.8256390969718 53.5313989466857 53.2870977724926 51.264051700484 51.4377770401909 50.8594721580834 50.2548829861901 49.2527209255845 51.4090626945115 52.1461040679768 52.0715894356702 51.8582328500026 51.7226548011196 53.0400731252152 52.859950790222 53.6801446700161 54.565612442181 54.6055405314456 55.2163685008202 55.4004148841014 55.6670469124858 57.262710458223 61.1374942575991 65.1791455650153 66.4173452799435 66.1353911521592 66.5099433515287 67.6070959203642 66.5416959021589 67.2420173885807 66.0850811402312 68.2735399784017 69.077222787585 71.407800455771 71.6659479433812 71.7393775850077 71.5569782120775 71.4233975673734 73.0612022865401 73.6664990440969 75.3393783771229 76.4717196819541 77.0306089871883 77.9223919496912 77.0067041106184 77.6551415690384 77.7469686410941 77.0813123273389 77.2330925233332 77.0723319989156 77.0864599071326 76.8775402350225 77.0579923809656 77.4140557543351 76.9353821377225 77.0166207999339 76.769895104204 76.8315732916872 76.1645743916317 74.7576462265605 74.2455255119077 74.3603540606623 73.7316749482984 73.7976425316978 73.573697332608 72.7521760752457 72.4287795321889 72.4489985198546 71.9681209733474 71.7576513772717 71.422810957977 70.9043822342585 70.4511874359497 69.9541819685059 69.1174053668592 68.7831281304382 67.6578723931604 66.7560512173103 65.8146980213611 64.9068126464042 63.6459699841643 62.6242468016076 61.836477440262 60.9498673194186 60.1778083404842 59.0616066531246 57.9933403462513 56.9490260278418 56.1040921271702 55.146212286354 54.2929876985473 53.3657890475017 53.1547544809625 53.300351032386 52.956895594998 52.8329161093317 52.5858719267507 52.4848857319459 52.200141725975 51.9973408259619 51.2821578517411 51.3863253340626 51.3228899388105 52.8052584293338 53.9437805973141 53.8608064817091 53.9023275819771 53.792050087975 54.0773515321299 53.8264634034882 53.8576165659399 53.9442173896929 53.783651711798 53.9463414186564 54.1970922723717 54.6227282908772 55.4038810820133 56.7442913205612 58.060270669209 59.8260524346724 61.4878357269763 65.7324994787117 69.2049751702056 74.9179263225067 88.0997768705029 94.5108544750677 93.6659043731115 88.9084962711617 83.4149550066471 80.9170901139119 81.3384820105563 81.8948579252891 79.505033750231 80.4629423323711 79.2512308660235 80.6173200685851 79.1465348596738 77.6707705490109 80.3545036233787 78.2451233623653 79.6726872346035 82.9592700341739 81.1359834685315 81.3980461986215 90.3687668586464 96.797248412496 95.6589064713261 86.1183649358576 82.720269358675 81.2332043211605 80.5111549282321 84.7910462432921 88.0185636158667 86.0644930776464 82.651608046152 81.6223731685561 83.3989532587694 83.6564072461655 78.6715267519646 73.5575878275498 69.1918295705342 67.6063593583488 66.0391211705168 65.6330255841446 66.3971317511856 68.8182409570909 72.5447400693017 76.9837830875308 74.0487554392291 71.1043913656618 66.4594427056805 66.615245397568 66.597660524683 68.2694699970914 70.481506093272 72.5771710129413 74.1291005730843 76.2952565275091 70.1316447640018 65.3277964252173 62.1058497054743 59.2703240688014 59.0778018409744 61.4780701049154 59.965914549363 58.0723410236822 55.1651449496632 51.5910190422738 52.7364431104625 53.7400717221659 54.8600913845425 54.5015199403211 55.0209089977351 54.3106318058365 54.6413030882875 53.0445465700063 52.090532462387 53.1830642303747 51.5106043133394 50.8909658937484 51.3920790157228 51.1301029120724 50.5218117359285 50.3722288945134 49.9222164634515 49.4641109425666 49.3850124857289 49.4746022477207 49.9492004195245 49.8283221353206 50.6074193369171 64.2559799606434 78.7201409264955 78.8732786062104 86.6920112054919 80.9940634424049 63.1675326740159 59.9925763229179 62.4006047670635 67.0029513228487 80.7362820580435 97.9169823541093 125.388329239098 154.270461420557 130.997010611171 159.213136383432 108.476364628127 99.9975281610208 97.5964169125047 94.4722049097978 -9999 94.8273243957048 94.0941162716485 92.3815811117749 91.3335564070758 88.3995172635287 88.0873270469696 86.7829842337649 87.1136806863633 -9999 -9999 -9999 98.894485996272 91.1241156214517 -9999 82.197809824243 83.3495885209061 80.449704977452 80.4816676139709 82.9399480172194 87.6469889633398 103.58690711709 132.563533021444 155.966312283389 74.0395787237253 63.1481532080394 66.3370772066679 86.5854972835004 76.846474102718 78.2367821370304 123.562040878629 136.974838403833 139.77956366338 140.310002109078 140.764597891147 142.012161976411 144.444527549367 146.59345443973 148.625661090708 151.146840776089 153.267370139691 155.549905074747 158.853815922398 161.969377173098 164.482869172467 168.403348200073 172.253403572121 176.708520965315 180.006099867533 183.475588975218 186.05643877389 190.070127037664 192.770303875688 194.439279277648 197.900278516474 200.876155612518 202.408785370505 204.142104222705 205.464742555262 204.328733821651 207.476915451972 208.680882740213 211.577865451881 211.662578214876 208.361448990458 210.588644261739 213.988646463638 212.940784251199 214.933091615027 208.905250347191 218.040492709029 183.734703798897 175.947055414106 171.534402761618 161.691418594281 193.44217144959 -9999 -9999 -9999 -9999 -9999 -9999 -9999 -9999 -9999 -9999 -9999 -9999 -9999 -9999 -9999 -9999 -9999 -9999 -9999 -9999 -9999 -9999 -9999 -9999 -9999 -9999 -9999 -9999 -9999 -9999 -9999 -9999 -9999 -9999 -9999 -9999 -9999 -9999 -9999 -9999 -9999 -9999 -9999 -9999 -9999 -9999 -9999 -9999 -9999 -9999 -9999 -9999 -9999 -9999 -9999 -9999 -9999 -9999 -9999 -9999 -9999 -9999 -9999 -9999 -9999 -9999 -9999 -9999
-9999 -9999 -9999 -9999 -9999 -9999 -9999 -9999 -9999 -9999 -9999 -9999 -9999 -9999 -9999 -9999 -9999 -9999 -9999 -9999 -9999 -9999 -9999 -9999 -9999 -9999 -9999 -9999 -9999 -9999 -9999 -9999 -9999 -9999 -9999 -9999 -9999 -9999 -9999 -9999 -9999 -9999 -9999 -9999 -9999 -9999 -9999 -9999 -9999 -9999 -9999 -9999 157.343758549557 150.0457334175 134.399465522624 119.27561963193 107.85337037461 98.6679673282441 91.049039104715 84.3507775532978 76.563154430768 67.4502609004745 59.9811593749793 59.6067453220307 59.2528598470833 58.8631618289127 57.8518847792021 57.5700773545483 56.7670695439688 56.2510323087416 55.0854908723774 53.6226222275343 52.3516755156541 50.9374683545816 48.5207018231184 49.3014069360781 51.6657525263047 52.8626781462507 53.6313941070669 52.7980279150269 52.8101635471195 54.1482573492322 50.7149992948661 50.3141806082475 53.5754487488374 60.0827652976291 64.3848179580068 63.1776806856805 60.2638913926239 60.2096063975997 60.3170105005392 62.1993834940861 63.052096636055 60.8527246950136 57.3014564428154 56.65628781681 56.4796828679356 58.0205504338362 58.3148291273434 59.3488155923067 59.6979666716168 61.4935875402856 62.6790087428339 63.4999567581801 64.4807772019393 64.8639658878027 65.2969182871223 65.3734706915176 66.3906994918583 66.8062600105405 67.6099202321532 67.9945367057367 69.3791959099715 71.4222227280686 74.1404858489126 76.5337566627573 78.0778996610614 78.8634393091238 79.8338210988936 81.0521526216849 82.137875308444 83.8846187124674 87.0272950050503 89.2864475826415 91.7801891988022 94.037460436792 95.0253371422849 94.1033289530478 91.5025585847443 89.1138928165169 87.0037593031341 84.3885652961335 79.631921231236 76.7015672500602 74.7790109765924 72.7243535782348 68.0075166422189 65.1709201188439 61.9961439768795 58.8229894814771 55.8463274919435 53.1657601574719 50.9881229712657 50.2720296692046 49.4923846585565 49.7103192319593 49.4005888057454 49.6938973823434 51.405851065537 52.3315778011645 52.3180770453236 51.5284602895567 52.6081537542601 53.8298113124044 55.2305855588215 58.8074480587362 58.1288376737074 55.6779831796555 55.7659823628483 56.408680046901 54.6086555660542 53.5892018823637 54.1744494844341 53.1078534518323 51.3405989709157 50.5667447946803 50.8454743898483 50.8537255731806 50.108706621969 51.4841371600146 52.2918824962874 51.7178778006825 52.7868180318129 51.573364324769 52.5241753521935 53.9623518484622 54.0305990790643 54.1887383806127 54.8483696503201 55.4986148493287 55.6169933781636 55.3872197612983 56.2136439921561 59.284267608002 62.9065756772588 63.2520702146439 69.1923570812174 67.6112307614574 67.0241866431748 65.3851816777549 67.2169960347887 68.2093256348796 68.5912286437977 68.4127499564973 70.6006516177328 70.7582272522446 71.7693516593654 72.1844514631248 73.8915280398844 75.5073124621933 75.1811716723285 76.111741190259 77.2533771603521 77.5158500041258 78.147926801402 78.1683608810328 79.7312819340101 80.4904047225604 79.5006583858697 79.3800302198936 79.0642660009213 78.731752497314 78.7776484082998 79.2362609427323 78.9328427842448 78.3961175855979 78.9296779423124 78.3413052758006 77.7997702681894 77.4323320370419 76.2386066529784 75.8305213627144 74.6906738879987 73.9691085968098 73.709703334932 73.4551748366832 72.9805427168925 72.7221134808754 72.9137794280379 72.8836800266983 72.3224748185875 72.1829902642935 71.4199571482275 71.0889199198984 70.527961858336 69.6777532930496 68.8347530458457 68.077321311247 66.9226275344491 65.9615692837262 65.1121204251787 64.118845003599 62.8747333644773 61.390598383197 60.6821188174129 59.6724240402078 58.4065534478559 57.0870930229986 56.2303444359456 55.1397499985939 54.3588312762651 53.6098364440872 52.7522643139654 51.9389174440225 51.8455225412972 51.5703340052928 50.9807280727634 51.0538135536752 50.6171420135773 50.4814054502855 49.9286277096557 49.650562153199 49.8402401102752 50.3019300413498 51.5881034891231 52.1953868785469 52.2201800488208 52.4227891874514 51.8024467938542 51.984460843547 51.745727328539 52.3373584511921 52.408666246114 52.7069304479074 52.685426309068 53.2619069274861 54.1135427487707 55.1399793209711 56.0116164625286 57.6948308052946 60.017767500244 62.1980674872299 68.0767092415871 79.4328629219814 81.9836835498844 92.9551549389135 96.4406227402043 90.8715577676456 86.7110468188524 83.0410523866259 81.4432304576529 81.5067062817638 84.2879477227936 82.2896676995811 81.9444054952163 83.0873895058451 85.4020580778536 80.5696789091457 79.8594083419411 81.418167155107 80.0246699031389 83.4622344169747 83.3813989289728 86.3166207734178 85.1642026717569 93.1129255259364 91.7840061147539 88.7845150360997 83.3260953196843 81.3133092145292 85.5679221599786 95.0635089624665 103.448309972756 95.631960622709 89.0750131686755 85.3486883899427 82.3778670974188 86.3123795928141 84.8915684739526 80.6999928436555 75.0452603618185 71.1282194795793 69.0828496684961 67.1340850109059 67.5928691560399 68.1464844497063 71.4056501332682 76.3294388185567 82.0797972696926 80.7113809830782 73.4846081648598 68.7321580451542 66.3606072703222 69.2759770510577 69.4069512836619 71.4764902792748 73.5443707043909 77.9270044246139 77.0581546923108 72.5988575979828 70.0093849788525 65.5618954817591 61.1273544314649 59.9089783497644 61.7929623729047 60.5748912340866 58.2087412689591 53.1783517705658 51.1939829153425 52.0697482222051 53.1115174692276 53.4767110619918 53.4127131007899 54.0780488214354 52.6644374014363 52.6342020938092 52.5506590463021 52.8894210207763 53.1290802666415 52.9517668145973 53.2147741850401 54.4796985550398 53.7892539142438 53.0346865070431 52.6540062948174 51.7194407718683 50.9008916500073 50.3646661021832 50.9900176219993 51.2004850564462 50.7244982788569 52.0376619137293 61.8167900217719 83.7459333274388 86.8568704765073 97.3868413485315 101.214617896637 81.7691211212558 75.7503148186217 69.1385536965253 79.7034299668288 81.5804533450267 93.8298973934548 108.958100354446 149.605701122051 114.245550666024 106.577795616894 159.789614261766 139.475854711123 112.50976244404 107.332470333562 86.7161893965558 87.96825867621 84.4255993647177 -9999 87.9533035890828 84.4006588490518 86.3498667316997 86.7468405904913 83.8164531274703 -9999 -9999 -9999 -9999 -9999 -9999 -9999 83.4389251581532 83.2687269193853 81.3270082113338 82.6380655750807 85.9939444169356 114.100971641397 160.777524685818 148.865061920028 115.06077909444 72.6795282527531 65.9026689244497 79.7804877224283 58.2962378969486 67.6053998282007 103.083425431342 126.329017723538 135.096112440079 142.866785350617 144.03854956967 145.218358847852 147.751007503013 149.333364753513 151.967828193357 154.857388479145 157.429887775738 159.129206616399 161.934904983209 165.20088061353 169.666012813421 173.461914052863 172.197150987238 176.747438032047 180.391674916418 179.658389812015 186.694207748155 188.970950489042 195.215857933526 196.643238903148 201.097596486537 204.357037601452 205.330715951236 207.714721273138 208.988333123541 196.992538915947 187.766136120435 187.171035883547 191.84740803237 201.719933395972 213.742765154699 219.1333631389 219.81549243434 220.45723472795 220.933823220816 216.818362576779 200.035235470936 178.082863758513 159.432845182546 160.774586805383 -9999 -9999 -9999 -9999 -9999 -9999 -9999 -9999 -9999 -9999 -9999 -9999 -9999 -9999 -9999 -9999 -9999 -9999 -9999 -9999 -9999 -9999 -9999 -9999 -9999 -9999 -9999 -9999 -9999 -9999 -9999 -9999 -9999 -9999 -9999 -9999 -9999 -9999 -9999 -9999 -9999 -9999 -9999 -9999 -9999 -9999 -9999 -9999 -9999 -9999 -9999 -9999 -9999 -9999 -9999 -9999 -9999 -9999 -9999 -9999 -9999 -9999 -9999 -9999 -9999 -9999 -9999 -9999 -9999 -9999
-9999 -9999 -9999 -9999 -9999 -9999 -9999 -9999 -9999 -9999 302.863855359806 301.393477025569 -9999 270.156899772765 279.675688631492 -9999 -9999 -9999 -9999 -9999 -9999 -9999 -9999 -9999 -9999 -9999 -9999 -9999 -9999 -9999 -9999 -9999 -9999 -9999 -9999 -9999 -9999 -9999 -9999 -9999 -9999 -9999 -9999 -9999 -9999 -9999 -9999 -9999 -9999 -9999 -9999 152.799286922582 148.582409056969 134.357371913611 118.665315689966 107.378158895326 100.611831004846 94.5039542897507 89.4429042484149 82.9536639036326 75.703416265003 67.6707620178785 62.0190827122889 59.4501863969127 58.6823449424574 58.7436623591567 58.5055220454385 57.7438771561832 57.4369545231847 56.5939256980803 56.2273801880394 56.8942330136721 56.1858196832815 56.2673797606089 55.5241823817624 53.7633470980593 55.0197784176395 55.2261370286269 55.3037757970009 54.9123760653132 54.4929407523172 52.2535161831422 50.405833538359 52.6317846933778 55.8242756697929 56.8644931556943 62.1551633849777 61.0564519049037 59.7477692070708 60.3180651870552 71.6702368059088 72.4935491536735 72.1123645584286 69.3439730326413 62.995082518684 60.4029816991097 59.3064610495256 64.4297817262742 63.5842984347086 63.7877704140949 64.3372853254496 66.1388853708366 66.3510497221291 65.8176654602851 66.0351126700575 66.926074720565 66.5746921986709 67.4159977771661 69.1472887621744 69.5141261222545 69.9639272236214 71.0628393016984 72.7050146377176 72.8529333786878 75.3338213085943 78.6940193104336 80.5848480478086 80.9083178094076 80.7547588518783 82.0675170480707 83.057640513829 85.5310553855888 88.1353913357492 90.8614770034794 93.3211705159749 96.0116917066887 97.0639058189268 95.4827974268092 92.3694523093167 89.375482976154 89.9926140250719 90.4432532851579 83.3194600083254 78.9881203524168 75.7649329239522 73.9245410691228 77.5254563355614 73.3155306255037 69.2321558150577 59.1273716652383 55.8010036729599 53.0277478934893 51.3852080525037 48.5223813753733 48.7325709523168 49.0205133022027 49.6504471443087 49.5734546467408 49.3748022914153 50.4546585180944 51.7625932543635 52.9493289433624 52.3566386658098 53.6445899865603 54.6310734640697 55.8228546181834 56.524283111465 55.0048648210277 56.1617644242529 55.2836518833437 54.091139637604 53.2532947385459 54.9213889583014 53.2667526040159 51.9699348331483 50.5172814529431 51.0802924243391 52.3376280020799 50.7484495104268 51.5519712066551 52.7336707712211 51.5687055247752 53.7014862056951 51.6477441213614 52.7017989777401 53.22116661957 53.9469029349611 53.9178045760787 54.1804089065985 54.7647972019151 55.8231786070352 55.8095446208215 55.2464305911905 59.0641413646479 61.6474962571778 61.2949006555484 65.1538493067541 64.2708188137461 65.1673103646615 66.2516070507707 68.8193250054619 71.1077917630991 70.5579086640513 69.8452097741652 71.4724776241154 70.9880015962195 72.3867179805204 72.2370115171017 75.0428644815642 74.6027499524125 76.3388511521492 76.9527411102543 77.0192122575061 77.6970366916747 78.6962977700765 80.631399686019 81.7160122013099 82.5549184462098 81.708361015063 81.100178092741 80.4944391696517 80.5106900661024 81.6704009019817 81.319685841078 80.6905974610513 80.4882550346781 79.9570849733862 79.3882023859336 78.6781297036336 78.4795612851686 77.1356745612265 75.9438236910977 75.6094192967074 74.5740668423165 74.0888317741555 73.7851549555174 73.5605467689437 73.9222371371392 73.5213575145136 73.9229168959697 73.5009428213806 73.1300165680798 72.8005515842689 71.6598407903881 71.0721781533265 70.2776089953481 69.6078580338382 68.8730254324254 67.8449173513817 66.5192301728283 65.5068367920949 64.0053957508988 62.6983057112187 61.3814513676957 59.9691495356353 58.7074380938701 57.6301860892643 56.2561950739602 55.6633706886677 54.2635792506323 53.4957460609825 52.7391697909909 51.8304434835472 51.1550414834583 50.368426123168 50.2559875673897 49.7422003358802 49.6199498479149 49.1833033942697 48.6277096158328 48.5288787625383 48.624371820243 48.7171497682315 48.8856630458378 50.311058505891 50.9826073713119 50.8323134431844 50.4442089484548 50.251800917123 50.164725095381 50.1857347184309 50.3818134857303 50.6309054918037 51.0980112057712 51.7609271105517 52.270854971632 53.2919518985349 54.4934816077809 56.2510892067272 57.9255716574502 60.3638188415942 64.2282895901551 67.6266275100316 81.4498064873578 96.1258513974086 97.5382347584862 94.2898719112343 89.224433790653 85.7904358224046 83.8897567504361 82.7527770990344 81.3718237225735 81.8900912255348 83.6844769969245 83.5422391927288 87.4213932346009 87.8243843267988 84.7525607350954 84.05099584902 81.1180446897931 83.7797335139906 82.5041877182273 87.2372016878212 87.6738499221331 94.8617320051872 93.6744868272554 85.5930309133801 82.0703539010614 81.5833404977513 82.449837463051 89.1959447508241 103.409391053821 114.479808104795 103.581653821134 88.6935162631321 85.6856892413771 85.5713453760672 88.6686607951843 84.7104927724947 81.1294357384256 76.4988780058208 75.4906298788475 71.8098035635978 69.3853007072492 69.5695968309506 70.7776905662019 73.9392449986632 80.0422238550895 83.571440277667 84.5558581035784 76.1571614159108 71.5714361044892 68.9683765414211 70.2267307351035 71.1085087745055 76.3783678657013 78.7666029897951 77.3354025143885 74.3388775182937 72.433748312034 69.5422825997503 66.1178088936209 62.0292235013857 60.6651066376683 60.2936190051746 60.5742830075526 59.3390739688423 54.801302479997 53.2179921687275 53.554963090165 53.7597290025792 53.7981116381181 52.8480890302764 53.0766666529035 51.4890053022997 51.5851850510569 51.5562905891575 52.6830880570602 52.6689398203249 53.5785793836041 55.2455826333612 57.0938577996721 56.7813369730837 55.3455244907874 54.8623152051301 53.6170108125975 52.8007604406542 51.9696299391014 52.0955030749943 53.1288280065743 54.0605655927893 56.8486854105883 63.0756158364105 82.612904971199 83.8126841701147 91.3443143566983 104.925566967712 97.451007053616 97.9205025509883 106.346202092421 93.0416297530265 98.9492572373034 99.8394195532065 112.851794288814 140.976160421504 103.238267419042 96.9266126408991 146.556299884873 161.33741365634 141.211801846907 86.6992474444458 78.0110543068257 80.1592704148268 80.703278314144 79.7625279039656 -9999 -9999 -9999 -9999 -9999 81.5798304772418 -9999 -9999 -9999 -9999 82.2394442525871 -9999 -9999 83.4799908232741 81.7411023808223 82.9897099918744 87.8121891003261 102.709271458165 147.730282786472 151.024986674271 149.992087849648 88.3242638615893 54.4916589990689 74.1923778391926 68.7924663978768 80.5896962252512 96.8853184996478 129.228086668903 139.613079718067 144.62605552325 146.591967670259 148.745743734942 150.683225168816 152.798962309201 155.214651177902 157.717691070713 160.552314411986 163.043402302721 166.427875728985 168.835238768533 173.566989394486 169.229819082613 161.378494821547 164.375977745545 171.31249248156 180.687882117939 179.712428100425 185.32891926574 189.143887749834 192.35688929804 198.909595261474 203.599009168387 203.409327877159 195.960386929929 185.716525717466 171.928427098488 159.40156286552 154.421552533138 195.733340844651 206.619286142389 201.392848524183 220.704061403098 223.501023650634 204.880492191217 184.137513177913 201.373911296469 173.028262747679 155.3594645798 -9999 -9999 -9999 -9999 -9999 -9999 -9999 -9999 -9999 -9999 -9999 -9999 -9999 -9999 -9999 -9999 -9999 -9999 -9999 -9999 -9999 -9999 -9999 -9999 -9999 -9999 -9999 -9999 -9999 -9999 -9999 -9999 -9999 -9999 -9999 -9999 -9999 -9999 -9999 -9999 -9999 -9999 -9999 -9999 -9999 -9999 -9999 -9999 -9999 -9999 -9999 -9999 -9999 -9999 -9999 -9999 -9999 -9999 -9999 -9999 -9999 -9999 -9999 -9999 -9999 -9999 -9999 -9999 -9999 -9999 -9999 -9999
-9999 -9999 -9999 -9999 -9999 -9999 294.487799089301 284.655953020921 -9999 -9999 299.355606351337 298.857494071882 274.646018366121 265.699424329211 270.631493079574 -9999 -9999 -9999 -9999 -9999 -9999 -9999 -9999 -9999 -9999 -9999 -9999 -9999 -9999 -9999 -9999 -9999 -9999 -9999 -9999 -9999 -9999 -9999 -9999 -9999 -9999 -9999 -9999 -9999 -9999 -9999 -9999 -9999 -9999 -9999 154.821963633709 148.720862510574 135.215704555686 117.419214662439 104.089738759115 96.6104958657888 92.8683345106876 89.649323113587 86.3138369807625 82.0014317853521 76.3174253265944 69.3874652918333 65.3151979759814 63.2026819976328 61.8206447458078 60.3808327943508 60.9173256672665 60.8844561060723 60.1683916777578 60.3223552469591 60.1841508712763 59.2273614385628 60.7499758738023 61.3822972657602 63.0502068781563 61.4236141884499 59.1978813856054 58.7697817888487 59.4217870004501 56.6615140375681 54.3962953294746 50.3236485941363 48.8385952499142 49.9293885492601 57.0577868545391 57.1816615631973 57.6879773802555 55.7249148529552 58.0002468611303 63.7025296890554 72.907990219897 72.1944706631693 72.2345370769606 72.0823402913444 68.6903636966336 67.6029834029268 65.8170010562821 67.4421153329978 68.6281409421543 69.7493237052492 68.1337956865865 67.3358474823485 68.0780803927464 67.4813859675248 66.9616658410315 67.534040250162 68.0874965527991 69.1610394179336 70.5963775560039 70.9571431600208 71.071396092173 72.6685288627458 74.1477107860795 74.4915493116532 76.8870657186964 79.6239581137993 81.1375508909108 81.8667517527457 82.336573284387 82.7702304096822 84.6308462946667 86.5553163306513 88.3379706984344 90.9785423301188 93.2734294929974 96.0202971471968 97.4864602757348 94.381888172633 91.1875199408682 88.4405289044638 91.2141105069804 87.2616181565553 86.8526105135986 89.1018975852677 81.5960396750572 88.4956907989815 91.576300408439 73.7858432869441 66.4600693443148 62.8021851984349 59.2583121383684 53.7798660251373 51.4999218994353 49.710745650355 49.481465377926 49.3245165306767 49.2668450627126 49.5834612557501 49.4922391850127 49.3498427299092 50.1068340635698 51.543830679435 52.2884193045148 53.2624154760663 53.1481653831214 55.2674154757805 54.881447483852 55.0945047923154 56.2180804840958 54.9245065150959 52.519332298637 53.4986332667728 53.7800313792015 52.5701838466203 52.2031302157963 51.4839931031134 52.4910303734838 52.722506021133 52.0526021636434 51.7931489260083 54.5571008481695 53.0458453895691 54.1742072068638 52.3855200766017 53.0983740660145 54.2219727453357 53.771797372423 53.6779580197675 55.1121219172287 55.3478362049815 55.8473111231133 55.9848132066153 55.0742958748285 56.1682984541618 59.7068587506885 61.1464272269913 63.0154764821716 65.0633208593176 67.9174384775727 71.3162374255619 74.7044899118521 74.2330377312441 72.9992593057576 70.6602515506327 70.7031495744807 71.6390399486173 72.1876714680368 73.3682684654086 74.3527274526478 74.4129785187002 75.2738997849484 76.0914819658103 76.8406250464557 78.5682384549191 81.279468699122 83.2811992903427 84.9730421261636 84.9253191212785 83.3831493735757 82.5069167488819 83.425946400147 83.9801373838359 83.6153937363802 83.3822141524908 82.347408178949 81.8804795513127 81.7004166043977 80.5993618431075 79.9330120333371 78.5231798988675 77.5370377354497 76.81983629164 75.5470765188394 75.2886590799405 74.7301819494386 74.2917491997964 73.5872712003325 73.7033565349511 74.0135717977665 74.0053222614947 74.0116870596381 73.867251250539 73.2681634946684 72.4480508996175 71.8645209506248 70.6214773071328 69.8115141006912 68.9821315919535 67.948596101438 67.2512777267108 65.767610179156 64.3608717022346 62.7513359170138 61.4608918829857 60.0691583174144 58.2064401943848 57.0321699261576 55.5373324090342 54.729343464629 53.6891819684218 52.4540759233977 51.5852487224666 50.6626128326919 50.0944329821634 49.2872767245844 49.0361404080186 48.6797355010532 48.0887814654684 47.827539134229 47.6883550404947 47.2764541435033 47.334485639293 47.7133297627654 48.1607489721865 48.8678228460192 49.0359503434923 48.903215926803 48.7997822894652 48.7444971077769 48.6718650533132 49.0766788128381 49.0643971293829 49.3065333457731 49.8568433195309 50.7661461778154 51.6440647085495 52.4315262057802 54.3516478206049 55.7760650437951 58.5357271851613 60.5871692488171 68.0505662379443 69.2249296846597 86.7004082492496 94.2227519842088 93.6309149623432 91.3315215274971 90.4302250051428 88.6620292137693 86.0090109314529 83.5566495492094 83.6161453337151 83.249519001676 83.8108286229457 84.7155987322346 87.2492432612015 89.1331862909894 89.3157149889573 86.8768053302189 81.7919791940002 87.9333852420372 83.4466262571911 82.707427059354 85.8613957426765 92.6261263522938 88.9068678803393 82.9976662100281 84.1377785215906 85.4177365368416 83.4445849861798 86.3630386745365 88.8487040838968 88.3318579994501 88.304425985382 82.3186189867272 82.6348465614097 86.5253388803727 86.2287538292037 86.7576865992997 83.4589165571326 80.9097210634838 80.130598049503 74.354410918489 71.5733365958558 71.1866581322395 74.2395362431105 75.9729997250105 80.6723827656174 85.0128506651404 83.9889059431888 79.1301960770117 73.8428648994806 70.8740262440605 70.9495674242382 72.2913407576809 84.9830456109052 76.4142376231224 73.8410684992327 72.1313449618093 70.4656783828994 69.3726573884942 66.45393976969 64.6968264686155 62.9391404215862 62.1542396810059 61.8954518419369 59.1215357348144 55.6554295938333 54.7464056732942 54.616388410146 54.7133857214844 54.5028975940557 52.1492596896326 51.1742819962461 51.6606393613187 51.454862729593 52.1488384790735 53.1844228306185 53.318711320673 54.2588025586097 55.9750338002795 57.681988096584 59.2106334708829 58.3407857722761 57.1065868852977 55.6141088146385 54.6680962613336 54.264342619111 53.3212104526079 54.931565436179 57.3069632023848 61.1890279704272 66.1496954049149 73.8092448230719 85.5325724160646 91.0427540503942 95.2924156080001 105.160006977742 117.088480444167 115.244504099508 109.80315013253 116.067403823026 120.838153011734 128.984385398791 131.908346116887 108.332835255969 114.881457887669 125.129233504686 125.857815799467 156.69012808327 142.090205745038 91.1351587284152 87.312157147159 78.3861036678524 78.9217769044165 74.7762502237686 74.0713200627423 -9999 -9999 -9999 -9999 -9999 -9999 -9999 -9999 83.1730229439665 85.1685338484392 -9999 -9999 -9999 83.2947591158965 86.9293634678464 93.7934074190484 112.754101310234 146.992827815413 138.613234330064 135.769239823208 119.37847014272 81.0121616913295 70.5145101818894 93.7322421208208 104.736279606288 110.783975182858 124.943416260148 130.217216882085 145.169676474746 150.068516747475 153.198810725614 155.516371687744 158.179288195607 160.563346477573 163.099651534709 166.875742166098 169.346360517057 173.606757808505 165.957470907062 155.390359781638 163.390217734805 162.134563423597 166.102225926676 168.141757210493 169.972425174786 178.618159477434 180.776654477651 179.296334933079 179.639331686865 186.506791070851 198.886824384818 194.953836103672 201.861687125639 205.493436174213 225.029816330265 225.134974629102 223.149518301324 211.22542020694 191.482261190198 171.477362458262 157.812831608934 156.228732023882 153.816044041078 -9999 -9999 -9999 -9999 -9999 -9999 -9999 -9999 -9999 -9999 -9999 -9999 -9999 -9999 -9999 -9999 -9999 -9999 -9999 -9999 -9999 -9999 -9999 -9999 -9999 -9999 -9999 -9999 -9999 -9999 -9999 -9999 -9999 -9999 -9999 -9999 -9999 -9999 -9999 -9999 -9999 -9999 -9999 -9999 -9999 -9999 -9999 -9999 -9999 -9999 -9999 -9999 -9999 -9999 -9999 -9999 -9999 -9999 -9999 -9999 -9999 -9999 -9999 -9999 -9999 -9999 -9999 -9999 -9999 -9999 -9999 -9999 -9999 -9999 -9999
-9999 -9999 -9999 -9999 310.032135049786 264.202443425542 179.846064116652 178.389613845562 -9999 -9999 290.210576915085 294.420216445562 270.186542120744 -9999 -9999 -9999 -9999 -9999 -9999 -9999 -9999 -9999 -9999 -9999 -9999 -9999 -9999 -9999 -9999 -9999 -9999 -9999 -9999 -9999 -9999 -9999 -9999 -9999 -9999 -9999 -9999 -9999 -9999 -9999 -9999 -9999 -9999 -9999 -9999 173.779526947328 153.257961133774 142.356258690133 118.953451127289 104.970663220501 93.2166448339077 86.4265432567788 85.0482646387787 85.1091574875311 83.4339887162261 80.2249353987785 76.2144756562227 72.0325205062237 68.4450388701483 66.5110348842168 64.9568823468269 63.2304298669441 63.2384173803963 62.9869340845475 63.0908174810242 62.8754378951914 63.3764092119612 63.720520995531 64.2258836311897 66.476808739492 68.6604706325685 69.1418530975347 68.7650907027517 66.6404346031761 63.4600382481416 57.9658646653373 52.9446811244651 48.7800349871987 46.5284087284209 49.5120937907509 54.7288644824436 58.3309923188822 55.162798457829 57.270212026508 61.4461741889347 73.9800601442556 79.2464134258754 73.9536776531914 74.5315157314409 72.623842011221 70.155354520974 69.7042942257499 69.604210652487 71.1147411159989 70.8221293054119 71.0973066107148 68.7793188298481 68.4547462257517 69.148018569829 68.3307064583946 68.2601925549929 68.7710485773 69.0988029781478 69.9837041765229 71.2368893588321 72.0131396092266 72.3741259297021 73.7956751684372 74.6227408310445 75.6122502093506 77.3427214799915 78.8882946616012 79.4642966045939 80.9634811417665 81.9875348886928 83.4415751217632 85.097954766446 87.0612434980526 88.2405182798485 90.6385576816114 92.4704170989638 93.9517854507779 93.9219990122587 91.6801950212402 88.2517060271638 86.649016157946 89.2803781187093 87.9575628137449 104.902665003043 114.067764966733 101.524370022898 87.130666802705 74.2508726560318 67.8664893408243 64.1627853361122 61.0241544516717 57.415109349155 54.4146000932769 52.5790849290368 51.7653146866598 50.8419408999648 50.7210197737783 50.6914072537848 50.9239992402616 50.7832722072643 50.9300802445792 51.4439178476897 50.8040848731157 50.5739556179832 50.5402290450128 52.2725036031725 54.9850159406946 54.8400108212022 53.5822677817231 54.1950962572072 53.8379691520757 54.0984228653401 53.5153783412839 54.8860408803706 52.6393537074723 52.1945254415236 51.8794788069183 53.1345183739868 55.7661748854284 54.1316602853614 52.7101772648178 56.0539489304447 56.0486335570396 54.4406480133908 53.2882543487868 54.2564696526538 54.820561079048 54.9775261058259 55.0011310438293 55.5998472654316 55.9096052278059 54.9491636933886 55.7644791735449 57.4670432134874 56.0871444216922 57.4709437419176 62.9500512222296 65.0193978086048 69.7126749151468 74.3909208665042 81.7673475220109 82.6122953756352 75.0176215727171 72.2359921283682 70.7766996345617 71.2215229076456 71.4263018727586 72.6875542039098 72.545112292153 73.8185865424691 73.8020216794935 75.0491244433379 76.9734180228684 78.5153943534021 79.6296689786833 82.2500232324594 86.2784322130039 88.3963554169734 86.0658756361527 85.1940484806074 84.2984590115122 84.8843233137043 85.0064677800222 85.0415791439426 84.6979881724057 83.9882415937711 83.3681381713003 82.578286840507 81.7057200347689 80.5727602380974 79.2453084224444 78.0589898776283 76.896310284454 76.3472921020393 75.5438403762816 75.0369612603122 74.9512570289306 74.2082358679212 74.4896930468409 74.5410124143128 74.5498130548103 74.4463785074868 74.2983381088052 73.5273991299118 72.4422647398945 71.799124266828 71.0731001739698 69.974828202868 68.9398764223122 68.1743174082638 67.0063750337846 66.0279890243218 64.6165609492409 62.9428559554095 61.3681260121245 59.7614814100876 58.4480453144506 56.5308389908981 55.1337203056749 53.6270992098879 52.5234746899819 51.8248471111056 50.8987461985349 50.0316716447325 49.24172630112 48.3142358444758 47.7784165904658 47.4586533372083 47.1263508543164 46.8992055028924 46.3711767820654 46.6779016030297 46.9614121515631 46.8960801689056 47.2295570580307 47.7414541115253 47.7604289354376 47.6357738453803 47.6843338385107 47.7091576044894 47.8755956813657 47.9013227924452 48.3687276930205 48.7622669521625 49.4954121023457 50.2469186071117 50.9233565612645 51.9102520058044 53.7760374367918 55.2773930280811 58.9860888529273 63.1149667863328 70.0527775250526 75.5448903137031 88.0662252075112 97.0761783146946 96.2192581263685 93.7419697911031 91.4618736902654 88.648550371018 86.6282879480075 86.5269287899451 86.1335865432911 85.6720679898909 86.3781066060686 86.7386769700865 86.8717433016422 87.8752064998199 89.1446277524603 86.3771900895884 85.1252510700393 88.2710897213714 85.90469264441 85.0126658504288 90.0808844478301 92.3122228186447 86.1926481120978 84.0709850511094 86.888756214374 86.6359057590679 86.2380088099774 87.762516117421 85.7736940115344 82.2543654577436 78.4298181771206 78.5878846272884 81.1732010296488 85.4426350296115 87.7925911654376 84.9843622826158 83.6838868573743 83.9895263607842 83.2205658417639 77.6754210733772 75.5258898516978 73.4842971761838 77.3578692830391 80.0251210050693 80.9108360700616 82.8260476016179 83.6898589400719 81.1110353890754 76.7045033834091 75.1847788242356 72.6561051488436 72.0656401102701 71.7521844678347 71.6068684135638 71.300393814615 70.3784444229642 69.0695044533724 67.629018546803 65.5538076737254 63.7571319232406 63.5876295761403 62.0299246574402 60.360890318483 58.8564096293834 57.0714452397994 55.7560262227137 55.2757071635987 54.3017982394009 52.8470368685659 51.0439445485123 50.8087272631552 52.0990389056427 52.6105718892245 52.7815071976088 53.2719726846766 54.1381851146205 55.6567199635087 57.0719637756993 58.7176535097097 60.7871495048238 61.2258733168377 59.2893856286568 57.9726722959086 56.1306016025372 55.9530437717279 55.7776879163632 56.5779349837118 59.9978286003902 64.3214828516514 70.4840027951923 81.1468101633641 100.122334798454 113.657122822309 96.7635821265475 106.469595888734 107.891644269913 105.248803674771 104.249122839154 109.864159646463 119.873555776634 126.42922239398 116.479511124638 107.233679475362 121.392310285344 130.290859552331 122.779882296063 123.417797002834 155.632802014136 143.713310679305 86.9120310754251 79.8857333974673 73.5947931654394 72.6879926871429 72.2185260889185 72.5854292536804 -9999 -9999 -9999 -9999 -9999 -9999 -9999 -9999 -9999 -9999 -9999 -9999 81.9350030165976 84.9548436664448 86.5366948188762 118.315920950609 130.261594703244 149.875023915782 145.875908152788 138.181367832474 74.8447607260047 78.9179167556927 98.6038154238731 112.924990286783 127.732791689265 125.008404187729 125.84795417167 144.997542468561 144.876055943576 153.632803099893 157.991901664389 160.640377100676 163.359672958783 166.64655769675 169.915929581801 173.149394548931 175.710332645562 167.742568057603 158.84575426996 171.151235700177 173.332392437123 170.166937974739 166.886570601779 158.924508906886 158.913203400574 161.012696715907 150.297332193129 140.193443379147 201.279414277258 210.429019021122 224.059093971728 218.48620206192 190.58550427764 183.033624880129 179.347888472367 166.428508977005 158.717339302752 155.662899522886 -9999 -9999 -9999 -9999 -9999 -9999 -9999 -9999 -9999 -9999 -9999 -9999 -9999 -9999 -9999 -9999 -9999 -9999 -9999 -9999 -9999 -9999 -9999 -9999 -9999 -9999 -9999 -9999 -9999 -9999 -9999 -9999 -9999 -9999 -9999 -9999 -9999 -9999 -9999 -9999 -9999 -9999 -9999 -9999 -9999 -9999 -9999 -9999 -9999 -9999 -9999 -9999 -9999 -9999 -9999 -9999 -9999 -9999 -9999 -9999 -9999 -9999 -9999 -9999 -9999 -9999 -9999 -9999 -9999 -9999 -9999 -9999 -9999 -9999 -9999 -9999 -9999 -9999 -9999
-9999 -9999 -9999 -9999 309.221270536265 -9999 291.877468653187 -9999 -9999 -9999 -9999 -9999 -9999 -9999 -9999 -9999 -9999 -9999 -9999 -9999 -9999 -9999 -9999 -9999 -9999 -9999 -9999 -9999 -9999 -9999 -9999 -9999 -9999 -9999 -9999 -9999 -9999 -9999 -9999 -9999 -9999 -9999 -9999 -9999 -9999 -9999 -9999 231.724077938226 212.243893017911 177.860448111831 150.018622582982 132.047212506894 109.468245047507 96.6397609789872 84.2503833400718 73.4293246588823 75.0072558913484 80.4203000121416 80.5500253280201 78.5725104465241 76.3559813364538 74.3273988529419 71.9269910091731 69.7873894080964 68.607054488595 67.4437236619775 66.2996303324648 66.0342755414819 66.2143080877127 66.1872765458492 65.9550874944156 67.1710147584475 69.8969755707341 71.8771407216703 73.4399141235198 74.0777331764586 74.9952871063646 72.8607546249208 66.4240267379101 57.8895546775715 50.907313129153 45.962992934078 45.1811544980004 49.7251764533354 54.3931044853781 59.0043128468774 55.8327051388413 58.9560385834116 73.8211200784511 81.9138776333004 85.6039219685426 83.4995744965651 81.3592046583852 78.1548802153317 75.6214410687844 74.4564330069206 76.4544998472949 75.431650865072 75.0484308167374 72.2823361463748 70.135994832022 71.4803634598472 69.8371347812629 69.6767843287263 69.0997339246874 70.9367900763563 71.5562542213955 72.2162771830944 73.4397694617099 74.6095604833434 75.0264879741026 75.3988687322005 75.834928936429 77.155610061812 78.6275161676697 78.452859912649 79.5729109136263 79.8914932718324 81.7365072591224 84.0915010151712 86.0316442863204 87.2341655372358 88.4002303427301 89.0665851428358 90.3948211542932 91.4202597188785 90.5388494274218 87.5353084278537 83.195275099616 84.516003808894 101.988338806308 111.33747965347 114.819559077912 116.000401295047 106.147713068321 84.5801979670235 74.7438343462329 69.9891071837169 65.8025874416789 62.7085420464551 59.3283982240726 56.9370720276407 54.7934977818699 53.2314618649873 53.0125007613473 53.0615780426352 53.5038244232377 54.0578432440858 54.4214859312926 54.1237532163999 52.7527378569094 51.5279082419773 50.6170719915751 51.2744414550557 51.1427061850413 52.4151897307162 53.0081038356748 52.8565019676144 52.5448918138428 52.7099421107431 52.3909373834083 53.7809643454021 54.6891025401159 54.4089906723292 52.339451305242 53.1862239432243 52.7271381127058 56.9693661263917 55.2533059074182 54.1841831785094 56.9850123876593 58.7993594602953 56.039149928158 55.2124286822681 55.5915503158366 56.0587126459645 55.5718086110261 56.8767834936866 56.3332311729143 56.4164380241412 55.8738210614637 55.6540236209175 57.0549994850603 57.452645508194 57.6538720944305 60.9586518818213 63.5103923366561 68.3253070597433 71.4705239221354 76.915985948549 75.4095148163582 72.2144708335762 71.3364394183625 71.0442858736447 72.0954573516841 72.0547436369613 71.8136961122743 73.2489832646205 73.9685318972315 75.6550517352918 76.3570022833687 77.2227749417295 78.2955570537206 80.8339295273011 82.4948067614082 85.2977556597172 84.9955913275768 85.1555656396194 85.5095017086925 85.101595318414 85.3854474345546 85.3065789831164 85.9912867574874 85.8814595018265 86.4580729859347 85.7581674040346 84.7691352700216 83.0690186035528 81.1009793047274 79.8275414029658 78.4972544454443 77.282635082037 76.2848329598111 75.5343638836585 74.9175944922739 74.549707670549 74.8610110500816 75.0528988427012 74.6385287655408 74.4779974042785 74.8548988331146 74.3579440649947 73.0767840961981 72.0304256931249 71.1703514014932 70.6612882755693 69.6298061690153 69.0431313682194 67.9744629330199 66.6694454593081 65.8083834747997 64.2319636187781 62.9206418225833 61.3625981243444 59.6611432532586 57.694852788676 55.5473886840429 54.1080237572035 52.6533985861204 51.5925222821163 50.5303661224869 49.5504701437459 48.7849019138604 47.9467423609519 47.3179426706886 46.6713378637176 46.605011338289 46.3863519738406 46.0253499086856 46.111613142109 46.26172393713 46.2698567525493 46.1698959908455 46.3257378932184 46.9404052561689 46.8712196425983 46.6745778188641 46.9260160931371 46.6786561034722 46.9106532009008 47.2374335424471 47.6951439359849 48.0246540397869 48.6977744915534 49.3207333485191 50.5244814308057 52.3272419969969 54.2540816951788 56.5897558840371 62.2461433982002 68.6703504528087 68.7464727037131 79.6168090154386 91.0762455741825 95.8285532045846 97.4150607618725 96.3299483022732 92.9986495936354 89.8722209777156 87.805774551 86.2591722566918 86.6705430060994 86.828526799419 86.7530143419623 86.1298958307804 86.1790744694108 86.4815849098967 86.6380880828047 88.1727445754185 87.9628112047954 87.9620387589794 90.4070095554484 87.8220991522674 93.3658354978784 87.9608470853086 83.3962159739048 85.0509229124403 89.0733168797231 93.1722055446025 89.1115983517798 83.3103480490179 85.0951234278008 83.4710004479432 81.1790628290907 77.5110685549154 80.1593465790617 82.8849301195099 82.3469299040623 86.3404601023127 82.7963014767714 81.423270482324 79.3174086262595 76.8434406781302 75.1654804590285 76.1989490040721 81.3365410083831 87.8941097845167 84.6470532558694 81.0873036937116 83.6653071966636 83.2050791417687 79.4259969849328 75.6085934981933 75.6530767842843 73.7995866562271 73.1870045118274 73.2502579121148 71.1613281314356 68.6706040427543 67.4201886102169 66.4487841707655 65.0039483709956 63.5532227368004 62.2602257440101 61.5008344931892 59.9733864246135 58.2795275557799 57.6280838535562 56.526864979087 55.4132608370617 53.9927174788289 51.8875562736888 49.9044771026062 50.8644555270823 53.6249450084944 56.0161602912018 54.6298745563718 54.8737245805128 56.3351590350339 56.442171220291 58.0992983977354 59.5342350422385 60.3197178063863 62.0758102848389 61.4732737988543 59.2079696573163 58.0896738624544 57.7380674534823 58.0537434487224 60.1902429690175 62.9778067591442 67.7834005880103 74.7574508372487 84.7487681431413 99.4573892408114 116.593987847642 105.734540097122 100.76489932633 104.875661491519 105.804188665719 103.644203147235 108.798448379205 115.754919053479 120.999295940424 122.897301906466 115.624701356658 121.55921579595 136.576314263194 133.808681713673 112.215197221001 128.379563555657 159.997953004693 80.9283673699342 63.2309708101313 65.5038057507145 75.4775796215804 69.7022059125315 69.469819342781 69.1980270715816 -9999 -9999 -9999 -9999 -9999 -9999 -9999 -9999 -9999 -9999 -9999 80.3455935769524 80.3786336584348 79.2989011332555 86.1863864845172 149.935579159655 148.9616537122 138.563757959405 107.82511173331 95.5421569235668 86.9716983084018 84.9416510633959 103.739425075187 120.149679242305 128.048878332747 118.58641421675 117.098266749145 134.104031270661 152.156544429525 153.62425368194 148.141059751362 160.657271767178 168.811141952125 172.367566421396 174.208183817289 170.350930708038 166.522098559913 159.241169890198 169.313194669029 183.327606386722 188.388747715207 190.36610619582 184.715279197141 155.545814520358 156.928807519991 147.603530337581 128.15416204523 204.339544382632 215.556354269114 178.247881863992 163.435914900261 159.33136535375 157.272617675383 153.599248350109 155.52687234531 -9999 -9999 -9999 -9999 -9999 -9999 -9999 -9999 -9999 -9999 -9999 -9999 -9999 -9999 -9999 -9999 -9999 -9999 -9999 -9999 -9999 -9999 -9999 -9999 -9999 -9999 -9999 -9999 -9999 -9999 -9999 -9999 -9999 -9999 -9999 -9999 -9999 -9999 -9999 -9999 -9999 -9999 -9999 -9999 -9999 -9999 -9999 -9999 -9999 -9999 -9999 -9999 -9999 -9999 -9999 -9999 -9999 -9999 -9999 -9999 -9999 -9999 -9999 -9999 -9999 -9999 -9999 -9999 -9999 -9999 -9999 -9999 -9999 -9999 -9999 -9999 -9999 -9999 -9999 -9999 -9999
-9999 -9999 -9999 -9999 -9999 -9999 -9999 -9999 -9999 -9999 -9999 -9999 -9999 -9999 -9999 -9999 -9999 -9999 -9999 -9999 -9999 -9999 -9999 -9999 -9999 -9999 -9999 -9999 -9999 -9999 -9999 -9999 -9999 -9999 -9999 -9999 -9999 -9999 -9999 -9999 -9999 -9999 -9999 -9999 -9999 -9999 -9999 -9999 208.346121143646 158.861887358345 142.165681983828 121.068777532913 105.40198696509 91.7392029997782 79.728937399684 68.7583619890021 70.5538450745253 75.638255381117 77.4107660558747 77.8269871902304 77.6761777253128 76.904512368022 74.5755217025503 72.9728430096728 72.7282515951523 71.4677811452644 70.615143303845 70.1973614457928 69.3587384949245 69.0363543208888 69.6600638105749 71.1850932272734 72.7849022273467 76.1494835988225 77.8166100386139 77.3772232307796 76.8977084358542 77.0768937501523 72.2178962877114 61.963172161768 53.6862144636335 46.2119817622108 43.3214876969634 50.3245203227224 55.8705759758193 57.1147780812471 58.1926922049145 61.791528963459 70.0389444912884 83.5635716851245 87.5369067834169 89.301551701503 88.9148608112822 79.22943175414 78.1698411919442 81.7316816898001 80.0056697912529 77.5389370575648 75.9009727569754 73.7931180587469 71.3635532429924 71.4045095523556 70.1184764724565 70.8251014031356 72.0373427548069 72.2209909178297 74.0932662476528 74.9574474443327 77.0941824666414 78.4617693540006 77.8524300756821 77.2486299316503 77.4885568009142 77.5802346495213 77.9536309296991 78.7069354398947 79.4355366953213 80.7217865183738 82.3727614797854 84.80227409843 86.1000782468515 87.6609046889046 88.014967643754 88.5069770922073 88.9653857842792 88.9817763155363 87.6389874142376 84.1081019835912 76.9978799129346 81.9129995105223 95.7128304174131 108.311093742554 114.547905920906 108.660387019033 85.3022701370589 79.153997851608 73.8891585811571 69.5603644743146 65.852507683871 63.638886362984 61.1713136847911 59.5428956787335 58.1145218145824 58.152587340416 57.6745262949187 58.6858262618342 57.1662220219013 57.662809298712 58.4007879822499 57.2595991395653 54.1325810336986 51.8206275833275 50.7980638981172 51.2027779962619 51.033663497343 53.2137614349916 54.1758197523186 54.0813056429876 53.9069950112973 51.6485179229511 52.0661229721196 54.2215465077659 54.079792170572 54.3434474720664 51.7403084302977 53.3914406080345 53.8127317072759 56.2051847061831 56.8844607746626 55.2796138070793 60.7899682004251 59.3287944985581 58.544602018315 56.8485282109975 58.07393054185 57.2762367205085 57.9216170292232 57.3980172771657 57.0588771099012 57.1728516848979 57.3829312449668 57.0249006213451 56.8004936988149 57.273203681309 57.2508270986484 62.4825222857822 67.6836345343319 76.0552445636587 83.129971901325 77.6281890270461 73.3578237948699 70.7681215785367 71.3338011386844 72.745061359257 73.3945170231181 74.0799514556797 75.6031208657513 76.8775754573592 76.2578330276845 76.0915132659901 76.5058404630473 77.9684595414458 79.0883625928728 82.1605390579486 82.4589190563356 82.4374620834199 82.8721745717474 83.7502764897656 85.0365786406847 85.9145605372318 86.5084098093963 87.0240589781671 88.3704991567752 90.7469509704639 93.0621998741872 90.375974537655 86.9680601041587 84.6646271896249 81.9532848175704 79.7189453623339 78.4617701088179 77.3946501687711 76.4504796167363 75.7561725703696 75.1515123391258 75.3633688992346 75.0153247205581 74.7933415141085 74.9816987999035 74.7020284829517 75.2199733038773 74.6759643266091 73.0285169211112 71.6683985026112 70.9163850281372 70.1651275793482 69.2951353154954 68.9158097982994 68.3735160463151 66.8829802675621 65.8500845796648 64.3419850720527 62.7455178788969 60.9606423022723 58.7803029974541 56.5851908123283 54.5815734443669 52.841399486375 51.3784523955958 50.6060970471019 49.3542839954186 48.3693918929325 47.3172903307012 46.936968903634 46.2913754281912 46.0550559844601 45.9451806831739 45.779767839741 45.7501415563739 46.0294010797262 45.7192506019107 45.4761244989321 45.5782774762184 46.1809381314468 46.2896436603897 46.0494728603456 46.1285073642169 46.0862120922443 46.2005498152417 46.2499232103065 46.3917673405822 46.8184356854026 47.3971203822491 48.3993798333156 49.4647621072593 50.8036540806134 52.1688428135006 54.318774594349 57.5623330555731 61.7647742471186 68.4988104761288 77.6058390621667 86.1416579432926 92.2394986000406 94.89349330505 98.6768145576232 97.3906205767655 92.4256232379217 90.4365933322204 87.6205547097537 87.5033320906643 88.0331369381896 88.3941417389131 86.9950843296426 86.302657923739 85.8500272323735 86.3742312894455 86.8495714195933 89.6467309845699 92.5709975589191 92.5685578964243 95.5852308645278 95.3578261324908 93.0227111862423 86.7210850343055 83.9942437088926 90.0888663277066 91.4185016089821 85.7459446885208 84.1310979518778 80.5277964285419 83.8065210772287 81.0265357164707 79.7425622622734 76.6750190765954 77.1598056934772 84.5419357423594 80.5039360448789 86.0397622683423 86.7737963433577 83.3532462912123 79.3898877667596 76.6922336069259 76.9485634845112 77.9380940173135 83.9887791234703 91.596900321403 87.4781367129582 83.9581568253841 83.5556961066714 83.1715395036929 80.0870101752946 76.9253282233339 76.5291773039873 74.6663273291689 75.5987758221253 72.0175203399977 69.9655607137578 68.1565202085153 67.3036822830213 65.9384477448564 64.9281043000588 64.0670275092921 62.6152379294389 61.0607517625457 59.9052630041759 58.8402557346408 58.0331259322095 56.787673417825 55.5275409900736 54.3452245749894 52.7496178000449 51.7178548694496 52.8526161439305 55.0597907958598 56.0440732683147 55.8853576833874 56.1244668409547 56.8205631846132 57.3412315458897 57.9810874774008 59.0922684908898 60.1584254119297 63.1629810883096 62.8712258277375 60.5603662250304 59.7998178828333 59.8681237013347 60.3322800542209 63.6803552938112 66.6296390741375 70.4748681935396 77.8251180149716 83.7789786042953 100.740494121408 110.08900358413 99.5819926926464 104.866961026403 103.564495882786 99.5246119287062 104.355056867002 109.124201532066 109.942066938029 116.208622619841 121.422540993719 123.484694878657 126.162226522233 132.653398234221 131.512864288988 104.93543333481 121.886341665852 158.431329836664 100.304635594345 59.957183987827 52.9530018511828 61.2848941974577 69.6725322999075 78.8643466582126 78.3220740063937 74.1576686184404 69.5006354977514 -9999 -9999 -9999 -9999 -9999 -9999 -9999 -9999 -9999 73.6981424195965 73.1027445364435 72.2604398507225 75.1232914145852 150.965535069319 145.833467801298 145.507258693842 123.906123722054 97.8253735788466 82.9278818980492 69.1245142334257 80.3524583270857 108.592594379574 120.749881212082 104.592344772637 101.237800259289 129.081883290396 137.62500349246 157.225366358765 160.829748064056 165.511883641295 168.692076935915 173.083865348268 174.805548558079 165.461324153445 168.49150185727 175.26898906689 174.596511131056 189.923404681281 197.270991644807 202.220324441423 206.217117787988 210.451805892045 213.048482563033 180.691876036141 200.037339549583 225.302085873258 197.871957978984 155.41380774422 153.757446799467 -9999 -9999 -9999 -9999 -9999 -9999 -9999 -9999 -9999 -9999 -9999 -9999 -9999 -9999 -9999 -9999 -9999 -9999 -9999 -9999 -9999 -9999 -9999 -9999 -9999 -9999 -9999 -9999 -9999 -9999 -9999 -9999 -9999 -9999 -9999 -9999 -9999 -9999 -9999 -9999 -9999 -9999 -9999 -9999 -9999 -9999 -9999 -9999 -9999 -9999 -9999 -9999 -9999 -9999 -9999 -9999 -9999 -9999 -9999 -9999 -9999 -9999 -9999 -9999 -9999 -9999 -9999 -9999 -9999 -9999 -9999 -9999 -9999 -9999 -9999 -9999 -9999 -9999 -9999 -9999 -9999 -9999 -9999 -9999 -9999
-9999 -9999 -9999 -9999 -9999 -9999 -9999 -9999 -9999 -9999 -9999 -9999 -9999 -9999 -9999 -9999 -9999 -9999 -9999 -9999 -9999 -9999 -9999 -9999 -9999 -9999 -9999 -9999 -9999 -9999 -9999 -9999 -9999 -9999 -9999 -9999 -9999 -9999 -9999 -9999 -9999 -9999 -9999 -9999 -9999 -9999 -9999 -9999 -9999 -9999 130.378891103424 116.472954095644 104.299312537473 92.0556172759997 82.4791488007971 74.688719674981 70.9907184746911 72.701559514985 75.1886180932928 78.3559073659372 79.8144689282665 78.339393309978 78.0157105046246 77.8910000788317 76.3570835194252 75.4753293817753 75.0736314965689 73.5576028517642 72.719716888686 72.31553390511 72.060557772132 73.1860267241699 74.7290902331295 76.8306846102295 77.3330002512891 78.1147763256112 77.058408298737 77.462943623726 73.5856622300329 64.0803298861923 58.0623384711983 53.1083704521955 52.991215970494 60.1253367218466 60.7092088339469 59.6684832179386 61.015673751601 71.2417901819963 89.1230577230704 83.7699360662393 88.1970678650248 91.6008555978809 89.8599003725472 82.166347217001 85.3047374190114 84.8252923648595 85.9899194979303 81.0280690063248 77.5385622564167 74.4295052553014 74.3122166871043 74.9324677297349 76.2422945835443 76.9366261769323 75.9101479297798 73.6776651578636 76.2688579732781 78.2954080807562 80.1077640169627 80.4117748945999 81.5767558606336 79.0769127034144 79.8847280324285 78.3380368833137 78.3354824515143 78.8099341326175 78.8337782815057 79.8639624731779 82.5526148056647 85.3283797884016 87.4215955480863 87.9026980096488 87.6578527006553 87.6365973104162 87.5445103789975 87.0083251490653 85.249356826942 79.8063018800689 76.7705520284117 85.8744569585648 97.678831912569 106.250398926356 111.31249875641 91.2709793910857 80.9199605298189 75.8591079871549 71.4151144514747 68.3432546602592 66.8235095497828 65.5675656790941 64.2941201789304 64.236758632812 63.7552313088867 63.9891726490685 62.1752796698414 63.0111514338181 62.1939184838919 63.5922418139307 62.2242710405669 58.0068423339281 54.0075331409668 51.3780960399672 50.2253218911616 50.0523468365778 51.0020702882437 54.5208212354359 56.5585705972317 57.1406423628368 55.9547154705268 53.1313333527833 51.7443536761139 54.2742186531464 52.7907863432731 54.0171054089209 52.9474381828804 53.2719050900122 53.9928578912412 57.5540676666887 56.9012422999681 56.751199900307 60.9539967979098 61.5802323310759 61.3815473368776 58.5977514727086 59.7092062112115 59.4806346580054 59.7424241203188 59.7161915198465 59.5643454882681 58.0338134264346 57.7686825972693 57.5095400957359 56.7878175204396 58.0967792913442 58.6859218899652 62.477752340981 69.4824068879107 76.3329392340016 79.0762554603792 77.7404847244364 72.3720436820671 74.2791374314333 76.730482633915 77.4495714599071 77.3996923523522 76.6054750209638 77.0085949579902 78.4118151018479 79.4882456162803 78.8413307007175 78.5117339800625 78.5031037495256 79.7497801264778 79.3141837447403 80.4046588987146 81.001619567503 81.8402334247286 82.7942751300793 85.2016591680961 86.7613104004979 87.7500662798891 88.8884013399505 95.4454586635515 97.3907935918774 94.5717354529179 89.5455076398092 88.6663414279426 84.7963361382857 82.5141679873921 80.3841432551104 78.7594732898638 77.4663193481141 76.9424186596564 76.0008531680862 75.7121338763374 75.2015724905181 75.4221487395231 75.3067679670444 75.6501716893499 76.2092596566378 76.2725074387519 75.521495554829 73.0106107835995 71.6853602616834 70.709106962661 69.961445752679 69.3214072394833 69.032857913163 67.9147393348788 67.4617169153642 66.2878445867966 64.5617407602688 62.4782763154215 60.498037676391 57.8784563918365 55.2285903225038 53.3981215331825 52.0039161925281 50.8346809027161 49.5197362406352 48.1833041081858 47.2570959022481 46.6067377078314 46.147513660613 45.7457037301582 45.6229727833781 45.1628222775714 45.2846976869702 45.1927556891353 45.2798331137574 44.9324287571087 44.8901032183682 45.4323892827317 45.5708633925484 45.6987913789773 45.5218006849592 45.7318212933139 45.6343663546984 45.6951717270393 45.8486101299593 46.0813192058531 46.1285820493356 46.7697840305479 47.6851410678097 48.6895439417016 50.3853262928989 52.1272160650517 55.6119341293774 61.1247652331468 69.2227644319848 82.4348025288041 92.8783162495859 94.4659170180576 98.1334837899885 100.185454923214 102.177433697251 101.849890652182 95.7250110584914 91.5953289311913 89.2287623847597 87.3249743442427 87.1924174434355 86.314846872924 86.0320439115321 85.3473591922826 87.0847400794808 87.1741635531214 88.8959217410909 94.5370950915213 101.404094348111 97.4713885339055 99.0828687309819 96.6796879416562 89.3679052956798 86.716055394077 87.1847531217482 89.5058313116262 87.9911709392964 85.3401111211655 82.3716113723502 80.6190398410993 81.2695503404114 79.1623784188602 76.4945992289029 79.5837565029269 77.033263867517 79.8052099941255 80.569799679714 85.1573117085078 86.9254005524986 86.8557128627804 79.3497222283941 77.4642657867729 79.8220666721884 81.8375220806381 84.1522012294717 87.993494933486 87.88010849265 87.031322827069 85.6148513178957 83.3315188980414 79.4463019018304 76.9385289982773 74.8688041932655 76.9190865067044 75.5796621310452 73.6745122444885 71.2339146421407 68.5845369107738 66.9423974868888 65.9931154743273 66.6703790503625 65.8994336740886 63.5317804478636 61.8102601892912 59.9910717601117 59.164524427215 58.4995638940913 57.2655883642057 56.0488978018877 55.4271985976723 54.4420744133292 54.3788956931281 55.2178754948508 57.0738378784056 57.2533789112119 56.6051254697013 56.5423352405287 57.2138008742362 57.7943414095653 58.7221530589384 60.2018930930329 60.9032827063403 63.2385008097472 63.9850835584931 62.3818344905926 63.0459051520476 62.9633515462138 61.799467645621 65.1415993445243 69.323366963445 73.1367958759305 78.2193468514435 82.1242550546828 93.9734332540206 93.9312786621544 89.6231129666395 95.1599004692661 98.4030730391903 95.091965448089 97.5425664585681 110.971523514139 120.184602719866 114.664230412566 117.57315602399 120.253728006185 124.954902003876 122.327852662209 118.387030324897 93.7098686123567 100.734184822853 153.427154871649 100.861857708543 84.7693321385412 43.3546295692904 50.3470015934954 65.4312039341651 100.99182807569 112.408599803258 98.1818358802954 79.2479439529176 68.1602000162186 -9999 -9999 -9999 -9999 -9999 -9999 -9999 -9999 65.8019409728247 65.3162671117189 65.5155718580307 69.9879042819181 109.096201263735 146.141753606753 141.732889241402 143.161479491233 108.103312709589 77.2098200074009 70.8383150777859 88.4348784063086 99.399132680286 114.548877668374 107.416795802674 106.397316300974 130.750326224492 116.337744459333 136.042820539289 151.155421971825 156.336190374753 166.249821521959 168.04340767985 166.948215644449 164.470664347775 180.603154088001 190.51413177249 193.680382761114 192.52284308644 200.548968626037 202.428904518559 207.573905645941 210.766242023166 205.367978654907 214.440158032602 223.043921337832 183.143472510722 149.687632198219 -9999 -9999 -9999 -9999 -9999 -9999 -9999 -9999 -9999 -9999 -9999 -9999 -9999 -9999 -9999 -9999 -9999 -9999 -9999 -9999 -9999 -9999 -9999 -9999 -9999 -9999 -9999 -9999 -9999 -9999 -9999 -9999 -9999 -9999 -9999 -9999 -9999 -9999 -9999 -9999 -9999 -9999 -9999 -9999 -9999 -9999 -9999 -9999 -9999 -9999 -9999 -9999 -9999 -9999 -9999 -9999 -9999 -9999 -9999 -9999 -9999 -9999 -9999 -9999 -9999 -9999 -9999 -9999 -9999 -9999 -9999 -9999 -9999 -9999 -9999 -9999 -9999 -9999 -9999 -9999 -9999 -9999 -9999 -9999 -9999 -9999 -9999
-9999 -9999 -9999 -9999 -9999 -9999 -9999 -9999 -9999 -9999 -9999 -9999 -9999 -9999 -9999 -9999 -9999 -9999 -9999 -9999 -9999 -9999 -9999 -9999 -9999 -9999 -9999 -9999 -9999 -9999 -9999 -9999 -9999 -9999 -9999 -9999 -9999 -9999 -9999 -9999 -9999 -9999 -9999 -9999 -9999 -9999 -9999 -9999 -9999 -9999 -9999 113.743520319729 104.519234154305 93.0061224742002 84.4730678474556 76.4587131634056 69.0638339941824 70.0255943846225 74.2046692742081 78.9753199931154 80.590643883356 80.1748313239624 80.4008686881335 80.2385967131352 80.9497580986207 79.9439808648153 79.6456395220396 78.3549600363244 76.7844583883878 75.1030953998377 74.2614683644327 74.14376231937 74.8902353614747 75.3846490358332 76.0519893265985 77.9126132496618 76.0814551440685 76.9167443281583 74.1086187224743 65.6186278479627 62.2450445112187 61.1652901416516 67.7336943761249 76.1008734970112 79.7609686464065 63.1246222847396 66.4747235224205 77.006236429974 94.1890826996715 93.3245361262594 95.0251632288689 97.3101040902694 85.2752843683082 83.722724441274 86.6376336482867 86.1918510582795 87.7285088319362 82.853406479696 79.0078834802776 76.6529283752187 75.6152309560086 77.941994424529 80.1366568572942 80.3257551345021 78.7001631441025 80.0290778649593 79.7588352621648 84.0138900451343 84.0700169471159 84.7221541439766 82.0322897962339 80.6695413300049 81.0019482505427 79.7585151787682 79.7418051429436 78.877650135866 78.1997841545618 79.4747432232449 83.4097069429268 87.2919156235684 88.9074093517413 89.29655367817 88.0518633466372 86.4357110645184 86.5304832954749 85.5835476511293 84.3856295283361 81.4256598482632 81.7656549369261 94.1779135553603 105.690708458003 112.089156015304 98.022194265054 83.2457779626269 78.6762302468103 74.6523691265351 70.7142803719116 68.8025877146099 68.4322132767371 70.2213232636722 67.7772659601468 68.9847121001475 68.2973229565177 67.3869283117675 66.683529542952 65.7916143555355 65.7077153888459 66.813769628113 63.8061455255383 59.6946799930747 55.7206860782432 52.5205764528755 50.3658716697449 50.0990287906077 53.0240472750433 56.6529158862791 57.8002446084365 58.7041308587108 56.6816400976074 54.6607583527465 52.117393129401 50.9865027425751 52.1670852934174 54.857736832161 53.1580408956255 53.8001630392354 54.4855207902485 58.0008707746649 57.475452830515 59.5597285197917 61.9332814760553 63.8487317295773 62.4808031476133 60.5668560055176 61.4625361476416 62.3104309332814 60.5984527098203 60.684850048055 59.6050928264321 58.731708576575 58.0913143278773 57.9061191418323 58.4778532170864 59.5983510441493 59.8100055708434 64.6721831157558 71.4860940724999 74.4618440586457 78.8563065923364 74.4615580916718 78.3036274404458 81.3662681322706 80.0724424524292 77.7244427101292 76.5836835656195 76.3939492125728 77.1514621180221 78.0996068625825 79.0320404547457 80.2232264662483 79.7842531861751 79.5163364273426 79.1731934677334 79.3067527875389 79.6091017624665 80.1524411305083 80.5115348161728 83.4406861672644 85.3616918725029 84.8861716556027 85.8710719643746 85.7746857367847 86.7526981727951 89.8487343339157 92.2293696169598 89.0188741634627 86.5106832699696 83.957102749078 82.5895808833101 81.2907882852116 79.283740053439 77.9157967673545 76.7700504694195 75.8628974697365 75.2492284051468 75.0430042052095 75.2715356963422 75.4507452930801 75.9733685311018 77.4213529261677 77.7664949780913 75.4053197912131 72.9538245921204 71.6838445837788 70.7268392340596 70.1495282289956 69.5225846347302 68.519207926938 68.0708329257991 67.5048084500394 66.3846453054325 64.946651168134 63.4896774399201 60.3101164287147 57.7653196522601 55.4265931753288 53.1858470774145 51.3830730787196 49.7610173504654 47.980859988212 47.0367618333977 46.3670293501015 45.9996766770592 45.6281346826804 45.4130733210065 45.3643802993482 45.2342209908594 45.1928456198617 44.8884659862145 44.6833728561101 44.5921203782697 44.984591095353 45.8160847485955 45.8049190173298 45.7629913600752 45.7279580388975 45.7213382347187 45.425064200132 45.3741229968441 45.141482517669 45.2871667963281 45.477742681943 46.102625484291 46.91033892929 48.2360190785539 50.2111974987684 52.9193078155493 56.976501335022 63.6666509641188 77.8331572481438 85.0403194635289 88.6534289520017 89.9336129240493 92.8508636154594 98.739037038255 106.37704274565 103.587271223098 98.7302667296293 94.8705523356997 92.0514987460723 87.6589206830189 85.6710594473583 85.8590113239023 86.0569081116393 86.2965950847317 88.3167214246217 88.9272141699809 91.21746207636 100.90248179558 101.652655954935 97.8619441134032 94.5892625699015 90.2805075041498 92.1383338134948 89.0826586611529 88.217637565602 86.4393346693542 84.694734910902 80.5888788264495 79.3201217278053 77.9008601551071 78.1486814194981 76.8192112953105 77.9106390289746 78.8095237549834 77.3646366463822 77.2950036200333 80.3155430468884 84.2508269525322 88.326181865163 84.4191248093322 79.2182180630329 78.5382455019502 81.2348913975119 82.1297803142244 84.9303918602587 86.0863051503255 87.0449524262218 87.4155294177337 89.3373200934802 82.1758384818233 78.5736893098395 76.8640423888735 77.122015284993 78.5560382593035 77.6801079370838 73.8649838803623 71.4795005128254 69.3727937382795 68.2879595488269 66.5203737411984 65.570388388678 65.1209298616684 63.7753737456932 63.3818769099187 61.2463251767868 59.4629766091999 58.6776912226492 57.7156413148042 57.0623374490557 56.4397873355355 56.3981858044835 55.8216747414295 56.580947317112 57.5362417477721 57.4550683395514 57.3303459449881 57.5116940700168 57.9439384625885 58.6708636968582 59.8912499944616 61.5242459919914 63.1305463289403 63.3087680460088 65.5036491947544 66.9907168076518 67.1429550817948 64.4349986914298 63.412032139805 65.8197209761955 68.0352429756344 70.4669629181344 74.1852310112496 79.0798291510578 84.0934453717687 86.1518389148408 98.9674281559239 93.0333596035392 94.0210012036219 92.8407111556744 92.2154229106547 109.66696570277 122.885248959596 121.357395850436 121.308771706174 122.52678580125 113.168532524474 107.620249098502 95.8405110337846 70.1695460371925 73.0963873744166 117.748552448227 142.710026288717 106.377055685151 43.5411496428614 42.26560367727 51.8830715790482 85.8982715224847 126.877187429015 126.388518957195 103.632664404948 71.8018370115213 63.6991318754202 -9999 -9999 -9999 -9999 -9999 -9999 -9999 -9999 57.98214372394 57.8184885828944 61.3312089602865 117.833817130538 135.7177007708 146.043489228533 143.180525155931 98.3659958031539 65.0765526639837 82.8707911902801 72.0229698673812 111.810225883379 118.190352143101 109.284806553102 106.693306973732 124.349318591985 106.375984453578 123.342985473102 130.586579968419 119.894134720514 136.343264185774 135.93940024944 152.512864500516 167.401418218733 184.17103033595 191.227356759703 195.887259530249 187.238133613467 182.925513544631 202.829163860628 199.282734138593 203.164632806623 210.151492658744 194.161940736902 188.068952591558 161.005070639304 145.772484517272 -9999 -9999 -9999 -9999 -9999 -9999 -9999 -9999 -9999 -9999 -9999 -9999 -9999 -9999 -9999 -9999 -9999 -9999 -9999 -9999 -9999 -9999 -9999 -9999 -9999 -9999 -9999 -9999 -9999 -9999 -9999 -9999 -9999 -9999 -9999 -9999 -9999 -9999 -9999 -9999 -9999 -9999 -9999 -9999 -9999 -9999 -9999 -9999 -9999 -9999 -9999 -9999 -9999 -9999 -9999 -9999 -9999 -9999 -9999 -9999 -9999 -9999 -9999 -9999 -9999 -9999 -9999 -9999 -9999 -9999 -9999 -9999 -9999 -9999 -9999 -9999 -9999 -9999 -9999 -9999 -9999 -9999 -9999 -9999 -9999 -9999 -9999
-9999 -9999 -9999 -9999 -9999 -9999 -9999 -9999 -9999 -9999 -9999 -9999 -9999 -9999 -9999 -9999 -9999 -9999 -9999 -9999 -9999 -9999 -9999 -9999 -9999 -9999 -9999 -9999 -9999 -9999 -9999 -9999 -9999 -9999 -9999 -9999 -9999 -9999 -9999 -9999 -9999 -9999 -9999 -9999 -9999 -9999 -9999 -9999 -9999 -9999 -9999 112.439369302107 105.224701706137 95.1360752007533 85.030361402576 75.11238967966 67.7747759003928 69.6769587550224 74.2664953675031 78.820552132622 83.3099429279157 83.221104743167 83.6214831570946 83.5795617826473 83.180239292378 83.6625029252599 82.7863814666869 81.4784045792291 79.9030343317004 76.431930406848 74.8686672004742 74.10521943936 73.0398769901182 74.0183804227025 76.4665153298325 77.1581365496085 75.8360184891711 76.3495234338811 76.356987181356 68.5297286290736 66.6802071579241 68.0067380684268 71.6717620864079 85.0802592367996 83.6521947354159 69.3278331505156 74.8848410063679 81.7664614007672 92.4286009483866 101.076078699781 103.841827565429 104.062938983409 84.5663491169898 87.7241995851765 86.7829810451824 86.6521524822552 87.9989032778292 82.9257989278849 80.56860636122 78.0762446847189 77.9964591200612 78.661288168508 79.3501349593083 81.2901581418876 82.9679551638978 86.4498016470826 85.5919725464423 88.7624678295504 87.5416651455859 85.4470082450694 82.9492993521902 82.8330415410912 82.4375100525532 82.5826665528295 81.3639070237783 81.3567175278821 80.7173522914626 82.606225412371 87.4740428609234 91.1778773906961 91.4891776198588 90.1537323866847 89.2019806931107 87.5142845287815 86.6909490240375 86.5167018524383 85.7985000612849 84.8646053067772 91.1438215709459 103.121523557397 106.544139895927 92.5470562787771 85.1580405921986 80.243608066873 76.7331990329179 73.1937123252159 71.1932565518912 69.9224368831036 69.7129793226858 71.2125547220177 72.3721523337607 72.2608969563119 71.2993955193457 71.4684480165702 71.3886306224897 70.1217452880696 69.7086802204172 68.2817402098323 65.1345489564378 62.3688526575125 57.365483657946 52.9874414440637 49.9924919119594 51.2082772331207 54.4894715438149 55.8535428847457 58.3218548921513 59.8069699047031 59.1635357560218 57.9032007294379 56.2979215633556 52.0623874503272 51.9685493566421 55.0021867156475 54.0323042945135 55.1074175511163 54.9072846994442 57.1391399690624 58.3599253204631 60.1282014072005 62.5096759665079 62.9111346266106 61.9470061009426 62.2418034177272 64.0292945520345 65.1033617697648 61.7669164722924 62.2805895956638 61.698503299392 59.683884419012 60.2544831306007 60.4329604383873 60.6884575906339 62.3225299365169 62.4406173121367 65.9112565002759 70.0145936813093 74.9196380841966 73.6090044073433 76.8086512026834 81.8912462531227 80.9551086230118 79.5508713052383 77.1163614959789 77.0183036841362 77.4211404920754 78.1005426236375 78.9886398538613 78.6000865174449 77.9142020957846 78.6643111555653 78.0638178981263 78.7421235965514 79.9946862941621 80.569385755838 79.4887761106414 79.5200839468791 80.7874300947449 84.9700082345753 82.4275522906573 82.6721073986869 84.1427376882693 86.2378470900535 88.364900757432 91.9808995598319 89.2389120158776 86.6444215438386 84.6833752359883 83.030906869684 80.9574363700776 78.7427282580448 77.3515703377659 76.2106742285165 75.2898264773431 74.8773577572123 75.1780873476436 75.3152097426177 75.3216000212227 76.3179729049775 76.6355575253158 76.0002106607715 74.7998874495715 74.0413147892509 72.7057432101345 72.0521592474456 71.1347851877351 70.2742883304799 69.441050849423 68.8653400330489 67.8352951244624 67.4064807110119 65.572095916372 63.3684855941456 60.3558673933419 57.6312748510386 54.5556502349014 52.3844743060821 50.1314180906583 48.4040546194742 47.2193217687091 46.4795803679226 46.0051236842464 45.7788331338874 45.484601565952 45.2716532966223 45.2710717723266 45.1716004928182 45.0482172144292 44.818845315708 44.8057916612978 44.7825630367621 45.2316681217447 45.9047997711013 45.5566031843675 45.3233153594873 45.5570219164326 45.5921388003786 45.3565766539881 44.9082007378292 44.8692119087454 44.7569026097689 45.1718951753925 46.172556789377 47.4010033530332 49.0974052252555 51.9291277549889 54.4080717749087 59.8943859047138 68.4644122425782 74.5163416331794 81.1074056725798 83.5861893465839 89.7396137300576 92.8730842572241 98.4732974299756 99.8006015449481 105.953917457134 102.660392463391 96.6372096485164 91.4240184345451 86.9697933068294 86.1336010918746 86.2493752313043 87.2851064523616 88.4132714897679 88.4807899322435 90.3068936068542 93.4454822699743 100.94101927773 103.037880933173 98.7550340033577 91.6910421338504 84.2936938519647 88.8894378343767 85.6881198284511 85.7683135336573 80.7494590220495 76.835943330901 77.4072836402978 77.3850242390191 76.7332579313002 77.151616839796 78.1855161511704 78.0366262826629 77.5015427363225 80.0549774520552 77.2623486560448 79.5585510110241 82.0200590554454 86.027937502598 82.5357004814323 78.757723243989 78.6177518441395 82.2215238147979 84.7510477706691 86.1473481955254 85.8917105363246 86.7921682332742 87.0423998458536 85.6536933299528 82.4061859082285 79.6394840377657 79.2429376331699 78.8951939990049 79.8275992817294 77.4987734785171 73.396305762295 71.8071656709753 70.9118240276695 69.8554486714448 68.1827552956585 67.0664315612905 66.2344187393195 65.2313043289545 65.0165397660989 62.0705365750932 59.82114578858 59.2102596627071 58.5557230190117 57.71718783691 57.599077639836 59.35768324957 57.9356975386628 57.6549153211479 57.715598740166 57.578158673018 57.6049809193703 57.6716110007681 58.6534284301757 59.2753987553355 60.8289003959829 61.3502931715971 61.6020014983959 62.3458870061166 64.6911069171376 70.9438159996582 69.7405044733228 67.2481363240086 66.0703142286293 67.3334250116272 69.6307399439433 72.1841363257337 74.3090789713639 81.2823520921803 90.6927614548356 99.7618155479281 102.587286261947 103.290987534986 86.7700552175275 88.5542797593265 93.2039962369394 108.456128111515 122.914502733561 115.965212750612 108.879595770686 110.203287759186 120.425301783684 114.836810722581 119.227857616527 104.768906986872 76.4106194742993 98.0359523150872 145.69261334016 101.495495978229 47.1454217495908 39.067390919697 42.3599773002519 58.64276976083 106.275852831787 144.461460409267 122.31617733036 79.1879338250935 64.8613839355971 -9999 -9999 -9999 -9999 -9999 -9999 75.1331797158744 -9999 52.5458422681107 53.2455521364282 58.6764900586527 91.230992502676 112.582067553065 144.186485400438 139.039287772898 95.1568902386532 77.4328181788948 92.1696960720845 106.16086294947 114.84494305525 132.226224553982 121.858282748304 105.405069378956 105.865635069614 94.5612105288116 102.029267602218 101.712168093278 132.377140896469 150.573650231043 179.469443687167 187.481114857652 189.645710479548 189.350854101404 195.067002060371 196.170198817348 193.20961571485 159.403851475459 160.274619567686 158.407030443495 164.360091902921 164.622621055078 164.818966212093 151.375568921036 144.647261179044 -9999 -9999 -9999 -9999 -9999 -9999 -9999 -9999 -9999 -9999 -9999 -9999 -9999 -9999 -9999 -9999 -9999 -9999 -9999 -9999 -9999 -9999 -9999 -9999 -9999 -9999 -9999 -9999 -9999 -9999 -9999 -9999 -9999 -9999 -9999 -9999 -9999 -9999 -9999 -9999 -9999 -9999 -9999 -9999 -9999 -9999 -9999 -9999 -9999 -9999 -9999 -9999 -9999 -9999 -9999 -9999 -9999 -9999 -9999 -9999 -9999 -9999 -9999 -9999 -9999 -9999 -9999 -9999 -9999 -9999 -9999 -9999 -9999 -9999 -9999 -9999 -9999 -9999 -9999 -9999 -9999 -9999 -9999 -9999 -9999 -9999 -9999 -9999
-9999 -9999 -9999 -9999 -9999 -9999 -9999 -9999 -9999 -9999 -9999 -9999 -9999 -9999 -9999 -9999 -9999 -9999 -9999 -9999 -9999 -9999 -9999 -9999 -9999 -9999 -9999 -9999 -9999 -9999 -9999 -9999 -9999 -9999 -9999 -9999 -9999 -9999 -9999 -9999 -9999 -9999 -9999 -9999 -9999 -9999 -9999 -9999 -9999 -9999 -9999 -9999 108.151345066981 98.2565205705204 87.3019825095601 79.3643381804151 74.6664805184618 75.632398790057 79.3124978709065 80.9875554755753 82.3469635604228 83.5134419210859 84.4992133604072 82.9076464191443 84.6300736544139 85.7803294869939 85.4852200971596 84.7208076234624 81.897055264604 78.9901966488368 75.2743504681681 72.9782283732978 73.2908377101136 74.9347910296533 75.0791349080276 73.840768467933 73.9380225022558 75.6976703065416 77.3142394625262 71.0690906945043 68.1844382065331 70.208658210808 72.7888987913942 84.0754765126916 84.472754982268 77.7428942969793 80.0895475667501 77.7031065518781 84.2836241934228 104.980071454886 111.303260377901 104.748775239558 85.4916638559249 90.8273578955062 87.6696978748216 89.3919270907674 84.2213949272312 84.2890027185092 84.1511467648857 81.3990931871223 81.2036897835643 79.5674963919667 79.1334880709436 83.3307382895625 86.5571498950977 88.5292448547189 89.6092635902525 86.7016846016056 86.0918630799079 85.7169189817993 87.0854179872798 86.1913562981051 85.3178345645462 84.3838053584431 83.6735571051202 82.9782263126211 83.6808936958974 85.8468022439679 89.9697546528811 94.5091298223913 92.0374978427984 89.6546034827516 88.3013099420286 86.5949567127742 86.3172995210154 86.8699679620683 87.3171537281909 88.9173606567275 96.6244672056739 106.784925463421 104.979724634948 90.2557841013044 83.4098622593342 79.3295950249009 76.0644103654535 72.5048711184326 71.066159389351 72.1357977273645 71.4617469449627 72.3921440710234 73.116038267569 74.4642108712318 76.416237030756 76.105149428544 75.5016301121548 73.285326875655 71.6689952917201 68.921347637247 66.5114666951417 64.6713543690015 59.9408381383231 57.0403110960486 54.9712970940267 54.91870641239 56.9398844376128 58.9732505184267 60.9297705445856 61.3713036520365 59.7851624808414 58.9549015278985 55.3636146086481 53.2087462386019 51.4439453829298 56.0018024610914 55.4976733970327 55.6170912144064 55.3179935111648 58.9968569985457 58.450701624837 61.525898964179 60.1566883362839 60.8951360121563 63.5372972075731 65.920662173908 65.4121797595624 66.7454611699406 64.071493114982 63.1265644264251 63.6279413203844 63.5008902914514 61.5645116585368 60.8045147073754 62.1759824253846 64.5997715414519 63.1211785259074 65.8383179996744 70.1278245627167 77.9734715742216 73.484097429653 77.8668930319476 79.1857352112422 78.598326540748 77.9803947261048 78.3270494324729 77.3350749291966 76.9563486551725 77.1903175510784 78.4426101845966 78.8067823185596 78.4859818499544 79.5033614314078 79.5284187689663 80.0458472107034 79.8000424761787 80.640389722208 80.9923251923732 78.595414849797 76.6514321080465 78.9022596617394 80.8473855966547 81.5627825075827 83.0401655909832 84.1649002588413 88.5142582348092 92.9204795491568 89.0072269798217 86.3702214503012 84.3898882832103 82.4993907354346 80.6284425392241 78.9093703879068 77.5225342306918 76.0978924967645 75.1581450108134 74.1058104997698 74.2378100410023 74.8074466047666 75.5863529484138 76.439582665857 75.4240755614853 75.6341551982541 75.5117644631604 74.6077832480425 73.9015759132554 73.4414673295094 72.8245687780556 71.8164244047957 71.1014664902868 70.2337502902389 69.1290692403836 68.394160212783 66.3578307993598 63.6516018120135 60.7323313867177 58.3456643402701 54.3802548413267 51.3783987280026 49.169381416456 47.3824084119545 46.7463917998991 46.1571015947658 45.6139059478479 45.6961857770629 45.6261184326924 45.505716625907 45.1978393481308 44.8526710309005 44.7497832109722 44.766397235791 44.7906829305523 44.7033364148744 45.0947084919937 45.7335899187788 45.8124386970677 45.6956703982689 45.887026434119 45.545579607688 45.3241252881943 44.7975030366401 45.0688275056378 45.0597686622256 45.3812371764686 46.3688078572254 47.738911700961 49.4364261970037 51.9264535163483 56.9232485849705 60.9430467961173 64.8440517987262 72.0981690766773 77.1725734889598 81.5516902226128 84.9955017305818 87.9247127274629 95.0489510498295 96.7445266432384 103.899674493856 101.428058875872 95.1256666704776 89.3407960396681 87.9504720431852 87.401207201336 87.9738189270632 89.3591031864913 91.8017669482839 93.2974485012269 93.7683556063718 100.315675940303 105.903631402497 105.584816123232 91.107696806589 82.2615599449433 80.1438648464106 82.5196165128244 80.9051071166232 77.6907696525356 79.4667000935798 77.6970973066458 75.0126197013796 73.0819811180954 74.8465604120633 76.9242390656606 81.0278624935868 78.4086979861449 82.1856274364051 84.4988791324977 79.1656966816761 77.4061902826431 80.6188761347243 84.0090676871054 79.9639604166202 79.1259590030699 81.0657563811493 85.0063222254133 88.3413283556985 85.5637874344556 86.2169894123812 87.4558229171749 88.005640268359 87.2435660114066 83.9119948932531 80.9907830520495 80.6973970504867 78.7546462577265 79.1622063149427 76.4686313477854 73.8710214953126 73.1120967662418 72.3807992051791 71.0259824198863 69.4843939155843 69.0503406022313 68.4764382896791 67.3160362676868 66.2913621247384 62.6402189660679 60.5977498401628 59.7041411170568 59.275753809926 58.2536791796839 58.6947339372417 60.9441106567107 60.4704106826376 58.2935814858167 57.5008088284281 57.4998187157321 57.8307099458103 58.1701636862245 58.1664909814502 58.8330118911025 60.0778626773752 60.5932929091397 61.5795294269485 63.422640356213 66.5615997703793 74.3375502640661 72.9241528930815 71.3544837715808 70.1997375257793 68.8280753706094 69.8121595479706 73.8390418975708 80.3908311906827 90.4451372439172 99.0758327190828 125.111204985286 125.00647592009 104.537621674165 87.1238985619608 88.6165070910564 91.9927310014835 110.735592748124 115.671896908947 118.856419766437 119.932454941649 121.095582681409 123.284356472298 125.923562277783 128.782168959918 112.908440558378 95.0178210077609 65.2392174118483 142.815829765538 95.4987665453785 45.9549295913683 39.7565433351389 41.6400999747386 46.3918153790758 77.7432507272071 144.527641565309 132.967389632544 87.7924214719027 70.1833686990496 63.4722203536032 61.7338866168186 -9999 -9999 -9999 -9999 61.8648159572081 -9999 49.9756927221231 50.9616044313303 57.8269396423831 78.4358244600014 123.058815166471 153.581190443183 128.390192036006 120.059775948852 140.265772872066 142.077034634538 125.200281511969 125.459131398315 143.390233961438 109.406656184692 113.133015173553 125.823743401402 116.390885969948 171.936408562829 177.748206087829 181.4744558173 180.34997904871 174.911176743474 177.031700380403 190.288355824087 190.582019347142 182.121809655736 172.097724885715 152.949251420742 141.862695148585 138.354365079346 -9999 148.67374588822 141.05221595136 -9999 -9999 -9999 -9999 -9999 -9999 -9999 -9999 -9999 -9999 -9999 -9999 -9999 -9999 -9999 -9999 -9999 -9999 -9999 -9999 -9999 -9999 -9999 -9999 -9999 -9999 -9999 -9999 -9999 -9999 -9999 -9999 -9999 -9999 -9999 -9999 -9999 -9999 -9999 -9999 -9999 -9999 -9999 -9999 -9999 -9999 -9999 -9999 -9999 -9999 -9999 -9999 -9999 -9999 -9999 -9999 -9999 -9999 -9999 -9999 -9999 -9999 -9999 -9999 -9999 -9999 -9999 -9999 -9999 -9999 -9999 -9999 -9999 -9999 -9999 -9999 -9999 -9999 -9999 -9999 -9999 -9999 -9999 -9999 -9999 -9999 -9999 -9999 -9999 -9999 -9999
-9999 -9999 -9999 -9999 -9999 -9999 -9999 -9999 -9999 -9999 -9999 -9999 -9999 -9999 -9999 -9999 -9999 -9999 -9999 -9999 -9999 -9999 -9999 -9999 -9999 -9999 -9999 -9999 -9999 -9999 -9999 -9999 -9999 -9999 -9999 -9999 -9999 -9999 -9999 -9999 -9999 -9999 -9999 -9999 -9999 -9999 -9999 -9999 -9999 -9999 -9999 -9999 110.578794341066 102.672779197827 94.1389727576079 84.1749861011111 80.2116020593816 82.0176616264746 82.9791958088538 80.9113422665545 82.6781804000605 80.7846611190884 79.1737822834808 81.1298041897541 83.7170792775841 86.0477540919589 87.9625951701065 87.0010431184701 83.2467698907227 80.9838078942886 77.376533144998 75.1469337494177 74.5133597740655 74.1238085671105 73.1849260215853 74.7939087595216 75.3843156785852 77.1162977842161 80.0271342247772 73.9595679863865 69.663915189844 76.86274386769 79.9904247288206 79.8894654482955 92.6922264777195 89.7640706819793 83.0046404902125 77.9284713061468 80.5227579128316 96.5008718894352 94.4548824565978 96.9912269014575 85.7395497612487 88.2480181726349 90.1034017671032 88.9360132901247 87.417366881302 87.4172142211251 89.05994357678 84.4013583459741 87.033599788593 82.8368587529802 81.6115285982435 82.7556833334101 88.7036189453611 90.3913062257183 88.1893834884155 89.4968311308698 90.4471193964762 91.3454701260352 90.817189995145 88.7754035346173 86.6443819397351 85.4130645805224 84.5749184833378 84.780927747788 85.3558959848891 85.9814775084241 87.5157198864501 90.3674425118745 89.6031485724782 88.0234575410193 86.3151605248452 85.2307558335571 84.6690724216296 85.437123873188 87.0272390457146 90.0329290162172 95.1387679763209 109.055930363995 102.094891544504 87.9534120028412 82.4827996918559 78.566478470882 75.5097895046945 72.4428975347689 71.968533763396 72.1753474913746 72.7669313449065 72.6291049418681 72.9566414465039 75.2554943423634 78.6467356670342 78.2190124668848 78.0200702314025 76.7020325108074 74.0008338868254 71.2604621031388 68.6222330114419 66.8847468889626 62.9941493350858 60.4164476275601 60.8620877330683 58.1738895454836 60.0663543515061 61.6156046570264 61.8026662227366 62.5566399699676 64.0622389165973 60.0275105002682 58.623139504276 55.5752557385031 53.5749554154403 54.0233354181004 57.316524991086 56.2097561227717 56.3627702276858 59.2481644460256 59.4322363185428 62.1354043887792 59.5881364895812 62.7753515766182 64.9609284430163 64.5449636178987 66.4178449636474 67.7717284164921 66.0676740413517 66.9558791804558 65.8887973043891 63.6366194384775 63.4435067527547 64.4582304705243 64.3653976868485 64.9328505121642 64.7167591276464 69.0959592523781 73.5772262550638 74.9665075514173 73.2414438600508 75.2063972930962 76.8737282180487 78.7393863031518 78.9874368123266 79.2313040307531 78.865449919242 80.1303399907714 81.1094279206235 81.5619879691537 83.4213977278172 83.4260733670724 81.478084776234 80.8996677039366 81.9384804746485 80.8970583078496 80.2565723653243 78.7014514627702 75.412893575303 73.913101361195 74.187515612846 80.3072699159715 79.6554771411856 81.0774281368714 82.1701981755215 86.5099830198785 89.5633862139167 86.6473817135 85.414182729458 83.8483256045249 82.4506390626325 80.1278003469079 79.2504522395012 77.4457420924513 75.9368413159523 74.5325417299017 73.6460941319844 73.9446915585116 74.2568845053806 75.5031210490923 75.4789507478802 75.7193607420119 76.2170493760192 76.488231718063 76.2840107055976 75.3009276842131 74.3334603283789 73.792168920904 73.1320123975935 72.3748252890345 72.2781181906158 70.91809871045 69.4314689994134 67.388186076326 64.1165805424738 60.9120669929482 57.3792295036997 53.5146640797932 50.3026768865073 48.0689654602964 46.7610758245729 45.9794214822425 45.8528645528551 45.4203876222724 45.6828068681246 45.3548502266355 45.2934999373536 45.1056506909165 45.1132296458052 45.1042864605999 44.8153005819675 45.0432327767619 45.0538209428468 45.075197730123 45.841557062216 45.9887154588232 46.0814035339082 45.7537275861354 45.8182931353463 45.4428359207631 45.1015278900936 44.5289168120882 44.5047142229373 45.2395578444776 46.3149659060769 48.0529816344515 50.721136975766 53.1028095901206 59.1346474500882 59.9130074469482 64.2241429875571 72.2152193431573 74.2917785606833 77.2999058617851 81.32755322551 86.186734595614 94.1642845618073 94.5749639591588 98.2016878875006 98.1539771634482 93.4331747373613 89.1186072402457 86.8477336538151 86.2228362948259 87.2118936582856 90.167479509594 91.6580539722396 94.3407402205381 96.4999843156532 99.9042577662471 106.146283847575 106.00373289075 92.7215537999089 86.7733154915575 76.3125862317081 72.7363626829133 70.8060472707093 72.8161245742105 79.5635648602394 76.3042215529444 74.0585717032037 74.3258260218708 72.5482934366952 73.0015534245694 75.1762027203854 77.8700453677735 82.6673498153259 82.0377799530398 76.706836559976 76.7525545071714 80.2914167266006 83.3325969293603 81.7911377309088 79.2348082585621 83.1338622854409 85.100981627589 87.8417280264315 85.1553886448364 86.0553534843188 88.6925772359731 88.9361708153711 87.9885786119567 84.8736293241884 82.4064055977385 80.6133629405885 78.7053583029486 77.8324532258557 75.4307866295519 74.3131796044392 74.1801089572129 73.6429036913366 71.8676906192132 71.2546926068369 70.9147578829188 70.1160324208895 68.9034599451037 67.767335659939 64.3624168148723 62.0362797203113 60.5665650730341 59.545314803243 59.4660145655761 60.271778841819 61.2611655381448 61.4383506124428 60.0831845300109 58.026253787272 57.8213591956842 58.3389069657541 58.8680579234893 58.9794637775197 59.6844542930437 60.5724768133143 61.7031316170113 64.5382973684158 65.6819876971924 69.4763395892757 73.9494339719107 77.9794599014416 78.5151302831355 75.4251435925161 73.7663669523938 70.8109592167353 72.5703745319627 76.2914219975623 80.7977978218311 87.1081466886721 106.32068668156 135.887360994526 130.327355026973 92.8031758498068 91.8145180227483 98.681811669289 99.4060412427077 103.328720136566 110.686297407038 114.882464073951 116.898635770159 120.600881444297 123.189695366682 112.081077318146 118.296050169991 117.696729401183 102.095142477943 127.321405902011 94.3304196734298 49.598110712797 40.6745176203697 57.5201887981333 45.9089776831066 51.6247814797818 92.3108198354781 128.349124491343 108.079978425907 108.648501354924 87.5938187559264 72.5620139438886 61.2923919483405 -9999 -9999 -9999 61.9001028569323 -9999 -9999 48.7894376222186 54.1850803905505 99.4102869025907 136.470616222955 152.836594986417 153.355725363106 150.196277564623 145.463065288957 147.408544335256 142.353198972371 138.136459558408 151.143881706789 133.138714562337 154.184353529217 165.864825577076 173.036085887062 177.98291477123 181.351932826211 184.853045724791 180.261479395694 168.890993218394 171.884508687972 176.619947795641 173.418694362554 161.857326861213 148.705008740726 140.644558881068 -9999 -9999 -9999 -9999 -9999 -9999 -9999 -9999 -9999 -9999 -9999 -9999 -9999 -9999 -9999 -9999 -9999 -9999 -9999 -9999 -9999 -9999 -9999 -9999 -9999 -9999 -9999 -9999 -9999 -9999 -9999 -9999 -9999 -9999 -9999 -9999 -9999 -9999 -9999 -9999 -9999 -9999 -9999 -9999 -9999 -9999 -9999 -9999 -9999 -9999 -9999 -9999 -9999 -9999 -9999 -9999 -9999 -9999 -9999 -9999 -9999 -9999 -9999 -9999 -9999 -9999 -9999 -9999 -9999 -9999 -9999 -9999 -9999 -9999 -9999 -9999 -9999 -9999 -9999 -9999 -9999 -9999 -9999 -9999 -9999 -9999 -9999 -9999 -9999 -9999 -9999 -9999 -9999 -9999 -9999 -9999
-9999 -9999 -9999 -9999 -9999 -9999 -9999 -9999 -9999 -9999 -9999 -9999 -9999 -9999 -9999 -9999 -9999 -9999 -9999 -9999 -9999 -9999 -9999 -9999 -9999 -9999 -9999 -9999 -9999 -9999 -9999 -9999 -9999 -9999 -9999 -9999 -9999 -9999 -9999 -9999 -9999 -9999 -9999 -9999 -9999 -9999 -9999 -9999 -9999 -9999 -9999 -9999 116.155086435869 108.176534992058 102.599625117725 87.6227248302645 82.7310278521716 81.3181583828967 79.4404471660699 78.6306084084188 77.363580511362 77.2340742760207 78.9117750579629 77.5931467783907 79.9563076004393 85.1006435441139 87.6138885664763 87.7033548765147 87.3307218959729 86.1826688520117 84.0314249170069 78.8640876681357 76.2919367298905 73.6888455039955 74.9638241297691 76.1207811851156 75.3591508940408 78.844015803066 81.0617294047414 75.3923069358884 77.175998362335 75.7745820735819 78.2149622289811 81.6276031109694 96.8402322793621 100.376424223313 91.9686256896365 83.6198706125615 82.2344236392994 87.0171988403954 95.6377125815739 98.5486920382378 87.9259637896755 88.5412676441477 92.8599148623256 95.1523448205635 95.3854364327346 95.6927095546732 91.6610542393101 92.7774040158668 91.425767484255 84.5412965623941 85.2067014132376 88.0305384958637 87.8334709307442 88.7523308209718 91.4218310913115 95.1221963733623 95.1011072746024 94.7300883571068 91.438614264849 89.390348143882 87.2755581929902 86.0054901930207 86.3945236044326 86.3106444736637 86.0279337217729 85.123673032935 83.3159967980813 84.5972477495473 86.1370910441122 85.5026525945974 83.7920422761866 82.0113141478566 82.272935526389 84.3875129118892 87.4961018594001 93.2982829408782 98.0627972251828 107.88486941844 90.2067295466964 84.4271838290548 81.3980941564796 77.9076513700407 74.9191768872576 73.0787019023875 71.9711901760632 70.9652770500976 69.594633981678 71.6935271445183 73.2738140583176 77.2275691001282 80.2333011638073 79.0770646902939 80.2248180179505 80.3178747266912 76.8955524199705 74.5911671792005 72.2493702393502 70.3094405542786 65.6658410463179 63.8273904369261 62.3292170670783 62.7582475833664 61.7766069459134 62.3227334784877 64.0526906150344 65.1884367647529 64.0869002512806 65.1051986612942 60.8228645834039 56.4185551767441 58.4270855006775 57.5519909087857 55.6855344579726 55.216762834411 57.1125263279648 60.1029548332715 60.2422784961557 62.0891919016063 59.9147939507125 62.6762379502194 64.3855854379206 66.2398619262453 67.1385833236359 67.847996391205 67.6519889302522 65.8432767407673 65.8119105749169 65.5718469773814 66.3380317340695 65.0637325185037 64.6337565752819 68.9007672199443 66.8455516091034 70.6751815489085 74.5638202276015 72.914905403033 73.1762938483424 75.5694237958436 77.0193253531646 78.2062408413027 79.382689276385 78.8501759514069 78.4500492914545 78.9311638060522 82.9365561380665 85.097898578078 86.6057274333003 87.5624177643008 84.9399274269661 83.9574174654457 85.7280030654579 81.7255464474561 80.1250393346303 77.4125185517411 74.4398049308282 73.0515657703027 73.8155308293063 76.9887352624437 77.6383188602778 79.1317094289795 81.2597881718479 83.2733840289459 85.251146068521 85.0462361169462 84.4241664058524 83.6250912798276 82.3304760252156 80.9812897194852 79.1529896247814 77.1684755382615 76.034359771714 74.2803822749515 73.7950764318642 73.6251232381878 73.7357752651379 74.1499347394723 74.7703946691484 75.8209649989181 77.3153318993154 77.4877179324188 77.5110643801364 76.6016623741634 75.8709159244419 75.1831177718603 74.7295574903993 74.6999632473649 74.21215317073 72.6258434692853 71.4929707806562 67.9588607727512 64.7042689758348 60.4398479484709 56.2463387139 52.3743259421989 49.9287662460189 47.6438345222484 46.5483013396599 45.5145803996301 45.572207862034 45.6172560431816 45.8402837408584 46.0488533907591 45.7212886447398 45.8463854697968 45.8642484952095 45.6543115645182 45.4551241705511 45.4991561761104 45.5066884896278 45.7167920774173 46.1626860042504 46.1003722512013 46.1572969671926 46.029663222432 46.3720058477267 45.8703892083314 45.3705916503785 44.9898584465227 44.613633960779 45.1227797328781 46.516644897532 48.6235336570866 50.7519468093252 53.6592127808987 56.5114686589022 59.2864725609319 64.2281482011522 69.5886882240879 71.6310152045522 76.1896549999555 80.8926040297693 88.6690223281012 93.7131784035004 92.8849368282214 91.8073963425162 94.6798454989876 89.9599482108701 86.7228123142363 86.1433170537809 86.7824184233432 88.3353942807439 89.6924331090016 92.413286954168 95.7230842443065 99.5163278269545 102.355680666323 106.891636378152 107.732346673457 94.6442505093357 85.6463604817708 78.0196216762138 73.4243334293565 69.3047935003642 69.5830355487491 74.3139093799878 70.2834165043949 69.9605535102382 74.6952036412365 74.4835927603858 73.8876192692113 72.2308722227689 72.6022470402485 73.780578777513 77.6096486729915 76.1727114494799 76.3466077154995 80.5498167590518 79.8123434816934 80.2537286881579 80.5542569055262 79.9566743986448 82.2862006371233 86.0885735979743 85.8429054623884 87.2267472566494 90.2891529818648 90.5922847129303 88.9696512088796 86.2050349753398 83.6271400792256 81.8078160514434 79.1648827759497 77.27918642254 75.9996015827558 75.6646801367454 75.8437077525625 75.1305117925384 73.514866565917 72.9559910094151 72.7925109115618 72.7382394698793 71.199837329982 69.4353870153668 66.0838009758361 64.189798569497 62.5695406439275 60.9664946799652 61.0949692675395 62.0713056886107 62.7180856896415 63.6819883256749 60.8863128043384 58.5375885487855 58.8474841346147 59.4412244145927 60.1329272655349 60.1476505966132 60.3154422373074 60.8264816226725 63.1690333333212 67.0290366058985 70.8519915362946 71.1428047066416 71.9367863464655 77.3074347814526 84.0632368583611 81.8942418486973 80.3216402664329 74.8328522670605 76.0108992951342 77.1386740298048 81.5260549203771 87.3031430186587 104.145573080883 131.373314971573 134.992076233 115.832472418132 98.7139638333437 106.231392548898 104.135586238415 112.411894307263 115.546392497214 111.94988436796 112.708305254029 117.073423516812 113.325930309162 115.585674009475 127.22333622156 98.9894692798726 122.210496451218 133.393771713926 99.5975666222924 54.3537746218463 39.7044994325361 59.7447779562258 59.2982152650279 41.535753419455 54.4568388167581 77.9010920675004 117.893371627253 143.883414275845 142.2222520114 95.4587727759652 66.7002589936178 57.7578397324691 -9999 -9999 57.4258672383993 -9999 -9999 48.6951834949737 53.9468998964838 93.3398486490965 123.739348441279 151.926306716509 159.515640422984 150.052956181571 151.447185681323 150.267462919692 151.870402748795 154.081781866746 156.539366104964 163.812854750697 167.814152026489 173.332394408071 178.178060676175 177.14819059186 185.047666244015 188.642271001201 170.38922799934 153.338379829069 147.609894418992 149.670566225252 148.036534949706 142.827377165891 138.380806707336 -9999 -9999 -9999 -9999 -9999 -9999 -9999 -9999 -9999 -9999 -9999 -9999 -9999 -9999 -9999 -9999 -9999 -9999 -9999 -9999 -9999 -9999 -9999 -9999 -9999 -9999 -9999 -9999 -9999 -9999 -9999 -9999 -9999 -9999 -9999 -9999 -9999 -9999 -9999 -9999 -9999 -9999 -9999 -9999 -9999 -9999 -9999 -9999 -9999 -9999 -9999 -9999 -9999 -9999 -9999 -9999 -9999 -9999 -9999 -9999 -9999 -9999 -9999 -9999 -9999 -9999 -9999 -9999 -9999 -9999 -9999 -9999 -9999 -9999 -9999 -9999 -9999 -9999 -9999 -9999 -9999 -9999 -9999 -9999 -9999 -9999 -9999 -9999 -9999 -9999 -9999 -9999 -9999 -9999 -9999 -9999 -9999
-9999 -9999 -9999 -9999 -9999 -9999 -9999 -9999 -9999 -9999 -9999 -9999 -9999 -9999 -9999 -9999 -9999 -9999 -9999 -9999 -9999 -9999 -9999 -9999 -9999 -9999 -9999 -9999 -9999 -9999 -9999 -9999 -9999 -9999 -9999 -9999 -9999 -9999 -9999 -9999 -9999 -9999 -9999 -9999 -9999 -9999 -9999 -9999 -9999 -9999 -9999 -9999 143.401265131282 129.614472517785 111.893923267479 91.2230387644482 87.7155490999683 84.2474461658397 81.6371648759285 79.796404117073 78.9776575246573 80.6454286376649 83.0954208093872 82.0542663444088 85.2566880516277 86.8084005128546 89.9220373301653 86.5378987609482 84.9070174026172 87.5911272013873 85.8663730522988 82.1808023136314 75.5533669627471 73.0656828012365 73.0945788020239 73.8949176647826 78.3216603799754 79.6226839547754 83.0876826198838 78.3968901499079 81.7342867731694 75.4809484706559 78.7858602894207 78.7684752839982 83.768218298798 110.242303177876 96.7786273123529 87.7500460327614 85.6507822485409 93.7894813142821 97.1789316663767 108.687068470848 95.9723765491215 97.493837879327 96.4972487184824 100.788716770553 100.88955266847 96.907121123026 96.0494565233215 96.5852212800002 94.3767798853419 89.574293210357 85.4043841186707 85.9187342984337 92.2468513210167 93.2693040974071 92.5208075822212 95.0685624029949 92.3868125770492 90.4586207068324 88.7632189508126 88.5221600466796 88.2749827139365 87.354887739457 87.1851909336253 86.9881455168266 86.1714029139959 84.5970003597416 83.4862833451318 83.4773787739595 83.5210807262599 82.8264295272619 81.4853418624245 79.8011141225114 80.2993054847981 83.8101542275136 87.5132471039848 96.5461504911394 102.697971084472 92.6047972725452 86.3172335510067 82.5297741874864 79.5587128518257 77.2667677633797 74.4721263778109 74.5807503674581 74.2851673500719 74.3229583187008 74.794350988194 75.3407624450491 76.3463530580838 80.2310969657565 83.9028592404835 81.5621044404056 82.2650167258231 82.8670500586 80.8350721232555 78.9737889382225 76.1188478908892 74.445344644362 70.8192936222287 68.5215327946216 65.3099381320494 66.0502854977289 65.6209261924901 65.2529574642603 64.9966045926756 64.3864681711144 64.2121097115643 64.2149656662316 60.9148456820044 62.8511798163417 61.2830451551497 60.6671266128796 61.2482966402851 59.0890623093451 56.4324919614868 60.5573186208046 63.1748036251217 61.3043411193402 59.5767533526594 62.4247467141311 65.114799240116 66.4279033035214 67.1433517254532 68.0847069244801 68.510044751541 65.0835452264117 68.2596966263339 69.2810671673332 66.6795721292194 65.3670965681419 66.9879825127939 68.9381724844696 67.9707018578612 71.6620210824067 72.5634392232893 74.5733398160045 77.1856249197127 79.3358219012973 80.484910238058 79.8771376573621 81.7919305658735 83.8550024196065 83.7220663788585 81.447693680533 85.8944407808694 89.582067160208 92.25843689592 92.6230958585795 89.3772215434803 88.7116590464783 89.7737396832658 86.6957695899401 80.3772497116844 76.631446865619 73.8835180809048 72.1148531403192 73.8465778215141 74.3719546665874 75.3496426442904 77.4842808857997 79.4805296456933 81.2877634816957 83.3054052302745 84.230854868229 84.547035356936 83.5642272895733 83.1143477859804 81.4716593072436 80.3559142331576 78.3270351972524 76.4703364365486 74.3961820943427 73.0085502297209 72.9391343376024 73.6758855350409 74.2820971372765 75.7705631455123 77.0437869447903 78.2857865314884 78.6426750507838 78.9859427628506 78.3896886937452 77.4119655898366 77.2964963452768 76.5759418643413 76.0550745029296 74.8907353822331 74.1269747448188 72.3930992834404 69.7997899165347 65.0281542801858 59.7077501850451 55.1191046069577 51.7519926489806 48.8527779939241 46.9929278484847 45.7633656135552 45.4606478760781 45.692476819564 46.1011356140895 45.978910680534 45.9101725195698 46.2739469855719 45.9201899826029 45.8750965516802 45.7685255186036 45.6092560254996 45.560017140174 45.548488406422 46.5258162642928 46.6144840370617 46.9286187660647 47.1270333028459 47.0901953905112 46.9026673863516 46.5954398702891 45.9193518339577 45.4361026101718 44.9900391587869 45.7002050302672 47.442765382389 49.5957592155676 52.2784066618002 54.3324047575583 59.2800561791932 62.9505919136301 66.2827820197059 71.2894092504841 72.2788325342974 75.2504001643182 79.7849270102676 85.9541678518623 93.4941651787902 92.5583510541179 89.165768290589 89.366826885861 89.5745514356844 86.5805435262442 83.4456044398969 83.8449785386714 85.8309031485169 90.3380901687251 96.4368224659489 98.190532362449 101.999251165324 105.224183734756 108.588650260657 110.398390123669 104.092131099142 91.6913898973738 82.6089830341629 77.2834912948607 71.0580322172822 68.387048047946 67.7869273470076 68.8059424498393 69.0394565539542 73.6016029690866 72.9496381322861 73.3654124059394 74.6747810804902 71.5205933598132 73.3648031833647 70.9202615586525 73.6012666495883 75.5694487095856 78.1581273001099 78.977720315436 83.0165760066006 80.2207369498712 79.2649425634811 82.0159842585446 84.4351613209547 86.3310681748831 88.1896254447541 92.5867986764385 92.9821024750411 90.691487251148 87.9914654316519 85.1297153916104 82.8791866628383 79.9469486197149 79.1154597792223 77.8405676669235 77.7636361150935 77.777356803488 77.1366433398672 75.6582340358868 75.1016612867807 75.3069252238404 74.5400368173629 73.7801418192932 71.7210509490005 69.0912859091039 66.9699157548772 64.8876278326491 63.1392478243409 63.4666961375319 64.2395649137953 64.8601368427895 64.3991960131017 63.3028915713534 61.8128591119241 61.1846407415901 61.5710510229751 61.6946211084099 61.5053399566683 61.7640434848877 62.1184315742163 63.5205699478337 66.75386791818 71.6416542724834 69.2817034849129 70.3357197575876 73.4737590171109 79.5756480493932 84.3598821396937 78.2194673210865 82.5458325274042 81.0831640610303 83.7581640476026 95.2986992765353 94.228151256155 115.882759920029 140.219883169811 100.457580373323 124.940849000768 112.597880818599 115.71539383049 120.603379054256 67.5082734851246 84.6393276446484 117.593436214476 105.741966252966 112.373140131793 120.565017814868 123.667223344878 120.251432480693 102.381900258623 135.645949442674 136.39097555855 104.839210257079 75.8982756055777 43.2396085489423 44.5090679822882 47.8208440795476 41.8012678664376 54.9263760555482 58.0940205718998 87.9915441529929 154.683668476736 169.289490939412 101.763859042051 76.749094397755 58.9316148484491 56.3980433053678 -9999 -9999 -9999 -9999 49.6110452263441 59.3838097063621 84.6073175323679 120.118190072417 160.836917176597 161.188603977806 155.968941593013 146.888312115126 140.436161095051 139.844483525338 154.908438732273 161.639380298779 156.44622055566 159.573503773366 157.585395896879 165.873767540053 177.828210770132 148.915612171407 142.661753927343 141.326808127904 139.743543487756 138.381045405739 137.742623954296 -9999 -9999 -9999 -9999 -9999 -9999 -9999 -9999 -9999 -9999 -9999 -9999 -9999 -9999 -9999 -9999 -9999 -9999 -9999 -9999 -9999 -9999 -9999 -9999 -9999 -9999 -9999 -9999 -9999 -9999 -9999 -9999 -9999 -9999 -9999 -9999 -9999 -9999 -9999 -9999 -9999 -9999 -9999 -9999 -9999 -9999 -9999 -9999 -9999 -9999 -9999 -9999 -9999 -9999 -9999 -9999 -9999 -9999 -9999 -9999 -9999 -9999 -9999 -9999 -9999 -9999 -9999 -9999 -9999 -9999 -9999 -9999 -9999 -9999 -9999 -9999 -9999 -9999 -9999 -9999 -9999 -9999 -9999 -9999 -9999 -9999 -9999 -9999 -9999 -9999 -9999 -9999 -9999 -9999 -9999 -9999 -9999 -9999 -9999 -9999
-9999 -9999 -9999 -9999 -9999 -9999 -9999 -9999 -9999 -9999 -9999 -9999 -9999 -9999 -9999 -9999 -9999 -9999 -9999 -9999 -9999 -9999 -9999 -9999 -9999 -9999 -9999 -9999 -9999 -9999 -9999 -9999 -9999 -9999 -9999 -9999 -9999 -9999 -9999 -9999 -9999 -9999 -9999 -9999 -9999 -9999 -9999 -9999 -9999 -9999 -9999 -9999 149.742717786455 138.366817414717 118.640254316623 104.865014890713 96.832915712785 92.0937496374473 87.3874081411376 85.5822171006539 85.5789116378261 84.9955039271638 86.3773811351643 88.9400039516893 90.7960017090415 93.2502664885922 94.3309657094461 89.3377792184573 89.1818313948582 91.140337333384 89.8337536715442 82.8550521681718 76.6474050723054 75.2326522076068 75.9715093297558 77.0047905695737 81.9790599962437 82.571644341109 82.0731081710038 83.2527604923974 88.444075384219 81.0569165047253 79.3437411566258 79.5602138877645 82.9538595985015 94.1846564892459 105.463912967883 95.6672589197214 88.9262428666261 95.4705656164097 101.322953146574 105.753010782104 109.394430376876 107.897576434053 102.051201410359 101.183130529225 102.438918455216 98.0659441919621 98.8135103576394 99.8259813423922 100.389117972712 89.9288541284922 89.6519180339103 91.9875276887929 91.3891865737739 94.2965856668057 91.3169876606831 90.5757820367601 90.4031336361353 88.4645983381986 88.4611975901172 89.6238859859947 88.8148097244905 88.2415251868409 88.0652198300358 88.432266445873 86.3286091608609 85.3551716755448 83.8460510322268 83.3830874606051 83.6572931500824 82.6674324695648 81.8836854300149 79.844667819196 79.2719343295203 85.0189366834012 90.3360305466404 99.906367880377 101.691861530821 88.0533729506779 83.984369813113 80.9025349839995 77.6400160843329 75.9480991956882 74.1559786443791 75.1555663197989 75.9967307424077 77.9983397669515 77.871098544799 80.3892315212288 79.9559425080373 83.0081546330503 83.7669138712188 85.4819961028043 83.5174086053106 85.6142362148942 83.6526846188633 82.2982111771825 78.5831304732288 76.4322674508272 73.9364817414072 71.1157905946242 70.2014824997699 68.0747343032596 67.6505022797832 66.7464015062953 66.2990879742451 66.3657209394666 66.0028485570051 64.1565375754281 66.6321091561955 65.2472777958659 62.8185776689186 61.8053957980492 61.5744712730278 64.1304787381096 61.5861156589997 60.8848751382037 63.8450081265504 63.6050775676429 59.6345956573083 64.3710905864422 65.4609345878007 66.310619352449 67.0938158073611 68.718852406861 68.6273012660487 65.9797655073037 69.1155567576153 68.8033295212158 68.5401833394956 68.8720965067439 68.2084776475409 71.5799812459792 70.8846143412685 72.4032877781625 73.1567215595423 75.6435627141939 78.6965827013925 81.0083106358207 82.9853843099612 81.7628392516678 85.6686001202085 86.9370217148587 90.3278302743553 87.5692577790789 89.1353187436892 95.5933248381967 100.696342937618 97.2141354794972 97.6433507675665 94.3730497365778 91.6605044846615 89.0520474669316 83.4157512766269 77.2542093222333 73.8392236387107 72.4529052476683 72.2019845998186 72.9733176961545 74.4945970048745 75.6789017636909 77.6060729490089 80.0087392637509 82.4759660591598 83.7670844855207 84.869468374585 84.5894322166547 84.2758610209498 83.3602066015276 81.8525630666738 79.9669992338984 77.9388805661275 75.147899901698 72.9277364314627 73.6245322182506 74.7908592542202 76.3147536487692 77.5375241537399 79.1022513475678 80.0021648058025 80.2155841188153 80.6772629054467 80.5608243513135 79.6182538629781 78.4017849538332 77.4648035114556 77.0220504769355 76.0049321834863 74.3853853589191 72.2472526769217 68.9350230324721 64.4798854664827 59.9281255046871 54.751052918514 51.00754220294 47.5824819185466 45.6026242050158 44.8111340999224 44.9385577741654 45.4436764645162 45.8072747597025 46.0620351112912 46.1584649072952 45.8887349698845 46.3959248011193 46.3182185726311 45.8100859952102 45.8393139993713 45.937865024675 46.604579873011 47.5403431097522 47.5060328812486 48.040410684849 47.8049306553162 48.0236801688819 47.4147261726308 46.8164131993784 46.6873853836796 46.252184597646 45.7235923262679 46.8694938093492 49.1338703138343 50.4402857616437 52.4197573416939 54.935989692371 58.0914060158996 62.1839622662543 69.2060974239199 68.0670681151948 69.563754797334 72.4949865483288 81.6009918730049 83.7492512057738 88.2206885879474 87.8930913655224 87.5249183513668 89.6796242747572 92.3426810472079 85.295194703714 80.1730497419299 80.526856994583 86.1719062998179 92.2625363264228 97.139188528595 99.899405539597 103.767822244464 105.921273188242 108.425023200058 108.348557943915 108.783336593091 96.8096611119633 87.3175742580006 78.1085018945094 73.3831029539572 69.9697734523406 67.5356004615071 68.541192471095 70.621306289736 70.5536541998236 71.0007741213269 71.6865023061825 72.5351153609859 72.82893680972 72.5247143059694 71.3478850939234 72.9195265619839 75.0482957069677 75.4473838242846 77.9741495359633 82.094815298904 80.0317527022141 78.1960724734612 82.270898314315 83.528913476947 87.0927026180335 90.286147603815 95.7019290560648 96.7677843322902 92.9774217739836 91.7891337268569 88.5679287388849 85.4153565793214 82.9819123031871 81.8668830576749 82.1127163488834 80.5704139059841 79.6076417484884 79.1425192663693 78.1711640600493 77.7199851682117 77.4943803551905 77.1749609364956 76.4899067541653 74.6892217005534 72.3108761186572 69.9011436578273 67.4735071154773 65.3873414531237 65.4419859228391 66.294837475456 66.4207398663634 64.9442685331898 64.8346290891601 65.3199592606297 64.3622495361323 64.4760773895713 63.9046997372185 63.1025833740523 62.8598594881834 63.4957939274428 64.3405166151582 65.9004291417288 68.640821753763 67.6789205545266 68.6150164999899 70.5466916385291 73.2499586152212 79.0835110873673 80.2581669600523 103.4853231522 92.0193061125271 86.9577923477954 88.5198444605075 97.1749528588234 104.039690491962 114.487538329917 139.570104218243 132.154382799792 131.974015551072 117.727849383978 39.0562776279824 4.48377341970821 3.4601598872018 116.001124845837 102.460100161938 114.70404771693 119.807005351111 116.463990556733 111.832827189018 121.94269201836 136.162952678182 127.279974066291 105.275909202877 85.6692677585852 49.9100913703798 44.6230924909202 40.4522444465099 42.7123207651148 76.202160805578 52.9004470251664 74.5870456167939 161.422077267007 155.867323299849 99.9658567556113 85.9056459737568 65.43154994958 60.0451337334699 56.9454551829201 -9999 -9999 -9999 51.0595044877787 61.4649381187474 82.9005727680321 120.620701400929 159.077470545111 166.290484254478 165.834925610067 161.581697541864 133.240131412156 126.000498373857 132.705139103979 133.279902360373 133.491606833191 143.050861753011 137.417237804383 -9999 -9999 -9999 -9999 -9999 -9999 -9999 -9999 -9999 -9999 -9999 -9999 -9999 -9999 -9999 -9999 -9999 -9999 -9999 -9999 -9999 -9999 -9999 -9999 -9999 -9999 -9999 -9999 -9999 -9999 -9999 -9999 -9999 -9999 -9999 -9999 -9999 -9999 -9999 -9999 -9999 -9999 -9999 -9999 -9999 -9999 -9999 -9999 -9999 -9999 -9999 -9999 -9999 -9999 -9999 -9999 -9999 -9999 -9999 -9999 -9999 -9999 -9999 -9999 -9999 -9999 -9999 -9999 -9999 -9999 -9999 -9999 -9999 -9999 -9999 -9999 -9999 -9999 -9999 -9999 -9999 -9999 -9999 -9999 -9999 -9999 -9999 -9999 -9999 -9999 -9999 -9999 -9999 -9999 -9999 -9999 -9999 -9999 -9999 -9999 -9999 -9999 -9999 -9999 -9999 -9999 -9999 -9999
-9999 -9999 -9999 -9999 -9999 -9999 -9999 -9999 -9999 -9999 -9999 -9999 -9999 -9999 -9999 -9999 -9999 -9999 -9999 -9999 -9999 -9999 -9999 -9999 -9999 -9999 -9999 -9999 -9999 -9999 -9999 -9999 -9999 -9999 -9999 -9999 -9999 -9999 -9999 -9999 -9999 -9999 -9999 -9999 -9999 -9999 -9999 -9999 -9999 -9999 -9999 -9999 144.376259795125 135.867702876291 123.947665771122 112.676422216742 106.145275119741 99.8548487027828 95.5787139740076 90.8800907456573 88.547028586781 87.3560593229731 88.9563025458743 91.1088008393295 94.7733689482172 96.3736075933925 96.514250179377 95.4345710715587 91.9010207758769 94.3407516388583 91.92403731155 85.4364428451303 83.0377363578041 77.7381261527555 78.6496845354699 79.8381323388256 81.7193878259874 83.7660414930899 82.2040705585166 86.6998923251525 93.3646049931161 86.6417130397709 83.5095566606619 84.3865798318777 81.8775530294845 89.486854918536 119.198513924914 100.299983877303 94.7169363720238 112.199589578635 105.975573095327 99.4221547749514 107.440310375673 105.946795097571 101.975164399606 103.748665271911 101.957337550974 99.1825053556711 100.532519365505 103.614370598495 100.432241710045 90.7127911950362 91.6691139846522 95.5269296294204 97.0405650636648 95.098913077209 91.8897180914093 89.2408385854647 88.2311160779166 89.4071364310648 91.3340849310262 92.1687232387672 90.8749081334441 89.7174092341224 88.5327664859394 87.178713855735 86.4679202349492 87.1747934369737 86.7186965992288 84.7499890746164 85.8356575756141 84.4394428607463 83.9713137234579 82.2265357433769 82.6858013406306 86.0405622247894 92.0606975712746 96.538575352669 91.4867657280191 86.1131517068282 82.1161024472946 79.5684651997036 77.0393191187118 74.8138808166824 74.8681870008419 76.9200410032434 77.5623580325429 80.5669443736725 82.093360206327 84.2650133444697 83.7490972534403 83.1778588864249 82.2147344349666 82.7594854813887 86.0373279878726 85.6597417308814 88.3482759778466 85.9349523927918 82.7821617259995 80.1667622261438 77.2950978284133 77.2039966154301 74.9787787093864 72.5954940215314 71.2019897935826 71.3839032065628 70.2701916226172 70.4165141629575 68.6995197654776 68.3292583306454 67.0412972785995 65.2473400510598 63.8361550562424 62.1570016032214 63.5651208666792 63.5507490314512 63.9553294799508 61.6276890059653 66.0030158770751 64.7359920314747 61.3374375820062 64.5050538063997 65.1527191474023 66.6515795414682 66.9000075627849 69.434847721325 68.0260571111074 70.3199773349192 70.6675961653792 71.3503288393595 71.6017198496906 69.3578160799796 70.6826868075589 71.851285083122 71.4079080999656 73.1427836020525 74.0286889876022 76.979492766721 78.458339029972 82.4563266339392 85.7237996166238 84.7414763235796 87.1985312549641 91.4730229280133 96.122881925306 95.9575310409145 96.3149530881576 101.587096958841 106.980249215115 103.037863795583 104.12145554118 100.537767634418 97.8251716471004 92.3100675788641 85.7509492081577 77.7443754613034 72.4406769016778 71.1822160782913 71.1207201201153 71.9624006501428 73.511931572932 74.4905720668594 76.6559342184845 79.1184754204363 81.4974013328277 83.5531531529067 85.4167127814681 86.0231825242565 85.8636862616101 85.2200328507966 83.8220645413049 82.0614448432572 80.2375791297483 78.2288275405405 76.6304635830736 76.2013984162646 77.4088352469849 78.7901289793432 80.0087013134147 81.5989715577041 81.7481564033737 82.0782755157814 82.1472730857502 81.5285367456338 81.6759144736799 80.0130995571989 79.240357940276 77.9297303006305 76.1322765191042 74.4966237925883 72.2426056489283 68.7786734965824 64.0812928498927 59.1537635198052 54.6267025992143 50.6507649757499 46.2940303006637 43.7749243594624 43.9230611285169 44.5791451988744 45.3224843494732 45.6352830736158 45.9924557175445 46.2436032027961 46.475417665001 46.3068905423502 46.3175034686449 46.2910353781421 46.1273475526564 46.8077670526288 47.3749923943995 48.5100542315214 48.8282226302766 49.0585552683194 48.75765540668 49.0934469076962 48.8565391496737 48.8384353505674 48.2627881586224 48.7147677624277 48.338263952118 49.9665439132311 52.1856807376484 53.6441473788622 54.1334328584418 55.6782225762959 58.9560011455805 64.0204523505552 68.1794985271486 68.4912269020668 67.4538839409904 70.7689958065622 74.0856459828119 80.8055971755845 81.6791657707243 85.4270558164984 88.8303973558381 90.2297476736669 88.1015355723888 79.6694299439127 75.2387034737734 76.8246286609135 85.6283078831395 92.9253400415756 93.3837001414904 98.471942274035 102.17740656553 105.734523017587 103.7642750428 99.0711436170537 109.45251649132 94.5800064469246 86.9935656259951 79.6953052422107 73.6444503203463 70.3945370389398 68.4314343579917 68.8548839723662 70.110148113764 70.729508884356 70.8871249128078 71.3073850481371 71.2916698695991 73.305441036934 71.215227115388 70.8758675983365 72.3530524467256 73.4805664454675 74.3784598366329 75.0794385293445 76.2066437861145 75.9730800981037 78.2564807251878 81.3616355925148 84.5540106542192 88.6515258234911 92.2811674069192 95.7337913942306 94.2575857126276 94.951368465021 97.7136254704155 94.7301012883273 89.7007098816546 85.1210670481173 85.2302392852855 86.7345065162472 83.61968294097 82.8888995469584 81.8551463113881 80.4779473807855 79.9110553228986 79.7732946836501 79.5332669903051 79.0664897768288 78.3087666454674 75.3893961445271 72.786335174969 70.3890041196503 68.4588267869643 66.6803412721642 67.0954461975314 66.9909278394985 67.0383203469321 67.4660908748588 68.0131412038942 67.8780099070845 67.6798792908561 66.6669042437551 64.777350680511 64.409093143826 65.282643920961 65.8727023631129 66.4807525808101 67.5631523426957 68.0636766547829 68.3838403104568 69.7596534268372 71.5573595294058 79.8305395891416 81.2943314187834 94.4512533451753 107.565471011564 115.496176478368 104.998557252996 108.189270903178 121.129185231096 126.949866854402 117.64928306658 134.272940529117 112.982092961809 50.1394644496231 45.8671439188599 27.8861767455422 54.2067682125505 116.143927920934 109.273815580571 109.467229156217 115.180344907189 122.691638628216 102.787626801444 96.7977066136236 129.582292047724 133.962300984786 106.851274941254 104.775715005653 66.3310504141588 65.9611137158291 55.8237792720914 62.0158891634219 55.928655994676 52.1995394248803 55.1755048100754 114.53655061301 93.8305718986431 96.2476223729099 122.238244950373 97.0179554215675 93.0557315034778 69.8611369691953 55.8095116295172 49.4356102009923 -9999 49.8779078006801 58.5584032210705 81.7706367823857 123.626151480167 141.374616590757 159.559508391759 147.923639036443 127.645194665067 124.217170634065 111.283893754325 109.908736375055 117.276046668347 132.376833021017 141.744548417625 -9999 -9999 -9999 -9999 -9999 -9999 -9999 -9999 -9999 -9999 -9999 -9999 -9999 -9999 -9999 -9999 -9999 -9999 -9999 -9999 -9999 -9999 -9999 -9999 -9999 -9999 -9999 -9999 -9999 -9999 -9999 -9999 -9999 -9999 -9999 -9999 -9999 -9999 -9999 -9999 -9999 -9999 -9999 -9999 -9999 -9999 -9999 -9999 -9999 -9999 -9999 -9999 -9999 -9999 -9999 -9999 -9999 -9999 -9999 -9999 -9999 -9999 -9999 -9999 -9999 -9999 -9999 -9999 -9999 -9999 -9999 -9999 -9999 -9999 -9999 -9999 -9999 -9999 -9999 -9999 -9999 -9999 -9999 -9999 -9999 -9999 -9999 -9999 -9999 -9999 -9999 -9999 -9999 -9999 -9999 -9999 -9999 -9999 -9999 -9999 -9999 -9999 -9999 -9999 -9999 -9999 -9999 -9999 -9999
-9999 -9999 -9999 -9999 -9999 -9999 -9999 -9999 -9999 -9999 -9999 -9999 -9999 -9999 -9999 -9999 -9999 -9999 -9999 -9999 -9999 -9999 -9999 -9999 -9999 -9999 -9999 -9999 -9999 -9999 -9999 -9999 -9999 -9999 -9999 -9999 -9999 -9999 -9999 -9999 -9999 -9999 -9999 -9999 -9999 -9999 -9999 -9999 -9999 -9999 -9999 -9999 139.445962235603 130.867504535132 121.800914076217 115.86540585887 109.865543787166 102.757804222629 100.318253175902 98.1542659485156 95.0309346791045 93.4171438305153 92.0387774733004 90.954491491958 95.7229938368636 98.9872670909283 101.250604735527 100.933222848308 98.1268058847031 97.3371566516989 95.5440281772116 92.3460520481578 87.7104886980003 84.5160226225662 83.2248247317128 85.0392597995729 87.0484144543831 88.8606501932109 88.1915995939402 87.3909226362734 91.8725157589946 89.9675677768633 88.2641813712475 89.0120588073502 83.9693879902373 88.9563663184249 127.101379391091 112.208996610917 105.348107061274 106.901967420331 109.688656903963 99.9864354545475 102.149911253065 105.086682538088 101.050637303173 98.5433560996526 101.353142665617 99.0756484462642 102.130571213693 104.004918457182 96.2558638665016 90.9671838518135 93.5499614895677 99.8571572598014 97.2073366568813 93.9918697963003 93.5317380540447 89.4885524225067 89.7093040543384 94.7704865806729 96.4376123694812 94.2171260885492 92.8375434383727 91.6831625022798 89.8746583679936 89.8860390131225 90.4931593059845 89.9968529974714 88.4731211081026 86.7407586614229 87.0751157403927 85.3149821102791 86.8367446550808 85.8841971326672 84.9101608924645 89.3425164901972 97.0332724030845 97.2822952257397 88.9345176787713 84.305664022066 80.4353512675228 77.9269571153995 76.0669534356374 74.988703046047 75.6968726700724 76.626289471613 76.9919972575998 80.1926627618142 84.9181032047326 90.4170043285479 89.2271607630566 87.1243922758021 87.012345916224 85.0704238924279 83.8549888040142 85.2604309211262 87.03609377989 85.9691344457168 85.4983427265984 82.1110509318835 79.9044155799397 81.0148240795998 79.7213117216207 76.9178833874079 75.6309717658249 73.9704592625762 71.6750485003474 70.9866160311298 71.2709723005895 71.4663855655192 69.3647165047616 67.2823599097707 66.9824325050261 66.527732834522 65.5187112413598 65.0319227117092 64.2322004756963 61.8378225043064 66.5485927275619 65.8518003140742 61.0643344040218 64.0858799255258 65.9543255160269 66.4212485396703 67.8118391414975 69.4280766354556 67.9851469068425 72.7272065078806 72.8208514432547 72.0957250177685 71.5400311287495 71.2981436910315 74.4993422778568 76.5360626573038 76.3221487495386 78.8679820859563 77.8495839224499 78.6530384956304 81.9501090714528 84.0239285796628 88.1882800757475 89.2188982660729 92.4305861999599 94.5894340141233 100.768492248837 103.516958822589 102.927997623317 107.475935063466 112.90587528221 109.524133681224 109.030304806433 106.48240814084 99.6122451734828 95.0945489301102 85.6536108128652 77.4471365396546 72.345673453463 70.6791191252737 71.0629839259585 71.9044932236843 72.3255767170994 73.6397257438906 75.3111603986289 77.6867059484675 81.0895693924741 84.3257353953096 86.6030393814675 87.6262607601596 88.2119258927518 88.1088413744495 87.3791416551645 85.8929929929552 84.7201752931283 82.7310797954244 81.1551409300895 81.2525555810754 82.0367473940233 82.7409190112557 83.4179705682637 83.725592880334 84.36336240701 84.5036287028916 84.4070644245383 83.8255247676698 83.27349753117 82.1379510323292 80.1659508730989 78.7023780657971 77.1391784856357 74.7291262705936 72.4995459076499 69.3641942504747 64.6212684484248 60.1244855928673 55.397467328469 50.5594528998303 46.7780935788395 44.5097065787116 44.5941160415567 44.9657408305511 45.5089936887565 45.9202442314974 46.5320535706806 46.6662265435619 47.1285940843656 47.1204315744408 46.8590637107003 47.0841891457986 47.4436077085629 47.8410349776249 48.5232139812891 50.0290191492012 50.6668927467357 50.5785196637112 50.6343658524262 50.7539500633162 50.4606734697579 50.600830330444 50.1534423512612 52.4925081743364 51.7126931675139 53.0267875248159 54.5572769170212 57.1903149229427 56.5286865643832 58.2415803160923 59.8041226385845 62.1032885375983 65.0317035152923 66.7836248510234 66.6430774172649 69.5407433230101 72.150501770813 79.1135109312543 80.815536187682 86.5492840441435 90.6742985569162 86.63960088516 80.9105340716738 75.0460052064126 72.6035291775967 74.2516817667435 81.8365688460807 88.0637767379695 92.393513445584 97.6276596672389 101.663453592698 104.822702092131 96.9212129255803 100.719576345625 106.553920243521 92.4505126285996 83.6488703237858 78.6649845362353 75.3046932488226 71.8738560286681 70.1369997275145 69.3172954292954 70.3394748550771 70.1134903929738 70.4636083714548 70.7749402717842 71.9835820884937 71.710270216237 70.4019146820331 71.9069785010032 72.593023005169 72.6593533103453 74.6436945227713 75.4893224582417 75.7883542758788 76.7019653401157 80.4092470379011 81.7728915991036 86.4417009334332 89.9215407211689 91.970983127997 92.7709881792274 93.1468914893817 97.7889931681527 100.843144602647 99.6199715280537 93.5688246087173 88.4732816420773 85.8115465296794 86.1850490667849 87.5251012330654 87.1605406367172 85.1995726363319 83.2250464105597 82.0295544239169 80.9211304362542 81.0275994055499 80.7109957311282 79.6832617119294 77.6350731260519 75.0966716892843 73.2532267659737 70.9885685451947 69.2294074186611 69.1538440186744 71.2622347571561 71.2005178446737 72.8327796085197 73.3935352137387 72.720393227561 71.4852656363022 70.4708580959804 68.004428627985 67.091678165725 67.4251397584311 67.9114973837468 68.3580229165355 69.051990236255 69.5563297219704 69.9353057418877 69.7909250416712 72.2358604799904 78.6564570006807 86.4307752965714 84.5231835825476 95.4315976737769 111.291372740744 133.164119477314 129.691515886901 140.759947195204 141.493535965974 133.822202192083 140.308441798324 63.010860227701 109.901745696414 120.541230827001 95.1657942336544 121.499807966782 115.334487208767 117.789924612537 118.222993703447 117.754510798976 121.47611929699 79.0740691061295 67.3839077710201 129.45884030465 129.274898233135 116.036561765569 78.3029493947064 75.6150880966044 113.139084424764 66.5816368731787 53.1424245110927 46.0054280518612 50.298007310376 52.6853499358668 69.2685766143421 65.9840862727047 94.037269569155 121.707141213494 112.827236089471 111.667034808977 77.5565143603371 51.2973710175446 48.9891071412417 51.2929039047909 -9999 55.6328582327068 71.8041270788387 98.8334358483533 108.508834156114 106.013524572588 102.932494469047 108.670292710082 105.904315015887 97.8269207348523 100.375769513146 106.722258923622 -9999 -9999 -9999 -9999 -9999 -9999 -9999 -9999 -9999 -9999 -9999 -9999 -9999 -9999 -9999 -9999 -9999 -9999 -9999 -9999 -9999 -9999 -9999 -9999 -9999 -9999 -9999 -9999 -9999 -9999 -9999 -9999 -9999 -9999 -9999 -9999 -9999 -9999 -9999 -9999 -9999 -9999 -9999 -9999 -9999 -9999 -9999 -9999 -9999 -9999 -9999 -9999 -9999 -9999 -9999 -9999 -9999 -9999 -9999 -9999 -9999 -9999 -9999 -9999 -9999 -9999 -9999 -9999 -9999 -9999 -9999 -9999 -9999 -9999 -9999 -9999 -9999 -9999 -9999 -9999 -9999 -9999 -9999 -9999 -9999 -9999 -9999 -9999 -9999 -9999 -9999 -9999 -9999 -9999 -9999 -9999 -9999 -9999 -9999 -9999 -9999 -9999 -9999 -9999 -9999 -9999 -9999 -9999 -9999 -9999 -9999
-9999 -9999 -9999 -9999 -9999 -9999 -9999 -9999 -9999 -9999 -9999 -9999 -9999 -9999 -9999 -9999 -9999 -9999 -9999 -9999 -9999 -9999 -9999 -9999 -9999 -9999 -9999 -9999 -9999 -9999 -9999 -9999 -9999 -9999 -9999 -9999 -9999 -9999 -9999 -9999 -9999 -9999 -9999 -9999 -9999 -9999 -9999 -9999 -9999 -9999 -9999 -9999 135.947766194731 127.145308060276 119.563752398412 113.282059918542 109.841201615126 108.238987106446 108.605930726734 104.353333391632 101.800226734355 100.161835107545 97.0504401248526 98.8089567682131 101.081042010747 104.237366572183 105.817997867469 104.780779597052 105.307482695489 103.288369222496 100.585443092635 97.1789971045352 91.146236110645 91.9309770130686 86.6921459234277 86.2693105306234 84.9060638363143 83.4442249228978 89.2261969170545 85.4738834707001 87.3637794833816 88.2228173914089 91.2888785208246 87.9456050559792 86.1035358528138 92.4370876043093 131.847536013668 122.407692727037 109.08654435412 110.876722185059 114.964828276652 100.117235619904 100.26403812855 103.038634819011 104.627295776879 100.371561663683 95.8137550928905 98.2285976480258 98.9540342297777 105.37642785387 102.700650474061 94.1253183385664 98.2956177447313 99.6751159984127 100.626349079309 99.2280915020156 95.3931943815398 89.1138677168202 93.4876662423215 92.4963298948155 91.4677118418722 91.8948879861193 92.8558367861403 90.1284729786492 88.125968663362 89.0709918622033 90.9840113893021 91.5404786448506 91.7469403047117 89.0761902761624 89.8408094926631 87.7433018818093 87.5518673263878 89.5755011113417 88.0358728094697 90.2693871090925 99.52403196398 95.8785023929681 87.1009501246141 83.7271614615889 80.0277542286852 77.5139437124209 76.082289995546 75.4001314853943 76.2297726116588 77.5111131954727 77.5504629494709 80.0425021497451 83.2669751735099 90.5306578793524 89.2562917616978 89.8796528903258 87.7246905900461 85.3760076975111 87.0204009104115 84.8908058247303 83.0187363698689 85.5377708682274 87.3235964380261 84.0860774900872 82.0623634758066 81.094351292055 79.760065771406 78.0123158183382 76.1611138050829 75.5574349548842 76.3587033574531 76.346637377981 74.8640964494943 72.461606394718 71.0989263115163 72.1243537474571 70.3498534286282 68.7028090325605 68.2618618441726 66.9462233150448 67.0857674023983 64.1529170884131 67.6978998016888 66.9230274303585 62.0296718193871 67.9684537544962 67.6615239712917 67.6820977510272 67.8033377496307 68.4481941679664 71.9250910311753 73.6553412343017 74.0389857798743 72.5890248150623 73.4819715107299 76.1872359188663 78.2991694271234 80.0022295110612 79.0593964669051 81.1780831661924 82.5030068473882 83.4725332514141 83.6562979960931 87.3438385635004 91.3722184108107 95.9851032060243 97.8658348991164 99.1319440666115 103.701631342268 110.665300694661 108.131849850502 111.591327415817 115.871965569842 113.994732438043 111.102748333632 109.397196495559 102.606077288388 95.2275500124214 86.6177774203075 79.3680801403105 75.3563338338846 73.5032502945651 72.7088529730811 72.397275572219 72.4144011195573 73.129932290035 74.4635834357131 76.8421958982057 80.1571534530667 84.6608261174553 87.4893003594257 89.1953391622265 90.8755913178845 91.2300407556381 91.5633733421392 90.6094439713873 89.1320642311666 88.0591161470817 87.2436779594523 86.9486858946931 87.2961149793155 87.2549935129223 87.5247368049276 88.0136139558761 87.8750170899481 87.8715769999735 87.307182099799 86.6204090289752 85.0706803767633 83.4980935393904 82.2504036057834 80.2948324746824 78.2539098673412 75.8052563973263 73.1890167802649 69.9101813003196 65.5903011517713 61.244510006681 56.4457961647809 52.1439192132966 48.8989000741144 46.9536056726521 46.1227438275861 46.393248379575 46.3446467538658 47.1262151083099 47.6197609778196 47.9194154043852 47.8673190232218 48.3089815725488 48.1866170953895 48.4756742106392 48.2749206168033 49.1647199815 50.2861601074579 52.0671178147084 52.6006464800714 52.5069861473299 53.2609241755402 53.1678067791859 53.6143747247241 54.0055577043992 53.8934721959127 53.6218203462948 54.9182440861921 55.9094864781429 58.4779833424874 58.631454538373 60.0213904451227 60.1208571083773 61.2741242882524 62.7601645531055 64.2376821462244 65.9998608075449 69.0139022215972 71.3031771478257 75.4365058697376 81.2766030531782 78.6887965096829 80.2335299928678 84.4308193923923 82.7855876921139 76.5088340765209 73.9003718384313 73.9256071671839 79.3758154560996 85.2078009888401 90.9552883505559 95.2583355438599 98.5235873469127 101.072448370267 103.245407346511 104.988049204622 106.314056621539 102.751196800177 94.7334415438738 87.024876774101 80.9997330480215 76.8463545231074 72.7839333914295 70.8795429872059 68.9659307222192 69.2640464763476 69.8324948105908 70.9060308290033 71.5069363207268 72.2059549097233 71.2598370863416 71.2068212443223 72.1544832871082 72.9962531913102 73.3457282810095 74.372115021499 75.2115057821681 76.1009150347246 76.6610667285747 79.2033176815616 83.1021005310471 87.7659736329611 89.5213693315408 91.3559684116587 93.0727119672382 93.3402883000291 95.1617090807187 97.6869889787882 99.6494200316147 95.2312276948861 92.0326004603148 90.3044374989148 89.1834162020637 89.5987409895001 89.637577698803 87.1967360168185 85.2040672365993 83.8949910266787 82.7273839263011 81.6629600516072 80.9255531137487 80.4754125657451 79.3335568646072 77.6784147556887 75.6452373125622 73.65202077686 72.2655151954623 73.7225872009983 75.629781026276 75.5824066841946 76.9701736333874 79.7081377636088 78.5885898792116 77.3775626663617 75.0950499674301 72.9710218768679 71.141958710586 70.4556588332096 70.0521233227751 70.6683651731279 71.1126089820012 70.9066933390536 71.5130462366454 71.3195462464884 72.2812172465525 75.4873099216438 84.058965092527 96.5421898902552 98.2991739538853 111.869681108419 126.191610023906 136.971008756355 157.978318433907 153.502123681559 140.920697972825 64.5466381323595 59.5303315783748 130.826668771144 128.355247244481 123.72686894747 119.66735895491 119.139388182635 118.278284189623 118.449341272897 119.406260092037 116.530507318157 70.7481559672866 109.997934786815 126.177205382958 129.715461318126 111.656845538804 68.767151022692 80.4051393459431 100.395241352641 78.1512018183323 64.388205079685 56.0469859959651 65.6806749249953 73.9891486067678 75.9681729605124 66.3718063970983 103.965897446237 123.037481691986 122.51128978562 110.545972818044 86.6629608262119 69.2648158312391 58.2180483726332 54.4206758457393 -9999 56.5541075263693 60.3279799231996 72.5376624128839 82.1559799393135 92.6517973934711 88.1526897447668 84.3833330773179 82.8226779999859 90.0751836561146 96.6580662553048 111.245806834941 -9999 -9999 -9999 -9999 -9999 -9999 -9999 -9999 -9999 -9999 -9999 -9999 -9999 -9999 -9999 -9999 -9999 -9999 -9999 -9999 -9999 -9999 -9999 -9999 -9999 -9999 -9999 -9999 -9999 -9999 -9999 -9999 -9999 -9999 -9999 -9999 -9999 -9999 -9999 -9999 -9999 -9999 -9999 -9999 -9999 -9999 -9999 -9999 -9999 157.587606810984 205.002842582675 155.180848588167 -9999 162.203229096006 154.047698415357 -9999 -9999 -9999 -9999 -9999 -9999 -9999 -9999 -9999 -9999 -9999 -9999 -9999 -9999 -9999 -9999 -9999 -9999 -9999 -9999 -9999 -9999 -9999 -9999 -9999 -9999 -9999 -9999 -9999 -9999 -9999 -9999 -9999 -9999 -9999 -9999 -9999 -9999 -9999 -9999 -9999 -9999 -9999 -9999 -9999 -9999 -9999 -9999 -9999 -9999 -9999 -9999 -9999 -9999 -9999 -9999
-9999 -9999 -9999 -9999 -9999 -9999 -9999 -9999 -9999 -9999 -9999 -9999 -9999 -9999 -9999 -9999 -9999 -9999 -9999 -9999 -9999 -9999 -9999 -9999 -9999 -9999 -9999 -9999 -9999 -9999 -9999 -9999 -9999 -9999 -9999 -9999 -9999 -9999 -9999 -9999 -9999 -9999 -9999 -9999 -9999 -9999 -9999 -9999 -9999 -9999 -9999 -9999 134.540873471363 126.038331155432 115.16700971165 108.092694743639 110.148003749919 111.217108823002 111.060066465142 110.754805790382 110.982530905483 110.088971407955 106.31902084089 107.502773728864 109.27489886602 110.8626267208 110.803305546342 112.518529794993 111.34556235578 109.534838001498 106.532053324376 102.649152985718 102.124792395558 92.1621345101085 91.7170741008591 96.4483728104636 91.320232359673 85.4406817618394 94.8752968657996 90.0272539188605 87.3133797418389 89.058009988596 93.0492963486869 90.9815233153213 87.6965182005475 92.227092257128 99.1993876847981 106.609540044993 113.832926065427 121.196241067711 117.391289747756 103.680110219107 106.821812113711 101.23117639121 108.44949863081 101.852685702762 97.8163417129455 96.2817364912925 98.2073340508946 107.905388570055 104.713819611639 102.573047775215 104.678594322547 104.867063280473 93.065214463527 93.3028368995779 94.3184533438289 92.1828864266631 93.1064330575705 91.7924313918056 89.9905212467957 89.838812379319 88.384294375652 88.6992099647594 88.4327635677411 89.1467395745736 92.5446013669149 96.3816571736827 94.7987040352471 93.0977942938318 93.5922157941871 90.800470293779 90.6229521168611 91.8837321058542 92.7336450449948 96.1756641836328 104.463479288888 97.8079378265065 89.2660632701237 83.2221776877814 79.6053833260897 78.1448681293529 77.9199699962833 75.0879245106624 78.3450795614261 79.0357387524224 77.6897985181282 80.0538304623891 81.693330249392 84.8752677286015 88.1011184107553 91.1757669611826 89.1245467890983 84.3133395881699 83.2877200728268 83.8721205152931 81.4032087734558 87.4769613656311 86.2254146695373 83.4304699123379 82.0834782260194 80.1543010599996 80.3874179201807 79.858678673922 79.7171003067397 80.4363792700216 80.1805987905026 79.7454578793381 77.4732551374929 75.5404005290155 76.6568096959912 76.0618877209595 74.1039129191131 72.3563910907945 70.0806872834977 70.5121430892772 72.5559126393901 69.6589925053704 65.7101457997234 67.4232617968388 63.6099556157304 68.9359731209293 69.7882868526012 68.7509566797028 67.7047508453654 74.1533472177925 72.7628003452168 73.1494695019948 73.1763061482455 74.1886213508654 78.1813502761935 81.6810308102895 81.4269068988809 80.9269877428466 81.0309993901881 81.5048603570789 83.7985017027683 88.7464636878731 88.528250864503 89.1741137676053 94.3793235449342 102.340817794454 100.381146730515 104.757165838785 105.24392050428 109.310217473942 113.079808710816 118.951338573054 118.608528518599 118.690605198319 115.345065627778 111.662936169574 105.795102467249 96.5819315628176 89.0936040659378 83.1553465594766 79.1298879017113 76.3809359953103 74.8075964765455 73.8521818635519 73.7527795018205 73.2413554831736 73.6658451631947 75.8039793412026 79.6824461141295 84.1824720432249 88.5889216867897 91.3978944985229 93.7670310095345 94.8882138287572 95.7041706251173 95.438408141269 94.726180260494 93.8940545452478 93.0123700521062 92.359793393326 93.0487156210746 92.5015290545185 91.8070205013021 91.7801459218059 91.4848301688124 90.9250483371554 89.9208946300454 88.719365000355 86.8562024816453 85.7436723213946 83.4794648998281 82.0619605758517 79.4492342402714 77.5075335160641 74.5659506122134 70.9614931817733 66.8186926403309 63.0844569200426 58.7107233949584 54.5298467893833 51.5500961580048 49.6335332139665 48.7082393741091 48.0663446391262 48.4654613937762 48.5563688160054 49.3339024094692 49.6547952161156 49.8519168518186 50.0779710690592 50.5134955487755 50.4831543909857 50.5752025986669 51.4962807892079 52.8317425010628 54.8666505129432 55.583844059028 55.7002648150977 55.9678588671652 56.7019074650314 56.4041590687958 57.0115963612977 56.9813591950003 57.8231620594419 59.2090490125485 60.9027158224946 61.8108914906191 61.4186576391515 62.553618990833 62.0779073557513 63.7089313924624 64.624099516914 66.1203478065619 67.7840501703137 73.1940054720721 75.7291376485918 77.1142282311183 77.5185507075207 78.3331745772631 76.6621346655837 75.1848308401635 76.7039870612695 75.1928947288189 74.9794997605845 82.1758260200492 87.52887371632 87.4281528976032 92.595515386391 98.7645245828136 101.661969782547 102.322464486898 100.887076332299 98.5544822811131 97.4377933972575 95.7003340111407 91.5068687632341 84.5867542578291 77.993907227098 74.5427000310858 70.7470078419711 68.9618383939428 68.3675914798423 68.6049291967325 69.6142713982313 73.1363649402186 71.1578277026745 73.2136081035272 71.5469189325206 72.4047806320075 72.4357048050638 73.0952411823359 73.3698895607482 74.4906167109471 75.7921729936358 76.4473558806694 77.4123408728345 79.0832243044168 81.8361553248181 85.8863153274049 91.7896524770507 93.637689474126 93.7934501673657 93.4453378219296 98.251365556452 102.217314000965 102.367245927735 96.5843924914289 93.7734428339996 91.8045838128226 91.6737572444669 92.5759815841555 94.3777209400865 92.5421598470337 91.2618917335422 89.1781776929452 86.5699669950568 84.5761948909753 83.1198538186987 81.7255053206005 80.4604786423516 79.8711827541901 78.3471191604654 76.4937557483017 74.7605361084074 75.3569153859165 77.8721710301302 81.3112080032818 83.3524409323399 84.3884177811785 84.4995345654672 83.4012781718045 81.0436653901342 77.6008737114727 74.9177041656361 73.298719414692 72.7055749881876 73.0512888466533 72.8748711454553 73.045671734318 73.5792992917046 74.0601231302097 75.0642594086599 79.3926466986406 80.8402810958455 87.7584241997965 101.964036357162 116.447138708518 135.201902697186 158.056368455081 148.308578329759 142.689126047916 124.722413932013 95.2951417035822 120.038943905701 133.41737148016 129.301503924682 125.737148218699 121.752920234384 121.049821404696 117.814046596696 110.156070455161 112.257594422776 117.84875266759 72.4800736506666 118.522037535168 124.392951774074 123.905589700553 103.343171714995 70.9737464998758 96.3855448881322 92.9349290248205 92.6450493165472 101.074295444182 84.8420330102066 95.6795738817149 96.9920900804535 91.6515910684128 76.9533546387753 106.520929169786 129.449366831465 135.256070334774 148.364830629842 126.15422469732 103.352322245867 89.3210632283401 67.6415980056441 61.2271134650485 58.7366882506438 -9999 -9999 69.3739661054973 73.3240444270091 77.0089443281086 77.1999904127957 -9999 -9999 -9999 -9999 -9999 -9999 -9999 -9999 -9999 -9999 -9999 -9999 -9999 -9999 -9999 -9999 -9999 -9999 -9999 -9999 -9999 -9999 -9999 -9999 -9999 -9999 -9999 -9999 -9999 -9999 -9999 -9999 -9999 -9999 -9999 -9999 -9999 -9999 -9999 -9999 -9999 -9999 -9999 -9999 -9999 -9999 -9999 -9999 -9999 -9999 -9999 -9999 186.011605561703 224.09734757764 227.306594601214 183.5590482219 233.050784027845 245.587655954878 210.300540960155 236.482059139322 161.335848812561 -9999 -9999 -9999 -9999 -9999 -9999 -9999 -9999 -9999 -9999 -9999 -9999 -9999 -9999 -9999 -9999 -9999 -9999 -9999 -9999 -9999 -9999 -9999 -9999 -9999 -9999 -9999 -9999 -9999 -9999 -9999 -9999 -9999 -9999 -9999 -9999 -9999 -9999 -9999 -9999 -9999 -9999 -9999 -9999 -9999 -9999 -9999 -9999 -9999 -9999 -9999 -9999 -9999 -9999
-9999 -9999 -9999 -9999 -9999 -9999 -9999 -9999 -9999 -9999 -9999 -9999 -9999 -9999 -9999 -9999 -9999 -9999 -9999 -9999 -9999 -9999 -9999 -9999 -9999 -9999 -9999 -9999 -9999 -9999 -9999 -9999 -9999 -9999 -9999 -9999 -9999 -9999 -9999 -9999 -9999 -9999 -9999 -9999 -9999 -9999 -9999 -9999 -9999 -9999 -9999 -9999 135.407102636042 128.957336772742 119.210289879139 115.680287635469 116.605463684026 119.805279700865 121.475613523508 119.798972283955 118.388352366873 116.322477239466 115.20731721515 114.119158815877 114.928102055033 114.233004198076 118.181190915764 121.986606807693 119.811563835807 115.273172819415 109.709014258737 109.75737166961 105.228126468384 96.6608041918618 96.2656056268213 102.156739920439 97.0993346103692 99.8345283996809 101.961103248188 103.793101990562 112.030663543397 112.89958902712 101.993024467407 102.501063967838 96.447794600438 95.6957162441723 95.1427583170394 101.124945872967 126.273158872883 129.682644818286 107.525406384034 106.430647897568 118.171220929753 114.12831890623 116.463317004385 105.158010169759 95.8421403965693 96.7844537917307 97.774201652956 109.207429846419 113.109914590761 103.056014717515 101.90612036588 96.3912504278056 87.3051463824338 92.1650202692469 94.8436624524848 94.3437618869288 93.9001148838003 91.7708460037938 91.3172845735459 91.9277585245319 91.3810107540682 88.6170919577573 90.1853729960085 89.5197293092737 91.6545853536975 96.5639680887481 99.1026160283131 101.186872191689 98.3672507905506 96.0401566127264 94.6706104676462 99.4523643199719 101.50286070084 105.638794413761 107.410571697526 100.796616610021 90.4096477509077 84.8701850854691 80.2525360486017 79.0733176478789 80.7017505220738 78.4612408878477 78.827650740869 76.9415156662281 77.307561039729 78.656474180112 80.5035793268808 85.0313751517515 90.2715076870372 90.9494491589926 90.9260202691665 84.782271381797 82.0507461827383 83.3828567050365 82.1930435023868 86.1113382186195 86.3332785606452 85.081091713455 82.4096725436135 83.497554024771 81.9754814741475 83.6881410437675 83.7002191042605 82.7613249120801 82.1230729095785 80.1504624044716 80.6890635386188 81.2664280314988 79.9847615102086 78.3315328548124 76.398909614274 73.6500193043086 75.3167162876896 74.3023729325139 74.1427482228694 73.1291386575493 71.4735079985861 66.8287910265408 65.0350070833926 68.8490407166946 72.2983796256986 71.3257472208004 69.6584220263037 75.2111402713223 74.6410098416221 73.9072272171858 76.150536225453 78.6484929950321 80.0797441277726 81.8807201822842 84.8413402175985 87.9181699271733 85.8227746738733 86.0258376676568 90.069387236408 90.766695455631 93.8567579401986 97.6948156098493 98.5935274811954 104.855178745017 107.016925376226 106.863556448383 110.89524261265 111.704820407588 114.3219088571 118.754875641689 118.84052235515 120.382883160439 120.420917070207 116.114672734316 108.41078708925 101.801422970977 94.7525635994878 87.9944885832867 83.1238175497239 79.6964842230011 77.3881301874405 76.0625003253067 75.3444647784466 74.6932411946518 74.370416318579 75.4573370151286 80.1960721292655 85.4879349069692 90.6906606729761 94.4086422021523 97.5652772794619 99.8343448802339 100.671316202871 100.84576455538 99.8143936803755 99.6385646979124 98.8393429920994 97.9219547486927 98.2114793325783 98.2287367538786 97.1218293132988 95.9887449731656 95.1990357593192 94.6960785776174 93.3440440214036 91.7278241885375 90.0210402134876 88.0908852997955 85.7834154356731 83.3121866164433 81.0948821410379 78.87323665129 75.5986741005263 73.0919305094024 69.3523537202413 65.277543981984 61.0502022483709 57.8085450976396 54.9432333823311 52.5080951327922 51.5182029972748 50.6146667389293 50.1001281178327 50.5983463683374 50.9172621862062 51.2296811915447 51.7018371158232 51.53140746572 51.9277318268046 52.3234960051858 53.3252226417231 54.5470930370125 56.1459195048545 58.247468037841 58.3116006182482 59.9205158848715 59.0145992340061 59.677001085917 61.5705473118627 60.3932085554297 60.8425241413767 62.5638618072998 67.3278419685391 65.2310695641073 64.410371460156 65.1651336291094 65.5411690218817 65.3156979900614 65.8305758584711 66.793291486571 69.4952940365433 71.9742779001598 73.8719650360895 76.3027655571746 77.1211228681112 74.4653634429867 77.5007510325047 80.9827703959736 81.5120271808841 74.4221727874465 75.7463029957229 74.335475234794 81.5766204449619 83.5074144680875 84.1455268936019 94.4637973887534 101.880048003703 102.592366992061 99.8810422683458 97.8356343435521 94.2322383244642 91.8280598306968 89.7103780889002 85.8734450265434 80.5329062863284 75.1390106855824 71.6802577706161 69.3416920461269 68.0104731941966 67.5814478776024 68.8334885237426 69.6967547518535 69.8903378196199 70.8736130301606 73.0794428906994 71.8836423892454 72.5861825363978 73.431805613259 73.0629933133013 73.6087616594006 75.256988852271 76.6818397780225 77.1999391586926 77.2305141442687 79.6153348120089 82.4864518186686 84.8369429389635 89.5882084743024 93.8556199713187 94.6045605050431 94.9386445167228 98.8944790033941 104.374517868983 104.032711353054 99.9001229666969 97.9616105757762 96.6797999657006 97.0720883141552 102.663171877979 113.988407693928 98.7626058148059 99.376584100451 95.0949937711047 91.5060086206927 88.6286197456648 86.4924176293297 84.3109669501525 81.914389277245 81.6960698146577 80.5689367711541 79.4905958200898 78.1825814789153 77.9882743324624 79.9126469579392 83.9582967109361 85.2203773713186 86.5075948925364 86.6956181341623 86.5095350645022 84.5132274507862 80.5396579533696 77.8857127187846 76.4631453228702 75.4252361753164 75.1915888707327 75.3312525430603 75.4566420629167 77.1270934980171 77.9140029827697 81.4422886998861 87.1198754508441 106.438776829523 112.628992466222 97.2004235554861 117.402104874591 131.115608053049 160.221716728363 143.607244924962 154.104830949222 150.028623594858 121.402005598971 120.40185201668 131.821079965587 124.247757542165 125.736217000186 123.874755823149 117.187269611631 107.908583494399 91.7874313966157 74.3085576133427 114.07711162365 89.9380278296752 122.591900052039 125.024288345842 114.414127575363 109.296687798684 96.8221639217717 97.4751748661383 91.3911517763497 111.107579422959 129.566737159457 127.46400028872 111.910700502522 101.287200386525 115.878752238556 131.468462750647 125.788240945963 119.636710028904 140.802359163724 157.053788279737 143.78133931909 129.380988917774 132.645826882204 106.156951960862 75.6388244889462 64.965991600003 -9999 -9999 -9999 -9999 -9999 -9999 -9999 -9999 -9999 -9999 -9999 -9999 -9999 -9999 -9999 -9999 -9999 -9999 -9999 -9999 -9999 -9999 -9999 -9999 -9999 -9999 -9999 -9999 -9999 -9999 -9999 -9999 -9999 -9999 -9999 -9999 -9999 -9999 -9999 -9999 -9999 -9999 -9999 -9999 -9999 -9999 -9999 -9999 -9999 -9999 -9999 -9999 -9999 -9999 -9999 -9999 -9999 -9999 -9999 217.827740672334 219.805249389032 205.384909885933 244.998181309933 207.111112196497 208.936457115586 228.361605135194 -9999 -9999 -9999 -9999 -9999 -9999 -9999 -9999 -9999 -9999 -9999 -9999 -9999 -9999 -9999 -9999 -9999 -9999 -9999 -9999 -9999 -9999 -9999 -9999 -9999 -9999 -9999 -9999 -9999 -9999 -9999 -9999 -9999 -9999 -9999 -9999 -9999 -9999 -9999 -9999 -9999 -9999 -9999 -9999 -9999 -9999 -9999 -9999 -9999 -9999 -9999 -9999 -9999 -9999 -9999
-9999 -9999 -9999 -9999 -9999 -9999 -9999 -9999 -9999 -9999 -9999 -9999 -9999 -9999 -9999 -9999 -9999 -9999 -9999 -9999 -9999 -9999 -9999 -9999 -9999 -9999 -9999 -9999 -9999 -9999 -9999 -9999 -9999 -9999 -9999 -9999 -9999 -9999 -9999 -9999 -9999 -9999 -9999 -9999 -9999 -9999 -9999 -9999 -9999 -9999 -9999 -9999 -9999 130.085924435177 126.531970970444 122.737186254082 124.955749812605 126.326261642852 127.279349290108 130.396506935787 131.279041053055 129.644537308942 127.49318363154 122.726848050473 118.891202124934 120.527698435465 125.36866254088 128.225885281607 125.531827398735 118.623362396865 112.700004616159 108.659714812087 104.458938675356 99.9365081614204 100.505541527323 107.653162508231 110.440549235592 125.727273836264 152.497677499649 125.483865123591 104.877923312982 127.919873410836 112.422953218503 122.98162914337 122.910119583208 120.11276091058 97.6084695448538 100.382416439337 130.765108214671 133.478366470574 107.760924782602 104.911820126599 117.340744480936 113.011957590327 110.744648586228 108.638485059765 96.2957603472639 92.5935928001486 90.3297043999019 95.278431639215 109.680681925818 94.0814870933786 91.1466344180258 88.8461253947848 89.4619935293394 93.0880605819459 94.7021690820503 96.3389205065026 94.815692235205 94.9875280837474 92.9693659877826 94.5840510257438 92.1408638777799 90.0818267144035 89.3598035618993 93.8507063436334 93.2635911174529 91.6427389258051 94.7891963244497 97.18981695089 101.728050728841 102.580531360958 101.114614624184 101.313368500302 98.3023988315358 102.555154927061 107.507752956233 98.5505698420723 89.4040792687813 85.7071701008589 81.2406536846236 83.4162187353508 83.3124540950973 83.2243296099883 82.1817240154355 79.0578362936211 77.6670193676605 79.379064856721 80.1131747495976 85.7280340818548 92.0734766087127 92.2366090662899 92.7161650667513 88.3191431737829 84.7502323579217 84.0749299396405 83.1478292186055 84.7333939390121 87.0182860343557 87.3239540531538 85.7739410174604 85.2385140144344 86.3214869193113 86.7811649000074 88.4803282427506 86.252030084121 84.1862733104294 84.5348419939186 85.2057886525548 83.1869514367427 82.5420580863124 80.5449119777174 78.9031352351634 79.8435723232331 78.204072195703 78.2703071192501 78.1441246949869 74.7227544003149 74.1077918920359 74.1042440345053 69.8897899714221 67.9557857575725 72.4306012028361 71.3440618862695 70.6944223376665 79.2078245413016 76.3362660612143 76.2753763511905 79.1406111536969 80.9692708951661 82.1767532611051 85.3559521487735 87.7234029485818 84.9079722440911 86.5876146279446 90.1662848175737 92.5502385119223 97.1764443134191 99.5099002234515 102.006719911817 107.958456189992 109.316687955972 110.521237458163 112.882895680659 114.699973879033 116.713657556139 118.564355479552 121.182108231261 122.393064116034 122.143980636821 122.340125445683 118.589066134517 113.626671062133 106.621173814764 101.091165095882 93.5189620304641 88.0680790202749 84.0422624728637 81.1399973724128 79.211605112063 77.8064311201871 76.6649795763417 76.7316672718938 78.4950661977146 82.859706193495 88.0998307353521 93.5530716668928 98.2875279075369 102.837178312477 104.558956455276 106.473738381396 106.929553577293 106.41162875268 105.785344892578 104.775703466905 103.719305807855 103.288942782671 103.068398354693 102.668648712695 101.225680556028 100.36994326816 98.683138309442 97.0785955796875 94.7309926760524 92.2590099943408 90.1053466333718 87.275114631588 84.8816444098839 82.58422880894 80.1641789068268 78.0254812622573 75.4792238428244 72.29390867085 67.5442966232682 64.0570637160189 61.0008982275959 58.1913470129475 56.1631092918927 54.2710106798369 53.3240758460356 52.7963472289504 52.3687984043198 52.7961526655156 53.0779010260532 53.3000875547443 53.3842438678253 53.5725253683581 54.0042956712064 55.2192917217054 57.0093245275543 58.8041146173772 59.8434443565398 61.5435158267553 64.2775619497719 63.8106204183111 66.4029478675435 80.517849133784 65.8543258878394 65.1213633909423 67.503462350416 67.0831513180615 66.4312953696357 66.0984350082851 66.3565265077363 67.3095957061022 68.5295209670468 69.2811912637505 72.0609799389727 74.3247158341344 73.7256404028652 74.7062088550126 77.7977355329238 73.7184627259979 73.6446495546311 77.8151840594437 79.1125133884007 79.3660213227023 76.1975514343319 77.133672720894 76.4884529258589 79.4430568170219 83.0695500755737 92.9803730913357 100.597364836339 102.21348197228 100.622187423899 95.6529661906345 92.9414379457865 91.0026870155608 87.5259104893657 84.7508823256629 80.473773374706 77.3761283889012 73.4233984725791 69.3462295450411 68.1651700155901 66.906722557646 67.5206941649748 68.6040760984566 69.7750860357379 70.7662335592671 71.4420160853125 71.9912133828702 72.9346563785587 73.4447198730926 73.4959871732713 73.5570798260619 75.7070367327051 76.5661908333736 76.8322206348463 78.0045632672752 77.8405831532026 81.2293839108088 82.909506642428 87.0351160067638 88.5309929480224 90.7992661859938 92.0590097775739 96.7192911971114 105.405962796966 110.312030107341 108.317538647623 105.403407211745 103.911020771536 105.417093041547 101.859814187876 98.6745512373415 102.202693995126 112.067629476314 121.319274270667 108.733955223467 97.2128912764702 93.4276451662035 90.2241548275486 87.0044370347062 84.6984147708838 83.352952028545 82.8700863981228 82.4573586614217 81.975803647407 81.598305274883 82.9082161348206 85.0122533779692 86.3671901412712 88.7370636042475 88.3808857140109 86.5772943046093 84.5606179402533 81.5188452596527 79.2270365763964 78.4728759558975 78.653616050746 77.6023387868435 78.3816706426167 79.1141008858278 81.8674143144678 83.2147343842665 90.4434229626761 102.3536515989 133.742211280416 159.360711085684 129.001864273268 131.867113914742 153.419440809157 159.568804506097 154.218185608086 157.468652169107 153.076295739041 138.971049588957 90.163676837203 95.110242282542 109.846747138369 119.625314572395 124.478823762283 119.784010651931 109.937627685262 107.610089553833 81.048633559756 82.9911599342762 105.287930302748 124.279228845793 127.290786988559 117.66770450782 110.488886643914 109.423489569969 108.907594285639 105.493697590034 104.487925040926 117.680663820517 122.393083835505 123.79221401876 120.531640892831 103.171420168224 120.179861465227 95.165507567849 111.177219127917 120.966950552801 119.984220968301 153.915198441887 163.146664450653 166.916318010495 142.594030574909 94.610679536152 72.9071856346339 -9999 -9999 -9999 -9999 -9999 -9999 -9999 -9999 -9999 -9999 -9999 -9999 -9999 -9999 -9999 -9999 -9999 -9999 -9999 -9999 -9999 -9999 -9999 -9999 -9999 -9999 -9999 -9999 -9999 -9999 -9999 -9999 -9999 -9999 -9999 -9999 -9999 -9999 -9999 -9999 -9999 -9999 -9999 -9999 -9999 -9999 -9999 -9999 -9999 -9999 -9999 170.32706850538 172.353334091183 175.734243849195 -9999 -9999 -9999 167.638910414931 -9999 -9999 155.729571087677 157.070157306603 154.60168766219 152.261645154226 -9999 -9999 -9999 -9999 -9999 -9999 -9999 -9999 -9999 -9999 -9999 -9999 -9999 -9999 -9999 -9999 -9999 -9999 -9999 -9999 -9999 -9999 -9999 -9999 -9999 -9999 -9999 -9999 -9999 -9999 -9999 -9999 -9999 -9999 -9999 -9999 -9999 -9999 -9999 -9999 -9999 -9999 -9999 -9999 -9999 -9999 -9999 -9999 -9999 -9999 -9999 -9999 -9999 -9999 -9999 -9999 -9999
-9999 -9999 -9999 -9999 -9999 -9999 -9999 -9999 -9999 -9999 -9999 -9999 -9999 -9999 -9999 -9999 -9999 -9999 -9999 -9999 -9999 -9999 -9999 -9999 -9999 -9999 -9999 -9999 -9999 -9999 -9999 -9999 -9999 -9999 -9999 -9999 -9999 -9999 -9999 -9999 -9999 -9999 -9999 -9999 -9999 -9999 -9999 -9999 -9999 -9999 -9999 -9999 -9999 -9999 134.169201142646 134.920088850774 135.563528036721 137.968139786875 139.529925179709 141.800379240713 140.133028914113 139.591063526125 137.973236848907 131.875446569375 126.617995686005 125.39627737693 127.387856501216 128.450314006794 125.23842640325 119.238974153847 115.530120301254 115.784040669259 106.286638242854 101.960323798212 105.544111974707 113.375093104509 123.619770345131 173.875455924637 195.655339941788 226.906249885761 124.769992414449 122.952644284225 136.008483324355 144.157306572288 137.402125300776 142.079883726816 111.436912047035 109.553489905129 136.765318395856 112.416633647517 111.526989260587 118.514591581959 112.351697999896 112.107310504739 118.403260583889 114.971975339924 101.156275111274 93.0924307714217 90.8121173239564 89.1141013779685 90.2237356475022 91.6468079892666 91.6239450973169 90.1923106106177 92.3194828725106 94.7595782064734 96.1152419823097 95.7993253306342 97.0803622899171 97.6829304947258 94.2413153069308 94.6959672527216 94.3403212038403 91.024182890826 91.2861242818085 91.4288464135549 96.6304532489072 95.8653177963699 91.4375503693524 93.4341178526 93.9341240485299 95.6825730155953 95.637371815874 95.1600594787959 93.1448176795061 96.6271741316049 100.317659244754 91.5053493106658 88.8976795886591 84.0343539064274 85.8486170795011 90.0826980415672 86.8758291736314 88.2065325769049 83.9132768262034 80.6758407048282 80.612575548468 81.3041015611943 81.533079169978 85.9517435103005 92.0534649671924 91.0717930728204 91.9639729162244 91.6301113136715 90.5230941133416 88.7791660709593 86.4178160245699 85.515562241053 86.7181328078879 86.5322660884024 87.6758322865724 91.7565947258964 90.5121571209146 90.0324905540137 90.7155440913277 89.7148031488529 87.974443781423 85.8521700625655 83.1130870256162 83.4838361532817 82.9331902412127 83.7262246641672 83.0910963776613 81.6484614853197 84.2349020589742 83.396798215086 80.2807485849407 78.8992999794467 80.7447668666105 75.9679313675421 73.8079500169154 71.841330617218 69.5636295944893 74.5613327095879 73.6726663943055 80.5179993847294 79.7898536007252 76.9040688122318 83.603282548419 85.8716671265632 89.1660819051773 90.0771390853461 86.4390577008745 88.0701315707067 90.6816801779969 91.5928158312457 95.7088071430924 98.3609721940267 100.670165772964 102.759645933017 109.124927450865 114.446429169615 118.194952360861 120.058032114189 122.916926191694 120.999308736171 125.19597537954 128.174051453951 129.165908130859 130.362575321388 127.702234190597 122.077906002012 115.418748744077 111.356538445037 104.796257216035 99.7872918696964 92.3628077046937 88.0664847015018 84.8416300535241 82.9384647089137 80.9485790865187 80.0452107298429 80.189917281507 82.1293114044039 86.4316428016604 91.8955990248893 97.9246720965747 103.890744278483 108.120820673225 111.835151562563 113.290596105619 113.209861310821 112.802783486596 111.826604655971 110.964609035878 110.151133085058 109.371061629968 108.795570380032 107.816566709939 106.26081640167 105.01285954235 102.740364940885 100.103925579585 97.7656310646361 94.6750230317803 91.7331996021857 89.2909785347365 86.9126445545988 84.8195116410022 82.4583638890031 79.954918759476 77.4342517452848 75.6832275517752 71.7131200896857 67.078671243247 63.7170533584658 60.8046274943896 58.7509940570983 57.243013327353 56.058623172815 54.7876851770526 54.7698832395365 54.7618775337331 55.1889321352337 54.8898450425286 55.1373031963986 55.5333413179348 56.304103675779 57.2288993956558 59.3991347222906 60.8334810885855 65.6968464110944 69.4982512691911 70.2677477805928 68.3208371365195 73.8426080703143 91.7622205670174 72.9390485020318 70.5585929937902 71.6509727620152 68.8385358635826 68.8291973161397 67.6343626502598 68.1132206318677 69.1128203147703 70.1680539414839 71.3841841361441 73.3372834161425 75.1006442686043 73.4299356870713 74.8397250511043 73.4113352023328 72.7662467292334 75.8806734843716 78.6153699293388 78.1127041074466 77.3828647779155 77.3286359634769 77.4037718408623 79.3753744881608 82.6901463124266 87.3677108190539 93.9375966701274 99.6444288543196 100.657358850316 96.3093509145562 91.8607817038674 88.3762474946553 87.4327348103689 84.1117648898683 80.2280279061722 75.8637409485725 71.1314314297024 69.6222742799358 67.5408137286711 67.0926434709881 66.964324242559 67.4113048445657 69.0314310697369 70.7294161593893 71.4045445973034 72.1788075991489 73.3289417218792 73.8885298434195 73.8217928273067 73.7395994633617 75.2822769919508 76.3867016863159 77.0466969879733 77.4611634940691 78.4466613784106 78.9442915831857 81.6424034775796 84.9806481780505 89.005846188204 87.9230275790504 89.4260721362496 93.6858256828926 101.775301817115 116.12172959963 118.641384074173 114.422397314369 112.662568196186 110.975672326468 115.055232215767 108.630829557767 103.03632670112 105.890858028701 112.013563356473 141.680437199095 123.682634872438 115.988085178461 102.939006289581 95.3983549441012 89.7211115765549 87.8514203826065 86.0546731501056 86.1563811066225 86.1193878341013 85.8582666487525 85.5287306053865 86.7284074173585 88.0011164430508 88.9787540535779 90.8911692737146 91.7564398835227 89.0637479609939 84.5992188750319 81.6396035007609 79.7093346665874 79.6678036113419 81.4079157366864 81.5429459319091 82.0513129581828 83.1277492415414 87.5202132498076 94.3410389360499 96.3318355886173 106.643143022882 127.501198251781 145.903615562984 134.579457832041 156.893541430447 147.645427061819 129.719877218609 150.559104940808 152.275080523735 148.806460352779 141.995642242206 127.720007052437 115.309858961892 90.7329184056562 95.5133970865101 121.096017464537 123.003175697711 116.063634285331 109.230662901254 49.9841450192896 18.4769786856791 54.456756630643 121.121974450669 130.012130552037 122.032121728361 116.609534938007 120.417979171604 121.334308191722 113.079762174124 97.8756746643576 95.1088996386315 97.3464576735041 111.548529254744 114.506518672738 124.99671294391 120.64515022339 111.01327380928 126.071686366365 94.3782946641056 111.453042834784 167.147965745108 174.638004462879 170.810055821818 131.467973978153 87.6939947992712 78.444541217328 -9999 -9999 -9999 -9999 -9999 -9999 -9999 -9999 -9999 -9999 -9999 -9999 -9999 -9999 -9999 -9999 -9999 -9999 -9999 -9999 -9999 -9999 -9999 -9999 -9999 -9999 -9999 -9999 -9999 -9999 -9999 -9999 -9999 -9999 -9999 -9999 -9999 -9999 -9999 -9999 -9999 -9999 -9999 -9999 -9999 -9999 -9999 -9999 -9999 -9999 -9999 -9999 199.020482036104 239.460931989536 -9999 -9999 157.221451629816 218.503484226475 180.72611004144 -9999 -9999 -9999 -9999 -9999 -9999 -9999 -9999 -9999 -9999 -9999 -9999 -9999 -9999 -9999 -9999 -9999 -9999 -9999 -9999 -9999 -9999 -9999 -9999 -9999 -9999 -9999 -9999 -9999 -9999 -9999 -9999 -9999 -9999 -9999 -9999 -9999 -9999 -9999 -9999 -9999 -9999 -9999 -9999 -9999 -9999 -9999 -9999 -9999 -9999 -9999 -9999 -9999 -9999 -9999 -9999 -9999 -9999 -9999 -9999 -9999 -9999
-9999 -9999 -9999 -9999 -9999 -9999 -9999 -9999 -9999 -9999 -9999 -9999 -9999 -9999 -9999 -9999 -9999 -9999 -9999 -9999 -9999 -9999 -9999 -9999 -9999 -9999 -9999 -9999 -9999 -9999 -9999 -9999 -9999 -9999 -9999 -9999 -9999 -9999 -9999 -9999 -9999 -9999 -9999 -9999 -9999 -9999 -9999 -9999 -9999 -9999 -9999 -9999 -9999 -9999 -9999 144.05188285008 145.286703245604 146.624977000945 150.583596103435 151.623498407016 149.770005018001 149.867893381058 149.015863337968 147.047892637764 141.621988774856 137.167411892904 132.977628131917 127.828128204785 125.903943386678 121.591350767203 117.149443927288 124.414590923297 109.797857469691 104.188487894614 107.542718423801 120.264649144614 122.644665676646 159.039395915692 204.187344216357 204.600955916258 145.362113675643 149.103320685313 131.965015345754 155.583318099265 146.805292658089 134.502671317377 148.208147040517 135.510990161828 138.284611011449 114.685255123601 117.35188734832 125.11617578643 121.115606682177 117.162278827225 126.157459813776 111.760960597411 92.2781091216349 90.983765181038 91.9961273103364 90.7464857606179 90.0733947611798 90.4393218296215 89.0434209425589 91.2367857075012 94.6279512755473 96.7278354147863 96.999275333353 97.8820859533975 100.805203811561 98.7353479204276 97.477369048718 97.5798362924594 98.3955935764055 95.0867642080007 91.4059597912553 92.880423479738 93.9862226635744 101.934875197852 96.4546662805201 93.4051101981142 92.5805760146293 92.5024684890929 93.7273364115791 95.2941513633719 95.2882958964751 99.4207516143335 96.8048964824784 87.649977265198 87.9810446747225 86.0219493581416 93.8513046134218 86.9570280379638 92.833546423583 89.8010987988644 86.2125547261674 84.3231064784098 84.583255584322 86.3052813587929 86.0097544103637 90.3544744157237 94.9699894017421 94.6059188498274 92.723373206343 94.8578115439084 94.8685091788975 94.3225156423395 90.5901597418359 86.5662527554972 85.9990338062595 86.7170778674051 90.0807571529499 91.2214894942849 91.594525379423 89.0037769148615 90.9651853991963 91.8648492572307 90.2621249053723 85.8741826001463 82.9453559603974 80.3947319813689 79.6431095788691 81.9094036369603 81.790524632424 86.4692328072237 86.878229668992 85.7284563554284 84.940616650407 82.3619018661718 81.9313330367742 79.5827020951411 76.5571293086081 73.593079640611 71.3570379771393 72.6043040206011 74.4591058222665 81.2597359311735 83.0804983253363 81.0213493502249 85.8966780888832 91.8770125571305 93.6074393446922 97.5428692321458 97.2175046438031 96.931921615277 101.725893054872 101.807869253106 103.930815516528 106.783221804936 110.668172979894 109.871154069209 115.389172703063 119.838022338187 125.655648212681 128.741590365151 131.83517635705 130.445101281361 130.574637353589 133.107835272541 133.401853752915 135.432948571849 130.779977624822 123.595918728586 118.3895122885 111.988644469488 109.505300974531 102.235642901428 96.5197269540749 93.0848245344064 89.5786206530416 86.8069286008834 84.8022673188973 84.1164131447789 84.0185139164247 86.027942256102 90.2228554023535 95.9203757212708 102.329948739764 108.009075002478 113.927143337516 117.395514313376 119.367726452643 119.770239786155 118.443442905472 117.792827351555 117.498093325191 115.678170732536 114.101913944106 112.992150406094 111.934600143693 110.997973355223 109.628342721713 106.741270710105 103.829891962641 100.289322383975 97.059201931837 93.4016374783366 90.5874593986733 87.4546958688229 86.1050174877996 83.5968092915313 81.7417225306657 79.6732332625872 77.2477344850302 74.0132580141621 69.9289348627524 66.2916120201416 63.6765246004131 61.8773505714126 60.4336471026833 58.7078281638754 57.3332188616454 57.1544554212104 57.2192244589578 57.3841635961573 57.0883321147234 56.6572996909022 57.2956358621216 58.1129877359896 59.5128646989069 61.0528118416861 62.5635950326933 65.5028511952222 79.8810044437215 76.1171817676217 75.5491143709781 84.6536990252985 81.9732838417093 77.448769231513 73.3262653083069 73.3517892096191 71.5346542929465 70.4310279565648 70.8163275854159 72.0617022641582 72.4504575288172 73.1045488525509 72.1997499355257 72.4036790270932 74.6454366049793 74.9269426842445 75.3566091877931 73.7051947359909 74.6120491433025 76.4023301799722 77.381278104629 77.8354518534088 80.1828387177426 84.8755106060372 83.0929042774795 83.1541876538563 85.6435666684396 88.7140907142462 93.9568260015883 98.7415633796784 96.6827655669196 92.1997638652777 89.4528960249516 85.7769027399899 83.2748178263916 81.2178046349384 77.2483339398661 73.3380537313011 69.851798813546 67.6795402319999 66.5455293749373 66.3703503108503 66.9134045199144 67.8654531805961 69.8904834345821 71.0390895401358 72.6878374456736 73.4112468696797 74.4346023245046 74.4059948161916 74.6876445607152 75.3454612915549 76.1657499446248 76.9593027914615 77.3809991976002 78.238984447067 78.6480989587164 79.2641980939516 84.2080549353622 87.2686399279111 88.4916950761199 87.1981512368696 92.0805032482603 96.9241027555749 104.290259439294 123.532270839977 123.327728070394 120.065471252365 120.289814755511 117.850811789207 119.66224583924 116.549167167219 110.283669815695 107.329397927953 122.304097569015 140.250383790992 142.848814725373 132.878974268413 111.91087200606 98.8718331182061 93.1012448355795 90.6098534890607 89.2720597852798 88.7210083333702 89.6005230340209 89.8316372095075 90.033838387765 90.5430321245506 91.7533499965499 92.2923098874511 93.409781761251 94.9148833026273 90.7850348409086 86.1609304465358 81.6624799279827 79.4345739642734 81.2108423980951 84.0193800894023 87.318113512849 88.1435066332381 87.2693686573804 92.9946011890524 97.8706038337941 102.240653566622 109.009752198181 122.721054792843 131.454546095495 129.25622148979 149.38636522286 140.992528917306 121.715474851869 142.028352736523 142.071520495614 142.770297078571 139.938428999543 128.343017149601 101.823788614386 84.2698034457039 81.0232371013741 96.0233449632218 113.15743253187 108.906225053976 113.422033886786 83.5387614891986 36.6372832007184 34.6660140690444 112.153171672714 129.957328588116 129.304697672282 122.529774653129 122.152677947333 124.613867961797 119.151290208141 111.793285650954 96.1968413061904 92.0808973773061 96.1060075138446 102.254198257719 108.215271506978 100.050112472358 123.756663033849 145.25498127999 132.253373697572 135.497742276865 172.378807790139 173.105379732727 173.342944437905 133.219598510437 82.8570853024274 82.8431218443684 -9999 -9999 -9999 -9999 -9999 -9999 -9999 -9999 -9999 -9999 -9999 -9999 -9999 -9999 -9999 -9999 -9999 -9999 -9999 -9999 -9999 -9999 -9999 -9999 -9999 -9999 -9999 -9999 -9999 -9999 -9999 -9999 -9999 -9999 -9999 -9999 -9999 -9999 -9999 -9999 -9999 -9999 127.275694152504 141.694868984138 169.741291912887 195.180498294971 190.447678196397 -9999 -9999 -9999 -9999 -9999 -9999 -9999 -9999 -9999 -9999 -9999 -9999 -9999 -9999 -9999 -9999 -9999 -9999 -9999 -9999 -9999 -9999 -9999 -9999 -9999 -9999 -9999 -9999 -9999 -9999 -9999 -9999 -9999 -9999 -9999 -9999 -9999 -9999 -9999 -9999 -9999 -9999 -9999 -9999 -9999 -9999 -9999 -9999 -9999 -9999 -9999 -9999 -9999 -9999 -9999 -9999 -9999 -9999 -9999 -9999 -9999 -9999 -9999 -9999 -9999 -9999 -9999 -9999 -9999 -9999 -9999 -9999 -9999 -9999
-9999 -9999 -9999 -9999 -9999 -9999 -9999 -9999 -9999 -9999 -9999 -9999 -9999 -9999 -9999 -9999 -9999 -9999 -9999 -9999 -9999 -9999 -9999 -9999 -9999 -9999 -9999 -9999 -9999 -9999 -9999 -9999 -9999 -9999 -9999 -9999 -9999 -9999 -9999 -9999 -9999 -9999 -9999 -9999 -9999 -9999 -9999 -9999 -9999 -9999 -9999 -9999 -9999 -9999 -9999 -9999 151.605138544218 154.676021066297 156.246743996718 155.158601242434 157.031323159591 163.971979455882 168.769362641856 161.905475268643 151.884057444601 143.223272966316 134.395582284309 126.995099233218 125.248514933595 123.233998938821 120.998375888074 127.261448910592 121.176110467336 110.767896184705 107.853799839952 114.980525515159 120.116108510296 157.920932663323 176.242613001975 194.642483840017 197.801595466639 169.499490513429 154.510864946111 142.405528563149 144.8849345248 150.327603577596 147.998252298881 148.035498932714 120.012009594796 134.534407895425 119.141494552794 111.443505446245 114.047874457306 123.22895618757 109.04724298646 96.7062701451304 91.2711308001462 90.908794057527 93.4935042347278 91.8878716918834 90.9012379709772 88.734980830513 90.3554124389546 91.7089742196731 95.7102039374517 99.4252592794323 100.122364801591 100.729815148748 101.807932927044 100.069059388456 100.490965998493 98.8866410808384 96.1840795374005 95.6835454706149 93.0340470629318 95.1313701112266 95.4204493588465 95.7992098726143 96.2344089157995 93.7025279980353 93.9510222729156 94.1465023105718 96.7697416129327 101.16020504436 95.4864271994374 99.4610784494668 90.8507774250677 89.4588512834717 88.2893124217662 93.0439779391521 89.908735253213 86.5317545444221 86.9745295127218 88.9855485161949 88.5064497050435 87.6310337461933 86.2407277382983 86.595961190283 88.0625705953574 92.1437041801269 95.4966689735124 98.0990088521346 96.0348692588544 95.1520840128717 95.3938731818265 97.8588661034864 96.3708738898145 91.0492855268854 86.976020406543 88.3243273361639 86.8416965858729 86.4097022360732 87.0930851581172 90.3218291930033 89.4094313267835 89.8522001932875 91.6910406648613 85.4332457633999 83.610113823729 81.8646504468065 79.5922935041808 80.4013511388326 81.5729468544034 87.781842184385 81.6060121266845 82.9215563888389 86.3965581538693 87.879866931819 87.5044351602624 84.3338909824639 79.9232920464496 80.0217433250941 78.6653643536552 76.0888780623235 74.5268656448353 79.6916518482756 84.4218134459959 86.5574846735867 87.2451074412612 88.4095354061888 93.4690242830603 94.5244468417584 97.5652294248229 103.02032125644 111.079010053695 110.660635805534 112.878936434387 114.335855032534 117.240153583693 116.695786556985 122.045553962643 127.359589553034 130.981406678423 136.427384541592 136.993673649095 140.89741811133 140.090076790814 138.238446839698 140.196013850142 136.147118658558 130.919571753641 125.077218247553 120.161084162046 114.892728623862 109.617213654648 105.190306003507 102.440322137543 97.6837188594839 95.2433133511359 93.2870065305791 88.9443820505026 88.216432993345 88.5584325545895 89.2068286549429 93.4448179331202 99.9714322115818 106.607361040028 113.331558615973 119.568581086634 123.846717563419 125.45469196458 126.135352830085 124.536705647196 123.519833402019 121.55306087392 120.297316428913 119.17274267117 117.480412021535 115.628978700734 114.669925625619 113.074022194428 111.314714130903 108.135170123724 103.436514231942 99.6129549268314 95.2327981728257 92.8149201348734 89.8982829620944 87.2791732405887 85.0113829513815 82.3166197774744 80.164381261023 78.2953152458291 75.2439447136217 72.0243202269443 69.3807039216477 66.6054814517107 65.7130765534093 64.0820970290311 62.7409854457465 61.0437150588946 59.7676450698636 59.3311165968464 59.2269848786091 59.4754561791586 58.9698188505417 59.5720086674985 60.0817887304644 61.3211720226607 62.9613603769086 66.2099417022822 67.963772011095 75.4451284704001 80.5552346104208 83.7043067756431 80.7565040884756 78.9878391493079 80.6196279080092 76.2694758062202 74.0944906821003 73.4300135574106 72.4334694062548 72.9048738873736 74.3184461809826 74.0692117197963 77.2229066525453 74.6515698509357 73.5845806395236 75.6439872808147 75.8894460767291 76.0579308860207 75.3512195097833 76.1120051022872 77.0364704772059 78.3972218373213 80.8281437416261 87.1220122250445 87.2831411319143 87.354762422401 87.3905147902533 90.0517161474 93.2639571998905 96.7246829940641 98.5292357874082 94.4086634843457 89.5878446406501 86.6795540675585 84.0810733363923 80.881469721518 78.7263988205269 75.844374085729 73.312443775231 70.7415161202607 68.8271129482599 67.4364157667874 66.4799613888331 66.5823772243156 68.3874628230106 70.1055395099226 71.9889365136648 73.5172718839181 75.1776487451042 75.6161230640884 75.7563078990679 76.0536006379692 76.4299727453574 77.4343110327166 77.289240132442 77.3594905217383 77.9197090397155 79.3695948633521 80.5660511277415 84.4268033222844 85.7184288674918 85.6055374000178 88.3800152654726 91.9929944620695 97.4070853610547 104.608836642831 121.088685523406 123.239570987306 121.919287240997 120.833631019372 120.012317465891 125.109352868101 130.040290592754 120.330504576339 113.127487067917 117.172069491777 120.86013258399 122.493397990205 112.769858394101 101.454099193595 96.9995974320935 93.7261382321117 91.6734926545979 90.2031730630525 90.5146672367899 92.208555845087 92.6204076854373 93.2304722032036 92.9165072270359 93.3023351501954 94.809750941547 95.9810184763933 98.795238746838 95.7968835231206 89.4963874406632 83.232939539542 81.2400478448608 85.4016194803465 86.5269986996664 91.6109334580291 96.0119771165484 94.8382693614996 95.5601330375129 101.360274730331 110.269031134754 123.578231419252 135.378489510754 145.12084729805 134.53893821337 156.028151532017 154.076164162488 138.722377997346 132.500142735416 134.924153373471 138.888067004627 128.802188273968 118.791209790679 102.110784524551 55.0603224014667 18.1176839945419 41.0658833392791 81.4891344206026 70.4318774832914 77.1064888914477 21.2181607919405 20.2716079857811 22.6297858342214 94.9929817456088 130.240739425726 135.181114472528 125.722385824452 124.334183777237 131.788100313737 127.202645691599 123.130982737816 101.235916511704 93.1064094309512 93.1450839391526 98.8904495017526 126.394230822229 133.530647464023 102.037488784852 131.273825343629 121.075057706394 96.4210853604167 171.190692758862 136.807937908167 92.6227345472108 116.951645864703 77.9735743096742 -9999 -9999 -9999 -9999 -9999 -9999 -9999 -9999 -9999 -9999 -9999 -9999 -9999 -9999 -9999 -9999 -9999 -9999 -9999 -9999 -9999 -9999 -9999 -9999 -9999 -9999 -9999 -9999 -9999 -9999 -9999 -9999 -9999 -9999 -9999 -9999 -9999 -9999 -9999 -9999 -9999 -9999 119.057887656031 132.953910694859 148.680352616363 165.323119495539 207.95932440338 202.761467696369 -9999 -9999 -9999 -9999 -9999 -9999 -9999 -9999 -9999 -9999 -9999 -9999 -9999 -9999 -9999 -9999 -9999 -9999 -9999 -9999 -9999 -9999 -9999 -9999 -9999 -9999 -9999 -9999 -9999 -9999 -9999 -9999 -9999 -9999 -9999 -9999 -9999 -9999 -9999 -9999 -9999 -9999 -9999 -9999 -9999 -9999 -9999 -9999 -9999 -9999 -9999 -9999 -9999 -9999 -9999 -9999 -9999 -9999 -9999 -9999 -9999 -9999 -9999 -9999 -9999 -9999 -9999 -9999 -9999 -9999 -9999 -9999 -9999 -9999
-9999 -9999 -9999 -9999 -9999 -9999 -9999 -9999 -9999 -9999 -9999 -9999 -9999 -9999 -9999 -9999 -9999 -9999 -9999 -9999 -9999 -9999 -9999 -9999 -9999 -9999 -9999 -9999 -9999 -9999 -9999 -9999 -9999 -9999 -9999 -9999 -9999 -9999 -9999 -9999 -9999 -9999 -9999 -9999 -9999 -9999 -9999 -9999 -9999 -9999 -9999 -9999 -9999 -9999 165.554973867673 165.335851737833 167.163753185618 166.025954615583 162.349689799344 158.259544317873 159.122375506287 171.959985584685 183.777778035317 178.812205533004 158.15908710323 141.97503594821 129.450783321137 127.296396593849 122.896627914416 123.25797262192 127.57358594125 130.032933532101 134.122483253022 111.053184596122 116.775642378032 167.970521294726 153.675427751925 185.509712456061 198.141848108785 189.228805801896 185.49588820165 178.388108571708 166.160133677514 166.667285479249 172.007952065711 159.141737508023 126.701483788026 116.495835242518 122.683425773629 120.767174916523 112.607298035193 108.392613048152 107.406615478922 107.885195448929 104.278736376099 97.0205681402391 94.2889294853458 90.7904295225226 89.6214691687903 89.5601206666212 89.1478927516892 91.5622532822713 92.2487444283753 93.2890189783345 96.9333939853078 101.177479239628 103.357502013404 104.501664242044 103.008151131166 102.685625733604 101.57018908739 99.168711861556 96.1985944899388 93.2192961033983 96.8882430603333 95.489333362655 101.568899514098 102.542562776204 100.189458495284 94.9691516668468 95.3934360003176 94.5105326132628 95.6012332815654 96.1471103832999 97.5836638726908 99.4678236700398 91.4884555166877 89.7683156545743 91.7950425223496 94.4136111981747 90.669983039973 91.6417823098769 93.395315245123 89.0864647042939 89.0280021427206 89.4272982050312 89.0503672891271 90.9647685154656 94.1208788341537 96.6841184843109 97.0257111954169 99.9464424338886 101.311936335357 100.830758231942 97.1180730554537 98.4725777410544 98.9908707202665 96.3371515203901 89.679473301374 87.6938618671667 88.5260052036037 85.7075282159112 88.4565438761897 93.9404444639404 89.6236459718837 89.6625629206756 88.7730991777828 84.5936051828754 82.8159768489467 84.8098879512842 83.1569350911332 81.1365112388859 83.2135031734237 82.7792480523098 81.7789269835638 86.3600054200019 91.0804141667354 92.0367409045829 90.0294841491811 87.9227922984831 84.5096806560686 87.3644651859654 84.2933638567519 84.6794507188695 84.0180370581285 80.9789771218022 82.0906548170151 85.1692013668789 88.8794985277503 94.6654114917079 95.1800755336131 101.277817035091 104.954790459799 108.922917503479 118.029496965617 117.139205562336 116.947411125332 119.312481206174 119.638074395005 120.82981609547 122.506492021938 130.786437123454 137.02380807994 144.808886947574 147.330132645597 144.751815101936 146.338992813512 146.376751804735 141.019780160426 137.710359405422 134.774835677497 132.918634155894 128.204436993697 121.166424277868 118.957090243674 114.133350199024 109.516008431931 103.923283439075 101.371475434621 96.5965964190563 94.3365929723955 93.9572328312971 93.0587237411755 94.7417061192574 99.2099185169131 105.517055837875 110.652001644033 119.231966763691 125.208119927215 129.188161844904 130.464248452152 129.760180466452 125.361071270305 123.382591994792 125.525201631891 125.389063570172 123.162776595914 121.905198530066 119.736109904938 118.765378389263 116.840133743014 114.242184935353 111.4291720034 107.512772933933 102.15466066419 97.7723456109076 94.5385887328483 91.3511794474268 88.5238290665803 85.9750049738369 83.4261339466288 80.9257748110266 79.0632037055448 76.5981535845503 73.9801807159444 71.8010124247562 69.5238655556946 68.0360159531235 66.7928776531296 65.0787798142695 63.8024830920972 62.7198581949982 62.1207902619694 61.6526965258038 61.1212217645135 60.6641820922605 60.6344399886109 61.6607867544896 63.8226768530405 64.0750101719382 67.754923908163 71.6957822461862 76.4367715272932 78.6952069011755 80.0821307507975 79.487843967787 77.2496196931336 81.2947741739944 80.3615728257767 75.8003625487731 76.4356084516875 74.8570886616739 74.6268416223791 75.6987351967058 76.1910121382204 76.2490723764331 75.9756924593888 76.0835811316797 76.8291474285511 77.9838624947362 77.5693717785005 77.3074605264499 76.912973246425 77.6360533057386 78.3696332134147 80.0582526356312 82.0033732875235 85.8304579081268 92.3680160899837 92.8572232332449 91.6916022258884 91.0696879815906 93.2571475799847 95.9615323594248 93.5156294546556 87.6777616203947 84.9287807144327 82.197855693565 79.607830654909 77.3543734880859 75.0784649633054 73.6529905620251 70.3413204115162 68.0637795281244 66.2173781849348 66.6990176301809 67.8947642846861 69.3535715855676 71.0478886504205 73.1453851030626 74.6081089076668 76.8058068826886 76.9981442145786 77.2605848527649 76.9705511503018 77.2555669920119 77.6558005221122 77.1886331843197 77.0977783397989 77.9990572472029 79.8011705980078 81.5362177811023 83.9638069379638 86.0355034423745 89.7706981095519 90.9598172176093 90.8230975456011 95.4046259755982 103.943662080956 107.517553355703 110.218567243959 112.975587034967 111.023795574428 115.229703190545 124.042150766613 138.549437650767 127.531647497801 118.789028881205 119.530757256938 110.115502114223 106.945471733705 107.72362444759 103.856514998891 97.9751407138853 94.4531366282918 91.4135027219002 90.8501159538945 90.744643725085 92.6349944358695 92.9328875217214 92.3638885332135 94.3435488800513 94.4935140050704 95.5875797395947 95.6321549268267 98.1123350816476 101.934945615857 97.9976999398675 88.6461340418977 84.5527503982033 86.0562571486307 89.428638601578 95.6005701972092 102.812883407397 107.74087909939 104.235770124015 114.006985367049 123.757957108715 132.53444757766 145.922646622599 155.090418491737 149.113560177772 156.276174773981 125.744887196076 109.250001311691 126.212101988868 128.746500341306 137.179003322029 121.256571962045 90.7211939338828 75.1905371772888 74.4461618465813 45.2376270629622 92.5553581134084 106.451475824933 115.741122182712 69.6723094485511 57.8966603591672 73.8566342637891 69.9513484696652 73.9390409541143 132.637609499047 138.43611550371 129.18242204243 126.794869572467 127.804193003663 125.870265501445 120.517724007878 102.004441107311 104.077775569065 96.4853468870226 93.46201346814 94.5184813150616 151.413232733515 87.4316566033774 122.478494808891 98.3214549119063 73.63683914932 109.952699935832 118.321335864143 133.843381229545 98.1010034678849 83.50266949188 85.1333109510575 -9999 -9999 -9999 -9999 -9999 -9999 -9999 -9999 -9999 -9999 -9999 -9999 -9999 -9999 -9999 -9999 -9999 -9999 -9999 -9999 -9999 -9999 -9999 -9999 -9999 -9999 -9999 -9999 -9999 -9999 -9999 -9999 -9999 -9999 -9999 -9999 -9999 -9999 95.3446927509201 131.147396901925 160.735797091249 177.845003230157 195.035079146184 198.49118947206 201.160279835305 203.090843746508 206.772317606712 -9999 -9999 -9999 -9999 -9999 -9999 -9999 -9999 -9999 -9999 -9999 -9999 -9999 -9999 -9999 -9999 -9999 -9999 -9999 -9999 -9999 -9999 -9999 -9999 -9999 -9999 -9999 -9999 -9999 -9999 -9999 -9999 -9999 -9999 -9999 -9999 -9999 -9999 -9999 -9999 -9999 -9999 -9999 -9999 -9999 -9999 -9999 -9999 -9999 -9999 -9999 -9999 -9999 -9999 -9999 -9999 -9999 -9999 -9999 -9999 -9999 -9999 -9999 -9999 -9999 -9999 -9999 -9999 -9999 -9999 -9999 -9999 -9999 -9999
-9999 -9999 -9999 -9999 -9999 -9999 -9999 -9999 -9999 -9999 -9999 -9999 -9999 -9999 -9999 -9999 -9999 -9999 -9999 -9999 -9999 -9999 -9999 -9999 -9999 -9999 -9999 -9999 -9999 -9999 -9999 -9999 -9999 -9999 -9999 -9999 -9999 -9999 -9999 -9999 -9999 -9999 -9999 -9999 -9999 -9999 -9999 -9999 -9999 -9999 -9999 -9999 -9999 -9999 -9999 167.394024014137 170.15277704228 172.563110088053 169.892481044016 160.695463953694 161.896228909835 171.387758069708 182.278276495488 170.853431869685 149.567499181035 132.408931550671 122.422472620996 124.609412024041 125.690416803443 121.891352565919 127.507845319491 135.514171623655 147.547780187545 123.347095716812 131.119520580536 191.445035877865 191.466472743777 191.334676804414 196.50002475232 193.877689400191 187.609704060328 185.821961896119 183.040976139851 178.237516425392 170.425261701772 151.522293717521 139.501630241956 134.558936674153 135.033268046195 111.47003998337 106.71280410362 106.395993552314 105.078531495061 103.834866601751 100.650929191985 96.8353292278765 92.4551255707047 88.7495293970219 87.6084906009278 89.0880639319888 90.5168723138476 91.5488896453953 93.9644926377294 93.9282343249009 97.4388748600735 102.340134486427 103.672038211209 105.614595855855 106.087016436551 104.394269721982 104.225077114912 102.26574942792 98.7466791490989 95.1898483387574 96.1816208582078 98.7542042208629 105.494609130094 109.494153637278 103.394133843565 98.8351350854725 103.687108698906 102.067554449881 99.2578116676577 100.760132530369 97.2179171742775 96.4967038468345 92.1791517529288 94.801426235828 99.6584547341958 95.9557386031118 95.0699241979931 96.0612782679342 94.8895639852517 92.754024247084 95.0361035060034 92.5277240427627 93.2451463449294 93.3415035563538 94.7662851957488 98.341412670906 98.7965930786271 100.511166370161 102.197401441269 103.13343191469 103.337675448468 100.226360933735 99.9920452185945 100.954796882929 97.3429654778542 90.9298964626447 89.8242869169062 87.9967074131525 91.4082714247108 96.9283827686317 93.6217417475755 87.2712307566585 88.001365554303 85.5243850141372 83.1558859480625 82.9687168307769 85.2957344353117 80.2577122367732 82.0280779508952 83.0400359195611 84.0705212004497 97.0722717587472 94.2101110363949 96.6765670644827 94.838711190905 90.1639520186946 88.5850443653934 95.5013890821137 91.527959416746 89.4629629406892 91.4268608869406 91.281896970915 90.1872923730953 90.2259443572407 90.0053515450798 98.11680004633 98.7624110025638 103.630715688825 105.518437218842 112.436020655847 121.053434584752 121.753703973388 123.57281655645 126.696280318486 130.270158947128 127.313565072759 129.419869030239 134.300746830572 137.769118237606 144.188035576756 145.489325979364 151.6556865596 151.187112059092 150.956323245395 149.965564905533 149.364211159913 148.144013177973 142.664999407377 136.002703286282 127.479312639942 128.114285775464 125.564827953403 117.743640599983 109.645759769698 104.835642907051 102.840279321931 100.123276953235 99.7063739066932 98.3365741329516 102.856241339062 106.557046629595 111.497999413548 114.488912940299 120.913888968789 128.567573478932 131.748531191013 132.752817476372 128.400197363074 122.77974384353 125.777615939932 129.908125942265 128.71324637264 128.729050416645 126.473620375049 123.804138407572 122.163433893089 120.280390332264 118.246011753122 114.689477595321 111.003237795378 106.18244755455 101.092110197486 96.4250571913502 92.5323148039537 89.5756561655603 86.2597961465262 83.5910351721917 81.4301828715244 79.2986660750979 77.3847408919657 75.2244873565859 73.1320457557797 71.8480857373584 70.6943957474026 68.9915330779014 66.8793782323744 65.5064410958797 64.9679068902262 64.3526696470451 64.0351014054 63.03618834059 62.7645955067914 62.7635478858493 62.9039386374469 63.7773976540065 65.5595719696564 67.1890142971975 72.6075789784786 81.0353056926767 78.3379302748598 78.2430894123386 77.8357131408726 77.622688503916 82.0863537796701 85.0271747377183 78.5814347885455 77.3442385950623 76.8751793239988 76.2754253782685 77.0081481583916 77.4443873263278 77.8047690918381 78.6602896280338 78.7863243250491 78.9270604575868 78.9787348938571 78.8956211270619 79.0944756558745 78.6292071198519 78.7343475102196 79.6587788962927 80.5880772464547 81.9794927394827 85.8312438891694 88.8543622889357 88.8069318076008 88.1115751952072 88.8899027569423 90.6787078770604 90.6507740057251 88.2611093399427 86.1868570614777 83.2604704426706 80.6938601184647 78.8465771476767 76.5322278778776 75.7796642676528 73.5977255250292 70.6293594499049 67.7248903639575 66.6415389039758 67.3455848185205 68.6992117497137 70.7122043386222 72.1599508577666 73.8122499199255 75.8955851344441 77.722959858577 78.0712153530641 78.3945988616361 77.8416912351055 77.9634378686113 78.1116451653218 77.6855072796294 77.6196076264436 78.5636272689397 80.5101504363547 82.4534693870177 85.0073238021617 92.7063345276273 91.443823746166 90.3054988976702 88.4769929324347 95.6039486592237 103.635375950416 103.670444023262 103.816516146504 101.768648730239 102.903442604283 108.373719152645 117.843165086917 132.200492555687 133.387136852357 124.854373578354 117.534516355016 109.868881463149 104.234598439613 100.851575392456 101.10026009596 98.0359905958701 94.0588909854136 91.2107832363368 89.9833140202481 91.1197085533673 92.3687139891665 92.5317128559337 92.5064639368422 94.2389984819083 95.3407266492794 95.1182811031827 97.0759196018637 101.783577925237 119.622336272495 112.854961241579 96.1570250452833 89.0831558874221 87.7739753695196 91.376033523238 97.0093016055529 118.846582343892 126.391314378194 116.066007188838 126.713641662563 133.208443402309 159.925689807704 158.653785347098 144.069993217159 153.741210572623 156.97337185337 133.663672308313 106.284440241798 114.61423453616 111.229807818189 111.726655106073 132.083847308341 117.500968980875 85.5224103706165 98.9001819441054 78.1263188326766 106.74416181694 129.565834060312 122.923870448987 104.3360720973 106.510276519267 97.7265959964111 83.1187670350982 91.794071394587 123.210992571322 136.352897809074 139.129206082181 133.556787710651 124.484458573441 114.868997415833 109.797562659242 99.7488613734443 123.802016712903 125.673626635764 94.708807755957 89.1428134444246 114.39887673052 122.882625841544 78.1906035302725 88.4312617115858 113.825165045616 148.701052961375 152.918171167491 155.900060918115 123.628375637454 94.145722192461 86.3585085483453 -9999 -9999 -9999 -9999 -9999 -9999 -9999 -9999 -9999 -9999 -9999 -9999 -9999 -9999 -9999 -9999 -9999 -9999 -9999 -9999 -9999 -9999 -9999 -9999 -9999 -9999 -9999 -9999 -9999 -9999 -9999 -9999 -9999 -9999 -9999 103.399070425598 149.053682229409 161.772892989695 126.659346668674 122.236199430279 137.038086510816 152.053090671519 183.976711440197 195.547849560568 202.27228750895 158.51314515674 -9999 -9999 -9999 -9999 -9999 -9999 -9999 -9999 -9999 -9999 -9999 -9999 -9999 -9999 -9999 -9999 -9999 -9999 -9999 -9999 -9999 -9999 -9999 -9999 -9999 -9999 -9999 -9999 -9999 -9999 -9999 -9999 -9999 -9999 -9999 -9999 -9999 -9999 -9999 -9999 -9999 -9999 -9999 -9999 -9999 -9999 -9999 -9999 -9999 -9999 -9999 -9999 -9999 -9999 -9999 -9999 -9999 -9999 -9999 -9999 -9999 -9999 -9999 -9999 -9999 -9999 -9999 -9999 -9999 -9999 -9999 -9999 -9999 -9999 -9999
-9999 -9999 -9999 -9999 -9999 -9999 -9999 -9999 -9999 -9999 -9999 -9999 -9999 -9999 -9999 -9999 -9999 -9999 -9999 -9999 -9999 -9999 -9999 -9999 -9999 -9999 -9999 -9999 -9999 -9999 -9999 -9999 -9999 -9999 -9999 -9999 -9999 -9999 -9999 -9999 -9999 -9999 -9999 -9999 -9999 -9999 -9999 -9999 -9999 -9999 -9999 -9999 -9999 -9999 167.137875270485 171.883328156977 173.591595321045 178.081618391911 174.68822207131 170.663156339796 156.690622531995 158.47525429159 168.391211349375 150.573777564472 129.566699280485 117.918104336382 118.339780175245 113.993840960044 119.199489555177 120.040348549269 122.58347028043 134.816230083284 147.912633972714 125.387859900552 144.542343703633 183.817856683781 184.399187146694 198.59685193504 194.59489377037 191.204505622713 182.617188066875 176.168071692507 174.460447929958 169.672839921654 148.708502668662 136.01823278637 133.423253838053 127.749856942431 110.012155327415 106.254430301504 105.887759639205 108.862477605965 108.912138094012 106.479613817526 103.455949315383 100.287335835506 96.8369342507438 92.8342934142905 91.4617965308525 93.0342139316993 93.0465714204861 94.4218752731715 94.3984875406121 95.318184303177 98.7088479260347 103.09221962823 103.760575312595 105.551746188861 108.453528735938 106.858490887264 107.088693535197 103.050057908767 100.543094316152 97.4148899080148 95.7860312773811 97.0777820953271 106.044096286905 110.566371253032 107.468845570188 109.412825218326 115.844016645547 113.384340078984 109.248997539218 105.686076485458 102.321377122874 103.702143086768 104.597121283585 109.278807726976 100.480360141002 94.9926910049357 95.4615764571322 97.2270191713743 95.8661747394552 95.821714746673 99.9755245971567 94.0567648380992 93.295813712542 96.1856060606526 97.8705117587538 101.591603364558 100.108462153216 100.517903918498 102.216756258891 104.076787766284 107.251072240956 109.637119589197 107.671212174873 100.248195638168 97.7599973443518 96.5269495800767 92.4823503634498 91.043326634238 95.0095812433274 100.534502666395 97.7990759769553 91.5878664052309 86.8252965973076 90.3072465112323 86.0814704026848 82.4881410086959 81.2858613110654 83.7102863948328 88.2174781088459 90.9819604902271 97.9288313100921 99.7650957511122 101.536641201779 100.615348925251 95.483227681606 94.0628117346729 94.3755190637097 100.430665429966 96.5329257782403 99.9009786191373 98.2125679515726 95.6474914497846 98.0433439285747 97.8077266037724 92.9344549922243 95.682870015875 98.975492218321 104.58895992424 111.920669432208 117.419733388349 120.63101969881 120.797621402939 126.228843760316 130.767237897086 134.215903377756 135.315634363687 134.122895032212 133.385300749155 133.584830636489 141.202472702761 148.760740547393 154.262211900261 152.009196076729 150.226653146192 153.197581485292 152.76888078569 151.750995057911 149.044639403621 141.666046729019 138.235050158651 131.482212234093 129.855281135103 125.715894500105 117.020786410543 113.801216628721 109.577723702267 107.18127460502 106.466202160297 106.092642262912 109.047477852981 110.736792478401 113.673975595295 118.667609920744 123.566559075271 124.384350834154 131.039239406526 126.706259553311 123.777112042433 121.134504633225 124.370865739039 132.359746174857 132.935679070673 133.599305183087 130.274377081279 128.434388165613 125.803736893961 123.695658971977 120.960029575967 118.417578550928 115.270088000913 110.996169257999 107.705875414912 102.557706165229 95.9173336408195 90.1273665961578 86.0947174075482 83.4390731759322 81.7108633209243 80.0751199724929 78.459977599397 76.6761821420433 75.4424037514253 74.5916563812212 73.1614772335107 71.3242878575722 70.0588453262764 68.2703505244292 67.3827452234255 67.0907310119085 66.3815196277078 65.4881683499965 64.6144693415288 64.2435889051784 63.8251043975046 64.3129562674084 66.6265727547276 67.7861734168678 72.2530301220044 85.9051469651196 85.829090548764 85.146872005562 80.3385308990264 79.6939068807018 79.6173234444324 80.5687312354681 81.0779748735678 79.065037219677 79.0448859000443 78.6370940102148 79.2450271158453 80.0776707778309 80.5852840979718 80.8194379936286 80.8439955000199 80.834393017946 80.7860625376064 80.6654317631699 80.1048661108249 80.1726642198765 79.5939626571166 80.3774298366993 80.3731411652012 82.6509923803097 82.9701099324548 85.5185148976826 86.6499243962561 86.3585313159582 85.4004978868907 87.3252713885722 87.0952356437106 85.5825018559766 84.0206988326858 82.8779710959772 80.7557890916394 78.5870644985824 76.7221966188484 75.3181687942355 72.5623672322329 70.9635534477354 69.0223720845612 68.2776508363549 68.6021319993766 70.2465413288087 71.6926188994772 72.9171477840516 74.7350963515329 76.2642615071702 77.4557338944621 78.2957194367018 79.0273502243289 78.6700702763057 78.3967145927129 78.8473659554794 77.9345393700778 77.9740975223498 78.7548549664509 80.4153288492865 80.9741471964944 86.2162780616781 90.1377489419584 88.6777553083737 87.3601483922554 88.5034609340551 94.3355584219657 95.339810331245 94.3300319201527 96.7835344577514 95.2156913402545 95.18913908269 102.795296424616 114.553042569322 137.831268330371 140.146445973871 125.83720505345 117.283825901944 109.345754998435 107.433710294805 100.072098077025 97.2522753322918 95.2570738594995 92.3444043058214 89.6241313824189 89.750243516295 90.9035033297561 91.4065047406338 91.7871004104395 91.7777359849554 93.5956543917247 95.2386981900387 96.1815910061507 97.7869495483483 102.69081826087 111.453238848427 110.494925362992 98.5818730679912 98.9396099560764 96.4812215275358 94.0326172050921 96.2096252865301 116.293733478088 142.283725379183 123.719358215587 129.473351497645 138.394706990897 155.280259090934 154.483762878471 157.134353964657 155.902994004453 149.002277810316 100.412689441963 94.2581209735296 100.793240003596 85.2860110512404 85.4432452377286 98.3538783107643 131.339331507864 128.723846062701 129.303551804726 111.331343294877 114.813014510975 135.865688268257 119.87194925782 84.4088956271376 67.1888551970153 67.1306864365201 73.7053701425396 58.7822818782222 89.4978291359084 127.624133258376 143.36558926012 135.124400422601 120.371698528766 113.957881634615 107.363588377037 101.850865341981 114.135992395207 100.008311175025 91.532880389313 99.1330882565277 82.3530547982107 100.610742845531 99.2502749241649 90.3846656530465 117.354657054489 134.647816328143 149.79814105544 147.435734634827 125.790165840588 100.244115446827 87.1967487656838 83.562373609663 -9999 -9999 -9999 -9999 -9999 -9999 -9999 -9999 -9999 -9999 -9999 -9999 -9999 -9999 -9999 -9999 -9999 -9999 -9999 -9999 -9999 -9999 96.4552223434844 96.1661307729252 -9999 -9999 -9999 91.2566113526678 97.3225462237863 94.116534163955 98.2067020657959 89.8283963272644 92.2434658824389 98.1154341087938 122.619802396635 157.298047808111 156.287384448946 171.271268440538 144.185197599203 151.25432817015 147.517153599764 156.584618230792 176.477445788845 182.276082848663 123.38592132242 -9999 -9999 -9999 -9999 -9999 -9999 -9999 -9999 -9999 -9999 -9999 -9999 -9999 -9999 -9999 -9999 -9999 -9999 -9999 -9999 -9999 -9999 -9999 -9999 -9999 -9999 -9999 -9999 -9999 -9999 -9999 -9999 -9999 -9999 -9999 -9999 -9999 -9999 -9999 -9999 -9999 -9999 -9999 -9999 -9999 -9999 -9999 -9999 -9999 -9999 -9999 -9999 -9999 -9999 -9999 -9999 -9999 -9999 -9999 -9999 -9999 -9999 -9999 -9999 -9999 -9999 -9999 -9999 -9999 -9999 -9999 -9999 -9999 -9999 -9999
-9999 -9999 -9999 -9999 -9999 -9999 -9999 -9999 -9999 -9999 -9999 -9999 -9999 -9999 -9999 -9999 -9999 -9999 -9999 -9999 -9999 -9999 -9999 -9999 -9999 -9999 -9999 -9999 -9999 -9999 -9999 -9999 -9999 -9999 -9999 -9999 -9999 -9999 -9999 -9999 -9999 -9999 -9999 -9999 -9999 -9999 -9999 -9999 -9999 -9999 -9999 -9999 -9999 -9999 -9999 169.742697965041 170.657839511572 171.796264537686 160.003067283721 158.055471283389 150.122352298365 142.66100428498 134.13265102825 119.423662958305 103.789369012372 95.9069492047768 101.454724550573 100.100584974156 107.008086823558 114.166936095333 118.032868710398 141.744201869967 156.843928878111 138.838263101076 151.522712791706 192.00854232645 180.235994687097 205.323157634559 199.587042664385 199.78614813613 184.746682665864 179.172728731693 178.05951225173 154.759578502073 154.801767127559 148.195283702331 125.184629346612 112.051220083467 103.488312672943 104.262583992201 106.29790363464 107.466278545722 115.658322122085 109.684646019227 110.081680500424 106.34862416785 100.718257564587 97.8156339312071 96.9183284654705 97.4352745519165 96.1056400837527 96.6386328339651 97.7453854348252 97.3569694989922 100.128751312531 101.805853393194 102.650237892148 107.197942236778 109.105439572909 108.892296500783 107.431493378042 103.685398745027 101.119479189419 100.249855729673 98.2357484758547 99.5283216374693 101.921079597923 111.551174437824 127.402656702063 124.186598648222 127.211553237587 129.54730295198 125.247136359979 126.723120211197 118.002794130582 121.770902471188 118.563715014161 110.848097827601 101.981255454202 98.5251188521363 99.5785263580279 97.2927881227374 98.992571160144 100.586984779292 104.855148585853 99.2353693257184 96.60092998393 98.7744143765027 100.1004682642 104.120680051089 103.761585322369 106.721457703036 108.258162378398 106.480948178789 107.205624702131 109.2438866237 105.607754320467 105.025099525948 98.6832783408543 101.255384955866 95.9175982506038 96.3220818450747 99.4122605988826 104.69717315694 96.1587720091665 90.6502138350882 89.8361892375548 88.4701595204883 84.2896255065034 82.368658196861 84.926271214548 90.3259973882084 94.6163417735053 102.059075909256 112.359674844866 104.921671500394 105.452432216081 100.292894029321 99.095870549377 102.017384456547 102.96398812542 101.042509523682 100.981287236168 107.457939329803 102.814559893786 100.30236731915 105.180192439337 108.659099447595 104.246736940344 103.358137892434 100.973108957106 106.185128558787 113.683035461144 117.806054453915 122.911297145647 120.192463569408 126.049949361253 132.643183699956 134.680282969201 135.593541828931 134.366741607582 132.931223317394 135.899907656736 142.575212803044 150.350960731407 154.999324221367 152.371353406454 151.884345893059 157.311318746067 156.180047345677 156.75078592871 155.66033993291 151.780972065547 149.457405170205 138.390133795213 136.605225182171 139.751688089419 143.428672596301 133.50170101547 127.592251734622 114.205718614264 111.530222987878 114.747439552122 116.096834394222 114.880399399163 119.809088718809 121.455988795067 120.254622386262 119.795999421956 124.962008417002 122.258325023351 120.240497080488 122.479120485473 125.291716141202 136.298560779576 139.837556373443 138.755721359297 136.478539353029 134.020172475645 130.758420659793 127.298776367032 124.627583866326 122.695735752646 120.941094902153 118.365275791671 134.563596493296 111.668278467049 108.256842478438 93.3098919974886 86.6240867112588 83.3265164538939 81.5440838358972 80.5622971001616 79.3100842510261 78.142305437698 76.9989010140784 76.6870600384246 75.5124345696874 73.6408156859503 72.3412180568138 71.5713063041844 70.4544538735541 69.2833034815933 68.0738621216986 67.5669087627973 67.0195638638465 66.4970285420609 65.7556506906471 65.9072818863684 68.9005907970118 74.6568155324473 70.1101998207106 75.9576009671643 78.5939249582392 80.414202129805 80.849969854551 82.7470438744545 82.0547565068039 80.8595942969701 80.9083936186639 80.5432779074028 80.1318900700742 81.2975146307262 82.2361293578742 82.3677492180753 82.7101100029099 82.6838318857751 82.9028825774137 82.6279284700294 82.4915146553778 81.8620966694098 81.7636840590551 81.5819028120031 80.4641844733191 80.6100123976643 81.5500105139791 82.9927868429203 82.5842451311283 83.8547634175042 84.8159614897123 84.3848327436446 85.1186550303362 86.6252122081693 86.3748671567203 84.5019520098537 82.9554019513082 81.1737725520016 80.3316690217392 78.9715362933915 77.3290177133742 75.7308418547494 73.9904870138967 72.28711263136 71.3394819899926 70.5878123810276 70.4433457265337 71.4799542881745 72.8017087084538 73.6601710495768 75.0620529564267 76.5455401558001 78.3678659288389 79.1550183240763 79.1830745529337 78.9364722075245 79.0920774930608 79.2099436700845 79.199466670777 78.9310215652321 79.6717681796258 81.0673294247236 82.0173811246644 83.872844234808 87.8980877745985 87.8814278759312 87.1523884951849 87.1389963085466 88.5785232673988 88.0105197403303 89.5584737252088 94.4756735588469 92.7079664681599 90.6623544545953 99.6605580230556 109.588949679833 131.229571265446 134.348991454279 118.650475289661 114.553129347706 108.334680254706 103.971116083785 98.5211895694683 95.3214373682129 94.3635413020196 91.1722581924579 89.7709905931686 89.9112656718254 90.0167373801722 90.4369719152287 90.6756042127816 91.5971838151865 92.5052053818437 93.8256856223938 94.736261872658 97.9852519124697 104.080451128737 109.891031510546 109.93293484669 105.88794546376 106.506272287809 105.859162764926 105.155661659632 116.14697788251 113.535960766798 118.829081706645 117.335386705004 122.432633537467 138.373073617354 142.105808988145 149.707963670277 155.442565288914 156.79541080282 129.699075071343 87.5277779897841 65.3391110096697 77.4596195732778 66.7439976126343 44.7413312073323 81.8849455743568 123.922877002269 105.943674333079 133.263501449763 127.922072866449 138.098330984699 128.074920361318 105.413845276067 75.215517120444 18.0784729891936 33.2023438620899 38.9067898570588 61.542429420353 112.945396246412 135.993559800524 143.077954306124 133.980561459481 115.713917774335 113.756643022146 114.200859463932 108.075328346199 123.460668617781 117.231325826832 104.427764976943 91.6785868548302 77.4563222320509 82.2247391734045 90.8688338049216 89.4420372854078 115.979702314437 145.58742914218 151.505764806198 142.266486898844 119.658159976557 100.719375106694 89.6341148186367 84.1095966762047 -9999 -9999 -9999 -9999 -9999 -9999 -9999 -9999 -9999 -9999 -9999 -9999 -9999 -9999 -9999 -9999 -9999 -9999 -9999 -9999 96.9597746957065 108.530803984779 120.802784045026 117.897476575764 111.987645216665 116.066419051656 124.307769081283 132.006213283307 148.638594797712 110.111961952161 105.630800733638 112.259959420253 107.259286910377 113.521511517668 133.72201750446 157.755265187073 163.827989752972 166.652243483336 163.448186977604 156.223976958009 150.650513084375 141.211530779623 138.82228088042 137.682151692177 114.24511625764 123.359461415963 -9999 -9999 -9999 -9999 -9999 -9999 -9999 -9999 -9999 -9999 -9999 -9999 -9999 -9999 -9999 -9999 -9999 -9999 -9999 -9999 -9999 -9999 -9999 -9999 -9999 -9999 -9999 -9999 -9999 -9999 -9999 -9999 -9999 -9999 -9999 -9999 -9999 -9999 -9999 -9999 -9999 -9999 -9999 -9999 -9999 -9999 -9999 -9999 -9999 -9999 -9999 -9999 -9999 -9999 -9999 -9999 -9999 -9999 -9999 -9999 -9999 -9999 -9999 -9999 -9999 -9999 -9999 -9999 -9999 -9999 -9999 -9999 -9999 -9999
-9999 -9999 -9999 -9999 -9999 -9999 -9999 -9999 -9999 -9999 -9999 -9999 -9999 -9999 -9999 -9999 -9999 -9999 -9999 -9999 -9999 -9999 -9999 -9999 -9999 -9999 -9999 -9999 -9999 -9999 -9999 -9999 -9999 -9999 -9999 -9999 -9999 -9999 -9999 -9999 -9999 -9999 -9999 -9999 -9999 -9999 -9999 -9999 -9999 -9999 -9999 -9999 -9999 -9999 -9999 -9999 -9999 -9999 -9999 152.217702515949 -9999 119.651670048932 107.735239532829 96.8836676419596 77.7551907485011 71.0304198939409 77.4337626587091 98.5393124119833 105.871059027909 107.00996224972 127.518166267725 137.914744834305 139.380503365698 139.540969488943 156.51400450485 145.552578700068 163.578486348642 189.308448518837 205.198171722496 195.077009355344 185.196301554333 191.12510204613 183.05438816895 163.700813942991 170.150136619391 161.636333033777 118.614971064283 121.931841772807 103.168008196658 104.104585184853 105.30244793011 106.744314207729 111.264342131915 115.2446726559 111.508347284566 107.075351718508 104.211555724444 103.694690204091 102.49241881625 100.691799884241 99.400280886423 98.7575565751567 100.957180760531 99.2508202501734 101.256583971216 104.823921721396 105.069035033196 105.708080665859 109.60086502907 110.943025455883 107.669897528764 106.4632419671 106.018850085311 103.193406074978 102.964813248406 101.740025250599 102.79526207759 103.851406896641 119.029358469349 115.794692740642 126.574839338818 136.186792778146 131.890740058154 133.862499081573 125.503983127093 129.859540241193 111.269472141909 104.07997067517 104.097630747562 104.889091248139 101.80707740258 102.779753990115 103.949620451359 102.611760826829 102.99334796962 100.934143853146 102.578951237312 105.343203236086 104.692517978739 105.431230448442 106.222407402885 104.683677360701 106.672155160827 109.030780728046 109.100368493339 102.160204167281 96.8111455648952 97.5427639074874 102.134550565539 100.99051684711 97.0954604925168 99.033932454286 103.039617841115 108.453552250839 102.957281941261 93.7126527071517 91.079006248662 85.2686815473618 84.3884170773094 87.1766837286643 88.1205743686699 94.2279844788035 113.858158563123 120.644303690238 121.613781940892 110.428277869837 109.436575979316 103.713248572288 105.384804392503 108.162362246122 106.226251738148 107.08898293404 104.72292117353 113.413369732835 112.018287930109 107.370778550494 111.688109470207 114.288776686664 111.216623353606 111.401184392168 109.771003179081 107.890789831822 114.378551297407 119.316812203172 121.770906301084 121.733555430685 129.294429239271 134.606103193889 134.300354433739 134.762379282546 133.233425693258 137.129945761771 142.399085701733 150.561727632949 154.470453735924 154.743562594671 154.613233606461 153.907095175183 159.166184682727 157.922113722269 158.322733752179 159.502392684215 156.838543277014 157.810778845776 150.57905213703 142.864715616102 144.224213303995 148.455723586774 135.385346680871 126.012627628126 117.651884661759 121.157050918398 122.39343195985 119.114855936425 119.255182661232 124.011089143735 119.066724065178 119.426401966348 128.633329942462 135.624381541542 132.617231126132 122.10752497366 118.836070818669 124.968440990219 143.375241402477 148.192386807019 141.665672883923 137.597059391724 136.121635904297 136.086880303904 135.109408450237 132.155667461207 128.401662680687 127.958407690618 129.319979632958 159.15372106994 127.708656557748 133.318584684949 97.8753869283846 87.1295230243674 83.1836232394438 81.3147481017326 80.9531296753755 80.4649011743218 79.5192675983967 79.147394324979 77.8324370266291 77.7169446204729 76.3872363645323 75.1433648178002 73.9200432740346 73.1732717739542 72.3903472274388 71.100472128939 70.2399282341192 69.37068648859 68.7190843635794 68.3770881087265 67.9119696592867 68.234362872725 70.0165433511748 73.1868203536253 75.32758476861 76.3662850155076 84.6997893950533 79.47509647493 80.4278885777129 83.717234675511 84.1595447244562 84.5823531423346 82.9869720103392 82.4218904910214 82.8030495742525 83.9896557682492 84.4066762970462 84.5624050522439 84.6466737210844 84.051741638438 83.986166389618 84.1591799020103 83.478382392486 83.3721239655109 82.7762556287556 82.4112565694563 81.6866558334611 81.9558514978231 82.376301978799 83.2982992269135 83.9628653294108 84.5812264308555 85.0705344608682 86.4090480768195 88.3057318980968 87.6781040843466 84.8800369935405 82.0436169938527 81.6400985344618 80.7255621189897 79.5430724403003 78.4666433520587 76.8515404489567 75.2789825998521 73.9925333041817 73.3029385918821 73.0271831778539 72.5442614248724 72.5741421806954 73.7698196976366 74.968530457339 76.2483882609511 77.4865949807378 78.1776494045197 79.1033639678721 79.7306710705928 79.7002437678088 80.0642262686497 79.872073207841 80.3936137122896 80.0133199685195 80.5251706177832 81.4682681467915 82.4214464145537 82.5537241298079 85.6349218351449 88.5742057472763 85.3226288083327 89.4272274912661 88.0011909285561 83.986008841271 83.8789494145182 92.1148993806638 89.0139745771021 88.049221689166 107.193637090483 122.565005816981 116.061625256561 111.538100419524 108.798147788142 110.052384201319 104.577019086078 102.460417858191 98.0457043176797 92.9229883845323 91.668588887427 90.0565442973468 89.1433018333928 88.8118474627036 89.5206443935299 89.5419110507307 89.4988040325702 89.5697730409255 90.8173548952563 92.3533066276072 94.6020888073051 97.8882040912285 101.317346082863 104.572001654816 112.323159513129 116.646091327716 121.133692012133 122.167575526581 115.404958400443 136.171154716345 118.567208903051 112.008918300365 135.607179118132 146.595942381424 156.609133721032 151.382302716316 158.258946762795 161.112265454069 145.108368023945 120.777293539849 77.5221209022355 60.4296125986219 57.0706608445936 70.6130731911791 98.7936147956686 60.4092966398103 77.9861490913333 72.9759080667513 73.5349988956477 55.3953399819142 125.127706741937 134.645727553481 44.399621560931 17.9844269387058 5.94347210972065 11.0239022430708 12.1977096559647 37.5650621268866 134.609588927778 135.781154382364 141.587975455516 134.440431666932 116.475315183083 126.087225260759 125.099588636246 122.26858800866 124.810867855197 110.966160962765 125.956639285449 105.581974347536 111.394268568574 90.6579064894298 89.7549282250795 97.4506728546418 112.863626401416 138.908532253909 141.632090219058 134.236357781998 114.784958909325 104.475492878472 94.3012275330656 83.6995409310003 79.9611289445186 -9999 -9999 -9999 -9999 -9999 -9999 -9999 -9999 -9999 -9999 -9999 103.014985363983 100.179538773653 -9999 -9999 -9999 -9999 -9999 109.257933200954 122.731558338199 136.029641556483 175.94863232382 187.081288142434 180.025690811333 167.969969702382 160.735424252155 162.939962775909 161.155069121156 158.304163859349 167.985340671367 163.064488272101 123.452122397229 116.640189081985 145.717823767276 159.469187563706 163.659516652309 162.175642920976 165.237652180359 155.804672109246 140.383323630841 131.011655998174 123.130973414161 111.751843182816 112.040084326312 -9999 -9999 -9999 -9999 -9999 -9999 -9999 -9999 -9999 -9999 -9999 -9999 -9999 -9999 -9999 -9999 -9999 -9999 -9999 -9999 -9999 -9999 -9999 -9999 -9999 -9999 -9999 -9999 -9999 -9999 -9999 -9999 -9999 -9999 -9999 -9999 -9999 -9999 -9999 -9999 -9999 -9999 -9999 -9999 -9999 -9999 -9999 -9999 -9999 -9999 -9999 -9999 -9999 -9999 -9999 -9999 -9999 -9999 -9999 -9999 -9999 -9999 -9999 -9999 -9999 -9999 -9999 -9999 -9999 -9999 -9999 -9999 -9999 -9999 -9999
-9999 -9999 -9999 -9999 -9999 -9999 -9999 -9999 -9999 -9999 -9999 -9999 -9999 -9999 -9999 -9999 -9999 -9999 -9999 -9999 -9999 -9999 -9999 -9999 -9999 -9999 -9999 -9999 -9999 -9999 -9999 -9999 -9999 -9999 -9999 -9999 -9999 -9999 -9999 -9999 -9999 -9999 -9999 -9999 -9999 -9999 -9999 -9999 -9999 -9999 -9999 -9999 -9999 -9999 -9999 -9999 -9999 -9999 -9999 -9999 -9999 -9999 93.6135622283783 87.3994007040721 64.1594964652784 57.02361966196 63.8416358428705 83.5543073994496 97.6261540008629 100.169565771613 105.466197846853 120.083003987853 143.325472064607 151.799983254051 165.232910268551 139.583021805027 141.374671535191 166.929285747177 198.666595759642 213.56028326126 203.259543294869 199.20510342293 179.742768501433 170.4969372431 162.563916909243 146.347849919703 125.731281951586 123.393936380055 119.243759165788 103.675043488495 104.571542611641 107.341004213373 111.46862611856 114.170407492093 112.501516875471 108.906940008805 108.484874756831 107.904744606292 106.208423541086 103.588975021761 101.907228966651 101.460096845674 103.816292864614 102.28626339688 102.341706462374 106.216926176372 105.064486569618 108.601683799184 109.716545771416 110.869119694796 108.635149431719 110.075018094971 107.783614172429 107.328260311097 107.669900754673 105.899411678521 109.270464825464 107.278847920045 108.945279527267 116.888200196018 133.987947549811 134.412320836245 129.526389061746 122.461181384223 112.347024936383 105.434701368725 103.805859185642 107.717040218603 105.518437764727 105.019088017367 106.989323894797 107.848542872664 106.654948304638 102.418055902253 101.046934825406 101.003174986082 104.552727817791 106.61083656638 105.167331510461 104.494584040936 107.313700713409 113.013786414643 109.686433363309 103.812971922528 100.297825878962 97.2353817389948 93.6617137135774 94.6194111915282 99.5198194030766 101.664650988824 101.954747028388 105.805950818654 111.45995932239 114.95128834234 110.439407348624 99.7347072352855 90.2765411074299 85.6046292286925 88.5069421762672 92.2740221929215 90.6736388572064 114.355089589079 117.453130257343 131.603686256431 117.897434303793 116.887653693156 112.801313090104 109.231703146663 111.251973922049 115.209563171579 113.563131785898 110.670703875288 108.435254365481 115.847268850457 119.323745087315 115.69566826376 120.222947769664 115.457159046659 111.076097600434 110.559736105575 113.8723950105 111.446769602071 116.563186266787 117.739887769651 120.511876634995 124.824572583522 133.13943520503 133.9300044493 136.641664407915 134.245851044989 135.823386706445 135.705976771568 139.56884240478 149.051441237832 156.843746401752 157.961716166574 154.172156427689 157.728378877018 159.029463484394 158.689607917694 159.791100048311 159.928269678951 161.827105894398 161.080850089576 159.948053667601 161.231607465395 156.658123353507 154.390517433725 137.016851963423 129.051149080702 122.793883499001 126.03526241022 123.442821317899 123.77322015337 125.099262412125 123.566889166855 119.263769159389 130.58662458429 136.744937849013 141.046493487756 138.752592623648 120.350311109256 119.076774753137 124.882000442763 140.879470338445 152.911947630144 146.117322874012 139.263370585874 136.085069077163 134.789601801283 138.307657817655 137.179142404544 133.930199306311 135.73936184849 160.636020833899 165.390836665228 151.648260643211 131.765133143726 103.40394385011 86.5666076558853 82.5741565194598 81.1633820759233 81.2295558350923 81.8970457861948 81.8859784420393 81.6474589122702 81.232179479021 80.5145085738744 78.966200438268 78.0394421454041 76.8226150456847 76.1789557681271 75.4756620220034 74.2137822810959 72.7244685287969 71.9485118507006 71.2848241009179 70.4277709063642 70.3691164154258 70.3437248007383 72.0267712289437 74.0184565306855 75.6048012175429 80.1544641575322 81.1706314405067 80.3893441784674 84.8868341520258 84.6315406876062 83.4771219130645 86.8074253912358 85.4400519188359 84.5551655266169 85.3867817853511 85.4572577883394 86.3382926741019 86.4109799642289 86.1003836741944 86.0176804485878 86.1348288331781 85.0265291914564 85.1535821465356 84.5660590596914 84.0435805157696 83.9080210668923 83.5459014692902 83.1955906077081 83.842131515257 85.1181162856892 86.0572849977016 87.2194703671357 88.6353641284317 89.5660296271065 86.837770503672 84.8419925945579 83.1693226806581 82.5734798738573 82.3007675926843 81.9813266535968 80.8849966515376 79.398148242632 77.9632466003811 76.5379147133256 75.6041801858415 74.7249890879765 74.3041471246244 74.4617621977195 74.3595164114733 75.1602274183437 76.0815427144257 76.8135589470909 78.1270618079697 79.458696989933 79.6666862775452 80.2977277276725 80.1339876063252 80.5280153915928 80.7617705534107 81.0663942121044 81.2038770144581 81.7146274314345 82.2945930128877 82.5894636874577 82.7078176669695 83.2910183678715 85.8061797441531 85.8375769810676 89.844893140299 89.8591214734052 88.2456332438677 83.9577019478933 82.764692709502 85.0809644915284 87.7110804184585 97.6808016625285 101.495725579951 101.162587165121 103.685579936446 105.682860438309 102.172953417932 99.9870801791144 99.1855780106609 99.2100162199279 93.7181307111892 89.891439233572 89.0602450158104 87.5516000494913 87.3198789879748 88.1498640099531 88.7065384722378 88.7064567696598 88.7262112836929 89.1064647135673 91.0510545632685 92.9931794779927 96.3081943559025 97.9934212076124 102.150535723237 110.67332150289 119.415002231255 140.028989906222 143.404462620734 133.962709396566 142.458961543885 123.385973356748 128.673911162967 145.833293143818 159.62150964922 165.940374664028 163.240566118978 165.262183552652 157.694173857018 143.24190751306 117.810913028162 100.892342883309 93.1560580368118 86.3206588265473 104.348151861434 115.92295736779 68.3409583871558 23.6601170443057 8.15604863634735 55.6013755253254 113.92667925731 133.007026466576 137.586382475348 80.9095999916536 76.5860784962325 77.2546735286854 42.2530343881493 49.6974449513107 54.9113981280883 117.516065606748 137.335009274603 144.105133026736 137.1279394419 115.646570949684 131.791510353575 133.989592005193 138.226474037337 104.254641294084 110.506632302196 116.58709774688 124.029953654508 113.226035071428 125.607471945541 124.695866851276 118.081911626761 122.567690010904 131.101524433277 129.246880441101 125.837847538359 112.129792959691 106.489910347662 96.8386171875791 86.8705914208129 79.8913825673636 78.3153951000012 -9999 -9999 -9999 -9999 -9999 -9999 -9999 -9999 97.3879480376585 104.491731069278 124.503765517775 114.285037278029 99.570949640642 100.713770465742 92.540228798862 93.8921314404364 109.229317286796 144.944867434308 187.710177928832 134.555745133374 104.708648971779 153.823600227398 165.63077988091 165.409329828314 172.794522312433 175.075928861967 163.33089940102 157.235534182155 150.442781534676 132.972607323407 119.767254604181 113.077978980778 111.613832662642 117.528699185471 141.05372890612 150.938397719371 152.743341999172 142.566637648251 120.570462609926 115.244809050912 111.756175311615 111.847043111382 102.23245279843 -9999 -9999 -9999 -9999 -9999 -9999 -9999 -9999 -9999 -9999 -9999 -9999 -9999 -9999 -9999 -9999 -9999 -9999 -9999 -9999 -9999 -9999 -9999 -9999 -9999 -9999 -9999 -9999 -9999 -9999 -9999 -9999 -9999 -9999 -9999 -9999 -9999 -9999 -9999 -9999 -9999 -9999 -9999 -9999 -9999 -9999 -9999 -9999 -9999 -9999 -9999 -9999 -9999 -9999 -9999 -9999 -9999 -9999 -9999 -9999 -9999 -9999 -9999 -9999 -9999 -9999 -9999 -9999 -9999 -9999 -9999 -9999 -9999 -9999 -9999
-9999 -9999 -9999 -9999 -9999 -9999 -9999 -9999 -9999 -9999 -9999 -9999 -9999 -9999 -9999 -9999 -9999 -9999 -9999 -9999 -9999 -9999 -9999 -9999 -9999 -9999 -9999 -9999 -9999 -9999 -9999 -9999 -9999 -9999 -9999 -9999 -9999 -9999 -9999 -9999 -9999 -9999 -9999 -9999 -9999 -9999 -9999 -9999 -9999 -9999 -9999 -9999 -9999 -9999 -9999 -9999 -9999 -9999 -9999 -9999 -9999 -9999 -9999 -9999 59.5410575756414 54.598614506204 57.8973957414898 74.9044883344177 85.6188677397608 87.2523060508618 87.0862538871784 103.463654553065 125.162907367713 151.244581820075 164.27949400502 131.970759487444 142.825219680695 167.301729293546 185.255326035733 220.507410913864 204.185484709334 199.878470191515 185.36384224496 186.679361052172 177.347302053559 155.043496897681 133.894410205357 112.551207973894 105.309416432535 102.175752507092 101.843513210035 104.474162851274 107.367254603149 111.508420565552 110.616642998635 107.264391890555 106.002548426642 105.240038303156 104.753578737099 104.389845749374 103.09815704831 102.23803648437 105.415861268251 106.3664456955 105.322189938102 108.051763834241 108.137479699804 111.322693263314 112.263698612502 113.547716912832 112.582695136515 115.123365741388 111.443496157625 111.806909669162 112.463986244913 110.315175619968 112.04979212058 113.079393407107 112.842552368695 114.417638059576 116.001818623982 116.212600501254 110.60271127382 106.156872806258 104.39238793213 104.427812343931 105.06924458927 111.524404433311 109.11288760504 108.518750347496 110.882239293087 111.982870661134 110.658892574995 108.000110029755 106.831381990909 103.057970165708 108.02864640432 111.084994359752 106.582853828387 104.076679390514 106.828178704417 116.339367704773 107.575811858219 98.1050941923287 95.9588266768355 99.3658961104756 93.2772527272085 94.9074499687256 98.1414339793025 110.492322165592 122.36663912192 127.581921944046 132.4897395566 119.50626034752 103.037861329531 97.2191833467399 91.5413507911626 89.9302259559343 91.8384756648153 96.3768987642163 112.953571200092 122.359454265412 133.744715342097 135.651463599112 123.822620990988 122.694972554742 117.977141430016 114.701118750474 115.807741507365 119.896394139355 114.324413783392 114.044089453683 115.548359870363 119.427878918581 119.123643569193 124.02124996318 123.20600127157 118.786623333378 114.520061294653 110.862649710805 109.812931285984 112.285978610005 120.742449422731 127.128230829119 129.315067071169 129.907313380962 133.841621955458 136.230909099883 130.998853030375 130.758639232915 133.638549830695 134.50361431744 143.737704689077 148.461757036217 156.025156195228 158.741798054636 155.603336263958 157.676665521211 159.229349123403 158.775074805781 161.390464460508 160.571664389984 160.794694438512 169.319765384044 166.121140263488 167.19681670365 168.070170158308 161.279666996566 144.193606622796 133.508004085439 129.151362398989 130.06695027527 130.78017306604 131.666881253253 128.373242527022 118.768902383508 127.551674332808 126.940098424281 135.930663224793 133.702967857616 130.749558787166 117.819351500789 117.503353232473 125.049216575392 138.565133600269 153.378699420062 158.407014489179 142.044012924793 134.759967853396 134.585217394099 137.31439714173 141.650506064354 137.214578175797 159.54150312725 167.708751463339 157.065322009236 138.225399655103 112.078451571314 90.445130862618 83.0920681364386 81.8198215484264 82.3421605565694 83.0121121485967 83.2598704969178 84.0404172350192 84.4423015987701 84.0143915815425 83.2512060993701 81.8250486390447 80.7873452610599 80.5768483563861 78.9932965309148 78.4622976589403 76.7762107205576 75.8192390634732 74.3923125431076 73.8804292666621 72.8296964615215 72.9413965695616 72.77971925848 74.7229926554668 74.9474812225759 76.5521028180237 80.5365249851786 79.4303429633917 81.8091053988158 87.3001500116918 85.8692419744353 86.2168600370004 87.1703713845878 86.0383535073526 86.3242967769119 86.8391525868039 87.7859790355282 88.034111229703 87.6554316908803 87.8744872016111 87.6276489186696 87.2583483759202 86.6314448082614 86.6057501739654 86.3381830052901 85.396040894998 85.1488015106858 84.7661670920502 84.942555090145 85.5193960763983 87.6426936497464 86.1183466915484 85.1435809380021 87.1234182143128 87.677918429031 85.6492046609165 84.3094402503129 84.0332135901964 83.4732107696811 83.0547203322486 82.467951540288 81.4480269178177 80.4251581657502 79.3645661888502 77.8473355578393 76.8412465885248 76.2271473595055 75.9520741455248 75.7029068914794 75.9509911140763 76.5946242621404 76.9566799489792 77.8698380696203 79.0635539085503 79.8481683897851 80.2395621759493 81.1580225532688 80.9985441318786 81.6533016885244 82.2088765119297 81.8827762504381 82.1740324146628 82.3112643928147 82.7528433914869 83.6333895567309 83.4154822025377 83.1299719137683 83.8416557300608 85.8443556536829 84.8891930937606 84.4024550566541 83.201764361815 85.3955232756846 82.4374022312357 84.0930980353224 88.3873080377126 88.8757537166176 96.7078924063835 97.473027599007 99.4838937544204 98.7689077237002 98.3129979408055 96.905028908859 95.8726902733041 96.1503448875767 94.7876899021007 89.5677267251899 88.1302951932902 86.334179039059 86.3742469648896 86.8732445100378 88.1644303345206 88.1636209631774 88.9780409611816 89.5240731299546 91.2605639593506 93.6703476102916 95.8321232859914 100.565638018009 102.794153493771 106.167385550303 116.001238599653 150.950953659963 173.54966597321 146.431348055074 141.996093150282 125.244987242159 139.658722516596 163.841043280115 162.431110801915 109.633567539486 163.51070377433 150.697980490829 161.421131697184 158.787538205581 149.848517746661 141.540385615947 106.012260845897 119.614995130462 131.009024781905 114.54004637004 89.8522821653575 35.978669230674 22.1048768914461 63.9729442212245 104.934518138543 143.215207764946 132.941896905401 117.482582285454 116.076077123097 92.411616926649 92.9783360454394 73.5840183821232 59.8176135058485 60.4389499830648 145.39237824372 146.083659055195 130.978890340354 117.235617596193 126.899071238262 138.20997411948 129.313752261047 125.244739632762 126.224869534548 125.215018760401 113.643763900202 111.532636345212 117.304868830625 122.298696925976 125.029387829053 128.893738278078 133.178362297698 141.276243146618 135.081526771212 124.04039678586 115.713215312399 105.729914488891 94.4617482540457 86.5190405074228 82.6273205066889 78.3442768814346 76.3753294027343 -9999 -9999 -9999 -9999 92.0594980459341 107.74443480211 103.337881502181 117.138163622588 128.613157925283 138.63411225699 143.347930272509 134.577371050335 130.874432241602 112.742350805901 120.525438778392 174.329720235958 158.549488791933 123.78955732667 131.645207200827 162.262340660347 178.143453418807 177.029123582623 174.789935807241 174.239158393189 161.6834351531 148.072375684193 135.962073246734 125.317462835901 116.445188373463 108.771145712423 103.605343342806 100.992923639523 98.6624140494534 100.731658940419 112.760747405672 110.133118763182 101.486964810443 96.7339544226937 100.167191438099 102.551449357793 92.1206590654217 97.0135275851427 -9999 -9999 -9999 -9999 -9999 -9999 -9999 -9999 -9999 -9999 -9999 -9999 -9999 -9999 -9999 -9999 -9999 -9999 -9999 -9999 -9999 -9999 -9999 -9999 -9999 -9999 -9999 -9999 -9999 -9999 -9999 -9999 -9999 -9999 -9999 -9999 -9999 -9999 -9999 -9999 -9999 -9999 -9999 -9999 -9999 -9999 -9999 -9999 -9999 -9999 -9999 -9999 -9999 -9999 -9999 -9999 -9999 -9999 -9999 -9999 -9999 -9999 -9999 -9999 -9999 -9999 -9999 -9999 -9999 -9999 -9999 -9999 -9999 -9999
-9999 -9999 -9999 -9999 -9999 -9999 -9999 -9999 -9999 -9999 -9999 -9999 -9999 -9999 -9999 -9999 -9999 -9999 -9999 -9999 -9999 -9999 -9999 -9999 -9999 -9999 -9999 -9999 -9999 -9999 -9999 -9999 -9999 -9999 -9999 -9999 -9999 -9999 -9999 -9999 -9999 -9999 -9999 -9999 -9999 -9999 -9999 -9999 -9999 -9999 -9999 -9999 -9999 -9999 -9999 -9999 -9999 -9999 -9999 -9999 -9999 -9999 -9999 -9999 -9999 52.9257464622736 53.6948476894594 61.551853465972 63.0384393866312 77.6170237338574 81.1106611244819 102.420572573932 123.981185868088 133.715312510866 136.355626603784 138.520604480747 157.104405390442 185.093479725866 179.424287621006 210.812373322177 218.555091789389 214.085175475237 175.857355759446 182.222090375461 180.018052432089 162.285207485421 126.603200632825 109.950765247206 103.428627216465 99.6915157790658 100.647512254229 101.198174652191 103.211360885763 109.361182749459 105.779114079241 103.23064621858 98.1098372212503 94.0012094968763 99.8365270037832 102.674909258874 104.858560929766 103.351934860301 108.136752591082 109.369577493179 110.133080903265 110.830117042733 110.949434533307 115.353786815274 115.602612972201 117.152695685916 117.341174038651 117.79776111778 115.822702916191 116.408396298839 115.910971411091 114.227197971906 115.744035268465 116.672321794423 120.112675277689 116.995003235535 116.824953286618 118.562974408617 115.502796433109 114.766587672675 108.158568340635 107.077039946153 109.714670319492 113.013369868264 116.44188222782 117.158832014285 113.971929924753 115.360106165113 110.557735011545 107.724928851621 107.252202978216 103.281423256106 103.550606025441 112.208319614392 113.748212504313 109.781779435181 106.152000736716 111.512408647022 115.503464533184 104.876079045279 94.9920519550941 96.2788486238277 93.5845574389456 97.4227646450126 103.130993482417 117.872676199139 116.723950935127 115.487036368973 110.7370538454 103.581489338573 99.2361546794674 99.7605395619275 95.4709760670244 96.4841938800264 96.5978002465884 100.431074367729 130.278751081811 133.728207957055 149.890438105494 132.677059887733 128.868641991521 125.765357098354 121.196321368095 125.237214642567 122.206157343941 123.143522376767 120.491268350303 119.143499930506 124.058347431183 129.691188609569 126.069008389391 123.725150115327 125.00243693948 121.218539325659 114.393715929349 110.670778548597 108.422101063624 116.62050408788 127.388693514011 131.478548005058 129.748600296125 131.658287129774 133.166532829315 129.157407923153 121.104655842727 122.871100596323 128.34966920418 136.38884464337 139.839161005868 136.472298969895 150.160958517177 155.89745490273 157.990405538343 160.772472868416 163.475793944607 165.083798018184 165.267270307533 168.895503152646 169.920577066187 173.137892342947 171.635437415608 172.043288013036 183.502292892929 174.681036181537 154.69138119627 141.690146837276 137.858431309597 136.852421590534 133.007430525935 130.121342833086 126.505183863981 121.079661888328 123.141841101675 121.752877749086 134.049316649827 140.75677366554 128.553677178439 117.188284243899 125.300755445095 123.653909876817 124.357799914506 146.563395018105 138.157275114622 131.264253879679 130.877850491634 138.771637097335 140.916970628925 141.302438605277 142.402309799193 158.850828479226 169.264230921254 153.851224017903 124.467943874672 105.261245277675 87.2627480541571 84.517546760125 84.997520393594 84.458296314124 85.7396730482445 86.7075114183158 87.4499627029821 87.9088402168833 87.1026786335452 85.8643823774945 84.8433529172407 83.8477352306696 82.4367350142229 81.6819528111713 80.5449739205519 78.952599902042 78.0095656626831 76.8761681211651 75.6927737139619 75.5030446684158 74.632307149886 75.5079278521738 76.3364178665409 76.634788247533 77.4697525410645 79.6109584229636 81.017887781445 84.4773910435539 87.2309739662524 86.4682884072326 86.608355754395 87.7046388562186 87.94646439874 88.3701324964068 88.6815451761777 89.6192944841316 89.634019187169 89.2809950531795 89.3781780318463 89.1599374203811 89.0567357836063 88.2346447033375 88.1269622812842 88.1726963111963 87.6354667026532 86.7804669880556 86.1898682783832 85.5115928206699 86.1934772114546 86.1822924761041 84.7843357863721 86.0972614008377 87.0559482285376 85.3124043209895 84.4643516188947 84.440841700698 84.5225274947989 84.2003255312204 84.0254152939122 83.6459222853939 83.4615854247108 82.2375004707599 80.2783342895738 79.142461198561 78.0054156685993 77.7637889059143 77.6970041191751 77.4893291723079 78.3061394263492 78.4103928028997 78.6788183140673 79.2658994478172 80.019815404097 80.6212027451524 81.0115882358798 82.0120994662547 82.4892362465996 82.8496967727089 82.9718397739527 82.6605448938059 83.2840033969112 83.7271374267089 83.8973490781825 84.0687694156109 84.1155737454674 84.1633173742352 84.1150090524659 83.6604164648315 82.9517262452493 82.7795611748716 83.127373126585 82.8041275929667 86.5301189836611 85.1628236694483 86.0984378298034 86.9611505327062 89.6456814000046 92.1765281863707 94.4060260014443 99.7451301410346 96.6453607736743 95.5018209255812 94.5177742106205 93.8222828687187 92.0373572087726 88.736260400025 86.861037008885 86.6831433940851 85.7420705849992 86.1221174402071 86.8858238875596 87.9295588056689 88.5308685560815 89.2293145134383 91.1108855118722 92.2433479888743 96.9391597228189 99.2156345616797 102.752092364727 109.241432664277 114.165473277919 158.471723760263 185.529008140677 173.470320911415 155.024248054296 142.980509177005 143.106535746765 162.0740702001 173.927215835391 153.789151451127 169.307567021077 150.160482571604 163.256817097832 155.411568693965 158.336842141071 158.108692236463 146.72038386421 142.271600709634 119.835221936687 105.371104279076 90.2818701737772 73.9407420284924 68.5608540411058 79.1347825204466 96.570352518705 133.965298944345 140.051614604897 142.296916541125 141.987049427887 130.579431899558 69.0771894428017 83.5052450707749 52.9623489749466 20.7589652680667 137.323472225919 147.492942662283 125.683127753103 120.870152045072 128.165344150709 137.329046835073 126.767209758309 127.167850283293 128.802404910682 130.563394579616 117.289062634735 116.656731545918 112.381544279332 112.886747890323 124.411738124663 138.989333157778 144.022951506301 150.822244088168 163.258689850669 157.462416491679 145.864557099551 136.623987042904 120.939149340522 103.698580359728 93.3209999240428 86.2379739769254 84.6231626772474 79.7345638065779 81.4577140152165 90.7425361501936 93.0091791702821 104.979386814366 124.133967873843 117.321180716343 130.187562561769 144.420947588749 151.250228934128 183.371040324486 171.582317671792 151.343540410354 138.486704060316 138.688000491329 187.702471106694 146.571571826225 149.473953281319 159.755562287193 173.676429518656 180.885083141244 179.444261079401 177.076001126252 173.658991877785 163.269116647683 151.701773990297 138.932810970188 126.948439118515 115.992622841487 108.966985735623 100.889059726134 95.3513563437533 91.5190880763578 89.5933132757711 89.6613376878149 88.8746996669898 91.6426111590728 86.7215956820232 87.2032053959209 84.0052945973687 84.6963082566944 102.215439711099 110.773857743853 -9999 -9999 -9999 -9999 -9999 -9999 -9999 -9999 -9999 -9999 -9999 -9999 -9999 -9999 -9999 -9999 -9999 -9999 -9999 -9999 -9999 -9999 -9999 -9999 -9999 -9999 -9999 -9999 -9999 -9999 -9999 -9999 -9999 -9999 -9999 -9999 -9999 -9999 -9999 -9999 -9999 -9999 -9999 -9999 -9999 -9999 -9999 -9999 -9999 -9999 -9999 -9999 -9999 -9999 -9999 -9999 -9999 -9999 -9999 -9999 -9999 -9999 -9999 -9999 -9999 -9999 -9999 -9999 -9999 -9999 -9999 -9999 -9999
-9999 -9999 -9999 -9999 -9999 -9999 -9999 -9999 -9999 -9999 -9999 -9999 -9999 -9999 -9999 -9999 -9999 -9999 -9999 -9999 -9999 -9999 -9999 -9999 -9999 -9999 -9999 -9999 -9999 -9999 -9999 -9999 -9999 -9999 -9999 -9999 -9999 -9999 -9999 -9999 -9999 -9999 -9999 -9999 -9999 -9999 -9999 -9999 -9999 -9999 -9999 -9999 -9999 -9999 -9999 -9999 -9999 -9999 -9999 -9999 -9999 -9999 -9999 -9999 -9999 -9999 52.2788554068857 46.2044876040574 45.8217660461837 54.1898271846252 78.360201570133 91.0726705139083 102.074551539525 164.368840179333 191.238580313671 178.802353785085 129.627835059253 179.801935256219 167.678980322138 196.94441931602 220.301579634492 191.883906678217 152.043169985889 151.305944375127 148.764216723027 155.85867688648 126.20639739358 110.781445537456 100.895590035703 98.7383729529788 98.834176817968 98.9054740004313 100.916493949287 101.322592421538 99.9699085353874 98.9463404892378 94.3004796173328 94.2182391379542 98.2429963016789 103.729564608796 105.552284013215 106.889427973086 111.904703205078 114.150790564091 115.779850574006 115.711367155657 115.063223042271 117.706308993748 119.817989338332 123.099615661738 124.169082420738 122.440886823128 119.48991339379 119.984656187708 122.300663548144 119.111649697439 122.420717101914 123.131051760344 123.532452819084 122.773707920043 120.994748076147 121.35120991341 119.402412302123 124.213384663272 117.549251277875 109.831524197013 111.376763938837 114.83125889828 122.168636869824 123.782476987536 120.831690083535 118.322968604823 110.721934823106 106.707400141218 107.991812542339 102.779677899999 102.377354150487 113.987006698994 118.352514213698 113.636569826065 107.72935765962 107.107427518349 111.921740037722 105.131803095958 99.1014454506486 93.9340781837184 93.7725482026018 97.4689722722165 98.4260299788883 102.585611259631 104.177814201367 104.878198782133 108.847916558713 108.707671787861 104.655173112101 99.2108223384 99.1450793889885 97.1437927154921 94.7176570929277 99.1589336536372 134.753062396277 136.072016831051 152.316052871507 137.961371381321 136.204010604151 129.42950817717 129.863070491412 130.498393818796 130.557870096673 128.798862064154 128.322963177111 125.494253309173 133.026755384302 132.346724337536 127.436618660527 125.560385517201 126.210887502532 121.93229102533 119.181697491095 113.315181317133 109.968261320801 117.795663922929 126.634639188124 128.440459959118 133.162806959133 132.947628317697 123.793206929383 121.997259486448 118.557086568304 115.989446092125 123.536967710736 130.795251136588 127.523077517768 134.538908338446 144.688586002784 155.142610435529 160.879142453916 162.883252667969 166.154319696098 171.322061154874 173.760915616189 173.780697597866 179.14073472623 182.195445234503 177.307022066395 179.096117593536 185.443363222239 170.570112120958 166.732417927333 152.208577245308 150.598748212756 142.875121786145 135.60936901368 129.367685145672 127.140920419256 123.956342014802 117.493713442867 120.841854730133 139.822023319648 146.518200237253 129.534935293256 120.588623707883 114.514448828833 115.623891579868 121.350953291642 123.414546312849 137.11891013634 134.386527983863 135.444636004486 142.531166958807 147.455732287283 145.918244778477 150.965681648663 165.382065757066 160.499305721642 145.196635685734 123.017761080324 104.252246222398 97.6763679191911 93.6428635037596 93.4087422631063 88.738434192611 88.6562179345658 90.2348026934201 91.1711931753724 91.1678311108882 90.1419631556934 88.7285518301686 87.2181322957138 85.5696826015091 84.7409515584489 83.6853941462132 81.8755837394057 81.0923160609861 79.7696163003693 78.9946484557576 78.2874788734945 77.6786468079557 77.9438837017054 77.4618729781973 78.2041145109303 79.2133828889408 79.8642010673966 80.5742657945732 83.415594796261 86.8503144852322 88.7662846501958 87.8060632431032 88.645156785652 89.7576970476603 90.4709868564652 90.1062092285017 90.8917701586198 90.8079139816934 91.3620495991499 90.9057418408604 90.7482458697341 90.6725982777856 90.3245823492116 90.3872129821876 90.3273353394516 89.8314044684742 88.8818306157902 88.4521566175162 87.7318485877761 87.1198550498991 87.7923461059653 86.5152390986239 90.2762818460143 88.8479434015499 85.6455392237782 87.3194162953658 86.9439895425896 88.6354943595997 88.2113290071865 86.5668483603957 86.4370905430982 86.5276298646736 86.3975807945102 84.5496633306294 83.1726562143876 81.4812870318615 80.1576664769929 80.2568081139789 80.6715689680664 79.3521131372863 79.549217731209 79.8990172331884 80.1072462756301 80.7178809081177 80.7911588410387 81.9100024214965 82.4257023720736 83.4837632188656 84.1263708613429 84.0175300518219 83.7860357570929 83.7532779548045 83.9304768171106 84.4166541871358 84.7718927687829 85.179571178433 84.5956182875288 84.5297113169851 84.8996905036855 84.1225082344722 83.4053526499416 83.9152054369956 83.7988228475504 84.3227927069689 85.1568071278917 86.3293016953423 87.6504717150618 88.7855000913757 88.9375253954733 89.9196925212409 91.9971037315049 107.895444229265 101.706386945751 95.9177693229783 92.8263608736092 92.1854645178559 89.9664648228127 88.6130751496182 87.4289572351456 86.8830382136925 86.1802672977816 86.3040847415003 86.8044951082047 88.2084598177025 88.9174746035583 90.4061744354232 91.2448769562269 93.4621789428323 96.5691763128367 101.605753199834 105.327085887986 108.034271342054 130.710097468716 177.226412335839 188.875153895931 189.586658040666 178.627716561037 174.648651793958 156.182933027058 153.662797814801 163.119327055245 174.178186968594 171.959346137331 162.647959583772 163.691640431226 157.128674569596 152.576039161718 153.49683070302 151.480023987067 151.526457494283 136.430028382787 105.146958523619 107.703732581857 100.764144468481 82.8291240300207 96.009301204538 123.157031822217 144.303576402186 118.360290032537 126.189174551595 145.406742448519 120.346952531316 103.603728374426 73.3372256189961 41.6186818673858 24.2843726327595 146.86902600837 144.88708182825 129.688892227404 119.142776293175 124.148556390671 133.668370485319 121.269499361371 128.706655032103 129.469454860906 126.770036099877 113.290557405747 108.32861168999 108.16586586944 110.171772721692 116.765886217321 131.01220854578 153.051862772891 165.482925813732 170.099494748632 174.858744496052 172.973366464087 157.707040765512 136.295185604368 122.441712252539 115.931449131013 105.454420078841 98.422918225552 96.657166932925 106.444023576949 115.970163672111 129.358280564504 138.628331985369 133.927971714007 134.026575373506 141.91221213444 137.669562693284 149.173916337419 164.537277953825 160.055072644949 146.499264166465 150.527859822238 140.660049140557 187.970105488558 142.190080484356 150.866455588148 173.014314907238 180.155155180885 181.037233465193 176.926657803577 172.657204802631 169.736423761609 165.647391155762 158.793155398394 148.234296671626 131.573330151079 125.046121248058 118.962953654616 105.778757116624 96.4013259630585 90.8392445954225 87.848239338784 85.3726009352707 85.1229651231504 86.0484973470263 92.1008416682846 100.239073759904 90.7945741143923 -9999 -9999 -9999 -9999 -9999 -9999 -9999 -9999 -9999 -9999 -9999 -9999 -9999 -9999 -9999 -9999 -9999 -9999 -9999 -9999 -9999 -9999 -9999 -9999 -9999 -9999 -9999 -9999 -9999 -9999 -9999 -9999 -9999 -9999 -9999 -9999 -9999 -9999 -9999 -9999 -9999 -9999 -9999 -9999 -9999 -9999 -9999 -9999 -9999 -9999 -9999 -9999 -9999 -9999 -9999 -9999 -9999 -9999 -9999 -9999 -9999 -9999 -9999 -9999 -9999 -9999 -9999 -9999 -9999 -9999 -9999 -9999 -9999 -9999 -9999 -9999
-9999 -9999 -9999 -9999 -9999 -9999 -9999 -9999 -9999 -9999 -9999 -9999 -9999 -9999 -9999 -9999 -9999 -9999 -9999 -9999 -9999 -9999 -9999 -9999 -9999 -9999 -9999 -9999 -9999 -9999 -9999 -9999 -9999 -9999 -9999 -9999 -9999 -9999 -9999 -9999 -9999 -9999 -9999 -9999 -9999 -9999 -9999 -9999 -9999 -9999 -9999 -9999 -9999 -9999 -9999 -9999 -9999 -9999 -9999 -9999 -9999 -9999 -9999 -9999 -9999 -9999 -9999 43.4539634042222 43.5137000320365 51.7262018698067 66.2347794592644 100.272970063895 129.177049438654 131.032537081288 191.041085152341 205.374802462908 142.823024699667 137.340980700405 123.552461056419 186.528707242531 186.829230268189 158.457187363142 158.851661831417 157.814222690115 148.361640639517 141.185652064763 127.716430711596 112.090680650449 101.448155308596 98.5473788750026 98.1880542207456 96.622407859133 99.7953641706113 98.799200624922 96.0976840869854 97.0984152305493 94.7513396447265 96.5156827284315 101.643207964986 103.992105912373 106.056092507479 110.205571472982 111.502369575276 115.00836522536 119.094176048691 120.658211951898 122.452206250286 120.994803615408 125.023707726088 126.998033218796 130.542247378001 125.228236289836 125.978870468535 126.137486155706 126.066902812844 123.46987972739 126.044811098078 127.077940790622 128.037215493848 132.979274687806 129.869470341253 126.480872737034 124.2564561235 125.285686222922 121.721400184369 113.292489361173 114.647217530667 116.540311034615 122.567650913705 123.122426065704 123.305757367127 125.260481339176 118.213497175497 109.161337658727 102.157816435891 98.569813511454 100.198091892405 114.467926372255 126.099513980811 119.249575130428 116.282010310282 107.36851546402 106.116873114355 111.801514519598 108.311443903147 101.140039670369 95.9666086115173 97.0060222341117 101.131102084904 102.836780501477 104.704850161518 107.664921105507 114.867778439895 111.095171252106 108.268892628416 99.7204831641574 102.950031834474 102.369816645876 99.1660012345459 102.142126484651 117.729050032294 124.33277765088 137.429908549567 142.460497284353 139.878870352974 134.784877583637 135.763388012124 132.428256908988 135.116180639364 133.626375277824 131.238828105552 136.029539086417 134.697097818607 132.237356779413 128.184519329091 125.219540023919 125.698032163881 125.640904727331 122.709229319538 114.299751607467 111.901458051036 122.42824320117 128.845637021199 129.986007294451 129.672514028505 131.311865088518 120.069190211723 112.650918083855 115.862517090142 117.04113955631 116.473742942606 125.474946806792 119.785349785203 125.047158132797 137.217561961774 142.435975032627 153.882760853523 158.219301198938 168.668321783273 175.545897521983 183.235611783571 184.166962061942 178.918415640338 181.451910915895 183.161292449757 196.948253982705 191.488123382488 183.287935190737 174.333648376189 158.445666852049 145.711593251279 140.394504984385 136.211865526187 135.896519587413 126.834281846479 121.820566522211 116.864602735525 121.584111419607 136.991778575949 140.256465355729 130.370460139724 123.082241132285 116.503997450406 111.985391394553 112.066454038555 120.69816640285 155.261052945511 154.802045959759 145.399546274535 144.40136374891 141.007360732999 141.344730684018 168.439062903421 168.681279396068 154.977277584505 138.12669909633 115.137055333438 106.04294942835 100.97131578224 96.841707664506 97.0592616307914 94.8710590935451 92.1899940783842 92.6163782313022 92.1398113422088 92.0412110029782 91.0429712587359 90.2116354094131 89.1697271244975 88.0490476487053 86.2699626681459 85.214977611349 83.9130703634514 82.8573534094584 82.1711237909689 80.8940890284637 80.9579370949598 80.3337253622924 79.5553391460329 79.9958365914319 80.1339594563487 81.5003380276393 82.753961815713 83.4452014844701 84.6917478234144 86.3326127459904 87.5411873645304 88.67606261084 89.9284894809043 90.2484237870537 91.553069962085 91.3602535772296 92.325519187244 92.1402471024877 92.1648700339491 92.3507651186356 92.3984041653572 92.5428144514427 91.9870366500499 91.6211511198472 91.6111488615612 90.9395037441174 90.6715154154532 90.2450417041656 89.2482620310932 90.3712470573128 89.2558621337422 89.2302147889794 89.5860772986775 91.5997407164117 90.3116161144231 88.4693056259495 88.9868726620116 89.9945146865515 91.9313477760517 90.4556569056294 90.723267994563 91.0121625225652 89.8409469161033 86.6729271117125 86.3237446910537 85.2613247167204 83.5863030785016 82.7814856027181 82.6911961664819 82.6760091861646 82.3481275731411 82.9001345886724 82.3125852579815 82.1694784794874 82.3934040153782 83.3135390341117 84.1448955978678 84.3020089404395 85.3304419366755 85.7257190476675 85.4885222561674 85.3235067917774 85.5273609311907 85.5941334441398 85.3825440174208 85.1069961511678 85.2918501582354 85.8640682987706 85.8014798311785 85.8064807965579 84.9415466686233 84.9964484489446 85.3030597244174 86.2684943575456 87.0616945977243 88.0257232657673 88.6256499536562 88.5607825399369 89.4758054163781 89.9551124056503 92.3181319596731 93.0329483914503 92.6600805605298 92.8783248259588 92.5373326456056 91.151226124153 90.1979246652178 88.8410560239474 88.2196399605244 87.0692134453338 86.5909341212468 87.722697006927 87.9803909703725 88.7520084042846 89.4213440057292 91.0940070630519 92.4872676236763 93.9595340399983 96.9413426704278 101.316562872211 106.969123555927 114.229363795516 130.541926588536 168.323083880797 192.421560939713 193.910747217837 188.734009664585 188.616957555391 176.156738610723 147.942915448704 158.151277864061 168.381432984396 169.182410316924 168.497695144334 154.020371078662 123.53185537103 130.002746979964 131.453505863193 114.256296439114 119.316575001376 150.882351499721 148.782513154354 146.420284614384 101.466637680196 125.253652106389 140.181383827957 143.100737856309 142.326819522923 139.230924791145 145.539532526387 144.034292995152 134.662656690364 124.242358082432 98.7842510510921 58.7199751217227 67.4341536156337 147.359020206844 136.418412784113 123.368544352499 116.19679348512 125.795034530691 147.10931283254 136.387412235837 126.043596815546 125.271258169609 121.527313636373 114.66534639669 109.174173414564 109.233819635296 112.110630915023 120.962352804962 131.904030968309 147.75134161634 169.798912833336 172.693479120554 173.338199807381 170.945605660951 168.171180466567 177.018475716349 170.120322872797 157.150284935057 156.565353345882 142.34853902881 137.666704074705 148.926418806699 153.39331188717 159.445938900932 164.777175128865 153.641862023521 170.471641519739 168.877866147494 143.860399726867 148.674827298078 173.740457628658 165.43255249556 160.316342220561 161.138737147815 166.974703802909 169.28448725878 183.395748852783 177.882003677838 179.947827113657 181.762636349453 178.230194491599 173.737163010786 167.778872664123 162.589757656352 160.394256741871 156.955630187955 151.548039298752 141.735398868738 135.359655675872 125.906727292587 117.293636009905 111.328928662988 103.215860465067 103.15972134725 99.7211760274011 97.5280009536204 99.1089765925289 100.642760470416 103.060234212056 95.2594866061366 -9999 -9999 -9999 -9999 -9999 -9999 -9999 -9999 -9999 -9999 -9999 -9999 -9999 -9999 -9999 -9999 -9999 -9999 -9999 -9999 -9999 -9999 -9999 -9999 -9999 -9999 -9999 -9999 -9999 -9999 -9999 -9999 -9999 -9999 -9999 -9999 -9999 -9999 -9999 -9999 -9999 -9999 -9999 -9999 -9999 -9999 -9999 -9999 -9999 -9999 -9999 -9999 -9999 -9999 -9999 -9999 -9999 -9999 -9999 -9999 -9999 -9999 -9999 -9999 -9999 -9999 -9999 -9999 -9999 -9999 -9999 -9999 -9999 -9999 -9999 -9999
-9999 -9999 -9999 -9999 -9999 -9999 -9999 -9999 -9999 -9999 -9999 -9999 -9999 -9999 -9999 -9999 -9999 -9999 -9999 -9999 -9999 -9999 -9999 -9999 -9999 -9999 -9999 -9999 -9999 -9999 -9999 -9999 -9999 -9999 -9999 -9999 -9999 -9999 -9999 -9999 -9999 -9999 -9999 -9999 -9999 -9999 -9999 -9999 -9999 -9999 -9999 -9999 -9999 -9999 -9999 -9999 -9999 -9999 -9999 -9999 -9999 -9999 -9999 -9999 -9999 -9999 -9999 -9999 48.4845721751948 58.6316878277617 73.6994602213989 117.792110956322 135.124368295499 127.021490179223 166.396134025092 198.692193024658 134.628919725693 119.687573738193 118.179895900687 169.585348843169 131.848941788911 154.72851805933 164.066909111643 157.843541346616 150.324258812028 143.73089331156 130.814740911306 116.07244131778 104.277584464629 100.620592996024 97.1476580251123 97.7333084686324 98.3932455298782 100.040090747174 95.6601617076003 96.8507114509215 96.0416299813542 100.742824229746 106.277007885548 107.844134539231 110.785942104411 115.351948494108 116.985582766109 120.684521815695 121.52954082683 126.619213420698 127.359771773218 125.099603895925 128.287935348368 135.148422831748 137.946501359642 136.042189296665 140.108323508304 134.299326203451 130.991592213681 130.846469960269 129.514895138359 128.744605619355 130.616258922047 134.26678005251 134.575417980215 134.54486862371 130.990939054702 125.69356520652 121.86095008975 116.579446604141 120.743526392356 115.6759134242 118.38904174071 123.197627387873 121.820986575699 125.975195666529 118.578322054453 108.83813475107 103.060383374175 97.6909914734213 100.193941361163 113.403607717552 126.391891426297 129.782870602473 127.507483531626 114.004525640039 112.697844165342 141.362766704471 118.126011567746 105.465752000935 96.6910165555825 99.5254717060004 103.964753928627 109.201194978996 115.165482611847 118.397207154485 116.838974353965 112.146787915782 106.077190810168 101.558712607936 101.282595823275 102.479368207855 106.141390931769 126.203592951301 135.645254168001 137.589897533616 144.759485201323 140.786456522559 136.258045149497 134.139359613506 135.255004926574 129.951154662981 132.92747301751 137.312829686604 140.141396698064 141.880936905448 144.720722344247 141.651498288248 132.147253744431 129.079746057186 124.927056294224 125.992219636747 125.835191178972 119.822427107829 112.074444881988 121.445889015932 124.451050450462 126.603114682707 128.866453723921 129.665929905116 128.844916156554 116.378949812753 104.612906134599 111.938872774008 110.601520078269 112.609253775458 117.027964227182 126.691188774927 139.507837173145 152.226121190507 162.657588834014 164.700701483585 174.077408407663 182.064047616772 186.800966417271 186.933404170456 187.746058679409 184.323044632728 192.455453605341 209.221207114581 209.475401578441 204.279848318805 185.800472513936 163.755616108666 147.645558160332 141.761973396073 139.007799901209 146.040085856355 139.857615498025 124.806487076594 113.291359042388 126.089978391623 137.181216475722 130.569537140604 134.323809900977 129.480500469233 129.75240062926 137.91678071132 110.371416998225 119.601127216221 149.371495067006 147.276748279248 137.675104445112 131.727433043864 133.552333295828 146.175823700873 143.336657441446 149.073415035916 132.488401605495 134.753777958058 111.153666295925 108.071776345334 101.096050233837 98.2470500011888 100.780395819087 95.9839879484736 93.6424327298834 93.7997896949383 93.273339290396 93.0679559173429 91.8684428671998 91.2714333890997 90.449716066359 89.35095349441 88.3711737840648 87.2180887615776 85.4465473264431 84.6448523289275 83.5772172427239 82.7477688921719 82.3692789773164 82.1393325194277 82.5820135773264 82.2830239486719 82.9292163208178 83.6014793292348 84.5180929218931 85.4228295271283 86.9699775223308 88.6139690152114 89.6094833864347 90.6510338404449 91.6238159301289 92.8919539939806 92.8658432958802 93.5823124308327 94.2900993878797 94.2428169231711 94.9984458967225 94.4948505257936 94.57760177524 94.2062444805928 94.2974675196027 93.8319992513103 93.2591108858153 92.8804620256484 92.406479009208 92.5072802355343 91.8228156488471 91.9128043518526 93.6104265853214 96.6921379407061 92.3840402474708 96.8104584144795 94.1142665629107 91.6246441779448 92.6691773971262 92.8574695929865 92.9246790984213 93.5552159958796 93.1823156426812 94.7443062880252 92.3386640777988 90.6861671361703 89.4462315458981 87.5953295042756 85.932418972469 85.5873997620454 85.3916702465672 85.3876430653071 85.6993846329416 85.8327140832686 85.1535613031131 83.9345192517955 83.8395172174613 84.7410653220508 85.465692415275 86.300093171762 86.4122851268848 86.6599355753785 87.5382862646306 87.1270882531211 86.9775411183318 87.2227333512464 87.1554898904274 86.7532093879344 86.6915618117291 87.0045229648778 86.6674879235763 86.708388987788 86.4979943271362 86.5690810566418 87.2928896461998 87.4175904857513 88.21678712761 90.0321762459816 90.4785935787467 90.2664387259237 90.3472260945232 91.220818515832 92.0981058433233 91.6596135189615 91.3919452563892 91.1822027137557 91.8980892852153 90.8762307639865 90.7350760545132 89.579451772963 88.978844529062 87.7765261863214 87.647282632656 88.5981152982959 89.1521162717438 90.2953987038176 91.2044741784851 92.4501686438129 94.6816771700131 96.4310196519537 99.2153674083419 104.430176003544 109.489288946948 116.971283188146 126.701081830889 170.517658441752 195.477658201491 193.077300050629 191.702828709195 181.553995931874 181.402052426385 176.883639325104 172.362717097763 164.114184159992 168.414090676228 168.344129627029 117.342147055763 109.386774131723 103.772647003853 116.814191253932 107.745411561379 75.6048459125895 131.106129553615 145.61285890425 146.431346557069 142.715581686995 145.523599104149 140.764846198468 93.5456122232202 100.013445263583 89.451891871693 138.892935379183 149.402437902198 130.966253416726 92.0742563497904 107.174313543923 74.793916985458 88.8307026347788 151.057301118065 135.684452339339 110.444437015093 110.079575412799 126.777760038493 127.522499798709 124.87264853912 124.333110042818 121.208728663704 119.257942175718 113.255883352329 112.108822297191 112.639220414123 117.710362502898 136.851847146893 155.861222642709 161.588542048993 165.047352630115 172.684662160467 173.863051073051 172.756347708811 177.411549339549 178.662853130121 177.326958008673 167.642414874277 174.258960839988 172.170042340136 166.375678562386 169.470709145238 174.285210634643 169.516345460929 138.194331626629 165.430756259252 169.631208690942 179.832535021697 182.8660959764 179.053321848699 184.197750033335 184.501048677072 183.779303567131 176.010354608134 179.095667476682 179.721672878216 183.195998973334 182.077300655592 179.961413402529 177.657314481767 173.651391116038 168.603063196787 163.567794699496 157.287560706348 153.205949159647 152.112379069001 145.801832971186 138.658829806426 132.991384369206 128.869505006314 124.855933940979 120.052037687402 117.152868324196 116.034411627967 113.623213809747 107.235311468168 104.052203981759 101.723597526102 100.774661356915 92.6507716722853 -9999 -9999 -9999 -9999 -9999 -9999 -9999 -9999 -9999 -9999 -9999 -9999 -9999 -9999 -9999 -9999 -9999 -9999 -9999 -9999 -9999 -9999 -9999 -9999 -9999 -9999 -9999 -9999 -9999 -9999 -9999 -9999 -9999 -9999 -9999 -9999 -9999 -9999 -9999 -9999 -9999 -9999 -9999 -9999 -9999 -9999 -9999 -9999 -9999 -9999 -9999 -9999 -9999 -9999 -9999 -9999 -9999 -9999 -9999 -9999 -9999 -9999 -9999 -9999 -9999 -9999 -9999 -9999 -9999 -9999 -9999 -9999 -9999 -9999 -9999 -9999
-9999 -9999 -9999 -9999 -9999 -9999 -9999 -9999 -9999 -9999 -9999 -9999 -9999 -9999 -9999 -9999 -9999 -9999 -9999 -9999 -9999 -9999 -9999 -9999 -9999 -9999 -9999 -9999 -9999 -9999 -9999 -9999 -9999 -9999 -9999 -9999 -9999 -9999 -9999 -9999 -9999 -9999 -9999 -9999 -9999 -9999 -9999 -9999 -9999 -9999 -9999 -9999 -9999 -9999 -9999 -9999 -9999 -9999 -9999 -9999 -9999 -9999 -9999 -9999 -9999 -9999 -9999 -9999 -9999 -9999 90.251847558956 111.200205601231 137.772699254865 160.258915505064 170.759258569993 245.184523207545 140.523350990615 127.066422258311 121.725771929142 126.646835523269 126.866322298255 143.384210566089 173.410725915372 173.64376456108 158.734162200782 149.956098507696 134.674390063081 123.534735976321 110.763712861736 104.185448192759 102.774107771267 99.5579901458313 97.9999489743723 97.7292016409777 97.1802691931522 99.7222249469828 103.013221907714 106.416492231678 113.983978370515 118.776166602983 121.564124919545 124.265540126072 125.950596264219 126.388444664499 126.423830468945 129.37336862675 132.039359791632 129.773776053559 133.315045861847 143.128188392002 146.50084950824 143.7061496 141.779335780555 139.174511224809 135.672603490525 139.496628779251 135.33224526262 134.804449185071 133.341869880587 133.758847279151 135.148060650375 139.44812484045 141.368019168176 133.599065238297 121.972397056812 116.708490765791 118.846310023349 117.608973421473 120.035105887088 125.681314721643 122.741279990497 130.831729275345 123.175227823195 120.172282016132 111.382705939126 107.315340636642 106.354285412348 121.684666649002 130.031246265674 123.331394981029 120.342763615817 124.540085546766 133.829198334438 132.395260534816 105.512592319389 96.2672173524319 96.7973573319023 98.5815084429174 102.865472586941 108.158797236745 112.415630592349 122.874862763494 121.774194869108 111.02730591395 104.954612769608 102.581624200632 108.715293595265 109.097030093108 116.269745934434 149.660020753422 147.449464618491 144.08932406869 149.937303932288 142.907506433947 136.969158551252 131.939557258169 132.695840506915 129.194532295542 132.393338169406 136.755543184634 139.964602719929 146.451021545371 152.06665788375 143.854579178129 133.095534997001 130.095326951743 132.098106058188 129.621400185848 125.966432767704 122.964428859272 110.969789793159 123.533228637374 124.840855323112 119.990221641133 120.749932157493 119.04058341097 119.598335799214 115.462534068199 101.368172708475 97.4891847637587 110.672988277117 123.14481863017 126.143741312947 138.034893214421 146.013666283754 152.023235116355 156.142090190524 164.135192692826 170.337260608354 182.09252934626 187.134060204716 189.078735545056 196.300325548579 197.1679636282 199.459637521827 211.632080401256 212.190730449881 204.050664823125 191.474407014467 172.927813754444 157.84909139266 148.219613875553 150.487138877888 144.128205115752 125.347706526555 120.504949352396 122.209959711476 131.961089884605 121.359387956787 125.005790109675 145.777005643988 143.876995695675 142.65096857493 149.033516920469 118.202986969661 103.625706723176 119.819379998198 123.234743517657 110.883553393396 110.635037459102 135.460005653569 143.570675831043 122.902221254385 125.378785371707 126.62056236859 117.947464542984 106.892719074598 105.0246381564 98.948035237364 99.3118264637023 96.6677317076505 98.8439230414692 98.1027157233766 94.949937183273 94.6869911255263 93.4625111824423 92.2673365421358 91.9685347579065 91.614816360168 91.2197487950464 89.918545843371 88.7810550814047 87.297473311293 86.1306585013426 85.6169812757092 85.1319160364699 84.9585925902474 85.0286978357176 84.8138523920562 85.0564730391427 84.5955695004065 85.511678407722 86.5879770316954 87.9459008636314 88.9792543844547 90.9490659729076 92.7376615192864 93.7139337983075 94.526423659065 95.596977371726 96.7402153532456 96.001359402962 96.3013795492874 96.702461835663 96.9198533363597 96.9589757676715 97.0885810248595 96.0693295230799 95.4757705934537 96.0733145604591 95.834180129921 95.1257438930614 95.5157258524202 97.9175326618302 98.1136870376241 99.6110397661881 94.8355346480183 97.2840175198519 101.491560829536 101.394279291516 98.6938289516352 98.4374274335192 94.9345829994815 96.6623724627303 97.0545964681602 99.2628390751373 97.5441139919773 96.6686056570382 93.6387663968908 92.0799579911215 90.645942681766 88.503596901187 88.6257542812606 88.1532662858189 90.5641252604761 89.0146940884739 87.9862030106325 88.1225032705443 87.7115002927944 87.4131825948428 87.3160690752269 87.1283095824844 86.4226402205025 87.7900217593737 88.3147505284917 88.940742505311 89.3922139095864 89.1421483350815 89.2721382243289 88.7059488605287 88.4379005003103 88.2936948935458 88.2985168291395 88.0346660707228 87.8209235725294 87.7661935499457 87.7568665483387 88.0226765726707 88.8009415665299 89.7377752018395 90.7220195846538 91.3908001948565 91.7075165209187 91.7508854907537 91.3181167875125 91.581766729825 91.1605765744931 91.5863873974107 91.0162380424913 90.8003570864109 91.0142449763957 91.3040710867657 91.4224837693999 91.1419261674034 89.8650358396883 89.1981475852975 89.4107100847476 89.8122718507592 90.535251071405 91.6048501958673 92.9540218874568 94.0850261743528 96.2165226139654 98.0641756676227 100.482189237976 108.66917303276 127.316486673491 143.062020062175 160.452917936179 186.280809162034 192.635320356794 188.102872618522 184.946188806043 173.339693230493 168.524278833951 174.822185265398 177.237496530016 171.018537179411 169.664914766664 170.591263663394 135.624090120911 124.915448451636 129.457314872495 142.615173718638 129.64120681055 67.6153426866567 92.3924048571175 130.09606722051 116.761440209761 121.285172245263 133.825761457221 134.866669755147 115.3789851246 95.7313351021803 28.2466426441472 58.7558464256885 89.3277862786579 72.9151573848342 61.9255390689825 83.0298026405288 68.690755761023 56.8934801485305 149.280651380815 112.393986447993 104.698118541388 111.353468315494 114.885430913585 118.606762064304 125.894055123393 131.057898472033 125.940788113376 123.994733153974 132.05075363595 133.601501293799 127.675627861948 139.19560137468 152.005783485598 174.790630170224 171.485525239045 157.262709283419 157.134463108238 160.661605950939 158.422369206411 163.866920047869 167.653173540376 178.875624845375 177.574322095825 177.175779084329 174.206360764656 177.256620345763 179.83923812742 174.509593082676 154.502877392914 159.507425449789 173.854340444381 180.223816291713 182.468908108936 182.008430664145 179.40305514714 177.064107529703 178.820371995912 181.53174961038 182.996217750487 180.345785020328 180.91914037594 175.184115604835 171.117061737506 169.523803400843 168.389580415187 170.444631685926 167.339349222224 160.118466469402 154.233938537549 149.055755229643 144.832752757568 141.472653332641 136.153380709321 126.085254172773 121.537881334294 122.769335422419 118.83620665044 116.280603143167 115.153638683549 111.149986677673 103.651313865302 100.104458823644 100.326827382556 97.4177736827136 88.5148660908656 -9999 -9999 -9999 -9999 -9999 -9999 -9999 -9999 -9999 -9999 -9999 -9999 -9999 -9999 -9999 -9999 -9999 -9999 -9999 -9999 -9999 -9999 -9999 -9999 -9999 -9999 -9999 -9999 -9999 -9999 -9999 -9999 -9999 -9999 -9999 -9999 -9999 -9999 -9999 -9999 -9999 -9999 -9999 -9999 -9999 -9999 -9999 -9999 -9999 -9999 -9999 -9999 -9999 -9999 -9999 -9999 -9999 -9999 -9999 -9999 -9999 -9999 -9999 -9999 -9999 -9999 -9999 -9999 -9999 -9999 -9999 -9999 -9999 -9999 -9999 -9999
-9999 -9999 -9999 -9999 -9999 -9999 -9999 -9999 -9999 -9999 -9999 -9999 -9999 -9999 -9999 -9999 -9999 -9999 -9999 -9999 -9999 -9999 -9999 -9999 -9999 -9999 -9999 -9999 -9999 -9999 -9999 -9999 -9999 -9999 -9999 -9999 -9999 -9999 -9999 -9999 -9999 -9999 -9999 -9999 -9999 -9999 -9999 -9999 -9999 -9999 -9999 -9999 -9999 -9999 -9999 -9999 -9999 -9999 -9999 -9999 -9999 -9999 -9999 -9999 -9999 -9999 -9999 -9999 -9999 -9999 105.123345606048 133.674195538894 108.628621980264 101.638052489614 111.886933478981 195.271746064223 119.053653443609 114.989082889779 119.583300442227 122.499190239602 129.270985219578 163.33247338936 189.055323307516 183.68854741469 168.974635329244 152.949474361784 139.834366720805 130.657318789008 117.808031615611 109.735345479955 107.205210832128 104.228464019145 99.9815015945369 98.1721330447882 103.452019929126 103.067822325576 106.524666412866 113.6922985065 117.352058349299 128.048983260008 134.714495150689 141.36343008329 136.685622887455 135.526266587779 133.321162669428 137.032345709873 137.969588005732 135.262375612176 139.00329638505 143.801660051853 159.810692871981 152.490668617174 148.641858991885 140.75842255321 139.264879071292 143.203002885545 138.453155896035 137.978632518919 142.002963758755 143.548948719105 140.675691002698 139.70493932563 147.66528157904 141.143232126923 126.984534205525 125.77225143764 119.586231398726 117.308490829809 123.378435507157 123.840617718173 122.975608809535 129.570070881687 131.302104069451 131.171575204383 127.5077633162 120.819341109454 116.593519031191 128.206689809442 136.978772675509 131.038272350475 119.932814243226 115.382120667614 142.671596420197 117.440754798977 97.4462321721966 97.7192126478182 98.6545694298313 103.270772217367 108.369777404108 112.521743959682 117.849464718911 124.647353412644 124.410353203681 110.361752527827 104.239669452488 103.806931622501 107.499146305391 115.8574555048 122.037521159859 128.996063733196 141.893414934077 144.851727421663 149.540051376328 144.737116355154 139.671008163333 136.776690280362 130.157011962128 128.917310261161 132.938687699037 135.663704710754 137.381481520947 144.463430469186 152.06444896012 143.038256961928 137.876550716312 136.791805172412 142.289765019523 137.210774720588 131.20749060602 119.03378075686 113.473276437941 125.336219320999 118.841438501536 112.685172800968 114.17478912203 117.460371067481 110.546420437265 107.87114234485 98.1820857216104 99.6958788997981 111.029680107852 119.419588438873 122.951053748017 130.524942209055 147.493222356557 163.559354710429 164.864844902456 168.778059784878 172.5950577336 180.826039713734 191.996965438602 192.511158940709 191.731902797312 200.44256018905 204.347217666211 212.358386221846 210.460148221781 207.472490738383 201.567703213843 195.683660462357 167.511999061556 155.483867035304 160.440901089595 150.390847375921 136.406133259448 116.318420139429 115.135705551787 116.398955923852 127.938591409662 140.125077122069 132.726468488917 117.721136003862 118.138241447775 112.611207204107 98.948378181765 98.6976799867089 106.579045749819 107.735528915982 110.751276157838 101.408932586701 106.329275552504 107.330488523516 110.972120519922 120.621171649979 117.631129006304 109.813477428395 105.187114575051 102.602328922467 100.577089125567 100.464816497471 99.0941255220019 106.335570607783 105.594893350963 102.501753935914 99.8356853192643 97.1707323465917 95.5433185492665 95.0731773822535 93.8611345935092 92.6707693416563 91.9660025879516 90.5299225350287 88.8638025343459 88.1887391863335 87.2166276417557 86.7226345133462 86.2573991637104 86.9039004206186 87.7086915262901 90.3645651286996 87.6247170224796 87.3054796727358 88.9067247706932 90.1952630047732 94.5867023787042 101.846138949042 103.53501647301 98.4344109433457 96.8267669816166 97.623379985343 97.4120697266949 98.278676650869 98.4292419965332 98.5413339984113 99.1050570768214 98.8363743725048 98.6339216068653 98.7916781946865 99.2183006897816 98.0776898309728 97.6900538536229 97.3316222127011 97.7613301817775 98.2437498242039 98.1312952022102 99.8938885248598 98.7669745241725 100.993008028693 105.630709424285 107.806602319688 104.104427043132 102.467178207725 99.4710481658744 100.496191170159 107.715053733662 107.525835947422 101.963001454019 100.364572526747 98.0386420188357 95.6758702751984 92.8628264516665 91.6464511502787 92.5937136319798 92.1802680738053 95.258835853106 94.8843238209768 94.1466370443527 90.5707946167974 89.7569979929136 90.1349350779139 90.2992999668917 89.9205864846972 89.0181921007488 89.4370692110352 90.831335309551 91.0759538908052 91.6375933405579 91.4142922485265 90.8361618134664 90.9666006926528 90.7638523330285 89.1621457181024 88.448603565578 88.6135907189033 88.4638794273389 88.9555125075328 89.2242207805114 89.7996982346682 90.3174976064893 91.2670918787374 92.4621074837023 93.4202122348166 93.4954792148341 93.0523769076315 92.961985736461 92.0452274590048 92.0126068910891 91.7980908190122 91.0105013875596 90.0242165259593 90.9156396117927 91.6167562753045 92.0149365323787 92.0466945924113 91.3682519743335 90.5657588824105 90.2880879139255 90.8559683282247 92.4235709991544 93.4605535133181 94.6585268757367 96.1193978380315 98.259448405023 100.392214978198 101.659022664613 109.555840529163 143.39467342058 195.560110788236 199.664849914784 206.346640252861 198.207987423062 192.322126278353 187.62782185291 177.102503971823 165.854247914504 143.728574446396 143.098247334409 175.2535605013 173.220997477681 168.053948601979 167.552996229098 163.607604293993 157.029260169774 150.768649900012 117.531256123964 65.9422972505324 77.2663168889814 91.5045357007635 124.248965871796 101.563607761726 96.0533212040387 123.405001463403 103.825079632709 129.514832858198 102.093917042266 67.1215125916546 53.5650875557223 61.1965909679834 58.8118730834143 55.0353466585522 51.7222299995938 105.20663096515 135.493768400531 101.475602274535 95.2945907187858 103.344329933193 109.185530682664 120.683190895576 130.978475448408 135.761408009393 142.714808346437 147.49117386703 161.291422345157 165.609332982193 182.737429183182 176.748698131198 141.685265901256 125.309300043034 116.585948476803 124.555181483213 132.689681827594 147.321934777982 159.245143793342 164.84627113833 163.549449439469 172.130428710354 177.040484989076 179.888283269247 179.716389399423 178.961325105859 180.027428350195 179.490490058656 177.752164176994 178.351013192816 180.14293340557 180.613436445629 178.402931069501 173.96736927782 169.133904749499 165.321910763424 165.486459302082 173.210081504354 171.554861055475 169.436181706279 169.481618220595 164.361375678067 160.662515199252 160.149641558962 158.12277377302 160.033632686599 165.667718406806 162.935239478336 155.256721083166 149.281760668356 144.951565886999 141.8556934112 133.921428066894 121.509281988933 117.871910227534 118.175073324028 115.855416281744 113.345549136803 108.755124602862 107.710065425036 101.840272873242 97.8179968739947 95.495126027929 93.2676430070783 -9999 -9999 -9999 -9999 -9999 -9999 -9999 -9999 -9999 -9999 -9999 -9999 -9999 -9999 -9999 -9999 -9999 -9999 -9999 -9999 -9999 -9999 -9999 -9999 -9999 -9999 -9999 -9999 -9999 -9999 -9999 -9999 -9999 -9999 -9999 -9999 -9999 -9999 -9999 -9999 -9999 -9999 -9999 -9999 -9999 -9999 -9999 -9999 -9999 -9999 -9999 -9999 -9999 -9999 -9999 -9999 -9999 -9999 -9999 -9999 -9999 -9999 -9999 -9999 -9999 -9999 -9999 -9999 -9999 -9999 -9999 -9999 -9999 -9999 -9999 -9999 -9999
-9999 -9999 -9999 -9999 -9999 -9999 -9999 -9999 -9999 -9999 -9999 -9999 -9999 -9999 -9999 -9999 -9999 -9999 -9999 -9999 -9999 -9999 -9999 -9999 -9999 -9999 -9999 -9999 -9999 -9999 -9999 -9999 -9999 -9999 -9999 -9999 -9999 -9999 -9999 -9999 -9999 -9999 -9999 -9999 -9999 -9999 -9999 -9999 -9999 -9999 -9999 -9999 -9999 -9999 -9999 -9999 -9999 -9999 -9999 -9999 -9999 -9999 -9999 -9999 -9999 -9999 -9999 -9999 -9999 75.7435780707148 84.4637099448934 110.853986634315 96.2219446716422 84.3593737504273 80.0211542539529 95.1203539336922 110.924857892777 117.462689304195 116.716621591788 123.434889083443 132.396285291996 150.712938434934 173.305933036253 171.287042210185 169.021565939627 159.268442050679 146.495312684727 135.5896633003 129.134035220058 120.113640877546 112.280977091571 107.074822902459 101.167912183131 100.539445649852 106.787680772071 112.30742611668 119.103997477146 117.501458210451 122.801979270809 139.807259820641 144.878875199346 150.166563832932 150.951488439281 145.095495064584 141.507930859493 144.07394939764 147.78336333955 145.195217448157 144.451588307529 142.830047218823 154.306419368982 161.547412233451 156.344511575503 148.14168998535 146.36508417464 147.944008513633 145.41814667875 144.765216450491 146.599769170763 142.351741891037 139.572997911499 143.533332241266 152.11943067529 146.709573908999 134.781045234816 128.965247028451 123.373364932494 118.205635831094 130.612694670938 122.373891483148 129.072287715413 128.571854385618 138.420338040107 140.709048786541 135.715980431557 137.728229198253 129.830869312751 132.839556158391 143.318676199923 140.295718015802 125.369468888707 116.030964164529 122.829579748285 115.208196773229 98.0235302845905 96.3450785611789 100.939748594495 103.986158358298 104.038352564634 106.005459342826 117.078607565895 127.180878247111 125.228905218975 116.61427840971 106.105089593848 107.83036646421 116.662628996949 125.520037465454 134.253747832374 144.43183847215 149.615373318087 147.586400648641 148.967326255864 145.565539260368 144.383276697989 137.390452462293 130.35327088353 130.855717373169 134.550673485803 133.248934609732 138.526726616816 146.964802529377 149.79569805976 148.473506299111 144.063713823283 141.22293265922 143.743271283243 142.376586582302 135.584310622731 125.971271156163 112.377005491288 116.408451970048 116.317950833911 117.806421872637 112.258946347712 116.773021065765 111.796649649322 103.478649801862 99.2621374940195 102.084593614089 102.37264826651 109.126887404386 124.707815096663 137.302481975581 149.134355066498 162.634127245084 170.774737872395 180.968236906072 190.251634058422 179.955960597456 190.636062873082 184.168821898746 174.6285342512 162.545121524724 173.565312631019 212.47084067853 205.517030528749 207.888734594674 205.98394243354 201.887824055999 173.017251080629 132.325477571522 135.162156651057 129.788996268907 130.135008056203 113.236065621012 106.856211962071 123.076287695815 122.476411716284 123.397250174146 106.995250896969 98.4735007756016 96.9275614276677 98.3684784793389 99.2534524344206 101.832000414329 96.1927751995054 96.6065286745578 107.407041183024 100.701081527549 98.4831443558443 103.46892730053 108.520157646083 107.686749492094 104.497055554541 104.496885180478 107.480352923711 112.752204668757 116.667952084616 112.819943592712 108.583352156315 107.301331819594 111.952920886952 112.462778235494 110.763092683315 105.328136048686 99.6430656760555 98.9778966673177 96.8919807230986 94.8976004159144 93.5725184473873 91.884563924033 91.7122486264005 90.5955188511414 89.5720411390444 89.403862640233 89.0778742258109 91.2667395148683 93.3307278238283 97.1730831470078 95.6222713738587 91.3262403381407 90.0921852639428 92.5789753181033 102.93702251983 103.991052780805 98.4642900362969 98.577106046994 99.1400677538034 99.4313737981848 99.7453729574297 100.702949230391 100.906164636232 101.544264101647 101.168324216378 100.335413962138 100.883280226937 100.841982088079 100.583519500835 100.78890417066 100.700349662113 100.281727125648 100.650294692174 101.729969722494 101.767929114543 102.908788164937 101.438872560594 102.253277866439 103.651003457514 105.878886233113 105.996463309238 105.558717476031 108.097881189725 110.66654137359 116.176728716683 111.019118447097 106.249175584166 104.557288349125 101.007241639554 96.6213355033046 96.3046146254564 96.4403553703256 97.3824225818874 96.8783067508517 97.2081274545765 94.4772455875579 95.4719222984417 95.3876582222697 92.9660623809858 91.8942661443043 92.4680718018292 92.0825668479117 92.9597704282851 92.6668894266337 93.7430188485687 93.9952219721367 94.3097819711284 94.125138476518 93.6048105971726 92.8071041799971 91.3680739547101 90.877830373959 90.4534287684442 89.7838120286147 89.8000425588836 89.6927542275383 89.9115163665047 90.5591606899097 91.4208144781789 93.1805461120423 94.2102698386941 95.7539632614896 95.9369244103271 95.1313079374425 94.3237035104373 93.5398436849647 92.9916725052703 92.2160139285937 91.4716668439861 91.5899131869838 91.089664108364 92.4374370322822 93.2167545987512 92.6830144320736 91.6635672871521 90.7746515537771 91.1915137161996 92.4983168479102 93.8120769804383 94.6525440658707 97.0786383709485 98.6602995840807 100.272392886733 102.116359578645 104.432692596052 110.314115063391 127.16022210017 174.973052559425 210.772882986565 202.579505416016 189.283152891931 180.700517286072 184.639188245252 177.642350939952 163.649380063741 156.24996942104 143.03447681205 167.293940415755 171.473267442023 168.412661850368 166.054546221925 162.828788852141 157.998144308562 153.687327347888 130.026553763384 72.6895745094726 81.2580519350069 81.0635622800584 125.389113963943 134.195535953048 115.875830743039 110.254926766039 84.3820078253334 78.5569507292136 102.202247499472 71.0770483746897 53.6839369744487 58.9604678045639 50.8840753680205 50.2993072158691 93.0930980150907 154.689022496512 127.300577968977 94.7181747872957 90.9224764871091 98.8298871594978 119.708692350549 140.900176090139 152.716249989336 171.612188745313 169.686806114964 136.570239399805 102.849050941182 102.166791200647 122.654245607962 113.790654664981 120.686318788217 121.771947519976 140.982351171457 136.063569083319 138.515736837252 134.536616622034 150.150310550958 164.361021299677 167.730751460655 171.648069730127 173.618568356104 176.954781425197 176.68070948805 175.260038249365 173.440740575652 174.049993867278 175.537554873078 175.860629278194 177.657363576597 178.741650805574 175.150646757473 169.868502892169 162.58961154505 156.142639950296 154.607080295056 154.155826838805 154.919691012087 156.721944432391 156.275125186993 154.41384296172 153.72284553439 153.809601217 151.38000566425 152.043623303532 157.430353888731 161.344542815745 160.771863725482 155.604721309264 149.984963492123 144.000764668728 134.803075031808 124.112802034728 117.810153416349 114.843176299897 113.019888110813 112.917593376759 107.464528932428 103.044104729828 100.441190835208 97.2514057373001 97.6395255731021 94.3123232162839 83.8446462143355 -9999 -9999 -9999 -9999 -9999 -9999 -9999 -9999 -9999 -9999 -9999 -9999 -9999 -9999 -9999 -9999 -9999 -9999 -9999 -9999 -9999 -9999 -9999 -9999 -9999 -9999 -9999 -9999 -9999 -9999 -9999 -9999 -9999 -9999 -9999 -9999 -9999 -9999 -9999 -9999 -9999 -9999 -9999 -9999 -9999 -9999 -9999 -9999 -9999 -9999 -9999 -9999 -9999 -9999 -9999 -9999 -9999 -9999 -9999 -9999 -9999 -9999 -9999 -9999 -9999 -9999 -9999 -9999 -9999 -9999 -9999 -9999 -9999 -9999 -9999 -9999
[truncated: 1,597,137 more chars]
