# Supplementary material for: Combining temperature-dependent life table data into Insect Life Cycle Model to forecast fall armyworm Spodoptera frugiperda (JE Smith) distribution in maize agro-ecological zones in Africa
Source: PLoS One. 2024 May 6;19(5):e0299154. doi: 10.1371/journal.pone.0299154 (PMC11073722; doi:10.1371/journal.pone.0299154)
Supplement: S2 File — (ZIP) [file pone.0299154.s002.zip › results_8.5/2000/ERI_2000-AI.asc]

NCOLS 535
NROWS 391
XLLCORNER -25.49999
YLLCORNER -47
CELLSIZE 0.1666667
NODATA_VALUE -9999
-9999 -9999 -9999 -9999 -9999 -9999 -9999 -9999 -9999 -9999 -9999 -9999 -9999 -9999 -9999 -9999 -9999 -9999 -9999 -9999 -9999 -9999 -9999 -9999 -9999 -9999 -9999 -9999 -9999 -9999 -9999 -9999 -9999 -9999 -9999 -9999 -9999 -9999 -9999 -9999 -9999 -9999 -9999 -9999 -9999 -9999 -9999 -9999 -9999 -9999 -9999 -9999 -9999 -9999 -9999 -9999 21.012069381156 20.6217815202252 18.1424306054796 15.2864746563889 10.1726694542701 8.66527141741363 8.29480183275215 8.08278892307637 7.49502839258262 6.5464168178997 6.59578538415594 6.62435841480373 6.65004620061518 6.6195645322828 6.65051776516938 6.62316002026429 6.58491906809061 6.54289396393217 6.53174482990334 6.5094297013705 6.5094297013705 6.49706538128396 6.48812559659706 6.32206677365067 9.1483432571008 10.2668325090263 10.2995225610369 10.2853590502913 10.3672404076334 10.3782140837693 9.7929385689993 9.45986633258917 8.67733977642057 8.47315169972449 8.49479259703226 8.81349573670745 8.82318294499017 8.6222862317385 8.59951210739739 8.6353497418783 8.60126583594078 8.65315970313112 8.56156376519851 8.61458361083264 8.48738843897239 8.51058647572925 8.33912556002644 8.08933496162129 8.482778182544 8.70199264329952 8.70224911888578 8.68141527336841 8.58361729091472 8.57378203154111 8.55351622229 8.51418911112562 8.45331956918797 8.37777080900809 8.3847975224492 8.29276109059574 8.28780533323302 8.18671523104671 8.41479958141329 9.04229369489757 9.381254607315 9.51368614429704 9.60536817549268 9.61949341271556 9.62407072150695 9.60115355712939 9.58243147021705 9.52162718537982 9.48439857473447 9.44203181975449 9.41363664470137 9.30820374642475 9.33127313267525 9.27157425877095 9.20479838920372 9.19042388261852 8.93439176117911 8.23297867332609 7.25522566855379 7.3090899369673 7.22167363177902 7.06876674093731 6.73031707983687 6.79918574484131 6.11511770539432 6.16158292791539 6.19140749835544 6.22094267934721 7.0349950976955 7.0511569239684 7.47169358954009 7.11712059757051 7.56898379978066 7.97107771846928 7.85067283454384 7.63207840840282 7.63207840840282 7.88196297517778 8.15063843016157 8.18895804226192 8.25517693856347 8.22951751878732 8.21042859121585 8.13217078094168 8.06819136095375 8.03670432331101 8.02048516612099 7.97531547820349 7.95068676018072 7.87604916635621 7.84070037126537 7.8460286443025 7.84589230737169 7.78258565501307 7.76074623317524 7.72096086975213 7.72096086975213 7.70301586901758 7.66010025796691 7.66010025796691 7.67788756367862 7.68314918888902 7.75436255032889 7.73438238844111 7.79699288367353 7.75363377260915 7.79716650025192 7.75327828520807 7.81077534018449 7.81580857701788 7.78501194345909 7.79831419983555 7.77983235360618 7.76875826300863 7.71016162572917 7.69429286162189 7.63290723810122 7.55129704590561 7.42836349682082 7.3357365980447 8.3882945373641 8.70322291096791 8.76504796649179 8.48965297411079 8.20495736501255 8.77938018441086 8.85743413342071 7.9543412546137 8.37830722655283 8.49771631968817 8.66548433281078 8.72828173915394 8.6683548568636 8.66664001170571 8.68766657575479 8.59168415729862 8.58127621361055 8.54273963243614 8.50829638946235 8.46514020531404 8.53436501978297 8.4806389298082 8.52933032446424 8.51414339618799 8.45409266804896 8.37874687271012 8.36685838326141 8.33558193187785 8.28061605802281 8.23748672675749 8.21519604326002 8.20842314242974 8.19793417479367 8.19714481530143 8.22405723675023 8.24618674435775 8.25767975549058 8.29777824305641 8.36433078534214 8.42295847431922 8.45554835572229 8.5109162228599 8.590034440052 8.66875894878608 8.7578210791495 8.8281153137879 8.83586723517335 8.84329350477816 8.81399644617252 8.86152148454939 8.97414339677012 9.02863419503984 9.0297573982979 9.07745060873394 9.13199472017082 9.20519159810559 9.23680005654494 9.32270970244613 9.39493632235848 9.42442369706039 9.44661627406993 9.53222732443523 9.62299722234879 9.48563077515167 9.51721995090521 9.79863722787977 9.79358211430464 9.76810970666832 9.78638316196444 9.7902141354019 9.72454774086325 9.76393178132548 9.69542813089851 9.62673598144451 9.63835022092617 9.6479817175165 9.63350722111806 9.56289016176879 9.64096276272418 9.56942204083891 9.54719274464614 9.52570081272384 9.47578787860749 9.40476723732849 9.39243724564179 9.31569924773105 9.36342646833697 9.26589469756214 9.25409542895414 9.19446476109893 9.11598504265696 9.06058923225081 9.01999297399028 8.88520355809152 8.72681337534104 8.40737466028841 8.51593067745592 8.4745813045585 8.32406914374641 8.50119299694803 8.55981317529144 8.5652662630083 8.61010243839165 8.56510321655005 8.55530309787135 8.55865647519152 8.53263484695426 8.51211720670445 8.50632228761771 8.48447007217328 8.47728156379306 8.45250349479777 8.49708803029772 8.39292427927797 8.24898056160923 8.11987879383439 8.03895411958276 8.15676570822537 8.45040755681776 8.49360754388496 8.53620547060773 8.55049049614489 8.57229349664321 8.56161943189559 8.6021940501506 8.52882227548278 8.52035022760345 8.49726947801473 8.2507606932423 8.4590768266905 7.39032634203602 7.16845109418501 7.17992684503678 7.1704201165499 7.11349151432244 6.69766801802495 6.38062972271021 5.45829632039117 5.54219364982108 5.60822145935661 5.63443616476094 5.76481239612674 5.82661879094714 5.81786635071087 5.84639632823183 5.80827528844395 5.75687125493057 5.77420945995073 6.02078961011978 7.3892540818264 7.63452095427707 7.69868460652952 7.55041969916357 7.41023196719933 6.26099523712857 6.11503062803315 6.2344789094562 6.31628529151403 6.31872541791346 6.37879407698788 6.40627166146099 6.44262995396901 6.45435463244529 6.74795634227566 7.59161307448086 8.06566361709551 8.12583491755326 8.58569000980369 8.75837751011441 8.90888631421958 9.06848658237731 10.9423837653283 11.0119727805711 10.4803547914258 18.1876128528351 13.9604633277672 12.6465531491022 12.1473787375092 12.8500676171871 14.5591582161931 14.377273606765 15.0407204009237 13.2479532202949 13.1721006408343 13.2083983855644 -9999 -9999 -9999 -9999 -9999 -9999 -9999 -9999 -9999 -9999 -9999 -9999 -9999 -9999 -9999 -9999 -9999 10.6629674241972 10.8370619996869 12.9479765215574 13.1065906567256 16.0162868100927 21.6771596337742 23.228275621521 15.2835577667353 14.9373268404353 13.6471384557046 13.2740658568817 16.2942689873613 16.7655674399846 16.5723010061915 16.9673696009609 13.8778804331041 10.6655501503844 11.0980374033003 11.7444068166813 11.9850422382101 12.0088731535969 12.0137735155218 12.1040149605075 12.13920192016 12.0226144202495 12.1873531061276 12.3877600062517 12.4822912427572 12.5838237458105 12.7005529381331 12.8170924771547 12.9402812625376 13.0252911683526 13.0518734792761 13.07458709406 13.1186254780422 13.1413094116576 13.1975755397511 13.2702478402126 13.3459411706875 13.4354307755744 13.5831243508636 13.700223851191 13.8104230448617 13.9196278924474 13.9979445845352 14.0542937104371 14.1386115580662 14.22084736559 14.316257334622 14.3429051119452 14.3425986057493 14.2592589401674 14.1781274868006 13.9287224348208 13.7518730733894 13.8994521858692 14.1109646549499 13.9072149297739 13.9756036195399 13.9343780357272 13.9589137333276 13.8464407111762 13.7818808753525 13.8312659205513 13.801208141861 13.8281680685567 13.689607172797 13.2009563262254 11.6605978422573 11.5379705114568 11.3099880078445 10.0129934455024 9.78555859398653 9.81501142560034 9.80761468676908 10.135276019068 11.3528559504695 11.9943758306729 12.2981516301063 12.4907090410667 15.9317636672517 21.7620324251518 22.7283332443716 23.311576808259 23.7345425213617 24.0258178994084 24.3496525115107 24.4892185398545 24.7222146293082 24.7253837414694 -9999 -9999 -9999 -9999 -9999 -9999 -9999 -9999 -9999 -9999 -9999 -9999 -9999 -9999 -9999 -9999 -9999 -9999 -9999 -9999 -9999 -9999 -9999 -9999 -9999 -9999 -9999 -9999 -9999 -9999 -9999 -9999 -9999 -9999 -9999 -9999 -9999 -9999 -9999 -9999 -9999 -9999
-9999 -9999 -9999 -9999 -9999 -9999 -9999 -9999 -9999 -9999 -9999 -9999 -9999 -9999 -9999 -9999 -9999 -9999 -9999 -9999 -9999 -9999 -9999 -9999 -9999 -9999 -9999 -9999 -9999 -9999 -9999 -9999 -9999 -9999 -9999 -9999 -9999 -9999 -9999 -9999 -9999 -9999 -9999 -9999 -9999 -9999 -9999 -9999 -9999 -9999 -9999 -9999 -9999 -9999 -9999 -9999 20.7460407656551 19.5451988410963 17.4914779763067 14.7815362432816 9.40527815457609 8.27043817807325 7.96792830999426 7.41023731696125 6.49293296917264 6.56597364873579 6.60686417349314 6.62765293727167 6.61935864777107 6.65041830710298 6.66799053672734 6.64585791015959 6.61208696696225 6.59417137191843 6.56892379957706 6.56054577920711 6.48009461566888 6.49147140189237 6.48198641908695 6.37044295968323 7.29962008691219 9.64066214632063 10.2379804190147 10.2852277562029 10.121164633206 9.33922283707129 8.32516688762439 8.36532948970829 8.39372028659817 8.42665219774308 8.4398898554339 8.48002591935152 8.52015747140631 8.55659670935521 8.60651019954482 8.54152852811545 8.57283521578958 8.60845354560039 8.51689192375315 8.34555524459632 8.37227830893444 8.3840477541586 8.12242355432375 8.13562966996275 6.69747906381695 6.88705439152953 8.69282817844443 8.71213047258705 8.58483765399712 8.56703759562968 8.55833050565466 8.50579883736377 8.44402334834219 8.39526566788225 8.30576286112456 8.31814014305947 8.23252725269629 8.230526621683 8.1442580829595 8.10949146478222 8.3362618012459 8.94451108063245 9.26846044275714 9.41988215078588 9.50958728943643 9.53770765654034 9.4737849878001 9.40580549734394 9.41724471989125 9.36396489376916 9.32697521460374 9.18699867841098 9.21038840110782 9.06789728156724 8.94112536462686 8.70694709590767 7.6434749106326 7.25508880647501 7.16106512843737 6.9882562931339 6.66500349768666 6.00346734360747 5.78695683932404 5.84112804447345 5.91918432116578 5.93601338315012 5.98305147938226 6.03600808773222 6.04057895448094 6.07717884259867 6.10582432877086 6.13346826399993 6.14783989016295 7.59466313257097 7.21274529956967 6.45684365885331 7.23254205695717 7.90267683525451 8.0483890498597 8.12406569579072 8.23388306257734 8.21937554130336 8.22872771629523 8.16495491414087 8.12623165669202 8.11883853105288 8.0352355924281 8.02678960761969 7.98886575019824 7.90616272033366 7.838227316319 7.81082838521548 7.81026413049737 7.75853479389156 7.66531019872911 7.53312168921341 7.49110720832325 7.49630003785148 7.49110720832325 7.62065616442886 7.6279752963921 7.6279752963921 7.63644750678476 7.64408977460396 7.7451419492 7.79559532706183 7.76777065666584 7.83108948035789 7.80717794611394 7.84455924101933 7.82182461531288 7.79395174651699 7.82020555907441 7.81440110860014 7.786172061862 7.74209924828638 7.67448407326093 7.63173101562491 7.53484380101657 7.38865099618863 7.2134622601218 8.55445355045454 8.64429710074992 7.99351315180734 7.84514154109209 12.4057588611523 9.15256042908853 8.02524706376955 8.32981998270884 8.6462334197881 8.70493188461274 8.70566706128194 8.67702100599857 8.59978227117971 8.62441042765443 8.4932976568774 8.47472944398962 8.43144905474766 8.42415294044569 8.39228334830157 8.51197455556716 8.45548024088834 8.50746933868784 8.52690581584766 8.45726293565467 8.46050911046153 8.38348346004167 8.35354851158636 8.33143727223547 8.34258980285483 8.30439706060699 8.3027931217209 8.29178205896921 8.29939294315469 8.28210052489306 8.32253077475201 8.37498896465314 8.39139479757383 8.43380047041635 8.51133893722639 8.53747638069383 8.61568724246342 8.68437244474671 8.69355276895687 8.71320201510289 8.79656951227061 8.77248929556455 8.71423938459339 8.7594489974514 8.57900927807223 8.63250939862384 8.66941075251748 8.94841911396604 8.95915268679335 8.79397879740197 8.8810779444653 8.89712325018472 9.1412339862063 9.29152788057941 9.42105113903482 9.4336506192524 9.55140140542893 9.5272447254079 9.4725801988764 9.02954632897747 9.08873984385683 9.51124115355948 9.710108056532 9.79713549982559 9.78846378310818 9.71639980450062 9.61709590275509 9.39926581571451 9.39628937512482 9.03117394172233 9.02929297350161 8.33664574145948 9.30983028019864 9.45484527562297 9.5962899067251 9.61698361417905 9.40735257036188 9.40883277081499 9.19266274236155 9.13683270659514 8.7386329914627 9.01406439618238 8.92359752070002 9.1785096895467 9.15983118987883 9.10626787936688 9.04967353218113 8.83507336244961 8.62997423147935 9.54820637917741 9.90548772032088 8.33995964024018 8.40154878387143 8.52796012693505 8.59095854559414 8.60760658144047 8.62565134719768 8.60958137814186 8.59922035136435 8.59134400523606 8.57824608932227 8.56144354927771 8.54629893665486 8.57368779812509 8.51481476005183 8.48533510233946 8.44959373912073 8.46186279607638 8.41517694607298 8.44082227939539 8.41002555607342 8.39835805374581 8.50473487163853 8.53687202981011 8.57522795200859 8.5530584786444 8.59235739574716 8.58174085744184 8.50838664166786 8.51565929113435 8.58734320158066 8.55049149979474 8.40815110558487 8.29438517681636 8.00054422069012 7.19443524033824 7.23632909626061 7.24637611903916 7.17024406245671 6.97726776044736 6.76700251345047 6.41756308287413 5.49048662834011 5.6033282953428 5.65040350343803 5.73342343322158 5.76490368967414 5.83632636104961 5.88662721868506 5.89331756524368 5.87565854251393 5.84527963952343 5.96375225047202 7.11337668773015 7.39226738398867 7.45019366972732 7.53107870044981 7.56840586223908 7.41023196719933 6.30851127087593 6.15594180350538 6.29760626764159 6.34971487887881 6.33952642239122 6.37776739465906 6.42806063449982 6.46190602556291 6.49717357627459 6.52184593848856 6.55240842303794 6.60416620208401 6.66010050897486 6.6598963111157 6.90981278849985 7.77175692470323 8.86960325019426 9.99920875673328 11.0731950458465 10.9425790403162 13.6584050598093 11.486747439217 12.0930318860318 12.5791300993572 12.6898171014718 14.0427182217607 15.6121934018433 15.1779021594396 15.0455699616597 13.192649654057 13.242101307727 -9999 -9999 -9999 -9999 -9999 -9999 -9999 -9999 -9999 -9999 -9999 -9999 -9999 -9999 -9999 -9999 -9999 10.726817284561 10.8274545446192 12.4218097837036 12.6739725082222 13.2084047201481 14.1606954205672 15.7677038179075 21.3078411468215 20.1912188517859 21.2448934816407 14.2930262196106 13.8806631013376 15.0234400544214 16.6460848088071 15.2223340879559 12.0352665795018 11.1096519572123 11.4197709485758 11.5374375651087 11.8777597342094 12.003048904239 12.0528980772238 12.1922502236626 12.2790247227864 12.3453328259663 12.3885320742015 12.4580928619223 12.5388531038528 12.6369021312113 12.7452194640964 12.8532724667895 12.9286396700798 12.9533671520683 13.0213039649629 13.0060897632216 12.9617820283648 12.9783038755728 13.0666138321528 13.158883992702 13.2696580640874 13.3718019506222 13.4770978543231 13.5695899591095 13.6914409366348 13.8556145209174 13.942222738637 13.9980595943473 14.1070993186443 14.1347758867959 14.1586474479033 14.1968358599674 14.1385928762095 14.04780589539 14.890324512309 15.542050759471 15.4595768983818 15.5260270168308 15.5885522279744 15.5101965041098 15.5331665347369 15.4838959607581 15.5115602926859 15.3777647799602 15.364386289262 15.0814892623327 14.6410311306416 13.7384516800455 13.9020996338869 13.8524220849654 13.4575091131593 12.6416354335793 11.5301632984096 11.2112669060836 9.82845272762634 9.64438896627556 9.70278672546631 10.6991800551994 11.6803961144525 12.0152900437572 14.2354362408179 19.7192867378996 22.0774750855915 22.857956580389 23.4021318473848 23.2130245226416 23.9555941481308 24.2414252199674 24.499600088059 24.5241023596314 24.7737336540747 -9999 -9999 -9999 -9999 -9999 -9999 -9999 -9999 -9999 -9999 -9999 -9999 -9999 -9999 -9999 -9999 -9999 -9999 -9999 -9999 -9999 -9999 -9999 -9999 -9999 -9999 -9999 -9999 -9999 -9999 -9999 -9999 -9999 -9999 -9999 -9999 -9999 -9999 -9999 -9999 -9999 -9999 -9999
-9999 -9999 -9999 -9999 -9999 -9999 -9999 -9999 -9999 -9999 -9999 -9999 -9999 -9999 -9999 -9999 -9999 -9999 -9999 -9999 -9999 -9999 -9999 -9999 -9999 -9999 -9999 -9999 -9999 -9999 -9999 -9999 -9999 -9999 -9999 -9999 -9999 -9999 -9999 -9999 -9999 -9999 -9999 -9999 -9999 -9999 -9999 -9999 -9999 -9999 -9999 -9999 -9999 -9999 -9999 -9999 19.6366864382594 18.22954446301 15.9262322259176 13.9719207739911 9.24882678817849 7.88430442893537 7.32008286827873 6.41036558579451 6.50150560699163 6.59598585397079 6.62817355520364 6.65259228140255 6.65031736642017 6.66789266637064 6.65898982559277 6.61534959805842 6.61534959805842 6.5928968896705 6.56447416389595 6.52859316726801 6.48542966219414 6.51646930258404 6.48994742662197 6.54510409363939 7.65923521686339 9.20341926577984 10.0871515191048 10.1544547463426 10.1857738301464 8.58933979387303 8.26788998151559 8.18287741200196 8.22900396469312 8.37070166478343 8.41303704780875 8.4286263558638 8.47769619226978 8.52387496337627 8.57708417929333 8.47896555114716 8.50655296253695 8.55883816668748 8.38625684598085 8.13354783032955 8.14682269757606 7.70280052891966 7.73822853552957 7.75165758903944 6.7271761866312 6.75976646915837 6.76477585825462 6.73819309750503 8.41822812761199 8.53686876348029 8.31823685073625 8.28035793464447 8.41479001005865 8.34777133300084 8.2809785070878 8.33189465272955 8.24084944670253 8.26479392937244 8.16902841170876 8.14759198458193 8.06548585496617 8.03271940585378 7.9714886134242 8.15408571986465 8.79449503406503 9.11524378813098 9.0364007298079 9.21105460839333 9.13208814114378 9.09302213742002 8.82329641854287 8.75712014019049 8.74959917882234 8.33340155148506 7.67276875685473 7.39118177107452 7.37078100551719 7.1475003080387 6.98451024897664 6.65674753005941 5.99105478195312 5.7937111779392 5.85368891355121 5.91166609096879 5.96957782413228 6.01453042201233 6.04387959990408 6.07025937653674 6.11456850380333 6.1241085497888 6.14617238887765 6.17593038270161 6.21158588793015 6.19729730292854 6.22317984947739 6.20819376031602 6.49716599201438 7.63816089009462 7.89914858427072 8.04348275580154 8.1344146803312 8.09268370011433 8.13085736811943 8.1558468308811 8.1558468308811 8.04725203970896 8.04741569578257 7.95102967753751 7.83041861348419 7.82354980846377 7.80904092550304 7.77352337169513 7.59735923390695 7.5903530059151 7.34078711529313 7.54900975281744 7.55357437504115 7.58188296141016 7.32570711559122 7.55228953303808 7.54008260890015 7.55256157403372 7.58710009783747 7.54397315465588 7.67611770248027 7.80459816844379 7.84930951805176 7.85909381867564 7.80180838178504 7.83378116211485 7.87841210521956 7.86176154035317 7.847253711024 7.84762004967547 7.82947889570222 7.79728302557296 7.73229180516548 7.69319876617929 7.60484971275308 7.42526643595228 7.30590905896382 8.02481381291947 8.69129231087887 8.68548213842207 12.1934189544148 16.2872641340845 8.9487610870505 8.0389469724352 8.17414189750183 8.42266834687497 8.644828202361 8.74584930912058 8.62049168771479 8.50951154386765 8.30028560791125 8.30699720394199 8.29963565771751 8.28118914895595 8.28102015240826 8.22349679191739 8.18396963953596 8.37044925432582 8.32282526876244 8.42729433039461 8.4704274194489 8.48278829657926 8.42962989438945 8.43153066844689 8.37474217269851 8.39217219111868 8.3923016664668 8.39266891284088 8.34899726127689 8.38348898398532 8.38274579516498 8.39977375975095 8.43884723019197 8.49377071095946 8.51102662298645 8.57981657103309 8.61409516029561 8.67672997831795 8.69350840337305 8.68257478988864 8.66003887975005 8.40830443149573 8.50770012234733 8.23830275128789 7.5884446389096 7.65972881310458 7.43986988375692 7.52908263821685 7.56836836537357 7.57998971786552 7.64848644832595 7.79899017613857 7.85550025496248 7.97413579752868 8.65148247438887 9.07564501338209 9.12317456425143 9.20773745548171 8.87804941693899 8.95248537277275 8.34462931176644 8.17650476643736 8.21083150011221 9.1690308855309 9.70442143678861 9.48100019696474 9.12063045761058 8.42930693329931 8.19892303025888 8.19569688210424 8.23793263328898 8.21484610014576 8.20646112145103 8.28643302172513 8.11397555524084 9.55387137532853 9.56813343812979 9.57399127318101 9.55237682651964 9.48267352885249 9.35933084995054 9.19746240283335 9.20268865620456 9.14617894724399 9.17292099851285 9.05579240375143 9.24418656279326 10.5937825887071 12.2956955992318 12.2175794819417 11.8765359909651 11.7755064948737 9.38120728352981 8.41458957663403 8.5516461830602 8.63613928161746 8.64787616576096 8.6326428155153 8.63031217252829 8.60909879510105 8.631148164196 8.60734558078828 8.55821355654967 8.55128146448758 8.55826993951129 8.53577513918365 8.49282792829679 8.44259146075923 8.43651949167121 8.52309559119265 8.5469174018165 8.53802862964324 8.57972964475228 8.59253229184088 8.54845641699064 8.56373284358183 8.52638114408522 8.42775622644125 8.27912988541204 7.99125248222279 8.00124796123634 8.00323277124033 7.42483269122364 7.23486391735247 7.25481790151711 7.27654216316926 7.29753599331418 7.21797978747976 7.21174735697521 7.12923449033758 7.01614158903662 7.02051961031715 5.75193272530559 5.58454580919074 5.6117350324407 5.64853026361043 5.72794763214907 5.7928066072395 5.82641362697384 5.89633552835434 5.94646346130848 5.88450346505616 5.91321837943166 5.90369739756487 5.85828418856104 6.11019954872269 7.25551106408953 6.94811339713281 6.97265255397916 6.27123561598516 6.1253181519673 6.21390548802878 6.32895280002802 6.36649932494507 6.37104115825938 6.41493717469759 6.44537458268516 6.47667250323882 6.49870038328756 6.52417693566376 6.55456327044735 6.59581213075174 6.60706028013127 6.58958665188303 6.61550002183801 6.63710997559129 8.65740281570935 8.88853998028345 9.07104898254707 11.2557942143938 11.4896226456703 11.4629553494812 12.1410409222052 11.651612858693 12.5587931463888 14.0596016857407 20.9416620794578 21.2294219778893 15.4444592673681 13.1941553683576 13.2080111714685 13.1760333739075 -9999 -9999 -9999 -9999 -9999 -9999 -9999 -9999 -9999 -9999 -9999 -9999 -9999 -9999 -9999 -9999 -9999 10.8897596597006 10.9203034450757 10.9482570990788 12.955936750537 13.2599790234308 14.4179143185666 16.0502433387486 14.6295594273743 17.5089129673691 21.9717401687201 14.2891546453042 16.0528857382676 18.4996454157007 14.090677321782 13.9236412169725 11.4308661849781 11.4341694504588 11.753098979764 11.8858674230625 11.9970208724161 12.1091725063499 12.1903004137085 12.2680016852774 12.3532545098811 12.4298968410842 12.5235045251971 12.576258962332 12.6618832536686 12.7561761354436 12.8092324266187 12.8320657532565 12.9028286873583 12.8958420308525 12.8434957992558 12.7600511601342 12.7783337326016 12.8523089370625 12.9937492007395 13.1324452713154 13.2476313672067 13.3514817616297 13.4381656741683 13.5488438754437 13.7321229052544 13.8616775982326 13.955764958477 14.0141894620873 14.0733828977237 15.004150707187 15.5070237431856 15.7181960840872 15.7779942038549 15.8774970871032 17.2880911653883 17.1952212324306 16.8127926555383 18.2689674305195 19.0166872193523 19.1393954364869 19.4339281334091 19.5200224096413 19.7908564492374 19.5866746760878 19.525402229311 18.6655599267867 16.6862862441482 14.8762825487182 13.8963607339068 13.8564852224385 13.6386248987285 13.0895074970504 11.4739418337438 11.1187323131947 9.63472153179046 9.62638493080402 11.309390961258 11.6981556913122 15.5236991983661 21.0462397716769 22.3235251254539 22.7813388722631 22.844461730237 23.7276363602482 -9999 -9999 -9999 -9999 -9999 -9999 -9999 -9999 -9999 -9999 -9999 -9999 -9999 -9999 -9999 -9999 -9999 -9999 -9999 -9999 -9999 -9999 -9999 -9999 -9999 -9999 -9999 -9999 -9999 -9999 -9999 -9999 -9999 -9999 -9999 -9999 -9999 -9999 -9999 -9999 -9999 -9999 -9999 -9999 -9999 -9999 -9999 -9999 -9999
-9999 -9999 -9999 -9999 -9999 -9999 -9999 -9999 -9999 -9999 -9999 -9999 -9999 -9999 -9999 -9999 -9999 -9999 -9999 -9999 -9999 -9999 -9999 -9999 -9999 -9999 -9999 -9999 -9999 -9999 -9999 -9999 -9999 -9999 -9999 -9999 -9999 -9999 -9999 -9999 -9999 -9999 -9999 -9999 -9999 -9999 -9999 -9999 -9999 -9999 -9999 -9999 -9999 -9999 -9999 -9999 18.4341914608998 17.7151255365872 15.1418236434196 12.2371603559826 8.10013753869549 7.25856070930515 6.34020198633735 6.39833874089291 6.50770356895411 6.6280643968146 6.65232841145928 6.64430121366311 6.6726501987818 6.64204040794039 6.62016027011638 6.60928344221268 6.60232054733581 6.59761938284523 6.55594905357345 6.52262922626584 6.5037339844187 6.47886049996606 6.37692308815616 7.61252849188374 8.07984016412451 9.79418646286403 10.0772386774262 10.1139542486493 9.85493531640416 8.09530994950725 7.76192607163528 7.7994794431754 7.8101274774362 8.11456627568918 8.39235805253736 8.43918693226285 8.50815428132626 8.42820561951963 8.50381021237138 8.35395902748062 8.39921479278161 8.42154672877825 8.16566919312556 7.73712902163984 6.92586996500262 6.9326016201497 6.72708457911368 6.75330245437557 6.75330245437557 6.76405822239839 6.78130427835135 6.7684039448155 6.74828102273294 8.17620224213912 8.41558310470752 8.07056334864955 8.0189811257814 8.23812567797891 8.1730622338457 8.28331957227987 8.18787000741478 8.23590559188783 8.14091137066971 8.16102215218922 8.15081231124776 8.06740133675781 8.02441134922942 7.98492325519436 7.89507121403774 7.82803670107599 7.79154517165025 7.97287313352396 7.93803085135266 7.84964350916124 7.55549993065107 7.52427248477189 7.45310532475118 7.38765694211231 7.42258742687243 7.35559800483321 7.31702221073746 6.97953199341697 6.65674753005941 5.74030674676986 5.80082485421405 5.85260677643179 5.90594623333704 5.9584941068481 6.00511766522352 6.04878751529576 6.06123968955975 6.1210789649585 6.12692742131734 6.17032798992498 6.18326377512713 6.21710675499039 6.22622948467008 6.23787687325096 6.23281214845162 6.23399969392391 6.22765150402025 6.21901360476254 7.24072022513595 7.60879630981155 7.84264558160233 7.99770144215222 8.08803747680166 8.07892620250087 7.9501152123656 7.77948064405609 7.78651148101851 7.75909682821832 7.500020415556 7.72240033814608 7.46318484096156 7.67718806457248 7.63540119989931 7.39703420479962 7.00885903714423 7.37011453945377 6.99888967718443 6.96349551609449 6.98597307099633 6.9858445858218 7.01303867519857 6.99886237239284 7.36085306907603 7.57185021571584 7.69550631153049 7.79274190779699 7.85577838335125 7.86173242900305 7.86173242900305 7.88246386726046 7.87168637286825 7.91859428857268 7.86706678722492 7.86844975553219 7.84915907977692 7.85324331236685 7.81163840419972 7.73628565242459 7.66655869419097 7.54237514548191 7.40849027358236 8.05259860221297 8.67597144152259 8.39021867925143 7.96207518987621 9.26204114414872 8.23454595256245 8.39699378619661 8.49986787852907 8.6641189117202 8.67464999441349 8.69652723670206 8.55718442021275 8.36347692221499 7.99784262010342 7.99714326151325 7.98912356940154 7.30473978888097 7.27406870602705 7.96277568136182 7.90699468941533 7.86085899011107 8.19101737778963 8.37021997703972 8.46559465129276 8.40935025660783 8.46027650367296 8.48818517950446 8.43909041092553 8.4409166644378 8.43045219326043 8.43780579378835 8.4570470813001 8.43192610752072 8.44382250004254 8.46945138110421 8.50234515636585 8.55351576212691 8.56044942345817 8.63059720566912 8.64511495111917 8.62879722204493 8.501430964466 8.35402604701799 8.12309272849214 7.26780024819805 7.37397321243778 7.43433224425191 7.51244925086813 7.56733978980138 7.63132917817059 7.67355434123607 7.73855896568701 7.81745245342089 7.87772442426601 7.93704700112892 7.98438996402856 8.02571705184525 8.00610113754303 7.92883582331973 7.9750032514593 8.0419480851543 8.13263040788649 8.14887794462864 8.18862232280448 8.23482189520333 8.22436231004037 8.24622810690319 8.34647351395779 8.34095210862441 8.29209952302218 8.33218574178946 8.35636318765375 8.36108301028172 8.35509164081821 8.37314889135901 8.39798673726169 8.34652589849857 8.38892315597453 8.28811006107952 9.57980032889403 12.4413002507004 11.5544926761493 11.3465063125318 11.6085097226147 10.7772727891006 12.4450350747715 12.2810549992263 13.0273651989978 12.5920170768364 14.0895729266559 14.4009728464474 13.473653264372 12.2960362665722 12.2679528551443 11.9098278544486 8.44374259055265 8.59455813726108 8.6676931494449 8.67513459380422 8.67271671271514 8.61013658254208 8.60114697621417 8.58470187436406 8.5688612156538 8.59113038760106 8.5695176189745 8.5569945971643 8.53284406812744 8.54044262815951 8.50063856665471 8.46994909317985 8.53581575971659 8.563395008999 8.52874374728497 8.48195270880123 8.38565256368873 8.49786739204436 8.23459910849603 8.28285558519599 7.96126294380397 8.00653391516152 7.43137359486484 7.22803139582584 7.27219118031633 7.27090602901432 7.2750790534436 7.30151684027166 7.33148621854259 7.30885409134525 7.32875222184952 7.36193545452216 7.34193147578214 7.32754516116409 7.24101547378315 6.48713072621962 5.59378023397616 5.6114983631874 5.60050654876552 5.65752030389594 5.68512183608446 5.78919822489492 5.8548865323933 5.93883537147804 5.94126925490083 5.97064933627323 6.00943710008105 6.01590030917644 6.02087370512988 6.04031145915251 6.01640147089492 6.02668561898581 6.0357673447047 6.1254317559381 6.23036567497502 6.28223615166178 6.35347578949701 6.36841935195398 6.40006030883085 6.42107586656928 6.44837253825803 6.46076887124326 6.47805883827875 6.4906928822462 6.51259004729911 6.51398675244901 6.48639213816537 6.48671195179389 6.47705113778944 6.5445040202242 6.66174300342776 6.95747971322005 6.92370053145665 10.0879656720838 8.24842756437691 8.59190838054774 9.33980507889557 9.78469711008183 12.4587521862568 13.6403301673469 21.6568380486566 18.1445710430653 21.3832935047798 14.9250675665246 14.0941784432076 13.22270617434 13.2055076492865 -9999 -9999 -9999 -9999 -9999 -9999 -9999 -9999 -9999 -9999 -9999 -9999 -9999 -9999 -9999 -9999 -9999 -9999 12.016602755243 12.5460992431893 13.1779261893684 13.3427670772429 15.7569681576899 22.1581948085506 19.1564131730923 22.1654207505777 16.4358482459929 15.3502024734797 17.5108494775628 19.2334299410918 16.7510603180872 10.6901296338604 11.386375142689 11.6911577337057 11.8682595166519 11.9718744349193 12.1071861315956 12.2099347295775 12.2971956656147 12.3708359378225 12.4349787092021 12.4794359543994 12.5519991520661 12.6274325871847 12.7079027861144 12.7220185013878 12.7516923983499 12.7574386510142 12.7904324130663 12.5924317829177 12.7244025288037 13.6731599057368 14.215115150432 14.3924361520682 14.5464464631098 14.6985832136297 15.0101695429511 15.284563403944 15.3311313248002 15.4531099509356 15.5818553558843 15.7839919399003 15.8847776020778 15.9607463307423 16.0334792721782 15.980585679923 16.0172706613678 18.4695695867479 20.3943358377708 22.2984027800664 21.856474710745 22.3456617126937 22.5014865808196 22.511070279971 22.5192505910075 22.1059731235226 22.2151386765543 22.1451867124813 21.6524551392607 20.6489804173477 20.8104375410623 20.6917754701559 20.5610081218918 20.0428324278938 18.7960097419038 16.7487525477716 13.8332363244056 13.431196195543 12.3534751553467 11.1163801428812 11.1163801428812 12.4016853820498 17.3057001888579 21.4394104067815 21.9397335834023 21.8793241683236 22.1412496208984 23.1176479756092 24.0917041162563 -9999 -9999 25.0434850267163 25.2844727178388 -9999 25.496752890511 -9999 -9999 -9999 -9999 -9999 -9999 -9999 -9999 -9999 -9999 -9999 -9999 -9999 -9999 -9999 -9999 -9999 -9999 -9999 -9999 -9999 -9999 -9999 -9999 -9999 -9999 -9999 -9999 -9999 -9999 -9999 -9999 -9999 -9999 -9999 -9999 -9999 -9999 -9999 -9999 -9999 -9999 -9999
-9999 -9999 -9999 -9999 -9999 -9999 -9999 -9999 -9999 -9999 -9999 -9999 -9999 -9999 -9999 -9999 -9999 -9999 -9999 -9999 -9999 -9999 -9999 -9999 -9999 -9999 -9999 -9999 -9999 -9999 -9999 -9999 -9999 -9999 -9999 -9999 -9999 -9999 -9999 -9999 -9999 -9999 -9999 -9999 -9999 -9999 -9999 -9999 -9999 -9999 -9999 -9999 -9999 -9999 -9999 -9999 18.1881117750116 15.7129542189563 14.1893979346524 9.96999784846971 6.49003835022838 6.28167775303958 6.35246600889262 6.40486617885868 6.51161073261879 6.61141066627095 6.6258523398567 6.62916468781417 6.62743717964566 6.60208577359097 6.61694916370662 6.58999122887689 6.56375726985594 6.52459259105597 6.4876555780495 6.46772374863249 6.46774969386262 6.44919803527107 6.41191051871602 7.79096620220537 9.09629429717312 9.8502738548339 9.988377683119 9.84929401266909 7.25859563194823 6.2889939783069 6.32162684763453 6.34308292407898 6.65580403476792 6.68008914800109 8.13718828571261 8.32835308374342 8.39747059274743 8.29105146583222 8.35637698533342 8.14227171234672 8.16778357772288 8.1807472929614 7.74948837407256 6.92505704518626 6.72699140500552 6.75321221327623 6.76405473006919 6.77525538547772 6.79214640030535 6.79235192106168 6.82431637672446 6.79917512896756 6.73817275604902 6.75941250887931 7.75712937058447 7.71205338591713 7.66029349304364 7.57425338640183 7.95129576381196 8.15595809010469 8.07431949328807 8.16656610959933 8.08354137919797 8.14204697639408 8.15390051366657 8.06136197335728 8.05570201856552 8.0407388627414 7.95653807082795 7.90983050904612 7.84069376582614 7.78381979669862 7.74612676043881 7.63771516427617 7.58144428310182 7.55019572248212 7.48078603990873 7.46772094181473 7.40095970815 7.32333075061449 7.21227040338093 6.65195785810022 5.72617860745958 5.80069709115518 5.85403095705562 5.90609618179387 5.94420677776372 5.98110477907244 6.03528073745972 6.08326618527492 6.06976880139547 6.08217469382496 6.11364892986788 6.16716003056275 6.15638322225179 6.22369734671529 6.22379999943538 6.20829576518717 6.20829576518717 6.24795882605755 6.20363178108982 6.20940283004049 6.23621834877973 6.47929547391228 7.22236713445237 7.85333165592972 8.00518305146943 7.85406611236391 7.58860698851009 7.18408428059618 7.58138276183058 7.1666080160958 7.15828541545545 7.13575615306916 7.09782351092163 7.45246419399167 7.69606023139517 7.43820092116271 7.0551460257478 6.32389598201654 6.32755698036734 6.30286199852803 6.32770660513778 6.07232936291023 7.04714274359253 7.04029964684398 7.39906689974487 7.6058063627556 7.60596188485326 7.75063525374517 7.81597039326113 7.83408737312269 7.898052179615 7.88231350386737 7.92694187658446 7.89871749899471 7.90662520648055 7.89286824275339 7.92503727051284 7.91442396904454 7.8668213476121 7.83204604426811 7.75340216510628 7.59629222783027 7.39356583235714 7.40456152297048 8.66034065828168 8.60088720098479 8.56611721995589 8.61143608895777 8.57989446394502 8.66055999012333 8.7019002432538 8.72134747411507 8.72282582046036 8.53000726719816 8.55541437913452 8.04303614288844 7.39555865124719 7.39423498974252 7.11857816610575 7.10907281940474 7.08202200330516 7.33375008630725 7.29422296485395 7.25104111070916 7.87953038476305 7.83582804169797 8.15842958700583 8.35383569684966 8.4561808844931 8.40052491868338 8.46893283780494 8.4112690571438 8.48980254998351 8.46971542643559 8.51614641446383 8.48178622792162 8.52463311078713 8.559147727371 8.5259349842883 8.56772254655562 8.55748483197983 8.52515061407317 8.46942308783662 8.32151410753892 8.03892354496733 7.21876218414494 7.34503922852941 7.4314646111593 7.51602506599336 7.58214238265604 7.64544490145929 7.70540637456284 7.75154268679787 7.78402991039654 7.84255407916913 7.89805528129231 7.94384711881921 7.95657406785012 8.0229940058858 8.01115072906702 8.0594500169661 8.12799848397546 8.13613220484974 8.16790150974446 8.21680067039891 8.24495557362534 8.22263826068611 8.27587561544374 8.28516268960301 8.33371637104469 8.4140452249191 8.5187363497674 8.43466097035971 8.45732322787158 8.47146649075934 8.48462243694317 8.49829241300088 8.51669770525245 8.49935515667143 8.53014875776246 8.51864201847263 8.40580069378741 8.2166337358955 9.5533617048496 11.5836955918392 11.1591732882495 14.2383063681829 15.0079591461986 14.7550450517958 16.0195437108184 15.9486972767818 14.6357435798525 14.9161200297901 14.5693028443333 14.2258168240348 13.8831816447516 12.5833441694523 11.3451608955082 8.73266760600463 8.64341141270013 8.66843066140191 8.68977068856998 8.61271432404713 8.60464034369213 8.58281886027887 8.56705810485961 8.5506823663733 8.53586731138766 8.5209018551916 8.54796498364111 8.5047389034662 8.53487460137085 8.51085781884042 8.54552436791353 8.55846095042562 8.4423847466935 8.37004924612521 8.42722635770615 8.38565256368873 8.53169903153648 7.98061069403155 8.00777546029009 7.42987113609142 7.4307379154152 7.26889988832202 7.29510674213013 7.32911435498935 7.36485956979655 7.38003400730074 7.36043493850658 7.33751253703218 7.40496683380483 7.39702878596047 7.38765909228009 7.36678201552142 7.35499756429259 7.318822012697 5.86561388410841 5.845192999957 6.55874446502611 5.852400796266 5.61541849996515 5.7127664298744 5.84615185987777 5.92943484243002 5.94958887101051 5.8743309782414 5.87372523896942 5.96758850998924 5.98771232664329 5.99117290003264 6.04599707862209 6.10608080034022 6.09011554433325 6.13557345877083 6.23949635326733 6.27739796723651 6.31533904665044 6.33296782766846 6.36728969081429 6.39250984817249 6.4182519214595 6.4148529916966 6.43539696207064 6.41539321490016 6.41117714136025 6.35817531517211 6.35796190105404 6.37536538502781 6.21457027108128 6.23616308109462 6.41585816258121 6.59424783729386 6.72800151116035 6.97216722618179 7.04050880201801 7.32270881352222 7.30294481893166 8.50303439198315 9.38481190080033 12.0917140442552 13.5782376175539 20.4468503701973 19.6814030483636 22.815155577188 15.9171469709014 15.0183002711799 14.1795984938627 13.2325563240162 -9999 -9999 -9999 -9999 -9999 -9999 -9999 -9999 -9999 -9999 -9999 -9999 -9999 -9999 -9999 -9999 -9999 -9999 -9999 12.942394483744 13.298140235373 13.4917510788124 13.3311170238032 16.2948320890876 21.9932617776761 21.4256250642469 14.6422514387283 16.6836811157231 17.8302893137164 19.8982383403348 15.5116598736557 14.3638559815998 10.9523567688771 11.4671900312572 11.6837156968844 11.7890251700823 11.9841034158504 12.1155029536597 12.1708398356648 12.2823753026665 12.3706465794491 12.443231042628 12.5454827746518 12.5986601716741 12.5991015935811 12.5741278225564 12.5577001941216 12.6504012537066 12.8939592488148 14.3265035497823 14.5590343358412 14.6277197446032 14.7811179502849 14.97131189483 15.1267662843425 15.2473216772346 16.3722930333998 16.8613094613381 17.2114880574123 16.7308158125838 17.4365865844476 17.5566779487547 18.3447714367455 19.5773755268259 19.5881300498999 20.6375956565942 22.3527579444909 22.579397074093 22.8405752314623 22.9225940191377 22.8974624625568 22.7703595496662 22.5751527733949 22.4850559600423 22.8378783881513 22.9796749762412 22.9065954854096 22.8432077888764 22.8428096388922 22.8970480971882 22.54638688485 22.3556424283536 21.2356583142741 21.3369192689655 21.2968977128787 21.2258160899223 21.045099778493 20.644834223982 19.8541291718096 18.7108416563209 19.7674056957704 21.0369435847078 21.3691004493298 21.0590603307475 22.8081525469856 24.5876653252565 24.496475768768 23.9269467346111 -9999 24.1172115632149 -9999 25.1607558122074 25.3657693594138 -9999 25.3497935173595 -9999 -9999 -9999 -9999 -9999 -9999 -9999 -9999 -9999 -9999 -9999 -9999 -9999 -9999 -9999 -9999 -9999 -9999 -9999 -9999 -9999 -9999 -9999 -9999 -9999 -9999 -9999 -9999 -9999 -9999 -9999 -9999 -9999 -9999 -9999 -9999 -9999 -9999 -9999 -9999 -9999 -9999 -9999
-9999 29.673376856312 25.7185146219766 -9999 -9999 -9999 -9999 -9999 -9999 -9999 -9999 -9999 -9999 -9999 -9999 -9999 -9999 -9999 -9999 -9999 -9999 -9999 -9999 -9999 -9999 -9999 -9999 -9999 -9999 -9999 -9999 -9999 -9999 -9999 -9999 -9999 -9999 -9999 -9999 -9999 -9999 -9999 -9999 -9999 -9999 -9999 -9999 -9999 -9999 -9999 -9999 -9999 -9999 -9999 -9999 18.8044764122924 17.7530735496762 15.1187149081797 11.4914906734472 6.72893620453776 6.24350950205456 6.28878761171799 6.34358932361038 6.42049779766498 6.48657758167996 6.54034534323797 6.56786308781995 6.58089377264631 6.57215664432916 6.56019382269498 6.55940552490304 6.55940552490304 6.53081857533349 6.47361038757194 6.49127766082296 6.47500145522902 6.40763273368511 6.36080495884449 6.30363280687429 6.35213898054482 7.90589930036384 8.35636626359648 7.77893106933949 6.19101388307239 6.253956232843 6.29387295928756 6.33631779761412 6.36375363480423 6.39256015434107 6.65040727556449 8.13702137165985 8.18766889638198 8.25379783344223 8.31294269966827 8.10178339946623 7.72476373400553 7.7375568877933 6.93477967053423 6.94194998640409 6.72757129373597 6.7526254111849 6.74796405880439 6.78093917464405 6.78029691446327 6.78886340518786 6.82689849099756 6.80402108025994 6.75845847949838 6.7901432929125 6.76988092286723 6.77425833840635 6.67092593213419 6.86072877383528 6.77766754752257 7.56130971596348 7.91972693533839 7.84003688949982 8.03873557387733 8.14874060333356 8.06562712790366 8.11282330061333 8.13447577314713 8.06923591505621 8.07189178254266 7.99566234663127 7.93463031049352 7.87530273761429 7.82511713927534 7.76935340039901 7.73785870217585 7.60777065237943 7.58361264631659 7.55206519628704 7.42116235493347 7.46089836962036 7.36744552100508 7.02976100834478 5.98173606675363 5.7914285034038 5.85390604651672 5.9312614706188 5.92393421085293 5.96240563833775 5.96379810110659 6.01092495460498 6.0421375290052 6.07439178196332 6.03175135261463 6.1175692388737 6.11716000968196 6.16463007401619 6.0858237744625 6.22369734671529 6.20053084336 6.20138796570873 6.19070370408624 6.19070370408624 6.19080326399601 6.20330109261509 6.24547665696874 6.49432370425522 7.2309731216378 7.61521324868648 7.19839830214807 6.47441243386044 6.45442754427271 6.45456772055576 6.18324899684648 6.43771899310061 6.4032317389308 7.13173360801954 7.48396829619642 7.71172595205527 7.0849799581915 6.36383787441693 6.36396015043346 6.09382686775475 6.12601597071366 6.13233494210459 6.10015246146331 6.34023120278286 6.3397365082519 7.04295839745476 7.41919549319821 7.40899022728669 7.62039436669456 7.7564121440638 7.85893654593581 7.84773396462501 7.91080999329655 7.89835568283894 7.88848135674768 7.92239467816463 7.92490097561917 7.93758915601131 7.91184617689308 7.91408870778264 7.87302357145284 7.78058708679797 7.61526458884311 7.37692356307376 7.38976939325434 8.32134659108831 8.66121820780982 8.54695819425034 8.58602675418825 8.60461868417446 8.63998690536186 8.52461814887147 8.0275978838727 8.04611869911 7.39855539702846 7.38328458033465 7.182486914704 7.18992379097396 7.22742760403319 7.21100785275253 7.17978777692036 7.15284584749541 7.13540811313983 7.10906281643663 7.06434562956628 7.28618258435886 7.25086999053053 7.88776760712687 7.83582398822637 8.14937436452847 8.33763756416194 8.46606964628524 8.51728139449449 8.49428927840913 8.48370871859053 8.46012121858983 8.46782828242163 8.5100173418665 8.56311048082002 8.48661895232263 8.37689452006016 8.45970661035291 8.3199212010101 7.36417017497748 7.19538940027888 7.29097272938338 7.40598797825263 7.49354213786698 7.57222530736858 7.62847584117597 7.67960077304051 7.71550508066871 7.75738448737676 7.80227850977024 7.83275965836748 7.87777265850766 7.90276592242434 7.90151238056173 7.88121870298908 7.9286965541222 7.85016219962969 7.9185635977438 7.77010130718702 7.78826613112643 7.82623201007109 7.85877147568436 7.88828331536678 7.90364438788805 7.914182532641 8.14054257732244 8.28043023636954 8.44417699922742 8.51081523056644 8.51755353566437 8.50777101705821 8.53917597119107 8.56772207959421 8.58890355280526 8.59969542881094 8.59435074050216 8.57215830651342 8.54702141984925 8.53962742281002 8.43891965779326 8.39304059154378 8.28493933349635 8.08361186761129 12.4159360168178 16.3428580075276 16.9057233950421 16.6020967856983 16.4370370788807 16.3579697070384 15.0593276382414 15.7134606021942 14.8133825639742 13.9770216999768 12.1266925581459 10.4413948600725 8.59408992054763 8.64183629368543 8.61650470689092 8.6085915837482 8.60088226167644 8.47808682576832 8.4621006102394 8.45479412033404 8.52552445254157 8.49155258432912 8.47506967775959 8.4966618755786 8.4230143363099 8.42946943090579 8.44701005315134 8.47455476075677 8.36022401408488 8.38875731111896 8.4981963199723 8.36863865587128 8.5701303330939 8.23566290053477 7.4274857919355 7.42715291106679 7.40858027391374 7.24951091776512 7.34168362483321 7.36941934278826 7.36956746069841 7.38179479440185 7.39452807230589 7.40859874658461 7.44012205974745 7.39978937693557 7.39947197825315 7.40267084144089 7.4005986991824 7.41361773151634 7.13906566335933 5.65840087356108 6.59334550043385 7.37899848976046 7.19229003049949 6.98772243883422 5.75605943541642 5.87984661853373 5.98275419341121 5.95035128618317 5.86377754458475 5.82781705672347 5.94733739397548 5.96746013352563 5.95650733474205 6.02702297392087 6.09568860371404 6.07564943173901 6.16327265881041 6.26463528095045 6.32278777341099 6.33866455543296 6.30603352574929 6.33319734765995 6.37538848050304 6.39304664865318 6.39633944174796 6.38196487450197 6.325290426444 6.3024288128477 6.19661205797206 6.12443191945248 6.04997407587015 5.93750946229477 5.96653688685797 6.249617100896 6.48862137832512 6.70768362800302 6.86351699882313 7.02262718412148 7.2210343273854 9.65731315539152 8.95161668237617 9.02449171752443 11.995252704784 11.9239066204331 22.9038630208674 23.0611590922449 22.3637095203688 17.458020114264 16.1850674331061 14.9224536815797 13.208281045719 -9999 -9999 -9999 -9999 -9999 -9999 -9999 -9999 -9999 -9999 -9999 -9999 -9999 -9999 -9999 -9999 -9999 -9999 -9999 13.2345161989508 13.5102171434681 13.5900155734975 13.574049545665 13.2911214784909 16.32506044997 19.0400585447812 14.2755329230171 18.2798987206926 18.9188698393728 18.7205491644251 18.7356534179871 19.5076974073767 14.4479093858515 11.9142103269172 11.3288790512032 11.5872335392648 11.7265861789791 11.8770921298906 12.0230653097783 12.1850841780757 12.3528575113756 12.427622402915 12.4811333915042 12.4950975967204 12.4693139291886 13.4770502351474 13.9629336135486 14.4122395187544 14.5430615508504 16.321458393352 16.5686583307352 16.7296985439294 16.7329525625226 16.8834406050496 17.0618953159689 17.4516148098133 18.4250786869755 19.488364839456 19.6828251363963 20.9136421903413 21.8304677932497 22.2745642433003 22.422347235596 22.6980904164161 22.8779772809704 23.01595320004 22.9579746038559 23.0015993747344 23.1461035572082 23.0354592530686 24.1156548778258 24.3593071742412 24.1608746406605 24.2196912960439 24.2862169368515 24.1443475885162 24.1186770676863 23.8267655779745 23.0400714409152 23.0581473249946 23.1012447229722 23.0325300717191 23.2457896316961 23.10976766646 22.9947576253496 22.6431618250596 22.5417326336068 22.2788623635659 22.2117281738312 22.0032006260276 22.2808572223077 22.7645476404084 24.3567640026322 24.0808834942323 21.4131711154464 21.094124073464 25.5415297342064 24.2007496006333 -9999 -9999 -9999 -9999 -9999 -9999 -9999 -9999 -9999 -9999 -9999 -9999 -9999 -9999 -9999 -9999 -9999 -9999 -9999 -9999 -9999 -9999 -9999 -9999 -9999 -9999 -9999 -9999 -9999 -9999 -9999 -9999 -9999 -9999 -9999 -9999 -9999 -9999 -9999 -9999 -9999 -9999 -9999 -9999 -9999 -9999 -9999 -9999 -9999 -9999
29.588393654274 16.6517838603949 18.5549883861656 21.9811694820071 -9999 -9999 -9999 -9999 -9999 -9999 -9999 -9999 -9999 -9999 -9999 -9999 -9999 -9999 -9999 -9999 -9999 -9999 -9999 -9999 -9999 -9999 -9999 -9999 -9999 -9999 -9999 -9999 -9999 -9999 -9999 -9999 -9999 -9999 -9999 -9999 -9999 -9999 -9999 -9999 -9999 -9999 -9999 -9999 -9999 -9999 -9999 -9999 -9999 -9999 -9999 19.6495343373631 16.853078844749 13.9043976712048 9.00970684705649 6.20681355802139 6.27026846053829 6.31905339178012 6.37546014501257 6.39239996149969 6.40285365566542 6.4406279895139 6.47898981670422 6.48963206946584 6.52166295006193 6.48978196727716 6.51214256661839 6.4906251027769 6.47913335446181 6.38582237459769 6.35789615235414 6.35314962548011 6.25055262605635 6.24124574142799 6.20733347660514 6.28854071765089 6.25770235232111 6.17748691033909 6.16837848643316 6.20991730882841 6.25358168845593 6.25551684142465 6.31484560215521 6.3316460509563 6.58681119283555 7.38470287866884 8.33932383280304 8.28516996602857 8.37581285958735 8.29688440029916 8.12146489053375 7.76079694890129 6.93449048919414 6.71577966016336 6.72580095612588 6.75236189909764 6.72586520200649 6.75182013053361 6.73921388422424 6.73240965438427 6.76474851903707 6.75640961632282 6.72193830426702 6.68143594911362 6.59714561616263 6.83098718480613 6.77032490891997 6.72595908096238 6.64365195390975 6.79637351581562 6.73571684117472 7.51088132765184 7.40775813890076 7.79181079641692 8.00553979307226 8.1061995241266 8.18928016760078 8.11705794746221 8.1407652354245 8.06525577090152 8.08891121376182 8.04158498925641 7.97790904634531 7.84120408544364 7.80513038065571 7.75475097943736 7.61951548797224 7.57874563204862 7.52324628671377 7.4991963795482 7.36996368382504 7.23093048200458 6.68920609281525 5.77840423423563 5.84478688266287 5.89617155055449 5.90513061644607 5.91140766985912 5.89968271701852 5.84974505223335 5.89441778477579 5.77508207036321 5.95695292795085 5.97779722255388 5.97789599399667 5.99936749613758 6.03390667132714 6.12050539414846 6.17197093148455 6.17206942863292 6.11310924645158 6.17910035087718 6.17910035087718 6.15771021485805 6.14258673373881 6.20907506913796 6.21039161201838 6.20788112830369 6.18885334078871 6.45922486494333 6.43681366535788 6.1843501813227 6.18458887465028 6.21445239259231 6.15536034800987 7.51599273592037 7.72669731295447 7.48884895315971 7.12045186819005 6.3963387756672 6.13100787912529 6.17094827340077 6.18163751645584 6.18730795527501 6.16184038188295 6.13384613022068 6.11875609387335 6.37032782744221 7.07521711550902 7.04389973865245 7.43397222413202 7.6508612779764 7.79696510516323 7.89299813668175 7.86966174140985 7.93925524634067 7.91811401957613 7.88850604000166 7.95095593220971 7.9371579137753 7.94380663617233 7.9564679032256 7.94576623206555 7.92653883076079 7.86265714290623 7.73288453118332 7.56957692599941 7.46469122721634 7.37971345990818 7.28851455104302 7.24427872381758 7.19241174624172 7.40279664075961 7.43567229700686 7.45147178290545 7.19262532431663 7.39595534718973 8.01962936612015 8.06769269958439 7.28004870520988 7.28383356092842 7.2881049850603 7.2881049850603 7.26138281928348 7.24449006257152 7.19179127369983 7.14346899740699 7.14346899740699 7.08814464995692 7.05354077007279 7.03392312074221 7.24958947343059 7.87935210801036 8.20304944678533 8.39232404909769 8.35514551515981 8.49108062249445 8.4824128236341 8.46988734129243 8.5006252140628 8.3896991705928 8.42380743613963 8.26104826013503 7.9532949119906 7.34594851093197 7.17080127349151 7.25074378339236 7.33343724330933 7.42616004170049 7.50383345808762 7.59464521712041 7.66569872412455 7.69738481802554 7.74438069616539 7.74300299028357 7.71886482878745 7.78354134887045 7.73259424290858 7.6576102938572 7.73273643094466 7.38722858312682 7.42843855261666 7.06464604649699 7.11306247768921 6.3930488479947 6.42376746322162 6.44677905632057 6.47798492077937 6.24136360278427 6.51243169892192 6.54343642221753 6.55324663260888 7.76083212583185 8.18457358170785 8.30667449444295 8.4340534555636 8.50138414745231 8.52318942156393 8.57558663767954 8.60515787130469 8.59520372997752 8.60934942280213 8.59749478383499 8.58405688224846 8.54496352827077 8.53042372978521 8.45721885524489 8.39700031669036 8.35421434734237 8.06570658532871 8.7906783668815 11.7167347003304 15.0347692630448 16.9034770111177 16.8301487598539 16.4797263654439 16.3845375816918 14.9902714695314 14.6039744062963 12.3306406687522 11.7171644895067 10.5519135886303 8.67683735733149 8.56785778335901 8.43922756630485 8.41555547370514 8.41555547370514 8.38410527240555 8.3572660734812 8.33021683231965 8.46086655104472 8.43683653569085 8.31744933713506 8.34393374087898 8.34745448389304 8.33362663228941 8.33857998508973 8.46528326642459 8.43947159503665 8.19758117036314 8.48268997932259 8.52811865340086 8.54401640933986 8.26074765604548 7.41586118141271 7.23193164266515 7.42911519480802 7.32384508112658 7.37018895167249 7.41298190529754 7.4324586422304 7.44496234419301 7.45364663466169 7.46682461138025 7.45632958905192 7.43660235036067 7.42157354983105 7.42894340367406 7.43412402269475 7.40792472674425 5.93071679902587 5.95846656614244 6.68051336208644 7.50907230077534 7.55579927206081 7.40648594739983 5.78391651036385 5.95819014315069 6.0379913356549 6.0165915656571 5.9475061412863 5.90739129609678 5.95716091673847 5.96237558913054 6.19448576892293 5.99601725820376 6.09160606257606 6.13989317772398 6.18673872706428 6.27188512962538 6.35778441572691 6.32988943662088 6.31556387439331 6.31879660314192 6.36215837587713 6.35201670543571 6.3138628328383 6.28106284920261 6.20782040098864 6.14171421852199 5.9831514482159 5.81648664416749 5.66554042928588 5.43458924016347 5.7104580734342 5.96237523605337 6.3390951034643 6.53794938125445 6.66386725804548 6.94203674279614 8.3371847445372 11.1900407190751 9.65339005416282 7.48254730917463 11.8941227847536 12.8716294184028 15.1738854051194 15.0385521507736 22.4865207011118 23.3683496236867 14.9351881784808 14.8809384454495 13.1511862007958 13.1637999728873 -9999 -9999 -9999 -9999 -9999 -9999 -9999 -9999 -9999 -9999 -9999 -9999 -9999 -9999 -9999 13.7997701802382 13.7215550910148 -9999 -9999 13.5701132653128 13.6854913559426 13.6918044484254 13.5133275343134 14.4701482569392 21.9736051998917 16.2201241242575 16.1315629552819 18.3654540698906 17.8517578617751 17.3411021225912 19.1476512610787 16.1732144266684 15.8504259210837 14.8027455315274 15.0518492366806 14.1156461037808 12.688188644574 12.1261432885309 12.0715403999547 12.4565724257622 13.3191846127475 13.3829269240176 14.1467125204513 14.3516926616631 14.6476269083457 14.8378033571556 14.9468322507888 16.297385873587 16.6800156031419 17.8279484998761 18.0124562702981 18.650269557268 18.7804640357287 18.9685209505901 20.6276619861555 21.5647676550656 22.0189385433592 22.199801281642 22.3175500694054 22.4459548717956 22.6810039702619 22.8451365930687 23.8149628424367 23.0710541417855 23.1689671145359 24.4752970477583 24.651835806945 24.720722042215 24.7694733161386 24.6254859536269 24.1389435143911 23.9596986002894 24.3230026495094 24.1220564615835 24.2181131424699 24.4011684486692 24.6357144539343 24.7920462400531 24.7105269362171 24.8939069938525 24.8978876949175 24.8977325072489 25.0255184746415 24.915217562466 24.789132183052 24.3984991161716 24.1609254555134 23.5479322840475 26.1622717131054 30.0851199112062 29.8437028016923 28.3632948825066 26.8531413592607 27.6691522789365 25.0707045231393 25.7335334939385 25.4034266602105 -9999 -9999 -9999 -9999 -9999 -9999 -9999 -9999 -9999 -9999 -9999 -9999 -9999 -9999 -9999 -9999 -9999 -9999 -9999 -9999 -9999 -9999 -9999 -9999 -9999 -9999 -9999 -9999 -9999 -9999 -9999 -9999 -9999 -9999 -9999 -9999 -9999 -9999 -9999 -9999 -9999 -9999 -9999 -9999 -9999 -9999 -9999 -9999 -9999 -9999
-9999 21.9182518439443 28.5851862522013 26.5860440363862 -9999 -9999 -9999 -9999 -9999 -9999 -9999 -9999 -9999 -9999 -9999 28.1533445224799 -9999 -9999 -9999 -9999 -9999 -9999 -9999 -9999 -9999 -9999 -9999 -9999 -9999 -9999 -9999 -9999 -9999 -9999 -9999 -9999 -9999 -9999 -9999 -9999 -9999 -9999 -9999 -9999 -9999 -9999 -9999 -9999 -9999 -9999 -9999 -9999 -9999 -9999 25.645218675334 21.4639218035715 15.2951858691593 11.1737315847884 6.24184748016202 6.25000851035442 6.28363292611069 6.33722676263212 6.32612347373318 6.328751633953 6.32828622269931 6.35628014458754 6.38376254516392 6.43252745562212 6.44942443201534 6.440803773412 6.39327495490506 6.41197251381364 6.33054189816623 6.3189572651387 6.18942837452056 6.03482144219033 5.7768103229149 5.9585296700595 5.9149650361916 6.11960984934657 6.16266553949323 6.18239799247301 6.14939232937674 6.16962055255982 6.18537261333812 6.21701593242557 6.26122283960777 6.25108316367402 6.55186280282345 7.98356684048382 8.42507344110061 8.42750243981273 8.46563575058852 8.30049039104597 7.70589808339381 6.93726000533204 6.72189289888833 6.70837810892332 6.72035416899064 6.70896343712835 6.71613165870938 6.67892888077666 6.64891590076814 6.68594302576701 6.6562654137934 6.6079604558163 6.56377641214427 6.20791316105601 6.23039545415166 6.82772355482967 6.77663387330197 6.71055199478068 6.64486360110933 6.57827259993551 6.72684247291604 6.68003238583081 7.42667313679619 7.80341767668938 7.7391647483855 7.95603543517448 8.09411818758322 8.15373162050785 8.10532824298456 8.15113661469398 8.0886144980861 8.0523695654811 8.00574105079795 7.96765769816748 7.81953818659546 7.7779607197734 7.59542978929207 7.64129796473374 7.46188210573599 7.4533885738084 7.42172238489411 7.28888527888502 6.03496115214364 5.8352221190112 5.89298533246098 5.9211906395312 5.90930169859683 5.80797054202908 5.7093665561924 5.53228937031381 5.56361497550292 5.81335852393748 5.83488217034465 5.85694449747142 5.87870225179872 5.88825133977517 5.68623021627669 5.9189506222327 6.12831194924374 6.00838027465959 5.87611680259789 5.87594788006288 6.09247861087831 6.00683349388296 6.09238011372994 6.06791688070789 6.13691098683042 6.15432570290694 6.17211557707967 6.45155410713451 6.18023923249781 6.20244619995033 6.18585432966402 6.19201321698658 6.44363057715665 7.14244808332078 7.1397495515944 6.42970623947895 6.42984542936537 6.18447779968081 6.17899936574167 6.2037858456781 6.22792810237317 6.19676013716784 6.15902775942712 6.13694547879414 6.14908412326828 6.14003099208247 6.35775182495569 7.08491065970843 7.46566293776313 7.438641754812 7.67093405602086 7.80805361483096 7.91398285433212 7.90473112023326 7.97626988229199 7.94129927938183 7.94715409974061 7.93876560998781 7.96842948907518 7.97262196352247 7.95649562713426 7.95211447371666 7.91834595860496 7.82173919542812 7.7461953478296 7.69629738484281 7.69522503417785 7.63479004878484 7.48654178772644 7.40671025996668 7.40358938559804 7.4117198561829 7.40878823464165 7.34770526098756 7.31936161756657 7.23938481295142 7.23808005896772 7.38813538907393 7.36417177714646 7.34099342897929 7.35589347204389 7.34657256222433 7.34657256222433 7.29602002073411 7.24432444180266 7.19875391142673 7.16886889564321 7.16175160033455 7.12702731454794 7.07978301262035 7.28492391679649 7.91346650906099 7.88169948865651 7.87124648463961 8.22830648131161 8.21736707465497 7.87796082860486 8.21682147774303 7.91788802041416 7.30261064103599 7.10077608172586 7.16813114534742 7.23465785863358 7.31991584939632 7.37685328778723 7.45036426929751 7.53918881152326 7.59998368319748 7.65145699519133 7.66709113799705 7.71639384293181 7.64062440859416 7.57744607805721 7.63587827198296 7.50696271103763 7.30172161426384 7.35949503194956 6.9966370694885 6.29201591964478 6.07053486851888 6.11827511526177 6.16042890272061 6.19817335808461 6.23994107644295 6.27247581899869 6.28229401459278 6.3148445481609 6.34772628465177 6.33549111368538 6.56688057198446 7.33236622888729 7.78164580229157 8.05047539668928 8.32353609025479 8.43806005112403 8.46056219287542 8.47253495874663 8.5663645499754 8.58687499354699 8.50333415041704 8.48364392257271 8.50026578651751 8.40381632230055 8.26683309085612 8.08540061828054 8.26342431193316 8.32438766674742 8.28282110061348 7.95141635600616 7.86306817423377 11.2466462406682 14.9138260299521 15.3504929968244 16.133675561082 15.0770014391818 15.0148035209468 13.6380806292824 10.9975839964807 10.7839573133527 10.1784997016822 8.43592455830693 8.30809832193609 7.94545342232884 7.92703263466209 7.89376485840461 8.20104150685043 8.18810690337197 8.17123052759987 8.14467494527168 8.14458550692915 8.14475870976123 8.29696388322524 8.25428214342442 8.30797536713568 8.40563724508999 8.51121734296154 8.42441220024519 8.37520949144812 8.47146459218143 8.48425776396276 8.54199923988094 8.25389873837077 7.41395188672245 7.27547800912122 7.31031953765592 7.36765972646929 7.39276122603191 7.44277378834076 7.46509783909018 7.47930197010575 7.50101775228464 7.50973758518295 7.46842946449479 7.44056038383472 7.44134779018668 7.45918734548758 6.67001642374181 5.99137764108005 5.74635956807224 5.98623108027125 6.00478080645746 7.43001628037804 7.5772087491725 7.56994949316242 5.81203118205709 5.97729948599657 6.09267437280601 6.09798033270536 6.04377951609581 6.00656600348424 6.01579671690264 5.97558815519317 6.23531377284336 6.0520239747922 6.13979160811502 6.25887410082951 6.32606074116937 6.36147690345631 6.38123903952057 6.37249249165494 6.30573856339515 6.30996690665328 6.32508649576121 6.29288026408404 6.22709171159946 6.15332913637783 6.08737042995345 5.90849731527792 5.75366727756537 5.56171717378248 5.30465493800068 4.89863846694796 4.92136679526403 5.63848512318411 6.08193590088645 6.30279645166128 6.5051146008063 6.84653851380752 8.24791484460867 10.8883458937299 7.25279298168601 7.4142437674001 11.8646450579411 11.6480714919952 12.9591764106026 16.3386787727361 23.7132523746445 20.8134704941718 22.8010557391799 14.7732424352031 13.0952407299869 13.2094529782793 -9999 -9999 -9999 -9999 -9999 -9999 -9999 -9999 -9999 -9999 -9999 -9999 -9999 -9999 13.8847341842405 13.8592761314785 13.875261040489 13.8781651869522 -9999 13.7962032801841 13.8703510457277 13.8357330233582 13.6618836335539 14.0490588772829 24.5330377359814 15.6147605786646 13.7361546388058 17.6805481444082 17.3087592781278 17.1639190592162 19.5012299203372 17.2684352506135 18.4046035717202 20.3306872750983 15.4592288028233 15.6071612873235 15.7706338142688 15.3548430490622 15.0703984096106 14.3680272558574 14.5625121574436 15.4479060272789 15.5593973344722 16.1825104514224 16.6057270626944 16.732623003909 16.8749203268873 17.068973369937 18.6915055570454 20.446478839641 20.674431566451 20.8910120903179 21.1538920461031 21.7090296277067 22.0323075193855 23.4410113207005 23.6811883691514 23.4342041833412 24.2060208873821 24.2911041212331 24.4593026608434 24.534710079776 24.6988622884092 24.8644369446353 24.6689488816775 24.4659528708906 24.5909580663254 24.7856226006159 24.7731340156003 24.7038571382494 25.2280656084429 25.3922550312135 25.441195804562 25.0538573725691 25.077072374736 24.9776060612788 24.6300566765807 24.1690822766459 24.0387767823257 24.0288482867636 23.9995387534096 23.9035761720054 24.1083334063772 24.2974668807126 23.9909835126806 24.2114592039448 25.5368996987305 28.7802782124941 30.9025464336805 31.5083249511132 -9999 -9999 -9999 26.9065226600581 26.1030187250114 -9999 -9999 -9999 -9999 -9999 -9999 -9999 -9999 -9999 -9999 -9999 -9999 -9999 -9999 -9999 -9999 -9999 -9999 -9999 -9999 -9999 -9999 -9999 -9999 -9999 -9999 -9999 -9999 -9999 -9999 -9999 -9999 -9999 -9999 -9999 -9999 -9999 -9999 -9999 -9999 -9999 -9999 -9999 -9999 -9999 -9999 -9999 -9999 -9999 -9999 -9999 -9999
-9999 -9999 28.5647614218901 26.1988425531392 27.8942087657677 -9999 28.2382664038882 28.8868393807992 -9999 -9999 -9999 -9999 -9999 -9999 -9999 28.2507971529841 -9999 -9999 -9999 -9999 -9999 -9999 -9999 -9999 -9999 -9999 -9999 -9999 -9999 -9999 -9999 -9999 -9999 -9999 -9999 -9999 -9999 -9999 -9999 -9999 -9999 -9999 -9999 -9999 -9999 -9999 -9999 -9999 -9999 -9999 -9999 -9999 -9999 -9999 26.2896205334215 22.33712188482 14.6338727379322 6.6342785964026 6.31109776722359 6.28181300677646 6.3114280774911 6.26352348412492 6.1590517326772 6.21720650140436 6.22986320071995 6.25992502178989 6.30043328089153 6.34555130256922 6.35731564660073 6.36597995699623 6.30446697234072 6.23714777502162 6.06690740491413 6.04434387325546 5.44044059776035 4.46294649697816 4.44028343262125 4.67176181107654 5.31645072867537 4.61275385874034 6.18124798793668 7.06162295014865 6.13103469538155 6.07012024637052 6.07025672244967 6.10191549894863 6.11069241955163 6.23044783214514 6.2682985563033 7.71229741849135 8.38450973929889 8.41421267987539 8.1751053793484 8.01864672734048 8.10276370052508 7.72935523225122 6.71404208339191 6.68718715389104 6.64657841620532 6.6401964265237 6.58441991618852 6.54005803088647 6.56886275461808 6.51391807326673 6.4302622310103 6.32736122114338 5.74507108367275 4.76478916783598 5.04910605081931 6.80127450174296 6.7973935881483 6.70351508494618 6.63271074215402 6.55030738573697 6.46809916994997 6.67053185627228 6.60363707600183 7.37215668059577 7.74660318228998 7.97718917503939 7.92670696962843 8.06468146705164 8.15541465870958 8.20947133381024 8.15591370732534 8.11913078572652 8.11036038839222 7.95767619160138 7.7944343495451 7.59202795302453 7.52954779042676 7.46477358065479 7.17163764651633 6.74269389289683 6.6878719163219 6.00367375419628 5.80560469950788 5.88032803121767 5.91825492411893 5.8924453327993 5.9098644354312 5.72813760595113 5.75779632233091 5.20893154758859 5.22999215069861 5.61405406379784 5.84358657002408 5.8653638051937 5.86626891406527 5.88705073220697 5.67213142472093 5.69100187775551 6.05176321329469 5.88295363634289 5.66998174309132 5.66249721853609 5.87734098006787 5.86850885069737 5.86497862563928 5.84334829413315 5.98570136196043 5.9615893860666 6.09938734537379 6.1502717802075 6.12815997346729 6.08610339779688 6.11136405082604 6.14129758965719 6.15478871776033 6.41568123571067 6.17292189295631 6.20017621309194 6.18372897093064 6.21287744581143 6.22617570578152 6.21924079186962 6.2153528548021 6.19664303404062 6.19677007889605 6.16607218675677 6.18240628584425 6.16237627255536 6.13683404645155 6.37616658328573 7.10511005961858 7.48230395772421 7.48216547079782 7.65895775946177 7.90460029869948 7.92447071970813 7.92895111911726 7.97351887386247 7.97976083972677 7.91363819664248 7.8610293413472 7.95433335020037 7.97123619196037 7.9541207325806 7.95143319979482 7.88718122197802 7.85521884403546 7.8195498557675 7.78060457070823 7.59437027816959 7.58658976538895 7.63293222332076 7.62630304250613 7.579604755541 7.57091462679325 7.41778823560516 7.42567667960341 7.28654810512429 7.38480887667109 7.48789181659038 7.45478677875234 7.45478677875234 7.43508501075439 7.42120269652309 7.41356408442631 7.39535739185255 7.35434785597853 7.26473562805915 7.25904293115463 7.21699570017391 7.18769889012932 7.14292345217604 7.09737693861741 7.30869555989181 7.28440621238816 7.25576877793352 7.93983863176724 7.28022339779864 7.07493024133056 7.33347187797753 7.11434024376178 7.16172402420203 7.24382047947917 7.30831424369594 7.37520914791998 7.44763111762823 7.49813380933825 7.54502573086241 7.59241542548992 7.64498155156761 7.66263292310487 7.63319558920986 7.64311291165064 7.42904463142361 7.25952416989654 6.90508719194076 6.93634277496184 6.24725043152723 6.0118806898812 6.05814141459636 6.08347524247467 6.13656465769368 6.19301257784936 6.21656494324162 6.24871814608697 6.29074983577343 6.3130871295932 6.33334970302103 6.35595636957862 6.35502608591609 6.32631034955982 6.32206212050008 6.33180480399922 6.6296890427799 7.80607894419197 8.07661899115433 8.09861763511578 8.13478630487913 8.14787980725018 8.31955618711626 8.33657997569492 8.33091580794114 8.14978233273527 8.15244387527035 7.87316205986206 7.87540525467593 7.43861638235576 6.62673972476992 7.34143153365882 7.92745044908799 8.18004128381066 8.10396521805545 7.90069733867047 10.8013957756593 14.0878362837218 14.458853825637 14.7106836973574 15.0384284866283 13.3625505892945 11.0181579685638 9.38313645442184 7.43218563031296 7.42775559860262 7.16113219556298 7.37299478969039 7.34535033669901 7.31052840744067 7.30016719645712 7.27597650481777 7.84313565147427 7.84040671107045 7.81687882323688 8.2973297883546 8.34711123616158 8.25682040788194 8.27879821477043 8.44727644236268 8.44653042289049 8.43898725336581 8.44502894741224 8.37520949144812 8.48322201850939 8.53646624693767 8.43235685879229 7.41106344824447 7.2803945276945 7.32859790064805 7.40480898426618 7.45325807565741 7.4816610472688 7.51795162516607 7.51580045042055 7.53108521571188 7.51866250951646 7.66514943414012 7.45733418232855 7.50110653120061 6.69724936740924 7.09231674065941 7.41910864959908 7.09738913253046 5.80240050628011 6.78224620752277 6.78121804167597 7.66730830760404 7.64293239572916 6.86188449186505 5.90240257538253 6.10977157710874 6.17100976437855 6.14850270855591 6.0934046794692 6.08495171764373 6.08479232098246 6.11959273477781 6.21500556351767 6.21500556351767 6.25877958424671 6.37036001388405 6.42745054954926 6.41558408543512 6.3506924174917 6.33399863728559 6.2938423675267 6.27888046230236 6.20539249777431 6.12115693281331 5.98701013100489 5.87342708141644 5.72695769449796 5.50318403939763 5.22569755819302 4.81925713274917 4.08353630966394 4.12637595683997 4.92131279174883 5.65740393531317 6.10050279266251 6.43093066574924 6.75283249354183 7.74149419589194 7.89757959045483 7.25561490184255 7.31363489104163 12.3254466210961 11.8476664435349 11.8624278908087 21.5403045477023 20.3928633106183 15.9918730915218 24.0812119941242 16.2909894246988 13.1617604071454 13.1997455737532 -9999 -9999 -9999 -9999 -9999 -9999 -9999 -9999 -9999 -9999 -9999 -9999 -9999 -9999 13.9014601569672 14.8572859337667 13.9547125953968 13.9500312794754 13.9659230652531 -9999 13.9453945644739 13.8948086803977 13.7533825335751 13.4539556187302 16.7110036709456 18.7665201370936 17.8204903325997 17.392421527358 19.0660356878354 17.9319772127824 14.9783621681967 15.2055615295865 17.5336686651249 20.124388339827 20.6170262276819 18.4406515071977 17.2801831791745 16.1014810334016 16.3081965354451 16.4469967823279 16.5508755660043 16.691152553787 16.7850870815235 16.8124136052621 17.0044123870027 18.0415996059698 18.7882419072165 20.0833490171843 21.3403022356292 22.6781148258662 22.5346127223764 22.7369940318303 22.1632858154175 23.1908990736635 23.9695854036156 24.0628826595066 24.1977755153069 24.248111336961 24.1868388739216 24.2737752782737 24.2911601409486 24.2232955516367 24.4084461511692 24.2219887321096 23.484049728442 23.0679878155624 23.8356682465519 24.5649489249017 24.44557180625 24.8241104200774 25.3080577830909 25.827192051489 26.2071888765781 26.2120904526302 25.9986395951377 25.8679802422944 25.9345465223282 26.2844239543244 25.4175831674437 23.2836121599997 22.5275710601978 23.0472272478883 21.8820575249284 22.6400633694729 24.9634430455372 26.6568942975008 25.2049176417727 29.8537163115218 -9999 -9999 -9999 -9999 -9999 -9999 -9999 -9999 -9999 -9999 -9999 -9999 -9999 -9999 -9999 -9999 -9999 -9999 -9999 -9999 -9999 -9999 -9999 -9999 -9999 -9999 -9999 -9999 -9999 -9999 -9999 -9999 -9999 -9999 -9999 -9999 -9999 -9999 -9999 -9999 -9999 -9999 -9999 -9999 -9999 -9999 -9999 -9999 -9999 -9999 -9999 -9999 -9999 -9999 -9999 -9999 -9999 -9999 -9999
-9999 -9999 -9999 -9999 28.5976280829886 28.8756599073134 24.699251904301 25.2619227166059 26.2071429787609 -9999 -9999 -9999 -9999 -9999 -9999 29.4134708677971 -9999 -9999 -9999 -9999 -9999 -9999 -9999 -9999 -9999 -9999 -9999 -9999 -9999 -9999 -9999 -9999 -9999 -9999 -9999 -9999 -9999 -9999 -9999 -9999 -9999 -9999 -9999 -9999 -9999 -9999 -9999 -9999 -9999 -9999 -9999 -9999 -9999 -9999 26.9335070288401 24.2277577949891 13.8649563691258 6.42229153993411 6.29838606753336 6.29852456182979 6.27737770069606 6.18646722858877 6.10009574550413 6.14962969451509 6.04483243821755 6.13302238884854 6.24133870894555 6.18557430005937 6.19136404579575 6.15623161560779 5.81478087544577 5.46893819931478 5.46799372177905 5.44036903079094 4.46269838194825 4.47157230429074 4.46828914344508 4.41480635359859 4.38342300380367 4.36170755128468 5.79564431676364 6.08336241019815 6.07010048231469 5.92653699325762 5.93754822731661 5.8644990576267 5.91454122323148 6.09946549919046 6.21713919315194 6.2704412592892 6.33541118920116 8.03695896482564 6.42899159428405 6.50623795794511 6.57219406012236 6.62089542405842 6.63205711496557 6.60273843191632 6.56418012054303 6.52468441643044 6.49350192340985 6.40114966386321 6.32233378644892 6.19997390762152 5.58854949706408 4.88767956013849 4.67651448470065 4.73471803899445 4.79062488808804 6.43547203359298 6.74642375011439 6.6591020268601 6.55164739527079 6.48576646791413 6.41521141865694 6.33961585809922 6.58821840329047 7.35301068541096 7.73777066024308 7.70210525126437 7.92486362421393 8.08774060000967 8.19989812404184 8.26447871187495 8.21887255041238 8.21096896468811 8.17275130782147 8.04906691326834 7.88054741599018 7.66415408282962 7.60062493165888 7.31821406809106 5.85536452326155 5.83266967602018 5.82538119721795 5.83621608044177 5.88037137922269 5.90979151128758 5.94362726239857 5.89208942019953 5.70485721691146 5.52833451978126 5.20579292296004 5.23531911453933 4.58273115016724 5.27257753129844 5.65343388785348 5.86188294883022 6.02977383904762 5.89580478005064 5.89244704500165 5.67751930516313 5.67295710736239 5.65402679677086 5.30540161505372 5.30282091537727 5.29724338895095 5.65020733359305 5.63873613833919 5.63864017995382 5.6138443902318 5.82493212646865 6.04932871468395 6.0893174981069 6.08913160473104 5.92472647145712 5.94983424934417 6.08569658776286 6.15391341890129 6.17634145830863 6.17854924934307 6.19867181918512 6.18201486702666 6.18212362641901 6.18402581282602 6.2103245259245 6.22762117387861 6.22750598848186 6.22750598848186 6.19966982258487 6.19033867332237 6.18157222179373 6.16278008095651 6.13179880628473 6.39147128854101 7.10528298433348 7.49704372122314 7.71229308115204 7.83994997002052 7.82965097244343 7.9804061107287 8.00130189009846 7.99288021627069 7.97917750264379 7.9647533391254 7.94536128525665 7.98919976041754 8.00402198313337 7.97258109200692 7.94749064054394 7.94063377892889 7.91306055896013 7.86791315890259 7.86116051974674 7.77439953847043 7.76832843910828 7.74165721432175 7.70849128093099 7.58464886405983 7.50961415214916 7.53012018653975 7.43999822242109 7.52437021601029 7.59175679711755 7.58966194656898 7.55490954144481 7.53136011463269 7.51558371097012 7.48847846754454 7.46109978673397 7.44730163142492 7.34594556396798 7.2649289252456 7.25538843169512 7.25089745633086 7.2035869012902 7.16162882928667 7.14255721368713 7.12152385793079 7.11302206903813 7.11302206903813 7.13664011578129 7.16436288845867 7.23175007989917 7.27927428722467 7.30851436222866 7.34730327803382 7.41646236642001 7.47304415782896 7.51435779150104 7.56881635382398 7.61497325942026 7.65863240262332 7.65139168420238 7.6907208357302 7.6277651231634 7.43308276459098 7.23342663507831 6.17495224405141 5.94883143168978 6.00615379061548 6.03439204657564 6.07448731613632 6.11919225679803 6.14928589846698 6.19468973383999 6.22413815434515 6.25632666188233 6.28860188865429 6.31873824222649 6.31643686018676 6.34664656925592 6.35430424554399 6.35624178553909 6.362881956314 6.37289057176969 6.39188829888444 6.37925837973563 6.62878124336372 6.65906823455712 6.67827605681103 7.48165915790012 7.49906663838877 7.51184926525856 7.48248893103385 7.48847897197208 7.49073268850141 7.48890550286178 6.67374025143965 6.65736738414922 6.38535747989765 6.36782124491317 6.56703614153638 7.6743418930142 7.9974229183737 8.16073735909224 8.0506370200676 9.64856417025108 13.7761516206122 15.2278036812309 11.7889030156821 11.2152378284149 10.9784589910402 9.25153184578522 8.29729176602363 7.42676309424604 7.22323986808096 7.1840512262427 7.15428504309338 7.13840678067091 7.10410282082981 7.07172415901146 7.26130751241725 7.25403713411809 7.24823234910216 8.0790935894427 8.29729148966452 8.37283993666854 8.27466829061042 8.35969996442191 8.45633974352184 8.4430117128668 8.43580217951871 8.44410884717283 8.21431597175631 8.51728635086853 8.57062424116713 8.26040020251128 7.43540761833708 7.32042474249396 7.39035372988432 7.44145957341425 7.4662204274806 7.53164209747942 7.556276134278 7.56909527717616 7.54045482261648 7.6007687295392 7.48305639227233 7.50647222195229 7.09460489329904 7.1433154225767 7.35249536940019 7.63388980793715 7.64552058062081 6.08548144466229 7.56277912005373 7.57123697817396 7.72662841435851 7.74462748818859 6.88606934125059 5.95980468886152 6.10709429387536 6.20843287730369 6.23978714967276 6.19950181460956 6.13261434540005 6.15873803195308 6.1482303096878 6.25388401944556 6.34171765420933 6.37248851001056 6.4063164131248 6.39412497862463 6.37954562386358 6.32139466927325 6.29849728810778 6.26421732656682 6.19420856117259 6.11005010191007 5.97596104312225 5.83136671135624 5.68338184155577 5.45263644983961 5.17326406861972 4.76317552267615 4.01705968473549 4.03911505731758 4.05927598828528 4.10199476189834 4.84291633299144 5.86839171173179 6.39461701444703 6.65601099847149 6.76899863342365 7.00255798335926 7.14075371193793 7.29670313419477 13.251293058425 13.5298497206637 15.0277120639159 21.9444602861526 23.7496799155206 15.8961624445161 23.5666247105599 16.1625783684386 14.3716396718656 13.1251902582824 13.2585184527629 -9999 -9999 -9999 -9999 16.1350684346666 16.1344148242196 -9999 -9999 -9999 -9999 -9999 -9999 -9999 -9999 -9999 14.8747539476937 14.8989764390906 14.9113160062088 -9999 -9999 13.9363207289998 13.8067654051626 13.5557802398075 16.7902869993734 21.96413993479 22.5360358265574 21.0222004831306 18.7081682583006 20.5352324639321 21.2691751692002 17.4098159650198 15.7828256376294 18.5680245916037 20.0988731470615 21.3478893659573 21.4392911757076 19.6218642418309 18.2654778593019 18.0216735612941 17.7540545494971 18.5056085950513 18.9086264212929 18.9640824379352 20.0208345269368 20.2520156659116 20.7749035096128 22.4293484530528 23.1445656185251 23.2625256161062 23.5542522261054 23.3939623270039 23.7252982710162 23.7923719621193 23.875994515656 23.7314558194639 23.9281982447028 23.9723289910168 23.759068018049 23.9081166389775 23.8513418213796 23.7939970220247 23.369926598184 23.7634529443952 24.3233123669712 23.9384667032375 23.8154797235465 25.1875738423424 25.8298109767874 26.2455795020575 26.2554998382834 26.6738393910556 26.8863447529499 26.7410585922118 26.9105009571532 26.8627340507538 25.8881060882851 26.0498476249826 26.2264025368876 26.2618346545003 27.8564267367145 27.5014661015122 26.5658773802987 28.1849259316992 -9999 -9999 -9999 -9999 -9999 -9999 -9999 -9999 -9999 -9999 -9999 -9999 -9999 -9999 -9999 -9999 -9999 -9999 -9999 -9999 -9999 -9999 -9999 -9999 -9999 -9999 -9999 -9999 -9999 -9999 -9999 -9999 -9999 -9999 -9999 -9999 -9999 -9999 -9999 -9999 -9999 -9999 -9999 -9999 -9999 -9999 -9999 -9999 -9999 -9999 -9999 -9999 -9999 -9999 -9999 -9999 -9999 -9999 -9999 -9999 -9999 -9999 -9999
-9999 -9999 -9999 -9999 -9999 -9999 29.3854977082363 28.9436202331544 -9999 -9999 -9999 -9999 -9999 -9999 -9999 -9999 -9999 -9999 -9999 -9999 -9999 -9999 -9999 -9999 -9999 -9999 -9999 -9999 -9999 -9999 -9999 -9999 -9999 -9999 -9999 -9999 -9999 -9999 -9999 -9999 -9999 -9999 -9999 -9999 -9999 -9999 -9999 -9999 -9999 -9999 -9999 -9999 -9999 -9999 28.7108181489094 26.173019531489 14.9187913074001 6.40741733753943 6.28192591135306 6.25046665626804 6.23633910777315 6.17797902059649 6.12684166688186 6.08208508658854 5.99084774861234 6.10558300160355 6.18415385785692 6.07672900897858 5.6988771811227 5.380469371662 4.49497033529839 4.51873754771891 4.51873754771891 4.48447514767657 4.49738440020712 4.48808052338063 4.45377935678796 4.39899979743031 4.39535356904988 4.35560093379114 4.33856199072811 5.9900385969028 5.97004507156837 5.49060018324903 5.12445634857549 5.15106948203649 5.54292665724327 5.99226569823383 6.15263329226936 6.20122603897179 6.24526365007066 6.22509463166507 6.32133213918441 6.37461955103448 6.37538356694621 6.440846397986 6.39556572102695 6.37969275144628 6.38326004665552 6.38766622527701 6.20689828260634 6.08167949036458 5.8593586583362 5.48249263843967 4.78594261495095 4.56202727562672 4.61039736927684 4.67028128352501 4.71599489117185 4.68797198504625 6.26396022911893 6.53222225880903 6.44767682143663 6.40911481547683 6.35515744313514 6.28041410205344 6.26807064494794 6.47580610260884 7.25992467827163 7.68466882133679 7.94730481080767 8.25696481540434 8.30945673652715 8.357623090382 8.38476406915919 8.31753584183898 8.29271267373907 8.11520816910846 8.10094842874612 7.91114795789802 7.43689548351492 5.94646966643405 5.92862444786051 5.90389526317043 5.89008065108166 5.90607180880156 5.93629566099637 5.9602508156678 5.899422928645 5.87260830097632 5.77759923425522 5.80735728788158 5.23800180041652 5.26760243830762 4.34075934324039 4.36038008183847 5.29979341851565 5.88537094750787 6.02985996108943 5.88191062867835 5.88218774973604 5.86847787749347 5.66897802400963 5.28723160624395 4.61953979084224 4.37528298522671 4.38284707015464 4.37125665613057 4.37125665613057 4.34911744448519 4.59411180984406 5.23697459622189 5.58110031619127 5.77848859610648 5.99913962074135 5.78235842840822 5.79116249043523 6.05333909555212 6.05344499785114 6.08535328042479 6.17483891177072 6.15164194921963 6.11763363305084 6.06174813925469 6.18380835262814 6.20857745053453 6.20868762249804 6.22162313542899 6.21072157122748 6.1885416968473 6.21389424024662 6.20513779541576 6.16580073020351 6.15346035875907 6.40199385622647 7.12485712908682 7.1202493760802 7.47047188442336 7.70393125823558 7.9556840056946 7.95243698745803 7.95617551130541 8.0323783642698 8.01344878334815 8.00454364628692 7.99480601888288 7.98188859430603 7.99419191414761 7.98111880871383 7.94426252912819 7.91779898303632 7.91779898303632 7.91892355475051 7.85915095229035 7.82428940894395 7.8513157620834 7.80561508334362 7.67336420194627 7.60886373166541 7.59030694943442 7.55950571043312 7.6108476095072 7.6550372784217 7.66149862050829 7.65250491812195 7.63260611347113 7.60727870125335 7.57739423577387 7.55447949871631 7.52307232930185 7.50718216558436 7.29536495656558 7.29536495656558 7.29539533105858 7.29539533105858 7.26642429895848 7.24700108654557 7.22174438232624 7.21337611869956 7.22890319004169 7.22907180119264 7.26800255267471 7.29825320218205 7.34462808174894 7.38484816040942 7.42260113028836 7.46522748604913 7.50000894970591 7.56924796754925 7.57805684374473 7.62221058844042 7.66482349508254 7.669787780432 7.67435174758136 7.61164643182882 7.40374388356185 6.83002751633268 6.15584836347588 5.95036791825339 5.96819786582551 6.03349098298999 6.05849940736604 6.11980608165898 6.15133028521945 6.16904099012836 6.20094891607151 6.24207928499562 6.27444091946831 6.30701138769383 6.30276309590183 6.3355388383232 6.35038878313297 6.38254446712265 6.37787769647766 6.37787769647766 6.39892741800753 6.39203155818878 6.38473316203073 6.4167183116782 6.44850083693124 6.4504796732074 6.45668298325985 6.46513739242082 6.46494254737206 6.47236264677781 6.44554105973344 6.44563348258921 6.4442926332128 6.42629194377438 6.39674656913331 6.35577699857702 6.331951206521 6.28154926145205 6.50753099551378 7.81536031280803 8.11204871212092 8.06915220685219 9.8363295597635 9.80757267558543 14.6833289289366 11.5710311620705 11.0915277488603 10.7265618887962 10.3201018923851 9.22280200267764 8.3031556289443 7.4050644578199 7.34852108746577 7.13874455010052 7.11235546757928 7.06866701108395 7.03465736788945 7.05752745862676 7.04916239700864 7.75277422132115 8.28258288810518 8.31604312560603 8.2940643210084 8.28216762916685 8.37515055264567 8.37499840239737 8.39985523912255 8.45618201664948 8.46935217671134 7.89861047091752 8.52397307525977 8.55787244730429 8.25939684651797 7.44226256919699 7.3265194117376 7.41295530177981 7.46666819854554 7.51164727774586 7.5660113758374 7.60669636383312 7.52589463613432 7.5125677684236 7.54386753794615 7.31046814825899 7.11731872221356 7.14626045377151 7.16782197048654 7.17259898697639 7.6668969138564 7.62714267680103 7.22787569678645 7.43288663940002 7.69625223752845 7.8140921876184 7.7821425110068 7.33535172063068 6.99109003942426 6.10057572075103 6.24965763115957 6.27140300081925 6.2197100747606 6.14363687505629 6.16822934927684 6.24297079803627 6.3359923202373 6.32161502405633 6.34664553700342 6.32892257081088 6.27076238920397 6.30984436995679 6.31012471947516 6.25304751110006 6.19593322620855 6.08856539065703 5.93546593345818 5.81132847942559 5.46498892570723 5.40467156832511 4.77060883672853 4.70111192995473 3.9732865039887 3.96284516118158 3.61592042694302 3.63545246018318 3.66561757869074 3.98616343740398 5.30263418873255 6.16998077782617 6.54098239775278 8.43630252972898 6.86555945819473 6.96882765395251 7.17872351071047 13.6778528668638 21.7129227113485 17.4249283248508 23.2303369758206 23.2029529239133 17.0189268674821 23.6651286821403 16.1090127965022 14.6691679072023 13.1839614469812 13.1446079700911 -9999 15.5954293031972 -9999 15.9652557914584 16.1049691959055 16.2090707544501 -9999 -9999 -9999 -9999 -9999 -9999 -9999 -9999 -9999 16.0600144504506 -9999 16.0765669716028 -9999 -9999 13.9438005806991 13.8377443994505 13.5879246742474 16.2408710068782 18.735784723762 24.3303273727861 22.6581377793096 16.6903751273589 19.6893348812139 20.4087701994077 22.1502172667104 18.6018474374942 18.4372351481435 19.5677863527214 20.8251227351776 21.8848798003213 22.2962856226993 21.5388805527485 20.2890290310431 20.3500742456944 20.7093972272715 20.9870045928791 21.3243467079724 21.5159548023291 21.6791285712582 22.6583563339838 23.4811346360606 22.9741402032425 23.1839606029746 23.3925434104998 22.3514954294914 23.0129690547841 23.3160157788693 23.1217742207731 23.0591868962315 23.358258553138 23.2656499723134 23.8032367149924 24.2346122852854 24.5124308942113 24.9702439393787 25.3973220239161 25.7827734380743 26.05735195329 25.5876545306549 24.9739842894716 26.158959799005 26.7939991378002 27.1263061297157 27.3361843633599 26.6843418291265 25.9001979007998 27.5456352531038 27.0249433179858 26.389480303046 26.5249759193396 25.1271516175487 25.5525134233631 25.759386968804 25.8132577027849 -9999 -9999 -9999 -9999 -9999 -9999 -9999 -9999 -9999 -9999 -9999 -9999 -9999 -9999 -9999 -9999 -9999 -9999 -9999 -9999 -9999 -9999 -9999 -9999 -9999 -9999 -9999 -9999 -9999 -9999 -9999 -9999 -9999 -9999 -9999 -9999 -9999 -9999 -9999 -9999 -9999 -9999 -9999 -9999 -9999 -9999 -9999 -9999 -9999 -9999 -9999 -9999 -9999 -9999 -9999 -9999 -9999 -9999 -9999 -9999 -9999 -9999 -9999 -9999 -9999 -9999
-9999 -9999 -9999 -9999 -9999 -9999 -9999 -9999 -9999 -9999 -9999 -9999 -9999 -9999 -9999 29.0387583995585 28.4468617549467 -9999 -9999 -9999 -9999 -9999 -9999 -9999 -9999 -9999 -9999 -9999 -9999 -9999 -9999 -9999 -9999 -9999 -9999 -9999 -9999 -9999 -9999 -9999 -9999 -9999 -9999 -9999 -9999 -9999 -9999 -9999 -9999 -9999 -9999 -9999 -9999 29.6033986129029 29.5712004321211 27.070448909789 21.0402052532171 8.89861446831364 7.85631458531168 7.25655947399417 6.23872175798189 6.15669045748176 6.10588095886663 6.06493550847762 6.07123165212181 6.10907842717533 6.12683611214623 5.95677458122087 4.62397731960806 4.44627844392605 4.5150387305613 4.55808572488195 4.56819718242263 4.52422278322867 4.49816594108774 4.45345000704397 4.43258911302074 4.39851579397145 4.38755317562284 4.36348362781299 4.32619242809751 5.99286581383992 6.00661382987842 4.47408421029399 4.23012173899555 4.47584844553617 5.16837753790088 5.17236421835663 6.08749962453715 6.10201166786435 6.03208323893312 5.82778413871597 5.6502329755882 5.89303603707697 6.09294547008946 5.950053545061 5.95315570350727 5.95315570350727 5.94503941499146 5.97072210201477 5.73060833875152 5.36201210171695 5.39334421595877 4.68457813222886 4.70738337986032 4.48542672987944 4.53149372732922 4.55559345777723 4.57759261373154 4.55172245754117 5.51013035972855 5.82319340681547 6.30982695631128 6.25888595779365 6.14572404517561 6.17582908082961 6.18960057868366 6.45515768878921 7.21287235583162 7.93665868244277 8.10154614072035 8.23277071693916 8.39607403825753 8.44440285625181 8.45022011460588 8.46143920793257 8.41633527274338 8.36367516527347 8.39574052086424 8.14534594868118 7.77697578023873 6.26839624227319 5.99858556774194 5.96492577709488 5.98105180697837 5.98237183985258 5.98249257829267 5.90249522944685 5.86861591891432 5.78306877888931 5.59322470248971 5.26488320987267 4.58343381103394 4.60548739525574 4.37188312748035 4.39333458376055 4.63763208485307 5.31463505520709 5.2989060738032 5.67887253530349 5.66859063543466 5.63817575243043 5.27042181037121 4.60901907804373 4.37179763796816 4.40144555010559 4.41578030290196 4.41686704409185 4.40462976599128 4.38971416886261 4.34883860311436 4.33038728873143 5.22553865997984 5.20635682306256 5.5468470682625 5.20179909701068 4.5093067033984 5.77245088904251 5.91333392312107 5.9234653132472 6.0958637919027 6.05049031422734 5.82815271192018 5.99347314794202 6.19083961582652 6.20202442099354 6.15650803367479 6.1832052000828 6.1566213796916 6.20212662802926 6.18147007036375 6.18842614096044 6.18637279616765 6.17726540633575 6.40659523257635 7.13805351491324 7.10454023493651 7.48601168517319 7.86825838237448 7.93644193644227 7.930463062904 7.98533792839199 8.05874374084607 8.01330912357331 8.00310819522934 7.98925859433988 7.9798827734209 7.95555459113082 7.96408224740617 7.95250278911464 7.9432125712151 7.89488606626909 7.88389657167126 7.88514927848394 7.89618056272204 7.85979387417161 7.77131935785159 7.73698322229971 7.70319998898934 7.68326505461862 7.70113090579885 7.74453705064845 7.73586882911273 7.707741269727 7.70184804714859 7.72077296314483 7.68393887680025 7.65206467640385 7.61253278703333 7.61219247479905 7.56104572827906 7.34004612292833 7.32460201800766 7.35040833111487 7.35401697338186 7.33919813002714 7.32185260852981 7.31011016304799 7.30564800747499 7.33547807364789 7.34743089846325 7.38183139661773 7.40268105777378 7.43379676507614 7.46925384108035 7.49328100669663 7.53187949070967 7.58941136858724 7.61509023199174 7.6473379153373 7.6521897748971 7.64800193477194 7.55984239832539 7.61149801273038 7.41388595482834 6.84814295868936 5.91134551944186 5.94835363353834 5.97950966063994 6.01248736254228 6.06529309612595 6.08832307011653 6.11957288606163 6.1565666478319 6.16322818315961 6.1965038424882 6.2367624782286 6.24427187735301 6.28334589588437 6.2863152227775 6.30730161675616 6.32851079719864 6.35022363277395 6.38944034942496 6.37928809177828 6.39634905752441 6.39922994394325 6.41096968023002 6.42948809119055 6.4454087941347 6.46781304654193 6.47347703185089 6.44823221348869 6.45443154958627 6.44790110759887 6.44205505140604 6.43931274400551 6.42065532533791 6.40150637552889 6.34619737341455 6.3456115119046 6.29359664218856 6.23210914354207 7.21917881382646 7.93480972425426 8.07920899698294 9.42792065571059 9.36716527000172 9.91966546262497 13.3307402577248 12.3193824591375 10.8242075871721 10.789245794389 9.81476415957796 9.3788085206968 9.22891160949881 9.12342618918345 8.88977246486038 8.5922779967717 8.083852818906 7.21587825165222 7.053528477532 7.05370475624172 8.01137590532495 9.29242332744938 9.29552458685292 8.47372811786437 8.17653820108023 8.26092109955774 9.85792390562294 10.3562074191921 9.88565260322881 8.45823847740134 8.33805487749169 7.31349944670499 8.51239922214721 8.56733960475533 8.4311777534057 7.44967020862475 7.3459117201852 7.45575141324886 7.51000028484513 7.57850158901794 7.60192968453656 7.56191605546791 7.52154599976688 7.47357175497969 7.4832164883556 7.49720482775927 7.39027049760205 7.19413690520434 7.2086090462459 7.58776505755501 7.6564028566488 7.60877950195721 7.77820346388887 7.78385017461474 7.82762243477834 7.85385909779701 7.90228770833609 7.64290350879966 7.0340061874518 6.16807613271877 6.27362702835423 6.30301127606603 6.21960793578061 6.15310617236441 6.20727993619011 6.31698238146001 6.28142266131454 6.2743247472343 6.27487581108412 6.29513461121222 6.21737239939789 6.21422677222087 6.23129011825544 6.17314144696933 6.08504196188908 5.97361148092007 5.7898135405392 5.60855523085405 5.39434683775456 4.75023837973943 4.66589664134961 3.93000795688112 3.56283565153565 3.57156645928491 3.41415427440426 3.41428222202041 3.45134150024133 3.66571410137564 4.00785007763537 5.83689620382462 6.3713724073128 7.66825273434884 6.73550182938841 6.64510030231087 7.05153180884523 12.594677922008 15.9874529571143 24.4216649432399 24.6302672798052 24.6358642920569 22.5636088701876 24.7425569426157 21.1414332349355 14.5055355981485 14.063166432944 13.1394141081099 -9999 -9999 15.9388959501096 15.9637468113484 16.0901302824394 16.1726674503721 -9999 -9999 -9999 -9999 -9999 -9999 -9999 -9999 -9999 16.4028438974177 -9999 16.267508773855 16.2709409905085 15.8656343525891 14.8954807128881 14.8281412945326 14.6507447191746 16.7758238927908 23.4740320362437 24.0786930109252 22.7999877887622 19.3532390758442 18.4491310000386 21.763926692687 23.0133912988333 22.6031991154306 22.8121569255089 22.1198574464707 20.5383318588922 22.604487378373 22.6312838964025 22.7932722570136 22.7402431300342 21.488528147321 21.1495664150207 21.3046771923968 21.5224143692788 21.7661804670459 22.1233271093712 23.4679269263565 23.9304687605741 23.5509307614646 22.4840114975465 21.9791913185955 21.8099285526054 22.3781098411304 22.785232990879 23.0336960819684 22.9394846774506 23.1705951060237 23.5676428310288 24.0659702247905 25.0055102069798 25.5443289178728 25.8778620928549 25.9326031388069 26.3359748631886 26.487143780858 26.5192922488938 26.3075520932846 26.1055442869473 26.9521037595327 27.393213576084 27.7988472630233 27.8773453360581 27.3701255009843 26.7860220634365 26.8625765901186 26.0469509766855 25.4757029003793 25.6930158428157 25.8465712117894 25.8676385043375 -9999 -9999 -9999 -9999 -9999 -9999 -9999 -9999 -9999 -9999 -9999 -9999 -9999 -9999 -9999 -9999 -9999 -9999 -9999 -9999 -9999 -9999 -9999 -9999 -9999 -9999 -9999 -9999 -9999 -9999 -9999 -9999 -9999 -9999 -9999 -9999 -9999 -9999 -9999 -9999 -9999 -9999 -9999 -9999 -9999 -9999 -9999 -9999 -9999 -9999 -9999 -9999 -9999 -9999 -9999 -9999 -9999 -9999 -9999 -9999 -9999 -9999 -9999 -9999 -9999 -9999 -9999
-9999 -9999 -9999 -9999 -9999 -9999 -9999 -9999 -9999 -9999 -9999 -9999 -9999 -9999 -9999 28.8942176720197 28.3745655952915 -9999 -9999 -9999 -9999 -9999 -9999 -9999 -9999 -9999 -9999 -9999 -9999 -9999 -9999 -9999 -9999 -9999 -9999 -9999 -9999 -9999 -9999 -9999 -9999 -9999 -9999 -9999 -9999 -9999 -9999 -9999 -9999 -9999 -9999 -9999 -9999 29.5086477554723 29.7207021598886 29.2680634302498 25.3588609489056 14.9403239437279 10.6251714215295 9.99548109942496 8.30727952524348 7.61104217929513 6.08839774127466 6.03004652063905 6.0205471234957 6.01959465319653 5.96743700597761 5.19409748528955 4.35539023143832 4.41618037503074 4.49491100638385 4.5448665340291 4.53641952485366 4.46825894881627 4.43503679759825 4.38941013672375 4.38019865585913 4.36699793213906 4.35317828217585 4.33765542883097 4.32556107359677 5.44153459031202 7.37916934227197 4.25178533172125 4.25198015301909 4.2525558181742 4.24058576439798 4.23876410414605 7.76959931817925 7.79060139854538 5.17587831519071 4.51075135879269 4.52241268940923 4.5327079820886 4.53056279100611 4.52932161218981 5.2315082478117 5.24543015083317 5.2445646377124 5.2576594740227 5.25914340414979 4.57044161270882 4.32582744325962 4.33645460556389 4.36046790200439 4.37136369681193 4.40672014091784 4.44009594733015 4.43912812411409 4.66203519614602 5.34924497380945 5.70424474333471 6.01416279879625 6.09714738145825 6.05889297560075 6.09465189603472 6.06516980530996 6.37570851284895 7.18588621668872 8.08929117884207 8.21463955248254 8.39463711700349 8.5731991384862 9.56507242216218 10.0725898731177 10.057182275728 10.027493668769 10.5187283312547 10.7616565157222 10.3894839865068 9.69181920253446 8.18192912364995 6.02257221371739 6.03343925837749 6.05940235354518 6.02947060795655 5.93954289808887 5.88253383970911 5.79935426027931 5.62213987174823 5.65165747443221 4.35215565584375 4.63157590356066 4.64353105163084 4.40577271264527 4.42275208347465 4.4114524100302 4.39095613997986 4.36115522321503 4.61390962916587 5.2938889245403 4.60224741351195 4.60087321679344 4.39608120792529 4.40507461777988 4.42771690620573 4.43480113632046 4.42350200254123 4.41703449656028 4.40416765691922 4.36975421045123 4.35472020978148 4.31551070815567 4.29739436384485 4.51608604939225 4.5210720830003 4.27833814418968 4.49788093335931 5.20046185418074 5.57676296354206 5.96813937957099 5.80834787926342 5.61971163474686 5.62811818296246 6.08133300711392 6.14760020114257 6.0558577703336 6.08167582414696 6.08167582414696 6.0558577703336 6.11655847130875 6.16906789187753 6.14958521628829 6.12740053412147 6.12729268426751 6.4063446122792 7.12791136305365 7.51697616824791 7.7349857987019 7.87015986656826 7.83953762071788 8.01504934882124 8.02370743585903 8.02966260938145 8.0514830303851 8.01603087394464 8.01377665007801 8.01377665007801 7.9917177361908 7.97944572119433 7.93752268932785 7.94739554730078 7.91378176184036 7.97324260772384 7.93399863121806 7.90069904509277 7.8442011250566 7.83248177961704 7.80789476220458 7.82307187853723 7.83463583192118 7.83098512616171 7.82156540596713 7.8028221123617 7.78608153952555 7.74726825229471 7.73122159705922 7.68579729808047 7.6739043192876 7.6472552030595 7.59843658179165 7.30901608935051 7.39078823016543 7.43240827160614 7.43916141419 7.43916141419 7.40693065256097 7.41088646790135 7.42228195056747 7.43458237785857 7.46242405379059 7.46233567090088 7.49477951443408 7.52429230231047 7.55629672979348 7.58836369454165 7.60558138952154 7.62284741564506 7.6473379153373 7.6437439033639 7.65319316980803 7.56692829462116 7.52581202407831 7.41551308648331 6.83846455248231 5.91670203323334 5.97010727717057 6.01256282197977 6.04513297207347 6.07235089348399 6.09254333033862 6.10931585066406 6.11856440170225 6.14051872715317 6.15077509879861 6.18954479056183 6.18665025950164 6.24749823447283 6.26578220307739 6.25090776731924 6.2720205283453 6.29350820550431 6.32208527719047 6.32595811813332 6.30211682231464 6.35862977183922 6.36425298115224 6.38098669128685 6.40840879387025 6.40160075626837 6.40691793207312 6.42271923988491 6.42745792816515 6.42035185973515 6.36852747637541 6.36003421090384 6.35648975175696 6.34688934266693 6.34650037975471 6.30734157057963 6.29605018254241 6.25509465285591 6.18636517769941 7.17687208845749 7.95914627019043 8.02180359239144 8.12322369557359 9.8647407466781 10.0211670892515 9.8904334586575 11.1426023688391 10.8684649329549 9.70625497575076 9.66396742380773 9.57954077211311 9.72180274939141 10.2284661239064 10.4472096967859 9.43060753536912 8.60332872139424 8.07596518352855 8.04049132131849 7.16047771243541 9.4757039818896 10.4023575636586 10.2698659893598 9.77872901281681 9.8292605110216 10.516370062852 10.4789972174085 10.5501244380922 9.92818542997991 8.24897766216929 8.30022543121162 7.86772225085834 10.2636534423872 10.0585122093808 8.54520419127927 8.01543352501334 7.36625124786809 7.46685363071365 7.52376659070639 7.58444422048631 7.60095127787243 7.60788894700137 7.4770697882343 7.60275039600318 7.66435406520937 7.69305329019352 7.66915049649564 7.23861414811214 6.87896715001026 7.28248293200028 7.5187804987436 7.66430179822675 7.880783753724 7.88295301910119 7.87002135395429 7.89707992252041 7.9489464475645 7.6762785903274 6.36253692735896 6.23543606919626 6.34148630191999 6.33010258418549 6.25569419155027 6.45521661620539 6.26536420935103 6.3402750814063 6.28480851997642 6.18639023693701 6.1793249412591 6.23359137678261 6.17876254011836 6.13084092414301 6.16266177152344 6.10795332269086 6.01364591822806 5.91092296497734 5.71353275754793 5.37366271121175 4.68001836288287 3.94123922778796 3.90856590057461 3.41277758568139 3.39309115729152 3.36957796103486 3.34949337987788 3.33358937691488 3.36964873075499 3.42496434188657 3.69473183593205 5.54683978384003 6.27783957438518 6.29828166615676 6.16171873798602 6.15291815926831 6.35534015444449 7.00559736112337 13.5727108608061 21.5902548142769 23.6185397594015 22.1420664098025 23.242416682326 24.7582940366772 23.6579124876636 15.3659444426302 14.4015180665157 14.1405537533342 15.5288874108168 -9999 -9999 16.0817585690898 16.1430179286418 16.1415503185442 -9999 -9999 -9999 -9999 -9999 -9999 -9999 -9999 -9999 -9999 -9999 -9999 16.5276265018447 -9999 15.4679240060232 15.7436581444231 15.527208743254 17.4371866736176 25.66434017798 25.2708039332372 23.3146097704509 15.929654163737 13.755498493798 18.0561401468509 21.9216391901444 22.8502324682096 22.9977495766779 21.8247021254613 23.1186578098572 22.9461044750247 23.0780779860243 23.1586823465759 23.2858728707472 23.2638344853767 22.0358209260031 21.8895677515241 22.0364962174583 22.1013357303359 22.538568328914 23.9016943776517 24.3374002297001 24.4849920544421 24.6941945246601 24.8416342154518 21.6590815503608 21.966676846822 23.0898688079942 24.313695625771 24.389471938707 23.9940760559917 24.611653574376 25.4709610389226 26.2745069036988 26.4583223046272 26.5623793521743 26.7532234833919 27.1398020177506 27.2393478744713 27.2711290257578 27.3350538638139 26.6876732455111 26.044229301731 26.3869361052484 26.9814784651524 27.0998708060208 27.616605190709 28.5965312130046 28.0003506480048 27.4124990428136 26.5330279612222 25.9628923114558 26.0570017239898 -9999 -9999 -9999 -9999 -9999 -9999 -9999 -9999 -9999 -9999 -9999 -9999 -9999 -9999 -9999 -9999 -9999 -9999 -9999 -9999 -9999 -9999 -9999 -9999 -9999 -9999 -9999 -9999 -9999 -9999 -9999 -9999 -9999 -9999 -9999 -9999 -9999 -9999 -9999 -9999 -9999 -9999 -9999 -9999 -9999 -9999 -9999 -9999 -9999 -9999 -9999 -9999 -9999 -9999 -9999 -9999 -9999 -9999 -9999 -9999 -9999 -9999 -9999 -9999 -9999 -9999 -9999 -9999
-9999 -9999 -9999 -9999 -9999 -9999 -9999 -9999 -9999 -9999 -9999 -9999 -9999 -9999 -9999 29.0785880056993 29.2643170550662 -9999 -9999 -9999 -9999 -9999 -9999 -9999 -9999 -9999 -9999 -9999 -9999 -9999 -9999 -9999 -9999 -9999 -9999 -9999 -9999 -9999 -9999 -9999 -9999 -9999 -9999 -9999 -9999 -9999 -9999 -9999 -9999 -9999 -9999 -9999 -9999 29.2134772046539 29.5646036642746 29.6587652668483 26.6018864590307 16.4060206192627 13.06801337083 11.2599994632128 10.8128114578446 9.80721544466445 7.65255168069098 6.66028539294857 5.65918407723285 5.4657767601983 5.1433398190994 4.26860932264841 4.32526350822587 4.36927632252513 4.41757754250068 4.42190812237848 4.36610755250731 4.34985193986159 4.33799363449457 4.31474335332697 4.32165897395972 4.31379357928996 4.33187825014835 4.32481076177054 4.29306555960189 6.02644547588916 4.25845005657387 4.29732857136145 4.29732857136145 4.25884006840659 5.72844201649866 7.42052885415871 8.20822722199349 6.41926831387979 5.75000354073848 5.22951495748936 4.25275417382163 4.24141394625201 4.21847014366248 4.20385775197932 4.18301476775446 4.20547847977326 4.20627871122012 4.46960889778295 4.47967404749503 4.21678333075345 4.2502255035507 4.25013720260685 4.26177575195745 4.27291410001415 4.28301064016988 4.28329016529248 4.28319955312167 4.27047091367511 4.52077879857047 5.18957235778827 5.5615808408834 5.84791472708135 6.08462545740473 7.05558688208021 6.05476128508132 6.14051149516099 8.84814744193604 9.55907980859378 9.80677607452025 10.4778375773808 10.6836801267482 10.6043875687904 10.6493593670731 10.8321095506236 10.9105592099249 10.9985505492385 10.9292786907 10.7621034758713 10.4207538294444 9.78821903499144 7.93222720073464 7.14540233759322 6.08708185689621 6.06697029015724 5.90975148717371 5.93257317273183 5.84145382631145 5.30763111740036 4.61897553551132 4.39628351315879 4.40584200586936 4.42867504498795 4.44574803683744 4.46615226123146 4.42256535729798 4.4002459582359 4.62562264344812 4.35735247330262 4.35940303639482 4.35470344374884 4.36779563924761 4.40499218699881 4.42768746758467 4.4465770630618 4.43993662955799 4.44622694738068 4.42699654590138 4.40086382725479 4.39459232081019 4.37183903511163 4.35984770647522 4.32652368105497 4.28625577458484 4.24205026977714 4.26246787148487 4.28710653961871 4.27554074895171 4.521578105215 4.5356357573328 5.61132206612937 5.2636518569046 4.54542373479335 5.85495500563933 5.84115459707918 5.84115459707918 5.81171117005855 5.97767267048661 5.98217771795528 5.94739436125239 6.08996051338511 6.11281831315473 6.13019587782922 6.09242548724735 6.13679198887343 6.396580359102 7.10765741971708 7.48173915030106 7.87082333265104 7.98030316271686 7.94217763396272 8.05025531279371 8.06121083554309 8.07246249071622 8.03925734384425 8.03323258320528 8.03976350672976 8.01304953963913 8.03048960721633 8.03403334487484 8.03399537184577 8.01145567371713 7.98603391693674 7.97117400170015 7.93644697220639 7.92937579581211 7.92920859995917 7.92937579581211 7.92077713135989 7.90626206658849 7.89718521348094 7.88863516582901 7.87341644902306 7.84398213869605 7.8008055520686 7.77719490264254 7.73827184780011 7.7057793261423 7.73842958497545 7.67350299934705 7.41117180209162 7.50313368182147 7.52663075066884 7.52654190738003 7.51698662262213 7.50690476319886 7.51842326894125 7.51858477690899 7.52512797372136 7.53510420098776 7.57371814262342 7.56978743446657 7.58168051163425 7.62800895538293 7.65102402169111 7.65940988641892 7.68773700392079 7.71600748968758 7.6710267515213 7.58198968496045 7.52034810170613 7.15579418305666 6.83651973417445 5.88717105829169 5.95932710259997 6.00345563121905 6.0427296985246 6.06892231709868 6.09502159678573 6.11211249845365 6.13283753539807 6.13575674086306 6.14519669384084 6.16793722918993 6.14759756497587 6.19662920355018 6.20239113314737 6.19492814413406 6.17781133173125 6.20992019067363 6.2310094078918 6.19652245098307 6.16361828984302 6.16361828984302 6.24632754220875 6.30674580648257 6.26710978551723 6.28279542498097 6.2283340546194 6.23109193067985 6.24636288806347 6.25038617100975 6.12976695214402 6.14767334565017 6.14700269736366 6.11752970182152 6.09884765964313 6.16566467874606 6.21253295353905 6.15097004397082 6.16638186717139 7.18269274906132 7.11193073934116 7.72024670758864 7.86085088242119 9.45776723847326 10.0880736186183 10.118647221591 10.0479618694325 9.9617461278284 9.91051192862568 9.80134557996271 9.73730814531873 9.64225055732792 9.56610354033073 9.68949970298767 9.60682651010566 9.30397238877646 9.07811490855305 9.95619453703852 10.4666448771681 9.07301281712565 10.1945790396523 10.5486322305791 10.6545567281868 10.4742999264287 10.5684180248617 10.7530675181428 10.5720632992956 10.4661317029659 8.40549826767608 9.83474172328088 10.2292407690665 8.15335417576002 9.36499771059153 9.52261620942721 10.1316068618802 7.47076775542378 7.39053672667354 7.43802789589209 7.56184091769748 7.61807256590406 7.67362012144748 7.58228268798396 7.52873960242146 7.61130049149355 7.73249586551895 7.77465401800198 7.69075910930267 7.65611511845864 7.30813438010623 7.33310632838559 7.326426176528 7.73954007818975 7.89800966022259 7.96544057479034 7.93472384655665 7.96691535086138 7.99372533024655 7.73802765669637 7.17815913248004 6.29187436181495 6.38461117011174 6.37394097402681 6.30888652247637 6.51372391778663 6.31499100372462 6.37769955918011 6.32944898015739 6.2320196044469 6.18463178159852 6.16816598793803 6.10857982197658 6.06856538180628 6.10016159598881 6.01759547854875 5.94735646411362 5.86477028419832 5.53014879967594 5.10544747953446 3.99847035719064 3.56117180524692 3.39475453406474 3.14726758834178 3.14041274994678 3.13371184165432 2.76733967583753 3.08860448768548 3.06384691001625 3.35432426604892 3.49991508678313 6.33994953514894 8.42718791997953 8.35178226936619 7.91122288946765 5.3826545807313 4.82043079772388 6.33172133538911 9.1421686672963 17.7518526858377 23.6125919670414 21.6358364303107 23.9081704174374 22.1542265247515 21.6900670807564 17.9775076109574 14.3634674945431 14.9239359050277 15.2354174766446 15.838065167585 -9999 16.0267332701393 16.1283556035251 16.1788403595613 16.221534309336 16.2968722760195 -9999 -9999 -9999 -9999 -9999 -9999 -9999 -9999 -9999 -9999 -9999 -9999 16.2382633702956 15.9880774033827 15.9039125120187 17.453045375557 25.9547288186209 23.8477313191717 23.6646683855631 11.8714181062051 11.6831897346846 12.8604133717211 17.2925469918104 16.5710452611137 23.3173176170156 23.6453055012612 23.3168079092688 22.9356757349828 22.9586598378862 22.9823840572628 23.3721400699838 23.0991554663069 23.5867919335924 23.3569834766596 22.7255151352539 22.5819253999171 22.9135471979485 24.3196384697918 24.7611527682504 24.8569284380485 24.5361007701726 25.3541536821657 25.1804741758487 24.4376346426159 24.1103480158569 24.7871467891638 25.7352042579899 26.1000342696932 26.016805345371 25.4312510237545 25.5518247445103 24.887519074135 25.8603406813609 26.6798761170716 27.3589664297275 27.9594852021962 28.0971209903713 27.7688028080489 27.0333292496257 24.5151250698272 23.8804835348901 23.9633806585545 24.9501844577317 25.7689176042847 25.0789825319241 24.7242365964985 26.9943063250399 29.5242516722476 27.7037598575877 26.3012832082189 -9999 -9999 -9999 -9999 -9999 -9999 -9999 -9999 -9999 -9999 -9999 -9999 -9999 -9999 -9999 -9999 -9999 -9999 -9999 -9999 -9999 -9999 -9999 -9999 -9999 -9999 -9999 -9999 -9999 -9999 -9999 -9999 -9999 -9999 -9999 -9999 -9999 -9999 -9999 -9999 -9999 -9999 -9999 -9999 -9999 -9999 -9999 -9999 -9999 -9999 -9999 -9999 -9999 -9999 -9999 -9999 -9999 -9999 -9999 -9999 -9999 -9999 -9999 -9999 -9999 -9999 -9999 -9999
-9999 -9999 -9999 -9999 -9999 -9999 -9999 -9999 -9999 -9999 -9999 -9999 -9999 -9999 -9999 -9999 -9999 -9999 -9999 -9999 -9999 -9999 -9999 -9999 -9999 -9999 -9999 -9999 -9999 -9999 -9999 -9999 -9999 -9999 -9999 -9999 -9999 -9999 -9999 -9999 -9999 -9999 -9999 -9999 -9999 -9999 -9999 -9999 -9999 -9999 -9999 -9999 -9999 29.5423094390284 29.5687877521431 29.4793392197944 27.8087865008633 17.0436869177817 13.9991281023857 11.4835233571813 10.9833811094107 10.3757728727886 7.7390198357871 5.74532676102025 5.20747648964269 4.22336734400137 4.23028157649236 4.26327698864052 4.28713829024634 5.26815179612005 5.27894700949244 5.25976621689242 4.18396231920654 4.03047572583259 4.15151798096876 4.21557430557516 4.22906897762225 4.24957681977943 4.26159510713495 4.29009611710885 5.22874238274058 6.98862077674776 6.28981178397893 4.29559090503224 4.2912014798611 6.46409702752499 6.7941199341177 6.80495239378602 6.815577329657 6.68621348927758 6.59196090749009 6.55639428486604 6.4099575446776 6.21186878757752 5.96430639639938 5.62318848857474 5.61226751762323 5.61089956655634 5.11240525572082 5.14443485623588 5.14876296886409 5.15527776400056 5.18143425839613 5.19623206721169 5.18361137593016 5.67939406495576 5.98732806563388 5.97591975291221 5.68255244429177 5.6925948857231 5.69177583430192 5.69152765691366 6.23631872632624 6.90529858157806 7.79656762871654 8.0295819659164 8.01777349610021 8.14602801807681 9.04096021847868 10.3778711744539 10.7149433461971 10.8959249376394 10.9191305186256 10.9107934924319 11.0198517345236 11.1635691667893 11.1808439737304 11.225863981353 11.2293204352342 11.0566736127818 10.8666008400312 10.4319553319975 8.73388795549278 8.17006248347296 7.98880971353403 7.05434527414204 6.02291766852369 5.86097240976085 5.66373864496785 4.62808204446787 4.39441319388094 4.43998767466646 4.48463511837751 4.49353489906671 4.50637971309582 4.48240358060565 4.45919903501448 4.39315963115444 4.38845723555418 4.39730201869962 4.37465938446014 4.37427483612805 4.37921993625989 4.41555194923107 4.40687240999016 5.83158525583524 6.35501261701899 5.87533522318205 4.40670843832666 4.42283554649583 4.40112648379452 4.39020338988931 4.37273077545308 4.34505779135748 4.31710789969986 4.27956074921887 4.27544939332292 4.29772176708931 4.32775366572007 4.299534773141 4.31106027417442 4.28932843809357 4.55647576176841 4.29819835647636 5.27035324684417 4.54329228835241 5.24510045473883 5.59875145787727 5.82996150113537 5.59182080553798 5.81165617161135 6.03437009899361 6.03437009899361 6.0028686159763 6.40507508786725 6.09178968486983 6.39897134196842 7.10635981552765 7.08994667515557 7.72476727851951 7.8765194395394 7.87335142176029 8.01124144175727 8.0438799973032 8.00654059232903 8.03101320266403 8.03306359134491 8.01894910175564 8.01727418097737 8.03586608291107 8.01997667249607 8.04232416859427 8.04933606328913 8.19223132099666 9.04865170494966 9.06446585381273 9.06446585381273 9.05269196817108 8.17975132086241 7.99240218112089 7.97425871478411 7.96329764226775 7.90008028055508 7.91930857593948 7.89226827107413 7.85253936353903 7.81848361183365 7.78159639690335 7.7730970510183 7.74671445364666 7.73842958497545 7.66517075720554 7.6235895783311 7.62377097862439 7.61644708405772 7.60476887307569 7.59718619318737 7.59718619318737 7.60895807774962 7.61747423217206 7.61747423217206 7.63190828680982 7.6350938973604 7.65375063401498 7.67269116359646 7.71155156344036 7.72103869035902 7.72285174846712 7.68651348567848 7.6894417102489 7.5432431125895 7.18233372360153 6.84361165764873 5.89384421271003 5.92965220289171 5.98006645743092 6.01863602800953 6.05504417633224 6.08683888757944 6.09720123766733 6.12715338473287 6.09682973723708 6.1340604224846 6.10137536477013 6.11100310107954 6.08850145787518 6.10458163527511 6.06737536545362 6.10287419470865 6.04649954729872 5.95863977209778 5.9945818369182 5.87919503650115 5.66981827876151 5.90962352705533 6.04919712571647 6.07389103225383 5.92904949198845 5.96391032894388 5.97875179656142 5.73584437110921 5.75374831377798 5.77371098586624 5.38600132230579 5.39327473904063 5.37160252771239 5.35634372531781 5.32838199554657 5.67394275882927 5.8644879375702 5.97114379728482 6.075244365348 6.08338472723081 7.46674398839045 8.96921293520553 10.1512244587367 10.3440610749702 10.2169338529714 10.0797754141507 10.1064639481031 10.0598283439617 9.97053833405522 9.91394015472786 9.83144429479822 9.73955742649644 9.63477284780916 9.57180338946951 9.48590001793636 9.36889798980219 9.29526823064525 9.46641889421538 10.4886386022988 10.4628528225888 9.8323132908371 10.6181996202678 10.5961770382221 11.7641367880301 13.0299781981172 11.7409845023101 10.6817288868581 10.2241886167889 10.0187896573714 10.6954453608392 10.679154125575 10.6320179455312 9.70212329518012 10.2166052701919 10.5669318621714 8.50278345789881 7.50090835576814 7.48339505908491 7.60452256203746 7.66932489591455 7.63689843217377 7.50939704393839 7.55766135611994 7.71444303621938 7.76871329539803 7.81549973070354 7.7669064115817 7.7561356569016 7.35867276410318 7.60286036595577 7.7665463679133 7.79402932446953 7.95091215385589 8.02472549648876 8.02127772286904 8.06663329836919 7.91388472364653 6.42042167437783 6.2298618184019 6.33724980020323 6.40338413988501 6.40321578305009 6.34470887994573 6.34526378951929 6.37618357306054 6.4271633155532 6.37411579159653 6.29013424170099 6.22731326992942 6.17253970315606 6.11072646482663 6.05282989578036 6.02207390459722 5.91221467128573 5.77485039658247 5.63189294043033 5.339053765862 5.00570967722118 3.88445181834136 3.37665949334182 3.36876887128499 2.7886864357477 2.7886864357477 2.13039245654116 2.10811414154504 2.08011420159349 2.68024834590867 2.74491813922906 3.24978644477045 7.65891486727353 8.83518547879627 8.90379188878897 8.95045154568214 7.88481605463435 2.73408764477491 5.16782799187688 9.11352189658038 12.8994922518716 18.452026911868 20.2235203026301 22.5110172242139 22.0799164075587 18.1987587710491 24.2879256701195 12.8088343873164 14.8644588333629 15.4685453470889 -9999 -9999 16.0019895782903 16.0516163283808 16.1253613692623 16.1966768209744 16.3143894191538 16.3046208743208 -9999 -9999 -9999 -9999 -9999 -9999 -9999 -9999 16.8121002666812 16.8123980810014 16.7579706236941 16.5586186897349 16.2954058969255 16.0453656997064 17.6794724955514 16.5913481861032 25.4261744142621 16.3124126972614 11.0351646886223 10.2946600249532 10.2347627312954 13.0965388014802 12.1511781387563 21.1338194403187 23.4281589849483 23.8115650633236 23.8489203253622 23.8798256566683 23.8884566225167 23.9553923389427 24.0460427141437 24.1404560117139 24.2580465236565 24.4137416071489 24.2878273523528 24.7100591527933 25.0055373188414 25.1715716938067 25.3857100929562 25.6085542567313 25.9166035556127 26.0480460954436 26.327264727588 26.213311989207 26.012248042242 25.1980540996821 24.6640509763189 24.313019829308 25.2073149841395 24.6233561233827 24.514789999082 25.7629831391723 25.5478337296765 26.256722604106 26.9102546280836 27.3512448878247 28.0719206131889 27.6101959475231 26.0944114382688 25.1704348434296 23.9617650332026 25.3554397264164 26.3417487806277 28.6433534972221 29.4333169590399 28.9538411908794 29.4769730707329 30.0366538233688 29.9556661344213 -9999 -9999 -9999 -9999 -9999 -9999 -9999 -9999 -9999 -9999 -9999 -9999 -9999 -9999 -9999 -9999 -9999 -9999 -9999 -9999 -9999 -9999 -9999 -9999 -9999 -9999 -9999 -9999 -9999 -9999 -9999 -9999 -9999 -9999 -9999 -9999 -9999 -9999 -9999 -9999 -9999 -9999 -9999 -9999 -9999 -9999 -9999 -9999 -9999 -9999 -9999 -9999 -9999 -9999 -9999 -9999 -9999 -9999 -9999 -9999 -9999 -9999 -9999 -9999 -9999 -9999 -9999 -9999
-9999 -9999 -9999 -9999 -9999 -9999 -9999 -9999 -9999 -9999 -9999 -9999 -9999 -9999 -9999 -9999 -9999 -9999 -9999 -9999 -9999 -9999 -9999 -9999 -9999 -9999 -9999 -9999 -9999 -9999 -9999 -9999 -9999 -9999 -9999 -9999 -9999 -9999 -9999 -9999 -9999 -9999 -9999 -9999 -9999 -9999 -9999 -9999 -9999 -9999 -9999 -9999 29.8606393177385 29.7019353451104 29.6394539040222 29.2803232349086 27.2421781982896 16.2864666632305 14.2548637949907 13.0254727652229 10.4152993585208 9.14291566401766 7.51982980577405 5.75566109024883 5.2077892445228 5.73149827479573 5.72134561701993 5.74361735935596 6.06067930344646 6.04892422181325 6.05442979165419 6.00635064181929 5.00603543152 3.59228190122904 3.84189125480654 5.55279910311341 5.0424661066824 5.58883730830241 5.64992489979185 6.2659835107882 6.28121483090528 6.66984863857313 6.05396972517323 5.72242502546463 6.45606478060602 6.74746566730762 7.99500764500554 6.92250697264673 6.91873807509871 6.90613325527341 6.88581826953825 6.8508520220439 6.77626395388041 6.67454041238302 6.56771537206558 6.47701715202141 6.38620788060682 6.3744587310925 6.28615577174235 6.40181635810002 6.41021767207216 6.40875020473486 6.40444114714743 6.41217248619386 6.47572388497313 6.52049614889557 6.50268009391247 6.48892436893278 6.48480601593514 6.41584931199158 6.43217077226695 6.45671527160048 6.45604496768443 7.39957429333085 7.79157618489176 8.19954823261861 8.18174102313193 8.45785204111573 9.30049823873622 10.0758430121365 10.6876124301544 10.8859451609036 11.0006630786004 11.1465389649626 11.2909982821658 11.4609643875045 12.4659835003783 12.4575709677303 12.9782926476678 12.3279654413271 12.1010158044202 10.5440817302505 9.78113135649744 8.57296651698326 8.43452884266908 8.12123971038976 7.55683549855392 6.68374357686558 5.38092846570233 4.4197369657569 4.47691887876805 4.52816561425481 4.55159354858683 4.56714603777375 4.54390154871216 4.49781873130087 4.47466710782125 4.45147097840787 4.4138137476515 4.40246621529818 4.3942121276483 4.39366832359338 4.39308332733132 4.40014450458389 5.91055051451247 6.5962669992452 6.62308952209357 6.48002353530987 6.19351035834547 5.40713416739153 4.39098523609474 4.40564108701586 4.38352786890629 4.34857793549827 4.34913517748356 4.32146423690562 4.31777371001919 4.34015380063687 4.35722404948698 4.33263444089021 4.32426200762614 4.33330582942596 4.33320770601148 4.33691686601625 4.31129513704216 4.30083491007504 4.54779422186449 5.25091896751112 5.23195351738959 5.60299640373173 5.59595671738748 5.58481873735254 5.79062603311682 6.05738474092843 7.13401621482395 7.60462914857315 7.53396539379647 7.59744264345366 7.8353002954388 7.47866351066103 7.81650368344316 7.45270930778276 7.97546142547229 8.06588503327702 9.02775484397808 9.0255441406701 9.01123925955154 8.12711306979562 8.12711306979562 9.07524290035821 9.0722275603961 9.56493773030225 9.8601912343694 10.0351026414955 10.0476615448513 10.0583368730435 10.0476615448513 10.0476615448513 9.83949290168556 9.82482925015744 9.53573112155923 9.49558175253777 8.98654242520728 8.09163356621067 8.07883740182773 7.88724195519137 7.85713413674374 7.83317023118941 7.78143910150339 7.7815379514967 7.75401681462706 7.74726118021554 7.71197669171983 7.70374791881707 7.69385889601918 7.67813182294894 7.66955693206912 7.67690006500322 7.66956144621734 7.66956144621734 7.67109157237853 7.66522323591466 7.69317431044741 7.70199948419229 7.70540741111998 7.7393800995461 7.75074977282298 7.74526577637639 7.74390759134376 7.65248150170994 7.427656927285 6.82553521490933 5.89082520778038 5.93607967188049 5.97916460352025 6.0084125917929 6.06085129866907 6.0657947319927 6.08848153162453 6.07997841466013 6.08912700385845 6.08305780212327 6.00697773764064 6.01183100100067 5.94354907756232 5.97944166170837 5.86183888878138 5.73423442916442 5.75314580685673 5.55906939198463 5.21011072537615 4.53716272373737 4.57117505104697 4.57602777786977 4.58077191669287 5.28569782843319 5.30522276826524 5.32578724197832 4.63264322490791 4.6592012887474 4.39746548839952 4.41120827112996 4.4242684333993 4.41554030589427 4.41652999762919 4.40556827242603 4.40532680659908 4.37070459129323 4.60066525446827 5.23793194316284 5.55962695416651 5.8722012954127 6.04064569280979 8.07992824582989 10.1314197989596 10.4355641396081 12.7602016133934 11.8113532702009 10.1356072112448 10.158921815531 10.1061381181089 9.99091381413319 9.91500439244305 9.84282502001467 9.77539660588938 9.69683086159273 9.61527343583841 9.55414579554452 9.46361503256591 9.35547702431422 9.33613296020131 9.43997968828364 10.6044151684799 10.4180155633145 10.4010129067289 11.4715164502272 15.1391048240864 14.2314179785625 10.7071498610207 10.6473986472214 10.5010028341007 10.3233413226796 10.8097196164518 10.8869475437789 10.9446287596759 10.7639951154437 10.5490811710339 10.8658342206408 10.9385683860535 9.13326830892839 7.53958696119027 7.6190570283945 7.65816713405776 7.59928343484636 7.54188457982465 7.58763111935566 7.67356820996912 7.82563608041983 8.88327912126002 7.88660343651226 7.851344599646 7.36965457150488 7.42300173799988 7.42187761224367 7.6617335762665 7.91098484464209 7.98307732232601 8.0915526475496 8.07557639502213 7.93808071459849 6.47797894227556 6.32427473411518 6.40217063579911 6.43509882387346 6.40220869152773 6.43406564797888 6.47541279526432 6.53070929197937 6.50039544221843 6.39171942873474 6.29157997263785 6.19022412207492 6.13629215518591 6.03931194153688 5.97081372635821 5.93956943425005 5.79845834612701 5.61332922364314 5.46620351446701 5.02938017582928 3.93568287997405 3.86320647497275 3.35861033379502 3.13335870863555 2.16976597139678 2.14649082721743 1.89919909757554 1.88498685056131 1.81175416469259 1.78492675991618 2.08710106065444 2.82948403439499 7.52936889483225 11.0868116825142 11.0881907947149 12.6863660425105 11.1498122197051 4.68334308703697 4.41501227054597 4.67176159264052 6.82914186455812 9.29797287154305 14.0107794117336 20.2693435931396 23.2469055366304 16.846603520792 20.9518174115176 15.0492401829541 14.6771345254873 15.38990716158 15.5201615371863 -9999 15.8984560166192 15.9575290964899 16.0594488016783 16.0282510051934 16.1408551249487 16.2956439109341 16.3941785976276 16.4003224132814 -9999 -9999 -9999 16.6935113694738 16.7616181882256 -9999 16.8012300202847 16.8860864519355 16.8362523662623 16.6613226773304 16.3814618288538 16.0852515230621 17.5125816489952 16.6796597694108 24.3306419130532 11.0442811033551 9.73702860548782 10.2246270603908 13.0614735589503 11.662212138955 11.7591553570481 18.0642992271094 21.2575749662532 21.9976162013258 23.3214239928567 24.1561472966723 24.1910007026681 24.3201734769895 24.3204079117651 24.4433571300629 24.5943555971706 24.7952311811321 24.9474101846562 25.1631397006271 25.3562735645459 25.4929494544599 25.5782608025896 25.4370748929799 24.8329853566797 24.6386004630198 24.2753706326593 23.8078580066728 24.5506593657774 24.0874830725312 23.7737182377622 24.248838104242 24.6021716518983 24.1234510491131 24.4075244966685 24.1990190671827 23.2483883926023 24.1884766561778 24.2146972328378 25.4500298223662 26.9801435814628 27.9407428723709 27.7218349197138 25.9249652037755 27.7354029119367 24.6101695427745 22.8885149380972 27.0982854413878 30.0554319363872 29.9238346013756 29.6620747851637 28.1728216433752 30.3051587369366 -9999 -9999 -9999 -9999 -9999 -9999 -9999 -9999 -9999 -9999 -9999 -9999 -9999 -9999 -9999 -9999 -9999 -9999 -9999 -9999 -9999 -9999 -9999 -9999 -9999 -9999 -9999 -9999 -9999 -9999 -9999 -9999 -9999 -9999 -9999 -9999 -9999 -9999 -9999 -9999 -9999 -9999 -9999 -9999 -9999 -9999 -9999 -9999 -9999 -9999 -9999 -9999 -9999 -9999 -9999 -9999 -9999 -9999 -9999 -9999 -9999 -9999 -9999 -9999 -9999 -9999 -9999 -9999
-9999 -9999 -9999 -9999 -9999 -9999 -9999 -9999 -9999 -9999 -9999 -9999 -9999 -9999 -9999 -9999 -9999 -9999 -9999 -9999 -9999 -9999 -9999 -9999 -9999 -9999 -9999 -9999 -9999 -9999 -9999 -9999 -9999 -9999 -9999 -9999 -9999 -9999 -9999 -9999 -9999 -9999 -9999 -9999 -9999 -9999 -9999 -9999 -9999 -9999 -9999 -9999 29.967049914937 29.7837130785446 29.5178954336317 28.4294760616256 20.7295764821843 14.5356103855278 14.1545020216107 12.8566151495742 9.519335614121 8.90204315542195 5.67593049433555 6.01095767637391 6.00820410419686 6.21286481396486 6.21314275473436 6.38901662981978 6.38054923228715 6.55400977959276 6.51289023686632 6.44082169215277 6.26373128065145 6.19175456065601 5.59718228703361 5.89271462056879 6.35027346722686 6.50126628958218 6.64560568662795 6.58313877432687 6.6382715324911 6.66748463366131 6.38189087649327 6.38290790786935 6.72987231791237 6.95261034517587 8.88628657747949 8.89540934457781 8.54962542384811 8.53078265607249 8.5247850886405 8.49994682888679 8.44608534260269 6.87679152700956 6.68069052947078 6.61400275992061 6.58410924786913 6.58315608986018 6.60901476933743 6.61389733727003 6.60859689313296 6.64193081863999 6.62620331022101 6.65439677196992 6.61573798117331 6.60403040320873 6.57840605717708 6.56318453613265 6.55928390266978 6.5557256272868 6.55796116554601 6.57672498741895 6.59687879226089 6.59478426558724 7.5021854878994 8.06041797604856 9.18839311607132 9.60307337320176 10.8990217396226 11.4345897120414 11.740236513757 11.9911764107236 12.7108845832763 12.8282416026097 12.9228376460988 13.3588116498864 13.4309020099222 13.427455275989 13.5485007162303 13.2223787965456 13.0385180577888 12.4427132540808 9.89316305510969 8.7133778858888 8.67945700574858 8.64457742874507 8.24706237877834 7.55068466210974 5.67867474455555 4.44165403733158 4.52126419864312 4.57038220541359 4.60258307060467 4.60327767394908 4.56795771942867 4.53349937576612 4.49803284221039 4.45206984299934 4.42861041259266 4.38305391722411 4.37139156440765 4.3696202397982 4.37540169690679 4.3648071270147 6.17685922625691 6.74207372901895 6.73923232162715 6.51596822136552 6.35766391351484 6.2166609428089 5.40443512657468 4.40421973707981 4.38236314281144 4.37264584477899 4.37318988660657 4.37329789321398 4.36066281677792 4.36900333485294 4.38346331974219 4.37497965640048 4.35510344537346 4.37940777585231 4.36891196786573 4.38229642566835 4.34769148973372 4.31137762949127 4.31325028668938 4.2878134438413 4.53369319094475 4.52247996187995 4.51243927085663 4.51495301470722 5.20971775194939 5.77099645354157 6.12336388200957 6.11190493404452 9.82250627288461 9.29305584855563 8.59354726075646 7.32078048397222 8.56818754939993 8.97627144935681 8.9844749376019 9.21736664988046 9.66007015356776 9.68071118080935 9.75533537355372 9.75063698859808 10.0129925361248 10.2100685158548 10.1629247881153 10.1656580027332 10.3235631169043 10.3504840334911 10.3459325897574 10.3650017001229 10.4705564763382 10.4314647901437 10.3607250714178 10.3546808166046 10.3032433952504 10.1464693566486 10.140108220836 9.99932204944068 9.74952570688741 9.43650124374135 9.41212819410657 8.88700633456159 7.81900676512293 7.82425408839151 7.79363196557814 7.77274300245462 7.76440095196952 7.74726118021554 7.75628727228878 7.7325556074518 7.71658623643357 7.71658623643357 7.7095904795708 7.71388709580038 7.70385276790932 7.70271213976445 7.72912974391192 7.73642894394563 7.75824790365732 7.76673607325841 7.7658416127089 7.77654932967759 7.712762553149 7.54924341810027 7.19695761352082 6.14958432793997 5.93607967188049 5.96820250738756 6.01484741506271 6.05234508535951 6.07011888717655 6.05775172892691 6.08720527765093 6.04069901066786 6.01763531986539 5.97831653663796 5.9177924295382 5.66495940505351 5.68363384705665 5.48066241900106 5.12600605654415 4.46869461712209 4.46202719605586 4.23397395468822 4.25914713413822 4.26983124938034 4.28071062348651 4.29747410686838 4.30675903803306 4.31773757414836 4.3425284956807 4.36728574959736 4.36842144095847 4.39257009901118 4.39050999831291 4.41376690405218 4.41372395249483 4.41372395249483 4.39580181884438 4.38303707951954 4.38861052553444 4.35421976564959 4.3198695948808 4.28871107517218 4.50201649626341 5.47941694391001 7.75096941729894 10.5425197597179 10.5617108711111 12.9277949871227 14.235402766139 11.9142607784332 10.1976025835076 10.1682845743995 10.1165227484405 10.0163732634287 9.85707358911871 9.82055136768248 9.73106580709554 9.64585538320025 9.45096927518592 9.51198530399952 9.46607157058533 9.35593177614959 9.34145320034592 10.4691736229895 10.5783606909551 10.622999228421 10.6323918481513 13.505380430476 12.0271435575008 10.6398168862603 10.628847202942 10.4871533183435 10.7669370896333 14.0181817428148 16.77863903837 14.9629326853612 10.983654967994 10.9765220885162 10.5976968251284 11.1085161230352 10.983951364265 9.60957437773806 9.09191402157323 7.81038352941994 7.69192493723021 7.65066179667702 7.5641889596621 7.62203259753696 7.94561456765617 9.70305685337489 10.0923047008225 10.0658463669263 8.03633076041667 7.66949879631231 7.07970999816454 7.69698281030105 7.70786279763124 8.00082854321843 8.05298189416998 8.24316941849206 8.14520576731111 8.05842800368905 7.88986355462001 6.29535176946971 6.43490243624738 6.47688376026232 6.43386926035279 6.45326203104673 6.48343097521186 6.49929149169944 6.43196241477992 6.34470273095436 6.23081964926104 6.10967663649303 6.01049040201999 5.95073939918523 5.81407417522298 5.70724945907581 5.47540440951577 5.2963894162243 5.00271696604089 4.61018268194275 3.85414265684258 3.59592643451959 3.35059573781988 2.78335624458762 2.16949970751172 1.9171523029622 1.89903073347619 1.81156070635686 1.70052328855992 1.62458496563342 1.6701447759598 3.35365206917532 5.92570179344115 12.9574766952752 13.4612535743432 13.96695979621 13.9628447794057 10.3971728116807 7.35978415310557 4.79233647644673 9.4852948642306 10.3642847133227 12.0551600392741 17.8172581855743 23.1270881897474 15.4612746769644 14.311154849214 25.2107272518398 24.3990413179245 16.9256896000167 16.2301968609041 14.9129503882308 15.2640434513742 15.0307207944914 -9999 15.9040548162746 15.8766850633177 16.2080167935098 16.2181917972166 16.314972832209 -9999 -9999 -9999 -9999 -9999 -9999 -9999 16.8746839776718 16.9170794323068 16.7161451698303 16.3950792084707 15.8300831888544 17.6720623582443 25.690605817064 21.716731564093 16.3900740464143 11.0532325251206 10.1961467584298 12.1198330689889 9.08895696445378 10.3316550463733 15.0137702875248 18.4233637546777 19.8426787063823 23.0094099010728 23.9552223558595 24.1531552042792 24.3455249019228 24.4230636644452 24.6109023287051 24.7876166193138 24.9955535960591 25.1423029848144 25.3745619415553 25.5139510323598 24.948992809257 23.4454506705093 21.1635180372329 21.8246063663977 22.2697194591408 21.1899492606139 22.2964067741255 22.0807478841765 23.3522564298828 22.9901673380191 23.5682456313673 23.864792725164 23.5617790476558 23.766235347265 23.598685131357 21.1319203651993 19.8616651135244 19.7365632660397 20.3068391012311 21.5756064698248 23.9572635692366 25.6986153252929 25.7617756519427 26.7969879117948 25.8901230050058 23.9574115455744 29.9052281952695 30.069920441995 28.174507186507 28.2108530872511 -9999 -9999 -9999 -9999 -9999 -9999 -9999 -9999 -9999 -9999 -9999 -9999 -9999 -9999 -9999 -9999 -9999 -9999 -9999 -9999 -9999 -9999 -9999 -9999 -9999 -9999 -9999 -9999 -9999 -9999 -9999 -9999 -9999 -9999 -9999 -9999 -9999 -9999 -9999 -9999 -9999 -9999 -9999 -9999 -9999 -9999 -9999 -9999 -9999 -9999 -9999 -9999 -9999 -9999 -9999 -9999 -9999 -9999 -9999 -9999 -9999 -9999 -9999 -9999 -9999 -9999 -9999 -9999 -9999 -9999
-9999 -9999 -9999 -9999 -9999 -9999 -9999 -9999 -9999 -9999 26.0631974437254 26.4405712827971 -9999 30.1518083915766 29.5556766229986 -9999 -9999 -9999 -9999 -9999 -9999 -9999 -9999 -9999 -9999 -9999 -9999 -9999 -9999 -9999 -9999 -9999 -9999 -9999 -9999 -9999 -9999 -9999 -9999 -9999 -9999 -9999 -9999 -9999 -9999 -9999 -9999 -9999 -9999 -9999 -9999 30.2944840510508 30.0121825995178 29.6144878112869 28.3059115509527 20.298987646943 14.8102277619537 14.3663084124854 14.0047868162672 12.4217976035153 9.55292367221198 9.09225262684041 7.9019341741923 7.17790093930412 6.32936444655721 7.46625432459692 7.54668137255832 7.55782662877375 8.1491728724884 8.12364344373826 8.18113405491977 8.56289878419842 8.53877483817672 8.53892523759663 8.48581786055401 7.46906195101249 8.13383170405242 8.13144581996092 7.69003805319566 6.79535932137128 6.76898926421347 6.64752598097706 6.54281558630277 6.75225535348115 6.92132196437737 6.98677568864622 9.1307869985386 10.0590639578452 9.90950874633321 10.482106915299 12.1137572441941 12.0631471722812 11.8404517099118 11.3605394186798 8.61354955959233 7.70075943474194 6.66612316140592 8.26001624567077 7.75787354233708 7.76442718649189 6.81284499696206 7.7482120134755 7.74436636753753 6.81129597529563 6.80159387101989 6.78472198628447 6.58462647060915 6.72494003455621 7.59221026828189 7.57911194578243 7.61384740437456 7.64533420123322 8.14624436405639 7.70307079819225 8.506876279251 9.72556359923052 10.2986010502674 10.602971963933 11.2364540344159 12.2850610278412 12.7328148756411 13.0779581586632 13.4178416395702 13.5655432961986 13.7015188514074 13.8228710177983 13.8937589681355 14.000174560655 13.8979139291531 13.7490264472293 13.7113307498783 13.6492771435735 12.2902940665779 9.17990426718388 8.77968608189847 8.67123133871072 8.88266483496702 8.79728141833722 8.50254274255791 5.49934153341142 4.55266191194638 4.57887424806035 4.61515328990324 4.5923266028007 4.5562634183279 4.51048792817689 4.48202948901438 4.45887244867032 4.41101136402783 4.38154707267583 4.34921398464901 4.34731489089371 4.33856017632063 4.34004549449267 6.15952471037913 6.61090134681195 6.67878220846068 6.56706299568861 6.65206035923075 6.41379537291925 5.89276183992952 4.40719686361998 4.40939344570998 4.3941077367703 4.3945581909845 4.39482145202098 4.38492410745891 4.38334031829847 4.40764227876965 4.40651523727993 4.40979864523279 4.41474137867224 4.39311678302214 4.4023025033454 4.36917584957726 4.34777321628532 4.33668307630126 4.33668307630126 4.3009176162864 4.28958577977219 4.26933919332232 4.25917144495108 4.26867555135059 5.19893172716667 6.78106575025151 6.7773192846888 7.99442773589844 7.67112290898336 7.97657990277251 7.94271850565824 9.29923410931076 9.73754467433842 9.72632600070532 9.61792004568866 9.96641904396087 9.85546509518571 10.1085426375143 10.1085426375143 10.2983678291795 10.1884267990808 10.3667600798916 10.3980549815624 10.327277390814 10.3615396925033 10.3909974545973 10.501933011675 10.5196580795741 10.586043182511 10.5306941175313 10.499859563173 10.5026799475612 10.4398871775471 10.4404352002312 10.3962177645347 10.3002903656936 10.1984181847235 10.0815343916854 9.89585181588838 9.38485429752069 8.9096092538953 7.83400868053359 7.81482098443947 7.80350314894719 7.80629197243308 7.79928445363214 7.77807521664239 7.77044866358845 7.76289958912496 7.7370311911326 7.73714186478854 7.7349935786965 7.7434987470829 7.76395605207715 7.76486191074035 7.78746836343266 7.78819647561793 7.80783314157642 7.75422727472143 7.73410825669296 7.58435382544022 6.83545675784025 5.89657765579083 5.96523255388807 5.99531962577556 6.0407036370827 6.06283197037921 6.07039670913159 6.04680602708199 6.03306270106013 5.95439125942573 5.89227790369628 5.79878490951636 5.41236620085345 5.07232115087793 4.40880029870939 4.1634333062317 4.17663038309683 4.18802079144758 4.20242148400867 4.21536873312567 4.22675160997676 4.23932557120862 4.26271725714086 4.2735699345785 4.2923755302876 4.30339446529585 4.3273181297819 4.35080426411433 4.3422747003634 4.36468202522968 4.3621047767639 4.37252663355598 4.37042813366927 4.37923770877869 4.36753085329613 4.35625963075475 4.35418561658237 4.31990083290981 4.29824120789593 4.26985764503767 4.23068452025109 6.6253203858609 7.93393936187016 10.6084232641576 14.6347816310356 14.7179450044786 14.3158695660226 12.813113447551 10.4705096396703 10.1504969186602 10.0803027841234 10.0002909067022 9.90238465849276 9.76612569131233 9.67761209166458 10.5231907378074 11.1713862269439 9.39628905058263 9.54508362921263 9.37313110664024 10.3111426748131 10.0032627910056 10.6088844811616 10.6063342189951 15.1969572265058 13.9737889744367 10.6856010107177 10.4376687459382 10.470157800318 10.5023834095801 10.7584818558692 16.8333816250673 17.4515446339829 17.0115201534014 10.9950579048636 10.9753399106091 10.927883681779 11.1676982907821 10.5668915987633 9.80650032443104 9.76752923522817 9.68886444330417 9.26440717957078 7.8234785283052 7.77509589143103 8.67954751406575 9.67060675695543 10.2671614449139 10.3764287603706 10.3900254831099 9.75414819831724 7.81539042725774 7.09729077687914 7.50137993635841 7.76007325606328 9.1524878528754 9.66535791886437 9.16056115904828 8.09266927698281 8.05092491039278 7.29571586548808 6.34186858383633 6.46457039118175 6.51562463524777 6.50827669926286 6.48583103571264 6.49807785173591 6.48591950735619 6.37086138571322 6.24927806872522 6.13261594977265 6.02087148660749 5.87104084831736 5.75430427121218 5.46880907250672 5.05716063647143 4.62475047835363 3.96117409588901 3.66785936829482 3.47903721869704 3.47886203748552 4.5411110023512 3.30427421412009 2.15774345538827 1.89885288763501 1.87493680043303 1.85292852768574 1.58914176652494 0.890147170166626 1.95607408639317 3.11505248038483 4.07937420114933 4.47165059815268 12.8762903500365 12.8287882595996 13.526400513389 13.8423012865517 13.5338466625173 13.3158544027167 13.6738944731908 12.6559699970728 13.610806285216 15.126988811033 18.2823371966135 21.9940890085809 14.8260274011178 13.8035693600293 19.6195035024604 22.8673382643846 25.3694987841841 13.0289992284582 13.1808480065885 13.3272927414401 13.3932979526695 13.5554984047395 -9999 -9999 -9999 -9999 -9999 16.2331535654758 -9999 -9999 -9999 -9999 16.7524301744065 -9999 -9999 16.8499318947687 16.7077694603868 16.2804349597867 15.7707040071676 17.2286971767921 22.1784099139287 25.2662492152745 24.1551872744261 12.958385250139 8.59761144788482 11.42032904162 10.6530488625994 12.1523814668699 14.2385770812623 18.8361508901559 21.0533755964776 22.9627782862518 23.0721475820509 23.7196418842834 24.1488389228773 24.3455338197489 24.5955847315991 24.7921574394375 25.0919964633284 25.2730556189371 25.3949580072764 25.2786570465201 23.6809101691206 20.5428379297181 18.7001229039843 18.8606633631956 19.5419158634261 20.8220914672832 20.1948344042676 20.8771106671317 21.1170679812175 21.3049141444607 22.0912540756816 22.7260368878216 22.2699647084311 20.8165909810773 19.5011959313412 18.0119696981481 16.7647210665604 16.2736118090983 20.4379401042848 21.8818755045292 21.1228181751998 24.4131389491319 27.3782503826648 29.7962067176197 30.3971454862166 30.0979848866835 29.89457247848 28.2315775333741 -9999 -9999 -9999 -9999 -9999 -9999 -9999 -9999 -9999 -9999 -9999 -9999 -9999 -9999 -9999 -9999 -9999 -9999 -9999 -9999 -9999 -9999 -9999 -9999 -9999 -9999 -9999 -9999 -9999 -9999 -9999 -9999 -9999 -9999 -9999 -9999 -9999 -9999 -9999 -9999 -9999 -9999 -9999 -9999 -9999 -9999 -9999 -9999 -9999 -9999 -9999 -9999 -9999 -9999 -9999 -9999 -9999 -9999 -9999 -9999 -9999 -9999 -9999 -9999 -9999 -9999 -9999 -9999 -9999 -9999 -9999 -9999
-9999 -9999 -9999 -9999 -9999 -9999 23.1035100766576 22.2574692679865 -9999 -9999 25.2517768797917 25.0231545545188 29.9499354031532 30.3899632994713 30.1200839216199 -9999 -9999 -9999 -9999 -9999 -9999 -9999 -9999 -9999 -9999 -9999 -9999 -9999 -9999 -9999 -9999 -9999 -9999 -9999 -9999 -9999 -9999 -9999 -9999 -9999 -9999 -9999 -9999 -9999 -9999 -9999 -9999 -9999 -9999 -9999 30.7304190951542 30.3512239040237 29.7716616538745 28.1065041283516 17.367633023424 14.5380613743034 14.3023059725353 13.9863977617892 13.4604856490016 11.518266518433 9.64554623005923 9.30999583554662 8.99478628408065 8.84415767117154 8.66673016533404 8.64155750346088 8.86041343138702 8.9353533197285 8.93730785607891 9.08663075920719 9.12646044355482 9.06252485385548 9.24041607007734 9.33539829401342 11.0040168430438 10.847124841105 10.1383412327911 9.96240528861386 10.0437122268811 8.58216703735845 6.76648211385944 6.57532928270461 6.49335189896421 6.5962806587727 8.0067560108828 8.48608799304112 8.75423345057018 9.13103954832588 10.136223143747 11.4224327958918 12.3580383944074 12.305776668593 12.1810046814301 12.0351640829867 11.5436022044122 11.0303460340333 10.6251352447006 10.6389173302177 10.6400609785921 10.6323828024617 9.00383560380345 8.77826327981235 8.7641349854745 8.52077370808557 8.49917424062245 8.46201846469211 8.41563301038408 8.36415869470253 8.66136042896236 8.63993043597361 8.54051474033337 8.71972184772604 8.77181985242246 8.81265042522882 8.93370885799134 9.07961310762926 9.3501694531214 10.026155690636 11.3437836932688 12.4517187945706 13.044607306265 13.4376203306192 13.6480531760076 13.8156340663 13.9644177067829 14.0954939685599 14.2130455418104 14.164722883792 13.9978582744518 13.8110770326407 13.881347666066 13.5861722916564 13.3416969072996 14.5649010212658 11.0871904328473 14.7585259839764 15.5271661001774 8.81490411864559 7.13245013777173 6.65224183757224 6.34275034882021 4.57932624722913 4.57906867878369 4.5681632986167 4.54323030905541 4.49915083964897 4.45065495832346 4.42544949830369 4.39085137494821 4.34516216138828 4.32802468859963 4.29970684250184 4.29650161566998 5.29453458914551 5.80941845148717 6.49673588384238 6.58813169021331 6.57766022178234 6.73417525627898 6.55790425939596 5.88094837916309 5.90316530132406 5.90756213863284 4.39743759266374 4.41314518815288 4.41137711745745 4.40691043328119 4.40691043328119 4.41861159443167 4.44158200395352 4.43726599586026 4.43779628053384 4.4146468514823 4.42087538476441 4.40507565430563 4.37004162391185 4.35925423427325 4.35917587869464 4.3252074726914 4.31463362302538 4.31455266519626 4.29255637653451 4.3043570177396 4.29869641779629 6.01791793459804 6.51257713891243 7.33589586840107 7.77720076790772 8.21216735852747 9.45917452841494 10.2627252860412 10.0113432889761 9.959552628607 9.4266790796686 9.41662765781129 9.84715033961865 9.86695738698895 10.1681391271077 10.1460347239085 10.1895466550199 10.2393372017588 10.0035683716529 10.0618711874728 10.3317122273187 10.5304758833989 10.518622490004 10.6002795441192 10.6583597902308 10.5539963960773 10.5273313476911 10.649032196888 10.6317736458086 10.5725087285892 10.5414862378533 10.470071287629 10.400266252346 10.3518729917086 10.2495288717337 10.0514228504176 9.66377819747777 9.38086666496812 7.99278416258383 7.83989212239404 7.8370677881289 7.82112775279817 7.81119730036711 7.81135211147475 7.79830223136693 7.77504887889628 7.77044320770592 7.77071004562132 7.75923342895011 7.78652935496005 7.80013299658443 7.8284840400394 7.83068609436155 7.80406816317185 7.79424916052306 7.69546954610411 7.45785756788173 6.88082658920326 5.92748123931773 5.97618637388608 6.03533339325434 6.06255872486143 6.07097350037883 6.04484514781622 5.98147372327712 5.93752884147601 5.76537523677092 5.38167371839979 5.02325667249971 4.10159538040988 4.11426092249585 4.09808950265828 4.1194451183297 4.13179325030154 4.14412610939936 4.15477444539696 4.16648809922377 4.1883214022341 4.18889343350071 4.19967568679123 4.22154210355018 4.26159413860443 4.26177771897128 4.26528405861912 4.2863455616452 4.2709718280278 4.29061427013105 4.30923488457807 4.27664162026434 4.28377277068836 4.27783927225525 4.32179456355718 4.29935307881523 4.27676396126169 4.27869176915368 4.26254011925982 4.34661810758413 5.73742374610456 7.79856151433924 8.0635678641508 11.0529771104155 14.6691171546281 14.6185443514676 14.2577378774419 14.2117165905425 13.7607271914516 12.6683631547569 10.2829251664308 10.3880080619909 10.081905303736 9.98134042182731 10.66698329561 11.991404263826 13.4909552225167 13.8932418616762 11.3188870535928 9.31700474218905 10.7668824613375 10.2403342737472 10.2428632994266 10.5768210876802 13.9774167645541 10.8277477105609 10.4639128697754 10.5726081439126 10.7026714513713 10.6636647757578 10.7824537913805 10.8658186599211 10.9140607677798 10.9649443453806 9.78901446097568 9.60860516624094 10.8200170219663 10.5464635141855 10.6248165994274 9.93806503446921 10.0216533804248 10.1220397944674 9.92291189174943 9.70866349925312 9.48879664651794 9.95611963902572 10.0816180696571 10.396058626544 10.5368425469349 10.5423993753941 10.3306019690915 9.54032711788673 8.56086449289551 7.67618718129883 8.85101135145663 10.5743485307358 9.69670181441795 8.13294143513203 7.92544884378647 7.30468996559729 6.5766300058672 6.412432103214 6.45669562931451 6.5037639805105 6.52960364630708 6.53159825291006 6.51278851324056 6.43149124573976 6.28026886338465 6.14805030048037 6.02949427552704 5.89408278872609 5.58223117518604 5.25710613907061 4.62264349006207 3.68322299226951 3.63532289561916 3.52656740072139 3.44618037300642 3.43004669409801 4.61718674497009 4.9047905446119 4.78374778333028 3.69528298726214 3.38279728147396 1.95231297877207 1.63108188376937 1.05451059573638 1.5231229974487 2.01891361126009 2.52779880255167 4.05977306393622 5.96014466025281 8.66269365307918 12.3673244999435 12.9108566658797 13.183267933377 13.3920884516563 17.2478788233783 16.3891854842739 14.1073235771507 16.8782425215834 16.9663805027766 20.251307920069 21.5911280193953 16.500329699453 17.0356543014791 17.7203544228261 17.1829884748283 21.3807043008416 25.7713691922811 12.8308945959256 13.1235675447048 13.2728591698585 13.4640379173814 13.4881230686602 13.5829236731374 -9999 -9999 -9999 -9999 -9999 -9999 -9999 -9999 16.6788223843282 16.7155081262733 -9999 -9999 -9999 15.9237618723509 14.6746223335273 14.2547814198896 17.042795793547 24.2283186066926 20.2635628598814 20.245434561617 17.5779155971 12.2947241773727 10.8638957138436 13.9832241333471 15.2822942020826 15.9021113064493 17.6706144703906 18.20892591479 21.1062977487732 23.1970229237366 23.9073805241444 24.2702866112656 24.4190438726607 24.795346311 24.9710584935907 25.0706566303148 25.1471668680139 24.5274319418676 20.1146651015036 17.9973981641675 18.8021674618274 18.289145606227 18.5452677451495 18.6639875895047 18.6298607375199 19.5057259725141 19.5849554399155 19.1662999205227 18.969556334718 19.7517619507035 21.0769156833736 20.3708051399974 21.1810922781607 21.5639645322744 25.4164091763685 25.3351652544733 28.2312746966838 29.622818909513 30.3562675917426 29.4355691103142 28.6447124661773 28.6318960930658 28.4378242966556 -9999 -9999 -9999 -9999 -9999 -9999 -9999 -9999 -9999 -9999 -9999 -9999 -9999 -9999 -9999 -9999 -9999 -9999 -9999 -9999 -9999 -9999 -9999 -9999 -9999 -9999 -9999 -9999 -9999 -9999 -9999 -9999 -9999 -9999 -9999 -9999 -9999 -9999 -9999 -9999 -9999 -9999 -9999 -9999 -9999 -9999 -9999 -9999 -9999 -9999 -9999 -9999 -9999 -9999 -9999 -9999 -9999 -9999 -9999 -9999 -9999 -9999 -9999 -9999 -9999 -9999 -9999 -9999 -9999 -9999 -9999 -9999 -9999 -9999 -9999
-9999 -9999 -9999 -9999 25.5739992059761 31.0599384033938 15.8442117763701 15.7862015655054 -9999 -9999 28.9744135110518 28.4695419748333 30.2152944386655 -9999 -9999 -9999 -9999 -9999 -9999 -9999 -9999 -9999 -9999 -9999 -9999 -9999 -9999 -9999 -9999 -9999 -9999 -9999 -9999 -9999 -9999 -9999 -9999 -9999 -9999 -9999 -9999 -9999 -9999 -9999 -9999 -9999 -9999 -9999 -9999 30.9404369359758 30.9246299405729 30.1819063754051 28.3586111872905 17.1973190666132 14.3205745140989 13.5811968030076 13.2314127059658 13.1981031699616 12.0794461934192 11.6882572997227 11.0986293304478 9.49898169183684 9.33256803473929 9.2571734967741 9.13921259732707 9.04940665846242 9.19270164346722 9.21719617430581 9.32687141353178 10.3514829914865 10.9231654580025 11.2993076936707 11.6027879278928 11.9397299587182 12.1117030663783 12.1805041404085 12.1713908987906 11.9755731943055 11.5983958154166 10.3779893743496 6.53078539191166 6.39899696218734 6.23741440344881 6.62458442972395 6.92055088261661 10.5267091286964 9.45544926059314 10.4113039073921 10.663358277012 12.3887387017692 12.5320428575965 12.4125376139979 12.3608525712042 12.2261778506569 12.0131753649546 11.8556383256015 11.7017616713887 11.7256540458422 11.6764149073095 11.5407652248348 11.0271349660241 10.685311516224 10.6501838304469 10.0277158203296 9.03772441864916 9.02503200940023 8.73079956363376 8.7987491036423 8.84843318593168 8.83155107054868 8.87214703674483 8.89827051369526 9.01789741253181 9.0404576870974 9.11269567719921 9.20100544389359 9.21904626273596 9.23498917636842 9.53462635124121 12.0200198953227 12.9720036483697 13.4814170140814 13.6333642702727 13.8521588820408 14.0298747813678 14.1199330321358 14.2263251212572 14.1759911124439 14.0157811592767 13.6350785994476 14.823297138349 14.5638794948925 16.460929453774 17.9088272259534 16.3869629477076 14.7570922246782 8.68722639313841 7.22127976187711 6.90489878937437 6.81265290284997 6.57621179004386 6.0734297386591 5.55098374985983 4.54786178563726 4.5117286589449 4.47340269901133 4.42768931770497 4.38183582036326 4.35676153653593 4.3281338096471 4.28866413612503 4.26342508821984 4.25212925257951 4.24515146233184 5.77096599163749 6.4679336793832 6.59442119924358 6.58947482329499 6.59710231664131 6.66423310054877 6.58343470856052 6.43369335856595 6.46890460877277 5.91710653298294 5.39679722844081 5.39696964624935 5.94038612734742 6.46296931101213 6.26086845288707 5.97489889561506 6.49452950951967 6.49516908155938 5.97502534748766 4.4558985515591 4.4048724418102 4.38117988202357 4.37011647587865 4.36993650521507 4.35372349791727 4.33166379829401 4.35029638920621 5.34000877466627 5.81312611145656 5.83460706739788 6.12536058199868 6.60960472297584 6.90769652551953 8.28729979623153 9.61522886895454 12.2133399662259 12.755925666509 9.62492424506138 8.72554544025132 8.40946949523673 8.74465127300518 8.73406992095926 9.53931436300538 9.55631255690109 9.62588691982445 9.58169160927406 9.662672149801 9.72170585230432 10.1416734404467 10.1411956703226 10.5607718995717 12.2554985694438 12.5372298621118 11.74063827505 10.7991941174414 10.5903881493408 10.6505263465705 10.6620322142121 10.6221515576742 10.617411966515 10.5507007145897 10.497778283672 10.4808263356589 10.43198764386 10.2917929280107 10.1475647106081 9.86764936023551 9.39928429968174 8.90369978274744 7.86863897144017 7.85352631112536 7.83697053322476 7.82716830517097 7.82730730661096 7.81587971703 7.80980714478006 7.80541241590749 7.81274237977839 7.82192787114484 7.84433161691931 7.84070127885156 7.86526092085306 7.84300265130818 7.77475754715275 7.60682629833409 7.25997131426909 6.17515821544652 5.96426619266061 6.02546468039121 6.0427823607002 6.04920597121694 6.03530229911662 5.96965413153126 5.84073155315405 5.576421511792 4.99387643793878 4.32754408892748 4.0527920105165 4.02279589492508 4.03452978969285 3.99314258670921 4.0143342405633 4.01460900011838 4.02493178842009 4.02510647108489 4.03523587315991 4.05624600527073 4.12050704426124 4.11941649504139 4.14106696063778 4.15198804651651 4.17179775150758 4.14819720453749 4.16652460611605 4.18374423244745 4.13068501872489 4.15684601200796 4.15700013699584 4.16004491153685 4.16011631756373 4.14950806616769 4.19692116798737 4.17482479402769 4.19622989037846 4.29891852206599 6.03174697490956 6.46136505024729 7.59560280096534 9.38491639243157 13.9454769467105 15.1791384370542 15.0284682970087 14.901621807451 14.6809264734437 14.3377089356108 14.0082804405603 13.9156551936033 13.8221647388542 13.3263820913284 13.3793575568764 13.2898394234742 13.1851477919162 13.0333539863495 14.3278593097143 11.6388144797266 10.1891055548494 11.7234204039899 10.4521171670493 10.4381798385449 12.7421399693205 13.9572850138487 10.5736137689205 10.4148279302385 10.6805648953521 10.6857228121104 10.697312469894 10.8050440836916 10.7659792645307 9.69019541284378 9.57627783392382 9.65310189394652 9.75892904656423 9.96387204532469 10.6396197677354 9.92371555544415 10.0411481349215 10.1381348558116 10.1954846314289 10.2204231185419 10.1904806329968 9.87652723671153 10.2631430536401 10.4506867998586 10.4956756490052 10.5831124017736 10.5847772515243 10.5291009136721 10.1029629999423 9.98670978232858 9.41300095286517 9.14240683181711 9.18212958081199 8.29487728381166 7.40080090361402 6.56502457484971 6.35716233449466 6.41249226670254 6.48628642833395 6.53907872846482 6.54186064817241 6.5668352206264 6.54680642865603 6.51361987296261 6.39301882795737 6.20445605283664 6.07126240162609 5.83404222381195 5.49474951795917 4.65000672219901 3.70454159778925 3.64527886058708 3.57007904846089 3.51995400384206 4.26260019066796 4.49328875251464 4.46128445495096 4.67093602144004 4.34822649693255 4.42236461252471 4.20706188404185 3.94262109942204 3.6006607147395 2.0091486416832 2.14851104693962 2.26073210505061 2.26510242960588 2.72058427791268 4.35608625159457 7.46294554644756 11.0198640630564 13.5825228369383 15.1435013903268 12.5419177647379 12.9631515487094 12.603627060396 11.5964460418457 11.3645228299258 15.248839999867 16.6183307468078 21.9442508445254 19.5607602379188 17.7042804512293 19.3353441761258 19.6928629274583 17.5476566033193 16.9727461203484 21.5270384007985 25.9681778889686 12.9042109689914 13.1261683096296 13.2350163687842 13.3826177044209 13.4969096383018 13.5793560278455 -9999 -9999 -9999 -9999 -9999 -9999 -9999 -9999 -9999 -9999 -9999 -9999 13.7998165016135 13.6266822133428 13.3852622983836 16.7902270275338 18.0459836883016 24.7960455366657 24.1517785290689 21.3991760709271 11.5042150362194 12.0670074735855 14.6695820114937 16.3716915077433 18.4387659445203 17.6297886827681 17.3639674859943 20.7507997739091 20.0620914008733 22.1175832760426 23.2862620447969 23.3988375549744 23.4791222745113 24.4468214753645 24.6348322246951 24.4635648642169 23.3833001605996 20.2185053237697 18.2959494188077 19.7950634713565 19.7934417562955 19.0643160667198 18.2890556282683 17.2117514295562 17.1095821725131 17.1770453021652 16.0329066961163 15.1017994318831 21.3341001821525 22.4865850113614 25.1587054008275 29.1862549713229 30.602516366019 30.5942240300664 30.5287489080847 28.845586028713 28.8237432859053 28.738910664006 -9999 -9999 -9999 -9999 -9999 -9999 -9999 -9999 -9999 -9999 -9999 -9999 -9999 -9999 -9999 -9999 -9999 -9999 -9999 -9999 -9999 -9999 -9999 -9999 -9999 -9999 -9999 -9999 -9999 -9999 -9999 -9999 -9999 -9999 -9999 -9999 -9999 -9999 -9999 -9999 -9999 -9999 -9999 -9999 -9999 -9999 -9999 -9999 -9999 -9999 -9999 -9999 -9999 -9999 -9999 -9999 -9999 -9999 -9999 -9999 -9999 -9999 -9999 -9999 -9999 -9999 -9999 -9999 -9999 -9999 -9999 -9999 -9999 -9999 -9999 -9999 -9999 -9999 -9999
-9999 -9999 -9999 -9999 25.5874330761144 -9999 29.3855287707066 -9999 -9999 -9999 -9999 -9999 -9999 -9999 -9999 -9999 -9999 -9999 -9999 -9999 -9999 -9999 -9999 -9999 -9999 -9999 -9999 -9999 -9999 -9999 -9999 -9999 -9999 -9999 -9999 -9999 -9999 -9999 -9999 -9999 -9999 -9999 -9999 -9999 -9999 -9999 -9999 29.327507725811 30.0489935436609 30.8389137083573 30.9917982708891 29.8081678563895 23.5707733324136 15.4205495084478 12.0739366969476 9.27126851797816 10.4552415738651 11.6224175448815 11.7980564860756 11.6246651906825 11.3601906754804 11.3497522635391 10.9737037731843 10.946861097702 10.9328410609274 11.2336932227555 11.2304206385439 11.2095957194209 11.4865605854635 11.7093067094704 11.8305006299945 12.0209325856826 12.2183132595509 12.3233683204516 12.412468593974 12.4487995064569 12.4215521628058 12.3320369515204 11.7041668426123 10.5263015292512 5.8694697346142 5.89112843227786 6.13616335149797 6.69382246671554 8.42502305893087 11.5286969060305 9.94008076969931 9.74593662216214 12.27476279266 12.5875439376554 12.5882182156004 12.5734704724232 12.5307145403168 12.4424527288331 12.3281478812124 12.236224860284 12.2118435554882 12.1432262633654 12.0663541700961 11.9154322615106 11.6562994998105 11.6620624179505 11.4232812311328 11.2440624880447 10.9414726876967 10.9464514340907 10.9047709285813 10.8729994397852 10.8888987903119 10.8850523380127 10.8898560774598 10.6345733260851 10.6607000489057 10.7316664583656 10.7783478736309 10.7838897690367 10.3524614539294 9.44352518481113 9.58591037990444 11.5247174827698 12.8320900667136 13.3539509850273 13.7217072541181 14.7204512133731 15.3419917128246 15.0289812115734 14.1001332297193 13.7514772771292 13.0373580348521 14.2936597339917 16.7426652046241 18.2924575698588 18.2859075851586 18.1025088790106 16.4510780824508 13.2733339642663 9.94860996650206 7.31971667197366 7.04331857950539 6.99766106556548 6.90818597446602 6.73183996283824 6.57455142883289 6.55262809958165 6.30622305458878 6.28388952810847 6.4505829814744 6.41358607830077 6.36496740872424 6.10013006390951 5.76366457145862 4.23970483236614 4.18908078837654 4.20463847699518 5.20660231948016 6.26629953945713 6.44510435509287 6.54408085878986 6.6017298983699 6.5163363801888 6.56061640491608 6.61411740058296 6.61486540299311 6.61486540299311 6.45990135161432 6.46136821521279 6.45782511681282 6.82070040886633 6.75015357042579 6.7679216978845 6.94802023938408 7.01396058581158 6.81433281172226 6.5133610598542 6.24834520312792 5.89253817147146 5.87882519582717 6.19243441513117 6.19236631656213 6.18455688733024 6.20523059213864 6.1898029227137 6.37417734368474 6.52634780780396 6.50990460651821 6.73866193328293 6.76025993468026 6.80850924827847 7.7824015350389 9.9084518777406 8.83683883923139 8.31383237426461 8.28247505417297 8.26913752171303 8.49651339424473 8.47786199743036 8.4642423584331 8.8304916438828 8.89705194192111 9.68178458910351 8.95581079668193 9.02496631179823 9.02683141161189 10.3540318701811 11.2959809827606 12.3288453939845 12.0213925840957 12.0136233212559 12.1442921419804 11.6325377332371 10.7715843910278 10.8181837721426 10.7851036425021 10.609361879907 10.6058308344541 10.5591964791212 10.555658696697 10.5235297846662 10.4297593621821 10.3471477108406 10.2236382345253 10.067416755568 9.69010387741561 8.89491397529517 7.99710823232259 7.86879210626962 7.85263918251353 7.84633124515361 7.84287125380455 7.85617453080256 7.86693226697349 7.85132295111795 7.87567216829084 7.88663240065429 7.8862085711012 7.89180070388978 7.82289934360414 7.72471086780474 7.48349255101517 6.88207834667652 6.04407715053887 6.07697984103247 7.04617838038689 7.06578444162967 7.06113207737708 7.00259564025805 5.79490237452179 5.31596874449121 4.2810270529986 3.95947039169382 3.91456083962797 3.92584918373635 3.85065924373654 3.85015689228348 3.74725956917213 3.75654297028133 3.87013089475557 3.8703873562714 3.87909018889431 3.87909018889431 3.88997432759048 3.97314553889766 3.9905019266899 4.01143441778991 4.02253870681407 3.96322754418202 3.97854065174719 4.01369136731568 3.90859415947832 3.91886702735011 3.91825646557632 3.77498549715389 3.77188782443385 3.77188782443385 3.9179370745032 3.90902913778557 5.02814464504135 5.6536885247193 6.19058979378392 6.62407700852837 6.76718967117265 6.73123608908446 9.75932931407855 14.9379886274316 15.2592466888431 15.1898866491479 15.0684073335935 14.9382964324127 14.7125912894834 14.491012013417 14.3401355507344 14.2071519671423 14.1069393052747 13.9090330747088 13.7125741816698 13.6185601958867 13.2584035326126 12.9655407496639 14.1258536871827 13.7694343014401 12.2734866379419 15.2978118464213 11.7114098170307 15.8431327345105 10.982341265077 10.3840710042739 10.5044278155713 11.1193320579246 15.3080522860257 10.7649481353334 10.1772473744045 10.5251447054069 9.75083613493164 9.64669350634437 9.7374519696434 9.82216637684532 9.85846746268948 9.96922663869761 9.98865059442165 10.1300664021826 10.2262759915296 10.2751665716325 10.2442639828472 10.1158449740401 10.0631095014054 10.5254980195473 12.2081701218893 10.7916065439747 10.4628883768576 10.6664498918757 10.6669059460621 10.4728170569756 9.96699877724806 10.2298928748459 9.41592526687799 9.71112667499112 9.32536731457005 8.08377905080983 6.45632016245749 6.43382831235017 6.4980880286106 6.55040338802809 6.57516991731936 6.60974104422652 6.62360602011713 6.60669735584896 6.47335107488153 6.33714961795842 6.15442042533745 5.81247978611984 5.48583396458511 4.07486651447623 3.56026458755942 3.44442234564975 4.57249575130012 5.56690018776234 4.96296633262462 4.9206501477084 4.74081209118728 3.82830476679705 4.02265650443189 4.08870429386435 4.03544263116094 4.18741356776619 3.94755925933336 2.64127336070779 2.40143026865122 2.40143026865122 2.40143026865122 2.45503262619341 2.75091384421252 5.64066141807261 7.68180889126882 11.4659698887188 13.3879986858799 16.5662193425864 12.3842570264952 11.3938884375731 11.2423027466186 11.1301353408618 11.127820832012 14.4092231728779 15.9765410104869 17.8852819486499 22.189415740534 19.7681413817058 19.9917063285252 22.2074881361481 20.1215520411082 15.9418854245622 17.7320818716116 25.8010117885908 12.5825484501463 11.8017915545616 12.6895580097051 13.2519729147598 13.3175313023309 13.4826103746329 13.5277873915544 -9999 -9999 -9999 -9999 -9999 -9999 -9999 -9999 -9999 -9999 -9999 13.7626555527944 13.615377680462 13.4128243755797 13.0209909563079 25.7494494595815 24.040840409333 21.0217009819871 15.9885139628154 14.3399970185696 13.161352021461 12.761316102292 15.1169154850721 17.220589780197 18.1040288132503 16.3813097767856 15.8331126450106 17.8816508330273 21.0000232154732 20.6765695643512 18.975024370043 21.2677090690977 23.6923972550582 23.9321378620514 23.4556319134575 20.8907617298894 19.7317213109344 18.3221160513308 19.4519659839282 21.2741269671059 21.9114017943974 21.7357847563968 20.329324387631 16.6885947141373 16.7347156476595 15.8348419024953 14.101985161848 21.6242864524586 29.2153722956628 30.5590340073969 28.9824697864026 28.9635895549847 28.9561811878624 28.8970737346953 28.885601927283 -9999 -9999 -9999 -9999 -9999 -9999 -9999 -9999 -9999 -9999 -9999 -9999 -9999 -9999 -9999 -9999 -9999 -9999 -9999 -9999 -9999 -9999 -9999 -9999 -9999 -9999 -9999 -9999 -9999 -9999 -9999 -9999 -9999 -9999 -9999 -9999 -9999 -9999 -9999 -9999 -9999 -9999 -9999 -9999 -9999 -9999 -9999 -9999 -9999 -9999 -9999 -9999 -9999 -9999 -9999 -9999 -9999 -9999 -9999 -9999 -9999 -9999 -9999 -9999 -9999 -9999 -9999 -9999 -9999 -9999 -9999 -9999 -9999 -9999 -9999 -9999 -9999 -9999 -9999 -9999 -9999
-9999 -9999 -9999 -9999 -9999 -9999 -9999 -9999 -9999 -9999 -9999 -9999 -9999 -9999 -9999 -9999 -9999 -9999 -9999 -9999 -9999 -9999 -9999 -9999 -9999 -9999 -9999 -9999 -9999 -9999 -9999 -9999 -9999 -9999 -9999 -9999 -9999 -9999 -9999 -9999 -9999 -9999 -9999 -9999 -9999 -9999 -9999 -9999 30.4164054562539 31.1228096166127 30.9956643306901 29.5087449700027 18.1471870396389 14.1892256653101 11.4082289938018 9.00585295494449 9.12577654332939 11.262230226033 11.4996936866804 11.7066831864433 11.8255435904946 11.8260124284171 11.8133114809142 11.7275604806879 11.8605371323258 11.8812684564077 11.9150988151645 11.9466489028746 11.9622991292539 12.0461882142023 12.1193566461915 12.2745478232144 12.3990627190955 12.4972759910705 12.535732823186 12.506684767288 12.4654456064746 12.4454428669409 12.1896895662202 10.8530024586575 8.34750007076403 5.71849043198549 5.82861301964119 6.73942598802052 11.1480860025919 11.107112569001 8.94632812770331 9.21194149496937 10.2638117757291 12.5079451123184 12.5881455471514 12.5902899607386 12.5557367260416 12.4841520350241 12.419418541065 12.3716942228787 12.3242673919523 12.2496018812057 12.1821247265662 12.0590345037887 11.900546660367 11.7938063241685 11.6393619680455 11.5178907475341 11.6117994498712 11.4513766826189 11.5359606868882 11.5439506474525 11.5074722984994 11.5853408861039 11.4401511704674 11.3771171293556 11.4152470326543 11.2808009876397 11.3192513920906 11.1426903713087 11.1707116469418 10.8821731155595 11.1507244663035 12.3986957572008 12.9712145077811 15.7182936006669 15.4905738119627 15.8921961530079 15.9792616101032 15.8435569976031 14.8783873208824 13.015069576275 10.9188134676194 13.071275398809 16.3881779199721 18.2038913369458 18.3503288242183 16.7038268573052 13.618606222121 12.5520421030653 9.27731991855293 7.17360099793482 7.08021408121346 7.07611099207668 7.05893753771815 7.02318445305886 7.01067632373644 7.00548420748638 6.9762556947284 6.93867968337049 6.84705035985223 6.79839919588915 6.81080183497621 6.70073605802985 6.38747655155005 5.67566196562522 4.15322176725551 5.13762958132522 5.67296127698825 6.37945985647945 6.61281837000368 6.70237660529788 6.76119182924953 6.61418066329541 6.56487693524768 6.82054570997298 6.71898856856671 6.83012607519922 6.5978453215057 6.80270967691279 6.80278138123037 6.9507975125813 7.00773671630968 6.99806674850406 7.15400960673734 7.16212050481644 7.15870906423612 6.77210233164164 6.5730780678731 6.57593815386542 6.57346545801393 6.58439253531198 6.58307602452778 6.5839962036826 6.58456735776745 6.56892599313445 6.56311481781228 6.66559465915967 6.66559465915967 6.85310039031546 6.88124838945445 9.84532734224005 14.5754481225383 11.5492232192189 8.17560974162727 6.83398806329249 7.06016416280927 8.18298192830695 8.55039149328685 8.90523632840925 8.95688075289978 10.7121109821458 9.03653987248009 8.79492220215107 8.8089571368945 9.15624821658161 10.1264623743988 11.8067131849372 11.8243254540189 11.4417960840935 11.4257403980764 11.8428419396584 12.3410505185502 12.2994016864138 12.6243238610378 12.7083475417065 13.5849030774078 14.2621806063615 14.6842429669048 14.0560896110706 10.9553097057251 10.5372986615657 10.44281630778 10.397337087414 10.3021297753677 10.2333117449299 10.0258825773248 9.87176212417492 9.39512595844252 8.92797781913336 8.00785546981027 7.85958245142087 7.87350101077738 7.87303160901589 7.88263604039874 7.86706490617138 7.91678155403207 7.91490032262422 7.91515267032915 7.90146136985653 7.81023368834356 7.63065447087851 7.60000617489157 7.22149629514674 7.50181368648494 7.8394818964674 8.06813237963969 8.06903729917361 7.99172044391825 7.52600867521434 6.78030477732205 4.91804484015249 3.90076442598192 3.73573681980434 3.58829679803787 3.36905877568506 3.36718752534047 3.37498041280116 3.37135411746878 3.37147173990818 3.36443797427288 3.59194980063843 3.60258325073447 3.75428694071321 3.75437369822717 3.75946997923705 3.77945560767331 3.79052618358089 3.8035121582086 3.66780095365745 3.69670887171092 3.46957965041396 3.48501292255477 3.11106269222636 3.10655980269102 3.09770029174218 3.10915852854895 3.10909158840169 3.55394745816361 4.74531388551872 5.52482271836864 6.02758744783799 6.38312385535221 6.67210530556024 6.78038589961407 7.63920924747278 14.4026485713393 15.2411781766697 15.2971660297633 15.1880681726142 15.065182379376 14.9685401513347 14.831135195767 14.696369790111 14.5644010081045 14.4855828148003 14.3775011306637 14.2377077913045 14.0558413107401 13.8612086521669 13.6809375810903 13.3727699264687 15.6606530158389 16.5736316678052 16.3698229001885 16.6491474627077 16.5760661185556 16.1790303559882 10.414716362762 10.3564673437855 13.1104366204527 14.3641542488162 10.4809587324117 10.1298340288481 9.46910636766409 9.49073099828256 9.6488900980759 9.73857842753075 9.77677648242865 9.88897313915139 9.92053117305516 10.0719713535746 10.0671373524344 10.3435395421509 10.2915289361086 10.3543266478357 10.2434658948566 10.2411025817297 10.1468752032403 11.6490771805642 14.0606983195314 12.7394698534503 11.6367927899943 10.72416953832 10.5553396365835 10.4082605010745 10.1241720632108 10.122875473188 9.63156964667363 10.0630750235612 8.60906155587261 7.88995788699975 7.45380773880429 6.55128376177108 6.54014386918573 6.5850727812315 6.6234212444882 6.64775720413438 6.63309754138992 6.6167202600848 6.50733348805926 6.31187520398385 6.09118948221503 5.67190221599076 4.28147878870699 3.82817887446709 3.51721463056486 4.50967283320452 5.46327887474358 5.54643915660472 5.09166462922011 4.0429046700894 3.7635920707854 3.62228945482297 3.63108372451063 3.69400079620014 3.41552243310825 3.82120690054605 2.82448067466302 2.52968804642326 2.52968804642326 2.52958995757007 2.52958995757007 2.5535559972495 2.8294476554132 5.92190668266741 7.73982273806499 11.1080458416788 13.1881138984057 14.153828144664 11.4634032600252 11.2089776673588 11.0265005640065 10.8531938341728 13.3514313180655 14.4090674175954 14.3542781125525 16.9825182654696 22.0787112026112 22.1960987718122 21.6800491817941 22.4665355360078 20.3923378148356 15.3404973940967 17.286725399613 24.3337385097861 13.8652520216903 9.12351772507721 8.16895182353863 12.3297085567556 13.1475272408872 13.4528550310255 13.5765265262095 13.6925138961425 13.740446519344 -9999 -9999 -9999 -9999 -9999 -9999 -9999 -9999 -9999 13.7667703967997 13.6139142038915 13.3481090559481 13.0140683563725 25.5698176346034 22.2776597309439 23.559237346881 18.3160886286784 14.5328096569372 12.5063646660082 10.5570521760704 11.895682501075 15.4739206344242 16.9390643740622 14.4526482043314 13.721809993298 17.0100437834913 17.928843247643 21.3254408207183 21.5780499796724 22.3636869701703 22.4846396153725 22.9290082937421 22.4003601725435 19.739843003926 19.8936597852078 20.4662412672121 20.0077104857718 22.619046531011 23.8269825447047 24.8264590416437 26.8653151717815 26.5318690752736 24.9059779564329 19.0967456005559 21.1100558983125 25.8930193897195 30.4977771679436 29.0139917993337 29.1241913062027 -9999 -9999 -9999 -9999 -9999 -9999 -9999 -9999 -9999 -9999 -9999 -9999 -9999 -9999 -9999 -9999 -9999 -9999 -9999 -9999 -9999 -9999 -9999 -9999 -9999 -9999 -9999 -9999 -9999 -9999 -9999 -9999 -9999 -9999 -9999 -9999 -9999 -9999 -9999 -9999 -9999 -9999 -9999 -9999 -9999 -9999 -9999 -9999 -9999 -9999 -9999 -9999 -9999 -9999 -9999 -9999 -9999 -9999 -9999 -9999 -9999 -9999 -9999 -9999 -9999 -9999 -9999 -9999 -9999 -9999 -9999 -9999 -9999 -9999 -9999 -9999 -9999 -9999 -9999 -9999 -9999 -9999 -9999 -9999 -9999
-9999 -9999 -9999 -9999 -9999 -9999 -9999 -9999 -9999 -9999 -9999 -9999 -9999 -9999 -9999 -9999 -9999 -9999 -9999 -9999 -9999 -9999 -9999 -9999 -9999 -9999 -9999 -9999 -9999 -9999 -9999 -9999 -9999 -9999 -9999 -9999 -9999 -9999 -9999 -9999 -9999 -9999 -9999 -9999 -9999 -9999 -9999 -9999 -9999 -9999 30.8472872974068 29.0429964198295 18.254499833527 14.4186191096587 12.1356089751982 11.2717278899948 10.0939330474855 11.0342327589361 11.5327899724468 11.8692395283575 12.0096021407633 11.9704322976935 12.0498314631454 12.103161593264 12.0897709926962 12.132693513192 12.1464553787454 12.1386218098838 12.1448396971365 12.134322855146 12.1771692723827 12.2749427856314 12.4032417119723 12.471464397523 12.4892591584736 12.5418124924868 12.4057659684347 12.3709191914967 12.098049195049 10.1140773816588 10.461451592289 8.82941616069486 7.71808656316908 11.9252899851203 11.9781435008233 9.49664866467751 8.33089148257225 9.47053092003089 12.4338448697778 12.1187528839831 12.5196887514864 12.5936111594762 12.5782881476692 12.5186792249554 12.4848937379897 12.4271610405293 12.3427220484906 12.3246256721847 12.2158020565612 12.0903133399113 12.0237774159513 11.9862670899151 11.9493443685035 11.8845586008936 11.8316953018505 11.7067198797373 11.7398666284145 11.7388186027757 11.7556884761749 11.7307364848852 11.7468058460526 11.6932821360247 11.7080467105673 11.5750030291057 11.5925597514693 11.4990049755206 11.3570669530344 11.1530022109736 12.3748567881943 13.5225259725522 15.5007129822944 16.6805533208715 17.1502855367654 17.3603064289122 17.3973904634482 16.6168712644288 15.5444182239712 12.5558666298934 11.1067239432465 15.1111801716033 17.4423439782123 18.2138925300861 18.2843449845838 15.6067874291003 13.0849515153192 10.7514283022847 9.03835028970662 8.18554277661683 7.21158237673338 7.11047391580699 7.1287234638952 7.11433108773499 7.1242800334798 7.11974442792196 7.091322977737 7.08684643230089 7.00911884193519 6.97918424654465 6.918802598614 6.78532952343051 6.46847794314474 6.15645393967477 5.61171854719965 5.59796247521842 6.14512899017435 6.61781233155407 6.74408572275278 6.84412428340381 6.86258639101244 6.7720845146513 6.74872340427785 6.90508492775501 6.816952924126 6.92552422032078 6.84740840804186 6.89910437204588 6.93421138361662 7.05405593626613 7.05408405840164 7.12141977477629 7.19915643937846 7.24000369371252 7.25743751122303 6.90297968099478 6.84085090955055 6.8552234323254 6.93544667249827 6.93239888911579 6.93177968429946 6.87014599550658 6.87411253610451 6.80232594879726 6.79464607120367 6.83940743205485 6.88193245531681 6.92508038782792 7.04469198246374 10.5726594137741 11.5688431258552 11.2655080938851 8.64842065696021 10.1022112902866 11.772196591441 12.3845959334364 12.7053041961755 11.5764479968313 11.6591095456498 11.7094525807042 11.9282486175374 11.0080199015877 10.6049492390121 10.3662968313908 10.9495371310423 10.4323715540077 10.7013338505848 10.7301906323219 11.4957535309791 11.7664401531189 12.3259244931058 12.8904777033051 13.867250436935 14.403787467342 15.4604104409396 15.5592474628181 15.3959051001269 14.5034769418542 13.9928074744575 10.6071464991958 10.4704288857777 10.4123613452437 10.3354299681713 10.2992517259841 10.2715424662305 10.145483093543 9.87424587203615 9.72012989403114 9.42065879618717 8.92736864735529 8.01449103681225 7.88216297266371 7.899174351286 7.90465692176572 7.95093946241154 7.95993857120467 7.90989212418269 7.89505060670185 7.83097629177955 8.68758260474552 8.80172657036763 8.25111709336758 8.16335393611451 8.3044900098868 8.28907797957394 8.3447554293164 8.08746396076362 7.15960701415009 5.86100185063929 5.40207362228747 4.87979372678997 4.02885933228677 2.40284463884713 2.11019355133617 2.10551143979939 2.11036889797043 2.11045561236965 2.35126750132868 2.33914442861228 2.98813951498086 2.98302185018953 3.35079774288696 3.34255939987756 3.35337494013419 3.37120309994594 3.37207936996202 3.38514034954196 3.03504485980815 3.04542233461196 2.38589734982689 2.11766626011283 2.11018306516556 2.09600983877072 2.06207002341404 2.12431898523384 3.09494799402422 3.59772636547047 4.36253573387831 5.22697115762256 6.09673808566804 6.57656266482003 6.82817546322924 11.1441637688676 15.3906307109653 15.4414774984941 15.4293034714391 15.3056193120573 15.0973907794565 15.17778687997 14.9872226915969 14.8748968912143 14.7338518914667 14.5797620227438 14.5002251780707 14.3794216671857 14.3123718986232 14.1212881134061 14.0615345786623 13.9359452133745 14.6183541950764 16.784794258905 16.6873735401396 16.7710782291287 16.6807496054266 16.649847663075 14.627055346218 10.9106575389191 10.7142250970137 13.1011110922934 10.8215725885415 10.3090726682563 9.40140318890569 9.52305966103135 9.61014328912067 9.72417555908983 9.79862297103111 9.88948289810284 9.95557890668396 10.0494779624526 10.1417675353921 10.1661048929428 11.3041226776349 11.865466439758 10.3682299021885 10.2259027424685 10.4060670390309 11.4583169200987 12.4258382093167 13.1421902479379 13.1014272742573 12.8154077490043 12.4808242080252 11.7166657218286 10.2289967458694 9.81896365014321 9.01197334788087 10.2331655061316 9.74493311632663 8.97878202137706 8.58884275257228 8.28746479940339 8.05022108426454 7.59595448566645 7.62228665322722 6.72551346977214 6.68230116987791 6.66764172820263 6.62558480793468 6.56112701767499 6.37855755484643 6.03826286197382 5.11786692453681 4.05346198753085 3.99677771530225 4.69998831064112 5.42300460010043 5.81516124138927 5.4387880992659 4.05459621624858 3.27538089588913 3.33543383392631 2.70538540360526 2.51032411074554 2.57217351329194 2.5918277308191 2.61877388394593 2.82103026955956 2.80680336507292 3.70165327641896 2.81119555522191 2.5790587600993 2.79148456082148 3.68868681800502 5.58207881085252 7.67185296668455 10.1764705461287 11.6255314197041 11.4666833541681 10.9498096461078 10.7454112915408 10.7407353039312 9.92227355097676 10.5757351198197 14.1805023109249 17.0421646432953 16.6162326193457 17.4011692083226 18.6750313139806 21.2354163445199 19.5074014174936 18.0843800990677 14.0383398127676 14.7012458837885 23.3340858483802 13.5976141422207 12.2350141060698 7.92847235763489 8.18133278293342 12.7081430925504 16.1216153216542 17.499787446087 15.6637008618952 13.6951597741364 13.7335256016226 -9999 -9999 -9999 -9999 -9999 -9999 -9999 -9999 13.6540326243537 13.4258352406362 13.0156132761139 12.5102554625013 14.0858786161499 25.588170626035 21.5489035541822 23.0705483569072 15.8447694307008 11.6222058864702 10.7039377391508 12.9617591209152 14.2280424707974 15.950172138351 14.7048161397147 14.2545400870848 17.1142699644504 14.9748027432373 17.2075849894956 19.1568190287188 19.6211871359128 21.1449366194593 20.9691455331716 20.2366961111873 19.3985526151323 21.8533906750192 24.7324568721031 26.0468910587995 27.6117575861613 25.0300133224811 24.2460928276312 25.2877204452301 27.2698775956845 28.8287364302629 24.0609756263613 27.1938439903466 30.2959814803141 28.0982112714009 -9999 -9999 -9999 -9999 -9999 -9999 -9999 -9999 -9999 -9999 -9999 -9999 -9999 -9999 -9999 -9999 -9999 -9999 -9999 -9999 -9999 -9999 -9999 -9999 -9999 -9999 -9999 -9999 -9999 -9999 -9999 -9999 -9999 -9999 -9999 -9999 -9999 -9999 -9999 -9999 -9999 -9999 -9999 -9999 -9999 -9999 -9999 -9999 -9999 -9999 -9999 -9999 -9999 -9999 -9999 -9999 -9999 -9999 -9999 -9999 -9999 -9999 -9999 -9999 -9999 -9999 -9999 -9999 -9999 -9999 -9999 -9999 -9999 -9999 -9999 -9999 -9999 -9999 -9999 -9999 -9999 -9999 -9999 -9999 -9999 -9999 -9999
-9999 -9999 -9999 -9999 -9999 -9999 -9999 -9999 -9999 -9999 -9999 -9999 -9999 -9999 -9999 -9999 -9999 -9999 -9999 -9999 -9999 -9999 -9999 -9999 -9999 -9999 -9999 -9999 -9999 -9999 -9999 -9999 -9999 -9999 -9999 -9999 -9999 -9999 -9999 -9999 -9999 -9999 -9999 -9999 -9999 -9999 -9999 -9999 -9999 -9999 -9999 28.6902972495387 18.8646985177348 15.4226958486823 12.432850779022 11.781122349296 9.87850853509229 10.5805483815215 11.3980620890292 11.8989441457306 12.0304142562861 12.0598593827543 12.1141070196247 12.1342393540329 12.2347363377233 12.2452664311034 12.2589537115602 12.2140593440432 12.1791709819629 12.1030428007676 12.0883720764095 12.0923758118021 12.2801134618791 12.3346050787749 12.3400511572624 12.4595682403433 12.2242992038591 12.2527748160513 11.9195538266468 10.2083938271529 10.9106323391948 11.7322584024736 12.4962618301752 12.7078625887136 12.6888038714825 8.48578045450616 8.52644446349823 8.56737066040705 12.3268144958134 12.4668938137876 12.7667951598865 13.5927093622378 12.5713702669985 12.5476422559448 12.5137282021586 12.4563270986888 12.3738690893472 12.3173924767154 12.2269398938501 12.1369916763367 12.0474102713785 12.0406350505936 11.9918650090205 11.9546159867967 11.860374100763 11.847076210122 11.8320646701008 11.8516185723912 11.870243690371 11.8494758204758 11.8703683138531 11.8320137523945 11.8691475668465 11.783288181248 11.8094445502537 11.7102910709927 11.5037177487345 11.4905598553977 12.9822248828796 15.2724135142184 16.2429358890671 16.5510779876569 17.243552320416 17.6004682671593 17.634364000388 17.4837620457448 16.0108199314316 13.7614036523996 13.5539834049279 17.2119082681402 18.5021151686497 18.5090829860434 16.3475969532139 13.5470255885376 12.0223744184476 11.1400299717634 10.4376079533506 10.0685221044225 9.75939158791305 10.5913634838289 9.2648009941309 9.78702491252618 9.27671386411349 9.26896479296872 7.29797868605514 7.08484983295464 7.05612870873002 7.08857945216974 6.94258076770113 6.8100188511962 6.65366072087261 6.38149217940772 6.07544594966037 6.05780161071677 6.52078955851079 6.70428716932952 6.82070988355068 6.88684742305945 6.8740853691631 6.89133369798463 6.80908688077643 6.81031904311053 6.89593084189581 7.00082441200716 6.90508283990666 6.97681747924971 6.98509385324968 7.1011494626315 7.09657404441107 7.1535137515237 7.19580610693782 7.26404007534778 7.28221708890249 7.20770657249434 7.10513380581063 7.09142819572218 7.08575036849894 7.08391096593764 7.04600404405975 7.01164010718192 7.00416258934649 6.99118221975641 6.92883705742905 6.95048169721011 6.93359359667136 7.01513765289585 9.95588300105068 11.1112639251141 11.782100875641 11.3099158349199 11.6994622401895 12.7404328072216 12.8296951230905 12.3210857621127 12.1266415812896 12.5224589081901 12.1419488368628 12.147390458992 12.7115271274065 12.9199521380902 12.0619626119508 11.1877220510168 10.8884988658524 10.7156680019897 10.7390848795921 10.7619097431334 11.5180897165363 12.4084796823035 12.5122431516231 12.2767364171141 13.1071774859658 13.5144638388414 14.287078869178 15.0169494933908 15.2907168644792 14.8451013999605 13.9793590457865 12.0809025830044 10.40737559272 10.3838382821804 10.3385476490198 10.306880103297 10.3050981666319 10.2071875562379 10.1151340424734 10.0390341211602 9.9324916890686 9.71179276666177 9.42314173154818 9.43147699503903 8.94499448572789 7.93888082305113 7.97087793275888 7.91656173046685 7.91366903160145 8.85758962926726 9.28808339008005 9.35536345801497 8.93461096944712 8.23659805019217 8.35786735863287 8.4376723767735 8.492267988623 8.22017841561654 7.7176537221304 6.17556964295721 5.75137418382228 4.54251125273128 4.14796112602641 3.62752456294596 3.12088567719099 3.10830523844834 2.13485050188674 2.0955375448011 2.08485821753369 2.08485821753369 2.07427612471869 2.07427612471869 2.0743557511446 2.30721804355611 2.31621269170312 2.95821562494264 2.97398886244607 2.97054376115976 2.33266848847512 2.3357301802064 2.08397760668698 2.08062952051921 2.05854387251237 2.03603554900582 2.94976960741949 2.87349666726521 3.38897126597981 3.57828928190237 3.90791236681939 4.16824852499489 4.64867086102398 5.91443391109596 6.63527099065739 8.69510080423864 12.3369354254647 14.5668480808334 14.8512634261804 15.2141309843901 15.3227526772673 16.1092849768676 15.6946994336883 14.8688917304842 14.8165404522105 14.7072371506973 14.5861177889019 14.4622018723584 14.3843758270341 14.3242479006515 14.221753166849 14.1420825814519 14.8523830448828 15.4154504967766 16.7110859749656 16.6194941875747 16.7083889825622 16.67117550327 15.8817475950149 16.3774132840425 14.8683733718749 13.0599076727873 10.4477534595529 9.97484123161247 9.39925829134759 9.50463483371722 9.63105004975268 9.71299820391584 9.79136703891248 9.8834490554147 9.96196474514061 10.022337013618 10.094603616654 10.1812001580012 10.4127987309308 12.5362820627094 11.4386905758355 10.3783732900389 10.2556788512455 11.3926022880478 11.9763456130472 12.6721871761659 13.0870349362936 13.1279381374624 13.1585653457698 13.415415426333 11.3327344954427 9.87977296744241 9.86488166946975 9.89673515324081 10.5666116675726 10.3064663963633 9.06435043163573 8.79282311157473 8.66895012868336 8.58979606156191 8.13565164920577 8.16459112730958 7.71025245496967 6.76783422301637 6.81132352162849 6.68794671169643 6.57325323681446 6.34445829871819 5.94697314054374 4.6306343373708 5.11296289285762 5.3892059782098 5.42821549791935 5.56095797409134 5.46305864029327 4.11110650743862 3.33016547967144 2.52084324289124 2.52075312417166 2.55262937913874 2.6039782239141 2.61354579205575 2.64088907908 3.73614502874736 4.73601607242499 4.97925055330785 4.97912797551361 4.70498282923879 4.19620616432704 4.48159276771512 4.45239951248881 4.67541093964774 4.67647356734013 9.64987067318668 10.7317539260221 10.3661876607899 10.9967495022774 9.30368491029193 9.06149302348313 8.8759673292688 8.91225671141192 13.9964508645308 21.6916342404572 21.7994637933693 21.5635607315053 21.1145062890157 17.6240637169947 16.3988058010914 14.4738518519052 10.9896246456525 11.2866453937019 16.8424822356863 25.9286656866558 15.4696208396485 7.75041202795304 7.97962314648806 8.35316120041926 13.1676315007231 17.4333587371323 17.567551272016 17.1275561100307 13.7413960166063 13.7056728334173 -9999 -9999 -9999 -9999 -9999 -9999 -9999 -9999 12.851502603573 11.5941517871755 10.2963805082716 15.5131430924951 19.9807917594372 25.4777233127082 25.3021982688429 14.3265292260358 9.9498326335207 12.2146220650978 10.6772267973578 15.8280047525171 16.4587920406798 14.8946446176483 14.1983229678423 16.1883135411094 13.6728478201748 15.4817397897282 16.2045733855473 14.7376598969656 16.3794886765447 16.2236506901396 17.9742395683907 19.7453623007646 22.3798846225587 23.92804276369 26.1907725621809 28.167034249848 27.5212057583502 27.6677040686824 28.5514624960157 28.6934080363986 28.5198446909672 29.7004695685189 29.9106692349245 28.0856171902406 27.1163707750433 -9999 -9999 -9999 -9999 -9999 -9999 -9999 -9999 -9999 -9999 -9999 -9999 -9999 -9999 -9999 -9999 -9999 -9999 -9999 -9999 -9999 -9999 -9999 -9999 -9999 -9999 -9999 -9999 -9999 -9999 -9999 -9999 -9999 -9999 -9999 -9999 -9999 -9999 -9999 -9999 -9999 -9999 -9999 -9999 -9999 -9999 -9999 -9999 -9999 -9999 -9999 -9999 -9999 -9999 -9999 -9999 -9999 -9999 -9999 -9999 -9999 -9999 -9999 -9999 -9999 -9999 -9999 -9999 -9999 -9999 -9999 -9999 -9999 -9999 -9999 -9999 -9999 -9999 -9999 -9999 -9999 -9999 -9999 -9999 -9999 -9999 -9999
-9999 -9999 -9999 -9999 -9999 -9999 -9999 -9999 -9999 -9999 -9999 -9999 -9999 -9999 -9999 -9999 -9999 -9999 -9999 -9999 -9999 -9999 -9999 -9999 -9999 -9999 -9999 -9999 -9999 -9999 -9999 -9999 -9999 -9999 -9999 -9999 -9999 -9999 -9999 -9999 -9999 -9999 -9999 -9999 -9999 -9999 -9999 -9999 -9999 -9999 -9999 28.0689729150435 20.5344749298296 15.935685438527 12.6195583710549 11.7307549353841 9.32751762447196 10.420914980225 11.5126424104349 11.9575919683821 13.1546849578196 13.1489261751509 13.5540926042432 13.6203552022557 13.6358030739494 13.6927945904059 13.2910962136299 12.4536459230865 12.2081423044545 11.8853638107152 11.679456149537 11.7168610379707 11.7180459381518 12.0780668305292 12.3484928463728 12.3527556360492 12.1142315028698 12.1243058005937 12.1406720057124 10.319677100709 10.9762718032395 11.8632556793116 12.2666421021394 12.7288680968294 12.4528327786931 8.57631794996858 8.59767661984117 8.58438454427432 9.50709794709175 14.1074829711882 14.573116386156 14.5583045563686 12.5379040042749 12.6165822826353 12.5398442937263 12.5093775682391 12.4114358993682 12.3391314707385 12.2551085987712 12.0825652533656 12.0153431036414 11.9571794818994 11.9223474726472 11.8909639178904 11.8680894106262 11.8717349476633 11.8538922100937 11.8643726400661 11.8724030862597 11.9115361719941 11.9390493640419 11.969448576547 11.9912873608001 11.9746491382824 11.9486156335136 11.8783851412226 11.8461489036151 11.7812905331818 13.7832620803876 16.0392688679299 16.4535073122993 16.757748191774 16.9396828031766 17.0661343512175 16.9771568664522 17.3743359364201 17.0805638582047 15.3824919825906 17.3781675849948 18.4840157289548 18.4980705035693 15.9866881151559 13.9433287849138 12.2896645005244 11.8222568186844 11.5684914377742 11.4321709573107 11.3088801629884 11.3020738516336 11.5075240371913 11.6247148413088 11.6731812886154 11.3586871685369 11.357389640919 11.357389640919 11.1005097213833 10.8663538311393 10.173722080528 7.14903961398241 6.88220104174966 6.74961593217151 6.47817231549535 6.2318101914502 6.35827766645503 6.56899593348491 6.67222994602263 6.76479418432793 6.83640186187592 6.89413625649459 6.97752976362571 6.98258757983538 6.9197576729366 6.8974195599612 7.00039340136185 6.9509704260847 6.9704596284931 6.9824909566301 7.05864926250722 7.0925589699934 7.13736564441068 7.21283959047197 7.24309546901464 7.26838631942003 7.24663509254107 7.21315006682081 7.17819727930274 7.18398673220233 7.16863613439893 7.1531419681525 7.11427284285146 7.10720909409071 7.0555112391555 7.04335911913062 7.05247360956787 7.02988938823391 7.08615993953787 10.4937628664417 11.5945959073108 11.6206883026604 11.9287836222113 12.1098894006388 11.9764763260275 11.987487669498 12.2649992953928 12.6538679870789 13.5848369369044 13.7125788689513 13.1386632381896 12.7970428163006 12.7337714107157 12.5660441491183 12.0002933220402 11.1623153815525 11.3593301404565 12.0136277738644 11.8167734778431 11.5222368427675 11.8368578403469 12.6351475916454 11.0462534643632 11.2035630254058 12.6136979698018 13.4323972616657 14.8134991973263 15.3313607030944 14.9595115311929 14.5533949941887 14.0931475023163 12.8023552708923 10.2353834655254 10.0857026062762 10.2232691053615 10.3008568503703 10.2330361261541 10.2164767187552 10.1965650569845 10.1509371685004 10.0614484344135 10.0717943247226 9.94603431086646 9.77395000196846 9.47190715585804 8.98397038112547 9.45584970535833 9.74202155636309 9.85913229264901 9.97388113948999 9.80244661347461 9.29981642024262 8.3584113848815 8.46881450093999 8.48391809115036 8.37171608215437 8.141215037088 6.54149791388934 5.90579575332902 4.80972600609446 4.4942523471714 4.30037673240078 4.14093933265424 3.91727309408563 3.60043059890541 3.58349238568727 3.06589344489919 3.06148697868077 3.05092715680452 2.08770753142834 2.08770753142834 2.07626055618511 2.07626055618511 2.05947503782489 2.3011091860703 3.29258711670963 3.28477543478767 3.03874428967694 3.55138968680337 3.49585784932831 3.47350004950326 3.33640444735267 3.23873370551062 3.40343962054823 3.38056238984333 3.53852678727539 3.64861723151799 3.80450338712588 4.255563961022 4.43321876056789 5.9950373903479 6.70348134495117 8.65887657499379 10.8608440273149 11.1161751367912 14.4204884766949 15.0717011096095 15.2231988996547 15.0859312296553 16.2016071747661 16.0028823653634 14.6847638303885 14.6314628071182 14.4870321077745 14.3853499342351 14.3139684895678 14.2300690097775 14.1532674469108 14.3357732823567 15.1491877050981 15.5623371323245 16.6708384561463 16.4480080456123 16.719980019451 16.5472070683266 11.862908795637 15.4048270295478 11.5045423044909 10.5581182041541 9.25464609935568 9.40688935625045 9.48686903202224 9.57796037646246 9.68892240814107 9.75904418736916 9.85336495697396 9.94989707968519 10.0291109533431 10.0773386534804 10.1380422547363 10.2005794432392 10.4539868829647 12.1799774670367 11.4749875802539 10.370426877238 10.2827761453014 12.2329322112287 12.7557200837047 13.0040593521661 13.0917842109191 13.2181860091424 13.2433963092259 12.8920620883418 12.160535717752 10.0249231323498 10.3282283318351 10.3426304687189 10.6107860221355 10.3629712471598 9.18663852858837 8.89986670300496 8.88030974996556 8.86396244716723 8.81260577641368 8.70980069418474 8.54490809593266 8.27726762835135 8.27664878182709 6.80316969618585 6.65140230936666 6.51580800589513 6.11072386336696 5.31464784114742 5.94362545643748 6.22888850323505 5.78556521171877 5.32741560724922 4.12217662545569 2.70772261888605 2.52075312417166 2.52075312417166 2.58356235974204 2.6039782239141 2.61977224028171 2.63195908370246 2.6475941050369 4.24022946023234 4.896057202003 7.3091830371214 7.06959733918283 6.62173441040216 6.05042971921124 6.48458895216838 6.8134792170597 7.21978248678261 7.31578405926893 7.51252420555092 8.13848229123619 10.8396141008607 10.8246386310641 10.5865547142228 7.49361135778899 8.23188488190512 8.83225375096336 13.7864327095828 21.6816327536927 18.8131390599711 17.148178918483 17.2940024006002 19.2880962473752 17.8086610162295 18.4320029322558 15.6017261802915 11.6714791465015 14.1947573238407 26.1373940993246 14.8947242851168 7.64031357922949 7.67075003997677 8.06585507679875 11.3532841662748 17.0062351877698 21.6688750386264 17.6832507020992 13.6489998844321 13.729952002596 -9999 -9999 -9999 -9999 -9999 -9999 13.6168772134367 -9999 11.6710604505336 10.4136970787953 10.3023339037663 12.4545622141386 13.9876473913894 25.4499795952242 20.5621516465552 13.8191696846473 11.5231295524892 13.3537021801837 15.2079551712883 16.250455728409 18.6829588778571 16.5392251430947 13.9682224666581 13.7156476108403 12.2103851921664 12.9358396465311 12.8390243921536 16.0073406377191 17.9932551447649 22.5077595062907 26.0706424171894 26.1823587370591 23.6128725491743 25.029307866709 24.1783682627709 28.0943680626064 24.6424741044161 24.8677552387569 25.0339801941509 25.3410926203589 26.332298120217 27.1560084786061 25.9332400153676 26.0323238202283 -9999 -9999 -9999 -9999 -9999 -9999 -9999 -9999 -9999 -9999 -9999 -9999 -9999 -9999 -9999 -9999 -9999 -9999 -9999 -9999 -9999 -9999 -9999 -9999 -9999 -9999 -9999 -9999 -9999 -9999 -9999 -9999 -9999 -9999 -9999 -9999 -9999 -9999 -9999 -9999 -9999 -9999 -9999 -9999 -9999 -9999 -9999 -9999 -9999 -9999 -9999 -9999 -9999 -9999 -9999 -9999 -9999 -9999 -9999 -9999 -9999 -9999 -9999 -9999 -9999 -9999 -9999 -9999 -9999 -9999 -9999 -9999 -9999 -9999 -9999 -9999 -9999 -9999 -9999 -9999 -9999 -9999 -9999 -9999 -9999 -9999 -9999 -9999
-9999 -9999 -9999 -9999 -9999 -9999 -9999 -9999 -9999 -9999 -9999 -9999 -9999 -9999 -9999 -9999 -9999 -9999 -9999 -9999 -9999 -9999 -9999 -9999 -9999 -9999 -9999 -9999 -9999 -9999 -9999 -9999 -9999 -9999 -9999 -9999 -9999 -9999 -9999 -9999 -9999 -9999 -9999 -9999 -9999 -9999 -9999 -9999 -9999 -9999 -9999 -9999 24.9699693070373 17.8536868102642 12.9191668606465 12.3194738797283 11.7946922600038 11.7288530411789 12.0573618345725 13.0793599288912 13.8109402695633 13.963790919628 14.1082732061152 13.8802341960873 14.1113751057963 14.2342231134624 14.1488155884379 14.0055887600621 13.2410442755945 11.8983827071267 10.7399628484061 10.09771456466 11.373392404145 12.0432826052813 12.0437756568682 11.8943708661947 11.9127244459404 11.9359431010582 11.9311195630225 10.1363847544713 9.47232662834794 10.1439373163242 10.8788789704844 12.175627064389 10.8998825994383 8.62000611773776 8.61435405272813 8.61314903376624 8.59481515110336 16.200906177841 16.71468434093 14.7546700366013 12.6420487456298 12.8253865015576 12.6094669646152 12.5232565939325 12.4646341793788 12.3501029024035 12.239897217018 12.1191979145306 12.0262217949354 11.9197432585734 11.7806841664873 11.8099921409451 11.7985277276476 11.8084575687088 11.8426823716605 11.8813891495359 11.9269375344455 11.9593822267665 12.0112416880788 12.041738416572 12.0769267708789 12.0793625421438 12.0896187281058 12.0633213019446 11.9882097379748 11.8990131729679 15.1682668187433 16.1321931317566 16.4242413921662 16.7005877657352 16.888422718463 16.9453898760324 16.7636345091256 16.5421142523743 16.3494087736186 17.0115004760973 17.9961384979498 18.6077524065969 18.2186576339273 15.2177842905075 13.3240213050782 12.2891578321606 12.2067749958564 12.0007824481997 11.7558716882217 11.9508520917451 11.8629098644449 11.9595092020247 12.0754383720516 12.1468913317546 12.2665571840741 12.2138296984955 12.1880913760415 11.9582842639212 11.7204168590505 11.2486656725738 10.1368741092996 7.09025553815381 6.80132262831725 6.66508058947219 6.54660178385894 6.56786249055716 6.66791500039132 6.73733823797752 6.78861696263555 6.94900212217512 6.85521633028846 6.93943151122251 6.92235552152214 6.89410663831084 6.82855571995198 6.96357569592004 6.92019525108947 6.92007425947911 6.92760487435232 7.02339680155813 7.07269327801189 7.12097308883234 7.18403500327568 7.22667789697543 7.2726070091582 7.40227805873155 7.26179548767045 8.26982307787938 7.24696457259953 7.22713328221088 7.19926656788635 7.18747888000546 7.15574215320283 7.11347803821824 7.09595876288024 7.07280637768985 7.04554353377511 9.16008297020134 11.0466799508532 12.0728850296103 11.8222476047276 12.141531376409 12.135458316339 12.0045659663502 11.7742690071753 12.2368240649348 13.6385785624625 13.8397988108518 13.8449180502567 13.1483048925861 13.2740826501991 13.0922294071111 13.339269986631 13.2528767984523 12.7442956468611 11.3555548642666 12.1130663171746 12.6483473777312 12.1833224777909 10.4370244258781 10.8867664328918 10.9548468265509 11.1953418560409 12.6501677063537 13.1813719139253 14.552992346816 15.4378434134789 14.9526659445208 14.3376320400704 13.9125724491296 13.1746133366561 11.2497144185959 9.96591183672257 10.0848844887364 10.05712893204 10.1914749933036 10.2314791867753 10.2695821527512 10.2679575475794 10.2983670569033 10.2477700104003 10.1938005445692 10.1098371445752 10.1070372219911 10.0989397342551 10.0773493834586 10.147311252089 10.1911533153123 10.2008296963714 9.98754218375173 9.4175117982707 8.74902903868576 8.48290407280168 8.45063003852611 8.14726301874641 7.58643916200868 6.60065029126901 6.16894740326616 4.62029393995365 4.49644992420517 4.39731947805453 4.26138412432214 4.09903764463178 4.07493558440935 4.06433325609508 3.85262104828237 3.84183383140848 3.8314911220341 3.50810564331325 3.53005565815831 3.51975031031535 3.51975031031535 3.51975031031535 3.83415427124464 3.82111745604732 3.83143395765932 4.01163029908867 3.98910505595486 3.89915408161942 3.72468915880995 3.35232573957889 3.13960627073745 2.45510227056092 2.30987467276642 2.39657432613247 2.46137859886799 2.77742432791986 3.5507195499768 4.39995616124016 5.54003687591899 6.20537382004351 8.48189200979773 10.0636317219897 11.0954013472797 11.397682957985 12.7456582001786 14.9490747131626 14.9960169933338 15.9039691198417 15.7930020958994 14.6269666881099 14.4562906205101 14.3297507696644 14.2367862690404 14.1397828161864 14.2689179174617 15.228825934147 15.3534263710201 15.4061349523192 16.5087887950929 16.1288995628631 16.1448399611649 16.2337859369585 12.4365710351091 9.17975046845565 9.54899062962808 9.15382794091271 9.28966761279923 9.30709801090261 9.42752151370606 9.56776220705668 9.59542147325321 9.72450912575017 9.81730633802018 9.87622857191155 9.98298921553203 10.0227703622515 11.1517079466004 10.1933970245216 10.2112960299652 10.4622166103797 12.2397182550539 11.3681134311608 11.1828491341974 12.1989141501893 13.0052088241908 14.5962535622394 13.989845092409 14.0539642273954 14.1390189908808 14.3004362460813 13.3984826544928 12.6265078669434 11.8857859835504 11.6666810926063 10.3624713676297 10.6419176837701 10.427243600347 9.23622528315561 9.00832932529467 9.02535141146752 9.03184031081845 9.02518970392574 9.084577234662 9.01543899459856 8.94517616662182 8.82858662151314 8.28107941712022 6.76684868388071 7.49371410441501 7.31787568517087 6.32156153575709 6.28049609871471 6.3693253502018 6.02327352858652 4.00241574749 3.33497059229263 2.52066080284649 2.55781211404654 2.58356235974204 2.58356235974204 2.60970769985978 2.64454365022246 2.65406841497531 3.74763583835697 4.76041805598364 6.72567085866295 7.76452460226815 7.67633798613237 7.65690254905739 7.50016149399677 7.32083906840858 7.28128906267494 7.51387778401508 7.6800896403582 7.66912010518946 7.7751938063795 16.157068221736 16.4151209025652 11.1796802252425 7.47261481891015 7.59737909182913 8.5839999447895 13.772837813862 16.7306005300216 20.118181770018 21.1923374247885 21.329716427798 22.2116353038942 22.3020674840009 21.7265020117597 16.7322602451674 13.93462907618 10.1516729544461 25.8835919393817 11.7198924934308 7.3456692870528 7.43562878096219 7.94008490615348 8.18284702135436 13.1659593072854 21.7337456097935 17.3293425700747 14.5315817276806 13.7136830140014 13.7459396006844 13.7961283059849 -9999 -9999 -9999 -9999 13.6312138870311 -9999 10.6300624459129 10.5232621314959 10.4814631598638 12.3836394937356 17.0520200276505 24.3499841077477 18.1796402980078 17.1420601425288 21.3187304422801 22.3741588805945 18.0089398973733 17.8620171856706 20.9674970494631 14.7383133149084 14.8181699255348 15.9900856543591 14.5920740856413 23.2440086176425 24.5105936015696 26.0515967973415 26.9729694597934 25.7626181438788 25.9123062811857 27.1926162264786 27.5247319776709 26.1763432768374 25.8997278774882 22.6219170664686 22.5379810728043 22.4728848540541 -9999 24.5311356812093 24.7428624908983 -9999 -9999 -9999 -9999 -9999 -9999 -9999 -9999 -9999 -9999 -9999 -9999 -9999 -9999 -9999 -9999 -9999 -9999 -9999 -9999 -9999 -9999 -9999 -9999 -9999 -9999 -9999 -9999 -9999 -9999 -9999 -9999 -9999 -9999 -9999 -9999 -9999 -9999 -9999 -9999 -9999 -9999 -9999 -9999 -9999 -9999 -9999 -9999 -9999 -9999 -9999 -9999 -9999 -9999 -9999 -9999 -9999 -9999 -9999 -9999 -9999 -9999 -9999 -9999 -9999 -9999 -9999 -9999 -9999 -9999 -9999 -9999 -9999 -9999 -9999 -9999 -9999 -9999 -9999 -9999 -9999 -9999 -9999 -9999 -9999 -9999 -9999 -9999 -9999 -9999 -9999
-9999 -9999 -9999 -9999 -9999 -9999 -9999 -9999 -9999 -9999 -9999 -9999 -9999 -9999 -9999 -9999 -9999 -9999 -9999 -9999 -9999 -9999 -9999 -9999 -9999 -9999 -9999 -9999 -9999 -9999 -9999 -9999 -9999 -9999 -9999 -9999 -9999 -9999 -9999 -9999 -9999 -9999 -9999 -9999 -9999 -9999 -9999 -9999 -9999 -9999 -9999 -9999 26.3916462219149 21.7720845836753 16.2760951322158 12.8065421732066 12.5571572822658 13.8106062493583 14.1777204073154 14.0582517413547 14.1225895329658 13.8003634889101 13.0117914020394 13.2384939953239 13.844268175355 14.3654115946655 14.4763089079978 14.469654303567 14.2157129230717 13.6343208746665 11.3576617172849 11.032571174826 11.7780121745608 12.0431473453209 12.0685599614128 12.0805313021644 11.937063079217 11.959295369774 12.1250197320491 10.1599687866414 8.82584018939961 10.1912379094478 10.1987724728007 8.86746230897352 12.7457572577512 10.2670207764994 8.7603263363627 8.63115160050265 8.6213511150297 11.7967243056212 13.9518384734716 14.6733946447675 12.7091504314695 12.8839584468886 12.8219017654056 12.588304891422 12.4935898029019 12.3924984773021 12.2533281929948 12.1054756172522 12.0314939810317 11.8397313946274 11.7124331868086 11.5667972836667 11.7105454580241 11.726925533362 11.7424550240193 11.8553679527454 11.9153884866997 11.968790701618 12.0360486941609 12.1073886820891 12.1736625552337 12.219980695311 12.2318497584793 12.223919249864 12.1362713754002 11.9673333772439 13.5792483599062 15.6223165920798 16.0738330118103 16.3091396229245 16.4582754239111 16.3675214299672 15.8639905810296 15.3701693005384 14.4448647383948 14.6290383150508 16.9787136303933 18.4832417607064 16.6817248261837 13.8211470232698 12.4918709136747 12.4682158944059 12.3973068846041 12.2633674772233 12.2819613767574 12.2228126407821 12.2357767809953 12.2516441771795 12.2457249607287 12.4223579900889 12.4689971255364 12.492310710171 12.4551044550483 12.3593394036567 12.1764740181786 11.9025952259236 11.3703843034866 10.9358928345325 7.9601990984488 6.71793131827234 6.71521886545499 6.64995209207289 6.69039549829481 6.90855549421683 7.86594553708001 9.41821973892982 10.3323421715562 7.94153970613018 6.99481047958987 6.84900303191593 6.75684390788286 6.725717823555 6.91086643252583 6.8460278873846 6.84407021533447 6.98035042965666 7.03664174414813 7.25371292522549 7.14697227840739 8.28975100908139 9.34749406315574 9.36542910098899 9.90641146704701 10.4213233160661 9.90516620688392 10.3921647074513 9.85280347530768 7.32826425154838 7.30510330883438 9.26575757505178 9.24618723502208 9.20316803465063 9.18017999822648 11.2693236271779 11.9461901629613 12.068603626202 11.9853059338544 12.123911418648 12.1166060872577 12.0965074930971 12.0027832703576 13.0977672264631 14.5650012196802 15.0795664322326 15.281281487252 14.9372910585018 14.0150034460946 13.7989897385755 13.6542065134736 13.6161197235284 13.5699041836512 12.858950752051 12.17009693628 12.5797592203595 11.3477073372601 10.301035883262 10.1273179337395 11.1063663642976 11.185105144183 12.5006977358371 13.0222161971934 13.48659909592 13.9580009482514 13.570679530263 13.4690638014035 13.2543283164726 13.235038264163 12.4406473259199 11.5472380657781 10.5250918834803 9.83954653540224 10.0620977166858 10.0135767334525 10.2507726072442 10.3104485010275 10.351261323333 10.3527957041236 10.3574105197791 10.3448379115139 10.3876307010961 10.3529806957272 10.3745968028036 10.3108682845059 10.2397459543692 10.3076409183455 10.0649680932644 9.84771567763925 9.48790620291306 8.48680795013087 8.43253215848923 7.98074509058454 6.71812123082724 6.57142179571781 5.93106687308776 4.61551356186095 4.55903963073113 4.44663157977478 4.31438493062371 4.27937884587083 4.12138027308769 4.12131227931375 4.11113004518601 4.14330523656692 4.13313402067951 4.00455067742271 3.99443057585103 3.98493384618775 3.98493384618775 4.13839045349193 4.13839045349193 4.26267175208556 4.23834347357736 4.22645888366988 4.13742360730373 3.96358725979822 3.604247261571 2.65692596852391 2.39908802111473 2.39904702675242 2.46744282875294 2.52184903738224 2.56183187372042 2.62483249026686 2.66567559199004 4.01889317341061 4.25227658995752 4.85717583985873 8.45243491278964 9.71279258402589 10.6115370117265 11.2131905642843 11.3938556220818 14.5608774356072 14.6242921501986 14.7669900279663 14.6147392790694 14.471154197378 14.2185334136333 14.0372926685471 13.9314895663075 13.9028562529261 14.6004316476168 15.0462446491358 15.2299949280437 15.2478571211249 16.0643573110475 17.0128852100785 16.1171767517466 16.3510812028877 13.8899545033249 9.33652972753788 9.38246737568329 9.31616188781932 9.32284414036023 9.37181340230879 9.48127088063475 9.60266026361881 9.70761339019057 9.75978122142826 9.79533204148375 9.92897202749051 10.0121793731417 10.2570647268991 10.3232690693134 10.1183921275726 10.1251990249051 11.318724692623 12.4272185215031 12.175954602853 11.7037970554435 12.5525677276248 13.0076814833727 14.6784811633576 13.897682328033 14.1385281729126 15.1082539493515 14.8505972040877 14.4744096803737 13.0495505948423 12.6672881755906 12.1755773415748 10.481116712339 10.4173561607523 10.0445149215742 9.30802412198026 9.33372601396648 9.10610209873309 9.14677225566699 9.20869684864514 9.20900501313494 9.23976453113223 9.21276916074022 9.18964991487968 8.94864488210584 8.63389019452407 8.39084303015428 7.60273587293711 6.60396320899817 6.50865763037881 6.30546989478356 5.66112790191766 3.98626169847345 2.52056628475274 2.52046957462559 2.58335939342952 2.6094997266084 2.63173917121621 2.6506484587799 2.66042085524463 2.83655721234093 5.857187639341 6.59352399956178 7.4523072246615 7.84086964737394 7.92964362486071 7.93131728206554 7.85875957353886 7.78778172271437 7.63163754242577 7.60384673245351 7.6498502210848 7.70070774851049 7.68609340684372 10.2247379550115 20.8947310719633 18.9574455837395 7.58799726032603 8.07766754592558 9.37704509579204 10.9224635121318 13.045406571911 15.2341272177584 18.7694684432902 20.2394139606802 22.1752898158942 21.9113980083572 16.9151965858442 17.4636529289361 17.0036974759443 14.6512311669384 23.4847129447556 11.1787158266226 7.3416211336685 7.29558829216622 9.58776386536941 8.12210570880304 9.85103948325818 13.258378199372 17.3864594232986 17.370867284716 17.5102416970106 14.6109315382276 13.8042422411387 13.8302944881371 -9999 -9999 -9999 13.7574606357176 -9999 -9999 10.6806616831855 11.6776609519922 13.9999657223629 19.6965706103371 26.4486202118536 23.9234935161861 23.2286167795657 22.2660969319718 23.7216118521927 22.3196402405855 19.9862438820758 22.3619729318078 17.8864381699164 21.315068072323 23.4363474016633 25.0138962233346 25.3826439264916 25.5320511732177 26.577993053334 26.644263551425 24.8655741834157 25.5082026275424 25.9766103770976 25.6802210112025 23.8578904249291 22.5691647934651 22.2053630695054 -9999 -9999 -9999 -9999 -9999 -9999 -9999 -9999 -9999 -9999 -9999 -9999 -9999 -9999 -9999 -9999 -9999 -9999 -9999 -9999 -9999 -9999 -9999 -9999 -9999 -9999 -9999 -9999 -9999 -9999 -9999 -9999 -9999 -9999 -9999 -9999 -9999 -9999 -9999 -9999 -9999 -9999 -9999 -9999 -9999 -9999 -9999 -9999 -9999 -9999 -9999 -9999 -9999 -9999 -9999 -9999 -9999 -9999 -9999 -9999 -9999 -9999 -9999 -9999 -9999 -9999 -9999 -9999 -9999 -9999 -9999 -9999 -9999 -9999 -9999 -9999 -9999 -9999 -9999 -9999 -9999 -9999 -9999 -9999 -9999 -9999 -9999 -9999 -9999 -9999 -9999 -9999 -9999 -9999 -9999 -9999
-9999 -9999 -9999 -9999 -9999 -9999 -9999 -9999 -9999 -9999 -9999 -9999 -9999 -9999 -9999 -9999 -9999 -9999 -9999 -9999 -9999 -9999 -9999 -9999 -9999 -9999 -9999 -9999 -9999 -9999 -9999 -9999 -9999 -9999 -9999 -9999 -9999 -9999 -9999 -9999 -9999 -9999 -9999 -9999 -9999 -9999 -9999 -9999 -9999 -9999 -9999 -9999 27.8930002786541 24.5341849885847 20.4648085578824 14.8287443650213 14.5304390568864 14.5393075759585 14.396817957177 14.3108112847497 13.9832513779738 13.2889516714454 12.4350674073508 12.2652667091311 12.2520653050881 14.3426674412758 14.5465795326354 14.5361794278409 14.6044491003817 14.5891309756736 14.341147461244 13.3783488299225 12.4255780520907 12.3221214078022 12.3520998070103 12.2910822868168 11.841943621369 12.1396216009852 12.976703119393 9.54111109787802 9.54699072496555 8.60760485098856 8.76504098277035 10.0418344868706 14.0870611500351 14.2607950639975 12.5262928094321 10.0537982726115 9.60161347333283 10.2905320705875 14.3768354722046 14.8842658875541 13.7501886451174 13.6898891063855 14.3121779953889 14.2435102596694 14.1688381145005 14.0339980984423 13.2416380875883 13.0946132077657 12.9712933678967 11.8092796702732 11.6891909814527 11.6040889223303 11.4508791102926 11.4650187223553 11.7217367647134 12.8063328600656 12.1348538961954 11.9864580009305 12.0793055988555 12.1787013796927 12.2457469273233 12.3357649036921 12.3970439948129 12.4049373977218 12.323276467829 12.0962676187007 11.8034625683056 12.7397456511038 14.5392191837852 14.7251048224712 13.7762578296053 13.334592749966 12.6470747039054 13.4367606123059 13.4370742081566 14.3453492122439 16.0951914859348 18.1266803444374 13.5151409871504 12.6021957925331 12.6802637175976 12.7018410964752 12.6211202047593 12.571236392269 12.5140413275368 12.3234009948399 12.2153246402967 12.3276482043226 12.4291922717193 12.5213833361072 12.6231262892024 12.6240803559872 12.6309587006542 12.622619783288 12.4872411248005 12.3405305019224 12.0373077189694 11.7090839315346 10.8748457170273 10.239968803525 9.33966479665909 9.34417210819017 9.28155567627913 9.31617388874226 10.5013266866757 11.1586393914684 10.7849501226863 11.2528830769781 10.2708120299458 7.71456509429409 9.40843844997511 9.37146711461951 7.6283501987917 7.57903018739816 6.88507662320179 9.06028008784949 8.09946117161942 9.20868047414079 7.21959701262184 9.31133611382793 10.3798146193431 11.0458840449728 11.0600358945218 11.4750189916664 11.4846654014808 11.0317461122959 11.020072099999 10.9899015311708 10.9771756499539 10.6204872392581 10.5879453189412 11.4737629009225 11.0937731805499 11.81806567794 12.1473099009304 12.0861241008143 12.1168465558757 12.2098512897102 12.1961132311361 12.141717431078 12.1104602616539 12.862978701418 14.3831136203982 15.1737524935517 15.5877892952159 15.5770958845997 15.2864782703231 14.2347346249524 13.7960117693677 13.8278135862092 13.8765516696095 13.1926994064729 12.3745670963404 11.9625709813467 10.5987828521538 10.4888478007941 10.4398922442969 10.7679389733863 10.9090062600155 12.3355644577231 12.9307063022906 13.2998646078732 13.5213807936243 13.5053808197895 13.52647718608 13.4488741516824 13.3094494284217 12.9940249310223 12.5930454183616 10.6498021351422 10.5216615843205 9.82325814519639 10.0614011523832 10.0445531917288 10.1805651211364 10.2792493773801 10.3526613819233 10.3929279061609 10.4435568950426 10.4521923591872 10.4433296348506 10.4233629208277 10.3736529910512 10.3320637806196 10.2161745573231 10.0783623686112 9.87345868109835 9.46821573499239 8.72029426686855 8.15993410795111 6.94992828669072 6.71472999229342 6.57726753987521 5.57773117003275 4.65489369908345 4.5183643798486 4.4761050833003 4.33888574591709 4.28404640477562 4.27392405439694 4.20564694076988 4.26181455996484 4.2421657130302 4.28425109858928 4.27443006821 4.30628435380561 4.21845475417879 4.29853968460584 4.29853968460584 4.29853968460584 4.36792342025771 4.34588367578072 4.25780584457414 4.09744145315969 3.79888650710116 2.77920665159031 2.52814056707348 2.52510914850988 2.52510914850988 2.56920778628053 2.60479216135995 2.62939506714962 2.67568741673727 2.68525452556747 2.7048532964056 2.71467469765421 4.08724983976898 7.19536387220117 8.15127545476794 10.4133877732878 11.0871234089645 11.693005221021 13.2707034426969 13.7569439079746 13.5885504591401 14.3937434825861 13.9866824838363 13.5177992824573 13.5141639038812 13.576181394035 13.5816560928287 14.3500619707377 14.9336985128982 15.06541393842 14.93610677623 15.9342839619997 17.694117132946 17.6515113741818 16.0696505565885 13.8490143618772 10.6551262365644 9.40821495325535 9.32285790841198 9.31754977246513 9.48928477378597 9.46884973128974 9.53943028956768 9.74179332081748 9.83531170962016 9.8694949976954 9.85053146266814 9.87136119640735 9.94702689295383 10.0930312424887 10.0032781997537 9.90504174592472 11.7941021836813 12.0576853704049 12.171640790479 12.2343325684903 11.6910928318277 12.3681398937838 14.5510328628319 14.4499699489501 14.6934439327048 15.4225555812711 15.4535523935657 15.286109496139 14.4142070861302 13.0967899837799 12.8697196078738 12.2272890754921 10.5114023765416 10.4779512971627 10.0908288784884 10.1593724751581 9.15841402205588 9.22616320625775 9.28803072703526 9.31999395130116 9.37935200094828 9.34799181671427 9.37108705519883 9.2548306380888 9.09582706717718 8.67284483683446 7.21642161479227 6.84538513183915 6.65687668738635 6.28592928666996 5.39625567017717 3.4528923835056 2.55223438875693 2.58314794814225 2.60928341047879 2.65032007142897 2.65043154810729 2.66031126587182 2.67392496734416 4.46846279496577 6.88547142491604 7.64640556742231 7.77938446092989 7.84730481925159 7.97199386862185 7.97259089579211 7.96350500129745 7.93501925977416 7.81204714559525 7.78657345480386 7.76171663685983 7.78359810911843 7.71736467167604 7.39716928490983 17.8075541133532 21.8918698682091 15.4506242850656 8.63321287616015 13.0951660525959 12.7158204622914 15.9371415017089 19.3041552042165 16.4275627610023 17.8606963235337 20.2533829006848 18.024222169052 17.5789697951414 19.4892301464616 14.2171144133611 17.6179414821241 24.0757260213931 14.4843029436071 7.42557464446236 6.94017775183798 9.84213878594472 10.1741175796298 8.20017741545459 11.4339010492131 13.4090814371895 17.6110290785154 18.1748888948995 17.2910638836001 15.7176986136225 13.8745715594226 13.8839194897188 -9999 -9999 13.7720863615142 -9999 -9999 12.6942841678634 12.9941937460471 12.9879890463224 16.6425788666053 26.1781911057324 25.2138527393798 25.5378540512304 25.2095868098833 21.4587716841221 22.7989451486841 21.7119869802525 22.05047500698 24.8146439400727 24.6446503868909 26.0065289428281 25.8334518736778 23.4652758141857 24.9516557539294 26.717136654669 24.8719165132014 22.2464252481997 22.0512617332014 22.2184177106628 22.2270917756441 22.1277936240889 21.576328698455 -9999 -9999 -9999 -9999 -9999 -9999 -9999 -9999 -9999 -9999 -9999 -9999 -9999 -9999 -9999 -9999 -9999 -9999 -9999 -9999 -9999 -9999 -9999 -9999 -9999 -9999 -9999 -9999 -9999 -9999 -9999 -9999 -9999 -9999 -9999 -9999 -9999 -9999 -9999 -9999 -9999 -9999 -9999 -9999 -9999 -9999 -9999 -9999 -9999 -9999 -9999 -9999 -9999 -9999 -9999 -9999 -9999 -9999 -9999 -9999 -9999 -9999 -9999 -9999 -9999 -9999 -9999 -9999 -9999 -9999 -9999 -9999 -9999 -9999 -9999 -9999 -9999 -9999 -9999 -9999 -9999 -9999 -9999 -9999 -9999 -9999 -9999 -9999 -9999 -9999 -9999 -9999 -9999 -9999 -9999 -9999 -9999
-9999 -9999 -9999 -9999 -9999 -9999 -9999 -9999 -9999 -9999 -9999 -9999 -9999 -9999 -9999 -9999 -9999 -9999 -9999 -9999 -9999 -9999 -9999 -9999 -9999 -9999 -9999 -9999 -9999 -9999 -9999 -9999 -9999 -9999 -9999 -9999 -9999 -9999 -9999 -9999 -9999 -9999 -9999 -9999 -9999 -9999 -9999 -9999 -9999 -9999 -9999 -9999 30.3430460618198 29.7829005724836 24.5557303548525 17.3372278792388 15.0595720679137 14.9128734175602 14.7910142933233 14.5484335615649 14.1592305534484 13.5664843631266 12.8993138272541 12.6095129783327 13.5011309144 14.4601206657894 14.6600303114617 14.6002619832414 14.5278023044153 14.5948063366949 14.5993164868656 14.3564340508781 12.7187796070229 12.5597564566401 12.4070884566646 12.1852932470537 13.2004027822175 12.9742338780323 13.7018448855746 10.8934441367068 11.6196099506554 8.7675854287276 10.0469323232274 10.0624888790549 10.6506259799187 17.1169409083998 12.9251589572587 11.7234007074282 10.4957470053144 11.9565432011766 14.7093295219322 15.331404883546 14.8338250475189 14.734402109315 14.6417352236685 14.9258708690595 14.810495266719 14.2246521403101 13.8796652723212 14.1504300184907 14.500788898131 13.4228790115957 11.7846371960739 11.4309898655024 12.5140253659389 12.5677805184465 11.9546315418584 12.806591546288 11.9436391630711 12.0350401669948 12.0974680107873 12.2224995188411 12.3292887766012 12.420943493869 12.49602427852 12.6285541914302 12.5465960118328 12.2497426031283 11.9967107461686 11.9331915962159 12.0152999184079 12.1286265024259 12.2322414652318 12.3489305654962 12.4214907494152 12.4722179800111 12.4614469711792 14.0916169915509 16.0903494723813 12.5763254413191 12.6880434474794 12.7732879772999 12.8181226218352 12.8732489351704 12.8221031028755 12.7874942166047 12.6894519358857 12.5618489596182 12.5347934756747 12.5061331190771 12.5258440639305 12.6357339811657 12.6917064184147 12.7242474993459 12.717092532009 12.7443956399645 12.7083293199268 12.5879765067555 12.4343293490584 12.2887372010854 11.9709383459761 11.7347998477913 11.1427090743286 11.2695870507009 11.1154569002026 11.020975884261 11.0559108170214 11.0491890286274 11.0649483052952 11.366440612068 10.6390439977956 11.1674530817094 10.9099242511114 10.8992403100785 10.8686629918509 10.1851617435964 6.87893879933747 9.54586386764628 10.5053962072202 9.67811786258171 9.16205460294021 10.6140003000853 11.2078565039493 11.4545150865328 11.783185486351 11.7734742699216 11.9947756538235 11.4309403678852 11.8650743980293 11.9583747562659 11.700267644137 11.4980779772025 11.7604817780209 11.947471241164 11.8092995233177 12.1276341980207 12.1994617229877 12.305627204385 12.3538548279094 12.3600798892983 12.3415957817583 12.2825378554989 12.4584482536584 14.7297568793283 15.4120823634104 15.4929711218655 15.7422118877481 15.758815315594 15.7279753580252 14.9925157073452 14.0058973253008 14.0488173935144 14.292317097642 15.0800625508218 13.2798801477223 11.8904214133376 10.888674585935 10.3106402707474 10.6298738253519 10.5286951182134 10.5094271053859 12.1957051651186 12.7303038890239 13.0929071671489 13.3803988363894 13.5486107293345 13.6152866516462 13.5846221824865 13.5812813613567 13.3707843378235 13.0674481452662 11.9426041767359 10.8686274830073 11.0222824522208 9.50241644997459 9.81938245647315 10.0488173584467 10.1878342393334 10.287268204605 10.3608751106372 10.4130911577104 10.4094462592823 10.4350832672392 10.4520531072816 10.3218502055848 10.342288144095 10.2416942580183 10.0829683194139 9.84118024707102 10.4104424006347 9.55894362063101 8.93991784273357 6.71695371984608 6.71062726222856 6.42830944366225 4.93758552096544 4.63713136325402 4.53691635421316 4.35805466371801 4.29154708999823 4.20394731053114 4.25030757425864 4.18279284184859 4.1735962165737 4.24571317559661 4.23890224076061 4.29432116063669 4.28479958419928 4.27535983493026 4.33351409503477 4.37512317608032 4.41051056501774 4.41051056501774 4.38782946169115 4.31654666730872 3.85465711439168 2.85855079055451 2.6123887398352 2.60873782565839 2.60867676677317 2.60867676677317 2.6379014979529 2.66148624717941 2.67577022310138 2.70216383577863 2.7107765109196 2.71673447409108 2.80711649484701 5.18526428878756 7.62706486385267 8.38794321714988 10.0565759071638 10.9129497692921 11.3128353514848 12.8566432794245 12.9348396357264 12.3324784209021 12.4474691073056 13.5390228123835 12.9687090332226 12.319637535773 12.354816424421 12.8913752093793 14.209884490593 14.7172910617322 14.7089630293564 16.3537024060512 17.7963992981476 17.5995319416702 20.1779282072254 16.3704677243868 15.256813613745 13.6590757079987 9.60797540633569 9.4798068646146 9.39185783993429 9.40795032744823 9.44111676521769 9.5559760268611 9.77457600959395 9.78337050409905 9.86260851204145 9.92429746854862 9.65135401931543 9.75125404414115 8.54756397224257 9.30669047963498 9.51859874133815 11.3665731862945 11.7417008724178 12.817912778356 11.7954849865429 11.1527237313125 12.29955969625 13.6983716106421 14.5140725208574 15.0111240333247 15.7615347248859 15.8513899648276 15.6040740215702 15.0723005523094 13.5464514451152 13.2542097283286 12.7110331310549 12.4396244200828 11.8002230763041 10.6051716458439 10.2086150894501 9.47407461471331 9.28472697662659 9.34568948865422 9.40111467763513 9.42449527205738 9.4466397778467 9.44733013941037 9.34591752441747 9.2250692706427 8.80145650250494 7.1008749940425 6.96954606118022 6.71025144569666 6.35779298551947 4.64652243083417 3.53464148567425 2.64398579636474 2.64386819909383 2.8910924185383 2.90089289305271 3.05502065935449 3.06214451594077 3.98889691856208 5.66837344247597 7.18317206112038 7.75951062116103 7.6725358651627 7.85335064616277 7.96087505930456 8.02033408209319 7.98299198555993 7.97262325692077 7.93728309907381 7.88988982087911 7.86076461101561 7.71888364012019 7.69912142912724 12.5745704777137 21.9710738430081 14.4954365354599 16.2720287617907 15.0978318482559 15.6782099243612 20.1773842577945 10.768744037766 13.1033591151683 21.8424334494895 13.6871377282182 16.9284732566904 23.0058498562836 20.0356261262739 17.8259244355719 14.6996112158056 20.8595886205822 23.5961573195463 15.6713536046049 9.86057103856042 7.18415049674704 7.78279348093806 8.07946962102014 8.17444591517398 11.4140011143931 12.8480788682866 13.4417981875677 21.8834625540024 24.6819413455628 17.4746172059453 13.8259489680724 13.9629667234198 13.955491323202 -9999 -9999 -9999 -9999 13.4901683419037 13.6956253714165 13.4349317268048 17.1134240795449 26.7940046528949 23.5607476583751 25.7829342847153 19.3520721612588 18.4615936921891 18.6409903148656 21.6057348062847 22.118684914349 21.1294674790258 21.4972974709204 21.8922914223285 23.5622584827388 25.8989467774659 21.9451749966018 21.3755420830239 20.6734842139125 20.6971256478183 20.4227084443491 20.4550926545175 -9999 -9999 -9999 -9999 -9999 -9999 -9999 -9999 -9999 -9999 -9999 -9999 -9999 -9999 -9999 -9999 -9999 -9999 -9999 -9999 -9999 -9999 -9999 -9999 -9999 -9999 -9999 -9999 -9999 -9999 -9999 -9999 -9999 -9999 -9999 -9999 -9999 -9999 -9999 -9999 -9999 -9999 -9999 -9999 -9999 -9999 -9999 -9999 -9999 -9999 -9999 -9999 -9999 -9999 -9999 -9999 -9999 -9999 -9999 -9999 -9999 -9999 -9999 -9999 -9999 -9999 -9999 -9999 -9999 -9999 -9999 -9999 -9999 -9999 -9999 -9999 -9999 -9999 -9999 -9999 -9999 -9999 -9999 -9999 -9999 -9999 -9999 -9999 -9999 -9999 -9999 -9999 -9999 -9999 -9999 -9999 -9999 -9999 -9999 -9999
-9999 -9999 -9999 -9999 -9999 -9999 -9999 -9999 -9999 -9999 -9999 -9999 -9999 -9999 -9999 -9999 -9999 -9999 -9999 -9999 -9999 -9999 -9999 -9999 -9999 -9999 -9999 -9999 -9999 -9999 -9999 -9999 -9999 -9999 -9999 -9999 -9999 -9999 -9999 -9999 -9999 -9999 -9999 -9999 -9999 -9999 -9999 -9999 -9999 -9999 -9999 -9999 30.2341116829416 29.2162150178886 25.889561004759 19.5931320016852 18.1859149486025 16.1715616261599 14.9963323656789 14.7834915755072 14.5336518183044 14.0912434193575 13.035984030353 13.0165944079124 14.1303081788302 15.6510343775049 16.33916803225 15.6811123730168 15.708671538862 15.7890383639222 15.0903104876014 14.6877126639186 14.0722333802037 13.6342576894963 13.5653910102556 13.4287150587735 14.0816684998898 13.7789390835725 12.9814051496642 12.2855983662971 13.4708325781628 10.4962489998895 10.5169351264179 10.5283076862376 10.8445877706121 13.0297862546559 16.0639105260427 12.74735188905 10.7827295239082 13.737549748285 14.9652764359588 15.0287785342481 16.3529896906605 16.2883950171048 15.1304045903401 14.7915285168365 14.9305542042815 14.3134361263994 14.4251621641658 15.3744364320471 15.6326439431328 14.3297829447195 14.7401735892186 14.6746273946769 12.9446184895934 13.0067813399888 11.9445178502143 11.863253997954 11.9723466867759 12.0907837810512 12.1755872302712 12.2748721756659 12.3748901989877 12.4483055506258 12.5493021204032 12.6400441197119 12.5752230892321 12.3558492799556 12.1457654503487 12.0785709429419 12.1115856848087 12.1914691926134 12.2599125328247 12.3416588203715 12.4248326111895 12.493069005071 12.4725222741446 14.3209416861334 14.7780470607901 12.6851629778694 12.8077113754085 12.8857871048131 12.9171319765245 12.9588983096145 12.9021098439533 12.8387511399312 12.7185065301626 12.6241314790801 12.4988814065112 12.5186851935319 12.5072065908328 12.629787692007 12.7111031938906 12.772706494338 12.7921322055528 12.84456697175 12.8567877217001 12.760650751952 12.6280276917864 12.4712425772075 12.2422423632651 11.9206813701619 11.864733573871 11.6287001277689 11.5501553016072 11.3863719001355 11.3921418479362 11.5108637433565 11.6147564719904 11.446999665703 11.8534813110012 11.7180837789098 11.3335706117447 11.3198936102815 11.0449629390361 11.4787857155242 10.8694554916877 9.82434589524293 11.1785341846853 11.0756100568459 10.1676083145852 11.3916071142083 11.731564077215 11.7497723639362 11.9951127566365 12.1952364959369 12.1742950597345 11.9330041152985 12.1992608862111 12.1047135063072 12.1457611989246 12.1138117598405 12.0716526970017 12.1861798924221 12.1477653579754 12.2868220465285 12.3105868163632 12.3620598102366 12.4276325713239 12.4271274720922 12.3771731878108 12.3389368407423 13.2344077836467 14.8233155511939 15.8759013917822 15.6935708359415 15.7499856503576 15.9268967045923 15.7942401620652 15.2955904158521 14.9239604643133 14.0334738446833 14.2584184099294 15.1626967268664 14.7547162721856 12.4383107599166 12.0404068849087 11.3190651837876 10.398622907387 10.4781995812974 10.3772702602229 11.839373903342 12.62568013772 12.8810295503957 13.2853108996049 13.4817166649436 13.6249957439755 13.6623381086876 13.651298574734 13.6373474415083 13.3921980965684 13.0904148144714 12.2425370842707 10.9842929476324 10.6402713448885 11.0004182625239 11.5981089591005 11.7474258068086 11.846081243701 11.9131748727314 11.9586787021177 11.9683130177641 11.9948804935563 11.9298721688112 11.881304372692 11.7728117513996 11.6347085704943 11.3681703161045 11.2436338786158 10.4056677261274 9.79556449016347 8.24631463181359 6.73071381324699 6.70410497514524 6.33596813602627 4.71814361223307 4.57690601185279 4.36192636441154 4.21764113432247 4.09329710249821 4.14947694195479 4.13798420546163 4.12915901021451 4.10907465640083 4.10051196569045 4.25853415715297 4.24957855640767 4.24070030737544 4.32341329753722 4.31424764711998 4.34507104924629 4.42961848173594 4.42040708994834 4.41247184827199 4.11077263133514 3.56034680260319 2.6701867482406 2.6701867482406 2.66598871004159 2.66591854628018 2.66591854628018 2.68527974070649 2.69574671320432 2.71277016345406 2.71656150261384 2.72286510590408 2.72328153189014 2.81409226676414 6.29210736021839 5.03990908979722 6.27977670294275 8.1273847861271 10.8776251331943 11.0691244267143 11.1881049067549 11.1281422122712 11.254379111019 12.1615816839544 13.534483667525 11.7684988226079 10.4391460948948 10.3251189135819 12.0687831448936 14.1935138405731 15.7981163606523 16.2973604806128 16.9658747520052 17.6101104717989 19.118301593091 19.4895595211127 17.7553773857293 16.1129910211635 14.0030240084338 11.5366811323255 9.49750075085331 9.45054364967887 9.29988135791353 9.43142163585687 9.55037600348855 9.5280639405686 9.64116684430758 9.57945098249398 9.67678415278274 9.52318112893028 9.21001766335882 8.35591843890193 8.41629163235204 9.78915617728477 10.0926804707214 10.9120105975777 12.549329068982 11.2442228648649 10.9199253411063 12.3826347986509 13.358416592749 15.0668174178801 15.4975995209278 15.9491430378054 16.0211710968512 15.9178881148266 15.8695673514729 15.4687510809413 14.5871346704148 13.3905302074146 13.3307255602573 13.142501765629 12.588981278423 11.7250679958455 11.3926405907149 9.41291009423189 9.49641676869347 9.5475875801184 9.58813651757901 9.58803388881798 9.47640175690635 9.43680235453098 9.26575530038518 8.608063872715 7.17175541064967 7.02174832527546 6.73953072995484 6.21955807888282 4.53942585580663 4.8329584106435 6.09904282420847 6.09636455382511 6.43235078982669 6.30907173454806 5.83685063712405 5.67667839760605 6.35424916816898 6.79946001575224 7.34146909999573 7.6884175958866 7.69339071162559 7.8423091759672 7.9234255777092 8.00019420360633 8.02422722026495 8.00097810448601 9.06021923112495 7.8627508953431 7.88552422387314 7.84282065333928 7.68243333286999 7.74026206600336 12.9190887686175 22.3599445054069 19.6506099063609 22.1192484261546 18.0113019873419 6.79394246484602 0.64318062765249 0.409720112024575 19.7473110057337 13.733929346396 20.3093017354839 23.0714210970788 18.2445204327806 16.7869065358115 18.4452788948909 23.3323322211296 23.4047441254758 15.7137625644382 10.8730804033598 7.59949680672051 7.69162487149453 7.84873559863255 8.16350402742082 13.1568332504944 12.1500663407169 13.5060957851295 22.9771717230296 20.8803025598349 17.5290111602814 15.534129363663 14.012832385736 14.0543330505982 14.0300738142221 -9999 -9999 -9999 13.888033744934 13.9647500727425 13.6724267887605 17.533846801889 22.9281818928378 24.3804530470278 26.0686025135352 23.4257664285635 17.0454693672421 17.344010458982 17.2412418804252 17.4886440237787 17.9670390139868 21.1617840148378 19.9235504624807 -9999 -9999 -9999 -9999 -9999 -9999 -9999 -9999 -9999 -9999 -9999 -9999 -9999 -9999 -9999 -9999 -9999 -9999 -9999 -9999 -9999 -9999 -9999 -9999 -9999 -9999 -9999 -9999 -9999 -9999 -9999 -9999 -9999 -9999 -9999 -9999 -9999 -9999 -9999 -9999 -9999 -9999 -9999 -9999 -9999 -9999 -9999 -9999 -9999 -9999 -9999 -9999 -9999 -9999 -9999 -9999 -9999 -9999 -9999 -9999 -9999 -9999 -9999 -9999 -9999 -9999 -9999 -9999 -9999 -9999 -9999 -9999 -9999 -9999 -9999 -9999 -9999 -9999 -9999 -9999 -9999 -9999 -9999 -9999 -9999 -9999 -9999 -9999 -9999 -9999 -9999 -9999 -9999 -9999 -9999 -9999 -9999 -9999 -9999 -9999 -9999 -9999 -9999 -9999 -9999 -9999 -9999 -9999
-9999 -9999 -9999 -9999 -9999 -9999 -9999 -9999 -9999 -9999 -9999 -9999 -9999 -9999 -9999 -9999 -9999 -9999 -9999 -9999 -9999 -9999 -9999 -9999 -9999 -9999 -9999 -9999 -9999 -9999 -9999 -9999 -9999 -9999 -9999 -9999 -9999 -9999 -9999 -9999 -9999 -9999 -9999 -9999 -9999 -9999 -9999 -9999 -9999 -9999 -9999 -9999 29.9045342904274 27.9328107149343 24.7148958077629 20.2451310320348 19.6778828518661 18.5112878382441 16.5830594559164 15.2127333685632 14.9824615753528 14.6449073636729 15.0803108380126 14.6827155679148 15.7554204224607 16.5508024267825 16.7543453062671 16.7954146182174 16.5169415685291 16.7578272575463 16.6472670313119 14.8655263204675 14.7441329841022 14.3704328945244 14.3000380033184 14.2050987686742 14.1049071009802 14.0958994453239 12.4143036309015 12.5732316114139 14.1062217667662 11.7755414361711 10.8097000978457 10.8840286197705 10.9172537926534 11.9457343228246 19.5821088520762 15.4951753182128 13.4480049549026 18.4004248351667 16.4975230957344 14.9426449162426 15.9423555220731 15.9252497227942 14.868743897196 15.1030745842538 14.6041895199741 14.3224200679765 14.449282669964 15.6609833605959 15.4761446457047 14.2948164547437 14.9806319044425 14.8204180647262 13.4110647580893 13.0816654031329 12.0023328355059 11.896033636809 12.0100224502544 12.1134883630652 12.1805313103362 12.2761922036209 12.3714070059575 12.4596383303245 12.5347391994572 12.5643821411032 12.5221688587179 12.3970875502207 12.2867964386445 12.2055394782072 12.2067889187244 12.2408431131361 12.2864277127391 12.3732085295615 12.4443155123987 12.4720983798773 12.4493631355502 12.4690144505343 12.6315408350093 12.7837622912688 12.8664195360155 12.940895890455 12.9522980847129 12.9176822782094 12.8898512468459 12.7832560027487 12.5407432336854 12.4762435832543 12.1728528032107 12.1364273967916 12.3323794021013 12.5478979001981 12.6313634353673 12.7451536814246 12.8240823515212 12.8930910759236 12.9212715090912 12.8490594092929 12.7378418975854 12.5935430514181 12.3866511860733 12.2432464593422 12.0692075789363 11.8570326499356 11.7939381392757 11.9029680407921 11.8859205996466 11.8859205996466 11.8224895948049 11.8307264025076 11.8436743509883 11.7447898795023 11.5988870642527 11.4422821823925 11.5722463028329 11.668089199721 11.5432107913292 11.0912014279345 11.7875486853653 11.7436049111951 11.0332626458204 11.8031427604578 11.8228061963475 12.072536042796 12.163079486972 12.3786519708524 12.2926076931946 12.3805831453011 12.4023474412456 12.3624516461643 12.389163021096 12.2655747545886 12.2774351999851 12.3224776226197 12.2902804145424 12.3589772298952 12.3685390243209 12.4372835703198 12.4469286699268 12.4391569780454 12.416421092744 12.3889960483734 13.2783436378429 14.2800327748516 15.8036705507996 15.8973523303696 15.8274898994409 15.8042691775965 15.7387494575451 15.5308636586395 15.3777412290378 14.8778132522662 14.8877727996673 15.3778662310075 15.3084336834971 12.6278653488392 12.0316886867471 11.7491177093738 10.6440493263849 10.3515558730789 10.4628241373194 11.4203715290549 11.6106833773177 12.5754691265993 13.1038311792843 13.404813940374 13.6888674786691 13.7296012092032 13.7506037730646 13.7185109083159 13.6166567960577 13.511721456195 13.4108564878278 12.8398229012683 11.8349456799478 12.138596787849 12.3749540447667 12.5277983894393 12.784184605315 13.760796578639 13.7517370338282 13.7503272750029 14.2645188650422 14.2068273901787 14.227355271755 14.0115532627198 13.6091755238466 13.1656820081729 12.3347603551294 11.2444415741371 9.15056753764371 8.60424847513712 6.72633518329901 6.65534046754785 6.18604754551883 4.71847598588444 4.45914798198996 3.95983372963275 3.73069279987631 3.78074466547561 3.81029571683547 3.80048760235601 3.79358848083101 4.00469493032661 4.03674719077156 4.02555161543969 4.16790010411721 4.16790010411721 4.17136308920489 4.20135069811209 4.22974279405282 4.35017360794041 4.37074620984315 4.28714520622509 3.58951583966772 2.72799220113344 2.72791591312635 2.7230699291911 2.7230699291911 2.71807840021349 2.7179950386033 2.7275342345741 2.72888232235174 2.73346584147239 2.73336480354051 2.73601703396328 2.7362494196763 4.30311151733958 6.05435891935217 6.05099929379743 6.06040864763578 6.98370172216419 7.60667673028265 10.3172281579838 10.5505143162821 10.9008597159933 11.050914286588 12.0738653807762 11.6913608443396 10.3586470481421 9.96911413863551 9.91092784504823 11.0237376812005 14.0749834977788 13.7407894010316 16.1415547145566 16.3497414249423 17.3428951360735 18.4711750067218 16.8719787757653 18.0784162244608 15.1418840512458 14.0831511273018 13.1520383121856 9.38828589614212 9.2819200181719 8.92071331243797 9.03905214193381 9.13492350099443 9.26039969126967 8.97638741457379 9.05515552200774 8.48456528485198 8.55633644501475 8.32254111813752 8.38649100495363 8.56655138797248 9.55708874375877 10.108124249186 10.4737905385184 10.7164691220452 10.9209174525618 11.1382015290279 12.358146252062 14.2315277387382 15.2461040459091 15.7174728167305 15.9911787061036 16.0346987980582 16.1267399483485 16.2138038119327 16.1744154710797 15.8112120641857 14.6474500564999 14.6927473780319 15.2242056881713 13.5862128469499 13.2213665146947 12.8689789604312 11.6918589544644 11.5192777995822 12.492331202966 12.5108361918686 13.0015482462224 12.9642383090271 11.6031244447136 9.43008739895503 8.61504018815498 7.18538933964956 6.99721376615891 6.96619964876075 8.12505130471447 7.49678256054533 7.71897593953336 7.21407498693387 7.46814915900438 7.51896255188799 7.42368147836592 7.00425376611174 6.81121999271179 7.11684611166438 7.35258500180926 7.51704871227014 7.65725746620305 7.76167881970015 7.84562024746643 7.90985034436537 7.96699205821905 8.04668201021127 8.02211640985433 7.91017335522651 9.51817186580794 11.1175442077675 8.9446166304947 9.19321677139318 16.1240763786788 17.0214728778869 15.8129878676007 20.6120505007907 16.3064667646813 8.29775855394123 7.80229991627757 5.00734780437185 9.00517062484655 20.1987116376774 15.4603928703765 15.9831887380854 21.2168240752028 21.9725192065413 15.7021198019001 14.6293432481049 20.6646974399301 22.7176967929586 15.7995866797431 14.3471456288846 9.76895522852491 10.0716882367862 9.65126131225564 11.5138230898726 10.5994153217256 11.6353906457107 13.0058301819204 17.6704065551882 15.5435152882103 17.2322565837134 17.9946188566972 17.7351694323599 17.4229274840743 14.9533808308261 14.1542651269701 14.1415105899175 -9999 14.0224430616449 14.1545968282281 15.4008960945335 17.8159739070965 17.1854389833032 22.2680416137461 18.6854868480155 17.5904222061549 17.7089529325175 17.6848502635658 17.8330719228695 18.4306815682882 20.2298604223693 20.6291373744647 -9999 -9999 -9999 -9999 -9999 -9999 -9999 -9999 -9999 -9999 -9999 -9999 -9999 -9999 -9999 -9999 -9999 -9999 -9999 -9999 -9999 -9999 -9999 -9999 -9999 -9999 -9999 -9999 -9999 -9999 -9999 -9999 -9999 -9999 -9999 -9999 -9999 -9999 -9999 -9999 -9999 -9999 -9999 -9999 -9999 -9999 -9999 -9999 -9999 -9999 -9999 -9999 -9999 -9999 -9999 -9999 -9999 -9999 -9999 -9999 -9999 -9999 -9999 -9999 -9999 -9999 -9999 -9999 -9999 -9999 -9999 -9999 -9999 -9999 -9999 -9999 -9999 -9999 -9999 -9999 -9999 -9999 -9999 -9999 -9999 -9999 -9999 -9999 -9999 -9999 -9999 -9999 -9999 -9999 -9999 -9999 -9999 -9999 -9999 -9999 -9999 -9999 -9999 -9999 -9999 -9999 -9999 -9999 -9999
-9999 -9999 -9999 -9999 -9999 -9999 -9999 -9999 -9999 -9999 -9999 -9999 -9999 -9999 -9999 -9999 -9999 -9999 -9999 -9999 -9999 -9999 -9999 -9999 -9999 -9999 -9999 -9999 -9999 -9999 -9999 -9999 -9999 -9999 -9999 -9999 -9999 -9999 -9999 -9999 -9999 -9999 -9999 -9999 -9999 -9999 -9999 -9999 -9999 -9999 -9999 -9999 28.0309702547929 26.8122187024423 23.0912918094157 20.2654791738803 19.9319088635403 19.0657319425933 18.4773720508395 16.9080651776474 16.7027761526928 16.6068016525124 16.4639085256987 16.2427508945043 16.7023810247027 16.9600099784003 17.0851172491228 17.1348749490391 17.1278839716335 17.0790560729809 17.0247485632909 16.7569999899391 15.2940093162225 14.9259688707372 14.7765754626155 14.7828918921636 14.6222692901461 14.5264418326082 13.5849273874138 12.3460830246464 12.8275105569048 12.191684858805 11.172094905222 11.2249938795779 10.9903691950762 12.2462837483881 19.8860090021576 19.0699433740813 16.8808305741105 17.2189396335341 18.3562419995122 14.858351087587 14.8741908909965 15.1166244338636 14.6669657240362 14.471034343682 14.390512558205 14.1452738169171 14.5055145557438 15.1028550113199 13.7790074515107 13.1122012071848 13.3140068934422 13.6047938636362 12.9787812697117 12.6417711932438 12.9192904730557 12.0077774260635 12.0869813736113 13.1131393315521 13.575692485411 12.5218520476247 12.3577814860025 12.4272231848226 12.4984992968518 12.5070031655038 12.475781155825 12.4036683290142 12.3270491781817 12.2971270763124 12.263291967493 12.2833925008166 12.3387986461987 12.3916453386662 12.447435829301 12.4449739841814 12.4047802583685 12.4765899644305 12.6926814311023 12.7946408392503 12.8699177425886 12.8847145984934 12.829704217137 12.6869720411949 12.5640268107685 12.3228574035309 12.0115988440783 11.7890974607169 11.8407015246057 12.2631515070539 12.33305291459 12.4740666495184 12.6469133404638 12.7197272504277 12.7771939322021 12.8687249754071 12.8824567810882 12.838761633814 12.7458316683061 12.6202622543068 12.4388207318135 12.3099281359823 12.172941472087 11.976579328423 11.9808680022022 11.9635732769837 11.7135463800131 11.7229508059288 11.9010488177108 12.0224913763541 11.8618316464193 11.7672212824836 11.7745075971722 11.84129831244 11.8632627943382 11.8162709015756 11.7892956556487 11.4620469300937 12.031337353414 12.0857934064777 11.6430146486651 12.008007608403 12.2043187759951 12.2910409039145 12.4228963925004 12.4875100569323 12.386052970335 12.5621923341121 12.5390263977771 12.4655027122674 12.4110370825377 12.3329788492769 12.4274138817001 12.4491856899392 12.4204089138272 12.4533995749425 12.4406742876623 12.4507975496417 12.4628756987162 12.4761082483072 12.4056238207657 12.3807458379683 13.6221076410609 13.9222815494913 15.6481220704294 15.8139166162744 15.78956885944 15.783386520399 16.9728250460501 15.8089547327238 15.5773287125284 15.4466341310513 15.4092700270302 15.570890150267 15.3374974904681 12.8450427472249 12.2055630728822 11.9286165197752 11.5497689882645 10.3999786071628 10.1824605850054 11.1389843606552 11.4496410138392 11.7482283011768 12.1969703154381 13.2318561253724 13.5878779688449 13.7290546246878 13.7536269237002 13.7580201092733 13.759731612559 13.9620427186368 14.5916260782972 14.3709709877273 14.4692164459312 14.4579531626992 14.6137643512643 14.9145966377238 14.9121592219029 14.9484376200127 14.9569321553409 15.1058369999243 15.1376727968003 15.0742105994114 14.9458842105339 14.8103493415797 13.9778713730294 13.2156667430115 12.6693246719388 11.1769031635893 10.9609031289878 9.88657941811094 7.83042975714079 6.56480806240911 5.98019438914919 4.69637577412677 4.43128718432064 4.00903595115279 3.82905670755446 3.81995948140735 3.85054129197659 3.84060903360018 3.85729794816501 3.85050542582733 4.05126453572312 4.05126453572312 4.05126453572312 4.07966067855136 4.08336846959141 4.10743985183868 4.13580694330988 4.1487351210097 4.1667515062224 3.62563765972027 2.75098956981317 2.74579768329573 2.74571368618057 2.74562761322155 2.7455394789899 2.75429898631016 2.74521928113266 2.74836499606005 2.74220244590141 2.74299960853054 2.73706511848562 2.73636359220788 2.80036908819411 4.30660088647681 5.04894901713095 6.06124992669903 6.06853615614666 6.99573754040786 7.42034504656634 8.86146732428915 9.74777936730153 10.7957642708275 11.4424266749858 10.5618633136915 10.3210345512974 9.7083138723927 8.80992172363143 9.32447545385548 9.69855784008554 11.2736720174323 12.6626950914894 16.0671181296949 16.2224226631166 17.3632483120717 16.6690713904096 17.4254395545841 18.0496699330055 13.9063099254334 13.9270072783518 12.5333024838818 10.6613093209365 8.59835082227595 7.83548477799649 7.8929650853996 7.99260690169964 8.0506434247587 8.12580597258678 8.19904379223017 8.28208297802854 8.3421665587507 8.3785924426744 8.53835065555264 9.53254347515878 10.0838143515991 10.6721978284319 10.856338547483 10.8936679398252 11.0388678716151 12.3611101981952 12.9144969994112 14.4666904384279 15.479818395291 15.7481842343157 15.8956214631657 15.9700945304722 16.2191273425531 16.3687201092979 16.3766747814588 16.2900417192244 15.7982989214066 15.1829318966318 15.2537311597244 15.5634679755017 15.5333025762307 15.1166933678499 13.8617307581001 13.6752692847096 13.7042815796089 13.926795716848 13.8970078780435 13.820811819862 13.3933513826279 12.9287580754061 12.0446294317479 9.78250601420206 9.57150410386613 10.105229453496 10.6902555647884 9.46240105025922 9.35830546268675 8.75319555177205 7.89597306157652 7.90969632681856 7.86412389154721 7.70205214566138 7.5867637111578 7.62660956464266 7.70751030915711 7.74353471112385 7.80485559614051 7.88287746774798 7.91521237237954 7.90541781244437 7.98948887880174 8.037519364214 8.01706934883904 8.00980354807509 7.90836615154943 9.84860250505094 17.4406340929901 17.2693547047652 17.308840989845 20.1094875158225 16.9827518515245 21.4918369493451 9.88040305995751 16.0495198792674 18.5303452116447 14.4619940791861 21.1928858325667 19.9815687920407 23.0458371851601 23.1686254935872 23.1171041411061 21.5916826811802 12.4063334289351 10.7755839017332 21.4333765704819 22.9995460074189 19.987074849709 9.82917651856499 10.0475307115103 16.2154947771782 10.5411728322258 9.76594718808514 8.41050471346217 10.5042009576354 12.9577377657023 13.6985376108512 13.8096687137865 16.8094867691187 18.0403079380604 18.2333065067166 18.3288160961576 16.2012294104253 14.2101238893736 14.2246612801101 14.2642278840199 -9999 14.2565994397225 15.985055340168 17.7101367818805 18.0589777261305 17.9073046554399 17.6873945646133 17.8983775522551 18.0306098602551 17.5092831412443 18.5695302170607 18.8733531559267 -9999 -9999 -9999 -9999 -9999 -9999 -9999 -9999 -9999 -9999 -9999 -9999 -9999 -9999 -9999 -9999 -9999 -9999 -9999 -9999 -9999 -9999 -9999 -9999 -9999 -9999 -9999 -9999 -9999 -9999 -9999 -9999 -9999 -9999 -9999 -9999 -9999 -9999 -9999 -9999 -9999 -9999 -9999 -9999 -9999 -9999 -9999 -9999 -9999 -9999 -9999 -9999 -9999 -9999 -9999 -9999 -9999 -9999 -9999 -9999 -9999 -9999 -9999 -9999 -9999 -9999 -9999 -9999 -9999 -9999 -9999 -9999 -9999 -9999 -9999 -9999 -9999 -9999 -9999 -9999 -9999 -9999 -9999 -9999 -9999 -9999 -9999 -9999 -9999 -9999 -9999 -9999 -9999 -9999 -9999 -9999 -9999 -9999 -9999 -9999 -9999 -9999 -9999 -9999 -9999 -9999 -9999 -9999 -9999 -9999 -9999
-9999 -9999 -9999 -9999 -9999 -9999 -9999 -9999 -9999 -9999 -9999 -9999 -9999 -9999 -9999 -9999 -9999 -9999 -9999 -9999 -9999 -9999 -9999 -9999 -9999 -9999 -9999 -9999 -9999 -9999 -9999 -9999 -9999 -9999 -9999 -9999 -9999 -9999 -9999 -9999 -9999 -9999 -9999 -9999 -9999 -9999 -9999 -9999 -9999 -9999 -9999 -9999 27.4646010688793 24.7959192470309 20.5795037250844 20.1761064322954 19.9586644322559 19.9320978434847 19.8049782637426 19.4873455263736 18.3525658643692 17.3203999064202 17.1303402625731 17.1364524975307 17.2066122597753 17.3838278124844 18.3597242126344 18.3944169641705 18.4008188431936 17.4432296932514 17.340177564242 17.2371612417305 16.5511375600438 16.5799550221709 14.8861005288051 14.6931655038219 14.3019031043107 12.7225471814767 12.9057981280883 11.6609521666107 11.7675249320968 11.821859583149 13.2129065301699 11.2408605228108 11.019392380107 13.7808846634711 19.8360344908077 19.7205578781863 18.5812030946338 18.8509477771683 19.1514486026611 14.7111794284573 14.6367697501491 14.9444038706327 14.8914324183124 14.3477883002451 13.855444557048 14.0599970170054 13.9929868318562 15.0359008654964 13.9247152781234 13.3277644530557 13.5005006782298 13.2404620482345 12.1489458980181 13.1847620933357 13.1062286027965 12.1277460687092 13.1432561965298 13.1813214113223 12.4703013270446 12.524633004465 12.5750329252321 12.3985813285458 12.4500848770074 12.4774806284426 12.431847185155 12.3846879830592 12.3396065388417 12.3270655624449 12.3023392966032 12.316271862708 12.3574272743048 12.3787128000626 12.4362142782545 12.4673846150249 12.3923159883898 12.523087269983 12.702591209627 12.778797595453 12.7778325235146 12.6605011476584 12.4397369322691 12.1266141856751 11.9203959303615 11.6926740396045 11.148892317701 11.347439025461 11.2958974520882 13.199112308187 12.4003243963112 12.5934219971491 12.617188402878 12.670051651369 12.7390117849512 12.782708647663 12.7818571626256 12.7536112356683 12.7058072769808 12.5759361195667 12.3549422815265 12.2005058778839 12.0281751170577 11.843950020721 11.8152815819463 11.8025342224111 11.9840345090381 12.0280914122531 11.9891580704667 11.775921420524 11.7437248907028 12.0462020868806 12.0106020142208 11.8688717414896 12.043711699376 11.9964587500824 12.0920954559862 11.9714633823056 12.2481314781732 12.2998136843859 11.8726866441319 12.4655167855382 12.4855028943374 12.4855028943374 12.4875193162515 12.5406231974561 12.6034512376338 12.6218783623485 12.6263964075772 12.4686235944251 12.4266316192021 12.4684063244554 12.4950148615401 12.4604428050218 12.3894433481215 12.4426950776358 12.442829376455 12.4436711699907 12.4263863691737 12.415942473134 12.3894852431104 13.2274585107821 13.7686956052076 13.9745700075262 15.2527374148832 18.120091835734 15.9630134001794 17.1228185008117 18.4064144903425 16.9071233626866 16.5500899018041 15.5982045484465 15.67116359408 15.6745573160512 15.5086320016576 14.7745647044061 12.6718561279458 12.3085607375542 11.8011380505207 10.53501984248 10.6972677592496 11.0892152383718 11.511426885992 11.7699916299236 11.9437859431859 12.8595186649469 13.3974999375925 13.6026169689945 13.7127363337949 13.7288894382555 13.9981583449362 14.6464252838198 15.0140815884083 15.2149424524101 15.1909212642441 15.2936064685306 15.3347716121241 15.4056285029816 15.4136373659378 15.4115636007029 15.3953722761201 15.4122455012321 15.3641592412335 15.2775685086626 15.0566239862601 14.8466267548221 13.7477585599455 13.0659889977236 12.5295296671236 11.5145319255461 11.405563601361 10.9712642040444 10.1323437097447 7.63552385971083 5.6382095540852 4.72156998130131 4.55926013480553 4.29416675414488 3.88681502987043 3.88413104685318 3.52245086484717 3.88582936180926 3.87522019202983 3.85790351463687 3.85124843780319 4.08449215082479 3.87101790222423 3.89807680383423 3.90918652740812 3.58730895152916 3.60254095818719 3.97803166085041 3.64571552206621 3.00899707408719 2.76811641886353 2.76811641886353 2.76867755701396 2.76251821534877 2.76241722969261 2.75604878594661 2.75603086709784 2.79293928084236 3.79343397539816 3.79368549029176 3.79068582011636 3.79068582011636 4.30672167215599 4.8379034882327 5.92505131480374 6.53718955579809 7.20151880443384 7.4449436016733 7.73224182329201 8.59884801051321 8.01458769183681 8.97843143497749 10.4079393458974 10.2789943780504 9.21504428569347 7.96924237548517 8.76151629377483 9.7132743238972 10.3229152153726 13.1831659732038 15.6797429086847 16.167140953656 16.1333085616034 17.3984020784236 18.479298650529 18.8824531985467 17.9641028311184 13.9956132229235 13.9542895880618 13.1889037439785 10.1278663813233 8.82752649652515 7.81745610578594 7.79426406919221 7.92761662527912 8.06396385699795 8.16108806275037 8.38398249720807 9.37276276188334 9.4342873509991 9.48043178898439 10.0212762939551 10.4047366626592 10.4307125582021 10.813919852986 10.992805646098 11.1111717281122 11.2043120234893 12.453827401454 13.2945905039871 14.7915342036368 15.2995568448756 15.6332550959828 15.8875224506584 15.9628139891641 16.2353807034845 16.3911743550738 16.4707880087909 16.4688846910363 16.2824286480285 16.2547671817448 16.0928655389686 16.1076766797865 16.2167048104326 15.7426646893008 14.5923364789929 14.3849254158451 14.5068909384245 14.4734690069716 14.3701832856982 14.2940492792207 14.1549331532798 13.7600880795517 13.1674113567351 11.6937519065286 11.223888810435 11.4915898325777 11.5172856036579 11.0327432782331 9.92845471056599 9.59961624871772 8.27318634633082 8.05666186028559 8.05010223625806 8.02571353465078 7.95360643564488 7.90621063345829 7.90373793133714 7.90379512989426 7.94796174772606 7.94269699691445 7.97299250434561 7.96209339411066 7.98843829601908 8.02102741410227 8.04739594495794 8.90371323471251 8.85788721803194 10.9755380424051 16.0122994566082 17.5842028305782 23.4653548867653 23.8455166134167 19.7276038240124 10.1469699052642 9.56026192472642 20.4232987426702 22.9151101160094 22.999071944315 22.6392191866811 23.1568239259731 23.22071744753 20.8314624334671 21.7152437928855 19.6779649691259 11.3228174227912 17.6066361506269 21.6913823875143 22.4888182842995 18.782710294026 9.39218589891921 11.5641933831932 12.3654336378875 12.5846306948251 11.5644783969882 10.5852030776135 13.2050052837052 13.5690162273195 13.6645274986212 13.8523385144537 17.9510106836036 18.0114390428129 18.1211720774761 18.430871013443 18.053405914219 16.2268600487551 16.0337225333726 15.6901087474435 -9999 16.3560929261574 16.3599496487215 16.5542483277413 16.6644199215861 16.5858713840292 16.6769655928804 16.713211808271 16.6965225150414 17.6951269040678 18.6737403209663 19.0113190929026 -9999 -9999 -9999 -9999 -9999 -9999 -9999 -9999 -9999 -9999 -9999 -9999 -9999 -9999 -9999 -9999 -9999 -9999 -9999 -9999 -9999 -9999 -9999 -9999 -9999 -9999 -9999 -9999 -9999 -9999 -9999 -9999 -9999 -9999 -9999 -9999 -9999 -9999 -9999 -9999 -9999 -9999 -9999 -9999 -9999 -9999 -9999 -9999 -9999 29.7733870903262 31.5632918259441 29.7648663072081 -9999 29.8265288745137 29.8477935900333 -9999 -9999 -9999 -9999 -9999 -9999 -9999 -9999 -9999 -9999 -9999 -9999 -9999 -9999 -9999 -9999 -9999 -9999 -9999 -9999 -9999 -9999 -9999 -9999 -9999 -9999 -9999 -9999 -9999 -9999 -9999 -9999 -9999 -9999 -9999 -9999 -9999 -9999 -9999 -9999 -9999 -9999 -9999 -9999 -9999 -9999 -9999 -9999 -9999 -9999 -9999 -9999 -9999 -9999 -9999 -9999
-9999 -9999 -9999 -9999 -9999 -9999 -9999 -9999 -9999 -9999 -9999 -9999 -9999 -9999 -9999 -9999 -9999 -9999 -9999 -9999 -9999 -9999 -9999 -9999 -9999 -9999 -9999 -9999 -9999 -9999 -9999 -9999 -9999 -9999 -9999 -9999 -9999 -9999 -9999 -9999 -9999 -9999 -9999 -9999 -9999 -9999 -9999 -9999 -9999 -9999 -9999 -9999 25.6457789193323 23.574534285662 20.5394963019947 20.1929878339142 20.207913627495 20.3315595239507 20.3525493435024 20.2489552886972 20.1224817611121 19.9375620532679 19.5138186411142 19.1243106891036 19.3937813830275 19.5790551738167 19.5941380151482 19.5408704703958 19.5203254714545 19.3008143399962 18.9706927040749 17.4498615286003 17.3992332634678 16.5267918275534 16.0606358091668 16.8094392156209 14.935003817627 12.8758012749972 15.4397433803716 12.3527436906213 11.7468250551689 12.208937569884 13.9623716184498 13.2310991948069 11.2343492807795 13.219155678048 15.9592581483121 18.446120831456 19.2683834511498 19.4510385209292 19.2267725430322 15.9067181599097 17.54728347001 14.3628655259469 17.3394391819229 14.2042973236569 13.8421383409679 13.6165628944576 13.7316070178596 16.0039655531061 14.1066140952985 13.7989846658912 14.8828571681449 15.1586722810172 11.701133865668 13.324604500461 13.3047613634823 13.2848385219886 13.2350741857091 13.2489106376701 12.4876261615135 12.2917794031395 12.3457995458896 12.3694561404399 12.3874737486833 12.4324860971546 12.4021276579378 13.3229730150691 12.5175044638195 12.3073975676346 12.3117435465426 12.3374109540445 12.3463748461492 12.3629844855221 12.3890051037765 12.3895736748463 13.5382705269747 12.4943737231072 12.6763104011592 12.6912874714021 12.5332519366133 12.1949650273347 11.9486473026654 10.8487902378068 11.4564021863006 11.1610778141989 10.328724143339 10.6733537838627 11.0113977308815 11.790583174846 12.4099403049386 14.0018708252114 12.607653209644 12.5766208107246 12.6283409478352 12.6660218889747 12.6102894020172 12.6889952807349 12.6106172765224 12.3948378812221 12.224941929851 11.9548536352074 11.8475067166961 11.8287588734304 11.8771170240557 12.0177082038761 12.0575311686232 12.0490247650234 11.841279989495 11.7901032307038 11.9998210620422 12.0358378334523 11.9882995864861 11.9725038679338 11.9900740740772 12.1421894187754 12.3630836894271 12.2745990759785 12.0855373876163 12.3116528742709 12.0310445705439 12.5654988338789 12.6453363501197 12.5987016671702 12.5542517010649 12.7571086754753 12.6825845947476 12.6334293775129 12.5463610514222 12.4665994389637 12.5145500770938 12.5322183505686 12.4476553624996 12.3482591174391 12.357960446998 12.3276907634818 12.3651289324 12.3820947714013 12.3755882801168 12.3574525040073 12.3460666168518 15.2328860515595 14.7462560233825 16.0120641182108 15.917672604333 18.5574540150198 19.405644416972 19.9284619273329 19.723737149752 19.4802957326459 18.2415684942461 16.6510226352614 15.7465011756508 15.7240230308784 15.6297427859317 15.3632863549758 14.9334131998121 14.4543122279449 13.6914072977881 12.4682345092868 11.264270782391 11.399347946571 11.5005393190728 11.7476775280163 11.9198142536157 11.9850604850123 13.1186967983454 13.529992229262 13.6362309690563 13.9347383652031 14.9243014322021 15.143770538934 15.337851075844 15.3511063043612 15.4729397024989 15.4684790784568 15.5325522818941 15.5783202501235 15.5569875143252 15.5756851541295 15.4925479703696 15.5120720029899 15.474575718798 15.4057526590995 15.0138021553102 14.6506757316551 13.4878603923461 13.1680042002478 11.8661401665004 11.8677820995901 11.7272382169027 11.519074552968 10.9731137436428 9.88115960668067 5.73261531706712 4.73331328498085 4.63867410369017 4.44500793791635 4.17086954342619 3.92010484776209 3.9373657990041 3.57341175823808 3.90252733686904 3.89140354776828 3.8802461389282 3.87366308354354 3.89759190000394 3.92569879902814 3.59238568948982 3.62105871361838 3.64055788458893 3.67256630626989 4.05759315723239 4.33956875406525 4.80727336441462 5.74127756180702 5.74144641825362 5.73667720262544 5.73515506912811 5.7330339421325 6.21415321051641 6.42568391363689 6.71626163751494 6.41575656189504 6.40549342323577 5.71634145678701 6.39982654487202 6.54353169260938 6.94688474089665 7.21924252283277 7.68811244179976 7.81983269560521 7.86444392047692 7.88126251658934 7.88469930164527 7.86128676850567 7.83833649874804 7.86085810541678 7.85097447234863 7.81520814485696 9.77458116824839 9.94159435625256 9.84021182863933 14.8777118020433 16.1477419908895 16.0371280383965 17.0867867494983 17.0961588533139 16.4943292179246 15.6988436893419 14.5767374296795 13.8352359075408 13.0355293253319 10.2435973658995 9.59458674450696 8.39125689843296 7.21315128144301 7.42073982029045 7.81963796646477 8.15483795359439 10.0940713555356 9.80661455891184 10.2191285977844 9.92410151992551 10.3198432522921 10.5734532150305 10.6029866052401 10.7893712897859 10.9422545604942 11.3497378960653 11.3857621605381 12.3655695520773 12.9705361927886 13.5114911772266 13.8600538243227 15.4477176747521 15.7716625799732 15.8215453368203 15.8773354984255 16.3166634479176 16.4589285065581 16.5837041462796 16.5856294591957 16.5352375018292 16.4564487044843 16.5170201261384 16.6056913987949 16.8195139690591 16.6175525158696 16.4302267088061 15.2209972979616 14.9058966439732 14.848045995555 14.7470231683061 14.5046864089739 14.3658308090357 14.0829531655444 13.5180884305727 12.2589725427981 11.789934083653 11.7171570403661 11.745960236241 11.6466173278901 11.1552714485459 9.73053904966472 9.44651425486474 8.26400057527758 8.05590553927264 8.07099587966431 8.05175891985776 8.01270973801498 8.0027889121049 8.00975078996812 8.01470078524991 8.04295957483249 8.03191953309331 8.0207208434518 8.04345318180831 8.08658781974629 8.04985642524156 8.03667265045141 9.46432883885212 13.0618399622981 17.6734453347581 23.9847697882933 19.4542619103694 18.9510064138523 16.9334588320708 13.7495585380744 17.3605269552562 21.5996573336666 22.223282879375 22.4196692139249 23.3299535432182 22.0014612336494 20.1595833711349 17.8718765784326 18.4250393952159 20.2063343836065 11.5485581906876 20.0074904711036 21.5613743835396 21.5977815031876 13.9462901140253 9.72857524894802 12.2063558028126 12.5001622951095 12.7199395512369 14.4734865629364 13.1544037270527 14.6911209375136 15.1792378917086 15.2893120546184 13.7729811854574 18.0182507400474 17.8098101925252 17.7101897216305 18.2541070936855 18.2534376186341 18.6523555463085 18.4764909921505 16.8049027162263 16.8149633542177 16.7741249171396 -9999 -9999 16.7322082814507 16.7726612325808 16.8090274399046 16.85698206108 -9999 -9999 -9999 -9999 -9999 -9999 -9999 -9999 -9999 -9999 -9999 -9999 -9999 -9999 -9999 -9999 -9999 -9999 -9999 -9999 -9999 -9999 -9999 -9999 -9999 -9999 -9999 -9999 -9999 -9999 -9999 -9999 -9999 -9999 -9999 -9999 -9999 -9999 -9999 -9999 -9999 -9999 -9999 -9999 -9999 -9999 -9999 -9999 -9999 -9999 -9999 -9999 31.3550009716287 31.1217815989025 31.0419941356853 30.9797506396351 30.8268078694004 30.2785779689905 31.5586999774776 30.8432412754022 30.0345737859517 -9999 -9999 -9999 -9999 -9999 -9999 -9999 -9999 -9999 -9999 -9999 -9999 -9999 -9999 -9999 -9999 -9999 -9999 -9999 -9999 -9999 -9999 -9999 -9999 -9999 -9999 -9999 -9999 -9999 -9999 -9999 -9999 -9999 -9999 -9999 -9999 -9999 -9999 -9999 -9999 -9999 -9999 -9999 -9999 -9999 -9999 -9999 -9999 -9999 -9999 -9999 -9999 -9999 -9999
-9999 -9999 -9999 -9999 -9999 -9999 -9999 -9999 -9999 -9999 -9999 -9999 -9999 -9999 -9999 -9999 -9999 -9999 -9999 -9999 -9999 -9999 -9999 -9999 -9999 -9999 -9999 -9999 -9999 -9999 -9999 -9999 -9999 -9999 -9999 -9999 -9999 -9999 -9999 -9999 -9999 -9999 -9999 -9999 -9999 -9999 -9999 -9999 -9999 -9999 -9999 -9999 25.7186592470319 24.3874548357122 20.8780764860306 20.6725948526378 20.6944696943398 20.8026230469723 20.8436843668726 20.8438292565757 20.8069492870374 20.6554096987109 20.533060823369 20.369253357536 20.2617411022458 20.1029130798053 20.0727686021723 19.9697558441581 19.8540243779931 19.8147601313894 19.3637627568994 19.3286442033237 18.4740526977069 17.1497307780569 16.9911487223402 18.2576226373884 16.7282945480656 18.3770149800442 18.9355047846509 19.1653252481499 19.7672022887235 19.8696204483537 18.5885678461735 18.3229929466131 15.1991838548087 15.1732640368849 15.0240494130994 16.6778662666165 19.5536926519155 19.3791722003856 18.2651424036658 17.7617874441195 18.9415034819492 18.6065661367563 18.6213485732733 15.203643634932 12.9770714944595 13.2211739922397 13.3747560964195 16.6455926975625 17.3318010220207 14.0281774738883 13.9459787261502 13.3141416497919 12.1259071961076 12.4480235992618 13.4270809183717 13.7774246341528 13.7169807519365 13.2676444099429 13.2735888504244 13.282134800753 13.2867453863435 12.3400220123213 12.373095292721 12.3755232619396 12.5949930447698 13.729287574763 14.9690534831392 16.1684678688511 15.1959375703679 13.3419003673329 12.503166861891 14.26379991301 14.7429751994627 15.4260420154979 15.6472728942097 13.4490293010959 12.5866291412699 12.5843530682409 12.2106102975134 11.4694634707012 11.4991461969008 10.4367241540623 10.3890169708133 8.90820031659474 8.89668436685994 8.86903237860404 10.9529227806673 11.9388421938049 13.9039567104816 13.9324060373207 14.0069627181154 12.4695292463893 12.4348067600997 12.4673580406021 12.385269158273 12.477194779065 12.4064787831673 12.2395511621031 11.8612016521308 11.9566278417568 11.7948204571186 12.007597474147 12.0476704121695 11.8895607678312 11.8300859550773 11.5241832456418 11.8476230868357 11.8287108504002 11.8448705946812 11.8490377622882 11.7669611240479 11.7541911495834 12.081129693594 12.202102838946 12.2691794557599 12.3888125332635 12.4063481673813 12.2539365896261 12.1261010371987 12.5399060183904 12.7963614239363 12.7384956325847 12.6759228056218 12.804588237892 12.7081290253805 12.5820774058871 12.5339236540858 12.5723657869822 12.4701796817938 12.4129530546886 12.4353805438475 12.4199650994738 12.3147994759579 12.2935283547756 12.3078100796198 12.288872722507 12.2724356833367 13.7778438628867 14.0715525027053 16.1925160323471 17.5865605382843 17.5670386536971 17.9424892907685 18.9516621293141 19.7271994981607 20.1019100471254 20.0431308899023 20.0293781672572 19.914842043595 19.2667778331628 16.0401939821712 15.816076177513 15.760401057163 15.6076221702239 15.3293861277365 14.7921565235234 13.927252840501 12.604471654914 11.5543349011033 11.607966880026 11.6534319580397 11.7464443231481 11.9101185089068 11.93949424792 13.0386520380064 13.4337649850248 13.7816438601222 14.7838022273043 15.0001748491598 15.1926735024201 15.3285704410144 15.4337995587019 15.487121217335 15.5287495225522 15.5246949137233 15.5620867748356 15.559908429898 15.5413005972923 15.5432240816172 15.5225267378835 15.5120334870834 15.3088330430115 14.7364054750906 13.985493666847 13.5115310494839 12.2912646412357 12.053250804142 12.0234659883158 11.9069060307613 11.8079214146799 11.5378668825386 11.0275736284241 9.39893065306126 6.83422418720195 4.65433768671034 4.45653534910751 4.34585009287143 3.96647145999655 3.61127563390487 3.60206334957603 3.58739820231323 3.91910658930402 3.90091823956798 3.89446620030098 3.92014464190989 3.60094186017141 3.61961542145732 3.65061002943801 4.70588777580323 6.69743861246765 6.61756282675433 7.33842608163491 7.33903931199848 7.55319416940027 7.64964930779875 7.46904509811473 7.31551547658532 7.44059184347717 7.72294154680038 7.59377303817436 7.42167911085485 7.40667041906037 7.39429092812184 7.25498903029662 7.24759928648421 7.23214488073363 7.57639065000392 7.71620802077781 7.8619060458948 7.89208971540701 7.91776575136285 7.87989931030181 7.90608387244261 7.90306900885688 8.00818479882127 7.88853978286086 7.86526384143043 7.8569621081369 8.61470059128767 9.10674850504669 9.06505202979804 14.7770899039246 16.0839510710842 16.6704906248181 16.4650084363373 16.4583610402313 14.4682467563687 13.402510439309 13.3469726295919 12.2011196511387 11.5775737714897 8.65576550416008 8.17450053557907 7.72829549491244 7.31215866361742 6.66998399794998 8.60560882042739 9.38072887146617 9.57040006260529 10.0408614552018 10.5978433755728 10.4386232526208 10.6342613026576 10.8500890588919 10.8108767884615 10.921242707279 11.2799119638936 12.2579915148698 12.8073592373409 12.8392618691153 13.4795975318712 13.6942293658412 13.9569250148864 14.392571341009 15.6057083336925 15.6801850852963 15.746856561042 16.3273887315097 16.5232200244456 16.6282688739132 16.6327525852895 16.7146399936177 16.6974552295824 16.822056610743 17.1568937508169 18.2375995700893 17.2108949917407 17.1659698630341 16.7354904565725 15.1709219230951 15.0832726908831 14.9160122574904 14.6995744428379 14.326838230316 14.0930229722364 13.7150788221263 12.5617578258168 12.0958822538852 11.935617645452 11.827719276309 11.6435502199005 10.7546870304337 9.74466351141074 9.44268056401674 8.85185414738258 8.02662831654141 8.06535983278333 8.05535049184189 8.05969805229306 8.04789441670143 8.05460460214751 8.08281613781257 8.08101170070775 8.10014643425717 8.09052223764703 8.1097644548695 8.0824283603647 10.8621658938562 12.058841015826 8.92881361296957 13.4544513924204 17.4905697148601 24.3059180594344 18.6427637750159 20.5810059650572 20.7511547378486 17.1209494624403 17.6569271228915 21.2055884801592 20.0455018905804 22.0578022116803 22.7973208376406 19.46294778645 17.2040247038624 14.3830175464128 11.7930743113661 18.7792397184378 14.0148091451247 20.5703197550034 21.6810985632213 19.8831212376775 17.0614432358128 12.0113887816536 12.2620249197507 12.5246072759233 16.3484745392273 16.6896698608047 16.965057181131 17.1804259665937 16.7645730219776 17.6762563316941 17.4959395475564 17.8296053050769 18.1089195181404 17.4676268849688 18.928528898531 17.564666210928 18.280392316623 18.248874106789 18.7952493845993 16.9718419454602 16.9274768120401 -9999 -9999 -9999 -9999 -9999 -9999 -9999 -9999 -9999 -9999 -9999 -9999 -9999 -9999 -9999 -9999 -9999 -9999 -9999 -9999 -9999 -9999 -9999 -9999 -9999 -9999 -9999 -9999 -9999 -9999 -9999 -9999 -9999 -9999 -9999 -9999 -9999 -9999 -9999 -9999 -9999 -9999 -9999 -9999 -9999 -9999 -9999 -9999 -9999 -9999 -9999 -9999 -9999 -9999 -9999 -9999 -9999 -9999 -9999 31.2951192425398 31.2731643880018 31.520075501552 30.2597770220292 31.5737617042257 31.5968499296543 31.1376765461347 -9999 -9999 -9999 -9999 -9999 -9999 -9999 -9999 -9999 -9999 -9999 -9999 -9999 -9999 -9999 -9999 -9999 -9999 -9999 -9999 -9999 -9999 -9999 -9999 -9999 -9999 -9999 -9999 -9999 -9999 -9999 -9999 -9999 -9999 -9999 -9999 -9999 -9999 -9999 -9999 -9999 -9999 -9999 -9999 -9999 -9999 -9999 -9999 -9999 -9999 -9999 -9999 -9999 -9999 -9999
-9999 -9999 -9999 -9999 -9999 -9999 -9999 -9999 -9999 -9999 -9999 -9999 -9999 -9999 -9999 -9999 -9999 -9999 -9999 -9999 -9999 -9999 -9999 -9999 -9999 -9999 -9999 -9999 -9999 -9999 -9999 -9999 -9999 -9999 -9999 -9999 -9999 -9999 -9999 -9999 -9999 -9999 -9999 -9999 -9999 -9999 -9999 -9999 -9999 -9999 -9999 -9999 -9999 24.5317316251955 22.1343989476173 21.0795324450272 21.1327306154381 21.1705000419504 21.2009927460772 21.5088104171887 21.1991291171364 21.1484971940037 21.0543291089455 20.9353707340853 20.7327321950083 20.5466993117019 20.3474411752041 20.1469938928948 20.0365079140673 19.9297907121472 19.7324948778075 19.3288528643427 18.9650800964632 17.2690138770799 18.2234305719471 19.4515095686262 19.7592991368619 20.0976217624879 21.5891730397699 20.0980178890511 19.3383939853662 20.0941621962552 19.8111506403249 19.9986764985072 19.9067434948126 19.7545882619659 15.7001609032043 17.0248411053393 19.390123433987 19.2091868279468 18.3316467858663 17.2092473811202 18.7700474305881 18.3963471982668 18.0378597328281 17.4625378607119 12.3280957284742 10.7180467435572 9.68955820055651 12.3872056560022 16.6894440338101 12.9393085602115 12.5071867563455 11.6613111981362 12.0629327044547 13.3182569579462 13.7973452780207 14.0161395857369 13.9827218220236 13.961941781558 13.6728544568935 13.967854119252 13.7183893072617 12.4863985154024 12.4916779685616 13.3223109172254 13.3271049420428 12.5493608337745 14.3059377088473 15.1968395112856 16.2497265831051 16.2221870586823 15.9158340176506 15.7082027417244 14.0068858116122 15.2637580025286 15.8904639197729 13.9538484290152 12.4867610527921 12.338931724452 11.9554779441781 11.6456834871162 11.1769535882972 11.1555753986913 10.7432724003536 8.91149175745318 8.62692926394227 8.84069137669525 10.1441084921683 11.9496456463201 14.2083372162703 14.2204744577804 14.2103797870531 13.9045689590361 12.2731887315945 12.1652499842125 12.059145564424 12.0555564576 12.0395389324975 12.1147185900497 11.6980487779722 11.5202461360115 11.6686953835249 11.7755621098118 12.0433047985983 11.8349741163899 11.5462319431745 11.4259458998435 11.7597037769193 11.4372999231459 11.2750206234132 11.3015988775936 11.3013833345123 11.8133314509358 11.8170149320253 12.0708613329695 12.2693934091077 12.3061390371705 12.3821789840286 12.5406349027938 12.4560926572919 12.4704954243907 12.7542545250888 12.7543283615093 12.6396539571842 12.8511456068041 12.6670432812899 12.522977199414 12.5382053415921 12.4784283704018 12.3716945327719 12.278412500137 12.313317470061 12.1158314408083 12.1350955081759 12.1647765318655 12.215309752171 13.7176753855153 14.2360651087377 14.7088240498953 17.4912300876981 17.8538087096504 18.0943701999901 18.3628874457201 18.4246983681186 19.3708828468867 20.1174511844489 20.3213892694209 20.3346163344281 20.3297188195063 20.226493897423 19.9570017481185 19.2033810966261 15.9082144136981 15.9113370662652 15.7328018071599 15.5068467449369 15.0461030100314 13.902779145407 12.0753465489289 11.7927413641751 11.8040204606984 11.7978291616687 11.8746929620686 11.9445273211765 11.9244870541995 12.9803942101867 13.6374642001104 14.8591007484291 14.9948106476266 15.4139285650264 15.4473493417599 15.5610366057483 15.3749146079198 15.4247817592101 15.4410669180091 15.4847310043198 15.4841384531394 15.4942208693886 15.5237093549317 15.5328965025856 15.5382462971006 15.4793419551702 15.3074354350187 14.7391974077473 13.689209762805 13.0177883716042 12.1394675788692 12.1544137012173 12.1064450813694 12.0826890473211 11.9798168641207 11.834607866669 11.4406168929748 10.3632923185426 8.94247316465481 8.10527955929268 6.63661305291303 4.45492491262893 4.1958534568255 3.96821612148412 3.61656331895664 3.60635273122951 3.5959991752929 3.91901883528976 3.91900399605552 3.72990928647686 3.13781472045004 5.10638053707438 6.47515621964449 7.1652825929034 7.24699582601875 7.66565193019039 7.94440902837371 8.03229261597216 8.09916482274445 9.45345262322906 7.99728121934601 7.87068762019208 7.94248008516707 7.84008519250015 7.72398740669617 7.73187905236444 7.63289665493347 7.61522875864555 7.73895351048964 7.72058423516578 7.8749349712916 7.90830464823138 7.86930342136895 7.91231839470543 7.96978374500015 7.86921509793161 7.90971567033738 7.93525768889391 7.9357579862225 7.92589015040636 7.92290144047628 7.8984168209483 7.89807044072302 7.84618132718107 7.74444171537347 10.9196440616016 16.4167742590674 16.4248111593277 16.5698864512609 15.4494191328954 12.830536092081 12.5516677587585 11.9929327724109 11.9072537825269 10.4482448223924 8.43742565827606 8.38210093461936 8.00864657441632 7.95063354903251 7.70271351243313 7.84943497389966 8.23211315781566 9.37506208498542 10.0038024122261 10.3414245498522 10.4974858579059 10.6775741894529 10.8043267953315 11.0315489363805 11.1182908955795 12.6496576077348 12.730573580302 12.767090186683 13.1334941253753 13.0987081737613 13.6342125008305 13.7888604769776 14.0393346112459 14.1742101376719 14.2266250066155 14.3123265983756 15.3852924388522 16.4061224644408 16.5361833890747 16.648625428494 16.7312845247665 16.8623554169265 16.965124499143 17.0606589575648 16.983394490749 17.2680581870648 19.2460701036806 19.9176918393622 19.1662330042286 16.3854993370185 15.2080591470243 15.0040952001237 14.721439322923 14.3077612047064 13.9565661237824 13.4662855065906 12.6704525260969 12.2900144780466 12.0801109808836 11.8791124886992 11.4749782911619 10.7069655522397 9.64217895754072 8.89370362146453 8.02553111288185 8.03720394449521 8.0673778808122 8.07818745848795 8.07218515187448 8.08128893407644 8.09852864401939 8.09909091732236 8.11727840380659 8.11672651294025 8.12237012853918 8.07292075533166 9.95942519258466 17.1767511661496 23.5368474156717 16.7992650973957 17.5072466669169 21.1391103043354 22.4482379413547 20.602591498185 21.7206568062673 22.055662718258 20.2604282179002 13.7164850517451 14.7124023594024 17.3280804291886 19.6538134440336 21.9734354610328 20.2382442670235 17.5775245813042 17.0789815855089 12.6931215893815 12.9248409887049 16.4949235036578 21.2592211358022 21.3427610593256 20.0342199711074 17.3614241014651 15.3820124700305 15.4893099760617 14.3941296174359 15.0753651156248 16.8958486681113 17.0802872384868 17.2155355830752 17.4974187617274 17.4609275675743 17.8083297512709 17.3482525438685 18.2220066174381 18.1886913642565 18.3706229289747 18.8592124208211 19.0113108648072 19.0553072949952 19.427115576766 18.915141757589 17.6647861378038 -9999 -9999 -9999 -9999 -9999 -9999 -9999 -9999 -9999 -9999 -9999 -9999 -9999 -9999 -9999 -9999 -9999 -9999 -9999 -9999 -9999 -9999 -9999 -9999 -9999 -9999 -9999 -9999 -9999 -9999 -9999 -9999 -9999 -9999 -9999 -9999 -9999 -9999 -9999 -9999 -9999 -9999 -9999 -9999 -9999 -9999 -9999 -9999 -9999 -9999 -9999 29.565558804957 29.6069739567443 29.605270261164 -9999 -9999 -9999 29.8093297495135 -9999 -9999 29.7729864969058 29.7598946818665 29.7806339963605 29.8276504920073 -9999 -9999 -9999 -9999 -9999 -9999 -9999 -9999 -9999 -9999 -9999 -9999 -9999 -9999 -9999 -9999 -9999 -9999 -9999 -9999 -9999 -9999 -9999 -9999 -9999 -9999 -9999 -9999 -9999 -9999 -9999 -9999 -9999 -9999 -9999 -9999 -9999 -9999 -9999 -9999 -9999 -9999 -9999 -9999 -9999 -9999 -9999 -9999 -9999 -9999 -9999 -9999 -9999 -9999 -9999 -9999 -9999
-9999 -9999 -9999 -9999 -9999 -9999 -9999 -9999 -9999 -9999 -9999 -9999 -9999 -9999 -9999 -9999 -9999 -9999 -9999 -9999 -9999 -9999 -9999 -9999 -9999 -9999 -9999 -9999 -9999 -9999 -9999 -9999 -9999 -9999 -9999 -9999 -9999 -9999 -9999 -9999 -9999 -9999 -9999 -9999 -9999 -9999 -9999 -9999 -9999 -9999 -9999 -9999 -9999 -9999 24.8030544875979 24.7650402955015 24.9187591058459 25.3453312578268 25.7141266520775 25.6997770940382 25.1372113151936 23.2310911768841 22.4375792503771 21.3036887111005 21.1191592564289 20.8557738405905 20.5652250314021 20.3084627021131 20.1392926684836 20.02239301755 19.8903429611421 19.823749820696 19.2405863272904 18.2430131315249 19.1756603743854 19.8597115632046 20.0405710184927 21.1588129797181 24.9108592679633 26.5688057349943 20.0515574856871 20.0180069797596 20.1092914288197 21.3934623370259 20.6449113629782 21.0388871831964 19.3498400259735 19.0882334620004 19.4081081466064 18.9812914517905 18.7005319959066 18.906231764319 18.4613889261671 18.2673232048729 18.3895964836762 18.0943888919596 13.2271583849901 9.9995994151649 9.38460501691689 9.01119426583652 9.88089360071485 12.1813186000177 12.8284269919484 12.6186542385202 13.3821021714811 13.8485893610999 14.135504200133 14.1458110110787 14.3797481597512 14.3617494131569 14.1008645247294 14.2028176873386 14.0447367324369 13.646938158241 13.6757071879398 13.2853461846704 15.4809684418932 15.4717904259454 12.5137740123436 14.2647382582691 14.7733091389245 15.5027572262728 15.0772525352437 14.7639549096837 13.3182825293356 14.3226664032188 14.5251455354385 12.4075065142974 12.2935417606067 11.9250129441993 11.8416511074672 13.6181277580263 12.6089029866999 13.2425663140098 10.7886692304723 8.92719983994096 8.8875251357962 8.86641696695255 10.1804094695122 11.694099339455 14.0539794052085 13.6993724351976 13.7323798132095 14.0726341635376 14.3058193162087 13.9049427511182 12.7773785232437 11.4247499311851 11.3764968177876 11.112217665075 11.5505230499451 11.9272790002732 11.8205759288093 11.8529145905197 12.8632981771497 12.7727125060776 11.4872698450039 10.6739196643299 8.6741134977864 8.93328587842639 8.93603569336824 10.3120085458823 11.0728020755989 11.3277852175628 11.9797677043638 12.0876453314972 12.1215573118849 12.2061389714687 12.5223701525161 12.4581245367995 12.4959041572412 12.553133351456 12.470121741061 12.8434288867097 12.7275626900423 12.8103765665902 12.6836906197347 12.3623573872303 12.514200810553 12.3650026553679 12.3655791478718 12.2788638362095 11.9675195590372 11.9245260896052 11.9366492974033 12.9387688868454 13.8349528481968 14.4700900281731 15.4554463107116 15.9036734507713 17.4938440773302 18.4235171054374 18.55476695321 18.6383059185636 19.5565641660057 19.5748151574217 20.3498544031837 20.5031533988172 20.4775720131732 20.4105515151361 20.3999497526791 20.3258692748233 19.8260897295132 18.8213843689429 15.9760544515032 15.8881770874696 15.4961717822042 14.9426559538364 13.7548279285186 11.9936040843789 11.9845173889128 11.9655400379936 11.9416329781001 11.9637892099507 11.9484712237789 11.8887393936766 13.3297175982778 14.5131564705902 16.263482606128 16.7604502460084 16.8886146205992 16.8398934765918 16.9027712095105 16.8173691619983 16.644404285202 16.2915504748683 15.616621304781 15.3914703307777 15.3913880791721 15.4145572276226 15.4539272898724 15.4630373387915 15.4386184826194 15.0599078693019 13.8274339146537 13.3634702120445 12.4186399481624 12.2103042722279 12.2065074770871 12.1714002441244 12.1115646612131 12.024165178553 11.9307203817662 11.6128168877004 10.7799847172853 9.67668288364367 9.18426399980763 8.5489614689402 7.81760650710477 7.66297964256974 6.23828358114574 6.23365626079081 6.2230110883515 6.21800106022931 6.21295021660013 6.12227775548994 6.1351284223916 6.55118320333565 6.76915526968139 7.40738730488136 7.60535949802652 8.24495293467026 8.4021092704661 8.20527552686924 8.20112125229819 8.23505578493543 9.9558591862209 8.16951919141538 8.10860782271402 8.08841652902979 8.00339056762462 7.94988263157334 7.87104468152937 7.85286354511446 7.83313358339906 7.90183451365868 7.90979821467033 7.95664053351127 7.97623999484184 7.94334896294213 7.96800785890133 7.9225310718828 7.87858447046892 7.97396764452171 7.96630003605842 7.95729641918697 7.95676999095097 7.95731702298209 7.9381811891413 7.92063261460127 7.85565402335667 7.88466326326037 9.90768074969121 14.0331228215286 16.2271138533139 12.5211159624246 10.94120115865 10.5585772794675 11.4977235598242 10.6710055507298 10.2283176165184 8.05139189036256 7.45347533232482 7.67860870704384 7.55157333959221 7.84749486256943 7.91857842280512 8.2623060650349 8.5944940247406 9.02805985377615 10.0914582149715 10.4351909157625 10.9256678294847 10.9527107995744 11.8738647285171 11.9641853704872 12.5207741639731 12.8840483062823 13.1179515035922 13.1653461699789 13.2120003540442 13.3745774741296 13.6618388020842 13.9122101197457 14.1172730339599 14.0831385621247 14.1308663873023 14.305737766843 15.7796626467546 17.7494046072336 18.0304907563368 17.566655516717 16.9820244445241 16.8751493115825 17.9761182475369 17.1427274801419 17.2065916372062 18.4425170299216 19.6077586148154 22.2439222082883 22.1576796391702 20.7588641850052 17.2752535311671 14.9826844432024 14.6681182910677 14.1336140326014 13.6244260774177 12.8393304026689 12.7093515886548 12.3585945771527 12.2020351162502 11.9626803631659 11.5652180825304 10.5909814663417 9.50968370435731 8.88776490945478 8.0188706839653 8.05975255641553 8.07227980271115 8.07001557354546 8.07039554822665 8.0920914621938 8.11004092695064 8.11885117973831 8.13214131459938 8.10876634507929 8.05386452190818 8.99433730986886 11.7950523094973 15.5877968620192 19.0547892482498 17.6092386683265 22.3306735213643 20.03110591935 17.3962457562815 20.391687641246 21.1412253547227 21.3108943272756 21.021324392901 19.3810664777807 17.9584481884627 14.4871153175467 15.2756248065457 20.2942893683204 21.0064006566715 18.8022346578664 17.2139013118737 8.42765493496497 3.28993632589472 9.00836656796132 19.6888877303189 21.2147514580933 20.3343055491714 19.768800588119 19.6330756145733 17.9353962472699 16.2275061379815 12.661201888344 12.8683309583074 13.0916675132795 17.1582808324277 17.4484219030987 17.4872900117748 17.7630675222921 18.0239759733864 17.8722398742587 18.0205385475138 18.5023938756614 19.8470891463855 19.994482909244 20.1328166255032 18.4417574902132 18.9220371029817 18.702921098304 -9999 -9999 -9999 -9999 -9999 -9999 -9999 -9999 -9999 -9999 -9999 -9999 -9999 -9999 -9999 -9999 -9999 -9999 -9999 -9999 -9999 -9999 -9999 -9999 -9999 -9999 -9999 -9999 -9999 -9999 -9999 -9999 -9999 -9999 -9999 -9999 -9999 -9999 -9999 -9999 -9999 -9999 -9999 -9999 -9999 -9999 -9999 -9999 -9999 -9999 -9999 -9999 31.3700515366158 29.6260193622929 -9999 -9999 29.730832884896 31.2151027107636 30.5675201649521 -9999 -9999 -9999 -9999 -9999 -9999 -9999 -9999 -9999 -9999 -9999 -9999 -9999 -9999 -9999 -9999 -9999 -9999 -9999 -9999 -9999 -9999 -9999 -9999 -9999 -9999 -9999 -9999 -9999 -9999 -9999 -9999 -9999 -9999 -9999 -9999 -9999 -9999 -9999 -9999 -9999 -9999 -9999 -9999 -9999 -9999 -9999 -9999 -9999 -9999 -9999 -9999 -9999 -9999 -9999 -9999 -9999 -9999 -9999 -9999 -9999 -9999
-9999 -9999 -9999 -9999 -9999 -9999 -9999 -9999 -9999 -9999 -9999 -9999 -9999 -9999 -9999 -9999 -9999 -9999 -9999 -9999 -9999 -9999 -9999 -9999 -9999 -9999 -9999 -9999 -9999 -9999 -9999 -9999 -9999 -9999 -9999 -9999 -9999 -9999 -9999 -9999 -9999 -9999 -9999 -9999 -9999 -9999 -9999 -9999 -9999 -9999 -9999 -9999 -9999 -9999 -9999 26.1134117693533 26.2493243565557 27.574750285245 29.775170702729 30.2776501335462 29.7423916100221 29.1310464536964 27.746697593194 23.7955532974145 21.5616652687777 20.9661010059728 20.6771825589394 20.4181449670092 20.1650913860494 20.0152893495036 19.863500764561 19.8788391905945 19.5233556420906 18.9866463258065 19.3154199803705 19.9742198637816 19.9981904086607 21.5032848542557 26.8320002953602 26.8911691043527 21.7070063817219 21.6542403925585 20.7974434250793 21.3254863557684 21.3615981777723 20.8636650545345 21.0065020709398 20.5543528424702 20.5490467276906 18.9832023624433 18.9375465104612 18.8084975256114 18.6276289686267 18.4154180508153 18.1765450422736 17.7128262921753 9.74570418609289 9.53492900714961 9.51445148838492 9.29603116235776 9.35446321188321 11.4132732496476 11.8327990313225 12.868342788292 13.6840234443076 14.0223488530375 14.2708563437258 15.30822119555 16.2120806353014 15.9162941428931 15.8169432220941 15.8298296551555 16.1581666462966 15.6156089180261 13.6952109650187 14.6535454082778 15.1457535766209 16.5447327935696 15.9076463465992 15.0181616170917 14.2079288526175 14.2254565782079 15.0057784226317 15.1871624608539 14.3759814596514 15.4327639360146 14.2287806683668 11.9643445919527 11.9582511537703 11.6677617929853 14.1625976753245 12.8289020720662 14.1042055974169 13.7108223046961 12.1898689818653 11.6660625846702 11.2666938254374 11.6159449279607 11.9567525311904 13.5974562956818 14.4169084988805 14.2975357090027 13.9804228761734 14.3897947497373 14.5029557752201 14.3594557085441 13.3086796422412 10.7647868324548 9.93989883719795 9.91624475224491 12.2500642011302 12.6187320942936 12.593680960672 11.1298941180916 12.5063824339089 12.9183935077168 11.4089043932983 9.42209588662057 8.42536318423149 8.44480522855191 8.44605867932793 8.43147350225255 8.4312830136326 11.069834190179 11.555271975124 11.7214901345384 12.0267503146356 12.0653429648603 12.3656897243834 12.2948417935636 12.3559699674762 12.2352807014483 12.289974254857 12.6732999224423 12.6374415961611 12.7558400186817 12.5659548263983 12.234408697824 12.2896841331611 13.3102609371989 13.9433872295077 15.654753318268 15.5477514256401 15.5631683286003 16.2670873775615 16.2727942516638 16.3464368363164 16.5687667888642 16.9891844374534 16.9091065700908 18.2884050714457 18.6189454579489 18.6638191667772 18.8771582452996 20.1931043032438 20.2592386965411 20.4255346394561 20.4744660690986 20.4921696342951 20.4419372173871 20.5122717023814 20.5536630821294 20.3248448062047 19.5748018481957 18.4300081171542 15.853285336396 15.4728852441687 15.1858943230451 14.202449634812 12.334121791717 12.072831765065 12.0563185286491 12.0337285423954 12.024811719497 11.9725811110596 12.0893241468639 14.4474564949794 16.1109066710813 17.915979347687 18.777086782044 19.1710058812367 19.2044809967481 19.1081551176701 18.9104203092749 18.9075880681311 18.575075803489 17.8904190640748 16.756396580652 16.2559032598658 15.5943963928918 15.3757291849442 15.3774273258868 15.3012208418748 14.6508805549238 13.5515755119063 12.4269663624781 12.2029209315566 12.229781787843 12.2446030241301 12.1940146663368 12.1220850783644 11.9865935906677 11.8865536695768 11.3714642776695 10.3102038867484 9.92445519605158 9.61596379095976 9.32225097157512 9.12655383273367 8.51768052512438 8.01108427364652 7.84622210049132 7.22061059962894 7.36368313199764 7.21053865644072 6.98381538718292 7.14170538412203 7.41517756210518 7.61513039694901 7.76807700640814 7.88723920820415 8.08493039464789 9.85722188557757 9.17151404562185 8.24437059224093 9.45694693649289 8.44696134081128 8.1994980583917 8.16914107242625 8.16659068890691 8.09066358621149 8.03523823259052 8.04929105293354 8.02665446269104 8.0113768836417 8.01875117362978 7.96386999319633 7.95116950898937 8.00020813023964 8.01652850822046 8.00860950471806 7.96385383596408 7.96412360963908 7.99531357017107 7.97795147459503 7.9873368496915 7.95474459079214 7.86639419878195 7.89081539252161 7.89063883320227 7.84310151003392 7.77826408293402 8.7777183819271 11.8035153912563 11.1901247926407 10.1913504365241 10.2813129818827 10.3452935828304 10.3636879085658 10.3512458438035 9.61538496091229 7.32366189843224 6.49705256198267 6.20874024153099 6.48699716192144 7.44071265245401 7.95271232755227 8.28639832292867 8.7237181054962 8.94418482499685 10.1763495637585 11.4644031137028 12.2691282081655 12.3018352949866 12.6463512431565 12.7149117730986 12.9535025605944 12.9770565000886 12.8050894672047 12.9664095657536 13.1156344675576 13.2182713063553 13.7734088341291 13.9663355907726 13.8907885296531 13.801916727233 13.9899709307781 14.2305026518395 15.722159917691 20.0467907007146 20.1635495772173 19.4469197690732 19.6103790993033 18.6321634712853 18.9094495437085 19.0228001775899 18.7276862949398 19.0418656714658 22.1873068115146 22.5019939918413 22.365009106375 22.3308781437573 20.2052228934387 14.886418786743 14.2651304936552 13.7421463521728 12.9402083773729 12.585253744707 12.7415540517591 12.3856575794638 12.2405649333381 12.0001045806631 11.5859146733824 10.4627642719958 8.95118290958286 9.06283383093108 8.04555316452218 8.06142456639537 8.06017720674258 8.06610748094332 8.078781298014 8.09107578956903 8.08864003265803 8.0997350297009 8.10918881511822 8.07379568395128 10.431278709445 11.5122264116281 12.1367987029937 14.5517339752809 17.2670676015816 16.8821280649274 21.1465362021246 19.2429531908902 16.5926349248654 19.268271114846 19.561421836035 20.1319202628805 20.4071111177767 19.3255826515856 16.0074160410925 13.7648837071957 13.228927870067 15.1845788351619 17.9818524923576 17.045907093689 17.7161937705667 12.9018188234818 6.32938227980841 5.97594408584354 16.9839269904026 21.7194186358279 22.5962831117298 20.2699722257411 20.1837139727884 19.6336904960596 16.4129893607862 16.2050449162082 12.8340500259223 13.0508875969503 14.1415205651219 16.6833789066651 17.5711044700827 17.3144361212276 17.7601242394947 16.8553307054063 17.7156748643877 17.7274730167454 19.0707583998939 19.2553528575324 20.2432554460157 18.3959049805343 18.925204138209 18.9822270863851 -9999 -9999 -9999 -9999 -9999 -9999 -9999 -9999 -9999 -9999 -9999 -9999 -9999 -9999 -9999 -9999 -9999 -9999 -9999 -9999 -9999 -9999 -9999 -9999 -9999 -9999 -9999 -9999 -9999 -9999 -9999 -9999 -9999 -9999 -9999 -9999 -9999 -9999 -9999 -9999 -9999 -9999 20.6549155980935 25.7848838530412 27.226440405508 30.4204974161448 30.7013938878302 -9999 -9999 -9999 -9999 -9999 -9999 -9999 -9999 -9999 -9999 -9999 -9999 -9999 -9999 -9999 -9999 -9999 -9999 -9999 -9999 -9999 -9999 -9999 -9999 -9999 -9999 -9999 -9999 -9999 -9999 -9999 -9999 -9999 -9999 -9999 -9999 -9999 -9999 -9999 -9999 -9999 -9999 -9999 -9999 -9999 -9999 -9999 -9999 -9999 -9999 -9999 -9999 -9999 -9999 -9999 -9999 -9999 -9999 -9999 -9999 -9999 -9999 -9999 -9999 -9999 -9999 -9999 -9999 -9999 -9999 -9999 -9999 -9999 -9999
-9999 -9999 -9999 -9999 -9999 -9999 -9999 -9999 -9999 -9999 -9999 -9999 -9999 -9999 -9999 -9999 -9999 -9999 -9999 -9999 -9999 -9999 -9999 -9999 -9999 -9999 -9999 -9999 -9999 -9999 -9999 -9999 -9999 -9999 -9999 -9999 -9999 -9999 -9999 -9999 -9999 -9999 -9999 -9999 -9999 -9999 -9999 -9999 -9999 -9999 -9999 -9999 -9999 -9999 -9999 -9999 29.9411060841053 30.9426677463909 31.4074738231145 32.0438689570663 32.155400246945 32.2832525683635 32.2688214348369 31.285793463532 24.9319791413731 22.8139897988604 20.7297261487174 20.3661339610584 20.0742095320106 19.861157228753 19.7902906512301 19.7864332594143 19.7918763570559 19.4869146172114 19.3964901081839 19.8397826399071 19.9414860521521 21.4435456399054 22.9855373286177 26.635712522889 26.5079599299495 22.6390496202468 21.2894928130122 21.4933396885017 21.3173632614883 21.0165757413012 20.9016971827273 20.6669355906178 19.1223145959847 20.0770980601849 18.8615818757988 18.485099494415 18.4504703695387 18.3257524021567 17.5867200728665 10.7106426701377 9.64409408766973 9.40689199075738 9.62997049624919 9.58843935952011 9.51785200228692 9.38721378598429 11.7256605988558 12.7229557206759 13.5917576098288 15.54944240783 16.0526988306707 16.3526918914991 16.8499479536135 16.4099682898439 16.5705593249812 16.3523341089052 15.9634705424694 15.985117666222 15.3632313055718 15.8297099696728 15.8546761317418 15.8124477988099 15.9761881299298 15.526963355237 15.1175181965083 15.1275279046056 15.7761216471652 16.3818610214201 15.0262207238855 15.3783928658768 13.3175342837211 12.7756029583602 12.350836357251 13.9184126873357 13.2624554164765 11.4526989716246 11.4689199509582 12.7210588151717 12.69993394279 12.9138544598047 11.4267824240649 10.7258611002718 12.2714346838853 13.6830515392638 14.1418179303324 14.415279653413 14.159390316016 13.9230132626515 13.7918144256471 14.0108071930062 13.4227276957302 10.7754562012451 10.5877452747713 10.5560382128809 10.1812566387922 10.1965502897205 10.1971509212964 10.5308257527459 10.5542822583115 10.5520756789364 10.6372576227288 10.2371024201447 9.4442339432992 8.44848573483906 8.4646516602519 8.44992508618845 8.45049714044642 8.64960876784328 8.44627627446644 8.70279459559533 11.3384404191443 12.0160417237905 12.312576952852 12.2499312138694 12.0898960688193 12.3755228868565 12.4650661504909 12.4689241662195 11.9802962977064 12.1184023252768 12.2512112224923 13.0752340759167 12.9232201593123 13.2296916449568 15.4217487381471 15.6589335445494 16.0019291501094 16.6211952793252 16.8732966032757 16.8032371550387 16.8166393289377 17.0493828565072 18.1002465669758 18.1452078535671 18.6599433651962 18.6783269236715 18.6279108768152 20.0132311481844 20.2677042103645 20.3254905899397 20.4208789006994 20.4428720548052 20.398625762722 20.5600495552349 20.6556467255423 20.6827996697416 20.5255500011332 20.0887942455604 19.0906723171306 15.824952842103 15.5637072147035 14.9947980571048 14.4762680173531 13.3505377971185 12.1092268063832 12.1022217576167 12.0850214585824 12.0586109703163 11.9697421675142 12.8734030189263 15.9401697180435 18.3488870280233 19.2638149315066 19.4121993413321 19.4406321412085 19.470047057723 19.5163158698235 19.5508894897513 19.4797446836783 19.4442074448734 19.3320967228093 19.0695430731226 18.7933278468612 18.1544547130522 17.3351054818717 15.7855984671034 15.2955487811355 13.9263482441798 13.0161868027851 12.2195017284074 12.2354027574234 12.2228738253728 12.20257644845 12.1835928222985 12.0461705064388 11.8576037341276 11.7008093779381 11.1007606386697 10.1785349601864 10.0753005077445 9.84123334177527 9.76046562108601 9.56850063179728 9.14111931290455 8.66223057681228 7.95370503753692 7.72321279627666 7.71957453203338 7.71580118793032 7.71330463118345 7.78878791740699 7.78050272581752 7.9042624345018 7.99819388503889 8.12313428665413 8.18553967327322 8.51434697963896 9.15284270000798 9.11772147091429 8.22686018262595 8.23248484115456 8.2048813231465 8.20076459864846 8.16997516134643 8.15375345587226 8.11413410354003 8.12113624650284 8.10557899353424 8.07546182971321 8.08710628723529 8.07193179577109 8.04870587198157 8.04158435814299 8.04126819751122 8.0305844454621 8.0076110473474 8.02724144905042 8.00248849311216 8.00497781169342 7.97655545722329 7.86370410942179 7.84494429560812 7.83428856202991 7.81895380495107 7.90154857598021 8.63607583022168 10.8117829879461 11.6252973750623 10.0402295277992 9.88053819892713 9.99586539027598 10.0022842551697 9.62702080409067 9.52856854135141 8.22316636662098 6.59920833091949 6.19291621268552 6.17881464112846 6.36003288457077 6.66809376001269 7.45804742172802 8.2562577914798 8.66949393873098 9.21182551926848 10.93702350742 12.3743529070388 12.8430097526922 12.8719733794244 12.6736654727503 12.8760717147012 12.9111377859831 12.5519554126506 12.0252865698376 12.0445164981963 12.188707688492 12.2855663023205 13.0492414045647 13.1368804394141 12.4518298829223 12.5181041875389 13.2614428897562 13.8977446177863 14.4947321248308 20.0919525715551 20.544479101591 20.4743727498135 20.3630532559147 20.2598324522128 20.978332974604 21.2857618615175 20.9318876213692 19.6528144033502 21.9212830400741 22.4403133042875 22.4391423716036 21.3375784616952 16.3203897159192 14.5180326592667 13.0754490966865 12.7017792696537 12.6233846436258 12.5348449876576 12.4923849899094 12.3768939116386 12.2206428821829 11.9663838027606 11.2703702246224 10.6625624911991 9.58596632492811 10.136389716184 9.82778881324892 8.24211175792242 8.10242915360326 8.10381657005399 8.10280317425552 8.09483933821125 9.11678652137957 10.0699456680024 9.81628191170218 10.5362780239112 11.7338237217943 12.3515060033594 14.6083989413246 17.4135036371126 19.4999046320465 17.7256730777932 22.3061065267805 21.8131882611772 19.0302226471524 18.0790005738116 18.3961905802269 19.1623800261987 18.3274588033259 17.6396818149509 15.891410974263 9.43883960455776 3.15670941334953 7.25650247053108 12.8448056093583 11.3020367623529 12.0640935369555 3.8368835654626 3.64999303476195 4.05872662328797 14.1937854171687 20.8629235660873 23.1588246723092 20.356598503298 20.3438224538182 20.4913295910519 19.3531519347913 16.6212256143325 13.0727804628692 13.0011816989119 13.1118157421613 15.9319743097158 17.3197037151631 17.1941838288995 17.7763075590739 17.5606922924577 18.0310639065567 18.1666936349458 20.5859732214722 17.9116182458337 18.8112569898765 18.7687359275903 19.0801724897893 -9999 -9999 -9999 -9999 -9999 -9999 -9999 -9999 -9999 -9999 -9999 -9999 -9999 -9999 -9999 -9999 -9999 -9999 -9999 -9999 -9999 -9999 -9999 -9999 -9999 -9999 -9999 -9999 -9999 -9999 -9999 -9999 -9999 -9999 -9999 -9999 -9999 -9999 -9999 -9999 -9999 -9999 18.166665298891 20.2067529542421 25.6227306854565 26.06497316686 29.6354264490487 30.2115463713771 -9999 -9999 -9999 -9999 -9999 -9999 -9999 -9999 -9999 -9999 -9999 -9999 -9999 -9999 -9999 -9999 -9999 -9999 -9999 -9999 -9999 -9999 -9999 -9999 -9999 -9999 -9999 -9999 -9999 -9999 -9999 -9999 -9999 -9999 -9999 -9999 -9999 -9999 -9999 -9999 -9999 -9999 -9999 -9999 -9999 -9999 -9999 -9999 -9999 -9999 -9999 -9999 -9999 -9999 -9999 -9999 -9999 -9999 -9999 -9999 -9999 -9999 -9999 -9999 -9999 -9999 -9999 -9999 -9999 -9999 -9999 -9999 -9999 -9999
-9999 -9999 -9999 -9999 -9999 -9999 -9999 -9999 -9999 -9999 -9999 -9999 -9999 -9999 -9999 -9999 -9999 -9999 -9999 -9999 -9999 -9999 -9999 -9999 -9999 -9999 -9999 -9999 -9999 -9999 -9999 -9999 -9999 -9999 -9999 -9999 -9999 -9999 -9999 -9999 -9999 -9999 -9999 -9999 -9999 -9999 -9999 -9999 -9999 -9999 -9999 -9999 -9999 -9999 31.8104713404758 31.8068931102402 32.0473602235078 32.0318391051533 32.4060344610996 32.512230469198 32.6454525539861 32.8552388681946 32.821610742212 32.4442850607857 28.3782970517983 23.200107085661 20.6778356566074 20.1207917475006 19.7072975571283 19.532005795529 19.6605583929437 19.6745188724366 19.68395723984 19.3478299766793 19.7922284853668 20.9619147917852 21.4930718854875 25.6072659197277 25.8862000757749 26.3583720508239 26.3798011882029 24.6463675695294 22.2189912322579 21.9470943347702 23.6787831782795 20.4149836345461 20.5606292422365 19.136584343628 19.0460640021983 18.9179063483306 18.6807582060751 18.2448292323189 17.9729288592762 17.750333196287 16.6869177714323 12.5330662354909 10.8794558617913 9.42691563920895 9.280871170196 9.3660887637336 9.49806789783967 9.74902419331066 10.2719184053101 12.3946892668345 14.4987684879483 16.0198460302488 16.6364956637717 17.6642804154022 17.7324834397329 17.0637562627218 16.6595671113472 16.4444070706274 16.1984173009413 15.6811068689202 16.2632154613791 15.9750870042771 16.6124597838206 16.5890355754838 16.3849583073889 15.5362989599228 15.668264980123 15.6643139000732 15.6688395346565 15.5723914752861 15.6307756830351 15.7465581996681 13.474394369642 13.008850267935 13.30306837066 13.7988620967558 12.8159742923114 12.274882647177 13.0399730806925 11.6730240357783 11.6626943946298 11.6580381924002 10.9526936018245 11.9697512333784 13.0354703455015 13.714846248192 13.7240330687271 15.1362982883569 15.6047979636646 15.2340182786843 13.1486157621504 12.6626348682784 12.9198651722119 12.3530782339943 10.8536863310406 10.7846385889216 10.7515766041429 10.5767008155031 10.6680757060892 10.7520216791179 10.7474473132251 10.7444929381879 10.6800071174173 10.4632995364859 10.2765138550345 9.94657664798093 8.51319175612375 8.45158448243466 8.43824343698085 8.4328406176735 8.45146529471825 8.40988396894186 11.1122577803018 11.9122811528852 11.9845850819345 12.1285935874745 12.0284964452199 12.4102643292293 12.3062385334488 12.3385998383726 12.2604264229722 11.2642834700132 11.0551255098177 12.4957807929956 14.2644809272934 15.8493282745137 15.6907397940575 16.4571766727152 16.6642093349292 16.783157969621 17.8469710071577 17.1225690077766 17.1031884093456 18.1272850888756 18.136433124338 18.3462715618063 18.486012615258 18.7008224627396 19.4896956267033 20.1846431452022 20.1534557352546 20.2573679538126 20.2672504307898 20.2851956492081 20.5002298933184 20.6374607129344 20.6644846507161 20.7372094444751 20.7323619425691 20.5392162509331 20.3519504524775 19.8893511861933 18.4677394966841 15.091018216282 14.6080612786954 13.0234282468177 12.3743493752073 12.0840306218249 12.0943644820319 12.0315645116481 12.1679287580706 15.251008671295 17.6811641219537 19.4240460637769 19.517723557659 19.430639728738 19.4849159366719 19.5515440050703 19.6386021877843 19.6704649539377 19.6964861641569 19.6957529102431 19.6629913170093 19.6578593184671 19.5019080783798 19.3807879429995 19.0576808854057 18.4990273398853 16.4568582511562 13.4757288438872 12.1464016455439 12.2125372280869 12.2049274174571 12.2183547684795 12.1624093957535 12.0376934997072 11.9342108763013 11.7604913564186 11.1521968156849 10.2573502444296 10.2091140277979 10.1356658979418 9.93021807826032 9.79984897249405 9.61352810060717 9.37195770694381 8.94664314299478 8.30803621233507 8.07845684369449 8.03073876972336 8.03073876972336 8.03090558724447 8.03107402258794 8.01871720766162 8.16805800762089 8.15268678169281 8.23197146676354 8.27186376233256 8.28803312672242 8.27006672803322 8.24176770353327 8.25416835508921 8.24907668045759 8.21253031311916 8.2014858034133 8.19132791399541 8.182047638791 8.15691961946411 8.14618934609288 8.13298181329518 8.11037797478233 8.09822409894744 8.08045416334253 8.09025918551002 8.06681495155302 8.06972727499757 8.05156346688177 8.04341382998547 8.04296582470364 8.01594760712758 8.02424158027258 7.9905507698867 7.98630132090571 7.88960854347491 8.49326561938347 8.98141571586796 8.01370896168041 7.91508963079807 8.78788539641972 10.2807389595448 10.0349390448462 9.00802059792937 9.03248921946259 8.87559743359623 8.59450484200148 8.44798279135328 8.05010269563786 6.57227234651432 5.37205755870245 5.30238850131389 5.77329035039954 6.44174513183626 6.9944371885977 8.17149908045191 8.88971043242899 10.5498405263472 11.2324784014104 12.8974738034702 12.9220263654736 12.9660156698306 12.6197597840555 12.6336138360051 12.0844063112846 11.7667789469949 11.8164780758968 11.8309042611983 11.9537316416112 12.037271710328 12.1697313744147 12.2047301488171 12.2559272739192 12.2797110149462 12.2642854319803 12.2997048054693 13.8527046590598 15.2471873183271 16.497631363298 18.7659966716787 17.6412969469692 19.470336747656 21.1321916592631 21.4486362394236 21.6596464988596 21.5711547927869 21.9894998088891 21.2817802420038 20.3373141600584 20.2804688066901 18.1006267545197 14.0715096333431 12.7238760780865 12.6148262954054 12.5068162947898 12.4252692611512 12.4000189296189 12.2842386353483 12.0156180541971 11.6639311747754 11.5112742300973 9.94865308849364 10.1164427529125 10.5394849121298 11.7250711180272 10.4982383868458 9.16556986682831 8.15062215678104 8.1289072915073 9.15316046081511 11.0004589803285 12.2003559937532 12.4174373612441 12.2820427625905 12.4776238574127 13.7231319430626 16.0543084557997 19.5825077822187 21.0816321275017 21.3071156047397 23.0930251603787 17.4876971083178 15.3756512862664 17.3115412027042 17.5485409254615 18.693609085769 17.2067392389515 13.8446715654275 12.0054885457003 11.9750574783356 7.82771345436507 14.2592995584414 16.1312260660503 17.5765380395456 10.9973758345843 9.46296489137464 11.4160885946018 10.9292919410242 11.4206984697527 20.9922088919466 22.7246151096086 20.2665096507832 20.5420244868565 20.4028439582944 19.3708756414171 16.6346834253596 13.8381561228863 15.6989318368898 13.1249108140166 13.2185525593223 14.8520171747909 18.1777693971127 14.5155111092956 17.7694613940274 17.9374003312971 14.8686949704215 18.398168883893 18.4173231564946 18.1848093528896 19.2105078860936 19.2118685852051 19.1669003174156 -9999 -9999 -9999 -9999 -9999 -9999 -9999 -9999 -9999 -9999 -9999 -9999 -9999 -9999 -9999 -9999 -9999 -9999 -9999 -9999 -9999 -9999 -9999 -9999 -9999 -9999 -9999 -9999 -9999 -9999 -9999 -9999 -9999 -9999 -9999 -9999 -9999 -9999 14.8620274955123 17.2696318858896 24.2174750872036 27.6776547872046 26.980708443651 27.9228810744572 28.6844420604765 29.1801784345604 29.4814775224894 -9999 -9999 -9999 -9999 -9999 -9999 -9999 -9999 -9999 -9999 -9999 -9999 -9999 -9999 -9999 -9999 -9999 -9999 -9999 -9999 -9999 -9999 -9999 -9999 -9999 -9999 -9999 -9999 -9999 -9999 -9999 -9999 -9999 -9999 -9999 -9999 -9999 -9999 -9999 -9999 -9999 -9999 -9999 -9999 -9999 -9999 -9999 -9999 -9999 -9999 -9999 -9999 -9999 -9999 -9999 -9999 -9999 -9999 -9999 -9999 -9999 -9999 -9999 -9999 -9999 -9999 -9999 -9999 -9999 -9999 -9999 -9999 -9999 -9999
-9999 -9999 -9999 -9999 -9999 -9999 -9999 -9999 -9999 -9999 -9999 -9999 -9999 -9999 -9999 -9999 -9999 -9999 -9999 -9999 -9999 -9999 -9999 -9999 -9999 -9999 -9999 -9999 -9999 -9999 -9999 -9999 -9999 -9999 -9999 -9999 -9999 -9999 -9999 -9999 -9999 -9999 -9999 -9999 -9999 -9999 -9999 -9999 -9999 -9999 -9999 -9999 -9999 -9999 -9999 31.9821030671159 32.2276352235655 32.2395540663154 32.4549677061368 32.4969519262271 32.6516940521108 32.8362950360924 32.8937858847696 32.5083978007789 27.7554952308004 22.8053324023875 20.053066390496 18.8548895845828 18.6425314676307 17.972903828414 19.2490291932399 19.5434447526684 21.0911158165581 19.7647513239595 19.843640859337 26.0708094958042 26.3783494492567 26.2748718234699 23.1750821773885 23.7860773269128 25.9121682836297 26.24188726838 26.1854738211449 25.6450266315088 23.8687177295958 20.5452564780468 20.7898579291043 20.6728801110807 20.425708994027 18.7229350508157 18.2594339042632 18.0266984303583 17.4852651021418 16.978064820298 15.1743320857683 12.7698651843721 10.9025192984843 9.23967804821623 8.99077364842097 9.35120530273091 9.62577150619807 9.83408163336405 10.4455615064578 11.3463544013022 14.5822149702754 15.9237402144209 16.6826867715985 18.0556889094184 18.1514487783988 17.7538494473134 17.1165016173818 16.8010647317611 16.5012532086853 16.2506839141726 16.2983765830435 16.6049443343504 17.1152053687938 18.4947287771261 17.6123903813475 16.1928700759586 16.6529060238008 16.5209192405275 16.252955928949 16.3688397425079 15.6165650806323 15.0034958689858 13.4191502030692 13.6939125196999 14.3294084374118 13.5969995507659 13.0687461058101 12.4636730530297 12.1139585762402 11.8824376570801 11.8864013237189 11.1596240290742 11.1400394608031 10.917900059541 11.1489314459435 13.4806513530419 13.6762609464579 14.2041079268971 14.4088552161968 14.5663300627279 14.0440819933321 13.0241217152376 13.0248374740498 12.9878526360966 12.6635674269659 11.099346921862 10.8949588391897 10.8510424866047 10.8436223751759 11.0473916865658 10.8626797935946 10.855082347685 10.8443289273008 10.7228716721774 10.4850899393086 10.2749054287954 10.2510361226347 8.54714323876533 8.52446215578528 8.52386645277628 8.43463005865912 11.5351612979698 11.0642918980908 13.2729419735971 13.4321792828615 11.7497416227749 11.8439372831004 14.177282208806 13.7784279344318 13.9658535717982 14.1217678614198 14.1858009757569 14.4643983739726 14.3874960251164 13.7130374342484 15.8737331661259 15.3417991745401 16.2490407411869 16.2383341429081 16.6544578062636 17.7243454147531 18.0964223968606 18.0909182484237 18.4681208605984 18.6081062947948 18.5538840780354 18.6770478942377 18.6881583571788 18.9027275973493 20.1273897572603 20.2634005343679 21.6881250824788 21.1639508313343 21.173484295108 21.2537961975071 22.4350398332627 22.6765378301162 22.1464434659061 20.7264617667037 20.7207595553988 20.6653149322338 20.5689753718778 20.0970238063428 18.5509823067241 15.047385559089 13.5940128276129 13.0079621154496 12.9663857133695 12.3065431681183 12.8164412009383 15.3510993818009 18.5309212682509 19.1443335000872 19.6354764077337 19.6126190298223 19.571883663086 19.5526225438381 19.7421743930042 19.8110799243232 19.8538364082651 19.7634333461588 19.7952667220224 19.8088642771451 19.8626055796882 19.8614791455375 19.7848288887288 19.6825770984001 19.3826274869127 18.3901507418213 15.0982172972935 12.2952082210392 12.1536418473844 12.1777428474541 12.1324342917706 12.0449643688707 11.9590088883797 11.573696141686 11.2072581614647 10.29109514034 10.2356692564856 10.1504286235577 10.0550385444454 9.95101711863208 9.75675343544942 9.54125514905875 8.51194731396009 8.2196382415287 8.24892472278681 8.24875156613312 8.24875156613312 8.1891852039211 8.18935712188771 8.18261465717352 8.182789881398 8.19746518721863 8.23925731673486 8.26334944827377 8.30160230404983 8.50572495129866 8.27634478546357 8.27450733251271 8.27469627701625 8.25856389371698 8.22505379898501 8.16558519937045 8.20641195025142 8.19206001023498 8.16373657318001 8.1666537839614 8.14547045742527 8.12204070074135 8.10699915333787 8.0985878645139 8.08972294099919 8.08146448696008 8.08179215673417 8.07293446603018 8.06429472514995 8.04912436145116 8.04149408582091 8.02844178934557 8.01606897634501 7.98280955888145 7.91395427846587 7.83418513367897 7.82744449634674 7.81642646358152 7.805608585626 7.90894900282242 8.56865005090839 8.45110460728048 8.46302791466352 8.46450480686519 7.88455324747711 7.80982883832937 7.64571779065277 7.96894571315156 6.95635655372724 5.23525613139478 5.18100494235619 5.35954194618496 5.98358939635492 6.75026628576845 8.1159319239338 10.1452849963625 10.9028724307149 11.4478674286392 12.5994510921428 12.7380635367026 12.1040199547281 11.8740195069552 11.8088462372143 11.8675722098329 11.8559160711121 11.8636628657504 11.9026402382743 11.9849301207932 12.0266022557701 12.11234343226 12.2456271365075 12.2305026494453 12.1640629129201 12.0592183374385 12.2171064364597 12.4912464268674 12.4938497029467 13.2284922177489 12.5712091043727 12.6633280509634 16.1985324638158 20.6709736928552 21.5916384288424 21.7949776857715 21.9068856205081 21.7593478770458 20.7575368716193 17.7920381019308 16.2308338871417 16.1632035984451 15.1617899358529 12.7359600116578 12.3870249398669 12.1867722649849 12.190264649036 12.1291232027474 12.0306235267274 12.3039504191791 11.9037187043072 10.2079127240175 10.3210013635447 10.7033544600613 11.9064552728401 12.5018968180561 12.5212718888559 10.6420937261306 9.96482492898277 9.66931749188831 10.1153330514112 11.7385679077825 12.4625049541031 13.948734904842 12.5417549543472 14.0968905473445 15.4819166634364 21.626042395581 23.1880057967469 20.0913599770398 21.2478366804669 23.1122321959455 18.6883995670714 15.1673707907989 16.0116577421378 15.5974933872248 15.7054322312391 18.4849473432185 16.9043707185183 13.0615785875606 14.8952896786548 12.200032671687 16.0029768867593 19.9769696199059 18.4722555480899 15.3808966094813 15.6472769657598 14.3824417181871 12.5152563011473 13.6725412349681 18.5579580884698 21.6699612694278 23.5623128391266 20.291204512575 20.2119719545234 16.2187271805154 15.9514197784089 12.8220675805248 16.8895486554006 16.9873091169681 13.1566692293436 13.2751003089491 17.5361284012025 17.5295997480226 13.7694556644128 15.4156815522719 18.1331260029417 16.4133021065022 16.254219828086 18.5501776140502 18.629409688553 19.2111548504011 19.1244726989963 -9999 -9999 -9999 -9999 -9999 -9999 -9999 -9999 -9999 -9999 -9999 -9999 -9999 -9999 -9999 -9999 -9999 -9999 -9999 -9999 -9999 -9999 -9999 -9999 -9999 -9999 -9999 -9999 -9999 -9999 -9999 -9999 -9999 -9999 -9999 15.0119442926874 19.6610928431902 26.0763637204885 16.9739013879166 17.2697235675951 16.975327092997 21.9437945046752 27.5667969616934 25.4318994437228 26.7135335606255 25.7776139115274 -9999 -9999 -9999 -9999 -9999 -9999 -9999 -9999 -9999 -9999 -9999 -9999 -9999 -9999 -9999 -9999 -9999 -9999 -9999 -9999 -9999 -9999 -9999 -9999 -9999 -9999 -9999 -9999 -9999 -9999 -9999 -9999 -9999 -9999 -9999 -9999 -9999 -9999 -9999 -9999 -9999 -9999 -9999 -9999 -9999 -9999 -9999 -9999 -9999 -9999 -9999 -9999 -9999 -9999 -9999 -9999 -9999 -9999 -9999 -9999 -9999 -9999 -9999 -9999 -9999 -9999 -9999 -9999 -9999 -9999 -9999 -9999 -9999 -9999 -9999
-9999 -9999 -9999 -9999 -9999 -9999 -9999 -9999 -9999 -9999 -9999 -9999 -9999 -9999 -9999 -9999 -9999 -9999 -9999 -9999 -9999 -9999 -9999 -9999 -9999 -9999 -9999 -9999 -9999 -9999 -9999 -9999 -9999 -9999 -9999 -9999 -9999 -9999 -9999 -9999 -9999 -9999 -9999 -9999 -9999 -9999 -9999 -9999 -9999 -9999 -9999 -9999 -9999 -9999 32.3358822699607 32.3512610357326 32.4066587441268 32.4070635451523 32.5017564003173 32.5551092358673 32.0425704811429 32.3258803908669 32.8227412751414 30.5681334478744 23.8690247153306 20.1438731249249 17.9931139207916 17.4660751660156 17.5019901212232 17.5545356509107 17.6735719461021 19.4420823549083 20.978514568179 19.7755858517205 21.4255474483527 24.5346418750806 24.7143323260033 25.5511263849741 23.3941720228849 22.9838850752768 26.3907323158097 25.9597041105635 25.4970568655351 24.2574582895788 20.7311905386724 20.8930556510288 20.7146756299126 20.4406417427495 18.6320462623346 18.3173843655815 18.121557751693 18.2206808487647 17.9881403266724 17.4053498571021 16.4032657423857 14.386378489869 12.9869468505113 11.550704866008 11.0312289162763 11.4437824192807 11.2929570708754 11.462642135319 11.793699512472 12.4726279794982 14.5173902034013 15.9104995319034 16.4859296444218 17.8734184257137 18.4406318483272 18.2286072141653 17.9077546493439 16.725424340819 16.5887740819085 16.4925345988252 16.2547696584867 16.3414390909813 17.1501544724239 18.571733207827 18.1991195532962 18.4740012558699 18.7716219351271 17.9965113411785 16.9108196937318 16.7775327904104 16.3675366755153 16.3767844943925 16.3109095095493 16.4734642553535 14.6718503814158 11.1053442227037 11.1685397206613 12.0961453463416 11.3990355999713 11.2184066791154 12.9379017363188 10.9706279907197 10.9744241234473 11.9644980573502 12.416392026877 13.7725116474933 13.1057310241979 13.275841260077 13.3603746022466 13.4440001293816 13.5276859333981 13.5313870883423 13.2523146035159 13.1615565251731 13.0433948530982 12.6970210884556 11.9798758178709 11.1369214749009 11.9170633326735 12.2995951838209 11.8594847079875 10.8865141822764 10.9050306523813 10.9108736654127 10.7966563137731 10.6417372612109 10.2975517938522 10.2814225929444 10.4275449428007 10.38878938702 10.6357388338341 11.10892851544 13.1719450576317 14.29941122938 12.4277910860065 12.7358163723041 12.9563730310194 15.9902946754473 15.5478562622376 16.2072102877132 15.9754904995507 15.3327040616234 16.0109186581436 15.6353381954843 13.0972306166667 13.3232253791884 13.3883275211812 15.1003982070441 16.2361225136348 16.5301523278045 16.8461992625883 16.8501929486872 18.1959020342865 18.4796385575068 18.5975364299806 18.6229634388543 18.6949936461309 18.741815942175 18.7617979500355 20.5783890146764 22.4014931644265 22.5607929711371 22.3744285331911 21.8677519662101 22.3388070255233 23.138658174102 23.1394275700027 23.1606968284292 22.8471836234254 21.8104993106096 20.7686015916758 20.6711191932189 20.5644920849683 19.8257488364964 19.2292591546798 17.4360008466336 16.1501049125917 15.9542551970972 15.2222208803557 16.9503976523126 18.0111179723198 18.7721001423423 19.6407176513232 19.799601476962 19.7890765233624 19.7617151726503 19.8819491845619 19.8447614968467 19.8431926709524 19.943960143529 19.8353137419646 19.8550780278515 19.8438909497251 19.9526914867282 20.0058153459569 20.0184822243768 19.9361485151901 19.6622142357726 18.5480734236581 16.4937312092679 14.3680217472019 13.6723400659871 12.1856159790523 12.1223150064511 11.9398984460552 11.5362206900095 11.1871394586706 10.2229889239419 10.212650921009 10.1373562067788 10.0207174089849 9.86049003742468 9.85713167724102 9.61780047834277 9.25556210560716 8.59934135815596 8.35166142888227 8.33125426148549 8.34943531602316 8.33107793902053 8.31251694967735 8.31680723133188 8.29549686019661 8.26758873935574 8.28360023332178 8.31094255305923 8.29266263606065 8.31620103373722 9.10592267251394 8.45829888273828 8.21313720111417 8.26044523244981 8.26252679807879 8.24399157182165 8.22097856114374 8.20360016827353 8.2006470231802 8.17743026856655 8.17383097171261 8.13187925904137 8.12077952645684 8.09599481403874 8.0958298026038 8.10448518266029 8.09592248167928 8.0763446003259 8.06841651107873 8.05544312035932 8.05857214007313 8.06172898933739 8.03760354368077 8.02062338029604 7.99378584971183 7.97631779365295 7.92840815440812 7.87724053544447 7.86749022677894 7.88629464310288 7.82024632293236 7.80662940793982 7.82176112120376 7.80500758206928 7.78377962481198 7.75796179528341 7.67097967216174 7.58191341734809 7.3938385843638 6.79642523586633 5.53565790720736 5.23415397875815 5.26084123607956 6.08877580445261 6.92326003337196 8.75946314888165 9.8466987500714 10.9130964988454 11.3463656159416 11.5949824770986 11.7779639324293 11.8124347370314 11.81813900326 11.815929697427 11.85125508609 11.8333951926562 11.7451429604353 11.80967400255 11.9164169546254 11.8343704109172 12.0407187532884 12.1372917470845 12.0224915797237 11.9013802854235 11.7329673443097 12.0111841216884 11.8756891703956 11.7426462242529 11.7183032474841 11.7832388915916 12.0166892759231 13.7554292253298 19.6049105658182 21.5100340984138 21.6557673831197 21.8280860520689 21.5482569727391 20.1637872310174 18.4343991686485 16.3674929829931 15.7954596479776 14.3995629800074 12.4161783475465 11.7755395102105 11.4608669058934 11.4114433961969 11.9066760431828 11.4163230024666 10.3639257531502 10.2733639024324 10.701476779074 10.7596797096523 11.578481744309 12.3999562427165 12.6213259449164 12.6200496321979 11.9698563033861 12.1964294830938 11.9010416238083 11.420364539032 11.8575928454754 12.593563669447 18.5790455017959 14.0819553404511 14.2965976950977 17.7140630266682 21.3197944263039 21.3394647030381 21.0250971181229 20.9583101709552 21.1804726813702 14.5516808804302 13.8786761165005 14.5236363666588 12.6829176789854 12.6540718296086 14.1432282412284 18.6847691547264 18.6769565877292 18.9636246704292 16.3069492388032 16.851911803073 21.0302379208011 17.5806189444156 12.6295126863573 10.4765741423813 10.4504511076797 11.2460479593877 9.47593096938028 13.3292632475175 19.1821209408699 22.2275519294076 21.4481517462284 19.8840928624097 16.0991004233838 15.6696854223686 14.1296967032676 16.7341546142301 14.8372436630464 13.0848371019484 15.9366943836476 13.4214689344124 16.8564984821605 17.1070132914863 14.9564625199267 17.8448844326064 17.2961846539338 17.1728983587665 17.0522119987112 18.4392654017213 18.9829102026641 18.9870217317445 18.7609712635577 -9999 -9999 -9999 -9999 -9999 -9999 -9999 -9999 -9999 -9999 -9999 -9999 -9999 -9999 -9999 -9999 -9999 -9999 -9999 -9999 -9999 -9999 18.0143200118125 17.8629415963831 -9999 -9999 -9999 15.2583071970747 15.2428430183441 15.1692536226999 15.1074444718343 14.4481767971237 14.4003010239325 14.899985172074 14.1526376894057 25.9404874326477 19.2959640530718 23.1551380977951 16.0071603687632 20.9665384376231 19.8571644443244 23.4567175278136 27.196993421867 27.7037119912296 19.662044386632 -9999 -9999 -9999 -9999 -9999 -9999 -9999 -9999 -9999 -9999 -9999 -9999 -9999 -9999 -9999 -9999 -9999 -9999 -9999 -9999 -9999 -9999 -9999 -9999 -9999 -9999 -9999 -9999 -9999 -9999 -9999 -9999 -9999 -9999 -9999 -9999 -9999 -9999 -9999 -9999 -9999 -9999 -9999 -9999 -9999 -9999 -9999 -9999 -9999 -9999 -9999 -9999 -9999 -9999 -9999 -9999 -9999 -9999 -9999 -9999 -9999 -9999 -9999 -9999 -9999 -9999 -9999 -9999 -9999 -9999 -9999 -9999 -9999 -9999 -9999
-9999 -9999 -9999 -9999 -9999 -9999 -9999 -9999 -9999 -9999 -9999 -9999 -9999 -9999 -9999 -9999 -9999 -9999 -9999 -9999 -9999 -9999 -9999 -9999 -9999 -9999 -9999 -9999 -9999 -9999 -9999 -9999 -9999 -9999 -9999 -9999 -9999 -9999 -9999 -9999 -9999 -9999 -9999 -9999 -9999 -9999 -9999 -9999 -9999 -9999 -9999 -9999 -9999 -9999 -9999 32.5706307269333 32.5506496517019 32.5563007909299 32.4988661659603 32.3193487403412 31.2110302007709 29.2968106361828 27.9295716252017 24.2197345103308 20.2664424963516 15.9405016571756 15.9539473031767 12.8830106243774 16.0724948787762 17.2556023141019 17.6247362119396 19.4012897180366 21.1973410373896 19.8347425892848 21.5838937186141 25.6240665265479 24.4514915338169 24.6137354525052 24.9739061243823 24.2470595399681 26.6420008780371 26.3796279235775 26.1553200776344 20.8652697473262 20.5786139260584 20.3240363261518 20.5012926736558 18.6625173409507 17.8660997531622 18.0924216947255 18.0509083010161 17.8834562557707 18.2771393093179 17.6842301834897 17.6336817340502 16.6774641366721 13.4648257188504 12.3086388829319 12.2119004807272 12.1876843837957 12.1300872496722 12.1066367005296 12.4575586216141 13.036642984738 14.1346873090655 15.1728994989584 15.7377560891652 17.8436480074334 18.3414605650463 18.4459539979308 18.2232363168236 16.9027325465604 16.5402191986607 16.5625786806043 16.2902331312672 16.4986569286693 16.636856566623 18.6556345082366 19.2298110813144 19.1159971583311 19.247842958809 20.1918006774766 18.9792840632556 18.8619306008541 17.2340857695118 17.2784016938558 17.2598220180259 16.7284656443161 14.6730205660148 12.220334903728 12.207190050779 11.9729545601668 12.2633408540935 12.6900112734137 13.8359232309059 12.4349771306065 12.4534074337873 12.7106133014994 12.8818340016202 13.4162093614716 13.4176802499359 13.5150250446632 13.5622513820535 13.3378318776907 13.3807755108762 13.3742587920099 13.3794110571482 13.312561491471 13.1832211854273 13.1224968720384 12.9204579617592 12.7133099059187 12.8346648322124 12.8391284877212 11.8970279505685 10.9104535608824 10.9305248350167 10.9252898639832 10.8161051030439 10.7561109445258 10.7281969915588 10.7479854931949 10.7524186303608 11.7166508894656 13.9316451517009 12.3247758569672 13.2390842035907 12.176746135104 12.0930725135168 15.3976885318676 16.0785460140219 15.8174874718851 15.8880405261279 16.723100642331 16.0358604598794 15.6164675671223 16.1865876351141 16.3551217163511 14.4371584309562 13.4346248375735 13.4874122503356 13.4616750807562 14.9939711273148 15.8013174484358 17.3090897714724 16.0475419306356 17.8368842325734 18.4072118565145 19.5214543126313 19.6406497197439 18.6199558444043 18.6733982892118 19.7759872019424 20.8758483807618 22.8174641116759 22.8932768444537 22.9030460081554 22.95197932619 23.0666190278124 23.3112046641072 23.2883309439781 23.2620775425918 23.2253235085636 23.1038418784754 21.8828457759972 20.7748369182149 20.5894839243237 20.5087987151849 20.4472032484977 20.3647007832609 18.2863252975501 17.6308503235769 18.8303076363415 19.1845020135196 18.7876379675422 19.6203587406152 19.7868363855153 19.6559600688331 19.6449564679572 19.9064830187105 19.8518870689095 19.7351156534938 19.8532664153886 20.0041609846627 19.8662796054855 19.727011090377 19.8144766435871 19.9560434686782 20.0703216337291 20.1472346038249 20.0628219283364 19.6470020288736 18.8398174006183 17.2635604889168 16.2209710826974 20.237537269453 14.4266125425106 13.7696627929697 11.9721009753609 11.1713116000989 10.1855903222542 10.0627845958974 10.0744367203185 10.0727666181778 9.92000319886917 9.6728841620215 9.67488533158707 9.31164153572402 8.66068261065029 8.39692537438521 8.40756807848948 8.41913178578781 8.42485375598278 8.41145820625906 8.41145820625906 8.39434181161776 8.37782259953705 8.34296633935395 8.34314913208903 8.34628369908167 8.3533519128612 8.34385771296158 8.32633892405667 8.31082243206646 8.28823361187034 8.27422161830651 8.24748583636851 8.22778406286236 8.24227184877746 8.22530216954512 8.21422443388513 8.19042009011239 8.1666936676909 8.12576065057798 8.09929504832016 8.09003246292507 8.07428954686025 8.0741261566947 8.07146863414921 8.07130828133575 8.07480807613368 8.06613953107951 8.06583352874648 8.04670314629609 8.04797277000667 8.01409436691746 7.98973156523906 7.98958976450152 7.95821169451502 7.90954440411884 7.90366900976951 7.87655774570796 7.84954830989097 7.82561423842752 7.84568053364921 7.83791255918013 7.82480360559426 7.78688908504284 7.73890321878371 7.68079269399928 7.54338492090029 7.32775542377044 7.14519078217641 6.86404471615137 6.41247129760418 6.64816964302523 8.0928931497581 8.99352583000547 9.56504827812708 10.7144629185272 11.2238871657256 11.4940005943317 11.5587978846359 11.7600506610886 11.7546331520124 11.77431220797 11.7651018083176 11.7426705634774 11.7153394028219 11.6830346528446 11.6649320131383 11.6708926578512 11.6902021840685 11.8862511946843 11.7274625977815 11.3959238918243 10.6714984412758 10.6725036097593 9.14693603857338 9.14212086137897 9.72003733357107 9.11427470298968 9.16388746110725 13.141545679124 16.4365296139122 21.476463347186 21.6387640726008 21.3044047420781 20.8617316608928 18.7732632895996 17.0586140381484 16.0205228198796 15.0195847125344 14.6215128773581 12.6998219481081 10.6452337931391 10.8555775647589 10.1307103269237 10.1493676979131 10.3396234653661 10.4712075143783 10.5513701101274 10.8219609826618 11.6691801825381 12.0861923758156 12.5989686086201 12.7038795297419 12.6839817631864 12.6678510435261 12.6421892770946 12.7061312512205 12.6476780297403 12.6491075774617 12.673734889157 13.6223468695478 13.6229256101361 14.3412958769319 17.5030145328639 19.4462727087086 21.1226013860504 21.3526351744077 22.7066772090298 18.1323517522741 13.0626673612164 10.4249776734612 11.803271163138 10.4372027334765 7.64228245462027 12.0890816633445 17.3663896253392 15.0526804541477 19.1401199003691 18.4511660651044 20.757713591416 18.6774433452508 15.1852508559517 11.3990102255443 2.93648475225899 5.75432747279092 6.59125532824579 9.76791268946732 16.0518524110282 20.6353215317789 22.949723711809 21.8466229460374 19.523958678179 15.9660571837867 16.3150623256717 15.802970193606 16.741635220972 16.885641592969 16.4044765670839 13.0903364130215 13.4285861501484 13.436500524315 13.2791129751266 13.3905085096162 17.6765209380127 16.0368652439422 18.9465161356676 17.1360761897654 18.4170377688408 18.8066209053694 18.8460480560277 18.7088017071164 -9999 -9999 -9999 -9999 -9999 -9999 -9999 -9999 -9999 -9999 -9999 -9999 -9999 -9999 -9999 -9999 -9999 -9999 -9999 -9999 18.2572881275029 17.9994873978856 18.5040785640233 17.4661341912322 17.3853849079047 17.0463446682819 18.0950954404219 18.2761028310609 25.1723861510444 14.6945371469089 14.7678564365994 14.5005109828046 14.6619425785609 14.3162912868544 16.0142796703398 25.4946478884972 21.0433577930033 21.892497484357 25.7930379188677 23.3036576461232 21.5642385163968 17.7334507306366 18.6670021486938 19.7024862382828 17.4297573012033 19.9184454496558 -9999 -9999 -9999 -9999 -9999 -9999 -9999 -9999 -9999 -9999 -9999 -9999 -9999 -9999 -9999 -9999 -9999 -9999 -9999 -9999 -9999 -9999 -9999 -9999 -9999 -9999 -9999 -9999 -9999 -9999 -9999 -9999 -9999 -9999 -9999 -9999 -9999 -9999 -9999 -9999 -9999 -9999 -9999 -9999 -9999 -9999 -9999 -9999 -9999 -9999 -9999 -9999 -9999 -9999 -9999 -9999 -9999 -9999 -9999 -9999 -9999 -9999 -9999 -9999 -9999 -9999 -9999 -9999 -9999 -9999 -9999 -9999 -9999 -9999
-9999 -9999 -9999 -9999 -9999 -9999 -9999 -9999 -9999 -9999 -9999 -9999 -9999 -9999 -9999 -9999 -9999 -9999 -9999 -9999 -9999 -9999 -9999 -9999 -9999 -9999 -9999 -9999 -9999 -9999 -9999 -9999 -9999 -9999 -9999 -9999 -9999 -9999 -9999 -9999 -9999 -9999 -9999 -9999 -9999 -9999 -9999 -9999 -9999 -9999 -9999 -9999 -9999 -9999 -9999 -9999 -9999 -9999 -9999 32.0270257629362 -9999 25.6515446467156 23.6693153756828 20.9882555263778 11.6810971175217 8.30060016200621 9.11062454120892 12.5255621006081 14.3852728565513 16.2689571549987 17.6995775088981 19.4659913890376 19.7902869305983 19.9666186112431 21.6758532189072 20.2800127943486 23.6947469576965 25.8619373671773 25.84997821293 26.7799143234269 26.6999565488332 26.587473399366 26.5137631424824 22.9443974643422 24.9887594366344 22.855256761077 19.7059684807375 19.4883778776243 17.8769174143021 17.9687380301296 17.7240899481371 17.5500209579679 17.8762952272035 17.9628724043826 17.3912807266486 15.8791111297162 14.8200521568431 14.0670313998935 13.6027667840268 13.2766581128883 12.6723672922485 12.6603882766733 13.3789535883997 13.3714956102094 13.8569167884479 15.344493707097 15.7572747871221 17.0016635212107 18.2336519532725 18.4360271912908 18.1170836222672 17.7320407930114 16.9602153754057 16.554944818773 16.6815196253614 16.4857705302232 16.668569962894 16.6503346261839 19.0843822139737 18.773558175382 20.3500846819151 21.5096783254795 21.1665032217551 21.1440311890041 18.4624346213124 20.052977210229 17.0540378903412 15.6073777505274 14.8227493809039 14.8138915734831 12.9640850815513 12.9490431088888 13.1254261164188 12.8851317050952 12.874897946635 12.9039051753343 13.034545552801 13.175590482656 13.1896523328981 13.2883280543429 13.2837631207058 13.3266252383772 13.3939701809922 13.402937593734 13.4072277343329 13.4679353577373 13.5059132379607 13.4173482571294 13.3013830309266 13.2426011479738 13.0797013884413 13.0285749145089 13.0273304014925 12.961893094474 12.7041257302297 11.1448451264562 10.9464575185365 10.9198572202053 10.8867592405057 10.9120402866803 10.8384031333024 10.8649605631967 12.6697998951121 15.1462339740867 15.3580745336954 12.6166452406333 12.849409069541 12.3124219310532 12.836580426149 15.2202102654322 15.5767176996998 15.9061286474087 15.4750218872591 16.5560048807994 16.5357800287216 15.3626500889057 15.9401350055832 16.1372815892116 14.4043754208542 13.581317421905 13.435826354913 13.500953946554 13.3676718888066 14.9127662472717 15.4408574080372 15.4601016485442 18.6888248212565 20.2185309827617 19.9374720836953 19.9800303262127 20.0626271207766 20.5579164848262 21.0409488290056 22.7525495104845 23.0742740811769 23.1745172243538 23.296108902022 23.3599917521708 23.3116394378628 23.3934082923152 23.3935964286073 23.3138889124018 23.346450525172 23.1822626083494 23.2334932310543 22.6504491973706 22.5512700921517 22.4420187882905 20.5550203719965 20.3241167593599 18.6381974329142 19.3575209596077 19.8686365592359 19.1884116259989 19.1752612959368 19.8724176457234 19.1166349383769 19.3851822743569 19.9724159137694 19.8928342978981 19.9776504240356 19.6873382908319 19.3888404855031 19.9742071637107 19.7345277860204 20.5061481174724 19.8563387598986 20.0818007046368 20.1584325819005 20.1731159531516 20.1883421806558 20.0946587255645 19.3887909117087 18.8624996764818 18.8719707482417 21.6382635188089 18.1917484575469 20.0935919272212 12.2311555146182 11.1346841429415 10.1018356598497 9.94675611515179 9.9533460405847 9.71455758530238 9.71721359754543 9.33015028923998 8.66526618934586 8.65896858397252 8.42963639599385 8.44175088655319 8.4382019146279 8.44539980829524 8.46095569167824 8.45026682896264 8.4480599865552 8.44141744872882 8.43496672856081 8.40937099925615 8.40362741188048 8.37708081136243 8.37076998434507 8.37816562517411 8.358890972275 8.33477475662782 8.26126893828958 8.29440613220614 8.27851619539901 8.23580577546746 8.21174939791202 8.19147824271386 8.20046417477057 8.18062859490875 8.16378972187396 8.11987477814923 8.08717679588919 8.07836963281038 8.07836963281038 8.07531166140859 8.08408017654062 8.06482320809467 8.0645041422469 8.05707775978437 8.06054383271702 8.05515164679821 8.04372388269489 8.02886648840753 8.01147282229545 7.97377766257328 7.94456300354433 7.90533812512881 8.05979176781007 8.5217924205472 8.75086925554248 8.47887064122353 7.85659179928882 7.86626502271278 7.84704817093473 7.83568688127845 7.79003728775004 7.79087051323958 7.72064935249483 7.58920362414763 7.49520644000211 7.39351848335417 7.3995102993777 7.43302587059021 8.2761465028653 8.79583942625518 9.30963415028203 9.88754350845184 10.6491707218222 11.1285705584077 11.369829274764 11.4450172372152 11.4706361777782 11.6454208672238 11.6661243478274 11.7064366765635 11.5054525914331 11.4248810185494 11.4559496750253 11.1383605002962 10.996052442312 11.1838657358015 11.4063949227833 9.78816753314556 10.4444014106876 8.47741219641361 8.2330203041061 8.21503162019282 8.14740764930181 8.17954338210512 8.2050834551607 16.1657684065256 19.8346011870714 18.7502053267514 17.9503603528721 17.8151383836679 18.7605264710526 16.8845111209485 16.6854235542772 16.0259257938332 14.1604965991932 12.6174233736257 10.6304907775694 10.3702143608776 10.1848209365444 10.5853285633334 10.5188554496218 10.519201007842 10.6197140369515 10.8868500160336 10.9634830283779 12.1897227785936 12.4301233787542 12.6956040964978 12.7816444444835 12.736356469301 12.709728782218 12.5913122778628 12.5980830199686 12.7256320028671 16.4536993678511 14.0925064938732 12.9970665246701 16.0172383041615 19.5980902454504 21.1752898737372 20.1936127050842 21.3440752248178 22.7443434856437 20.2657468887259 16.9859562310689 11.8241759638383 9.77202369921883 9.35917988369096 10.7873917675142 14.0438826030134 9.56707895389719 11.5154899719226 10.9325336943731 11.020200930407 8.83169762308741 17.7461430592564 19.5177689543185 7.39430200369163 2.81165944880104 0.716365298990831 1.50103384691397 1.81657505095837 6.30506657422683 19.759381796083 20.2090466704674 22.9402354834141 22.866153056349 20.195145240889 20.6431068294265 20.2111783639479 18.0018511119277 17.6271557995392 16.6477027381761 16.7940557559004 16.842796410648 17.1948097280979 13.1424438401135 13.2370671127261 16.3078268583375 17.59086818583 16.4721093748155 16.5018870227852 17.3889031491539 18.3342165350387 18.5810242446079 18.6618744446936 18.473469090413 17.9786095364277 -9999 -9999 -9999 -9999 -9999 -9999 -9999 -9999 -9999 -9999 -9999 18.7170680963166 18.6940471718144 -9999 -9999 -9999 -9999 -9999 18.0413193909244 19.3564618526978 19.2137182789591 27.1271493634409 23.0303939165752 21.0592705745927 19.2235933082362 18.4912861061619 19.0824556055851 19.0165039942346 18.823433771188 21.8233908965849 24.2900016102962 15.3737477652441 15.8399528710836 25.4572027428209 24.586982056086 22.0904267594853 21.2056522307621 24.3701166599208 25.5138262652469 17.4940254733363 16.6536922793819 17.0031122614567 16.1171165501794 16.3352090920869 -9999 -9999 -9999 -9999 -9999 -9999 -9999 -9999 -9999 -9999 -9999 -9999 -9999 -9999 -9999 -9999 -9999 -9999 -9999 -9999 -9999 -9999 -9999 -9999 -9999 -9999 -9999 -9999 -9999 -9999 -9999 -9999 -9999 -9999 -9999 -9999 -9999 -9999 -9999 -9999 -9999 -9999 -9999 -9999 -9999 -9999 -9999 -9999 -9999 -9999 -9999 -9999 -9999 -9999 -9999 -9999 -9999 -9999 -9999 -9999 -9999 -9999 -9999 -9999 -9999 -9999 -9999 -9999 -9999 -9999 -9999 -9999 -9999 -9999 -9999
-9999 -9999 -9999 -9999 -9999 -9999 -9999 -9999 -9999 -9999 -9999 -9999 -9999 -9999 -9999 -9999 -9999 -9999 -9999 -9999 -9999 -9999 -9999 -9999 -9999 -9999 -9999 -9999 -9999 -9999 -9999 -9999 -9999 -9999 -9999 -9999 -9999 -9999 -9999 -9999 -9999 -9999 -9999 -9999 -9999 -9999 -9999 -9999 -9999 -9999 -9999 -9999 -9999 -9999 -9999 -9999 -9999 -9999 -9999 -9999 -9999 -9999 21.0430206406856 19.513043298422 8.44112946483571 8.04836159428936 7.95944780467874 10.11227860584 12.8284083626299 13.3235697731471 17.0217548341158 18.047991678663 19.9984021668789 21.0023832963544 23.9556117361209 20.3490766512382 20.2794684389944 23.937837978057 27.0071941835156 23.8866255810757 26.8323747709713 26.676881078472 26.1520829049104 23.7017118672764 22.4515365255335 21.2661724396885 19.511204101558 18.6614036981052 18.337739714775 17.675238153636 17.2149476202825 17.348055454546 17.1601128178116 17.2235922178108 17.0437769052252 15.9502441577206 15.6723948612322 15.7427954797877 14.9217829455003 13.874436907823 13.7154228029351 13.4122524858347 13.9925077592183 13.8617742655335 13.9352600852203 15.0185391133115 15.1351508864341 17.5040945237262 18.1164728725362 18.1905660508241 17.9797464267192 18.205403027323 17.6336937591321 16.9162612122478 17.1114147070709 16.675868153733 17.8722896066586 16.9858260981019 17.1753494691822 18.8875014620466 21.682492273023 21.7026893792315 21.3081730543601 18.6495625710218 17.4720862146309 16.984964105558 16.390852171184 16.4585338680796 15.0059442762067 13.5454083390592 14.26327377765 14.2391283551266 12.9743058451001 12.9039867047801 12.9371918691637 13.0711246938182 13.2238642313088 13.2505168578735 13.3391843186876 13.3442600294203 13.3951190584177 13.376661753133 13.4403738459982 13.4836252765295 13.5118546599476 13.5204180899176 13.5073092709907 13.4147867360511 13.3751043269642 13.3134057857408 13.2293243616153 13.1932855635043 13.1430423861738 13.0539343809773 12.9630542877864 12.5810352126047 10.9627495321154 10.9622667597666 10.9249048334782 10.957217116813 10.9114304138981 13.8217208476503 14.3286351677306 16.8005884086756 13.7925706018387 13.0639306043717 12.7455710205984 12.7251510275103 13.0851563824194 14.4247093250121 14.4508072784723 14.4756957672746 13.9275347238587 15.8287113774785 16.2966894824878 15.5187470582161 16.1890679953619 14.6880213316862 13.36387447042 13.4077397159869 13.3826005331859 13.4665318655795 13.3454504703689 13.3059161304867 13.5006297370446 15.6254584541166 19.9962396757791 19.810398529776 20.4926731055791 20.0803846132514 20.5193244530382 20.5891126304419 21.1181812558995 21.6928443218233 23.1618920759907 23.3129362251013 23.4338132537516 23.4418308206688 23.4882859209539 23.527392619855 23.489632062079 23.4781430568826 23.3824097776192 23.3432273341902 23.2084682966196 23.0267366934468 22.9826221399151 22.8504534326499 20.6305149795989 20.3051912845039 18.9526396008125 19.8846386876053 19.458527107244 19.4190040954736 19.7232645194906 19.3201619895446 18.349785864506 20.0030906446825 19.9760220445611 19.810661070454 19.9300892851606 18.509965553 18.1502450921604 19.5324740374534 19.9670420363676 21.5548933900489 20.011967679619 20.1104115616744 20.1758369445922 20.0704401905918 20.2269530308858 20.1615396416984 19.8308107957913 19.8843577398322 21.8657641140051 21.2862669748729 21.3426525999386 19.8885932846501 12.5570854505494 10.3551185667528 9.71591567532771 9.74116966333918 9.74318506376577 9.74884653895536 9.35124453520706 9.36133287482055 8.66564272294351 8.42067607075544 8.43762448663844 8.45807998293928 8.45833360501819 8.47040057099585 8.46788536338105 8.4753387297488 8.46528510066964 8.46643348514858 8.45147293450359 8.44110855217096 8.42659316484979 8.41437474403488 8.39809974806304 8.39032728755194 8.36801281547117 8.32773359594948 8.30676822359398 8.29877218785626 8.23514519510765 8.23533138576599 8.23311548641669 8.18310447472412 8.18319835179085 8.17555908781771 8.14729754679307 8.12716441542011 8.09225513922277 8.08330876288821 8.07542382429519 8.07542382429519 8.06660850713056 8.08246154268747 8.07336716635085 8.06340716558644 8.0528551655406 8.05254693528707 8.02628916062151 8.02236150916081 7.98190575915122 7.93864701724293 8.57751340175715 8.98264977658219 9.04964648957534 9.12219863794693 8.78676009536217 8.03651344808996 7.88729667956808 7.87844051668961 7.87597226327359 7.85630772496529 7.86098832936192 7.83364856659216 7.78199844409247 7.76037367311889 7.71386037156809 7.64499914821034 7.68731149664058 7.70792592341415 7.72817654844212 8.65896724662489 9.103228738876 9.54108871159942 9.9518371606361 10.7147370064315 11.0945594904491 11.1723908660464 11.1950703965631 11.4480071418647 11.3892344730209 11.2193661321181 11.1319966160181 11.1415568004674 11.0016424928445 10.6768427087757 9.79919422915611 9.42388065252731 9.44825480051236 8.50170440911827 8.73214934630896 8.20833599070063 8.20834570795657 8.22266632720261 8.23035333699267 8.21909252760993 8.22078603287513 12.6774427783526 15.4194975585971 15.7451133510216 16.2161295012843 16.7475832588436 16.2599402664298 16.1555481797842 16.021077348018 15.7910607744433 13.0024280211902 11.5058721037595 10.7102958255831 10.5890670964308 10.7306476747904 10.8524615381062 10.9307476522173 10.9256804266899 10.9846642191921 11.0326685574952 11.8186417337138 12.2659145894015 12.6730449025393 12.7748088243905 12.8405943677329 12.8184563844319 14.2455854985635 16.8072693347308 16.8682635362235 16.8468621800871 16.8849983716139 14.7044608969337 14.9724951195593 18.18534904095 21.5097183970846 22.9225670777152 21.2245141080615 23.2719561325675 22.0891835765599 19.9384421268675 16.5753186049171 14.5098302530955 13.5864290273387 12.6664011376694 14.7162747527873 16.0879225033714 10.4167140122636 4.10932013025768 1.29824791591532 8.76521120034308 15.8551278244933 18.8832264988047 19.8497681312146 11.8885792282162 11.3223248119738 11.4045113604207 6.97856326395469 7.92545855606587 8.69882180267361 16.4796604337965 20.0349395141205 22.8090399946578 23.7106187908539 20.2922516268648 20.654742642675 20.7642191004956 20.7291635686919 15.3385919916065 16.5897815012351 16.8583989903873 16.8169092649564 17.0776303166911 16.8321170370325 16.9015181826447 17.2570558775186 17.1988922583152 16.8429938850954 17.1674405051121 17.5628299528633 18.1966298428988 18.4126667564176 18.4835363196823 18.2824418253352 17.8928842232819 17.3620172826466 -9999 -9999 -9999 -9999 -9999 -9999 -9999 -9999 18.6650470695439 18.6481097459666 18.1047133441762 18.3654333328671 18.5674158842412 18.4857296336203 18.4517440561726 18.3718235143674 18.015294244195 20.7875440625451 24.9726380752073 15.4591803197007 12.9860300589695 17.2332685240524 18.6979738615749 18.8978021249677 20.4198606041546 23.2102339986931 25.6231101619271 25.9348134856791 26.3256107461621 21.7382873341634 15.3666810826751 15.8207314490709 15.9983365215602 15.6522458088686 22.048932582649 25.6526369949626 25.509886622839 20.1936501648119 16.1690683234011 15.6925603086405 14.5658186031573 14.8005470761288 14.5892614229025 -9999 -9999 -9999 -9999 -9999 -9999 -9999 -9999 -9999 -9999 -9999 -9999 -9999 -9999 -9999 -9999 -9999 -9999 -9999 -9999 -9999 -9999 -9999 -9999 -9999 -9999 -9999 -9999 -9999 -9999 -9999 -9999 -9999 -9999 -9999 -9999 -9999 -9999 -9999 -9999 -9999 -9999 -9999 -9999 -9999 -9999 -9999 -9999 -9999 -9999 -9999 -9999 -9999 -9999 -9999 -9999 -9999 -9999 -9999 -9999 -9999 -9999 -9999 -9999 -9999 -9999 -9999 -9999 -9999 -9999 -9999 -9999 -9999 -9999 -9999
-9999 -9999 -9999 -9999 -9999 -9999 -9999 -9999 -9999 -9999 -9999 -9999 -9999 -9999 -9999 -9999 -9999 -9999 -9999 -9999 -9999 -9999 -9999 -9999 -9999 -9999 -9999 -9999 -9999 -9999 -9999 -9999 -9999 -9999 -9999 -9999 -9999 -9999 -9999 -9999 -9999 -9999 -9999 -9999 -9999 -9999 -9999 -9999 -9999 -9999 -9999 -9999 -9999 -9999 -9999 -9999 -9999 -9999 -9999 -9999 -9999 -9999 -9999 -9999 8.38054852204452 8.17848185142712 8.09518754848594 9.31821566564685 12.3481633398467 12.6718468319065 12.9308931318803 17.531105029011 19.3971107477653 21.4064499813114 23.823950943326 20.2775757249447 20.5411293788608 22.7885503556962 23.9613423016966 26.2439803583037 27.4620788135242 27.2219128980284 26.5428361393531 26.3183290678906 25.7911761485619 22.1235902153735 19.4266565948316 18.3133940507218 17.6026525385757 16.5843587743493 15.1506497967544 15.1958744179503 15.6064040974905 16.2777216764968 15.9654073215917 15.1648874358691 15.7125154703417 14.3359812133129 14.2530692689732 14.2590760404646 13.7331283330301 13.7885084966721 14.3068123640682 14.5582116843188 14.6513047520074 15.5924387211027 16.4005601043914 17.810467707576 18.1166526154263 18.4109488044937 18.466121407611 18.6883707515522 18.3982146085192 18.1764272929078 18.2094724512873 17.790303945662 18.2489110106445 18.4447670436386 17.8849838530962 18.1021471184361 18.1103550527275 18.3261253188601 16.984173084865 16.9719477268688 17.1696071095702 16.7556224398913 16.2848984006267 16.7413064121314 15.6435281688425 14.431359209314 15.1368194036911 15.099988313397 13.5691836916858 12.9756607249908 13.1051585570367 13.1738893477719 13.3343202478723 14.3804162882911 13.3990133423673 13.4389581655227 13.4635422194881 14.4136718776212 13.495149077147 13.5585859620442 13.5869722084053 13.5837114512637 13.5673839129159 13.488878110071 13.4309308551045 13.3454876496287 14.4314585655631 16.4972254627565 17.0862611840752 14.3172027585598 13.0043882949709 12.3690099981613 10.9596172736565 10.951900015342 10.9568921333019 11.1500488262681 14.7243181718129 15.1401720484897 16.8326379175105 16.7252390846726 14.9701303937218 15.1077845773638 13.8313766095403 12.808091591973 12.8398556734218 14.2379226011394 13.1890735270502 13.2433424734893 13.9348488974572 14.5793514188024 14.3468130303735 17.1086380605323 16.988802367783 14.07408076814 13.3411031089449 13.4464144253607 13.4826367041544 13.4673737825951 14.8371630852461 15.9606091107719 17.5204567895904 17.7417504327915 19.5187400084919 20.1516345863109 17.8353639693505 17.8674861544992 19.5591359923256 19.991867969107 21.4096048398688 21.5511291012266 22.8755521180367 23.3432868974592 23.4968023882915 23.5696726045219 23.6059399178358 23.648736865461 23.5911249589644 23.6326236727585 23.6187325983887 23.2034122470653 23.2440961656774 23.0252505193381 22.8144052485742 22.9270537814556 22.3034198767753 20.4076925214182 19.7412177052399 19.9679855586831 20.1072710524312 20.0139825244586 19.4617826986852 18.4910769059696 19.4091533007425 19.3887668571724 20.0713157972034 20.0640149445532 19.9078894813532 18.0548584488081 17.7232673494198 18.6798512037682 20.0313777607558 21.7722754528631 21.6176451261857 20.0993124303206 19.8940256251005 19.6956936985259 19.9017035657234 20.1823621615717 19.913652419672 22.1723065324558 21.4171528109328 22.3604707301891 20.4305314347455 15.7086491629202 11.8303107826025 9.71066758905126 9.75370534680799 9.76333681592827 9.76826742550245 9.37546070554595 9.3676548192934 8.66278909201957 8.40550708192314 8.41192074803186 8.43685762959154 8.45023158894272 8.4464278861478 8.45908026851649 8.46952329586754 8.47021009730572 8.47024418367986 8.46469205242125 8.46806754574457 8.45471239227606 8.4382833797627 8.42595206583193 8.4010546461959 8.39166903436639 8.38239299938163 8.33783124737994 8.33715364010115 8.30764853074001 8.4404115951982 8.24013453749561 8.2245740334117 8.40868343876024 8.19363529182493 8.39824183291987 8.37618405541265 9.10416753393327 9.07735444308634 8.32494061259806 8.30965243124451 8.31549362727083 8.07905454435746 8.06660850713056 8.06644385168309 8.05230276806211 8.05615375175084 8.05132027563247 8.0332285038766 8.00640711588343 7.9707464097415 8.86330466910889 9.05071935503675 9.05321779684905 9.18963586468239 9.17063218970183 8.82902837067786 8.57956529861989 8.05639420711461 7.89241817862423 7.89937282814854 7.89078026051135 7.88995791674087 7.86777880978233 7.874753910246 7.86515626811314 7.84366509659334 7.81999762192393 7.8307017509407 7.86689341826485 7.88805533200215 8.18046384859098 8.82657316456837 9.22915067263569 9.5140379694678 9.80130120473959 10.5937402910809 10.6512713245996 10.6910448951957 11.093564051805 11.1244238055103 10.9933196909453 11.0090011302771 10.441096354067 10.1063284058599 9.44231693629676 8.52763530613059 8.25657424291976 8.25455092599282 8.25350020854731 8.24730033050586 8.24768085991681 8.24814700695828 8.2203440182766 8.24175205583004 8.2364538226445 8.22097401674971 8.22902121803497 12.6338334642721 14.2187214274659 15.183025046606 15.502935964779 15.7024194962931 15.0011615379915 14.2478655096643 12.8440809328814 12.4159384061963 11.6250174644955 11.6476714673872 11.6609674446841 11.6664049239055 11.7615100850846 11.802534298867 11.8660162449517 11.889736514814 12.3469729811614 12.3215480083925 12.7631035625777 12.8595757874605 12.9477594419864 12.9339354204696 12.9174397394186 14.8211740147676 16.8296243726314 19.9074175399483 17.0130632722092 17.0685163422731 16.023856097256 16.9853113256903 20.0076020094001 21.6155571574085 15.0691286732027 22.3737986859196 20.454488257033 22.7892016410474 22.6421751175265 21.01705068248 19.8390899808802 15.0122989462552 16.7024268779517 18.2530878019713 15.8807181536363 12.7487574768131 5.97938755240113 3.7299547156793 9.7171060743433 14.5402959918575 20.8828817587728 18.6521659414398 16.2273978786639 15.8813877241641 12.9843596802367 13.0190171302017 10.8130970201656 9.1938643756937 9.27353728990498 21.8056474701967 23.0303216537553 21.9184768703711 20.4229466181596 20.72720574324 20.7257324601727 20.8229949715209 20.0362280010673 18.6718702407162 17.6237263711985 16.848841414884 16.9696399028981 16.9943240536704 16.8628975648692 16.7639896609376 16.6183444514665 16.4316206452097 19.9186378328282 16.6650866581126 17.538200298031 17.977983976813 18.3065280134079 18.3405732751201 17.9838191040344 17.771741833779 16.4840500268466 16.4630421250269 -9999 -9999 -9999 -9999 18.3620798719695 18.5634989661215 18.6176552624284 18.2827546684788 17.7954618532921 19.5455991693241 19.3029574503817 19.5095940223209 19.4636966364281 17.8872025820936 19.0399107606742 27.4452113450246 17.6815227611123 14.5979404212679 15.2931498844112 18.1460601437796 20.7138087809208 20.976281036043 21.0984886687962 23.4796993001018 25.6818814689907 26.7165956852653 24.9778158869476 16.984051018808 15.344894060016 15.7927996277743 15.7760627021253 15.2402017673839 13.4372256752738 12.8032024229838 15.3739511148284 13.2350198599884 12.2724062159864 12.6516234263579 12.7553682990026 12.9115528800512 13.2633333828493 13.2517527691201 -9999 -9999 -9999 -9999 -9999 -9999 -9999 -9999 -9999 -9999 -9999 -9999 -9999 -9999 -9999 -9999 -9999 -9999 -9999 -9999 -9999 -9999 -9999 -9999 -9999 -9999 -9999 -9999 -9999 -9999 -9999 -9999 -9999 -9999 -9999 -9999 -9999 -9999 -9999 -9999 -9999 -9999 -9999 -9999 -9999 -9999 -9999 -9999 -9999 -9999 -9999 -9999 -9999 -9999 -9999 -9999 -9999 -9999 -9999 -9999 -9999 -9999 -9999 -9999 -9999 -9999 -9999 -9999 -9999 -9999 -9999 -9999 -9999 -9999
-9999 -9999 -9999 -9999 -9999 -9999 -9999 -9999 -9999 -9999 -9999 -9999 -9999 -9999 -9999 -9999 -9999 -9999 -9999 -9999 -9999 -9999 -9999 -9999 -9999 -9999 -9999 -9999 -9999 -9999 -9999 -9999 -9999 -9999 -9999 -9999 -9999 -9999 -9999 -9999 -9999 -9999 -9999 -9999 -9999 -9999 -9999 -9999 -9999 -9999 -9999 -9999 -9999 -9999 -9999 -9999 -9999 -9999 -9999 -9999 -9999 -9999 -9999 -9999 -9999 8.25711801822225 8.23499578484203 8.39519272036333 8.43547959370261 12.4246323357914 13.1079183156501 18.0475215297632 20.0717666394936 20.6102287493529 20.6884654196651 20.6577303563432 22.8983496117254 23.8424953153028 22.5175012535925 27.6792102563592 27.5541266382885 26.9014336391695 23.2420655239896 25.9501913167401 25.7156314234625 21.7479547515304 18.3087086150921 17.6986256295419 16.0063562372679 14.9972462608336 14.4916959292574 13.6490086835562 13.6811083694827 16.091858883805 14.8144162408761 15.0569861823289 14.344874371113 13.2609414932712 14.5151513020563 14.9210158416407 15.2281955142952 14.1023179921061 15.5815897037283 15.7858083188292 16.2563390396032 16.4110160421392 16.7859700898974 18.1570456423309 18.2546870985102 18.6473395625742 18.8892430417479 18.8359454678901 18.6189503703669 18.688661170398 18.5629156000734 18.3190833888239 18.6149076731168 18.7130771117967 19.8687978006854 18.4939602131299 18.5518962026058 19.1701343562412 17.1664409972461 16.8259045653377 16.2509929711127 16.2437715199696 16.6153521212186 16.585894742028 16.8181721105973 16.8116670119889 15.6392240754402 15.6533046019281 13.048627626908 12.8465792877496 13.0040201581839 13.1903767496763 13.373619643354 15.2806265446704 15.5296738755536 15.035094982811 13.5538434908201 14.5225360346132 15.012850893776 13.5691407351984 13.6208233710734 13.6039748500677 13.5856662119467 13.5668424868073 13.4975411629295 13.323658033891 13.2797775197841 13.2680698757265 13.2464068011559 13.1510149293259 12.8665411965963 12.3323654413229 10.9332868802826 11.1452490326841 11.9253036670121 12.3223509637936 16.3852539099862 16.9846526949135 18.9693717684112 15.4857107853687 15.1753173349728 15.0931963251687 14.92464511272 15.2538496010393 14.9755311367795 15.6694266173838 14.2184533135109 14.2679003442958 16.109653804656 17.0145690901211 16.5543210792112 16.2050704660825 16.4004835561324 14.7500611147344 13.3674011197145 13.4698362164532 13.5233380706852 14.4036094283664 15.4054656893828 17.5270563043157 15.6082515251312 17.0956093705405 17.0725809887917 15.4847981679268 13.2969924236372 14.2500503626134 16.4839473964875 19.8928326947521 21.0810156738105 20.8877142546435 21.7406445057099 23.1133954330409 23.4525260047895 23.6411090540514 23.5955674648267 23.5803150239753 23.6636103988897 23.5105850831297 23.4395715276149 23.2263964764521 23.2443674991532 23.1156524266123 26.1065974694069 23.8719055020662 23.1097697710435 21.7310855562813 20.4723845473711 20.1817905152165 19.5663470923255 18.9453925758021 18.7062945545566 18.577898180101 18.6002197596305 18.6000954381455 19.9770146740553 20.0543442870754 18.7888057276306 17.8128582393336 18.4108857563343 18.3035557661278 18.3294487419023 21.5349147642893 19.7193211057275 18.3600021937435 18.2660179704067 19.3319047934848 19.7547731030943 19.7572298192434 20.0285495138249 22.4578784847258 21.4716822527625 22.5364165248643 16.9752218104876 14.6153847967226 11.5433729383966 9.99370787549349 10.0192409764708 9.78556591586826 9.85535668499482 10.7996857574395 10.8885801139993 10.4791702441646 10.2204263907665 9.9363182501965 9.94214463534517 9.95610900487044 10.1484057592038 10.1575736208739 9.50687316657008 8.62152315449686 8.45749460706192 8.45593690107994 8.45690026939879 8.45087906801496 8.45079595687098 8.42978233928159 8.40896018520808 8.40914983957891 8.3878198366567 8.35816342228069 8.33393113512683 8.48037642218415 9.21955907009644 8.44825854756669 8.43992902895827 9.18357011759976 9.17114941368862 9.15653198035371 9.12785498003028 9.5011221166553 9.47735132302645 9.07662345526974 9.45708106989165 9.05543597296713 8.30451394969241 8.30828061096393 8.0701754671995 8.04357597950379 8.04364704654189 8.04374748541273 8.02086646008844 8.01562281318604 8.14794904431008 8.90855093234832 9.08886237736195 9.23988454193945 9.27250606800851 9.17090228936103 8.87752667089101 8.59337326262378 8.06769085693221 7.90318157220243 7.91103324091717 7.89697670948995 7.91178866889554 7.91611052712951 7.9024987854898 7.89159639634435 7.89648142327381 7.91965651799186 7.94256552184719 7.95541930133555 7.98765175059234 8.01634135586343 8.0749774113684 8.31155153555206 8.98976244336012 9.38389022942154 9.63636184929596 9.68971152697839 10.3380041856526 10.3908611550374 10.4083571536369 10.0675853491244 10.0897549467835 9.44930055105558 8.78284808248217 8.5338428411608 8.29162375164283 8.27842840090734 8.27090400598085 8.27111563124772 8.25552132215301 8.24815596100064 8.24784591145823 8.24803369304819 8.2424138975307 8.23580656454759 8.23162233492854 8.40202664907859 9.49651199621951 11.0460938414927 11.6642847873744 14.9115136350566 12.9245600513548 12.3041170156142 12.3996414834401 12.4293418187212 12.4572589528625 12.2310780157517 12.1909686220099 12.1963842649968 11.8449282261543 12.3301316054601 12.3646270030087 12.3533812741843 12.38299653944 12.6579486968489 12.6650589860456 12.824441200881 13.0058727626964 13.0200002031768 13.0207549973643 14.0466157754302 14.9463745968354 16.7603307295354 23.080435161992 20.0620270827732 17.1151775443264 17.1770136082093 17.1144146238746 20.2880099211063 21.9192728525027 20.2761478183623 23.4099982395501 20.1974347311809 23.0275692498154 21.5956159995388 20.7738003923031 23.3988110559975 20.6619494667188 20.131711768195 16.7239041898815 14.7839176301304 12.7423764829515 10.8026028437737 10.1409263944559 11.331446465271 13.3273784452919 18.7027195576629 19.9445327186176 20.1483410010968 19.7111270787948 17.5042486011082 10.224981012035 11.7995970318662 8.14723759187545 3.59353150753498 18.8184430720641 23.2319513764907 21.6812875929928 20.4957550219539 20.608200577578 20.6505962826769 20.9027343575501 20.7147379940861 20.5906431735496 20.3325009871095 16.7104272240522 16.8101617718527 16.9288436958844 16.9902402583612 16.6861410343177 21.5588229100476 22.5334872280126 23.751258771193 26.5996201366514 23.9692257586474 19.512142195624 18.9150279401427 17.7680003150615 18.2721781912382 18.2069108357717 17.9456528278335 17.6932834388573 16.3987580150648 16.4737368825559 18.0632929589285 18.2632667855067 18.5625147819539 17.9999201219978 18.2110379701645 17.613005145407 19.2017242023794 18.6836766620385 25.2162808128044 27.4597198942045 23.4433814889732 19.1223327749147 19.0456321741747 24.4954670258258 16.670353139438 16.8964929754679 17.9370820782319 19.742805840312 21.9251625943122 22.7009846128277 22.8148739555559 23.293007982601 25.2081538974807 26.2871794126415 26.6287636739615 20.6155127022108 15.1837751106208 15.5587046896064 15.2720279192073 13.1227520376756 11.9743680016201 12.1230801749176 12.1741561905446 12.2539520168588 12.4162383019639 12.7108275240759 12.8662600983812 13.049968252009 13.1579534665858 13.342605053076 14.9517387909355 -9999 -9999 -9999 -9999 -9999 -9999 -9999 -9999 -9999 -9999 -9999 -9999 -9999 -9999 -9999 -9999 -9999 -9999 -9999 -9999 -9999 -9999 -9999 -9999 -9999 -9999 -9999 -9999 -9999 -9999 -9999 -9999 -9999 -9999 -9999 -9999 -9999 -9999 -9999 -9999 -9999 -9999 -9999 -9999 -9999 -9999 -9999 -9999 -9999 -9999 -9999 -9999 -9999 -9999 -9999 -9999 -9999 -9999 -9999 -9999 -9999 -9999 -9999 -9999 -9999 -9999 -9999 -9999 -9999 -9999 -9999 -9999 -9999
-9999 -9999 -9999 -9999 -9999 -9999 -9999 -9999 -9999 -9999 -9999 -9999 -9999 -9999 -9999 -9999 -9999 -9999 -9999 -9999 -9999 -9999 -9999 -9999 -9999 -9999 -9999 -9999 -9999 -9999 -9999 -9999 -9999 -9999 -9999 -9999 -9999 -9999 -9999 -9999 -9999 -9999 -9999 -9999 -9999 -9999 -9999 -9999 -9999 -9999 -9999 -9999 -9999 -9999 -9999 -9999 -9999 -9999 -9999 -9999 -9999 -9999 -9999 -9999 -9999 -9999 8.42076620951923 8.16813938315013 8.15611889898122 8.53759243464609 13.6697148981363 17.3406780211157 18.5009222954718 24.4017416565148 24.9702922310791 24.0540688977638 19.815495120606 22.8278296450095 22.9648510525161 25.1540307251886 27.7033229524433 25.3465503633952 22.3571203701533 21.8382051761827 21.2374609523826 21.8342930031496 18.0784454129361 16.428141252529 15.4437878827287 14.5450299639334 12.8353298801629 12.4833507559242 12.664472157928 13.4508805372132 12.9033834138368 13.8101830652506 13.5491521005883 13.7528264790406 14.0909974764115 15.404161495963 15.6239755489042 15.7597657979204 16.2686374238316 16.5846316829381 16.9530929806682 17.6910733850503 17.266412135902 18.3638410013765 18.6583797468141 20.0002058540422 20.6533424713224 20.6047480083031 19.882808032399 20.4092593354926 20.9117824225309 19.8935742365382 20.8776217777542 20.9207845141789 21.1751916657882 20.8501160222193 20.4585798365307 20.5337041893188 19.8236322493021 20.919979034609 17.9542591745548 15.1425228260192 15.3633507633743 16.2607397444408 18.8853201737127 18.9663379885051 18.3674539117377 17.4327590448772 13.4374465572523 13.0198156026822 14.1528826787828 13.2310014289699 14.4445102013786 15.848018353907 15.9692409948836 15.7698202611162 15.1281782155497 14.6108137016192 15.0896943813436 13.6054171980509 13.6426538105533 13.6678167064742 13.6395394862025 13.6195502841707 13.5904791951775 13.510730042308 13.4727568739841 13.4041275101853 13.3276787849864 13.2368376972774 13.0724455050695 12.3725050261242 11.954188097129 11.9481145023162 11.9778234957825 12.6121189788006 16.7953560212758 16.7516619331633 17.8465476215915 15.4648550966733 15.4715432351848 15.207276322247 15.187468086104 15.4585043763207 16.15375566896 16.1620750202351 16.0962312445464 15.2417334550708 16.8054428798516 16.7725280526407 16.1367985199864 15.4055110231043 15.4431249145764 15.0973472125258 14.868543088066 13.4368813055274 13.5238811530566 14.9479305000463 15.4689844851871 15.4244514315381 16.0402131671222 15.6860368588395 14.8351257832493 14.8610413166693 14.3637570086471 13.4147029950837 15.1413870769951 16.136000218836 16.1153034070818 20.0452075732723 21.65567710395 21.8502307828115 23.4060403820969 23.6932477856176 23.6972842909166 23.5309042234723 23.4539808950944 23.4971549986527 24.8150269237713 26.3606883006952 24.2106324217281 24.8853577903211 26.5256320295477 23.1029166231538 23.0534540440121 23.0953265327971 22.7310145343548 21.3503137214735 19.6562995896159 18.8036658727166 18.8044716995688 18.7318679274222 18.5047125337161 18.6028088813382 19.9609994427197 21.6090679382218 18.6483167990333 18.2452505750789 16.9459891111041 16.9559590688639 17.1551776826279 17.8115836977367 18.5260539655946 18.5020691972269 18.3891817225737 19.5625659512713 21.7909426177572 21.309858612048 22.2845062495912 22.2428586778216 22.6578483516628 20.6963069552903 17.0737479255328 15.0152660761485 14.2684272773539 13.2528286100093 12.6546884008819 11.7210220051274 11.8564465966899 11.9500154761196 12.039438679168 11.6257207934795 10.6703859373625 10.7562032822867 10.7746028295468 10.6356559774611 11.4593513835738 11.6932665750965 10.4495038604 9.47968680411477 8.60690035371041 8.60357250342656 8.44658590119388 8.44016274273085 8.4336776871399 8.41507519813286 8.40383977405617 8.39023714070495 8.37511592000965 8.36098430538711 8.50811096976527 9.38942095973846 10.6860187783898 9.78591849675937 9.76647643212632 10.6441604034416 10.8747800269817 10.8663712642082 10.8500631410985 10.8198900213427 10.7917473865647 9.90912353463637 9.89745715533876 9.63439525784299 9.45186572967382 9.03236498797712 9.02094112744117 8.30426207939673 8.27444609058066 8.03786511892304 8.00829834497113 8.01166726665117 8.13132592603678 8.9532560641744 9.58367196595265 9.3598248132423 9.31643402975713 9.23486881145457 9.15567409104967 9.11722902914675 9.0220077971054 8.57598895805711 8.0531923362418 8.05814300797031 7.90162005570933 7.92864605176412 7.94599231950553 7.94807043654385 7.95971420585293 7.97602995811467 7.9922132719 8.00163824944905 8.02515873590767 8.07693154041241 8.09926987678688 8.14021088856606 8.16214150456644 8.43234630563072 8.4510346287088 9.35079164128585 9.37047766496457 9.41626240879785 8.79325052362267 9.44594706964784 8.79577098700957 8.55344544543426 8.316779937058 8.30330075218878 8.29031779544756 8.28298246336194 8.28317322231913 8.27643714757534 8.25571071078937 8.24662854497918 8.25504230971551 8.24087075462184 8.23804743650841 8.38912853207938 9.51196369023146 9.97438854176838 11.0541037155455 11.2739006150384 11.8422401674155 15.666869424564 13.3637891601375 12.6093526897633 12.421303055159 12.5065402932944 12.5374931211999 12.5653619661683 12.5866543544538 12.5924398839125 12.3815562985562 12.6551555357953 12.6880186830687 12.7024515559639 12.8960143568037 12.894663692358 13.0248345830935 13.0071089074863 13.1257406122695 13.1485032746736 13.1197441534767 14.1461669458963 17.5611517419083 20.2625388202753 24.0005782308517 24.6962614674393 19.9680174497561 20.07778369439 20.3165964657275 20.2718677995065 20.1964590630462 23.9140362810967 23.8999765939228 22.1115570909176 22.894947672222 21.8730444990602 21.4190256039484 21.923537785585 21.8217571252755 22.4407764619127 19.3112344970283 14.8480687320249 15.0415471478609 13.917646138257 11.7525968846211 13.2281110962632 16.9374771034768 21.5250172709212 16.3197277679071 17.2825632053195 20.2767499145528 16.0738317061845 13.9782274172564 10.5761003927411 6.64575741425118 4.15066732125149 20.4072391681729 22.2268417147094 23.0289596796731 20.2794958911431 20.5569284142751 20.4753220893092 20.7519898568996 20.9176695473336 20.8589805584818 20.2897959554268 16.6520151192659 16.7702140071264 16.8489437756215 16.9410113781242 16.8076398010084 19.0994862076242 25.276299224815 26.3119849518125 25.4977251736915 23.934904668841 25.7926223595402 23.3528072275085 18.7942095263827 17.55124018715 17.8621059293115 18.1958897107043 18.2667503503096 18.2683834225549 18.2693706201622 18.1302096624151 17.6504648245992 18.6569125487788 17.3391269824168 18.7964578244409 19.1172634007295 19.1997614173695 18.5638024836115 27.5009971135213 27.5605567644132 23.4513944423554 27.6793323254168 23.692004477696 23.3063475733127 16.4371253128651 17.2247515778129 19.8198339622735 21.5108988816207 23.0991427822291 23.9169869219108 24.4384385520433 24.5685040583183 24.6053173682263 25.2894348084071 26.2302319135353 25.5889836068416 19.179304183922 16.9681219769429 15.1657570072295 12.4714530038777 11.8388698955009 12.0246968922174 12.0822559970725 12.0574702201472 12.3280777566764 12.4405607353127 12.5235611498488 12.8293273239117 -9999 -9999 -9999 -9999 -9999 -9999 -9999 -9999 -9999 -9999 -9999 -9999 -9999 -9999 -9999 -9999 -9999 -9999 -9999 -9999 -9999 -9999 -9999 -9999 -9999 -9999 -9999 -9999 -9999 -9999 -9999 -9999 -9999 -9999 -9999 -9999 -9999 -9999 -9999 -9999 -9999 -9999 -9999 -9999 -9999 -9999 -9999 -9999 -9999 -9999 -9999 -9999 -9999 -9999 -9999 -9999 -9999 -9999 -9999 -9999 -9999 -9999 -9999 -9999 -9999 -9999 -9999 -9999 -9999 -9999 -9999 -9999 -9999 -9999 -9999 -9999
-9999 -9999 -9999 -9999 -9999 -9999 -9999 -9999 -9999 -9999 -9999 -9999 -9999 -9999 -9999 -9999 -9999 -9999 -9999 -9999 -9999 -9999 -9999 -9999 -9999 -9999 -9999 -9999 -9999 -9999 -9999 -9999 -9999 -9999 -9999 -9999 -9999 -9999 -9999 -9999 -9999 -9999 -9999 -9999 -9999 -9999 -9999 -9999 -9999 -9999 -9999 -9999 -9999 -9999 -9999 -9999 -9999 -9999 -9999 -9999 -9999 -9999 -9999 -9999 -9999 -9999 -9999 8.15062128821028 8.20736976807121 9.39868820043614 13.2728937813863 20.4145062594893 23.0184806827794 22.8875508605055 25.3473874458806 26.3559154131483 23.0898398455929 22.0942995092765 19.6897418121933 22.7752904617285 23.4610898946318 22.7925730388224 22.447498316644 21.9300340176915 21.4306454981688 20.6575180258581 18.1595283380999 16.0927386593193 15.4076569268372 13.9945943667759 13.1924815354608 12.3564938304055 12.588549938216 12.6284801347009 12.3824821957066 13.5864100384243 13.5904941393567 13.8413093117457 14.9638388906041 15.3833694494874 15.7666174711126 16.2045120600868 16.4517784236389 16.7139306173769 17.7429669235013 18.257952995936 18.7423447684345 19.5863724613906 20.8141304186728 21.3492865972137 21.5819859221265 21.1986776555691 21.4493833047319 21.426372356428 21.434035747484 21.2473918430491 21.4054840607496 21.4183596477374 21.4521740273365 22.0663283297596 21.8633797084944 21.3621077276389 20.7149538800486 20.5234040425071 19.6425392559883 15.1905655296363 16.4250589026416 16.5561376563352 18.8146230276483 18.7770187121349 18.9113938225437 18.9759326442341 17.036880608471 14.3200295145786 13.2592872841591 13.3219640701768 15.0925943723116 16.0650884451485 16.3480946932163 16.0756226985519 16.0004779211748 15.5075464493963 15.1982930620474 15.4354532520657 14.6162907480157 13.6595949005453 13.6918163650203 13.6669647599794 13.634975663781 13.5943301764467 13.5238140908349 13.4646079235971 15.2073936800206 14.853329951349 14.7843458197768 12.9289292573849 14.0006173087676 13.8484159263816 12.6566291050219 12.8517696328206 15.3088173024809 15.4293048298027 15.2839435270134 16.1055432811593 15.4319020347225 15.2248846212564 15.4902046980307 15.2167548682645 15.4809181970668 16.1745513384347 15.5293347934987 16.5982308326241 16.6424017346281 16.304392679623 15.3644818875013 15.3550991033808 15.3790832866011 15.4118261681803 15.3558161244561 14.4712283055735 13.5128676213162 15.4287781130189 15.5507912244963 15.6264879556414 15.5598911914436 15.5092294648638 14.9215198411991 13.5087178281949 14.4475164784411 14.9483421044427 14.964587951398 15.6448564228982 15.6255774810301 15.7400572910092 20.721227317441 21.7114142099996 22.0458726955267 23.0013896288237 23.75607510727 23.568989569129 26.177995411178 26.6896060796818 24.6505401224402 25.7979680840289 26.5869112536141 26.8213954357505 26.9998528321222 26.2220426745483 23.1756709444494 23.3114295246277 22.5112361123126 19.9826583317457 19.1264956480052 19.0619810088265 18.9424282786826 18.839657066874 18.3430284661462 18.7011872839508 18.9203557609299 19.662873364667 18.7419556611295 18.5093142388925 16.9460280146475 16.8275535027315 16.8249332564112 16.9326996924625 22.3814489737852 22.3917194400547 20.2743765845327 19.5416797090852 18.6617547698987 18.5613419318962 22.0323276905386 22.1026380412831 22.7877644276323 17.9318517329591 17.0161848284032 16.1493168689879 14.5478510393807 13.9190137554478 13.1811238374565 12.8313746951795 12.587237805126 12.4697743127611 11.804619253577 11.2559929611332 11.8114492562965 11.7485821518063 12.1934818318544 12.1213945772545 12.1422401093517 12.0311581113389 11.9584122228896 11.3766466137966 10.8619451404722 9.46989192175955 9.40670410729441 8.57969393596277 8.58273603114565 8.57698284123073 8.56784974518931 8.54826724333321 9.43857779443355 9.42514243808409 10.3231115896408 10.7431029871262 11.2034735720896 11.4418911608186 11.7092346491213 11.6914917009644 11.8370443166783 11.8146429243839 11.7831487658861 11.7666088257094 11.7528794441271 11.7364748398136 11.420927838225 11.4065251642488 10.7634970161233 10.7513014545293 10.4751380600467 9.60103397544927 8.99793981985255 8.9844553968257 8.25639851338075 8.92121866547013 8.92233977684083 9.36546034033716 9.53062474945835 10.2897130869816 9.56728497065327 9.25315152489457 9.24241513269181 9.14301259689336 9.40687598599036 9.01837804562322 8.83840172016617 9.05610610319488 8.5631137544168 7.91993180780441 7.93960228920732 7.95504879996882 7.98885682950814 7.99643239140818 8.01852930270678 8.05074310780031 8.08228320505001 8.10590634811149 8.13061369728756 8.15337302260698 8.18279968314327 8.21571051200868 8.25364233432397 8.26586572972677 8.52574721684022 8.53623017450442 8.54666699913388 8.55769099747613 8.55950891611204 8.5737560066327 8.31023921060551 8.31091834415073 8.30436256518299 8.29403770683298 8.28718771014571 8.27244772864186 8.26241701975754 8.25553306732986 8.26132248278893 8.38710706976267 9.50158486090714 9.96694423672837 10.2706293984572 11.0523780240282 11.2548627058963 11.4178633717455 12.3050355859445 12.3726109202607 12.4502975204036 12.6607236743163 12.7244446578765 12.7406628822828 12.7663524931344 12.8431812096329 12.672219862095 12.6888885288194 12.7232386543135 12.9135216078848 12.9372976442784 12.9529140384475 13.0890720294173 13.0759029906112 13.1628113196755 13.2095295479565 13.2257475762362 13.2376394757491 14.259821701257 16.6760430580124 17.8263658656839 19.6483906708613 23.8461290454891 24.9235195064787 23.473122768602 24.6309347724032 20.8941113893938 19.1353651185218 20.4825450600192 21.4124941032671 21.1887105201072 21.8235843905743 20.7983453126328 16.8489161353589 17.8899910029112 18.2309132954604 16.0904591516833 16.8046837117409 23.2718658302303 23.0248622942263 22.4358491220431 14.21367497511 17.5740679033388 20.7356656116362 21.3276368543185 21.1474502567496 20.002748896399 21.0372142252486 19.9300478620515 17.9386620215646 16.2761993356122 13.2665767128551 8.6887261749059 9.79805112196124 22.9168607726526 23.329272788518 22.0056021720179 19.9097870658227 20.3732955890659 23.9123748315262 22.0820072494585 20.8509094590865 20.7737261088902 19.6966838547394 16.5370229224893 16.640791322323 16.7416874730327 16.7790314510596 16.5333345736899 22.220384477519 26.5400649882358 25.2149355743493 22.3268372266446 21.9142048985808 25.9577593949979 26.6730415977846 25.4580924253924 26.6324771708784 20.9302145136929 19.0097678863136 18.828239538233 18.7051472907398 18.6760572907792 18.2651819563396 17.4357123407501 22.8262329336837 18.0672968652385 26.4420824103524 26.8090644038132 18.7338022614529 19.8973570992286 27.1383362226263 27.9721969263828 28.2110139557072 28.284217195852 27.8531302197776 27.5262890922517 22.2001510579708 20.9208955606641 21.6551960879215 22.8422547905834 24.1775301359386 24.8868030455147 25.3491701977086 25.6432591981493 25.5287039051805 25.5112926966587 25.8251298994959 26.2952430361141 26.017473324704 20.4804657145527 17.1617212012428 14.8131815206697 12.1052365284178 11.2089130729777 11.5338745693417 11.792511780482 11.9545174545044 12.1519251264386 12.3503358384677 12.6928921849471 -9999 -9999 -9999 -9999 -9999 -9999 -9999 -9999 -9999 -9999 -9999 -9999 -9999 -9999 -9999 -9999 -9999 -9999 -9999 -9999 -9999 -9999 -9999 -9999 -9999 -9999 -9999 -9999 -9999 -9999 -9999 -9999 -9999 -9999 -9999 -9999 -9999 -9999 -9999 -9999 -9999 -9999 -9999 -9999 -9999 -9999 -9999 -9999 -9999 -9999 -9999 -9999 -9999 -9999 -9999 -9999 -9999 -9999 -9999 -9999 -9999 -9999 -9999 -9999 -9999 -9999 -9999 -9999 -9999 -9999 -9999 -9999 -9999 -9999 -9999 -9999
-9999 -9999 -9999 -9999 -9999 -9999 -9999 -9999 -9999 -9999 -9999 -9999 -9999 -9999 -9999 -9999 -9999 -9999 -9999 -9999 -9999 -9999 -9999 -9999 -9999 -9999 -9999 -9999 -9999 -9999 -9999 -9999 -9999 -9999 -9999 -9999 -9999 -9999 -9999 -9999 -9999 -9999 -9999 -9999 -9999 -9999 -9999 -9999 -9999 -9999 -9999 -9999 -9999 -9999 -9999 -9999 -9999 -9999 -9999 -9999 -9999 -9999 -9999 -9999 -9999 -9999 -9999 -9999 9.85269552922402 13.0551550022589 17.0624577251472 23.5687963266626 25.3877903279119 23.7386726574444 24.1133460936231 25.2633358943736 22.7754792399388 20.2768403195332 20.2196013626396 23.1529460810384 21.9745478288879 22.9881474365527 22.5565603111296 22.1948482426803 21.677461421534 20.9466612067459 19.6558230750149 16.0999834044712 15.4723936311933 14.1357476860546 13.1095922220415 13.135172487393 13.1600765098259 13.4744654120539 12.3333053807712 13.5375469982593 13.5924466396845 14.1104070549447 15.5657895243516 15.7328438366487 16.1912122708656 16.4944935741177 16.7370831106716 17.1479970763255 17.910603729398 20.4277444750941 20.8704956145383 20.8900133716092 21.3311515841175 21.7516096699705 21.9512816811401 21.9457507307 22.073673163107 21.9511288007582 21.8580864947883 21.6770099510856 21.6919534367046 21.4376054745619 21.6945491376981 22.0691922964839 22.0893747140599 22.2113869252089 21.9401463201429 20.8886998738926 19.413706319247 16.9067313149529 18.018263112907 16.7112967003675 17.4169165083374 18.576637530303 18.4544243725629 19.136441959537 17.0376575617029 14.939190933631 14.4420378933631 13.5118137376652 15.1525867937352 16.1166820685656 17.1682441464345 17.522994234717 17.0805984701638 15.9606601611577 15.8604579924039 19.1119511021067 15.8569309078342 14.6574356923269 13.7223482424688 13.7013219381682 13.6427215933466 14.5822908227421 15.3409020491719 15.6463429399864 15.4664065930723 15.2432961714504 14.8967583050748 13.1973409407235 14.1697281908518 14.1368888159769 14.6483859417646 15.4803546109912 15.3950120653702 15.3215294339426 16.1245117553675 15.2126925601902 15.2633754306825 15.2881519167226 15.2729983236698 15.2646368221481 15.2502020066784 16.2000409714638 16.5583079751652 16.7943532791256 17.1871917694468 17.1206356676039 15.7238792247944 15.5032237026784 15.4124617655197 15.5463222686524 15.5858252795853 15.2421667816664 14.5427092596093 15.4683164464903 15.5777338781484 15.5279791811911 15.5921109955621 15.6704085890789 15.5918769035799 14.9996604201886 13.6404813127083 14.5167075270586 14.5227825932351 15.3666290731045 15.7035037327354 15.8633267556049 20.4525667796779 21.9934634570081 22.2977315833339 23.3996822022683 23.7924041907916 25.2815925123227 26.9267528980981 27.1468728400667 27.3113051616156 26.8968072178349 27.4164461197809 25.8137089815467 25.574591308416 25.5516958405845 26.5805773815735 23.4035617823847 22.8321986013589 21.5550603195603 20.0621135068377 22.3724322110071 20.2043649984116 18.999529510742 17.2874571087533 18.9220382964672 18.9191368164839 18.8676935469031 18.7907668962078 18.7197015759911 18.7327755108768 18.838786368261 16.4895154746969 16.833880035108 21.5836361225441 20.5574160886086 18.4478444108863 17.7665485848481 17.7605526827605 20.2985814628922 19.9923121492994 20.9739845035906 16.9806757987614 17.0218508700217 16.6186512144325 16.5100065469163 14.9546544901455 13.4597686352694 14.3454463021205 13.1149172428915 12.9414604008265 12.7564694032313 13.3033228736596 12.6015690128796 12.2919305981872 12.5773600988306 12.5872740890257 12.5345136768503 12.6569043767423 12.5788913811265 12.295353526159 12.1475484106366 11.9376149054605 11.6300867176902 11.3479519364242 10.8484515466278 10.8484515466278 10.8302879134879 10.8171854487084 10.8130448980618 11.2823434374743 11.5357208690847 11.8104467878834 11.9810923408761 12.1384766585968 12.245452799577 12.2328744845834 12.3157510593757 12.3035499409501 12.2756575541095 12.3536536580804 12.2390504293941 12.3032608336954 12.2091046320992 12.1891830399778 12.0380643435086 11.8974047843844 11.6827282305934 11.6721199628761 11.1954908773481 10.7110604864842 10.4312318794222 9.54237873598271 9.50580184799539 11.5640307853654 12.9114412660104 10.813411954209 12.9290002349132 11.9312210668551 9.76475013357861 10.5858251229732 10.5051139031026 10.622940674168 10.6227997808383 10.5074842804733 10.7535553787771 10.3629934403095 9.14018734281763 8.13326725079673 7.95588770644028 7.99105024513592 8.00693077757249 8.03012029654465 8.06343387188654 8.07159065522865 8.11247923931567 8.14264609874781 8.16315781694471 8.20897981639851 8.22008823523389 8.24905851302676 8.26209756146334 8.29058371788512 8.54273705502179 8.56784672741262 9.22612427294635 8.79232915448839 8.78288645835278 8.51974753051346 8.51403263998696 8.51440156683264 8.50670518666507 8.50034126513945 8.48923044707193 8.47445911665017 8.62046672681967 9.50679933680904 9.9696127244178 10.7388968353411 11.6711404513006 11.8031423043127 11.8215837332215 11.93380107076 12.2949406656073 12.372311679468 12.446349675096 12.4737035239224 12.7222379754006 12.7624387542355 12.9335883075035 12.980864290179 12.996065044128 12.918487708508 12.9449907219561 12.9732436970602 13.1031771825519 13.123497066444 13.2219076535794 13.2235260133554 13.2947486613425 13.329897657118 13.2835061876984 13.3340612013797 13.2821486514157 15.0782110312541 17.5920898401298 18.0094459135912 20.559841488949 23.3031744188127 23.1520338071184 23.3019873409774 21.9332641168395 22.5285974048735 22.4155736756722 21.4703911189007 20.3179927288268 21.3204430606694 23.0301307198278 15.8791795715329 15.0963337994801 14.6015977453086 16.268338031369 15.3366638952823 11.5275528971043 18.8506897691102 22.3533246064611 22.9406064406054 21.9361188144589 23.8605766923751 21.7253455075648 13.017869070266 13.8626066744114 12.6981105472968 19.6379117031907 21.4469971176006 17.3967126337731 12.5445692790238 14.0559176348017 10.5245052870608 12.1173481583114 23.4799635265763 23.3477213034316 18.8430324338959 18.2855933666216 21.5455688363517 20.3139790793775 20.6419185548187 20.8408974358488 20.7224813226546 19.9557010362856 16.4469625457732 16.5641943458624 16.61169170397 16.5122654317069 25.680610012757 27.5171213116141 26.9161461688419 26.3808933405698 24.4055978644128 22.4623214461551 21.5415799141578 23.527583053589 23.2031218860131 25.4213316021543 26.7343998721296 26.1900021241409 26.4231548055259 24.3619887675694 26.0080862526356 25.8296074445657 20.2998989750724 16.385773775158 19.586023665409 20.1100562333549 22.3012720409735 23.8094717309243 25.9772437027101 24.1892296601061 24.3232435049315 24.3406617017123 26.6338205344756 25.9642241100924 25.7879340247404 24.351875723939 24.3404246238547 24.6736095184827 24.7833403477104 25.1238696162339 25.6392357256053 25.9969211493318 26.3149451858079 26.3323222878496 26.0687526516033 26.2974355096366 26.3684736786225 25.7385422395614 23.1711358564154 19.5831252448097 18.2650026769696 16.909772401717 16.0641794731543 13.3359944413764 11.3908694177594 11.7910252478887 12.1111096028686 12.4083921480094 12.6567238976516 -9999 -9999 -9999 -9999 -9999 -9999 -9999 -9999 -9999 -9999 -9999 -9999 -9999 -9999 -9999 -9999 -9999 -9999 -9999 -9999 -9999 -9999 -9999 -9999 -9999 -9999 -9999 -9999 -9999 -9999 -9999 -9999 -9999 -9999 -9999 -9999 -9999 -9999 -9999 -9999 -9999 -9999 -9999 -9999 -9999 -9999 -9999 -9999 -9999 -9999 -9999 -9999 -9999 -9999 -9999 -9999 -9999 -9999 -9999 -9999 -9999 -9999 -9999 -9999 -9999 -9999 -9999 -9999 -9999 -9999 -9999 -9999 -9999 -9999 -9999 -9999
-9999 -9999 -9999 -9999 -9999 -9999 -9999 -9999 -9999 -9999 -9999 -9999 -9999 -9999 -9999 -9999 -9999 -9999 -9999 -9999 -9999 -9999 -9999 -9999 -9999 -9999 -9999 -9999 -9999 -9999 -9999 -9999 -9999 -9999 -9999 -9999 -9999 -9999 -9999 -9999 -9999 -9999 -9999 -9999 -9999 -9999 -9999 -9999 -9999 -9999 -9999 -9999 -9999 -9999 -9999 -9999 -9999 -9999 -9999 -9999 -9999 -9999 -9999 -9999 -9999 -9999 -9999 -9999 -9999 -9999 21.7299414277874 26.62356501876 26.9891564975458 26.5951707362637 25.8576384456531 28.5070360566982 23.8008007348139 21.5074045115255 20.8716857553498 21.1093631973419 21.3450143662723 23.1446645738491 23.6095073110575 24.8951168757105 21.8322798301986 21.1318515918789 20.0480552954406 16.4310635878687 15.8337454881024 14.8045124690174 14.1181538172845 13.6172622283822 13.0893730979596 13.1019506337417 13.1314179866202 13.7371797516638 14.2664453253186 15.3000386106813 15.8798770134712 16.1736740819987 16.4067332798116 16.8172706213084 17.8951141319609 18.940151393018 20.2178463061192 21.007476105669 21.4407374632658 21.4921923700011 21.734261830725 22.1151917010096 23.0681829673443 22.251190868411 22.1398752145956 22.1725125362419 22.031933693554 22.1896101185189 21.9114675976108 21.8951849241904 21.5587429866985 21.7284511165923 22.0543117436089 22.4549067524327 22.5439769530339 22.0705541780994 19.6043342211131 17.5119356916379 17.6826529625998 17.044107178192 17.809925275266 19.4724795322945 18.632329378965 19.9163639250929 17.9423731644558 17.2913376640992 15.6285007898581 15.6875281053666 15.7470446704845 17.1640798898257 17.817840106791 17.1620315277823 16.1184016844828 16.3498368201345 17.889649500045 17.405722773748 15.2276659977944 13.7474106630157 13.7564925883313 13.7355134332305 14.6825621758244 15.1741416576992 15.6567145849479 15.8136538542762 15.8153352885284 15.5629908398241 14.9946482192191 14.9003067258743 15.3905050382205 15.0946974989213 15.5082388804549 17.0196108727098 16.5527738715119 15.2261698143816 15.9903488852484 15.2297005888763 15.3114729872723 15.3500573438088 15.3250895159077 15.2994355735876 15.2921148465404 15.5327025520211 16.2088512722513 17.9031721524109 18.8117471911875 17.8707024747391 15.5321869694683 15.5106015741305 15.5573545084108 15.5890482721269 15.5922947554415 15.5779589518146 14.5847366427115 15.6001181271502 15.6975391837118 15.5232613064512 15.508335701925 15.5421073358169 15.5369511985032 15.0454629676694 13.6949899576338 13.7178197949202 15.4238264799243 15.8843954960603 15.9340716243845 17.8318244321093 21.4652722934441 22.0303566330532 22.2162241114084 22.3959018226062 23.9165127480971 25.2026611554309 26.945891804735 27.4298482733054 27.5242262243002 27.5142784924665 27.3630895898491 25.219074354611 25.0536600497337 26.2853435813947 26.9487947693321 23.240239438096 23.4025741182038 22.7337436852424 22.8504630941963 21.3006643559864 19.1334100247893 18.7571499379571 18.8699009075639 19.0138459368769 18.6645023071192 18.773493060637 20.8807734872989 20.8086558152889 20.6165899291726 21.1211233147359 16.7101549062283 14.198124755758 16.4768562928229 16.5957528766098 14.4717454735026 14.1178095245245 17.7110435985852 19.9439695221584 16.4721654355531 16.6945923930226 16.8976016188156 16.6348444240203 14.9182544287225 15.2091635965973 14.3558561750285 14.4978958268758 14.002192958652 14.4983210426094 14.7143844882611 14.0634029635401 14.065505769255 12.9119104724368 12.6200962198524 12.652363053047 12.7947078904155 12.9322865460453 12.9057029137251 12.7094132408684 12.6620490497457 12.5776257255465 12.4582501040154 12.2983585886488 12.2996246531953 12.2939764107924 12.0740119079917 12.0666590177562 11.8801876915852 12.045996742181 12.2435426383451 12.2106731441473 12.4638797826647 12.6267294848265 12.6700760583195 12.7037103317462 12.6767417537387 12.7317689594669 12.6949238886302 12.7033288371844 12.6810396836326 12.6046525309765 12.5811248572743 12.5660553857722 12.5507502545863 12.3903076026187 12.3928548088761 12.2271111804289 12.1321474592654 11.8468630324791 11.8196541717981 12.0687075781986 12.2279683494988 13.1672912467446 12.226313346612 13.1177439593303 13.6370637072436 13.7977163894466 13.3070889412991 13.2006859660686 12.3786694736702 12.8747662377386 12.6350098756716 13.2104385884183 12.2861345301696 11.5462261111238 10.5587920184997 9.865715478228 9.43530160571846 9.02079308594396 9.04750757036761 9.05004040760151 9.51209064039206 9.09902078019541 8.26585220993628 8.27732251519919 8.31534892955455 8.16098006927685 8.20033190341815 8.22408723954678 8.26053213953738 8.281771354794 8.29500084166673 8.76886194539869 9.54723696155721 10.2095008137267 10.7753660901094 10.1181313917816 9.84812101716871 9.85738130489664 9.8497811080417 9.83322823089447 9.41404018073882 10.2978109973907 10.3000842023328 10.7693926991681 11.4791731718062 11.6698407544 12.0810493474657 12.1652741527279 12.1769112457014 12.2732153467578 12.3493284561033 12.3689137586055 12.439988522155 12.6856623904689 12.7419211035973 12.7625172818125 12.9422215415045 12.9877676669063 13.0966558625698 13.1538281531735 13.0766881984692 13.0929235597183 13.1185016414387 13.2422196323776 13.2437517702657 13.3119456692567 13.3135798079854 13.3657904586294 13.3817143079411 13.395246714503 13.4110742899944 14.9195128697588 18.0024213165711 17.9273724997509 19.5043236147455 22.7357905412297 22.1039967680073 21.8282108084912 21.7122615933177 20.5032348790751 20.3677271790378 21.8950147798032 23.0812883008196 21.6915327210373 22.2079854461589 23.8476331520774 17.9480577098979 16.8115361578315 17.6184625881557 19.7702937519456 18.2436263264562 10.6122657305164 13.7237843860889 19.1812881151547 16.9549592307729 17.6823585900158 20.0658043691948 20.456994347633 16.2501354444795 13.4460088600797 4.55901240428156 9.01216035715221 12.5150939942841 10.459863152173 8.97801809305843 11.3568456469704 9.66457078436774 8.41013708098586 24.147032154471 21.550367070622 17.4634381188987 18.9618646975994 19.5940005310637 20.2437929999528 20.522890555019 23.2767126825406 20.9450423915791 20.8982640603903 23.0288918859121 23.4421796027326 22.6269138323239 25.9841044644476 28.0341276732337 24.7643418566299 22.0489656924458 19.27775575508 19.3341370851383 19.7422550970975 19.2153671507691 19.92598520348 20.4553458238177 23.167665776527 25.3180693527369 25.7133370393492 26.297818841029 25.6009011370537 24.0098046588603 21.4334465755791 18.3356782760079 18.9536213032973 21.2121410513277 22.7417614666897 24.1254393430781 24.7640185982478 25.8730922861454 26.4180253379547 26.0977873319849 25.1735392385152 24.3648091416742 25.2847853190238 24.9385981174692 26.1982945563258 26.5165772165635 26.5468178018524 26.3575453897417 25.6449128091913 25.7287936058609 26.3119916381162 26.6689820595402 26.7668593161538 26.7442351631505 26.5677011364421 26.2716055596705 22.1933432981144 21.1162208010225 20.5857871684123 18.7351091789256 16.7759767089197 15.5646418918807 11.3353661573377 11.5993244264805 11.9673538274224 12.1957474005133 12.44998778654 12.6121397817074 -9999 -9999 -9999 -9999 -9999 -9999 -9999 -9999 -9999 -9999 -9999 -9999 -9999 -9999 -9999 -9999 -9999 -9999 -9999 -9999 -9999 -9999 -9999 -9999 -9999 -9999 -9999 -9999 -9999 -9999 -9999 -9999 -9999 -9999 -9999 -9999 -9999 -9999 -9999 -9999 -9999 -9999 -9999 -9999 -9999 -9999 -9999 -9999 -9999 -9999 -9999 -9999 -9999 -9999 -9999 -9999 -9999 -9999 -9999 -9999 -9999 -9999 -9999 -9999 -9999 -9999 -9999 -9999 -9999 -9999 -9999 -9999 -9999 -9999 -9999 -9999
-9999 -9999 -9999 -9999 -9999 -9999 -9999 -9999 -9999 -9999 -9999 -9999 -9999 -9999 -9999 -9999 -9999 -9999 -9999 -9999 -9999 -9999 -9999 -9999 -9999 -9999 -9999 -9999 -9999 -9999 -9999 -9999 -9999 -9999 -9999 -9999 -9999 -9999 -9999 -9999 -9999 -9999 -9999 -9999 -9999 -9999 -9999 -9999 -9999 -9999 -9999 -9999 -9999 -9999 -9999 -9999 -9999 -9999 -9999 -9999 -9999 -9999 -9999 -9999 -9999 -9999 -9999 -9999 -9999 -9999 27.7759498610917 30.2933959421323 26.6076341510595 22.9134225107958 23.387265001808 25.7861615331356 22.755628358399 21.0014410014146 21.1084957640719 21.1837245790208 22.311497483875 23.1921058732198 24.9113720871216 24.4824261501224 23.6744128816549 21.4060523998399 20.6070818523679 19.3854247094706 16.0574486800912 15.6583836867636 15.2284654404238 14.0717763798119 13.5726667233801 13.0364945249744 13.8549072263221 14.0039679046939 14.8455778493396 15.6846904745004 15.9987410333308 18.6511975398984 19.9029229830151 20.4930374219435 20.7004376706623 20.8662191776807 21.0989705090831 21.5435653083754 21.6688768524906 21.7974586800281 21.8787819352152 23.1091880690412 24.2640699638087 24.1667865237231 24.0899371208819 22.3767638196362 22.147195672454 23.3812434904473 22.0329334747958 22.0408677540853 23.1477111040571 23.9011337432278 23.4233772082597 23.580192668698 24.556729725718 22.6313541587291 21.0377666559323 20.7133662159213 17.7069355203432 17.3159603247676 18.2946821930903 18.2814548864822 17.9196622204087 20.5177094974011 20.5956699384666 20.6038697170673 18.5341663597571 17.4772707496068 17.0806641343994 19.1098713865721 21.1863292500866 19.5181696939336 16.4043700713746 16.0749629900742 20.2432626627791 16.0220496713228 13.7697671517839 13.7538968842742 14.7523925986813 15.2611384491193 15.7494528980262 15.8516954181126 15.9699099451385 15.9738294960114 15.9134641704587 15.6643410695399 15.1091786423406 15.0300693999102 15.4581943760363 15.714887791846 15.7094849943714 15.6099930607988 15.3671250920666 15.2553515383587 15.3458700100146 15.2125509514286 15.3136030523271 15.3465284428398 15.3365984063662 15.2578405458544 15.2829766640161 15.2930133091838 15.6175110003368 17.8607741450238 19.0029903439687 17.7515543292538 16.752938848782 16.0973386825622 18.5065067336127 16.9442801579001 15.6784606256464 15.5220814080765 15.0968775803595 15.7024574506278 15.5765963629483 15.1316532561484 15.1071914117827 15.5831991187184 15.1608563825511 14.63871157429 13.7465881703682 13.7153379969836 15.680633610692 15.988027814295 16.0157614437958 17.0230464944908 21.5311843146528 22.1715515905957 22.2053065734319 23.1330002497793 23.8717030308076 24.9239103752731 27.6446311483127 27.6525017882452 27.7608740646909 27.5094878355419 27.1586488046788 25.25845611667 24.2975175013217 25.6611168810914 26.2162251331519 26.4723841426436 23.4550041251142 23.3237605033321 23.2280838011879 22.4313410195106 20.7797801599389 18.0710699351516 18.0126111313904 18.021240218807 19.0249255013361 20.8401038963234 19.0772290290477 17.1419249381922 16.7238580123533 15.8296545443881 13.3719565866577 13.3850075070594 13.6042608407369 13.5833560661319 13.527865866365 13.2903689040063 13.2699310036559 13.2232868350305 13.1494260330676 15.5185338262732 14.9143521606981 14.4901421173637 14.7606483982608 14.8144873733066 14.8407335115948 14.9311590482077 14.8168958931121 16.6593339773611 16.3051340432243 15.2092709299166 15.0002276342967 14.3429589312258 13.2362834012571 12.9600325284793 12.9739885204278 12.9550438356521 12.9556110968388 12.9265888981586 12.8433170852924 12.8403085781781 12.7813530026273 12.5466500330521 12.5505359580176 12.6588072244304 12.6323336774953 12.7800132468599 12.5230554669396 12.5263377090566 12.7102855827903 12.7702409998336 12.9296350582136 13.0232958538273 12.9869231298261 12.9614043701051 12.8842792959769 12.8754819303504 12.868538862291 12.8418773602469 12.8321739009125 12.8258912459085 12.7990260191871 12.7540395777354 12.747687222339 12.7231735194204 12.6388858632135 12.5058418156948 12.4320919413078 12.3126008389052 12.2737787519451 12.2227806895407 12.1879213343758 13.0163157525022 13.1394121521199 13.5887042203358 14.6486416485199 15.8755355083917 13.9862396379977 13.7108769571467 13.3956165788169 13.4022100113182 16.1815732784269 15.8070481079418 14.129043125264 13.256824276984 12.2784818411019 10.7945929282583 10.04875319064 9.9400848602431 10.0729868308198 10.1055451949469 10.2553711187783 10.2020264831901 10.2570485266281 10.0944439461235 9.94342099456566 9.97102608763642 9.71319430630954 9.73690607415404 9.30946532473847 9.5418256649173 10.5504651278334 10.9889689378731 12.4094354102081 12.6067702470818 12.6257608992097 12.6363170146324 11.954970994221 11.2199403852942 11.0324558592471 11.2383743601184 11.2216134166511 11.4780484124469 11.7755749763742 11.9419345660582 12.0802092477467 12.1941789258634 12.4281008418688 12.6134933931661 12.6295447094649 12.7056886305765 12.5698650662855 12.6566633933305 12.7051715878229 12.7138166627522 12.7767984195793 12.7916203040078 12.9618327293161 13.1094428129147 13.201337478891 13.2450660089428 13.2665909285338 13.2259753068779 13.2419815630256 13.3363346220823 13.3380418809324 13.3961873202681 13.4437086371024 13.4664221691569 13.4855652530084 13.4546260905784 13.4468414060013 15.1900785175021 18.015063986795 23.9008944898412 24.3830410639503 25.4134484620577 22.4191767593204 22.2473356433263 21.9614989300458 21.0072738286125 20.0735673392816 17.8747474132213 18.0861895593618 23.6983570026026 23.9314656915457 22.5270922494955 23.7777975211479 23.0284081874622 21.8348246578062 21.2011154662799 16.5328410845166 10.4349863322167 12.0276811448793 13.8482329782166 18.4813546029542 14.8033384033018 13.9287304376561 17.9861698662284 14.8379402033153 18.8372781230762 14.4280707118075 10.0372916039674 8.25966681668447 9.03176558099231 8.57910871954452 8.03630688693485 7.61457596603243 13.7783591590277 23.3261229101679 18.7819535340666 14.5666562790499 17.0674170131082 17.8698226143559 21.9378932674048 24.1546985897441 24.9501533082697 25.3923851726875 25.6181769942116 27.6491233823569 27.6777525180338 26.0303656267731 21.1167548149289 17.205812353702 15.7012928291641 14.9200964644088 15.7321778041559 16.5382477750051 18.1611843310929 19.6751130023318 20.4869675014944 20.1928041763639 21.5670504742425 22.815647411683 23.8713200271677 24.5514172575487 24.7113573479287 24.2689744732433 23.4846608243688 22.6888556784554 22.6420259602807 23.354299418607 24.704405298143 25.8869904772043 26.7288666148709 27.4035565082159 27.840458245854 27.71958990702 26.7589715886965 26.8575650414096 27.1371529751334 26.9650174406558 27.464494517625 27.6400723168626 27.5693075588545 27.4765771519196 27.0259940388819 25.9347651853367 25.9944503171251 26.5299644009418 26.762182030384 26.7953358151064 26.5959928652765 26.0268900152189 21.9158695430007 20.5806311193947 19.3437628986422 17.8693855068072 15.6930125372731 11.4061351242651 11.3432114701934 11.769790085126 12.0761431610776 12.3258029879022 12.4821959513636 -9999 -9999 -9999 -9999 -9999 -9999 -9999 -9999 -9999 -9999 -9999 -9999 -9999 -9999 -9999 -9999 -9999 -9999 -9999 -9999 -9999 -9999 -9999 -9999 -9999 -9999 -9999 -9999 -9999 -9999 -9999 -9999 -9999 -9999 -9999 -9999 -9999 -9999 -9999 -9999 -9999 -9999 -9999 -9999 -9999 -9999 -9999 -9999 -9999 -9999 -9999 -9999 -9999 -9999 -9999 -9999 -9999 -9999 -9999 -9999 -9999 -9999 -9999 -9999 -9999 -9999 -9999 -9999 -9999 -9999 -9999 -9999 -9999 -9999 -9999 -9999 -9999
-9999 -9999 -9999 -9999 -9999 -9999 -9999 -9999 -9999 -9999 -9999 -9999 -9999 -9999 -9999 -9999 -9999 -9999 -9999 -9999 -9999 -9999 -9999 -9999 -9999 -9999 -9999 -9999 -9999 -9999 -9999 -9999 -9999 -9999 -9999 -9999 -9999 -9999 -9999 -9999 -9999 -9999 -9999 -9999 -9999 -9999 -9999 -9999 -9999 -9999 -9999 -9999 -9999 -9999 -9999 -9999 -9999 -9999 -9999 -9999 -9999 -9999 -9999 -9999 -9999 -9999 -9999 -9999 -9999 22.3426892980161 25.9193837886237 27.669726759589 24.3965034600181 21.876754302282 20.7460870180035 20.407226882754 22.0927369442755 21.374662666328 21.2169314811224 21.6218671810775 23.1386140049209 23.3707990418956 24.7041834135053 24.4229942349052 23.8674695485101 21.7664339523552 20.9372313763728 20.1317217983637 19.102535025498 16.8759109036048 15.5627167031927 14.9256612803195 13.774397175834 13.677990505923 14.5375227695448 15.2618463032632 16.5309884425601 15.786366991793 16.385414688839 20.1923429499094 21.4439302270641 22.5554712112617 22.900453571335 21.6297430191956 21.5565119990871 22.8323016094639 23.6983848626235 23.8400894334846 23.574687618042 23.2032372675719 24.4263605101788 24.5006289736125 24.5773845969872 24.2075557808006 23.9067078993454 24.2302336900809 23.8908815375756 23.8370502591319 24.4492830978216 23.6840870174334 23.2557561241485 24.4818419442645 24.9966731392475 24.2470458262129 22.1290008504429 21.1347064370323 19.370004457595 17.5576718101756 21.3497738423291 17.9496403783645 20.6222308355282 20.6331641054372 22.1948243522644 22.3724261129091 21.9278470443185 22.3042374446628 21.2689949469343 21.4495032146748 22.5933668317675 22.3162395490183 19.3960013840186 16.0888898912208 16.5943565197082 16.078721396238 14.7904390776637 14.7704062637909 15.3023200095935 15.8332620016544 15.6138994003721 15.5783584519309 16.0156625469087 16.0224053116626 16.003437688681 15.9974778443912 15.466833794784 15.600613269582 15.8675140921143 15.7857925351708 15.65856205937 15.3956904728536 15.3801197564825 15.2457516421533 15.1867276445455 15.2836559322588 15.2912811120517 15.3944625536435 15.4149730359791 15.3646238370259 15.2806851930062 15.3883516192811 16.6334429301192 18.71916521632 19.0113873075416 18.959362228131 18.7728504516687 18.3507035072884 18.5873903367257 18.6519975361346 16.782172935764 15.7985527923162 15.1460057552032 15.4138616487254 15.6361066676049 15.6055883870282 15.1419224875031 15.6151331703827 15.4705804956832 14.7114631553727 13.7610768475009 14.7180644398542 15.2448735689169 15.9006038806314 16.0565741994342 17.9516469228032 21.9022209704991 22.2968561632958 22.4380696468427 24.9758381841275 26.9769674799303 25.0630534128763 27.6691367683858 25.9619566559822 24.1859922905223 24.2427109330752 24.2252653045111 25.1449678860309 22.8923251988852 24.0893969795693 24.8684457484236 25.7206939720414 23.4580431976385 21.0363254434084 21.3385981011696 20.4497469007308 20.3298993951485 16.9644394412818 14.9897597551357 18.9032349767717 18.6576911556651 18.6335444049735 14.705644280839 13.4618202109287 13.4717413388331 13.4693012054893 13.4404103422016 13.4470470466486 13.4376165956694 13.4210116299198 13.3781814069882 13.3780368084028 13.3437850771652 13.3285044052881 13.2462450278395 13.2149110763425 13.2554136314135 13.2210338279017 14.5990818498938 15.5368495075194 16.9583652489757 16.9990927446763 16.7734653851533 17.0414253855763 17.3350134584685 17.1451034053053 16.3076214009462 15.1751126917918 14.1143850541589 13.2109839951549 13.1500600365732 13.1569927891152 13.0632566082987 13.0407554274649 13.0099599398325 12.9602968288095 12.9587500533862 12.8986027511783 12.8984522338097 12.9217516361261 12.9908874129038 13.0948978607414 13.0477284311838 12.9123934057729 12.7806201285918 12.9982414455335 13.0744769228804 13.0639395952208 13.0033645546735 12.9980338840185 12.9813377058237 12.9697383636317 12.9584586066793 12.9311959396237 12.966067808562 12.9545822053469 12.9209063756057 12.8985891057695 12.8744032575971 12.8497280985456 12.8067230033573 12.7814760616336 12.7203780622505 12.642347003391 12.5952731955109 12.5440686433183 12.4858448810026 13.2609897241104 13.4781280646659 13.7334849630839 13.870665003493 14.120129059638 14.6925210485404 14.0781625790221 15.7179747327153 16.5911430955506 16.9326683031276 16.4877660022864 14.9660063797058 14.3298970362847 13.2700438198638 11.338977174642 10.665846200544 10.5475033630418 10.5406786832276 10.5750281109788 10.618108713637 10.3816802213175 10.3827403323012 10.6559645563595 10.3449838017574 10.2908355034059 10.559263257379 10.4385600756248 11.6341120642019 11.6750411936677 12.3676191557518 13.190026920314 13.6687806410375 13.7016287548498 13.8059766335463 13.368435120712 12.4854598627277 12.1294307433248 11.9841288858886 11.9763280554932 12.1749186527334 11.976480411755 11.9650953537351 12.2648081462165 12.3827717664943 12.5589964034801 12.6179076164915 12.815024209211 12.8157385359515 12.7713508847294 12.7885437705626 12.845177612475 12.7257912729337 12.7867723363799 12.7923084675013 12.9674877585687 13.09795686194 13.2067129079813 13.2813912447918 13.3187163414461 13.2864433497105 13.3098035451676 13.3430238695126 13.3904930637932 13.4519913809779 13.4550381044493 13.473292421665 13.4979644251521 13.4977480149837 13.4869164481663 14.5415756301948 16.3814343823022 18.1523336078592 21.6070013201118 25.3423891862185 22.5531864181498 20.9266966384732 20.519862605987 21.5637193581475 21.2434376705648 20.0878717704683 19.5230227847747 18.0545976476721 22.0034009619304 23.9317659333666 23.6496327466102 23.1433560574035 22.841022200469 22.0684808302852 21.6623536083504 18.1894105700384 11.2262772965048 12.5410581248522 12.581953802616 18.7716187454776 20.7200180959826 17.0193155859121 15.9142431211793 12.2955756005367 11.5295107622209 14.4564185061761 10.4997471680282 8.29437728364916 8.78394296500104 7.67652130136188 7.52630396161194 12.4378983670665 22.2842231785467 22.0368079314705 14.3858549170332 11.9918332611066 14.9723313486596 22.1534449823324 24.2242830076924 26.0884339173253 23.757375677462 21.3819063732153 16.7877933944155 13.3785096512381 13.2755144332301 15.0153058807957 14.2395316829376 15.0291628763989 15.2631513010787 17.4424187154437 17.0630699931495 17.3893853680955 16.9394395052465 18.8052265182581 20.9173569525508 21.6965186248526 22.4774770249533 22.6138043887337 23.6086317386358 24.66498922854 25.4482629067219 25.9061721443945 25.8005283658157 25.61252970462 25.6923997054951 25.2791823773431 25.1770924759846 26.3721023246694 27.2584250967758 27.995910849008 28.3580942502714 28.5101824544133 28.5308249157589 28.4607698197717 28.2969586250827 28.2736690498472 28.3031033006181 28.2199733953868 28.0701525995751 28.0344231722421 27.7347299472383 26.9917476922387 26.2513902544417 25.9065047154473 26.1856187042612 26.4800833815721 26.5730521043371 26.0943490433566 22.0955459975416 20.5112611645146 17.9572753694695 15.136970244581 14.5607838360709 11.333040137235 11.6232694100046 11.9248307304769 12.1410602348863 12.3123416295226 12.5075698103439 12.2823546413939 -9999 -9999 -9999 -9999 -9999 -9999 -9999 -9999 -9999 -9999 -9999 -9999 -9999 -9999 -9999 -9999 -9999 -9999 -9999 -9999 -9999 -9999 -9999 -9999 -9999 -9999 -9999 -9999 -9999 -9999 -9999 -9999 -9999 -9999 -9999 -9999 -9999 -9999 -9999 -9999 -9999 -9999 -9999 -9999 -9999 -9999 -9999 -9999 -9999 -9999 -9999 -9999 -9999 -9999 -9999 -9999 -9999 -9999 -9999 -9999 -9999 -9999 -9999 -9999 -9999 -9999 -9999 -9999 -9999 -9999 -9999 -9999 -9999 -9999 -9999 -9999
[truncated: 1,596,270 more chars]
