# Supplementary material for: Combining temperature-dependent life table data into Insect Life Cycle Model to forecast fall armyworm Spodoptera frugiperda (JE Smith) distribution in maize agro-ecological zones in Africa
Source: PLoS One. 2024 May 6;19(5):e0299154. doi: 10.1371/journal.pone.0299154 (PMC11073722; doi:10.1371/journal.pone.0299154)
Supplement: S2 File — (ZIP) [file pone.0299154.s002.zip › results_8.5/2000/ERI_2000-ERI.asc]

NCOLS 535
NROWS 391
XLLCORNER -25.49999
YLLCORNER -47
CELLSIZE 0.1666667
NODATA_VALUE -9999
-9999 -9999 -9999 -9999 -9999 -9999 -9999 -9999 -9999 -9999 -9999 -9999 -9999 -9999 -9999 -9999 -9999 -9999 -9999 -9999 -9999 -9999 -9999 -9999 -9999 -9999 -9999 -9999 -9999 -9999 -9999 -9999 -9999 -9999 -9999 -9999 -9999 -9999 -9999 -9999 -9999 -9999 -9999 -9999 -9999 -9999 -9999 -9999 -9999 -9999 -9999 -9999 -9999 -9999 -9999 -9999 0.66382985076124 0.64069370893339 0.596364822590528 0.557298500942372 0.522845762456641 0.494529067426938 0.47570436372825 0.459635548298603 0.443643182356733 0.430933203249006 0.423450596748235 0.418051829910202 0.41222891896183 0.403615912987028 0.39986394971184 0.393239442668503 0.392278950662682 0.390881561875201 0.388302146501174 0.386811574776073 0.384392130006657 0.380336532198084 0.382205750155521 0.38344467620808 0.387306414036696 0.396123565492634 0.404439479037005 0.412121339696528 0.399066271442408 0.395332154340832 0.383872900523994 0.384586019199871 0.379987998383832 0.377996653111836 0.378114297411221 0.379244302217868 0.379852238549478 0.377767779412367 0.375443446280334 0.374110403003528 0.373598754491991 0.373597885839067 0.369456889018101 0.371042009276474 0.368840313912752 0.365106679141853 0.367298830208126 0.365127443872059 0.3657783883568 0.369949326433736 0.369531136880274 0.368344742316847 0.365253892320317 0.364701531201336 0.363557420849005 0.362533964530414 0.362446152086516 0.357911393663812 0.360288692918155 0.358089425928609 0.359176014734145 0.356765916705703 0.358520187793164 0.356550081034526 0.35627011704048 0.354736798357299 0.355224707764016 0.352860308222496 0.355238948123197 0.353228844152025 0.352771403380833 0.34952786996378 0.349276895762759 0.348925084863131 0.348299091924435 0.344502744009798 0.346736903290496 0.34554336209227 0.345994881931678 0.348955338025846 0.348100537518453 0.347507089491775 0.350582365725914 0.351362806640575 0.354839698649816 0.358653276938014 0.357165785098909 0.361082589146642 0.361905465097349 0.36178746846937 0.362884852618646 0.362815347125383 0.364748810546076 0.36427594756804 0.363207939822258 0.360396056730011 0.360391651279099 0.361113865534946 0.356348257408983 0.354429613706528 0.35108225628567 0.348545255508645 0.351405351806212 0.348031978019836 0.346627685203194 0.351824512246517 0.351091999536378 0.351920402212879 0.352954982202517 0.352112460402636 0.352485464903352 0.346806188846664 0.349757845473017 0.346311527398827 0.345704760483182 0.344256584498714 0.344467999792662 0.345323995851559 0.344519232978584 0.340779668281549 0.339822709891105 0.341183569851366 0.341933821962965 0.342092502049304 0.341656216701154 0.340096864032635 0.343956817147738 0.343460881966454 0.344618618821771 0.343337425505926 0.342910022495396 0.344154129479896 0.345562806329637 0.345667519005428 0.345597919083366 0.347607493012944 0.349413386621055 0.34927383766904 0.35106354691039 0.353093864694731 0.354887414261423 0.36065385649651 0.366415147807701 0.37411490060308 0.391862777439392 0.401540799399499 0.419441300435926 0.467236868055283 0.513575740782544 0.578608469477032 0.573747990674239 0.552137702920579 0.479393035952055 0.464743350481937 0.432921276237718 0.417257392735555 0.405314725050142 0.40384361948464 0.401616140722733 0.397186191536598 0.394172546472064 0.394385656660655 0.393369639124251 0.395654709024324 0.398400645148238 0.398194969258266 0.40098701782962 0.410918155952561 0.410838585869044 0.414261517177248 0.417453231612118 0.424900947383243 0.432046246562664 0.434896238202122 0.438025797813958 0.442789804459681 0.439146049377829 0.446383062753237 0.447024668304012 0.446491287924105 0.449578265384863 0.446356264666253 0.444672477952947 0.440436024296199 0.437987035732029 0.434201077246537 0.428150149134419 0.416897327876245 0.4083176870236 0.397321805882587 0.39295161861321 0.387444226805598 0.384168379635486 0.38381080871422 0.385655424419573 0.384125606360862 0.385187696457229 0.383977619330232 0.381799544909564 0.379981644399076 0.380053860295474 0.383215429124531 0.386520976365981 0.390532913270592 0.390735284660596 0.385886804341546 0.3725450211699 0.359674404437916 0.359039528644083 0.370486911361356 0.376061069985044 0.382283966228421 0.379721430372824 0.380619347290963 0.390605616651982 0.400251792300992 0.401209844129943 0.404116822825216 0.412979203457414 0.424957870204059 0.432954619032396 0.44268342679032 0.454463313153595 0.460604581627861 0.466458070987644 0.472211336461277 0.477764193200823 0.486354079354445 0.485339061088632 0.487159500835915 0.487640916993018 0.489085706182528 0.49182897463287 0.494402427077654 0.499054509273255 0.498902976615883 0.503196196132316 0.514272761056011 0.52800534150821 0.561566983601518 0.574471219831046 0.570419299841238 0.548029733368885 0.51930865682291 0.502916344390675 0.494001959672064 0.488627174641694 0.482570400788384 0.478555024850489 0.477993879157762 0.474062631476036 0.474308089047264 0.469302701379131 0.472600706666286 0.468267772028679 0.467025418967502 0.458915875917704 0.469651343000588 0.481508769088931 0.49526521649527 0.507509811865155 0.485680193087033 0.45159257965663 0.441830281682226 0.437422805720825 0.42885774398295 0.422726287704587 0.419416075335822 0.409664354930185 0.398011836285502 0.395636807487382 0.392880575223558 0.384819190218645 0.384487232031388 0.370494802806002 0.364721506774581 0.362044154525494 0.360484892585652 0.354938725346384 0.350115035145255 0.34859583508734 0.345796343981348 0.347237848445731 0.345617550626626 0.345119073690448 0.346280584039213 0.348943129402091 0.350183836577741 0.352385112572161 0.35387378336294 0.35749461890959 0.357351298857778 0.360355310216814 0.366115688731279 0.37051850312755 0.372633994589254 0.372832709435237 0.374622735476785 0.374546425145012 0.3824251630708 0.384873078990381 0.389335106697784 0.390341200220958 0.394787159942643 0.401492525082858 0.407856240009943 0.409933006413595 0.418216157975752 0.422076438368838 0.431162634610445 0.433090691073997 0.439967848175765 0.446939733804834 0.448686166197695 0.446991544598331 0.45626926007788 0.47962655392844 0.513283864670108 0.640024954127803 0.536264039329076 0.452941381868077 0.435467593677821 0.397803797490294 0.437559987569825 0.425730345171724 0.436338768795359 0.399689994350114 0.378605526522042 0.374856831434837 -9999 -9999 -9999 -9999 -9999 -9999 -9999 -9999 -9999 -9999 -9999 -9999 -9999 -9999 -9999 -9999 -9999 0.341151764247278 0.351605811095946 0.372594808644558 0.40522108290857 0.5149138152447 0.655524540290688 0.661290083799128 0.469734776368144 0.466901572891885 0.436630866511811 0.42583259447725 0.488478521177024 0.492032738350484 0.488248976070048 0.549944967386493 0.510832872393045 0.519277172332977 0.523258081805478 0.484100664350767 0.473030504900607 0.470567819996415 0.470963778525351 0.469781315339247 0.470971676661958 0.47427644447663 0.472378979264071 0.473077225315717 0.468907675336641 0.468107975013538 0.472263241746026 0.469971363274554 0.470683580031692 0.472292085721929 0.474558254136243 0.474476004986181 0.47820639589231 0.481443381687766 0.481515875348721 0.487571593802374 0.488283712747776 0.488281439428045 0.489773056387209 0.491615657424373 0.492280375429188 0.497066327044566 0.495909568654068 0.500485046852768 0.500834890957728 0.503750875120225 0.507623288974409 0.511490971994302 0.510114153450794 0.516039969073599 0.515384743977879 0.525829565185298 0.528685349945938 0.52843914355352 0.52898982609385 0.532586743979848 0.534775492114901 0.536634518559443 0.536668386469055 0.536250423774438 0.539846727363838 0.540941822737823 0.53954833333858 0.538931781914194 0.541239086395876 0.546188065265588 0.53033188227577 0.516011452920891 0.506977698734183 0.490570859179368 0.483372890496528 0.476556877019866 0.482244089529804 0.487573321669476 0.499225059219907 0.517031984978428 0.536203024202363 0.553353701913519 0.564221474329271 0.598314754424097 0.613032791279775 0.613992473128573 0.614311450285107 0.61608326185956 0.619051837886749 0.613255710713677 0.621633999972371 0.606515826642481 -9999 -9999 -9999 -9999 -9999 -9999 -9999 -9999 -9999 -9999 -9999 -9999 -9999 -9999 -9999 -9999 -9999 -9999 -9999 -9999 -9999 -9999 -9999 -9999 -9999 -9999 -9999 -9999 -9999 -9999 -9999 -9999 -9999 -9999 -9999 -9999 -9999 -9999 -9999 -9999 -9999 -9999
-9999 -9999 -9999 -9999 -9999 -9999 -9999 -9999 -9999 -9999 -9999 -9999 -9999 -9999 -9999 -9999 -9999 -9999 -9999 -9999 -9999 -9999 -9999 -9999 -9999 -9999 -9999 -9999 -9999 -9999 -9999 -9999 -9999 -9999 -9999 -9999 -9999 -9999 -9999 -9999 -9999 -9999 -9999 -9999 -9999 -9999 -9999 -9999 -9999 -9999 -9999 -9999 -9999 -9999 -9999 -9999 0.649043573551768 0.628472229533528 0.58872852813523 0.554037494901251 0.519143967735484 0.49535188571157 0.473778385587691 0.453632650323406 0.442490049539551 0.43103621649688 0.427457041645316 0.419747684885574 0.40916873714364 0.405724334719253 0.401101132082779 0.398450548038242 0.396349891861416 0.392370080353783 0.388228382085421 0.387043331981223 0.383132551030356 0.381599745692933 0.38183439633967 0.381237724977912 0.386056139350909 0.394317822858373 0.401729156995094 0.401822419428588 0.393462076904905 0.387270797797536 0.384823132997564 0.383578732820269 0.38097314801347 0.377582374004318 0.379275032101945 0.379034915640377 0.380009093215431 0.378202922809574 0.377510776884383 0.375706302460215 0.372126963399721 0.373995500477131 0.371955713346128 0.370498446427385 0.370334378034446 0.369354233252659 0.366664991616444 0.367686378792901 0.353855014474974 0.358534425125658 0.371686689768831 0.368898290165734 0.369412370601054 0.366048652425955 0.36831110258523 0.364422385974003 0.362434045109878 0.363701960291392 0.361774360261163 0.360887373068271 0.359874889708924 0.360033674812533 0.359044745279204 0.360846543535793 0.360584837631299 0.357488415408764 0.358127664023601 0.359606798393108 0.357672934043659 0.35791706492291 0.357611472630038 0.355629208450419 0.354513850190578 0.350677638309888 0.350150417050052 0.349280746840003 0.351256947808054 0.346942049143549 0.349272767036936 0.350555659554656 0.352640814773718 0.355002296393131 0.352187584652268 0.356799045490955 0.359672083324064 0.363398304107535 0.364478666368492 0.367082355683826 0.369537572428453 0.367700973967997 0.368565037659872 0.369891384795945 0.366546670314689 0.369807897581545 0.36420240539887 0.364920235177482 0.361894950220675 0.366088455775794 0.361381017332949 0.353245147618144 0.352335003453807 0.355052450928157 0.351300478621545 0.350600285267849 0.353279476722618 0.352662118818469 0.352987999343532 0.352391602078159 0.351707856640467 0.349101941006569 0.346812968330202 0.348255845477705 0.344058941684348 0.344212497680824 0.341722250833873 0.341992145596774 0.343856977011663 0.343988586043631 0.343072490578416 0.33807791888758 0.340144330586237 0.33750748907659 0.340576251935214 0.340386279346259 0.342698128904836 0.34367614031304 0.340503864509726 0.341807300033591 0.34325710436823 0.345888256127003 0.343734478403485 0.342779357817325 0.345296694194405 0.345404474299118 0.349363727830459 0.348612966095774 0.348022410112444 0.348879825280895 0.351382152028831 0.354068408135147 0.354928614610048 0.357519494156087 0.363585031095296 0.368911263317637 0.385929906454336 0.404432966058596 0.453335253733636 0.559042720734484 0.584262989235203 0.605829585135919 0.584341419943357 0.590072010537057 0.504823467141999 0.453059525052796 0.433932842924556 0.420293493865211 0.412244337862255 0.406155207720778 0.404138619987005 0.399935940574172 0.397955229752803 0.395361727172456 0.396514289690094 0.396204572325258 0.398530461886275 0.400471156596472 0.402910984952919 0.406038235176176 0.407719672119968 0.412065944717146 0.414716026420666 0.423488559644491 0.427500413306392 0.430616040416089 0.432341561463644 0.43798539863781 0.437744730250089 0.440138763946059 0.442041715819486 0.443126832631057 0.446172574671438 0.441203400121366 0.438028162987772 0.434243667232059 0.430092367016755 0.426030042124512 0.420651641596194 0.411712268523554 0.405132335501684 0.392895728342006 0.38708030936471 0.381019920425413 0.380964012366043 0.377098794230414 0.377033701777635 0.376390060534311 0.378065187713924 0.376225280777329 0.374699473907656 0.36965748481564 0.371037829130878 0.374211520389798 0.375656979926841 0.378909722893673 0.378766673199578 0.374775172702518 0.369097335609504 0.362419225009427 0.354190683703347 0.351499053687502 0.352989171069918 0.357128383273531 0.373578452773469 0.381343745268152 0.384346835143806 0.386471994243173 0.391973778030479 0.399671099099506 0.407888878017751 0.416673742268459 0.424965992192301 0.442391677113701 0.457344313960541 0.476923339430638 0.483530982123891 0.485900671153995 0.486270125376086 0.487371242767134 0.486262119031902 0.485623702242285 0.483099281510649 0.485756673878463 0.490042197551635 0.49775304965888 0.499322125479124 0.512879067965502 0.537788706896038 0.55782494623315 0.595947626355538 0.607301477898585 0.572019550952535 0.554007982837776 0.530050912188577 0.514615607150272 0.502797885987908 0.494686681547663 0.490645934016586 0.484714596100128 0.481004863563251 0.478829741992835 0.478917315642948 0.472718312944347 0.471334366572342 0.469524329487483 0.470617026080354 0.474160737220965 0.469605256249164 0.474888568634949 0.463958880572781 0.472291342898601 0.465857586884476 0.451696504434906 0.442648323972915 0.432927560047161 0.428196304011923 0.425392604101493 0.417471807262543 0.414149961644131 0.410161831602221 0.41134009202319 0.410595064209019 0.399372216238817 0.392174500493497 0.3869046997283 0.379636120298038 0.371899035056152 0.36615552240825 0.359608980689664 0.357055671966305 0.354814396576118 0.354478544304463 0.35266538171614 0.352004449612076 0.352383189680501 0.352101246178589 0.349174306456094 0.351691819494576 0.35069644241492 0.354453849060475 0.355396251900942 0.356563587444437 0.361407293122422 0.365899322340147 0.370645734799532 0.370139095521287 0.374159915542299 0.37594215846443 0.378205210320089 0.381640949247407 0.383903778098596 0.386578203780699 0.394579011963987 0.396007662001396 0.399150192257028 0.407937374543721 0.412776922531021 0.417093082533558 0.425216463604523 0.429573790947553 0.432942489099565 0.438594765063145 0.447177547302206 0.451742464646715 0.456740684426965 0.46021597111065 0.465596516183235 0.474679491404602 0.49062772833345 0.543140287479883 0.457518102160297 0.432038800785886 0.415521613037478 0.411795799682409 0.468930133988604 0.49725760844407 0.544352518126971 0.439133847985954 0.3929392309215 0.383852963587828 -9999 -9999 -9999 -9999 -9999 -9999 -9999 -9999 -9999 -9999 -9999 -9999 -9999 -9999 -9999 -9999 -9999 0.332510494509645 0.345238734973987 0.351823409802042 0.354568424596552 0.390244713444037 0.475112295123776 0.592794926279437 0.65590438910746 0.639737491098528 0.631593574803715 0.4457531036593 0.439255087210501 0.456149084087472 0.497347446836809 0.543206085278971 0.524521992179467 0.540276844265749 0.51035897708754 0.498385755745087 0.484560688459187 0.478557954473019 0.480510948766054 0.478648804839748 0.479413636612817 0.476773722944417 0.478750681798019 0.479944038381604 0.480998165909532 0.481958363629996 0.480053468836081 0.481606442300973 0.483184322639159 0.483871498241716 0.487766829236431 0.489673743859243 0.491432299665108 0.493412277797712 0.495686651663805 0.49679080141774 0.498118670377543 0.497613730419256 0.499288500919942 0.503671324013121 0.500965901450722 0.503340829102843 0.505712522398863 0.509057177305052 0.511073160903478 0.514102707791202 0.518635681316574 0.523373770715643 0.524296629972534 0.530416237169837 0.533261621540598 0.544200183645358 0.555242064301686 0.545455842197576 0.549244584187895 0.548173923551081 0.548630125114139 0.553011705890639 0.552506472082788 0.556419634537913 0.556770232435594 0.557376737227265 0.554736133767089 0.551711320963749 0.553521384745209 0.553578637118305 0.554652725900861 0.550933708314537 0.529588834371221 0.511249814753233 0.49734579689124 0.487149211631702 0.48490124786045 0.50112331928942 0.52367507043891 0.551045029661383 0.574557472716083 0.592567657923879 0.609678693901476 0.646722549111651 0.625418667271171 0.583941717461494 0.595243228628961 0.620744987565801 0.619757843453486 0.598732350923603 0.628890220017026 -9999 -9999 -9999 -9999 -9999 -9999 -9999 -9999 -9999 -9999 -9999 -9999 -9999 -9999 -9999 -9999 -9999 -9999 -9999 -9999 -9999 -9999 -9999 -9999 -9999 -9999 -9999 -9999 -9999 -9999 -9999 -9999 -9999 -9999 -9999 -9999 -9999 -9999 -9999 -9999 -9999 -9999 -9999
-9999 -9999 -9999 -9999 -9999 -9999 -9999 -9999 -9999 -9999 -9999 -9999 -9999 -9999 -9999 -9999 -9999 -9999 -9999 -9999 -9999 -9999 -9999 -9999 -9999 -9999 -9999 -9999 -9999 -9999 -9999 -9999 -9999 -9999 -9999 -9999 -9999 -9999 -9999 -9999 -9999 -9999 -9999 -9999 -9999 -9999 -9999 -9999 -9999 -9999 -9999 -9999 -9999 -9999 -9999 -9999 0.632125218786294 0.614488833803341 0.578964541192655 0.547130635629303 0.51888181233522 0.495635919072157 0.47698000339514 0.45655527968095 0.443053640603154 0.435368787250535 0.425877963090198 0.421806017621115 0.410438676419484 0.406382550156843 0.403073720663501 0.398910048605318 0.395108249412532 0.392767149192453 0.391337934623818 0.387860434434798 0.387563586760498 0.387823909032257 0.381901145754718 0.388282031730476 0.390544509139075 0.395027420239763 0.402585485318864 0.405201713162942 0.405144475775056 0.388868357905503 0.382924574060316 0.381223606342545 0.380918983224006 0.380508248144192 0.381309905154033 0.379370892290117 0.379249398126042 0.378188014320368 0.379452442681889 0.378801077082686 0.375929381256066 0.374751381460744 0.374373818556212 0.374427676073057 0.37179056222166 0.368275434141306 0.365253834620874 0.364146057061751 0.351506205775092 0.334678347388273 0.340456211099982 0.338260658926275 0.369061510283321 0.36989676727749 0.367355300909203 0.366675065394479 0.367254604593298 0.365219997362325 0.365815510564899 0.364503162915042 0.362322660975899 0.366348711044796 0.361878660365592 0.36135556880696 0.361245172606029 0.363320447510642 0.361360026914414 0.36020201238182 0.36328040545801 0.362659988707807 0.359361667506249 0.358908921040118 0.358858786496768 0.3565573372009 0.354341169888692 0.355082311782408 0.353691323972211 0.353930149826366 0.353888764357917 0.354406318210965 0.356147511144302 0.357949674666267 0.360769513286737 0.363070683362945 0.365776327500381 0.37185600727817 0.371626244930396 0.372927710201863 0.374122264344798 0.374751998102272 0.374759466311881 0.37532559684367 0.373423120933553 0.372125438867197 0.372722092460835 0.371363219553575 0.365338534518148 0.367311152244853 0.363675288129802 0.359220298789728 0.357755365278795 0.355861977683896 0.356517817780523 0.355328970822549 0.354795921861665 0.353115784491525 0.352061647316241 0.353007055453191 0.351047156312355 0.347157392079648 0.346864902911036 0.34285201176174 0.341519846935032 0.343673111237734 0.343815205097384 0.342739963339533 0.340033554222634 0.341021713521458 0.338450950307101 0.339207293915059 0.338234303877324 0.342446792560117 0.33931060970668 0.342829799289233 0.343986214947267 0.339046965385667 0.341687207326321 0.341002062322429 0.344370936801666 0.346795420608067 0.349640276299976 0.348787790295567 0.345970212890859 0.345831336733557 0.348167926777783 0.352211458585766 0.350626131993208 0.349883377667666 0.350968081174194 0.353035479049271 0.355564296035325 0.356562793489201 0.361083608999622 0.372986732359894 0.383718877124513 0.404247952004189 0.441551050647538 0.601105238643026 0.602419693328517 0.562355318418633 0.594535380070504 0.561946544025935 0.53793666165662 0.497648385884367 0.464713864702869 0.427680187303682 0.414265816887211 0.408627730648839 0.406379916376699 0.401097896400059 0.39982684925919 0.397486309819882 0.397832154539909 0.396406180387217 0.397475251243359 0.397587722958191 0.399544953130218 0.403749379220887 0.406567474805948 0.410235109766346 0.413352474448166 0.416159715898287 0.422313289710929 0.427083722855449 0.427987796939395 0.431762868097318 0.435897448433237 0.437300169233795 0.43937837845134 0.439461450074005 0.440612114300332 0.433312262696052 0.43223794446057 0.427350390244898 0.425052962324826 0.420852561864305 0.411230030004048 0.402368857367748 0.398730848372065 0.387034237885181 0.381423746464747 0.377310663590412 0.373724968396181 0.371388526806105 0.367445669337546 0.367204723248705 0.363602844429508 0.365488425692639 0.36318788625986 0.351693696481322 0.349632493307154 0.363920836395244 0.370082701196325 0.371248696179721 0.3661212504538 0.365271370581161 0.359519908794471 0.359108522640907 0.352884560013344 0.34892082823936 0.344083873771383 0.352498138891965 0.3671089629278 0.371592698256271 0.374305096653966 0.379859532207077 0.38368132217895 0.391204499676289 0.400539865493474 0.412223944644275 0.422757704091127 0.427129625436284 0.449876619299308 0.484652486659135 0.518550639834356 0.522218439013668 0.517707811392524 0.518134316922732 0.514254130419298 0.509204114721042 0.509312797540961 0.509803684740918 0.516910685723887 0.535550520794884 0.574274833237177 0.582737219635663 0.65942065613177 0.659757216751405 0.63510332871428 0.637240120347656 0.595259737463067 0.563301082752693 0.530189454598541 0.507774404841179 0.500521571950718 0.491163607193639 0.48859436569868 0.488103999786465 0.483746616212029 0.483957314262411 0.47828294470533 0.475184560927149 0.471419152529683 0.470563825697542 0.479227019210959 0.48370134693186 0.479635265849984 0.46456741248626 0.457906723411444 0.453977720476254 0.450654741232785 0.44451271561242 0.437258386918367 0.432631070770489 0.42595000612673 0.420225571507844 0.412622972061562 0.409443246133039 0.405602433667678 0.401629829058194 0.39826472627577 0.387773942465969 0.386449342297152 0.379674005185027 0.374169977375005 0.370372453319617 0.367678430206025 0.364765776602187 0.361837267978584 0.362671970289458 0.358766130212453 0.355182929344919 0.355168036233344 0.354827904395848 0.353540087645708 0.353048490023954 0.357524635958422 0.355079966138852 0.360069755415597 0.358328225097324 0.360350378900839 0.361140114281073 0.366712273243194 0.367242664575492 0.372838835785519 0.372879368126983 0.375858396837828 0.379268226556332 0.384297773600643 0.385261121527366 0.395206550483756 0.39556127257535 0.400566793776876 0.404656168286266 0.406352250234697 0.416608529836698 0.422633664044389 0.429017910083112 0.435296841802392 0.439027782161765 0.455110218329626 0.45846555584789 0.474131285884454 0.47123995382771 0.480664109350139 0.472283162315046 0.45341169261968 0.465517696587315 0.458403332863988 0.420175457962216 0.429122475842253 0.398010395962427 0.414251022438234 0.455269138376964 0.666749794429848 0.665253590877488 0.540743289174534 0.414653036333755 0.395986837469784 0.386398040535396 -9999 -9999 -9999 -9999 -9999 -9999 -9999 -9999 -9999 -9999 -9999 -9999 -9999 -9999 -9999 -9999 -9999 0.338210015970396 0.336985180227866 0.338041803833249 0.35376300571739 0.385826619253237 0.473717525247163 0.52291779463011 0.573409564007406 0.626489024471281 0.625572869902588 0.449834208300321 0.48467516389758 0.577481886043868 0.540991572465561 0.524037429122471 0.518625381539416 0.515805506753052 0.492899196041742 0.492450599713185 0.49070921277023 0.491312090658391 0.491375427894136 0.490903498677707 0.489865901575387 0.489399705383439 0.492721195182208 0.494165122676701 0.488539372779295 0.491217076458868 0.495060050208372 0.494070027728066 0.496695041742908 0.498000476054426 0.504977771542459 0.506701364429145 0.513172676607118 0.511539440710891 0.510348350800571 0.511091341266028 0.513871426692161 0.514842133275898 0.51566598221592 0.514540729439701 0.515370270213032 0.520519881685939 0.521987756399059 0.522702157665579 0.528248520433603 0.528867038148762 0.533200638838843 0.540160435288174 0.55228164740435 0.558071918079347 0.574142491353827 0.574181030065408 0.565241363093047 0.572998049378825 0.576213331862955 0.579515752154664 0.577386085463291 0.575508181264958 0.578711947724694 0.578867329137946 0.58230815243873 0.577741737638057 0.56769998572682 0.569872961148122 0.567480235932515 0.565559229161299 0.562786815067593 0.568390727884385 0.545398235612806 0.52845634122908 0.501729155585808 0.500692027349433 0.531369522515267 0.561565058656352 0.602647838147806 0.617317912792613 0.639377994392206 0.654976567363536 0.661472278276473 0.648600453961685 -9999 -9999 -9999 -9999 -9999 -9999 -9999 -9999 -9999 -9999 -9999 -9999 -9999 -9999 -9999 -9999 -9999 -9999 -9999 -9999 -9999 -9999 -9999 -9999 -9999 -9999 -9999 -9999 -9999 -9999 -9999 -9999 -9999 -9999 -9999 -9999 -9999 -9999 -9999 -9999 -9999 -9999 -9999 -9999 -9999 -9999 -9999 -9999 -9999
-9999 -9999 -9999 -9999 -9999 -9999 -9999 -9999 -9999 -9999 -9999 -9999 -9999 -9999 -9999 -9999 -9999 -9999 -9999 -9999 -9999 -9999 -9999 -9999 -9999 -9999 -9999 -9999 -9999 -9999 -9999 -9999 -9999 -9999 -9999 -9999 -9999 -9999 -9999 -9999 -9999 -9999 -9999 -9999 -9999 -9999 -9999 -9999 -9999 -9999 -9999 -9999 -9999 -9999 -9999 -9999 0.621669889666161 0.595282291045598 0.564386617654757 0.53840121996432 0.513440595102371 0.49464078777108 0.475352539269446 0.454517044387364 0.44560927293014 0.435941382204757 0.428932380841064 0.425002678990376 0.417089331688332 0.410562908807731 0.403752249937299 0.401550582930949 0.402094846887139 0.396781954241258 0.395402889571392 0.389884352377293 0.391386042934959 0.388592815466009 0.390173462305553 0.39283061905887 0.394426445223248 0.405090221119773 0.409834256535282 0.417026518413965 0.400668089268239 0.385257014764784 0.380791780203108 0.380240772846507 0.381219138069522 0.378768243733005 0.382503830757049 0.382860004831566 0.380775519674737 0.378800374209926 0.379192574112617 0.377638831850789 0.377782200758207 0.376558993871269 0.373189279012898 0.36942549396615 0.364052672736326 0.362981972561111 0.357424567601292 0.35262666206287 0.351395927521295 0.346973856069257 0.342037421965854 0.329802121560853 0.346438788132375 0.372651584243249 0.372933741910374 0.369974918113165 0.367893170171027 0.371670755900919 0.368960677901448 0.370055825924241 0.366727798092522 0.367249028535234 0.367189324924908 0.367092910597069 0.366347560826515 0.367237589834307 0.368578705818999 0.368689767608908 0.367035903663469 0.367140426868103 0.366570496422901 0.365197075336032 0.363584502582957 0.361124231053899 0.360427769506573 0.358379329376654 0.359251691269187 0.357734374441444 0.358564282789427 0.358058206544038 0.359677197999283 0.363731505873703 0.365525989138311 0.371455624993273 0.375700039182392 0.377049864474565 0.3777015408886 0.37845675196694 0.382140681785071 0.381672036337351 0.38154429454398 0.383295795546564 0.379265845172465 0.381366516454243 0.379980604118957 0.374852254004749 0.374918590954305 0.372878717048266 0.365810699302644 0.366290979710065 0.359875054757123 0.360853445921354 0.358188951534423 0.357335316756945 0.355165492432766 0.354148798091539 0.353263412379444 0.354183363554492 0.350355422754712 0.348044927975442 0.348012079295735 0.344931133632562 0.342631712733894 0.343454675814885 0.342430402861453 0.343643133400987 0.342065890280003 0.342201845709317 0.341047938875653 0.340756646249939 0.340555247348415 0.339189345394506 0.341827983117987 0.34157164135332 0.341697539952228 0.340801297724162 0.342814374349185 0.342074988812043 0.346955454779177 0.3487329394319 0.348127476298317 0.34838630845742 0.347531957622612 0.351564562952972 0.349535370364472 0.35068118291789 0.350188252893038 0.351322088536869 0.35088544239381 0.353591226226518 0.356131005196198 0.357605584064187 0.361652515546015 0.370944107263557 0.378828745689666 0.405665271531339 0.450129768889609 0.508894875043918 0.585819613487226 0.607289556222519 0.538622116060924 0.510968862260694 0.495347346757164 0.467012129036267 0.457268760642686 0.431138048586998 0.416951981080497 0.409291368595158 0.406095485786445 0.401908261824053 0.399343980239266 0.398505625266315 0.397301396850528 0.398513842141223 0.398466936114681 0.400588596253966 0.40005351487717 0.402858738516158 0.405479843903756 0.408205597792902 0.412968675638729 0.415675126026518 0.419349532531163 0.424160168715813 0.426619331484922 0.426593545051712 0.428450478763387 0.43472655093842 0.433082932527775 0.435300528148603 0.432461238964237 0.429027116913807 0.42517464724672 0.422562244402749 0.416965078432912 0.40999531786047 0.400106303984994 0.394016674147138 0.385901544558081 0.378251910787698 0.372012795071055 0.367820832930484 0.36425309123649 0.360323319059407 0.360253249658316 0.356636361858528 0.353454071383188 0.34967922577699 0.348058121705087 0.344120995273512 0.341745565736814 0.340817931968587 0.345644111575781 0.357081267318046 0.35309515765436 0.350214437196972 0.347212081792317 0.346515236044703 0.347289763682209 0.34225393976036 0.345608369398099 0.350919905891976 0.350723661202565 0.35948664247396 0.367101720632338 0.372587666884779 0.380477842987574 0.387912702851399 0.396102632265738 0.40740898623529 0.412709637173238 0.426189507431376 0.434360318936343 0.452056791207597 0.522062630955022 0.569510360483291 0.564099797688535 0.563555477115417 0.573450272506089 0.554665702820051 0.598936712158841 0.597919621803825 0.637348719993597 0.626386305012751 0.679625834982372 0.675182150974564 0.68070180103419 0.668577984068376 0.663590899918625 0.630653931346443 0.574190856316673 0.541530592965503 0.520798267131767 0.50521569368983 0.4974538711723 0.495034238474974 0.490710739095202 0.486671705727524 0.484322882728143 0.482317469643799 0.47899116705303 0.478025845729016 0.476131788566562 0.475940113100199 0.478203360820088 0.481537209879553 0.469064806776083 0.453517571613971 0.448762157701357 0.444003618565036 0.438431261904138 0.439998926763833 0.431097232757765 0.427975532530027 0.425383499039712 0.421111031078713 0.413590226437601 0.406899856918329 0.403865509490458 0.403529818136035 0.401116309598709 0.393203973523663 0.385152931086519 0.379006414421183 0.379371194523575 0.380909431974007 0.376855393587146 0.375498558595678 0.370230869922356 0.364931036696673 0.360515796078382 0.360463632869264 0.360867356376335 0.361376514004564 0.361458697768031 0.360824369010268 0.361170760908088 0.359959494549719 0.361651031038758 0.362330966897551 0.361642169004336 0.366675174360055 0.366045653600703 0.368300262712349 0.371936546375481 0.376343298105278 0.378272418678739 0.382076307470938 0.385908648318357 0.390818860317642 0.395899235979773 0.402021525360061 0.402380754779716 0.410958105934225 0.417883583685955 0.420437877809227 0.430873170895375 0.438056235150062 0.44649803580182 0.45383340067505 0.465709902572513 0.470908777046568 0.484209229769278 0.491167431343516 0.48888846401438 0.475848448402091 0.452504232557542 0.45622965701744 0.430615956615409 0.423753102198903 0.405537202042825 0.391816335740342 0.423514508663154 0.463579334198821 0.689716020059788 0.478644301299733 0.68853778168175 0.443387046373142 0.425016548393907 0.398520795235745 0.390225677480075 -9999 -9999 -9999 -9999 -9999 -9999 -9999 -9999 -9999 -9999 -9999 -9999 -9999 -9999 -9999 -9999 -9999 -9999 0.335027118075311 0.339873075898078 0.353787048216486 0.386020472900681 0.475546965319411 0.654958650476359 0.6380521622081 0.631132735367135 0.497133163749093 0.471882007007641 0.534045920903419 0.585447312355173 0.552680432919542 0.532206346364116 0.529508272551051 0.510143579534937 0.508314905101908 0.505660543145658 0.506500666403917 0.507051400553517 0.508423232100359 0.504507562239675 0.502372500609229 0.505617016131729 0.506697766626211 0.503680173779656 0.505696001766769 0.510932870669441 0.50889451002305 0.511580354643316 0.509901315522571 0.520895658905507 0.526872729252084 0.527683714024108 0.530062932345203 0.529075083503318 0.526327057225991 0.527653124622988 0.531831884064512 0.534570598318368 0.539154871232155 0.534080271644091 0.539669112924371 0.544063026923021 0.547888419496777 0.551686784640811 0.553750604234336 0.556255394186745 0.564034523437422 0.578532917695221 0.581014151835167 0.605984804799612 0.593587273009337 0.606051518983064 0.614525994936198 0.619317929524922 0.614641570418286 0.606368738192654 0.610114004156719 0.613739509062698 0.612115588110368 0.608571042458066 0.600469682300005 0.601343849057298 0.592072746438969 0.587206879299556 0.586996405717511 0.586481282341852 0.581393767008973 0.579166900066253 0.569794895669652 0.555110307455591 0.554396144029702 0.58430390735589 0.604161661786429 0.621550988778723 0.641005877751673 0.658103707091211 0.674291429843341 0.685884676617684 0.609427654873087 -9999 -9999 0.599552018044171 0.625970917388416 -9999 0.603647024728566 -9999 -9999 -9999 -9999 -9999 -9999 -9999 -9999 -9999 -9999 -9999 -9999 -9999 -9999 -9999 -9999 -9999 -9999 -9999 -9999 -9999 -9999 -9999 -9999 -9999 -9999 -9999 -9999 -9999 -9999 -9999 -9999 -9999 -9999 -9999 -9999 -9999 -9999 -9999 -9999 -9999 -9999 -9999
-9999 -9999 -9999 -9999 -9999 -9999 -9999 -9999 -9999 -9999 -9999 -9999 -9999 -9999 -9999 -9999 -9999 -9999 -9999 -9999 -9999 -9999 -9999 -9999 -9999 -9999 -9999 -9999 -9999 -9999 -9999 -9999 -9999 -9999 -9999 -9999 -9999 -9999 -9999 -9999 -9999 -9999 -9999 -9999 -9999 -9999 -9999 -9999 -9999 -9999 -9999 -9999 -9999 -9999 -9999 -9999 0.611804024311125 0.58054629665963 0.555046977327906 0.53089608636844 0.507560841093529 0.48779438298435 0.469826481830225 0.456541937928073 0.446850234058499 0.441002006638502 0.431006170961141 0.424236873388349 0.420534063330074 0.413752809889607 0.407350365808328 0.406587689195404 0.402749696159205 0.400855973420339 0.395526488788804 0.397040807269242 0.39259907468097 0.391574228594446 0.389330997790083 0.399008905648937 0.40891000974443 0.41514240765164 0.425643645558229 0.412965615082477 0.384699751603742 0.381477399324686 0.379340181552514 0.377947334108572 0.379987242096787 0.382497413789867 0.384740129673689 0.386006469487927 0.382506344168794 0.383308538183744 0.380251329569553 0.382080222556423 0.38099809443964 0.376590227035981 0.372577435522432 0.366503301927332 0.360799253954823 0.355150770203767 0.351895675400244 0.350572613138358 0.349541026804765 0.343239779376827 0.3403543289971 0.334194062095859 0.334218483539543 0.350692135357737 0.372709896118081 0.376620512869108 0.375295809810262 0.370747212808227 0.37272855290079 0.372012063099175 0.373159254277989 0.373492327200175 0.371970790489959 0.373965397636139 0.372633840717623 0.372194252015722 0.371173646867954 0.374042252246983 0.374166457545817 0.375956404310156 0.374400106942167 0.372422529566164 0.371837610234912 0.369653351628976 0.367568973457156 0.364994554356553 0.363977960050475 0.36133993794503 0.36253475401169 0.363804645589735 0.365535115072764 0.368179677501749 0.371551419063288 0.378361766038682 0.382090757653407 0.384667013156089 0.390045324010589 0.389480897417497 0.389221951818399 0.391491601891073 0.387574142041239 0.385586479969729 0.384066109146169 0.387118443435555 0.382233786666628 0.380844781038417 0.378080215621809 0.375373649921103 0.372730711779294 0.368485727117934 0.364696186089016 0.363740150514374 0.366022250769039 0.361740535412059 0.360804543560833 0.361148597215368 0.358531791526783 0.356969972538711 0.352876831095607 0.347723407446105 0.346704020618631 0.344707872735607 0.343089460859195 0.343886468260266 0.343738229407784 0.343570587038115 0.347369592738221 0.345164896450811 0.343090255017253 0.341002149273587 0.339407355417915 0.341776381875213 0.33958600742235 0.341591298217007 0.343641134327813 0.343867946315777 0.345514224784674 0.346513442282297 0.346175164693841 0.347965176521409 0.352678079998387 0.352430318404211 0.351594985012102 0.353062920297226 0.354332149200069 0.350620032850904 0.351928249606267 0.354321217421851 0.353866221830675 0.35453631622971 0.354381205993167 0.357259386865382 0.359982004596673 0.369073735112581 0.38384520377003 0.409704773520843 0.452295543596213 0.47999736252673 0.491522988547411 0.480992686025081 0.486165560733831 0.478461196034742 0.469638218910999 0.447472977082124 0.443068660206265 0.430531570326175 0.426612305510288 0.414190230148559 0.407953337256802 0.404826337286247 0.4029780876397 0.40272703275404 0.399346515446277 0.399826347282039 0.400414816519359 0.400680561590126 0.401771173572473 0.404654431765466 0.405818880746986 0.407827845489052 0.410123419261031 0.413145859664038 0.419273689622548 0.423416503895725 0.425934020349328 0.425581875397763 0.428836974003293 0.433223741419922 0.43084659489554 0.428836389245407 0.42626765691485 0.425241805462054 0.418390799739212 0.41226441517334 0.406727671621977 0.399515607641531 0.392119181288437 0.385229374994071 0.372674273535665 0.368128015011565 0.362825832544034 0.361748730840083 0.356084681355937 0.353071866644066 0.350548668059108 0.348636766869226 0.346137245762199 0.343732145478518 0.341604580247074 0.337288009297027 0.33631658013349 0.333664640906384 0.33396343736594 0.338478715679531 0.337495559326326 0.33732060095073 0.334716302664524 0.334798445560623 0.334947431575005 0.337839255089861 0.33829570902503 0.339489511541814 0.340661054545573 0.350215533554341 0.360327868288269 0.368221081719571 0.374738509466527 0.383149022383655 0.391658097294762 0.400944360957576 0.409383101253567 0.417808290559933 0.430786341092994 0.450953902406738 0.476791022457631 0.527188979960872 0.563954838199204 0.547478555294862 0.629965943616702 0.676651601195446 0.66181010401255 0.660117752844624 0.65523923577602 0.674952056833058 0.651354635648516 0.654574141989333 0.666416855949987 0.671382145015076 0.667827715309428 0.611193125670231 0.569428137888461 0.536740755075784 0.513362057732059 0.506285140565476 0.502350149198375 0.495273645261373 0.494773655571287 0.488603389690014 0.488870233252434 0.486381723780884 0.479624917915631 0.479844641899109 0.47482471138492 0.476651167553056 0.475651988121118 0.471145722415354 0.462041698316604 0.4542283263476 0.447849557457752 0.444141918001552 0.444050986028248 0.445096826412309 0.434318988695066 0.431445573526863 0.426511028031196 0.425433945509384 0.416335589993357 0.41270044197722 0.409056867696766 0.403725067218663 0.397644632095986 0.393097888723298 0.389835547156598 0.391691838517676 0.388817581931212 0.386517654033523 0.388124701919203 0.388040430475834 0.37873399422696 0.369475549137681 0.369451761017138 0.371543909647971 0.369830175008957 0.36597850415905 0.366575205908802 0.364055270255086 0.364673750814298 0.366982235030085 0.364824637782803 0.367218241283241 0.368111721398076 0.372489827986712 0.369470580553383 0.372232832162986 0.376271529538224 0.374414694968941 0.37944289800668 0.384537919528875 0.385282427567185 0.392684654546439 0.400307130583198 0.406080353542423 0.409647403896284 0.416827478500626 0.421847199055263 0.4293718068604 0.436979695776042 0.448757286987583 0.457440333139267 0.461791153517169 0.474412675352781 0.488113713104063 0.497465873110021 0.499524629038415 0.499732846923491 0.481054978271632 0.463535484315534 0.445415967784713 0.439690010715659 0.429305260380092 0.422476515394101 0.405301638390742 0.44759531445764 0.494395463466375 0.694532927560675 0.527505123223601 0.70594751874364 0.492103903283035 0.451414372171513 0.421777155577874 0.394559763362349 -9999 -9999 -9999 -9999 -9999 -9999 -9999 -9999 -9999 -9999 -9999 -9999 -9999 -9999 -9999 -9999 -9999 -9999 -9999 0.339285609827754 0.3480044370586 0.361681502452993 0.402304043304525 0.535441558823085 0.647282977891088 0.648498700678391 0.46781327403497 0.508306741929493 0.536920803554002 0.60577951515287 0.555657158948575 0.533802679298085 0.546513722329214 0.543626155397846 0.535931414246664 0.533264194894727 0.528959226411573 0.525921460730768 0.52351415974785 0.525471430313746 0.525600001849823 0.52287900407123 0.520339826699577 0.519384240604394 0.524249607310205 0.527702388392461 0.528388135642943 0.52866852414804 0.530594554619992 0.549851699665314 0.553209499762327 0.552771610226925 0.549498576455359 0.547803439188097 0.548250439624467 0.55094058272785 0.561251097033717 0.56504872573751 0.56790832815639 0.561195171982026 0.570979048278075 0.575871761896294 0.572614102501314 0.582143364811014 0.580113921754751 0.585447383541645 0.599844271937132 0.603997207410494 0.614231605323257 0.624299400190231 0.636269054835143 0.643309064132452 0.642507319639499 0.64453750956638 0.651283728104 0.647233825346497 0.647676607641352 0.655102950429761 0.650820225832951 0.636728876640092 0.631391478832143 0.633350406800126 0.624599399577993 0.616042826567599 0.618052091053722 0.613986135356485 0.60513062230822 0.601838678855562 0.59947733899293 0.595754370660443 0.599782731804973 0.615828002891722 0.636795836973665 0.666810313706854 0.691485971424865 0.679126895903079 0.653503286290064 0.716731869461889 -9999 0.58282919960605 -9999 0.604015518432104 0.609274603742224 -9999 0.602629783197935 -9999 -9999 -9999 -9999 -9999 -9999 -9999 -9999 -9999 -9999 -9999 -9999 -9999 -9999 -9999 -9999 -9999 -9999 -9999 -9999 -9999 -9999 -9999 -9999 -9999 -9999 -9999 -9999 -9999 -9999 -9999 -9999 -9999 -9999 -9999 -9999 -9999 -9999 -9999 -9999 -9999 -9999 -9999
-9999 0.890326042770927 0.886092479350529 -9999 -9999 -9999 -9999 -9999 -9999 -9999 -9999 -9999 -9999 -9999 -9999 -9999 -9999 -9999 -9999 -9999 -9999 -9999 -9999 -9999 -9999 -9999 -9999 -9999 -9999 -9999 -9999 -9999 -9999 -9999 -9999 -9999 -9999 -9999 -9999 -9999 -9999 -9999 -9999 -9999 -9999 -9999 -9999 -9999 -9999 -9999 -9999 -9999 -9999 -9999 -9999 0.626601586436614 0.607091611438151 0.575562905674946 0.547599178283711 0.525131367716677 0.504391367841424 0.490668452710406 0.474759914941796 0.459588596383917 0.446780597559837 0.442482454638467 0.435306386642581 0.42718159921603 0.423321729714884 0.419454562688727 0.411747544177173 0.40751437035535 0.408991640553612 0.404684816467243 0.401793837636647 0.401702239574735 0.399915762038279 0.395192153834526 0.389349274429735 0.392742210294992 0.404421594492139 0.411897494836415 0.394048777987359 0.385250260897674 0.381970382953343 0.383806284019988 0.382333812003694 0.37918649758603 0.383207182825172 0.384896014080364 0.385346245831938 0.38882007502385 0.388649369924757 0.384775666649889 0.385099983971044 0.381656989515643 0.376872702689697 0.374379069033647 0.369608106414973 0.364480332672268 0.356729167786794 0.354841525897512 0.350117752192738 0.34957910233979 0.346074148678977 0.341022819950139 0.336962007848149 0.336151379390322 0.333568799154742 0.336628006844206 0.347918399980745 0.368248937844463 0.376314760949607 0.377633179476993 0.379592071485626 0.379697337496321 0.37922691930877 0.380803286510565 0.380675084059759 0.377591291336814 0.378099155606236 0.379946952142096 0.382011030856072 0.382066495402091 0.383557211235209 0.381327840855652 0.382553000997321 0.379965157620535 0.380058698174197 0.377959096884863 0.373934924204013 0.373727582941941 0.370975507869856 0.366325773701745 0.367206494998826 0.369246773412154 0.369792334747149 0.373746738844262 0.379174973794473 0.384361579093343 0.390403852183811 0.391953101846504 0.398018490369699 0.398404636691139 0.401358428191462 0.400067519708955 0.396265479709996 0.396090775060853 0.391618091918085 0.393598810872806 0.391297983769895 0.389353396835531 0.384509305891595 0.378152199452193 0.37332327797267 0.375335932169359 0.372951650174521 0.371101898512139 0.366930854167897 0.367445924923523 0.365078697509447 0.364543912298014 0.364430614970103 0.359376228564031 0.354618773029505 0.351424868876299 0.348937547218404 0.345551092717385 0.344073357614888 0.34565167806587 0.347264560452891 0.346419754334231 0.349067498442256 0.344669713390797 0.344239830837694 0.34419768120947 0.34140557572557 0.339649541539964 0.342364120114017 0.344611026524192 0.34600198406133 0.346409705676116 0.347784193330696 0.349335120002785 0.351292159919654 0.351793394401252 0.354405182613548 0.354616388715553 0.353700944250116 0.356440044666562 0.355213590779731 0.356186539884894 0.358181913704955 0.361879135772041 0.356574850702945 0.355669914876108 0.357093377336735 0.359139497149392 0.363404928444821 0.375697193809315 0.393285847156221 0.417353851075701 0.427511011001451 0.47160131152775 0.501718239652222 0.447791966517169 0.448095440260052 0.4472343522785 0.442502195643031 0.430715159573021 0.427885789262997 0.424085976603486 0.424558793483133 0.414779076872768 0.411038475268957 0.408618508147948 0.406194217810719 0.403877360568977 0.403700447329327 0.402729992793333 0.401834331983126 0.403566924367838 0.404692767322643 0.405029527480302 0.407668438712536 0.408446194416097 0.412181084305885 0.416514208170557 0.418587815496837 0.424252250686541 0.424403390275121 0.426903438483451 0.428790325777992 0.429373394293791 0.425980375554577 0.423873619803861 0.419999992730312 0.414090653639514 0.409989847808202 0.403122041977781 0.394739657472962 0.38993914417516 0.382385689776167 0.37349211457552 0.366020894563046 0.365074183747902 0.356376927249183 0.351665202067137 0.349778200227981 0.347119906840456 0.346405486608365 0.343678684867117 0.342613397307932 0.339402942510338 0.334041113806915 0.334814059991178 0.331504333828132 0.32994727870523 0.328456705041427 0.32916795307703 0.326183723430317 0.32667955393736 0.328466374826402 0.328503281685308 0.327873772303184 0.330677700820653 0.331662479567091 0.334074140206271 0.339682727755469 0.347940000463273 0.359744053549902 0.367163284449624 0.372385543096842 0.378171194341621 0.387235399231132 0.398021429208936 0.40443042274746 0.416208848766943 0.425898001935023 0.439525529268784 0.453642999117706 0.466494999259304 0.478633106425622 0.517832303895736 0.595721637723773 0.672654811359255 0.64844756997513 0.650800253554461 0.634831272420535 0.629051921937484 0.639430546111331 0.624458661832533 0.628018673168251 0.659115205900436 0.636260074665295 0.59851331722769 0.553766124876237 0.523199449471551 0.51147079978445 0.50967267497698 0.502272228658269 0.49946580405837 0.493437917321255 0.492333332383058 0.488680548622945 0.485981449581773 0.482354487275643 0.479442886250897 0.47340798383583 0.470057465296428 0.466523135599696 0.464580095817827 0.459618361194478 0.457990801542879 0.458096131847467 0.455659913285898 0.461441788525191 0.448447875008526 0.436864893499211 0.435952801109087 0.436155995527692 0.432709337909049 0.42061239150092 0.416071890235829 0.416027440064427 0.411070244588914 0.402892299685189 0.401767687539269 0.402034545270401 0.404205379833744 0.394858898393017 0.401635581326186 0.405155492491825 0.398325335417082 0.37906686333176 0.373441792372371 0.377966475843461 0.381834738109698 0.381476360201554 0.375044044027087 0.371397878763483 0.372425466046759 0.372087174036688 0.370030825373822 0.371763681372093 0.376878597244624 0.372836207199933 0.37661911085151 0.377950258113535 0.377625632638124 0.380432419473714 0.381897011502016 0.382924918643654 0.38619194620738 0.392704305043663 0.395081422743011 0.399322408160428 0.404637118618963 0.415877711898907 0.422318467443294 0.426845483856031 0.435232994430497 0.444478801867726 0.45560246536575 0.460337468257858 0.473142359796661 0.485596436857377 0.490869863355706 0.507165289022903 0.50840265629381 0.496949499789051 0.486769628370155 0.464295896425049 0.460178984260248 0.458436293460684 0.447198336504145 0.436948383432897 0.422483931147501 0.429369657695896 0.466403526000419 0.691677845141332 0.701818730688798 0.622148339195354 0.679942510411866 0.496284659808744 0.445163909660445 0.406513958217277 -9999 -9999 -9999 -9999 -9999 -9999 -9999 -9999 -9999 -9999 -9999 -9999 -9999 -9999 -9999 -9999 -9999 -9999 -9999 0.339003691725551 0.347325490693901 0.351263928011353 0.368563808072329 0.411004761511373 0.52413031511939 0.648682556485237 0.46637962064873 0.547661977367242 0.576142522749489 0.573110423980855 0.581534439132067 0.582381823356545 0.54595949999185 0.550309021990202 0.572437353376021 0.567162362532625 0.560854755764542 0.549813405191264 0.553223929607412 0.543944573497848 0.541256376061741 0.537514556886674 0.538335683961226 0.537652071965159 0.540561831633911 0.54907927764983 0.547555884265102 0.543408055048363 0.550119097960966 0.577398126018004 0.579921332418403 0.578115517141123 0.574676765668812 0.570909184747018 0.572441336338683 0.584501019504031 0.586796298959827 0.606838506601173 0.602853733193382 0.597857301432434 0.609974664554134 0.61387535408803 0.610519501571153 0.616851728602586 0.618045495343788 0.6140875157212 0.640792782522225 0.646455879197963 0.647386896232071 0.652756951049378 0.642144196753954 0.641340375595235 0.637204845075583 0.64201697815969 0.657021195367698 0.657276370770611 0.668169846457593 0.679778283641616 0.681360654864838 0.679232803960355 0.669514023300581 0.675061366275935 0.66012307110628 0.656639122898149 0.660615535278019 0.658673522300752 0.656773596100481 0.665238415526752 0.666450391022227 0.668278994779466 0.675939585831913 0.687591939715264 0.690950528096864 0.642563076109438 0.565938992126787 0.563183034786546 0.681939049009921 0.73210662442909 -9999 -9999 -9999 -9999 -9999 -9999 -9999 -9999 -9999 -9999 -9999 -9999 -9999 -9999 -9999 -9999 -9999 -9999 -9999 -9999 -9999 -9999 -9999 -9999 -9999 -9999 -9999 -9999 -9999 -9999 -9999 -9999 -9999 -9999 -9999 -9999 -9999 -9999 -9999 -9999 -9999 -9999 -9999 -9999 -9999 -9999 -9999 -9999 -9999 -9999
0.897950883598683 0.514969175315541 0.583063550079354 0.727800840839713 -9999 -9999 -9999 -9999 -9999 -9999 -9999 -9999 -9999 -9999 -9999 -9999 -9999 -9999 -9999 -9999 -9999 -9999 -9999 -9999 -9999 -9999 -9999 -9999 -9999 -9999 -9999 -9999 -9999 -9999 -9999 -9999 -9999 -9999 -9999 -9999 -9999 -9999 -9999 -9999 -9999 -9999 -9999 -9999 -9999 -9999 -9999 -9999 -9999 -9999 -9999 0.631481902957296 0.597407075271447 0.566692250267021 0.543013482824996 0.52385794840634 0.504729754068605 0.491665914387599 0.475037138264487 0.466538685852553 0.45414907230397 0.44997031256822 0.444233393230937 0.438515088043682 0.425972727343547 0.421601546780838 0.420895373051031 0.413565976281332 0.412738569440434 0.410789242543285 0.407514493272854 0.40702826905236 0.404679990391977 0.399861246523163 0.399697260855843 0.397348727610638 0.395714124252704 0.393789612854747 0.391139540054606 0.385586651598928 0.383692992952351 0.385254281025687 0.384258888850553 0.38390981871626 0.38773040040913 0.391635612441259 0.39753782214271 0.393514435630775 0.393684972369387 0.391480390745605 0.38735766661463 0.382134893364601 0.37451837588524 0.370350452982683 0.365258966819463 0.362996796766863 0.357885092499891 0.360583260578359 0.352352172919147 0.350347108765155 0.34712965982387 0.345490587446725 0.3382553247539 0.33366651531539 0.329209215507068 0.347102833809368 0.368224590998147 0.371586028208921 0.37878111710601 0.382805302042928 0.383858071063885 0.387337748633076 0.386767721789785 0.386967287053097 0.386732377101214 0.387310000939192 0.388720775686647 0.389109186851607 0.390277714515029 0.388537210181115 0.390873443143428 0.393030767731318 0.390335679217991 0.386479851335453 0.388002644945709 0.386807063923348 0.383048710129826 0.382399935315925 0.378699522090035 0.375831035271426 0.370832158017323 0.370336675439849 0.374185859365398 0.381402209240004 0.385706549942051 0.390842480626336 0.39713181787336 0.404753248072655 0.405592772219408 0.406408713928804 0.40780671175901 0.407623639206507 0.401965397663776 0.399503532596131 0.397919798158365 0.39654908473662 0.398664262502177 0.394912798920703 0.388525038519882 0.383737198056112 0.375413871890693 0.375886451193323 0.375507114799987 0.3735707193473 0.370981491805113 0.373049022826088 0.36963110084804 0.36431230917545 0.365435906058397 0.363828357567957 0.358110609833032 0.352596600212589 0.349586435781441 0.348195554681923 0.347418032530908 0.354283120767097 0.356535559178112 0.352924937241964 0.349338332794167 0.349030293244861 0.345199258059852 0.343707405240082 0.343460998501625 0.343922887428965 0.345605077140377 0.346882807640708 0.349673062021544 0.35139547107571 0.350842590264813 0.353452663104886 0.354393845023085 0.356285399439794 0.359054213877066 0.35907725937736 0.358573452988716 0.362827265526324 0.360226813249254 0.360577453927979 0.363298596219841 0.364816089024782 0.365172338889614 0.363965773637188 0.360510142240499 0.362046394400452 0.364422457654232 0.371595918210791 0.383770109672082 0.39056488929429 0.401331574349781 0.41261123552958 0.419137914681118 0.424881482212894 0.433381613885243 0.431846109938631 0.431497064828657 0.429659683278087 0.434360248945199 0.440714874971024 0.43730880647374 0.417812101914146 0.412700521539816 0.409088972413907 0.40720353862493 0.405770424920584 0.40575055323761 0.409395948509138 0.408753924298532 0.406313889986262 0.409580903824167 0.406952676366561 0.407141930099061 0.407914301289084 0.412236341298355 0.417802443041681 0.42021693114416 0.421807249423261 0.424807940672032 0.424292076508696 0.426142549537636 0.423321169720773 0.421595901234268 0.418135031261975 0.413843818094601 0.404707563139474 0.401769855440947 0.393165345202104 0.388661794803849 0.381411517662503 0.376796167206058 0.367071941546267 0.362040342052067 0.357782556336027 0.351827069808651 0.34761642918371 0.344424673818655 0.342191309277341 0.342664467964695 0.339176197141067 0.33682919131952 0.336221004948645 0.332253029685146 0.330724382043459 0.328014309916184 0.328558505351464 0.325599263926302 0.325443607189648 0.324166088869855 0.325046449925139 0.325183730846 0.325639752367917 0.326457563018397 0.327337784626696 0.332301146216566 0.336687476040613 0.343487775242145 0.350931620621987 0.359012078462749 0.365484922810623 0.371318182404907 0.376603295399966 0.384783734535929 0.396830631615823 0.402728504812279 0.412644904258002 0.41952158115866 0.42751366259153 0.433543450461989 0.436998571001202 0.450736986366985 0.489670283367175 0.533524020414673 0.601627536425126 0.656353722297781 0.630760024010116 0.634021463569092 0.626927437588777 0.621690129589878 0.622949714397659 0.625426017461268 0.638404048124786 0.617615884731024 0.585694730620741 0.544070376242115 0.522636314734237 0.512975041182081 0.5063853545268 0.502906817916084 0.497558776125466 0.498112379833298 0.491999052674993 0.48995997319106 0.487753255537555 0.480997486834767 0.477185740161148 0.478778167142032 0.474639666476451 0.469999101464128 0.475284873919273 0.473966212644651 0.462522206594185 0.467191865364203 0.479811237211373 0.47010441895202 0.454597018028917 0.444179920165891 0.440649097112428 0.443150464226825 0.432644246221992 0.427667547498531 0.42034218023602 0.4177012183268 0.41990345893256 0.413478316514213 0.406980298680889 0.414558742894737 0.412041204434719 0.416972564262584 0.41999149903071 0.412160052510586 0.394671760808433 0.381842233311382 0.37950811625822 0.381831277618887 0.397023715049172 0.39483538618313 0.388462272133827 0.379100033824934 0.37317988434897 0.376096949686517 0.373342301345504 0.379292139626323 0.376917831067929 0.37975935057953 0.381670511145853 0.382319538077136 0.381674915286087 0.385867018812346 0.385839501533364 0.387408716762055 0.388776845957527 0.391924370509833 0.397242418475087 0.403580887887737 0.411852002071984 0.418858546173594 0.427477725766239 0.436212208494604 0.445842481789303 0.447499643870432 0.459431678747691 0.473428484602155 0.485456641738782 0.497403651700101 0.504206807989019 0.508033048479208 0.509701813419258 0.503079976774035 0.490242462905562 0.479453173758855 0.467538101027907 0.477426703019508 0.49142661562387 0.449567491326429 0.430250783085209 0.464827040675769 0.508525037133484 0.588164168232902 0.604761780888388 0.743165661686959 0.741390218089135 0.616032206315754 0.450452262539872 0.413671800152923 0.399171656721683 -9999 -9999 -9999 -9999 -9999 -9999 -9999 -9999 -9999 -9999 -9999 -9999 -9999 -9999 -9999 0.368328983521259 0.359862528070212 -9999 -9999 0.343904126001248 0.344929087974657 0.360161155029471 0.390239888670648 0.459545823990387 0.660633642280856 0.499683109343111 0.500463601038088 0.559913404685761 0.539175100526274 0.533740910110997 0.606081820117864 0.575986487844027 0.569566975164156 0.562956612587269 0.566191272485067 0.581422464685801 0.586202001852336 0.574987745675555 0.566275528612703 0.561141805346187 0.562724682719362 0.560819563521174 0.559539748075249 0.565955018463012 0.569700726731384 0.56886651968986 0.566653925694657 0.574693739929799 0.58976751282205 0.590012727854436 0.594345963484895 0.602309090721225 0.603666264481829 0.599315037208628 0.608465707113764 0.60925334583864 0.606414938718466 0.615306203974286 0.609931184334726 0.611820853748906 0.618963856083865 0.626612076438468 0.628227524640905 0.639474677645862 0.647786549033954 0.635366861324602 0.634718400477961 0.646333959419519 0.655561226090723 0.644231609651827 0.639475134776016 0.63984159200011 0.64765254247167 0.645874954647994 0.65245491381651 0.660945118322438 0.670455138482104 0.68059148822276 0.68266828327445 0.694333986019432 0.70322375869244 0.709672956760788 0.715334380254171 0.710598434567556 0.721652958381742 0.682953675173249 0.661050685344559 0.629877455361151 0.726579052661116 0.734921787933397 0.741613080590034 0.763623171913258 0.730850936814451 0.741831691984465 0.71313052511956 0.659122637757843 0.672697520056478 -9999 -9999 -9999 -9999 -9999 -9999 -9999 -9999 -9999 -9999 -9999 -9999 -9999 -9999 -9999 -9999 -9999 -9999 -9999 -9999 -9999 -9999 -9999 -9999 -9999 -9999 -9999 -9999 -9999 -9999 -9999 -9999 -9999 -9999 -9999 -9999 -9999 -9999 -9999 -9999 -9999 -9999 -9999 -9999 -9999 -9999 -9999 -9999 -9999 -9999
-9999 0.722996371219676 0.92140066578172 0.912458148690698 -9999 -9999 -9999 -9999 -9999 -9999 -9999 -9999 -9999 -9999 -9999 0.868822718566678 -9999 -9999 -9999 -9999 -9999 -9999 -9999 -9999 -9999 -9999 -9999 -9999 -9999 -9999 -9999 -9999 -9999 -9999 -9999 -9999 -9999 -9999 -9999 -9999 -9999 -9999 -9999 -9999 -9999 -9999 -9999 -9999 -9999 -9999 -9999 -9999 -9999 -9999 0.675461963423441 0.6398508635243 0.590323166959694 0.555663023652266 0.536148070956229 0.519808581733384 0.506402886669886 0.493017460987897 0.483617474536049 0.473798796439327 0.466559484979872 0.462561519094896 0.448995611583227 0.437804660655005 0.433010584085224 0.428787814297797 0.426923705676911 0.419303787851234 0.418372649253617 0.414228610650797 0.415360167891018 0.415472501484624 0.410112056368126 0.409441183102276 0.404207233221215 0.399292659407142 0.405412683014584 0.399709954611858 0.400600681477661 0.392028008406068 0.388830905531764 0.386385108076094 0.387512420076495 0.392033491565264 0.398377809035846 0.40067729827087 0.411720411077495 0.404336731080749 0.401853342594977 0.396243875265784 0.390861352032519 0.381138380342405 0.373085636455816 0.370278529921906 0.366234993244831 0.361246445193306 0.362838746444107 0.35997508423942 0.357457343400304 0.352332600310425 0.352792729215951 0.348714806394832 0.340110705143467 0.330830198795726 0.331104738461903 0.361563255817211 0.368499247502835 0.377161136032804 0.386370408590856 0.391671517502539 0.391877762713488 0.394740687669838 0.394338788011697 0.393807808762896 0.398063684073342 0.398091240540758 0.398433365904969 0.398681032692755 0.397306298566267 0.399955114683068 0.39840551056262 0.400616928213595 0.400737454467265 0.401456666849718 0.396301300771977 0.39451744076488 0.391759984402582 0.39512799535105 0.387629451498537 0.380667116283618 0.37604488397209 0.375897497350619 0.381520257083104 0.38414770147084 0.390263272917126 0.395705888908856 0.407788824996953 0.414314829091833 0.414040899572318 0.414307061660729 0.413654088003027 0.410478676252833 0.405532217867861 0.40846388402519 0.405224058444634 0.400397680896034 0.402408800351832 0.396035332512199 0.389424213567037 0.382576092703312 0.381976106838112 0.381951660535475 0.380550818833089 0.380289634536309 0.378168376882644 0.37659207163778 0.377067414377527 0.370313632945846 0.367476325079133 0.370063666164875 0.362599276264852 0.356038542610471 0.355278002644727 0.353959967544318 0.356313793394652 0.355541233935514 0.356188999416546 0.353099510245884 0.352153909317838 0.347770326940135 0.347114223305643 0.347321337040846 0.346679204236279 0.349156676993586 0.351989938254235 0.351779338931247 0.353203261932185 0.354863434236219 0.357202641602302 0.356660088812957 0.356556069763695 0.357908218460299 0.361075608922609 0.364508344642073 0.365779696366707 0.364641245373451 0.367852876460316 0.368779256087236 0.368718580152396 0.379124175268613 0.374826143754552 0.372024829713073 0.367983831849897 0.363265185623965 0.370098392272761 0.373704567823966 0.375182761510232 0.382694667878832 0.384003856404139 0.39049351592594 0.405844965986039 0.415636578027924 0.419851945868978 0.41785270626746 0.418978587991413 0.424963408724952 0.428445383628139 0.434449148295255 0.433227390054554 0.417894785615885 0.416183799924329 0.417470070557356 0.411879409178203 0.40835835235344 0.405001424806947 0.408361051449401 0.411873055483665 0.413274546275152 0.408487185870488 0.40787756925917 0.408167097118966 0.411708420615779 0.414508185553501 0.417853238909681 0.419889091778298 0.421020511126916 0.423824850573634 0.42280056611589 0.418450603547097 0.421343236253206 0.416071885559804 0.410479291549678 0.405124294164876 0.399155901172029 0.392118410032037 0.387746035602117 0.381568734162727 0.379362602583652 0.372822192796628 0.367521976223596 0.360134996056185 0.353476392356251 0.348640231641062 0.344760390680507 0.341062592136553 0.339693340772937 0.338378917072546 0.335782475151425 0.337007333253775 0.333556454560375 0.332272526539823 0.327652555043155 0.327268774322114 0.326440051469323 0.325146169801802 0.323690235344012 0.323907839225471 0.323262386342876 0.324175050876364 0.325131900581431 0.327022392879525 0.33337275111961 0.33559894366357 0.339776969889992 0.343685686572165 0.353231849203241 0.358555810433489 0.361592604432476 0.370945934183497 0.379355570780628 0.386521872208435 0.390298744143468 0.40214761472666 0.407676147870037 0.415512215586236 0.420306143925331 0.427160223895174 0.436923591348174 0.449700058266239 0.46173857015192 0.502699237604768 0.509887934217797 0.572958550324373 0.662157244967695 0.645816361371399 0.621102853928871 0.633678910909541 0.628599251885332 0.657151108177699 0.60503447621833 0.583671126561959 0.562895005064532 0.534013000455865 0.5203286678788 0.510471468209723 0.508246501504448 0.503488176320815 0.501391211531291 0.495278611323766 0.493091650567643 0.493301964166532 0.4899694960262 0.487258993448334 0.488010372453305 0.488873229360471 0.483462603715628 0.482978259393554 0.49224532427344 0.484441571409857 0.473904124836794 0.475464740204406 0.50466678250931 0.475956605543292 0.463496020772631 0.454783686181499 0.447608085169041 0.443786360423775 0.440879608375687 0.435940861237663 0.429982225364225 0.42873331828982 0.426864366612003 0.420847971363577 0.41949098256398 0.428041032749894 0.427328224697986 0.430216779707802 0.407251742014131 0.394238209799824 0.390537559306789 0.388442724694107 0.387805143789921 0.386256213770415 0.398369018833315 0.416266510089099 0.397312817612642 0.385092284325689 0.380108367468613 0.381193877063272 0.381766764502516 0.383067219681388 0.382590308295218 0.383185860481824 0.387523401154687 0.387799724060053 0.390811370684796 0.389696742853173 0.389946176004603 0.390209345509859 0.390030556184672 0.396679918868653 0.400973027010192 0.408313382715836 0.41623701598586 0.426395581599396 0.431315634836425 0.438368643984193 0.450143442107482 0.462180850494218 0.473272012364323 0.478304880400661 0.4922559298451 0.500048731827619 0.506783288793858 0.519086515827516 0.524373426975026 0.512482065078717 0.50402307747608 0.491147786396472 0.49092333722125 0.49930312198247 0.501342693215866 0.454624687674847 0.446577171441767 0.467168400903614 0.501541410657596 0.519349843856083 0.593628854194535 0.709038158787333 0.553756411523236 0.738984745963984 0.48068667700727 0.425606683017232 0.404539782913616 -9999 -9999 -9999 -9999 -9999 -9999 -9999 -9999 -9999 -9999 -9999 -9999 -9999 -9999 0.376059885079566 0.371703479446376 0.369428258673469 0.364596635500299 -9999 0.353463665888345 0.350797117536591 0.356595050400866 0.381443978263025 0.446914678262326 0.669851936862237 0.495952253622598 0.462751647406095 0.534706656259343 0.532536303030531 0.532316192282044 0.609716474476267 0.534983250108954 0.567270726920634 0.609765069195485 0.582755020523612 0.59059684646048 0.593400784363201 0.601895899943374 0.59699985891461 0.587148079559448 0.58652504946297 0.582827910079873 0.588408182497013 0.587962539356841 0.596584912282632 0.597007351256547 0.593349631268008 0.605689181107488 0.589813612593356 0.588663420406876 0.597693552932495 0.599557292447101 0.602873216874786 0.604393216153087 0.60999505532711 0.604339671698886 0.611356710898437 0.617892739623235 0.615323229029268 0.612699355313843 0.620693059816357 0.621397993875831 0.631423725043972 0.638619579395132 0.632811723403194 0.636948627892997 0.641743326277008 0.644917046377466 0.651255982670666 0.654054910965421 0.665255201032696 0.676634221066309 0.686894033747563 0.67585950937451 0.681355721163982 0.687530433401881 0.67612376398909 0.672314205860699 0.674197453746416 0.677173710283057 0.674855450111623 0.667262838794227 0.661899785522795 0.666947903241163 0.648426430008748 0.655683824199886 0.701067140724285 0.761754108694862 0.732708088027292 0.702557842047088 -9999 -9999 -9999 0.683249542547985 0.671738836605371 -9999 -9999 -9999 -9999 -9999 -9999 -9999 -9999 -9999 -9999 -9999 -9999 -9999 -9999 -9999 -9999 -9999 -9999 -9999 -9999 -9999 -9999 -9999 -9999 -9999 -9999 -9999 -9999 -9999 -9999 -9999 -9999 -9999 -9999 -9999 -9999 -9999 -9999 -9999 -9999 -9999 -9999 -9999 -9999 -9999 -9999 -9999 -9999 -9999 -9999 -9999 -9999
-9999 -9999 0.920757858460652 0.900981260040338 0.927114913545147 -9999 0.917266240460562 0.91411975363285 -9999 -9999 -9999 -9999 -9999 -9999 -9999 0.874087563507439 -9999 -9999 -9999 -9999 -9999 -9999 -9999 -9999 -9999 -9999 -9999 -9999 -9999 -9999 -9999 -9999 -9999 -9999 -9999 -9999 -9999 -9999 -9999 -9999 -9999 -9999 -9999 -9999 -9999 -9999 -9999 -9999 -9999 -9999 -9999 -9999 -9999 -9999 0.693913951338358 0.645615863098052 0.590305615653112 0.551448919395908 0.534457470960232 0.523359438185472 0.516238908408265 0.503565195589634 0.488998116873713 0.487221680280492 0.484041639512958 0.472147119493303 0.456110947647292 0.445884441510866 0.436584553818378 0.437981011602852 0.430599118366462 0.429361999225031 0.429343899693983 0.426801755998754 0.419334237839865 0.414854190932854 0.415806988822494 0.417804864411233 0.410678315398877 0.410360754791844 0.41015768208844 0.419804919045842 0.405890016516408 0.395615612684282 0.392454236133616 0.39319142747693 0.396263504573169 0.400545494638529 0.404025101015511 0.4078064021264 0.422685606350317 0.418778113679206 0.405207496304841 0.400264673227388 0.400205618276914 0.391005137612093 0.37518133026804 0.370221136717161 0.370573009505407 0.366552912548957 0.369665214876224 0.367626095078054 0.368735079033701 0.361762945732903 0.35778301382047 0.351505349505885 0.341734282270871 0.33274602492601 0.330796647118584 0.361279556554897 0.378070485196295 0.381636454586424 0.391377714426106 0.399471891271534 0.401716619099259 0.401163082727609 0.40549530897545 0.405086571283351 0.405583323376244 0.405401893455449 0.406089591933581 0.406429788855303 0.406291568616967 0.411361157942987 0.407612149600712 0.41043720681141 0.410201544113644 0.407388339897667 0.406813843487007 0.405690301837297 0.403701124157397 0.402147703928937 0.392237326912798 0.385291393163515 0.380770714335573 0.378871021461407 0.382723795197063 0.389555722980265 0.396334524820671 0.403045577766032 0.409819508924486 0.413053399666015 0.41574195857154 0.416952805047499 0.412565854951359 0.414693463917087 0.412103723612594 0.406371200223133 0.40496957423237 0.399425959608721 0.394207354070122 0.38884448199545 0.387143042821252 0.380468717662549 0.381360240096429 0.383700803026493 0.389924447131478 0.392232887105951 0.386198085683843 0.387612116978739 0.380821692011554 0.376560535066958 0.372474381964931 0.375527810318998 0.365260494493552 0.360229263010446 0.35900116017349 0.355696339540055 0.358199631674559 0.358012043807824 0.355392999869548 0.350595351848047 0.35296375700632 0.351279562354229 0.350570079123757 0.348117445806322 0.353647103418046 0.355385617775258 0.355098548118909 0.352072735619661 0.355528375326831 0.356380890169118 0.356425334893358 0.360911338506178 0.362067276498513 0.363257247594135 0.363046038077233 0.366547760376925 0.372235028321328 0.371240849334369 0.371858059706666 0.38103233725934 0.389469730761529 0.394638173620037 0.392787333185674 0.383078796643612 0.374040819550788 0.369936455652157 0.371918719149356 0.374280952198517 0.375889850981574 0.379935505098951 0.385978543814186 0.406998361282903 0.408647943722767 0.404878777967324 0.409539872946315 0.415329592189264 0.415749565548122 0.428867370090166 0.42977408570368 0.443672937954521 0.431337308264911 0.41903462278738 0.419147086203595 0.417245207390946 0.417059976036392 0.413157211338989 0.407133784230184 0.406794508912064 0.408741366697526 0.414976458491194 0.414124052752695 0.411763249306009 0.414304233858023 0.41336070319717 0.41823349618705 0.420427025162427 0.421258176742684 0.421810573215895 0.424248078959293 0.420182837224384 0.413082205720357 0.415198351438239 0.409918082458347 0.406350494467703 0.3999385478799 0.392778229537941 0.387555128577322 0.383019820227183 0.378746606252043 0.376837789687755 0.369530772379111 0.364968669650634 0.360126824984875 0.356575417469953 0.347993133479307 0.343499151693123 0.341340066549728 0.340294581643917 0.339151591297235 0.335812656709941 0.334920233555604 0.33134317430369 0.330386398423559 0.329935739027613 0.328153956313384 0.326842990674068 0.326484546147683 0.325348560982502 0.324891066367106 0.324950806320006 0.324527467646784 0.328075808672452 0.333391305642784 0.336976985847633 0.338092097498462 0.340917182891757 0.348455815749977 0.356449831826686 0.358151788332112 0.365289400391518 0.371952656343445 0.37768649270698 0.385987647051601 0.393040327798524 0.399132757502276 0.408737853549901 0.415484108791695 0.422290949393567 0.423945727228937 0.430720821755506 0.441117499698717 0.44988086708639 0.462772725609465 0.490289162947085 0.509831886961618 0.562687937765488 0.642856350180004 0.652315774361731 0.62619384509432 0.615112295494811 0.640301711285911 0.588914475791772 0.545943301996228 0.535285853986968 0.523917773699046 0.515698625546521 0.513529863539494 0.509935444775265 0.507008961452004 0.503544531131384 0.500901829864998 0.500381154464754 0.495963882733208 0.493039672399276 0.498113501419768 0.501565821245034 0.497046004297364 0.491246031356614 0.499297203390842 0.505700191429694 0.498733193852077 0.488670394641168 0.479576435912126 0.515363454690435 0.487751430370847 0.476631302548966 0.460413152333795 0.456669984248215 0.452809354660203 0.444120386576861 0.442389621994653 0.437792628867263 0.43200518553214 0.433395395707669 0.431893498742566 0.431359943867154 0.448647771181849 0.444704576687812 0.414122581554661 0.407529865105547 0.402851528495331 0.408676661498932 0.406380620666154 0.393725116822124 0.395751228383192 0.398351251177861 0.413936021052667 0.41028985031546 0.391717135774841 0.388201422213142 0.383133116579431 0.383917119428158 0.386252938509512 0.38673252050663 0.391103835360342 0.391307514474465 0.393200749572909 0.392233951392501 0.393443798104638 0.393819691815399 0.391373923048364 0.397201036368016 0.399587042679351 0.410776939196447 0.41827086174065 0.42542498368054 0.432010067180499 0.441609792853435 0.452662579467352 0.464834919170555 0.469087438188037 0.481307284838559 0.488320124637843 0.505347597054839 0.51309471683399 0.520645721266014 0.521068464333974 0.529136790138007 0.534729539790897 0.519170888735115 0.512929691483185 0.510012759514151 0.515700506102957 0.500015096344238 0.460342914918195 0.457203629055857 0.542556100446205 0.493648964341567 0.535828148550999 0.759116125383212 0.546863110013679 0.435187756464295 0.761537812729535 0.517831450424708 0.440722087593797 0.412379586191215 -9999 -9999 -9999 -9999 -9999 -9999 -9999 -9999 -9999 -9999 -9999 -9999 -9999 -9999 0.382006168529545 0.377575869142896 0.37743785724322 0.372228087728108 0.367950674137847 -9999 0.355513235156011 0.359380350416058 0.376635033296422 0.416765929638486 0.48011928643943 0.559957666822208 0.535145573491332 0.532327263195679 0.581529543312393 0.545481530247079 0.493423321254722 0.498786696698382 0.550640404215172 0.643010469691315 0.619757226559484 0.609428821393523 0.605478339303547 0.604076961242553 0.61342594303535 0.615443835153735 0.61931010728956 0.610410285186105 0.614764582393765 0.61810399323512 0.609246933006267 0.611346753143985 0.607647926923737 0.599860935504742 0.600057265555531 0.601342041010204 0.60367662484299 0.603651593887089 0.607686410926221 0.609336578444119 0.606608815705143 0.613482805651037 0.613767827350115 0.619514031394549 0.620060720932304 0.622698502831174 0.627732517633229 0.628971960773533 0.636910625531931 0.634116786823475 0.640654178400101 0.641906643585884 0.644059526730652 0.658583712844181 0.654059990114499 0.662258393743959 0.674502770677316 0.697446593073151 0.699285032528215 0.703833055934657 0.720916294419764 0.715574211753503 0.72716699425811 0.72682045832033 0.720405911987695 0.650419574054052 0.618652946680431 0.62940015020867 0.593537081394807 0.611414787013465 0.678817718080959 0.734072422115096 0.680990432358607 0.772155177672347 -9999 -9999 -9999 -9999 -9999 -9999 -9999 -9999 -9999 -9999 -9999 -9999 -9999 -9999 -9999 -9999 -9999 -9999 -9999 -9999 -9999 -9999 -9999 -9999 -9999 -9999 -9999 -9999 -9999 -9999 -9999 -9999 -9999 -9999 -9999 -9999 -9999 -9999 -9999 -9999 -9999 -9999 -9999 -9999 -9999 -9999 -9999 -9999 -9999 -9999 -9999 -9999 -9999 -9999 -9999 -9999 -9999 -9999 -9999
-9999 -9999 -9999 -9999 0.920016410317912 0.916025835112209 0.846388186140386 0.866994603957238 0.889004586773275 -9999 -9999 -9999 -9999 -9999 -9999 0.895265690562125 -9999 -9999 -9999 -9999 -9999 -9999 -9999 -9999 -9999 -9999 -9999 -9999 -9999 -9999 -9999 -9999 -9999 -9999 -9999 -9999 -9999 -9999 -9999 -9999 -9999 -9999 -9999 -9999 -9999 -9999 -9999 -9999 -9999 -9999 -9999 -9999 -9999 -9999 0.727404487515684 0.663722600686125 0.599854622388219 0.562624553247921 0.537680307204045 0.543641211226114 0.539145587073416 0.5273095323238 0.512590614861913 0.507937045627249 0.500589775929169 0.486228785419868 0.466671718738093 0.449720199887977 0.446235622219553 0.444327298959199 0.436586481245559 0.432703410942478 0.43355869122759 0.433850638754318 0.431300374513265 0.424299348176034 0.420014370238657 0.428289373343532 0.423673335020988 0.419565433904409 0.417935552411695 0.427634816772809 0.416782949191111 0.404138799410917 0.398240225778873 0.402533641971234 0.402948597672203 0.406065534946364 0.411337959560327 0.413451120456328 0.414945771702805 0.420466196635808 0.40456627070438 0.403122358724509 0.396324891570662 0.391979302297125 0.384263795740137 0.382263905851221 0.381831608436396 0.38173582004362 0.381474623724255 0.377009830444263 0.372191517005048 0.369221305733493 0.361196125557937 0.35539052693186 0.346546479513543 0.343918750058685 0.339445627669033 0.351889209554068 0.390712199236446 0.405933948053684 0.410593278649432 0.412650397172663 0.41581447007301 0.414475109290204 0.415839854089483 0.415130465237145 0.414078391289436 0.414678394884307 0.416292720419012 0.417094409732277 0.417369008409792 0.421691679744909 0.421436812061595 0.423090136841565 0.42311075562536 0.424217722767601 0.419301700141273 0.418944061972333 0.419881802598205 0.411484536426667 0.401191692814414 0.392467880297441 0.387551622513588 0.386132946001163 0.386944661089738 0.393276021311344 0.401166813932592 0.407435428078641 0.410409449250538 0.414269392813523 0.415420850464503 0.416147517047362 0.412605072254893 0.412625395477442 0.410262862221416 0.404623333786476 0.404557116653116 0.397881972090484 0.386658242108256 0.38074702194938 0.379826257957176 0.38093029103584 0.383571239277848 0.393429863144109 0.39937507354203 0.400752380619054 0.40179535192694 0.399119779233933 0.391022091994576 0.390167065876341 0.383752604835999 0.37622898131818 0.37406624535396 0.364446827779006 0.364167798240724 0.3590831544557 0.361070603029924 0.357980906135671 0.363265763613871 0.354991461464333 0.355700672115579 0.353787709408487 0.349668874514306 0.351964548314307 0.35838374152983 0.357955818587653 0.358030148195429 0.354687864427138 0.357114387079189 0.362557230447334 0.362569786698762 0.361778626463957 0.365877904798906 0.366171278321586 0.370184373094256 0.375475004249742 0.376972331775018 0.374571234111375 0.380378798843208 0.382966840261368 0.390046415393092 0.399130990611937 0.397208940313588 0.396903765330616 0.387871561167007 0.381174960987934 0.37930670487193 0.380349690789699 0.382994627948456 0.386787275820676 0.391232220785424 0.393848126772152 0.404123871468128 0.407275094111343 0.409414164400075 0.415165729018114 0.428165148243543 0.437553870591025 0.431652314642105 0.440167517105038 0.428839385054266 0.417766179412943 0.416419929937091 0.415653546201163 0.416495639619472 0.413968986217549 0.412254279526657 0.409525884009068 0.411887644306097 0.416470931577179 0.42175823989045 0.41867475459268 0.417864210917522 0.420184984076589 0.422008878504816 0.420006063064055 0.421988219881612 0.421064952851334 0.420041067293788 0.415319455244279 0.41439695574059 0.408576257746215 0.401458214035895 0.401505542530908 0.394347622266136 0.388247755008113 0.384735866336173 0.380927701172933 0.378775631533031 0.374587606752646 0.369919588593673 0.365841163749421 0.361653978517017 0.356539032730183 0.350792015614154 0.347075682082145 0.343690866576962 0.339995187341866 0.339242805413958 0.33657978100014 0.334714490874959 0.333779389198806 0.333831927689271 0.33005060590175 0.328732359397338 0.3290937286895 0.329439135785197 0.330939529972399 0.327531312569815 0.32918880402335 0.330512577182697 0.334197205578623 0.335725212018808 0.336159804440508 0.341078147346517 0.347261729684112 0.351657179654213 0.356675132976072 0.362725582155043 0.370057044682447 0.373369657636946 0.383435066896498 0.38706542909549 0.394875931019764 0.403771000387874 0.413889472528042 0.418552313565854 0.421899842022268 0.428211361627906 0.433788240024901 0.442347916107981 0.452696513628108 0.463493283260812 0.476011086409691 0.495896748808017 0.558340700484475 0.642283687882517 0.612576878752586 0.636153467431403 0.632309920549815 0.585678580657077 0.554035045218747 0.540325315207649 0.533370627214208 0.524411894932729 0.523531874985998 0.520720688566548 0.517334594142062 0.512139429526375 0.509939958302393 0.506428455631195 0.502266692692933 0.501248855443343 0.506853057051947 0.520190836777188 0.517730491766145 0.502383028397849 0.505110815574935 0.52051228966489 0.523656121455324 0.511943006205928 0.502580262081059 0.485280856470581 0.517576400289882 0.500745848796093 0.484578957805286 0.471567990317835 0.464945658784502 0.456331883634771 0.454184793696443 0.447788007952249 0.446181497101546 0.44193884272017 0.44043421702808 0.436237930315023 0.436173624215703 0.450625255145374 0.427853525326873 0.41666071353952 0.417013197791146 0.41959280587666 0.433067934669359 0.420392518038299 0.405131527632599 0.410964029885207 0.410228093217727 0.426685822773841 0.419885752429646 0.399837778401957 0.394416053374635 0.393887214678307 0.392679006238254 0.391656545202187 0.394373233914549 0.393255227851331 0.399522585787742 0.399884992476564 0.39491917884023 0.396460936342114 0.399009082591653 0.402027066869605 0.402539728794575 0.411475269192583 0.414610022131371 0.427876360683177 0.438616456810514 0.442270501661937 0.450995224931514 0.46402212214998 0.467764334153871 0.476158700518725 0.492546676561499 0.498582837887741 0.507695042507812 0.527204261853481 0.530172964081438 0.542616654829358 0.546258564019468 0.542555752514951 0.539079689880511 0.52782505264534 0.523229059603989 0.524076937365908 0.496926563314002 0.473451756311305 0.46736553753852 0.541160020551997 0.565286342793793 0.56712707245411 0.700478938804028 0.638625476643134 0.453669440429808 0.765163602067389 0.523310359337481 0.462141565927982 0.421021892012056 0.411052825534412 -9999 -9999 -9999 -9999 0.422642236537734 0.425893676926808 -9999 -9999 -9999 -9999 -9999 -9999 -9999 -9999 -9999 0.377479694347749 0.372387841462574 0.374328943905558 -9999 -9999 0.365640412680665 0.378461913355145 0.408825779484622 0.47558080262688 0.681355081877707 0.697497629958647 0.649157454316713 0.564550899864928 0.633796182071409 0.673223400847681 0.545607068470592 0.518645903238631 0.576483867661972 0.629815510775424 0.64709737837843 0.630300672617816 0.627288346454687 0.621509120648208 0.621717262423917 0.629348207311902 0.622276367873006 0.614696570480842 0.60951690966965 0.609483754674591 0.611622584560955 0.615240794498612 0.611730492751256 0.608852342229443 0.607743162246156 0.608543799635927 0.615213756594499 0.613608601098517 0.614466945320862 0.621790124330919 0.623525760680267 0.623242124770811 0.628510634348144 0.631984027260546 0.633478483316717 0.638564449959497 0.638575190609206 0.643590005302517 0.648029482314218 0.647704929863319 0.655867912047214 0.655896775781739 0.672848184710421 0.688759818798312 0.704456618317682 0.714666479503403 0.710295819288938 0.696151802232332 0.716216845639618 0.715711521042791 0.699018080622879 0.69746708147628 0.694263990761066 0.709621447091459 0.708021060383546 0.732404341130483 0.751758871656618 0.743722502301695 0.754599749003716 -9999 -9999 -9999 -9999 -9999 -9999 -9999 -9999 -9999 -9999 -9999 -9999 -9999 -9999 -9999 -9999 -9999 -9999 -9999 -9999 -9999 -9999 -9999 -9999 -9999 -9999 -9999 -9999 -9999 -9999 -9999 -9999 -9999 -9999 -9999 -9999 -9999 -9999 -9999 -9999 -9999 -9999 -9999 -9999 -9999 -9999 -9999 -9999 -9999 -9999 -9999 -9999 -9999 -9999 -9999 -9999 -9999 -9999 -9999 -9999 -9999 -9999 -9999
-9999 -9999 -9999 -9999 -9999 -9999 0.896595214224489 0.909657153037211 -9999 -9999 -9999 -9999 -9999 -9999 -9999 -9999 -9999 -9999 -9999 -9999 -9999 -9999 -9999 -9999 -9999 -9999 -9999 -9999 -9999 -9999 -9999 -9999 -9999 -9999 -9999 -9999 -9999 -9999 -9999 -9999 -9999 -9999 -9999 -9999 -9999 -9999 -9999 -9999 -9999 -9999 -9999 -9999 -9999 -9999 0.746745283938308 0.699906559131067 0.61987626879264 0.578089738639419 0.555331103375455 0.562803180744403 0.558244926057258 0.547370339707688 0.538385537455929 0.530282138834198 0.515482974843549 0.499052198286654 0.485805584694196 0.465168749390307 0.459140943374493 0.453444928511799 0.441116839161136 0.440476816738474 0.438586645109279 0.443672038494014 0.43654943395203 0.429578374499236 0.431467519520801 0.439488165147098 0.438262241429771 0.434849265245724 0.43288511072014 0.429955932235718 0.429090284431533 0.418345833459663 0.4135526855538 0.414108860486185 0.418143153839241 0.421169272543364 0.433421347115662 0.433692064985557 0.425968287970795 0.420088103273672 0.417288243893732 0.411352178616441 0.39405923154986 0.394332789730753 0.392394160381284 0.39294869522326 0.398639456735246 0.395104013341574 0.393437013672936 0.393042719154528 0.39095563123804 0.38685025438007 0.381067552893608 0.374740066975727 0.366745509656434 0.360105671266437 0.359613258617027 0.363402568096622 0.388014115338531 0.419238485530772 0.424908961895419 0.428279969594641 0.42946045914831 0.426842554055773 0.42903400512755 0.42798027891113 0.42575894669707 0.428199643652159 0.429999450167139 0.431106958536286 0.432298479935399 0.434919288999914 0.438735214624015 0.43605885496758 0.437705378844499 0.436788154306706 0.441411324302096 0.43844430006914 0.432615588374551 0.421600457607006 0.413686716019573 0.401291803430541 0.395214664069455 0.397400668751023 0.397459779918895 0.403095628569729 0.406243344869508 0.409907661120037 0.415438309651294 0.420276366146728 0.414761515879375 0.41779189158847 0.41553104347113 0.409225596939254 0.411510681658896 0.413383406004576 0.407469790467416 0.396050483731912 0.387354864490287 0.377816540000742 0.375196097283487 0.380374712850458 0.388593497336081 0.401172332303135 0.410265793405631 0.413073097935232 0.41296152070166 0.410060201781217 0.404730056948778 0.397797349094592 0.391769819388346 0.38447646521942 0.377725033735421 0.370944795126625 0.366374730206538 0.366966524919993 0.365889361116336 0.360371308660152 0.362031783299953 0.361150056786688 0.35859202255376 0.357345145286304 0.355991428460825 0.360493762796239 0.360367984376373 0.359327474076702 0.361802432418396 0.360918780847743 0.363370460297507 0.365971022239298 0.366244835059582 0.370479909332273 0.373585856389332 0.374907670716835 0.377359055796353 0.380231314823594 0.383418946814051 0.387538838053284 0.389597447379983 0.392128142077633 0.395308504824414 0.398275583570326 0.4008652971117 0.404060139936312 0.399579008692426 0.397820583805047 0.394960183325035 0.4013726742997 0.400456958352489 0.401454523710632 0.397506849647411 0.410149236979411 0.412995621926711 0.416251771480002 0.422060731506798 0.431952359698178 0.441610918032846 0.441354673139721 0.440829673622117 0.434868558277811 0.428765160710862 0.42583041213966 0.421619544487437 0.420958524592136 0.420778848102682 0.417764966719307 0.414872065007439 0.415067971966076 0.413009218639709 0.436740165426752 0.434100244399399 0.424923308748881 0.42264019204655 0.422420588010468 0.423388722019756 0.42385459631802 0.420743201388226 0.419164389989373 0.415184218687179 0.411378054856406 0.409502276376775 0.404940405065978 0.398162770603808 0.394651966883934 0.393874075670061 0.387098762244193 0.383389718922981 0.379635293977689 0.379595743260031 0.375068199723265 0.370446047742373 0.368163597806238 0.363518177636875 0.35921564698707 0.35354306515109 0.352613097494806 0.348545002844481 0.3454932281407 0.341955943666337 0.338681705295943 0.336513959430889 0.335508105938705 0.334778008699786 0.33354094462523 0.3309156013698 0.330712181987045 0.33058173830349 0.331278645073501 0.331378823506262 0.329966484451589 0.333265156531736 0.33730794474846 0.339002875768211 0.341205568565912 0.347904133237547 0.353288487999238 0.354567637508823 0.360731597852777 0.362287968206154 0.370106187039419 0.376319065725234 0.387506096339865 0.393243167257948 0.397784552381221 0.406774085421737 0.416075708041396 0.421699595392692 0.430790678233075 0.438034991233246 0.440877361293288 0.450823660615101 0.456425512186407 0.470508290835139 0.488754641714564 0.523544795612895 0.559606811814964 0.57516337693935 0.613836664754845 0.631769870642679 0.603099609863546 0.588153919685594 0.574305424089118 0.55699276506102 0.540750104827521 0.532887093106807 0.535209376667597 0.530009109869494 0.526846338863943 0.521597732727033 0.51915333626513 0.514102338202107 0.508644350596545 0.516293774164508 0.526683783252415 0.546429237214556 0.524050299488326 0.523723332026375 0.529038989848925 0.529497116775164 0.540207256100724 0.527235588884278 0.510958404639778 0.492805468942002 0.534979415398828 0.507616445550681 0.490796178618292 0.481661001658976 0.475330780292057 0.465212548328598 0.463823861455072 0.457388973269081 0.452149869120747 0.448689867917722 0.445477024704526 0.443433101442037 0.439107853552603 0.436438723382383 0.42853618183147 0.429333761335827 0.425927253533676 0.42287802923571 0.433661704275149 0.430447368472383 0.419262407074758 0.419664998587741 0.42213568905908 0.426588040346953 0.426983776523827 0.409289962116337 0.405663395925032 0.399895321207909 0.394944736341007 0.398524438791824 0.39807201859533 0.401122363536824 0.402301998736685 0.402830393385186 0.402345707007352 0.401582320215249 0.408143011774224 0.410126886822287 0.414979330491622 0.418201546481341 0.428920448093806 0.441526804211924 0.450932352415903 0.455896428022735 0.466397435550107 0.471838741061798 0.484249986859726 0.491924893303467 0.501912152600312 0.514030648623395 0.523658891993045 0.538001250792299 0.54674065260981 0.549831086379611 0.563174678714573 0.558738981366311 0.564876367417076 0.553565323219068 0.550900170337819 0.557715629290909 0.515449840562938 0.499291383375705 0.485807003320666 0.556071118198985 0.675416162523832 0.615197140404858 0.676980097866523 0.689400565254872 0.498539432976173 0.739188190659316 0.545253523248628 0.475620127309693 0.440159829871482 0.419042719352957 -9999 0.423743763478685 -9999 0.428752145043393 0.425480402609004 0.430116628113813 -9999 -9999 -9999 -9999 -9999 -9999 -9999 -9999 -9999 0.37875307385866 -9999 0.376976915917695 -9999 -9999 0.3758723179036 0.386012776035595 0.415018787084792 0.471344602411882 0.644179350298786 0.685457556941424 0.70422381235713 0.529502972417087 0.602762811093565 0.624721673360087 0.679193779748801 0.579425161553199 0.574889922935794 0.612994825494105 0.654192453578785 0.659177775081144 0.648268781936663 0.639914710722111 0.636788248470699 0.632261535292983 0.629991072305341 0.626345694772866 0.621895360480844 0.617896242132129 0.619295046739213 0.619265350877028 0.620968080128301 0.624374784109561 0.62153743155304 0.621383247787114 0.635300559465047 0.633926246387741 0.629564230602557 0.633790087071705 0.637765007230095 0.639520118202571 0.640059255090233 0.645721939071796 0.646338141870949 0.651390109067335 0.659308918395941 0.665457620751283 0.674322291502947 0.689516455736327 0.680173946619025 0.6751507585189 0.699544999699004 0.714099436963353 0.702234622414438 0.692751675756716 0.684771069294601 0.684973447084082 0.705497167851735 0.701813517876384 0.700878774280246 0.701934842016225 0.641720572477852 0.599626809899603 0.591129137638248 0.59742006302729 -9999 -9999 -9999 -9999 -9999 -9999 -9999 -9999 -9999 -9999 -9999 -9999 -9999 -9999 -9999 -9999 -9999 -9999 -9999 -9999 -9999 -9999 -9999 -9999 -9999 -9999 -9999 -9999 -9999 -9999 -9999 -9999 -9999 -9999 -9999 -9999 -9999 -9999 -9999 -9999 -9999 -9999 -9999 -9999 -9999 -9999 -9999 -9999 -9999 -9999 -9999 -9999 -9999 -9999 -9999 -9999 -9999 -9999 -9999 -9999 -9999 -9999 -9999 -9999 -9999 -9999
-9999 -9999 -9999 -9999 -9999 -9999 -9999 -9999 -9999 -9999 -9999 -9999 -9999 -9999 -9999 0.890498322231734 0.887996753676906 -9999 -9999 -9999 -9999 -9999 -9999 -9999 -9999 -9999 -9999 -9999 -9999 -9999 -9999 -9999 -9999 -9999 -9999 -9999 -9999 -9999 -9999 -9999 -9999 -9999 -9999 -9999 -9999 -9999 -9999 -9999 -9999 -9999 -9999 -9999 -9999 0.684306350029805 0.703100028907623 0.748742926387105 0.669205714887884 0.611488332066986 0.59831618778433 0.588074886768257 0.58460670687558 0.567336161924718 0.560801591779416 0.550095195536415 0.53269119846816 0.517713105831408 0.503149475810924 0.482604440858248 0.4757932523512 0.463998748320813 0.448704504416059 0.448161192426057 0.442349237149805 0.444805078669797 0.438244152428503 0.446730645248575 0.446866502241106 0.452990887999588 0.449800687622716 0.451825131100988 0.44975827799008 0.457920588087337 0.456547959238523 0.436174938202381 0.434322230887026 0.436450317609698 0.436030653180132 0.442612248150167 0.452552373060322 0.450816279743851 0.44174144443371 0.435163547339748 0.423810951805526 0.424069723802502 0.41697424978275 0.408412807195326 0.408981571600711 0.408264872590461 0.40890146733776 0.4073442648761 0.41248878982931 0.408852948865514 0.406232598245169 0.40759746419202 0.40805363619217 0.402580450336422 0.395957487327903 0.39364185335652 0.392007145019286 0.394196181210663 0.415940825895646 0.429259914437097 0.441861228027305 0.438100328004645 0.438979633613018 0.439636096254832 0.442282322761608 0.442028733650217 0.442464404780906 0.440518101478694 0.443583972594198 0.441505529670699 0.44386425740249 0.450869466008746 0.448689637054114 0.45264643824921 0.450012538128179 0.452905372864404 0.454664474564977 0.452022149013384 0.451642721438023 0.43657905682288 0.424531978404001 0.416181001063064 0.409190872931032 0.40800606114756 0.407478408429389 0.409873220980016 0.415090380695727 0.410233567194047 0.417520051645951 0.413058885684505 0.416345411851107 0.414734551689127 0.41582465048019 0.411203252294043 0.408908372942532 0.406325296563323 0.404536648708563 0.393548752598542 0.390014125511913 0.37906793074154 0.376421207004459 0.385078608503789 0.401686495020274 0.423237327434441 0.426890632307172 0.429138010422547 0.430615626382559 0.426490567185282 0.419139357722275 0.407793763339063 0.400466237651932 0.391595516781995 0.383217042482127 0.376072039296816 0.370544883156813 0.369706904344092 0.366048373971102 0.366962932978608 0.366277117914612 0.364841487676286 0.362916138265326 0.36027307812914 0.366774571392535 0.366127872989162 0.362716099247523 0.363590950714304 0.363106803140133 0.365467308498271 0.369165614798883 0.370754799468059 0.374455954177919 0.377100101042996 0.38176807112439 0.384623317198831 0.389025856328215 0.392357810161399 0.39527198857689 0.397690998478633 0.399059470702744 0.401655068167466 0.40618835171289 0.408183975128641 0.414392850663286 0.416648769521676 0.415967962195812 0.417887631359644 0.413289335996647 0.411664736052367 0.413699558254883 0.417308955250306 0.419480560607903 0.422651336364666 0.421493569272694 0.427136601551129 0.439618159667805 0.444005542466383 0.446214579532654 0.448433525401318 0.441609328581746 0.434433946189281 0.432034650067118 0.431669084117497 0.426124056554138 0.425524389428988 0.424360820888488 0.421979837584193 0.421716563425711 0.419850451668637 0.419457679334671 0.442612560721175 0.43848132232291 0.429498106025824 0.427228805490974 0.425252872888101 0.425607926427711 0.422363247094401 0.418439292491336 0.416023261264025 0.410261762558479 0.409763433709546 0.405599629597856 0.401525953438253 0.398856134881558 0.397274304086173 0.39121042460143 0.388687208201186 0.385353667204223 0.383297047493205 0.376344473576808 0.373708124247849 0.372061199847623 0.370372373934353 0.363695357731553 0.357261164243063 0.356242288897979 0.351505669045483 0.351172635732602 0.349918683447859 0.347896053963981 0.346581959358342 0.345182349698818 0.342748329996081 0.341554432900564 0.340207294071582 0.338371565160847 0.335013174292412 0.33660333645066 0.334186881557 0.336092240675392 0.33702657471696 0.336233880009075 0.341146177523818 0.345458253316143 0.348756315836426 0.351320570109673 0.357374489640679 0.3598048558809 0.362090336544798 0.369162517961463 0.377053961471355 0.384586818320785 0.390019395813033 0.398222125649507 0.403557513727404 0.41559903264521 0.419908503544639 0.429298136204372 0.434689376401873 0.442193838401988 0.453672319815141 0.462551659506111 0.469210481516346 0.48382534609618 0.500724985145732 0.531359882354918 0.531165844336111 0.571670746372984 0.608695482561776 0.615974833126239 0.608886885319301 0.609130401247392 0.583896143021109 0.560951231736833 0.557320588453526 0.555674170243204 0.551815110809562 0.546213380015755 0.541832849207906 0.53430864293189 0.526251974159775 0.519718364072196 0.533122792116833 0.546342018139634 0.550046829598066 0.540521422995761 0.526530243669644 0.531394117741233 0.561658276955705 0.586023601530849 0.562155862263356 0.529817139288932 0.510737183812421 0.496855754502897 0.539917636258907 0.525992980277196 0.509844470746908 0.491445801536794 0.481935133600043 0.476143704836663 0.468871014460188 0.464289069967647 0.461017681987161 0.455382762986763 0.453609976944357 0.447299506446226 0.449624545572547 0.449688679703606 0.443545320510048 0.437122625709089 0.436073981659524 0.43887648071767 0.442540167728916 0.43664208285259 0.439432090272553 0.435961879924103 0.439684845261095 0.445174269480524 0.435936720227202 0.422563865904124 0.41420838004335 0.405810091182569 0.404938036032118 0.404309371794489 0.406912524105561 0.407001403667205 0.411986467624228 0.41002503041552 0.412332771927844 0.416574473053476 0.420152963813272 0.421097696015039 0.429780871006618 0.439014989948607 0.444016430878402 0.45163668193517 0.460116477273398 0.46922321418102 0.47803914880643 0.485056930257333 0.495931001572108 0.507970559345856 0.51648591941458 0.5254830394254 0.53754509238033 0.543878497088472 0.554125077339782 0.567995179591921 0.571613334571344 0.577634887536592 0.577706000671093 0.574712302097971 0.567866003072026 0.568155039958302 0.545770818497377 0.524468471346593 0.512439844134519 0.552323489817012 0.619607428263899 0.645889387430323 0.640588555921129 0.641144761477722 0.614273826109477 0.647012570936469 0.67276884593165 0.487428287011279 0.455168043176387 0.426542185147407 -9999 -9999 0.431607054370604 0.428245103893453 0.432951544382042 0.43098951135082 -9999 -9999 -9999 -9999 -9999 -9999 -9999 -9999 -9999 0.38552505419284 -9999 0.383659287199291 0.384404157346426 0.383207230016393 0.376208560289298 0.391454782439893 0.416373517477942 0.480586452691034 0.711493052920755 0.708686431728181 0.715003429227863 0.580208397089195 0.56346504035504 0.670680186083442 0.676919989125686 0.673270529084719 0.675459879934282 0.687960342552833 0.638610617642594 0.67420955550477 0.667116091009366 0.658263311755507 0.651122515179896 0.647960396538829 0.644457037946356 0.642566956680972 0.634967532652675 0.638404945643219 0.629839161667673 0.628660539823826 0.632619703505253 0.632628148253097 0.642013123102871 0.636768390211682 0.63443236483048 0.633974207439957 0.644341959264677 0.644596571066935 0.646297213033987 0.649000088047654 0.651795361357767 0.652920571679214 0.659902987170243 0.671698272988262 0.679866517415835 0.682481927136597 0.693899072524113 0.703636052172769 0.708913473892073 0.708902828415346 0.708326297992567 0.732250050957669 0.71979898735187 0.710378887353312 0.702821323942885 0.698681214419838 0.703713215413509 0.678766398124695 0.648972328165231 0.626190555056177 0.602282664317862 0.592273078089981 0.579869288472451 -9999 -9999 -9999 -9999 -9999 -9999 -9999 -9999 -9999 -9999 -9999 -9999 -9999 -9999 -9999 -9999 -9999 -9999 -9999 -9999 -9999 -9999 -9999 -9999 -9999 -9999 -9999 -9999 -9999 -9999 -9999 -9999 -9999 -9999 -9999 -9999 -9999 -9999 -9999 -9999 -9999 -9999 -9999 -9999 -9999 -9999 -9999 -9999 -9999 -9999 -9999 -9999 -9999 -9999 -9999 -9999 -9999 -9999 -9999 -9999 -9999 -9999 -9999 -9999 -9999 -9999 -9999
-9999 -9999 -9999 -9999 -9999 -9999 -9999 -9999 -9999 -9999 -9999 -9999 -9999 -9999 -9999 0.893861786956125 0.884986933451744 -9999 -9999 -9999 -9999 -9999 -9999 -9999 -9999 -9999 -9999 -9999 -9999 -9999 -9999 -9999 -9999 -9999 -9999 -9999 -9999 -9999 -9999 -9999 -9999 -9999 -9999 -9999 -9999 -9999 -9999 -9999 -9999 -9999 -9999 -9999 -9999 0.667964431362552 0.677338657957465 0.757542828567978 0.717028870070514 0.659810937960344 0.623190197707202 0.612215805812245 0.61098427234636 0.594747539584467 0.578741274188 0.568468644498789 0.552930467381186 0.531625006335689 0.523714694936895 0.503879855862716 0.493575635894339 0.48958259757277 0.4687260067951 0.46272370065548 0.457650705616272 0.466008524460227 0.471120916372645 0.464621231025845 0.467040383401369 0.468260918654106 0.47422032206571 0.473721516359388 0.467473858851428 0.471170282060854 0.475977912197453 0.459238121392347 0.455463320017215 0.459385951626442 0.461474950041961 0.463429152634998 0.477128131777669 0.479054702888311 0.464444167889285 0.458691703136886 0.451148553150115 0.43870359097722 0.429840249674744 0.423720556910941 0.427048899624724 0.427959958338942 0.426747658605132 0.432341706826252 0.430374140149687 0.433718475855603 0.436211483497312 0.435117088469821 0.437821380559999 0.441656401974586 0.437129835984512 0.435515147822661 0.439456903752681 0.452086023402117 0.451372105850379 0.452173441021144 0.457857716822825 0.457530406700152 0.455598330772234 0.456993807402445 0.457066923279423 0.456859226430114 0.456869034167561 0.456686443549315 0.454798886129282 0.459695915219783 0.461746451092317 0.464157859360467 0.465877153655154 0.464747414394446 0.465200879597036 0.469829480908793 0.482159266217598 0.474144644932224 0.461100371246084 0.452546043564761 0.442675667119805 0.428220464807876 0.423221312689928 0.418626505352029 0.417446271490174 0.417270538268071 0.420201993516971 0.416353828671984 0.417327243115378 0.417172644258988 0.419474033996537 0.41839988234365 0.41332168923257 0.406154110684363 0.408220026052931 0.405023078633465 0.409045842468919 0.401188920650984 0.395023937398505 0.390541053292851 0.392144201028437 0.404384645646586 0.425149888316209 0.443382654162709 0.455695442219605 0.458693053145512 0.453855350903462 0.444882510229186 0.431756162123218 0.418635818875218 0.410675160157042 0.402980583717351 0.391846391606295 0.383943901237988 0.377231901221535 0.372912306482263 0.370902239428537 0.372278003645376 0.374655990476456 0.370564131425366 0.3685759857619 0.364090052411076 0.369099265942435 0.371739584616878 0.367722702006069 0.370295101832572 0.372517375473071 0.367627236728546 0.373361111542937 0.37719362861549 0.381386313924749 0.385855514491829 0.387039345187605 0.391928229677537 0.397095092456968 0.400649990805877 0.404329370160206 0.404734370845187 0.404778126727991 0.40967318396951 0.415114349596692 0.417476506028777 0.422829062555339 0.427383222647048 0.422511937715349 0.421918932506239 0.423345665557485 0.428038827457296 0.42831582508732 0.432127099263927 0.432969009019377 0.43033487291184 0.434751434197424 0.441080277270003 0.446903667729307 0.449141205504111 0.450631318783955 0.446635686208105 0.445780232247472 0.4373509625908 0.438644765887612 0.434011832110925 0.432337642669646 0.432530127084444 0.428559889249599 0.428141381929714 0.428565589571332 0.424970125379483 0.426379920977975 0.455082336325113 0.44254069043859 0.431706958036232 0.427760707518934 0.42545184550923 0.423560727769594 0.419122650878766 0.417552379466228 0.413803384270483 0.410217217684925 0.408298015892206 0.404288882302964 0.401303205383597 0.398359429947664 0.397078826706317 0.39358426915766 0.391400137147678 0.387942406847916 0.384229347478771 0.378088873159964 0.377717374562369 0.373595213227979 0.371437061176238 0.363921199448791 0.361372507890355 0.356634527993772 0.355925217667961 0.353733489725615 0.353980427890099 0.350695775284781 0.348612164753722 0.349019882904894 0.350860194566718 0.35187694081426 0.34808945679166 0.345032840350678 0.346256520161631 0.344186944536322 0.342125472888915 0.34237832047765 0.342330018145593 0.349021264770113 0.347746360189448 0.345852188773693 0.354078933006717 0.360492860914416 0.362578553105397 0.36763173714985 0.371034441130764 0.378514348529479 0.383292956431808 0.3905895345855 0.398007626364567 0.404643728241508 0.410311368226925 0.42090572432918 0.428702278318798 0.434169730909618 0.448997105058245 0.454833705224142 0.462151756752313 0.46923290465864 0.483261125694252 0.498192696039656 0.510320682043412 0.518874346925132 0.542080286185532 0.585646976858263 0.611795542072021 0.60756389111055 0.610180551294081 0.595144532767352 0.59221833963861 0.589034911474798 0.592832811795233 0.598744352909852 0.590756867273615 0.572952817170278 0.544921953287929 0.543521992202441 0.539511080708513 0.534363632167573 0.547733673057504 0.569866300296284 0.567247483313846 0.554424414659416 0.55363273738337 0.581366007290945 0.585499427346081 0.596635698685479 0.553821318406302 0.524267578586628 0.525707687756038 0.508713084933977 0.555746101509881 0.544873746284307 0.521874002919708 0.508313280848575 0.492437851870741 0.487401719514398 0.481048728973814 0.475843747628472 0.467385130717942 0.463772457424643 0.464363398544895 0.464824749801316 0.463468943322535 0.465384634313445 0.461126622078194 0.4521104141434 0.447612268725143 0.448120822403549 0.442935012386301 0.449276394333306 0.450519785887807 0.454442680388635 0.46037279571195 0.46129591717333 0.443341131004715 0.430253653044915 0.419061187961136 0.413550474940106 0.414815531184033 0.412519699874613 0.418562302624 0.419970760418127 0.418210861212013 0.416653047332136 0.420081017401314 0.427800894819942 0.435058474957135 0.43578873456687 0.44887844747697 0.461207444937468 0.467952596820721 0.476811984619242 0.488853354776748 0.488775783705542 0.501553763950216 0.506477375888887 0.509568307547303 0.511494432108148 0.530599481933609 0.528001246835838 0.542956113588903 0.555191781115744 0.57101111713332 0.58817279517964 0.594386931417768 0.600655984121452 0.603123536519875 0.602391367882218 0.598011331052158 0.580345085234023 0.56574097595543 0.551579042551928 0.533370790683938 0.531113676565136 0.59060171898092 0.639070166011614 0.625288919783724 0.612470362239208 0.626923352392991 0.655244580092473 0.774748172938411 0.525253784687661 0.470129441732865 0.441198339726889 0.427770976427588 -9999 -9999 0.439609106374757 0.437583083008667 0.438776932721598 -9999 -9999 -9999 -9999 -9999 -9999 -9999 -9999 -9999 -9999 -9999 -9999 0.387592416722776 -9999 0.384605298458452 0.398006512672923 0.425151450686303 0.496101257467818 0.725277607739926 0.711760622715912 0.729881043601454 0.52299038683974 0.489628745090729 0.564145296958309 0.679986016099321 0.702335072537346 0.693989180769309 0.694366976530341 0.688975226590643 0.677434032546504 0.67769577723246 0.66878680612637 0.667209546592153 0.657221917393399 0.656973830952982 0.6551902669016 0.652356165332869 0.648119436817764 0.643625316627943 0.643679313370739 0.64041549420753 0.643559984098462 0.639452819843444 0.641933862018253 0.635871019396055 0.63556317321476 0.649878774438724 0.652271684665197 0.652770608441517 0.656101331085456 0.658139473172994 0.66858502702657 0.688129502373895 0.698930070176892 0.703294860762719 0.709377284963828 0.717459492858443 0.722516303232666 0.727955283001338 0.726251456344089 0.730802418693688 0.71760825072341 0.731027595313056 0.75383025717628 0.759805385126008 0.750855253608218 0.726032806650187 0.721553947120272 0.689270628045831 0.638863978069035 0.60897728618648 0.596598834806291 -9999 -9999 -9999 -9999 -9999 -9999 -9999 -9999 -9999 -9999 -9999 -9999 -9999 -9999 -9999 -9999 -9999 -9999 -9999 -9999 -9999 -9999 -9999 -9999 -9999 -9999 -9999 -9999 -9999 -9999 -9999 -9999 -9999 -9999 -9999 -9999 -9999 -9999 -9999 -9999 -9999 -9999 -9999 -9999 -9999 -9999 -9999 -9999 -9999 -9999 -9999 -9999 -9999 -9999 -9999 -9999 -9999 -9999 -9999 -9999 -9999 -9999 -9999 -9999 -9999 -9999 -9999 -9999
-9999 -9999 -9999 -9999 -9999 -9999 -9999 -9999 -9999 -9999 -9999 -9999 -9999 -9999 -9999 0.892790859150254 0.892714633622835 -9999 -9999 -9999 -9999 -9999 -9999 -9999 -9999 -9999 -9999 -9999 -9999 -9999 -9999 -9999 -9999 -9999 -9999 -9999 -9999 -9999 -9999 -9999 -9999 -9999 -9999 -9999 -9999 -9999 -9999 -9999 -9999 -9999 -9999 -9999 -9999 0.677677554258008 0.681290553270943 0.749556470428452 0.762158653968456 0.697104391236791 0.659618768473327 0.648484490717446 0.635057433594764 0.621682696381118 0.603035611536753 0.587771076516022 0.568127332593152 0.558323246252607 0.539632691526398 0.528846237909061 0.522743640728383 0.520942280820813 0.510152506479772 0.503836775307232 0.489450571326882 0.491561580108343 0.502207643835131 0.500317599118712 0.498895012976397 0.492438799863025 0.493136701231157 0.495043912420641 0.492877469857811 0.496024166878844 0.48800815457175 0.478624091751692 0.480748732141196 0.48770174258079 0.493001575036269 0.508963379855409 0.509921747787759 0.505401369603637 0.493715361570922 0.474666285366892 0.464386658792324 0.460327744771058 0.455512062410604 0.448061145293816 0.451858567893583 0.448698306818878 0.448359026164482 0.446407661934713 0.447932919205212 0.454149272680207 0.454571365155088 0.457110248730436 0.464969426062637 0.468532500346599 0.467268958418824 0.47370126712054 0.472880899847441 0.472914506354307 0.474474431981128 0.476996548378323 0.476049210101746 0.478352865189611 0.475850044280421 0.479367140316912 0.474424235471537 0.474829136262707 0.471485724493201 0.473368719322303 0.4748499875358 0.47832277088397 0.48010931218263 0.472655105856787 0.472380994416523 0.477072250549356 0.480645175244631 0.485799856850552 0.486051748913996 0.48540893976623 0.476459617788387 0.467096727021987 0.456536428619601 0.447307367957858 0.437923072169277 0.437337100161884 0.429416813292385 0.426941378029613 0.425333547821467 0.422772719274158 0.422322916566976 0.418450077942021 0.419681604266711 0.415547231297668 0.411509202783828 0.412308806865785 0.409092855922266 0.413937177979625 0.410505119213757 0.406797862861117 0.406580128257427 0.406501243341567 0.417398332246205 0.430820845321747 0.454683898116699 0.483628622450386 0.497920443168578 0.49563914811511 0.480125910749855 0.466845612988289 0.448370800425108 0.431347203504481 0.422537348380252 0.406528939339327 0.398230586844959 0.386576592665924 0.377736936756166 0.379215629854364 0.375515931290604 0.377573183537308 0.375618886413697 0.37567834376597 0.373394823567171 0.368644328492528 0.373420380236886 0.373106571239146 0.373106571239146 0.375518776513269 0.373792074565309 0.376511236589371 0.377251743148708 0.383742741398176 0.387690673742934 0.389852236189692 0.392222789389497 0.402035807322129 0.405158785012551 0.409561761334377 0.409956533525717 0.416460208138973 0.420647736091038 0.419492029429332 0.426488993096143 0.426232161885638 0.431562649339377 0.427475517116271 0.431300302681905 0.437329744296735 0.432584099415386 0.435579896281633 0.43592274615094 0.435582488090783 0.441286998780232 0.442174596167905 0.444613362456045 0.452426886596434 0.453914842696032 0.453710951375045 0.453844149467085 0.445743242551692 0.446539118535346 0.443461415661332 0.443377684948632 0.441748889636073 0.443093808938555 0.438232986752468 0.437789083282746 0.439752429867012 0.434120041287107 0.429954879591883 0.428562772140909 0.4542141404054 0.440579511383904 0.431652931569923 0.426962842067816 0.42414609012843 0.420130985628683 0.417914408318755 0.414559733645167 0.412092730762264 0.409684777811092 0.408163879733928 0.401911425274497 0.400878849808402 0.401559522456648 0.39714853623828 0.394969435781207 0.392430165111967 0.38952695378442 0.38591307321675 0.38195578421066 0.378757878567611 0.376268923241865 0.374815506559606 0.370697929326535 0.367540319203498 0.36222037799697 0.36055414621196 0.357543937267434 0.352622045451351 0.352580058410196 0.351652920311772 0.353231429531025 0.352712013829375 0.355745443776674 0.352609126626753 0.354233933063715 0.350786806764382 0.349800442578959 0.35184469935043 0.350308041740959 0.350575037315035 0.351686715466865 0.351255091760246 0.35363935952132 0.361697490132026 0.36907885203675 0.367635292457799 0.371998101126648 0.377001582526369 0.382824039966811 0.389402889075056 0.39650054075411 0.401921595303673 0.412833499690016 0.420024951631454 0.426904883923088 0.43722722066925 0.44812359680456 0.452888521547439 0.461434538060306 0.472300816218959 0.489169956860764 0.495010463289241 0.50524786033974 0.517175060825298 0.533488507384808 0.557899068035656 0.589993446399199 0.589074138954249 0.5971038905903 0.598618152855273 0.596870918348649 0.591674638233273 0.59709264561678 0.604043789376706 0.602629268451983 0.600240439096738 0.567564420357911 0.554870855986811 0.577765568049773 0.584117426518833 0.558263242676231 0.572771818383318 0.587144535849036 0.606461657681572 0.573607172645156 0.581506288600917 0.60288694517415 0.623916094928067 0.5752691814189 0.534713627418784 0.546122524443477 0.55478758318758 0.526511261611355 0.536344838920412 0.538296867582423 0.540340929298988 0.517578123832948 0.500106030775538 0.500566252208046 0.489029460328522 0.478943212472449 0.478263081030737 0.476840844493751 0.474880270111476 0.474671922317169 0.479464363192096 0.479848248609387 0.472041642030997 0.466114999204431 0.458848029824053 0.456337221346451 0.455432836778714 0.454862533557983 0.458894548149624 0.4590386685765 0.464308421918263 0.466826180042106 0.448982132996443 0.440416115814726 0.432300498226682 0.420231812606572 0.419992089962828 0.422618508845989 0.420131720527251 0.430396897901583 0.426884592951264 0.42599447379117 0.42594506539321 0.436243400339747 0.447367017099232 0.45406757460099 0.470598464510961 0.484510310281659 0.489445386894014 0.497239866250826 0.508755773146589 0.512317391364348 0.519334167889309 0.522386707708129 0.529285016277232 0.527632851912137 0.535334392578195 0.548121019645141 0.550021176720269 0.5602150327877 0.575743705094909 0.593428314770542 0.613029807489498 0.623288814353221 0.619951311209153 0.624850250465443 0.621921642973759 0.624488593913587 0.61018894077507 0.585768620414514 0.560413966773569 0.564565783230003 0.562162475826159 0.643186807473522 0.63386733030769 0.635448063702361 0.625095582335096 0.619329291533755 0.601307179862685 0.640641130957205 0.484822385349879 0.454640265883012 0.441657112802595 0.445164739796098 -9999 0.442459739109212 0.441406936693006 0.439731706654221 0.436989438958976 0.435547556448532 -9999 -9999 -9999 -9999 -9999 -9999 -9999 -9999 -9999 -9999 -9999 -9999 0.395491562813724 0.401980255748631 0.433936749853709 0.492968667420442 0.737124896685229 0.73646968958221 0.741297945976821 0.456582099921513 0.456423100575437 0.478278082769413 0.560153191874986 0.547525931374962 0.705048698536891 0.702329626709589 0.697433863351228 0.693231941299991 0.690916744988119 0.686047480956256 0.674446546176297 0.670606145134931 0.663836943325467 0.658264272924925 0.663733378985261 0.66003742179124 0.662713803153514 0.654272254442186 0.655260080844578 0.657161208151056 0.667860186181825 0.670713762355253 0.656465906503647 0.653413013972776 0.658400559675543 0.65814456744339 0.671068518729969 0.67988944507955 0.685248685983433 0.677982305888562 0.68093766546032 0.683185036779869 0.694469822274468 0.716592987847414 0.732117341216263 0.717008294116575 0.718848424492618 0.731198126855278 0.748285045261434 0.708029962874607 0.704587631470167 0.701445697592569 0.72141259755917 0.742201221361072 0.731996007523964 0.722960659863955 0.794058858181194 0.76154283887149 0.655347043901707 0.624938421563155 -9999 -9999 -9999 -9999 -9999 -9999 -9999 -9999 -9999 -9999 -9999 -9999 -9999 -9999 -9999 -9999 -9999 -9999 -9999 -9999 -9999 -9999 -9999 -9999 -9999 -9999 -9999 -9999 -9999 -9999 -9999 -9999 -9999 -9999 -9999 -9999 -9999 -9999 -9999 -9999 -9999 -9999 -9999 -9999 -9999 -9999 -9999 -9999 -9999 -9999 -9999 -9999 -9999 -9999 -9999 -9999 -9999 -9999 -9999 -9999 -9999 -9999 -9999 -9999 -9999 -9999 -9999 -9999
-9999 -9999 -9999 -9999 -9999 -9999 -9999 -9999 -9999 -9999 -9999 -9999 -9999 -9999 -9999 -9999 -9999 -9999 -9999 -9999 -9999 -9999 -9999 -9999 -9999 -9999 -9999 -9999 -9999 -9999 -9999 -9999 -9999 -9999 -9999 -9999 -9999 -9999 -9999 -9999 -9999 -9999 -9999 -9999 -9999 -9999 -9999 -9999 -9999 -9999 -9999 -9999 -9999 0.702370933898032 0.715294145358729 0.777669018845296 0.779702879695441 0.724223180893991 0.694538149808807 0.672380838251499 0.661437503017302 0.653258098580469 0.625813263632801 0.611400060786235 0.597115605411103 0.575330473981495 0.569313215656743 0.558008098521438 0.54666968657021 0.548282737700972 0.542175322144579 0.54038501554552 0.524336018658587 0.519340376136507 0.527974941906057 0.527925700127952 0.530494200525841 0.519099453421649 0.512330619021048 0.507335517446353 0.519840421746209 0.530628594741509 0.517007718375785 0.498129291466289 0.500451499173601 0.527478800432146 0.535133699367283 0.539594041099258 0.548332991838695 0.535904206790741 0.511940746193445 0.517627940591235 0.502507186742291 0.487857968362084 0.485147845972799 0.474934507048599 0.475846690616577 0.466511468474714 0.470167785123119 0.4719103362419 0.471349981755781 0.482242990262784 0.485899664384359 0.485867811079887 0.490467017485974 0.492162124132532 0.497894837086904 0.499714965581927 0.505238364380126 0.501899091909036 0.497659573388045 0.502988631494512 0.50123840908054 0.498832131116594 0.500543555509105 0.497041616440554 0.496084528123245 0.490341537462403 0.487878811665849 0.490162495919855 0.495157124565031 0.493591306029896 0.4897917252314 0.484031275150362 0.482887000690844 0.488388947272243 0.488565678514052 0.490937813323056 0.498147801043812 0.494913767405974 0.493661917792165 0.486088655651378 0.474718089483103 0.4647883676041 0.458445157635037 0.447261545289688 0.441777890806929 0.438492267708498 0.429186442007983 0.429180806675521 0.423347636243356 0.419674387165594 0.417244055421164 0.416132053944321 0.41640503855477 0.411565857350325 0.411878434258079 0.421569402620531 0.416049855295304 0.417245638206169 0.422744448782442 0.42512997143503 0.440283985055543 0.460380174649361 0.495104883003889 0.541778653495192 0.556997897837114 0.540112486490164 0.510499753172607 0.493120196843251 0.464350237378752 0.449761032914722 0.435471579105494 0.421249153593934 0.410658467427144 0.401807112149208 0.390256687179892 0.384802706785043 0.385624569901353 0.383868767761224 0.38299640618232 0.381948458158433 0.379576079590389 0.376533664781077 0.382053206723773 0.374763453512618 0.37726989920872 0.379790426489057 0.382168871579761 0.382221517805936 0.386051599061969 0.391969302828922 0.393581735652227 0.398916782823623 0.411650580553138 0.411935614768788 0.41665555763759 0.418104934341167 0.422659064081723 0.427563667511294 0.427665740724477 0.430877891711351 0.436316606293438 0.440785018277505 0.436065542457998 0.442681975236766 0.44476513870973 0.440385261217585 0.436507128795485 0.441615376068374 0.443967090766396 0.446478647010993 0.450155009109542 0.452989525771842 0.456217064087151 0.458884072452929 0.459074714709027 0.458165699454093 0.454711630058299 0.455282960892638 0.456292338206154 0.454926403095032 0.448179391038988 0.449086994035034 0.446667492100901 0.448581839189346 0.448863702680575 0.442591346315877 0.441195373711525 0.438350951452296 0.435508249308891 0.437266411966237 0.439512769051285 0.432873011373419 0.426964063853303 0.424719913275902 0.419955289843286 0.417843085850832 0.414185666023086 0.41366738214091 0.412034639970221 0.408480139557781 0.405727067103925 0.405881378011023 0.401762786572618 0.401026710388706 0.396592396929222 0.39354606766393 0.390776672222345 0.387513726684982 0.387164486543068 0.384320800998233 0.382741051106537 0.379738606810104 0.377791212794089 0.373427484286925 0.373480984279468 0.368993525115032 0.365810523686285 0.363232823881793 0.357502844978467 0.355583722202039 0.356677272268444 0.357346943970438 0.356013627689193 0.354586778775876 0.358235798370642 0.355734666529802 0.355714944494275 0.355141942018287 0.354065387315723 0.357255559221749 0.356660275097422 0.359934470878977 0.361618590911982 0.368965294546781 0.374839568922802 0.376847640456293 0.381595583881671 0.388260734732672 0.389440950038692 0.400171120675026 0.405516085418448 0.412289818029959 0.420278840341388 0.426570756842155 0.4355515593254 0.441874826677902 0.458240417079598 0.466444769641735 0.476015381898718 0.487299748853817 0.494671214486621 0.511185163567839 0.52837612719478 0.547704932509571 0.573906007052831 0.605404814862057 0.601339746802148 0.598769901332802 0.594936344545903 0.586002010867078 0.590679108041324 0.587065311936839 0.584132923370584 0.587087474582984 0.58097562092346 0.581155646616442 0.567462265191402 0.563356656838988 0.582015879918758 0.601022633426425 0.591197454421593 0.570240570581517 0.596614339270372 0.584422604639307 0.572111601920911 0.561378937710395 0.577836776215466 0.597416558862357 0.558557148739388 0.547898904388311 0.578230738395381 0.57553296078642 0.56532937853092 0.540929464238709 0.544696974263181 0.548229782934356 0.531845872936377 0.522891907018072 0.512008216886108 0.495448272206484 0.493350313412464 0.488354438883168 0.485578341951644 0.480777136266204 0.489096505694083 0.497915237556698 0.497188872265728 0.484608599738535 0.478606831663139 0.471299874403032 0.472072826996607 0.467715103003474 0.465287954116165 0.467723486929446 0.467395867639085 0.47597595425855 0.467177622880886 0.451623952886795 0.440140554157326 0.435768204478409 0.428534137690688 0.426110865304348 0.429390993253248 0.429562669554943 0.433704790642965 0.434150157610527 0.432739792917252 0.439029553376782 0.443452718792582 0.456133049403257 0.468962657709116 0.486390433821731 0.499513918542223 0.507808307734651 0.520395072916893 0.523362040972442 0.533413764989234 0.530895887452301 0.543690215764783 0.545594891063779 0.550860062338863 0.548612794155272 0.557987676449431 0.557048347381186 0.576546665179829 0.592078729602793 0.612789962232565 0.630574131200538 0.635624454814645 0.641199743743944 0.609581753406982 0.572704853293599 0.586914193707269 0.592250269242924 0.638332384541278 0.614203315993366 0.596165481827843 0.603024648856565 0.602087523290379 0.604596664675509 0.609084368251268 0.619344076168718 0.624344799228353 0.606968537981227 0.79473898914099 0.490097164425162 0.472964404899373 0.448282355292636 -9999 -9999 0.450126087743463 0.450556027171538 0.446598130855199 0.443293634303782 0.43638053594256 0.435501606004216 -9999 -9999 -9999 -9999 -9999 -9999 -9999 -9999 0.402074325078563 0.399189752028036 0.401111342370168 0.398809992832477 0.410681161575042 0.435056177718077 0.504744524223298 0.599489589403998 0.739833841791719 0.524423515561706 0.45035419274169 0.441566857909859 0.443311607346576 0.493535295733131 0.478769362907796 0.649934170399256 0.706693567521219 0.706256932204722 0.707438747415965 0.705542475585828 0.697240051236888 0.688602276118852 0.676136141584291 0.677872754191543 0.668254893426221 0.665579607114131 0.660572400484554 0.666735412363332 0.666257333024999 0.663230422440702 0.665817154794052 0.668707883681728 0.679390386211955 0.679967964640912 0.685103838691249 0.684074837811859 0.68023577198385 0.675623736960774 0.674721357093102 0.679150080317608 0.686410367625304 0.688086600181143 0.689375992810518 0.702607710848714 0.704304981963831 0.719246770542968 0.736027160064568 0.75328565822769 0.745324593085459 0.758076307929636 0.737005307767444 0.728097996457862 0.71051555711194 0.736633980360932 0.762354388480262 0.763046236788056 0.762508906055239 0.772014335050619 0.775113523214923 0.738830613106432 0.781337119427703 -9999 -9999 -9999 -9999 -9999 -9999 -9999 -9999 -9999 -9999 -9999 -9999 -9999 -9999 -9999 -9999 -9999 -9999 -9999 -9999 -9999 -9999 -9999 -9999 -9999 -9999 -9999 -9999 -9999 -9999 -9999 -9999 -9999 -9999 -9999 -9999 -9999 -9999 -9999 -9999 -9999 -9999 -9999 -9999 -9999 -9999 -9999 -9999 -9999 -9999 -9999 -9999 -9999 -9999 -9999 -9999 -9999 -9999 -9999 -9999 -9999 -9999 -9999 -9999 -9999 -9999 -9999 -9999
-9999 -9999 -9999 -9999 -9999 -9999 -9999 -9999 -9999 -9999 -9999 -9999 -9999 -9999 -9999 -9999 -9999 -9999 -9999 -9999 -9999 -9999 -9999 -9999 -9999 -9999 -9999 -9999 -9999 -9999 -9999 -9999 -9999 -9999 -9999 -9999 -9999 -9999 -9999 -9999 -9999 -9999 -9999 -9999 -9999 -9999 -9999 -9999 -9999 -9999 -9999 -9999 0.737285680675812 0.740478864819103 0.774943110063003 0.820279545855383 0.771803725877463 0.727165345105283 0.689325970854345 0.680518058765164 0.672021588712456 0.662347290132283 0.633554301852709 0.619204407926961 0.607192140145018 0.604562141691533 0.596283744467042 0.589018363529667 0.579166403373764 0.581465972145229 0.574114339505315 0.572946560380876 0.576103116725031 0.56046608615638 0.560655005963306 0.56670408158485 0.55504037047214 0.55114054462633 0.542640603520758 0.551209121431474 0.547995399735354 0.554573220661821 0.517778521856031 0.504632279475177 0.531290016189445 0.556766487508962 0.576718886862704 0.582077875587113 0.563615449451319 0.56132369942904 0.559498525469872 0.554252807588068 0.540189709908741 0.529789636499042 0.528322280331603 0.509156593067805 0.495369610189973 0.498386953906036 0.491771463616832 0.501632287407972 0.504494091288225 0.506364984911704 0.514972289586563 0.513127796384831 0.524026191426511 0.525590137344818 0.525765714107929 0.532700315226595 0.533496207218803 0.529138362466095 0.531366875423737 0.531791634390739 0.530355102992653 0.528674746464177 0.528878120011021 0.528103251175723 0.519291845873586 0.518459755025207 0.508275010265619 0.504579765676387 0.504856526591276 0.50071529728551 0.496495321178894 0.498213930484958 0.498978777392066 0.496435749707782 0.498209901018646 0.499095804006392 0.505145869883869 0.504851657158739 0.500559930944887 0.494795087408393 0.486367683847138 0.474245706679588 0.466461962677362 0.464234387872909 0.452469931794538 0.444745397742754 0.440199645286463 0.435917047100805 0.427236428734916 0.419354780786686 0.413961422681495 0.410347779398561 0.412334925042352 0.41660536866025 0.418236191848546 0.41759666425216 0.423791612540267 0.423831818250023 0.435093117757601 0.440295033093538 0.453845949216312 0.483092884882831 0.521213712748207 0.577572291925418 0.590000831105827 0.555104436608805 0.526995162654222 0.50392059185223 0.488640772043027 0.457334510912974 0.449325056674202 0.435548829223998 0.421842061090817 0.409318807832222 0.404902074350689 0.400071666884561 0.397989049319952 0.396198765786072 0.397442877417459 0.390431275252509 0.389854345050621 0.387916315099679 0.384430298811664 0.385263460406017 0.387426536302635 0.38793337043268 0.387044626434623 0.394705168103745 0.395188401645952 0.397392374699944 0.405866495712111 0.416590255758409 0.428790482170518 0.435290767089434 0.436592219836868 0.439009873137731 0.43776278662603 0.43739017527514 0.439921047826714 0.440135036799758 0.4425855697449 0.446856372637057 0.44854552610062 0.449106278445576 0.451867357693377 0.448330096431082 0.448402485580873 0.45177620635886 0.453412248678637 0.459907342758181 0.462244681896007 0.46398023291915 0.466616527987305 0.467775240794512 0.4672980234738 0.467125655249237 0.463734090216186 0.465201452531826 0.462130725189706 0.465366410763876 0.460952651733972 0.458281218515345 0.459020935253194 0.459507536338993 0.455219362375232 0.451727319461382 0.451582837796761 0.450485426882493 0.443474522959265 0.435509684741643 0.434944961524431 0.433125069639028 0.429703958899803 0.427168581782572 0.423405606991629 0.421673735577774 0.41763379374422 0.415259668310183 0.414034689097176 0.411496013914441 0.41077805586958 0.409303830406897 0.404051169444024 0.403307821562605 0.402398728253326 0.399062338836665 0.396391163644368 0.393601409582716 0.391388506559574 0.386310218469436 0.387165210870974 0.38513026189639 0.383158127874267 0.3790101545806 0.380438922482218 0.377293308882605 0.3726643953059 0.370525331214328 0.36822012842095 0.369293256295517 0.365603877504794 0.363679878361159 0.362588072591753 0.364482060162082 0.361308556290964 0.36350055323929 0.361886532051128 0.360977734453271 0.364392537215821 0.363066353333503 0.361591636923965 0.367582739417726 0.371199724047721 0.378704795167507 0.383329962409031 0.384443546615817 0.389050589566797 0.396101173309823 0.398131853833131 0.409572380137637 0.414574000610729 0.420700841056933 0.430216337457949 0.438076940557443 0.450393485883953 0.455098965633428 0.467670478032457 0.478032983047682 0.484751542728373 0.499951769506106 0.513360834133843 0.530204502689119 0.54450651134895 0.60405471452497 0.570752722426204 0.563635979170743 0.574611111130559 0.584543872069644 0.592885947509747 0.591283747645472 0.579465936764371 0.58942330180355 0.579982164183735 0.58525798747503 0.576835578053977 0.591195842080237 0.593006142739065 0.592345892417069 0.590248121711316 0.590482008609394 0.587987176542425 0.595480115151947 0.592341121958313 0.561098640189595 0.526849825438312 0.532337253850905 0.604432032710939 0.58278908511717 0.567836026037606 0.557094444210742 0.585224989939609 0.614313933245213 0.592147598611942 0.568359608607245 0.554644749831163 0.562020741107633 0.564154709722162 0.537168188058804 0.517121554359733 0.508688591512979 0.503882027509994 0.501176483069472 0.498365383706231 0.496868114320515 0.500679040761726 0.512070239777916 0.521145946076475 0.5057966696964 0.495929360830954 0.479267158364361 0.478674825300707 0.473954567650064 0.475305341104274 0.472759850564241 0.476821991860289 0.47459932587867 0.476758228353592 0.462668835239233 0.450455378744048 0.443227865627205 0.436936993770116 0.435944156186216 0.440746596732845 0.44292171523124 0.434923409212373 0.432094222592916 0.426248720829461 0.441237513485617 0.454938365793127 0.468274581022377 0.481032790129989 0.495206468943307 0.512868283637111 0.524770099658028 0.538582237675964 0.548896384310929 0.556225149595682 0.560715204214391 0.563029298377534 0.563212255780369 0.56856516126527 0.568935538916843 0.568093282334678 0.573296502909828 0.580737208694459 0.592781123200129 0.623283475796593 0.640578912771371 0.644760470495486 0.657157679842089 0.577097368225628 0.53038618456953 0.53457366133963 0.535596501181906 0.546440937656557 0.604428126456207 0.635721448850263 0.621319896195743 0.618814395467621 0.620760002587373 0.626434098174594 0.596182046708662 0.60777123029201 0.628259202632311 0.581624176545374 0.563588253656761 0.516522820753233 0.468731485037406 0.457881533876518 -9999 0.447601584411114 0.448130135010624 0.446271086802231 0.446229470735661 0.443578972834063 0.440534673448351 0.432857335896703 0.432329902208673 -9999 -9999 -9999 0.437352895810018 0.423649797769299 -9999 0.400081855018903 0.402718313012954 0.400797506697213 0.404456313711322 0.415605234244523 0.432953295240399 0.491863592120224 0.595442765093874 0.761442115698782 0.449686280987064 0.436241068820616 0.443431411035192 0.485656268582533 0.46890322035095 0.470893721765419 0.573488709668686 0.645138033456848 0.667954446259763 0.694953847638273 0.715381686571554 0.700852353523696 0.694620073460516 0.686819300930801 0.683460809509227 0.674956202105399 0.671994841291562 0.66773207658122 0.671519786841816 0.669740773722872 0.669145397906184 0.672514183979153 0.666522176145189 0.664891678591447 0.668677507153152 0.673969494415954 0.668136004979262 0.677644511936289 0.676699585255553 0.671239558189245 0.682878596268108 0.69184098815821 0.687692172842442 0.694692014344732 0.696076161774726 0.678745887642935 0.704878817172208 0.707012852146318 0.721508073442811 0.756005751867236 0.768950664670459 0.775736078855446 0.745374223610454 0.783714420542649 0.732493541338956 0.678954201529307 0.797294875064236 0.725624264965302 0.692078576616667 0.675427811120396 0.646786286671814 0.756461404389521 -9999 -9999 -9999 -9999 -9999 -9999 -9999 -9999 -9999 -9999 -9999 -9999 -9999 -9999 -9999 -9999 -9999 -9999 -9999 -9999 -9999 -9999 -9999 -9999 -9999 -9999 -9999 -9999 -9999 -9999 -9999 -9999 -9999 -9999 -9999 -9999 -9999 -9999 -9999 -9999 -9999 -9999 -9999 -9999 -9999 -9999 -9999 -9999 -9999 -9999 -9999 -9999 -9999 -9999 -9999 -9999 -9999 -9999 -9999 -9999 -9999 -9999 -9999 -9999 -9999 -9999 -9999 -9999
-9999 -9999 -9999 -9999 -9999 -9999 -9999 -9999 -9999 -9999 -9999 -9999 -9999 -9999 -9999 -9999 -9999 -9999 -9999 -9999 -9999 -9999 -9999 -9999 -9999 -9999 -9999 -9999 -9999 -9999 -9999 -9999 -9999 -9999 -9999 -9999 -9999 -9999 -9999 -9999 -9999 -9999 -9999 -9999 -9999 -9999 -9999 -9999 -9999 -9999 -9999 -9999 0.764994124333842 0.796292374606365 0.804312758167988 0.757313119207105 0.720586373753573 0.679354193651255 0.655168390484411 0.641001491568629 0.66029818037369 0.669888262598267 0.650267818655595 0.640925024651291 0.631913740438287 0.628415930041093 0.619893050988866 0.618912726210805 0.610109582671581 0.609646328464071 0.613287206715665 0.611759143971584 0.614049757039198 0.615306737993798 0.600619558951588 0.598237778232905 0.602842118093915 0.605898098818645 0.599011026113362 0.578326469865521 0.559207105963689 0.559417768654542 0.530110789798493 0.522251542161189 0.551724176437058 0.578494145197023 0.557114002205297 0.553487648539737 0.551297826625468 0.546816080543793 0.54938544253594 0.546311574286882 0.534392581358865 0.547915687024286 0.560241397561132 0.543640730367642 0.534048514887844 0.525518834810395 0.523286066224144 0.527779913501281 0.537760311507534 0.538323891414904 0.542449706632014 0.554870385287093 0.556775343803126 0.54986523475514 0.545972948399586 0.541795364608511 0.528715780481696 0.527767957971025 0.53168949120337 0.550250515457354 0.55977713395542 0.558657554420539 0.558248753887092 0.556046745677117 0.549314980334011 0.545321225817997 0.53775805330504 0.529023524528821 0.52312689450716 0.519924975316692 0.51726061770117 0.508980147078323 0.505832526612479 0.502710415843327 0.503688820846985 0.506375558303591 0.506303612373641 0.512407148666737 0.513151205894553 0.50969069383948 0.499226091282008 0.489451523093486 0.485486706843582 0.476554474690202 0.463768490684534 0.458293955629796 0.451385224554572 0.438189141593105 0.433808290759437 0.41988459658384 0.418927151413517 0.415433759497328 0.419247293769054 0.418370641354537 0.427833305003034 0.431562347783911 0.435213500221638 0.437455214384781 0.44392678381433 0.451589412739395 0.467843828174691 0.491109708377689 0.529960106320159 0.554208356108363 0.571649296592251 0.564636388868223 0.533872724162342 0.511608265246046 0.498252093079121 0.4708527759193 0.464389124875852 0.44715680816086 0.435617573237531 0.420360166506718 0.416654145493701 0.416708401215776 0.407184836976765 0.409571385393271 0.40361278405901 0.403951047743341 0.398729529439249 0.39551765547326 0.393146520367471 0.393896169095828 0.393072760502379 0.39041281597979 0.392299253953219 0.399060183201763 0.402055810339718 0.409038137004419 0.410606508374951 0.421001107512825 0.435216093161958 0.436603544184352 0.453758570559279 0.450048518508869 0.450005051350343 0.444985614956071 0.448867517122367 0.454604225136763 0.456182488386291 0.4547441401217 0.45787197829138 0.456159534202658 0.456457043870863 0.459347478153484 0.463343317165812 0.467414445030127 0.470552104923003 0.470935352875886 0.47276433774646 0.477146075750328 0.478999657758719 0.477961009774698 0.484054659625024 0.482337987659302 0.479907006500539 0.478917011378684 0.477550638659657 0.473392682252237 0.471223997819366 0.470763084006191 0.473351566499268 0.466856635739711 0.468309575890833 0.464213447269579 0.461617846625461 0.455796582563974 0.452160815354806 0.445730694625604 0.441657953265845 0.435108329167284 0.435631429388365 0.430586480340065 0.424517531665117 0.42098585820784 0.421497841139579 0.421634524561643 0.419672502212895 0.415474492585977 0.413682258160705 0.411615607080772 0.409296196229458 0.409325303196461 0.40640127655845 0.404714811536245 0.403131166996979 0.400644860507022 0.398204617307206 0.393005195146683 0.392344794137373 0.390454765781554 0.386673424138335 0.388634641355496 0.385667342440572 0.381931947835062 0.383001705990356 0.379865279518153 0.378440388794601 0.375827523533493 0.373884773058683 0.370657648474599 0.368418867862376 0.370890000469205 0.370083042851918 0.36837637544954 0.371147894327343 0.366672354660264 0.368299598378636 0.370145081656796 0.369636596426131 0.379091531944398 0.382962726341874 0.385232482820736 0.391587605632878 0.398727000203494 0.401164436958209 0.409728052560224 0.413603827652299 0.422186129053201 0.431336498085767 0.435223691022082 0.443664632933817 0.454818168564733 0.458134011444786 0.470389006059299 0.476381788633957 0.491695124087279 0.502529046208432 0.512834309715966 0.534102834283635 0.57011840758992 0.584895798079107 0.568770750730404 0.539924156929087 0.555276585954324 0.55656022440903 0.560487773506898 0.562616592593314 0.55938811641275 0.546245358085408 0.556488041612356 0.551172397964768 0.544172634534459 0.53040342274812 0.561427055553142 0.567647930013945 0.561227840682321 0.57797762709205 0.557357540901583 0.568189812152664 0.554808126542164 0.573681858604387 0.531307650480479 0.546275026721493 0.566126712635414 0.594996427816215 0.577826521177998 0.606694025741391 0.557161128225463 0.516006486436738 0.563914281330161 0.60672918686487 0.582040624868548 0.563466801321953 0.586474142450308 0.574273999604226 0.551126900549444 0.52928055155772 0.518380560295118 0.517528435444692 0.513861509638252 0.513683802558055 0.511913352961556 0.519542159504384 0.529392508364955 0.539526949310868 0.531544157231075 0.511410528442543 0.498872075582542 0.488578117295533 0.486245250991659 0.481144031415461 0.485524293371591 0.48600127311095 0.490556718618373 0.486961680465991 0.477189436030339 0.467683488187003 0.454916305315772 0.446845120158178 0.448505568145935 0.455568182395019 0.454829240312436 0.446393436753398 0.441835780912645 0.44453053126326 0.45728542508791 0.476071087453998 0.486164526916831 0.500684165150463 0.514350719107068 0.529999963215271 0.5475790470927 0.553191703545123 0.565656212228867 0.577019265274027 0.580478735301808 0.579613813924403 0.595178181901075 0.586152035964051 0.588395384082901 0.582766526575208 0.584811288506117 0.587099184023662 0.617756070662759 0.646251465703192 0.635486498227526 0.6454088778258 0.631394231291891 0.564397820334997 0.50998377584622 0.507297439122082 0.513204342252831 0.519676161620632 0.528537014999473 0.548945997433227 0.568918405211384 0.551339639361234 0.583604710241775 0.593765909279663 0.600660059630409 0.614475762838685 0.648050424356679 0.626521113955171 0.628089108269729 0.737546175368763 0.571518411543933 0.536344672558231 0.457867278985055 0.461386905568049 0.459020648575546 -9999 0.448214229867309 0.44517823956568 0.442732932017471 0.434158500849634 0.432860495694621 -9999 -9999 -9999 -9999 -9999 -9999 -9999 0.401894054119409 0.408794117524965 0.408980999375143 0.414343220456726 0.43254816797039 0.515191263050562 0.774995059067093 0.631451605267079 0.527827131424223 0.457327335587114 0.444161875772257 0.469040874244361 0.435474398248704 0.451303689004117 0.520889067091416 0.571332038532669 0.607145423768586 0.68868282661877 0.704290892973133 0.709157422706565 0.705345842956506 0.699752750150805 0.684317469791619 0.679728408288506 0.680192430315509 0.675043966935715 0.67593349339345 0.678320044524509 0.671027082774488 0.663456663047412 0.62007587289029 0.639410038389992 0.652649835414313 0.621279388498641 0.653551212092194 0.648795246819133 0.665684774607574 0.665276030832924 0.671015259091715 0.68218475829063 0.680503969829962 0.68643183684387 0.68687532429499 0.639749997859975 0.600841138436785 0.599152808756438 0.614140246042913 0.651962909415052 0.709604392629069 0.74499377583109 0.753048452149447 0.782182153433705 0.759973162771032 0.711651815283281 0.774196635479648 0.693324683769806 0.634743770551212 0.64017462041313 -9999 -9999 -9999 -9999 -9999 -9999 -9999 -9999 -9999 -9999 -9999 -9999 -9999 -9999 -9999 -9999 -9999 -9999 -9999 -9999 -9999 -9999 -9999 -9999 -9999 -9999 -9999 -9999 -9999 -9999 -9999 -9999 -9999 -9999 -9999 -9999 -9999 -9999 -9999 -9999 -9999 -9999 -9999 -9999 -9999 -9999 -9999 -9999 -9999 -9999 -9999 -9999 -9999 -9999 -9999 -9999 -9999 -9999 -9999 -9999 -9999 -9999 -9999 -9999 -9999 -9999 -9999 -9999 -9999 -9999
-9999 -9999 -9999 -9999 -9999 -9999 -9999 -9999 -9999 -9999 0.874289136874504 0.886150612899868 -9999 0.87687689065515 0.894475222108498 -9999 -9999 -9999 -9999 -9999 -9999 -9999 -9999 -9999 -9999 -9999 -9999 -9999 -9999 -9999 -9999 -9999 -9999 -9999 -9999 -9999 -9999 -9999 -9999 -9999 -9999 -9999 -9999 -9999 -9999 -9999 -9999 -9999 -9999 -9999 -9999 0.810274746145238 0.823650001008249 0.784037310712178 0.735049014215762 0.702957235217842 0.659940406244913 0.642773332216339 0.635710149859331 0.629051253495101 0.635339355986218 0.677006157563108 0.666905123204723 0.664602330683526 0.662500994020297 0.653026506372959 0.649792911361048 0.645188739223926 0.641919910617731 0.637337374685996 0.616570042778933 0.603444364308967 0.596903114974584 0.595740147725101 0.58883824131825 0.589804878605398 0.586676815974752 0.573547535888492 0.574891407889412 0.575806672086087 0.588089098309354 0.565930380081256 0.534476963160459 0.548428806660186 0.57529361839048 0.567389310279354 0.537412260967653 0.531810889055187 0.523099345777019 0.513628094465896 0.494535496123566 0.498039174139084 0.493574357029389 0.498957339294705 0.503123080079099 0.513112014379217 0.532275601407914 0.531790810557549 0.536046426574897 0.532766111416595 0.528881024581078 0.529452319954768 0.52521921324026 0.518136993427361 0.514837356029308 0.51079818143663 0.50262842044554 0.497369586901321 0.481035666343752 0.480281286747728 0.495574001220608 0.503161218048344 0.515004851853878 0.529452701112406 0.534519142938395 0.54138442057574 0.552796655027128 0.569310933937661 0.560230355314586 0.551786761157976 0.547489372227196 0.542190463325426 0.534356953655621 0.530948234041695 0.521021316914142 0.517090632706491 0.500752571284284 0.51755994857156 0.519502071377573 0.525550261088533 0.530449617710705 0.532301295648636 0.512724206878111 0.503379601482771 0.501097713778526 0.49168048300839 0.499005369799054 0.486312560232423 0.475424689993293 0.452255797889974 0.441416791797853 0.427632056477818 0.422097404811626 0.420053142492928 0.429588496860582 0.432314056942028 0.438340294915237 0.436401440953582 0.445985882293497 0.446986626481702 0.448725879155218 0.46423618049765 0.475511495524015 0.493707212573229 0.519087774758898 0.546483341686444 0.551698666924413 0.549779681938363 0.541538667709464 0.522820172537527 0.505885234444634 0.479317475739817 0.468904776985074 0.456247196603123 0.445614082874086 0.434807982696141 0.432331124408943 0.428879122695913 0.424003811075247 0.421235957100423 0.424303790979087 0.418473270932653 0.410715236466702 0.403071557917697 0.400204723705588 0.399250258307301 0.399005934364842 0.399753455923027 0.401080718393248 0.403598351020378 0.413458351768502 0.418616423131985 0.416091562277047 0.43086817860576 0.437674380035299 0.440964677900141 0.451256785905144 0.452336338417112 0.455263073428663 0.46043223215904 0.46865910568094 0.472587478243926 0.470798733597181 0.466865989747074 0.471334152059773 0.467757007294985 0.471821197464052 0.471821197464052 0.475876180724006 0.476796492074737 0.479213358020556 0.480853790296406 0.482161046017962 0.483409032858862 0.488219518636454 0.495273042328465 0.496339484936238 0.498812484592707 0.493371600893259 0.489712569024143 0.488877852173634 0.485041770815586 0.488688413655168 0.484182251707178 0.486367957409978 0.480777089364788 0.480014830509628 0.474665198956766 0.468672346069625 0.46629028480106 0.457633123059271 0.451426153321894 0.445426173135377 0.444463647294176 0.438100397772818 0.434687357784461 0.432407627727524 0.429855391877125 0.426428803968513 0.425991920815883 0.426037659508377 0.424876912636467 0.42085106847266 0.415654509927689 0.415866219032507 0.413963003815591 0.411727488664686 0.409175423193379 0.406178743265472 0.406037886168087 0.402291659490266 0.400966920089054 0.399997382842179 0.396270397474506 0.393755671995137 0.39374685791688 0.391162238560236 0.38850069322935 0.388832413846559 0.389701759864858 0.388365549980973 0.387976275114721 0.384824210203014 0.383533069125559 0.380861320629414 0.378611021841961 0.37837072004156 0.377662666104038 0.375820263733682 0.376886729827585 0.37837697991721 0.382611411329106 0.388034002933689 0.390277081890288 0.393402354799878 0.396765172503758 0.4023186851033 0.407232043455178 0.412486102337598 0.418690869514913 0.425679484797416 0.435120027765985 0.444297680231425 0.453254680436374 0.460168561782221 0.463762120047226 0.481875426987705 0.488709197374746 0.495540694602001 0.510936566266751 0.518651047198896 0.533243530547536 0.547081000103195 0.594676460225656 0.545380919917443 0.529454534219306 0.531619151722245 0.538358538391808 0.543397472529924 0.534421008175091 0.53681811865137 0.538651631532726 0.527359822620482 0.520756793544022 0.516594551857265 0.502198945965754 0.503704189919655 0.515837616856246 0.521714838795085 0.539150554570535 0.538154379299275 0.552277830761585 0.529179972270826 0.530332252992966 0.503290216523193 0.516055285160195 0.576982240035989 0.597766969434962 0.584319173428189 0.588432900215554 0.576150702872453 0.511939336644229 0.499898688131697 0.521759305076157 0.605330850441211 0.590827780817745 0.584972153005576 0.603763525442894 0.576725928337421 0.561361434721521 0.541491966476128 0.542890877058502 0.534217060502678 0.526012908654867 0.527986118529246 0.534095375390141 0.535007844431417 0.550651820805186 0.554597976197179 0.553787594611094 0.526874265141703 0.511877327696826 0.501157995038171 0.494479683175864 0.49257693934057 0.50021133873757 0.500871053118537 0.492281245780681 0.484128267588997 0.483237063818131 0.473934178324552 0.464384480865461 0.462505391784103 0.457421750592366 0.466168635614869 0.468496683355231 0.468324685014822 0.466396586764464 0.471873157601477 0.480073923505035 0.493715794461745 0.503732077364395 0.525272276738626 0.537197436738615 0.553192899293306 0.568522418480665 0.58696004669477 0.592493886603242 0.601985184402262 0.604538557350889 0.612548438534625 0.610365499797288 0.616578816731856 0.615437208704499 0.618698565685233 0.616622972906005 0.613671660056737 0.635065455252644 0.619620314178366 0.605881027702291 0.600858969267455 0.579550443934647 0.536227871585635 0.503227169127179 0.500556516787335 0.503417455901307 0.516709901619053 0.508649073868879 0.510539013456624 0.526179992886271 0.523297612633963 0.530283471292538 0.547514576678809 0.548501233733969 0.641523754455979 0.671014712959866 0.659123677017207 0.598913314239841 0.590331845935118 0.754552592122608 0.50625452480016 0.464058571576527 0.463260554741261 0.463855531966478 0.45446461101061 -9999 -9999 -9999 -9999 -9999 0.425059351944329 -9999 -9999 -9999 -9999 0.405866660882964 -9999 -9999 0.412414124645828 0.409873376674763 0.420116377411018 0.436633069429446 0.497782754733715 0.710618774172897 0.772344765438367 0.733672460832489 0.481318356228499 0.432551587998998 0.462274392722046 0.452449728135089 0.474841843010335 0.503649609334318 0.581358841570265 0.637748516518946 0.692161008369719 0.688158322051325 0.694836690588247 0.699480065945957 0.70453555674925 0.688675548202343 0.686031525303458 0.681588055482189 0.681188819660923 0.678986664375224 0.678353236600726 0.67264357765289 0.601509391424346 0.550554283499249 0.556406470260384 0.576982659698584 0.613251110413477 0.599173173434335 0.619904068622982 0.629013411196514 0.636307631200631 0.658514995133255 0.666638136203557 0.659221510883953 0.632195662988569 0.594906846122571 0.559133015733538 0.536420679780129 0.521586926992825 0.622688625120431 0.661607581593782 0.642238783692734 0.726842466221147 0.797533953114745 0.774389031470602 0.716265821270415 0.781137567116799 0.676567870333547 0.618361170989678 -9999 -9999 -9999 -9999 -9999 -9999 -9999 -9999 -9999 -9999 -9999 -9999 -9999 -9999 -9999 -9999 -9999 -9999 -9999 -9999 -9999 -9999 -9999 -9999 -9999 -9999 -9999 -9999 -9999 -9999 -9999 -9999 -9999 -9999 -9999 -9999 -9999 -9999 -9999 -9999 -9999 -9999 -9999 -9999 -9999 -9999 -9999 -9999 -9999 -9999 -9999 -9999 -9999 -9999 -9999 -9999 -9999 -9999 -9999 -9999 -9999 -9999 -9999 -9999 -9999 -9999 -9999 -9999 -9999 -9999 -9999 -9999
-9999 -9999 -9999 -9999 -9999 -9999 0.758542502198819 0.727285451228255 -9999 -9999 0.842951874152523 0.832336976526894 0.886833429535375 0.868505733475687 0.881308000914721 -9999 -9999 -9999 -9999 -9999 -9999 -9999 -9999 -9999 -9999 -9999 -9999 -9999 -9999 -9999 -9999 -9999 -9999 -9999 -9999 -9999 -9999 -9999 -9999 -9999 -9999 -9999 -9999 -9999 -9999 -9999 -9999 -9999 -9999 -9999 0.824407752784148 0.825634003872567 0.761816712694132 0.713458219377012 0.682358720493598 0.652108064092117 0.631589480393464 0.619777714401505 0.612401903406343 0.603280745647487 0.617811997074669 0.648606160257422 0.661085965774072 0.656053715438157 0.649283648468734 0.643928908270127 0.629348578517306 0.615322879917106 0.610155606222478 0.594828159308032 0.582493032114894 0.573366674931667 0.565905544259834 0.557467246333105 0.54103704858863 0.542867297113262 0.545842708847465 0.541602045038745 0.533576503680172 0.545372565397053 0.563717860122602 0.563325040117672 0.537603503008298 0.550711466514848 0.543061395117916 0.531888039124331 0.521271748485452 0.523438992627864 0.508857574280624 0.488336078627059 0.482676820094292 0.479290420084531 0.477889316739812 0.474652010205627 0.474227501094874 0.475882582217507 0.490194233297793 0.494378808494855 0.495674534516755 0.486443038944749 0.497641354902421 0.490442724284698 0.488611170995237 0.49036267497145 0.484719623952735 0.482299618367938 0.477321310953891 0.465540567597973 0.460282658299319 0.460774454462573 0.47153833400541 0.481192668132771 0.490939622351785 0.494987603210612 0.510073274127359 0.514194847753406 0.521239302070823 0.539314092895293 0.55614750216845 0.574143301706985 0.570456199342287 0.564450436739824 0.555260351903458 0.546853532497994 0.54028043398366 0.530608358613896 0.520364664668627 0.530894025769168 0.531613415091143 0.535189214380778 0.547376038940619 0.538551764098904 0.53800307286421 0.539253201124088 0.522441374735977 0.538585333605071 0.540354933159059 0.495233598938407 0.478223630984635 0.46672378258298 0.459292309817081 0.451194685554346 0.444195975438795 0.437029408455576 0.444862786268232 0.441531333192394 0.450498035399739 0.453442164126209 0.456670618743453 0.456716272854939 0.458530369590708 0.463381774444412 0.475923934639694 0.492119406573866 0.510836673666576 0.525796429416315 0.543411944189473 0.539084357268205 0.541384609095999 0.522048957476226 0.502675711334811 0.492816412324692 0.477229527853238 0.468949092056559 0.457140882091537 0.457510817451554 0.448482259248378 0.451320695510907 0.445237704945591 0.441611085453351 0.447491752549947 0.434402911730883 0.430321807850498 0.415516925397852 0.407721416992812 0.404996321119233 0.404841197182531 0.405466867974656 0.409286507645633 0.414150706127752 0.420336965236979 0.425244946327698 0.427720534629035 0.438181772721933 0.449197138051182 0.451247066241216 0.462252148128205 0.465861193486798 0.473574696164931 0.48660888620844 0.495326191445923 0.491224599543558 0.488229254545039 0.482325624236407 0.481953832674565 0.480612921172261 0.477673487800225 0.480567750015862 0.481795841988179 0.485954470830043 0.487182403493602 0.485941043527754 0.487041880974358 0.49637235778053 0.507812676575472 0.512287691242312 0.518408616839382 0.515137088752927 0.506733161103287 0.501904949449142 0.502864224679763 0.502479242777892 0.502052035190873 0.49906452953274 0.495521224959998 0.495073267163771 0.491613786248943 0.488502720821628 0.482348461685924 0.469905482863007 0.466497943508481 0.458791055506799 0.451581998047958 0.447747868088217 0.442622872386564 0.439189211078796 0.435338862231823 0.431639822939457 0.432182298251015 0.427991734086526 0.43074272764305 0.427650948492386 0.424835964492011 0.421012960157787 0.422326668946127 0.417575390811906 0.417217905823782 0.412612452844966 0.413401425135971 0.412315331411769 0.411925322508989 0.407460639364689 0.406337414682556 0.4047219330689 0.402409590517259 0.401022887582902 0.399494098960383 0.399660034922821 0.398665830982796 0.395621834351638 0.397535534323324 0.395721217332141 0.394693490705233 0.393066614118365 0.392124102154162 0.387680956384646 0.38904436582453 0.390796393410177 0.38701864272869 0.391813751774563 0.390697168415022 0.397652637390495 0.399957450704991 0.40040578695096 0.411517448589241 0.414686414529618 0.418922983918561 0.424390228619316 0.43066486723261 0.440286301476983 0.448673605963442 0.44820070701981 0.456406743349126 0.46921976691126 0.474661595608339 0.483769753244084 0.491656476442161 0.50581733091248 0.518381172039493 0.533083350674977 0.538957824239752 0.563226128414725 0.579718450007408 0.551285639040252 0.52131071873349 0.517192789579714 0.514419991398387 0.508417105541536 0.507614934555969 0.504251881917161 0.508929230459444 0.498589246149071 0.502551848175796 0.49331468931573 0.493493323460508 0.484850557081772 0.475733520969634 0.482429594175708 0.495690631878239 0.519702597972477 0.49650839997349 0.525118892433684 0.541333737961975 0.53318386542347 0.504369975693567 0.52653300950722 0.578247562540931 0.584112236041922 0.579243916663473 0.597647944654862 0.589116128713652 0.579366979677684 0.590068820990142 0.593846857514943 0.571992880953956 0.577029813427046 0.593333427100627 0.59251279660436 0.591360382457585 0.577459246697052 0.563644851582659 0.566377658288962 0.545932159574103 0.544846684905567 0.542735981303275 0.550065343103971 0.556507502874398 0.563085858256433 0.571773980706207 0.560715376831332 0.540298118923472 0.529819894482796 0.512737398749785 0.510340724282914 0.504211520501521 0.530318026549193 0.501345683209972 0.492288649612178 0.4860910677265 0.480672251697159 0.478075443290198 0.476372238881918 0.470656998914647 0.474520055637458 0.474298554443182 0.481330765416778 0.48687698826005 0.495364211112473 0.492241740116593 0.503056819841768 0.518113148578821 0.529349936218767 0.54801686889098 0.560444149302779 0.581260765362588 0.59522869828223 0.606142993603886 0.62414590398296 0.623451709941009 0.615754022013597 0.595766859888054 0.588465764505344 0.580738013027677 0.582605984960065 0.585939446741425 0.601166811255488 0.595328673413234 0.587132014135923 0.580973470734349 0.579377138095605 0.579690410157717 0.561243878202191 0.539118796008778 0.505437980048947 0.495421357116209 0.495431629227108 0.498738236258708 0.513231843124421 0.543566130599454 0.533795109444469 0.515471700725789 0.527155272928941 0.531327865285638 0.554763674859385 0.669034023874715 0.720051219158434 0.72740237980302 0.720094794893583 0.726261352823643 0.621460891369604 0.797632835492777 0.550490159578077 0.516076146951165 0.484144363385834 0.470158779094404 0.457951014356959 0.44705380112889 -9999 -9999 -9999 -9999 -9999 -9999 -9999 -9999 0.413928795568791 0.416794624464114 -9999 -9999 -9999 0.417192031677232 0.437456319910607 0.475789702880258 0.532780593801682 0.751758136740953 0.588482109597117 0.585945586253915 0.550569231501253 0.472593813425839 0.459636501060846 0.497296359468425 0.51516358379407 0.51932406412849 0.552993832879037 0.555821423611411 0.635717602285434 0.695499613164178 0.707960697462785 0.703860752203368 0.701194360174075 0.687475840308354 0.688389001579057 0.68427025517238 0.682669673925563 0.681635820190878 0.590721900199495 0.526667921588724 0.550560742738512 0.535151729921762 0.544191334871618 0.554253401536901 0.55024682501504 0.581783818952365 0.585270609506153 0.572729824487294 0.573332860975001 0.593384457636629 0.637033020011737 0.62158880986256 0.645190183004775 0.657581200275878 0.740865922384408 0.739572475866365 0.789132428766139 0.77414601789765 0.743477504129949 0.660905572840113 0.623488474738866 0.620384943422411 0.610694623732129 -9999 -9999 -9999 -9999 -9999 -9999 -9999 -9999 -9999 -9999 -9999 -9999 -9999 -9999 -9999 -9999 -9999 -9999 -9999 -9999 -9999 -9999 -9999 -9999 -9999 -9999 -9999 -9999 -9999 -9999 -9999 -9999 -9999 -9999 -9999 -9999 -9999 -9999 -9999 -9999 -9999 -9999 -9999 -9999 -9999 -9999 -9999 -9999 -9999 -9999 -9999 -9999 -9999 -9999 -9999 -9999 -9999 -9999 -9999 -9999 -9999 -9999 -9999 -9999 -9999 -9999 -9999 -9999 -9999 -9999 -9999 -9999 -9999 -9999 -9999
-9999 -9999 -9999 -9999 0.865195802822848 0.86635665464642 0.514591639023282 0.517740641996007 -9999 -9999 0.911686623390377 0.926364499146161 0.876985785870518 -9999 -9999 -9999 -9999 -9999 -9999 -9999 -9999 -9999 -9999 -9999 -9999 -9999 -9999 -9999 -9999 -9999 -9999 -9999 -9999 -9999 -9999 -9999 -9999 -9999 -9999 -9999 -9999 -9999 -9999 -9999 -9999 -9999 -9999 -9999 -9999 0.785214191323889 0.843609099495704 0.74634252075331 0.704872687700737 0.67101081392026 0.643962265318907 0.637836288764338 0.620857184371968 0.603211576618692 0.591170696920785 0.592075190018669 0.600359244579413 0.611008439282451 0.615980808006697 0.623516165195745 0.617147073459847 0.609697188249038 0.597520650847163 0.582671973418082 0.570545291119272 0.569108203128877 0.555856636417334 0.546767302206785 0.540001904745541 0.533617208579115 0.520703583377363 0.522175837650563 0.507134938376173 0.510914642452465 0.50802730744141 0.521297262727871 0.545038971384767 0.553794775387938 0.52528184440646 0.541350436923402 0.533212664525605 0.504371517109652 0.512462278868372 0.502243998009989 0.485275701062202 0.474040158037087 0.466559108446777 0.470624984438476 0.468432849806836 0.468383513935267 0.463874669110731 0.45967971484002 0.464826676459647 0.467255968879129 0.467281363883524 0.465179465751257 0.468986540055502 0.465092465891277 0.464078684289929 0.465048064305993 0.460484770871825 0.458515692647987 0.454045381765512 0.454441237997531 0.448468518121495 0.451264341946057 0.455128692010004 0.462552335615762 0.476923055271344 0.482551096877038 0.484332311097779 0.493324706937231 0.506601104229769 0.514797823602133 0.534593732899378 0.556870824378812 0.570780782754252 0.585552187195312 0.573391927638503 0.569803458284371 0.562881196055169 0.555463160620234 0.555317820838765 0.558662186458371 0.559762853806869 0.552280068965329 0.559877115060645 0.553190430704649 0.575112434189847 0.564859851332405 0.567857690900809 0.541229365445353 0.509569970261974 0.494154857328859 0.487095788603221 0.476450342084788 0.46847030224354 0.465694022636625 0.461271749964311 0.463714206358487 0.463467082282276 0.46326674870573 0.464627239925966 0.467177490781781 0.468850548176699 0.468592373011816 0.464101109029797 0.46707641923796 0.467076056950459 0.47424637802069 0.498104863852433 0.518949148328344 0.533378432997275 0.532155403600329 0.52883613266108 0.514370117929207 0.507607353709466 0.493655716959744 0.487092141645194 0.479397024846319 0.473009981296261 0.469995170712604 0.468321846488287 0.472037978964869 0.46823666086327 0.463420318182197 0.46954949468874 0.460804883111839 0.444056471100037 0.428185119258065 0.418728398524049 0.409514494798494 0.411320859652691 0.414453286487135 0.421498039688518 0.426508978817191 0.427882972694077 0.435231132181476 0.44380030279294 0.451264665109065 0.454137265083646 0.468147900585911 0.479111340675351 0.489618317566885 0.505095451666368 0.528870844973337 0.531445877621324 0.507220613699958 0.501085970019302 0.494088613731824 0.49187796355858 0.493264020684031 0.492199539314213 0.491723736853827 0.492486828392608 0.491580177386634 0.495620942059059 0.502074404582251 0.50387418074735 0.50718954930549 0.517634428320145 0.529021686716295 0.534199491815176 0.527729348823692 0.518021464463218 0.515477468535442 0.514658181250271 0.517131281989463 0.513235511979534 0.514298759718856 0.508894936123393 0.507724406393126 0.501265675382525 0.499893613237986 0.489194261308101 0.480872139098081 0.471195264063688 0.464776228047989 0.457477891382488 0.455736436718645 0.449296104615207 0.446954798292118 0.440113425998887 0.43928708207863 0.435306303783404 0.43588585709213 0.433933179425932 0.42996722452842 0.427366733498876 0.423358347956592 0.423073199833253 0.421704214991952 0.420627186835351 0.417804186958484 0.415906175458862 0.417440299358676 0.417949604710102 0.415721706089762 0.41350516457195 0.41232851716991 0.410418527524364 0.411337300905963 0.407008990764327 0.407315156706768 0.407433823276884 0.402812157079977 0.407017822455208 0.406394319094388 0.406543271846257 0.406876697880836 0.404292668958174 0.404606854878062 0.402472675921665 0.403809400368819 0.403674956004084 0.407784106921333 0.407348292349493 0.408296821566135 0.417274974244238 0.417944408356053 0.420697155225045 0.427296328110788 0.430460650014973 0.440347022417746 0.448053859371236 0.456497086549356 0.461737360255231 0.46707675565571 0.477558136221311 0.484854167920576 0.498560232052762 0.50525776589302 0.514302265801931 0.527147606460861 0.538096585968857 0.552889229035469 0.567792431011799 0.590856718718667 0.57029263700081 0.527852626513413 0.503356438378435 0.496386676629389 0.492609338775588 0.488892639112594 0.484382736900619 0.481319135298347 0.479566248181551 0.475785911461838 0.470503558125092 0.471772566980813 0.469414218993688 0.469130539007756 0.463694819962481 0.466604908429805 0.478529357953417 0.488512899599089 0.480856215056142 0.496840596705842 0.511090157749201 0.49569423937039 0.495200708595449 0.535566911074208 0.560787163020332 0.551015063109991 0.562996825216868 0.574193507465613 0.573041810417195 0.590553303732671 0.586996930680379 0.560790120332836 0.561423694784142 0.574379715778558 0.590626087882505 0.606072316524745 0.591061654748379 0.585576950945057 0.586293424924754 0.579940684316482 0.562493928911607 0.56482016948614 0.560923669182764 0.574343780621213 0.578885282372612 0.573475117118927 0.576367107589964 0.573546652008751 0.557265966155697 0.541285095432991 0.530612714866482 0.517828962439117 0.50681009644885 0.504381583142207 0.500992790064174 0.496819396738283 0.487417433680726 0.48867692592439 0.484702697671203 0.48209776912759 0.476885637900034 0.482136296406648 0.488273930133985 0.492564282673678 0.506635611970534 0.508854544509433 0.514004056238925 0.522922657472848 0.530321501291551 0.55071948449383 0.566807070451419 0.584436520100552 0.601909147343755 0.620468615329985 0.609336748239131 0.597139364452069 0.588726022993394 0.58017020761603 0.573642678265374 0.557917188950082 0.55425192736294 0.544379032127427 0.55500804942898 0.560711758888451 0.564826270012333 0.555299509670111 0.551662381008831 0.563836311446276 0.553127237134139 0.547936934863499 0.53833778214744 0.50965466070878 0.495390302934593 0.515799626878827 0.495104723606114 0.505821520501661 0.511989945927441 0.499763653123246 0.497172196349702 0.49800121062263 0.528892466575538 0.600964363464744 0.761930729212777 0.748273458975561 0.747953810472562 0.691890456819752 0.756604930166793 0.766418521659297 0.637375564928182 0.808518834974779 0.545160112511789 0.509334798768051 0.483692435357761 0.463018183057013 0.45232069473114 0.443918511843862 -9999 -9999 -9999 -9999 -9999 -9999 -9999 -9999 -9999 -9999 -9999 -9999 0.418240948228137 0.430378989968203 0.454691767878526 0.565751415938931 0.646332159708736 0.759222414947236 0.717267034116206 0.61342724631066 0.463253829134582 0.469824638129692 0.503389807273227 0.530866832667389 0.569921489517358 0.543987875180991 0.534145885987337 0.621826370943551 0.605538448225627 0.652314550469404 0.694352540621396 0.68589605504996 0.690096825454285 0.689945091105557 0.688132790810627 0.691955696648844 0.675544730953217 0.594768032045339 0.531614829802544 0.581347902645192 0.583295725785907 0.55711648380428 0.538870564445966 0.511345655244725 0.514564104691351 0.519446471065259 0.503283660805239 0.487662777865868 0.646937306376619 0.670693985622036 0.730619899072618 0.77512035276465 0.726994711115794 0.695534211214234 0.686758079550898 0.643612663958425 0.620048361718533 0.610278534265642 -9999 -9999 -9999 -9999 -9999 -9999 -9999 -9999 -9999 -9999 -9999 -9999 -9999 -9999 -9999 -9999 -9999 -9999 -9999 -9999 -9999 -9999 -9999 -9999 -9999 -9999 -9999 -9999 -9999 -9999 -9999 -9999 -9999 -9999 -9999 -9999 -9999 -9999 -9999 -9999 -9999 -9999 -9999 -9999 -9999 -9999 -9999 -9999 -9999 -9999 -9999 -9999 -9999 -9999 -9999 -9999 -9999 -9999 -9999 -9999 -9999 -9999 -9999 -9999 -9999 -9999 -9999 -9999 -9999 -9999 -9999 -9999 -9999 -9999 -9999 -9999 -9999 -9999 -9999
-9999 -9999 -9999 -9999 0.867907298303916 -9999 0.900397877708645 -9999 -9999 -9999 -9999 -9999 -9999 -9999 -9999 -9999 -9999 -9999 -9999 -9999 -9999 -9999 -9999 -9999 -9999 -9999 -9999 -9999 -9999 -9999 -9999 -9999 -9999 -9999 -9999 -9999 -9999 -9999 -9999 -9999 -9999 -9999 -9999 -9999 -9999 -9999 -9999 0.724392068150394 0.721042976489091 0.768228704177584 0.855104949676204 0.710650307625258 0.677333140759894 0.63751147814937 0.623890624758112 0.653239558939119 0.624777336033501 0.59855196524777 0.587975765656352 0.580135114280804 0.585403245324542 0.581392578533326 0.586049030589801 0.582302268051066 0.577431808106222 0.577503344444091 0.562015383402612 0.558576265492394 0.547847146364914 0.537776424180663 0.537124385087392 0.529987640054818 0.518763042419146 0.515411257671777 0.509659141814681 0.503181309998168 0.495490197758536 0.495786773082897 0.492408352794257 0.511974237302777 0.539217096705796 0.533646328057247 0.507894803927738 0.55688923600003 0.512452164560937 0.490621965409833 0.489555142177851 0.484055429923523 0.470624808945548 0.466371414894383 0.461482595204771 0.459113437399665 0.458415036770164 0.458566372908104 0.454508497225997 0.453540114303638 0.451452580391095 0.452672956946364 0.44799657805533 0.452813896119637 0.449394859297873 0.452404121788292 0.449537132137183 0.45401383166512 0.447272296358642 0.443535078966655 0.442879510814305 0.443660061338455 0.446820167891997 0.44385039297748 0.446053159802588 0.455302482470627 0.466791873427153 0.473332498937384 0.472339884972082 0.480964401216322 0.487390368784421 0.502477812479973 0.514855093792811 0.537367065132525 0.552024735748722 0.566151525619065 0.588314653273081 0.594739465878031 0.588629771108386 0.588823463609475 0.590239676737408 0.590785230232539 0.58438484340011 0.578300359796984 0.57505664083339 0.563764546954246 0.560849049520837 0.556768822291813 0.560638128606371 0.543630699517111 0.518965128818517 0.512165272004915 0.504128164061074 0.497764932947328 0.492886592928332 0.481869772846023 0.477468983317381 0.486836753804221 0.482897277745248 0.484404295363921 0.486442667780528 0.491447093011562 0.487162270312647 0.489166054449914 0.482222519078785 0.471293395915942 0.463523042085189 0.467733535769927 0.489621833878126 0.509067901644512 0.521120272968147 0.530909510840644 0.525399686289616 0.513817308558861 0.506867810062291 0.495356768234518 0.494121665183597 0.490919633249246 0.484923682968115 0.481816687640351 0.487380579906476 0.489598470278653 0.489860022506663 0.490899758941779 0.487590025145792 0.484479516177055 0.463643664171062 0.440513320943396 0.427057513515564 0.419970553318102 0.419981321766328 0.429457174702987 0.432996111236844 0.444048826664425 0.447304044154581 0.450295527657739 0.460693939679531 0.464896438503992 0.469179055541718 0.48022557885217 0.493019197519214 0.504462102390573 0.514030757193424 0.531308584875506 0.527878376403714 0.521642806069048 0.515449453407616 0.506938461226782 0.509469362849117 0.509129878122031 0.500438584452805 0.502247924728905 0.505575598800399 0.5082146086154 0.510550963070387 0.505734203421633 0.510603311476856 0.513639492531064 0.515981979929426 0.52810888504388 0.524992530683862 0.525016568104674 0.523856484517449 0.52127540294075 0.522432345884894 0.525925569974906 0.530859645397975 0.53021027242237 0.530858905221178 0.52496278151773 0.52019189984274 0.511565581186778 0.502811966404824 0.493222329359199 0.480460352939953 0.474986663594875 0.463821789045354 0.458651399637664 0.452077543846046 0.452486643390778 0.445506445367286 0.444326186360325 0.44266633549492 0.439119072508304 0.436425684444089 0.43237993509518 0.427798077302418 0.424997345814454 0.423729948780999 0.422505481322309 0.42100269249068 0.425267649121628 0.425020573844182 0.422248684687842 0.422354440725675 0.422315369577413 0.423620399209306 0.421285167875979 0.425071431534704 0.420471406292424 0.418375248683014 0.415268862480149 0.417650965833149 0.421104544142688 0.418074736813623 0.416350374486913 0.422112118209093 0.424351751577049 0.417780166857865 0.418299978016786 0.417597793943955 0.416884708017859 0.419209977468634 0.420239920064424 0.419249430506226 0.427631598369218 0.43513911096252 0.436514025890336 0.43952898168629 0.44333569351995 0.450838270407451 0.459425735576777 0.465410197920816 0.475301796208351 0.485722824688247 0.48859315178313 0.497801494650892 0.502992286308534 0.519426105050888 0.528652757760584 0.535085286852748 0.549553187663072 0.558040710878493 0.577048578906729 0.56647359490414 0.563743278470317 0.534031473393041 0.504806742430637 0.491182817245174 0.482453651471129 0.470310045585752 0.467727377542071 0.466969103952713 0.463555708370908 0.462759618434112 0.4543333503008 0.452799453643699 0.450440868927087 0.453402449297227 0.453435014871907 0.452400132855015 0.458479187542491 0.455279953464228 0.460125337505939 0.465318957360725 0.46843403209576 0.487586815615922 0.477384163821915 0.505806363048218 0.546607991135442 0.544172788344176 0.532012489086935 0.521638781250481 0.545296134387348 0.589742212884377 0.588072303032005 0.59461324269842 0.580452677337934 0.55870255810527 0.570744767059118 0.579562856315313 0.583123377911336 0.597331529587555 0.58523544000199 0.582051370127468 0.579597599805485 0.576352085009985 0.572167358817127 0.579861988312144 0.597820005615365 0.598731506014007 0.606751320072715 0.591575634139638 0.585087566595249 0.574451013722231 0.553745096731663 0.537677465386062 0.533458730454683 0.520975091833509 0.512642927443366 0.511313328208596 0.496087557800763 0.492234847736867 0.489073392386364 0.489261427788118 0.487728616407272 0.483745332356669 0.491118893445298 0.488784760375189 0.502435712328655 0.507221057080494 0.521911997513602 0.526515786544906 0.540122643925282 0.552941442401209 0.570448610964706 0.597047839444602 0.616091166614133 0.591839451465561 0.569137251816915 0.573031864360728 0.566309129526529 0.558014479222488 0.559357685261345 0.544486160755497 0.540357817550624 0.532504346510412 0.531495637287151 0.529544862743194 0.539051307878528 0.53636255572453 0.537167722707029 0.542468099475079 0.546537902796807 0.552212997336624 0.546615155238154 0.536853793674418 0.50881897841102 0.49376041026766 0.519013271824026 0.494706638989667 0.486639347290939 0.490957682119222 0.492511826637651 0.477440201611836 0.486954990404054 0.509981322302241 0.545042449200777 0.647793500990864 0.763400304200859 0.726328233215657 0.611672934391218 0.684056647252874 0.745970836871154 0.75779567343603 0.655963877738049 0.550980582266568 0.479120200391607 0.470698533352605 0.486292889832285 0.453865347061855 0.442604635966009 0.43363927328043 -9999 -9999 -9999 -9999 -9999 -9999 -9999 -9999 -9999 -9999 -9999 0.413450066904347 0.427427301203148 0.442104213398005 0.481912861195809 0.778201459385559 0.707380695328906 0.602292264479465 0.522647914366095 0.49503740607083 0.481702209808421 0.473075287074581 0.506018344701484 0.539380595641294 0.552549490624999 0.518315521469484 0.496950413851168 0.533373543905037 0.625649746286574 0.61372901607899 0.555132640601095 0.623644554565079 0.693580058050812 0.696237558234235 0.686709915604655 0.612650736154957 0.574687451991176 0.532754563718497 0.567364862430957 0.627378450854226 0.649664565830848 0.647466946309827 0.602889846254305 0.506070194360045 0.511534687983368 0.493024482048049 0.475125252502176 0.660386881139009 0.769148278830389 0.669436227851174 0.631757501125824 0.619187320062228 0.616286739083106 0.606996733470709 0.613366105239011 -9999 -9999 -9999 -9999 -9999 -9999 -9999 -9999 -9999 -9999 -9999 -9999 -9999 -9999 -9999 -9999 -9999 -9999 -9999 -9999 -9999 -9999 -9999 -9999 -9999 -9999 -9999 -9999 -9999 -9999 -9999 -9999 -9999 -9999 -9999 -9999 -9999 -9999 -9999 -9999 -9999 -9999 -9999 -9999 -9999 -9999 -9999 -9999 -9999 -9999 -9999 -9999 -9999 -9999 -9999 -9999 -9999 -9999 -9999 -9999 -9999 -9999 -9999 -9999 -9999 -9999 -9999 -9999 -9999 -9999 -9999 -9999 -9999 -9999 -9999 -9999 -9999 -9999 -9999 -9999 -9999
-9999 -9999 -9999 -9999 -9999 -9999 -9999 -9999 -9999 -9999 -9999 -9999 -9999 -9999 -9999 -9999 -9999 -9999 -9999 -9999 -9999 -9999 -9999 -9999 -9999 -9999 -9999 -9999 -9999 -9999 -9999 -9999 -9999 -9999 -9999 -9999 -9999 -9999 -9999 -9999 -9999 -9999 -9999 -9999 -9999 -9999 -9999 -9999 0.727005682858285 0.7951819271708 0.845817691329093 0.742117792809627 0.670933222228636 0.633816154250455 0.630700468748322 0.649673066087592 0.631845421249367 0.603223204680806 0.581666430458648 0.575446277052342 0.564516272987614 0.563307402121372 0.561964667489056 0.555019614508188 0.557371117881735 0.547888702280747 0.545038904459966 0.531929374960159 0.529816480496673 0.52838541095834 0.519706477255141 0.517298550329943 0.512370808313379 0.505940859448754 0.501572328056947 0.498296038506397 0.489159881456233 0.481706394121939 0.480262280885229 0.489629250538648 0.507862846896009 0.539587719154422 0.502501623608748 0.529877748054118 0.486007120442016 0.477456233361621 0.483579975562882 0.479593119991331 0.471624763370156 0.468031247894663 0.463448654154504 0.461259040441874 0.457183880360259 0.455724449768683 0.448665554827282 0.444929649772381 0.443554839599678 0.439524893066685 0.438864516814233 0.436643421126952 0.438813815116835 0.436255059187997 0.435699345138544 0.434580413636029 0.436878962855456 0.43494077060358 0.433560268158847 0.436363483114611 0.435755283170705 0.441745024092192 0.444212172212608 0.449521987427378 0.460507121147758 0.460863464397403 0.471375043779399 0.474433604860094 0.479989370809377 0.486017750443095 0.506916413745035 0.522315934159216 0.534384864275226 0.559114501212089 0.569579038001451 0.57908941347322 0.583869059265567 0.574116122700475 0.567697664201596 0.56698598799099 0.601447301033824 0.591415593019886 0.572002882721031 0.552273351222491 0.550997678947477 0.551801306175139 0.562899123970539 0.547363941474393 0.537116136083344 0.527754938049283 0.517143328824313 0.512589364601857 0.511464416242129 0.510486652202495 0.502448885033471 0.511910524941497 0.509272185347816 0.512615109762563 0.515556264758445 0.518847111337065 0.516858658836831 0.507494436013535 0.497965309449117 0.487719726030306 0.471835115955925 0.473621640711766 0.496999660306375 0.510817044595722 0.526815498036729 0.532108886104356 0.529553108242632 0.520718912685345 0.513545698194801 0.502438486181007 0.500259653113638 0.503440652937621 0.492062168539958 0.507368732891455 0.506922813773209 0.509274114519108 0.510169370984587 0.506362430820529 0.523111093505014 0.519138810877124 0.500984382010517 0.444697288320498 0.424292087626142 0.428444834090656 0.431890994685184 0.437413066355564 0.443170404292287 0.451303970494625 0.46172486303603 0.463742784944441 0.469790523689226 0.481317470483033 0.483119198330366 0.501621227996578 0.515486751631792 0.544399986609317 0.53037597381179 0.536448216940097 0.544683136244606 0.529475625751127 0.527747851720986 0.526187674839672 0.525300469588196 0.523960527298102 0.518549023828471 0.525380985410103 0.51948736352205 0.514736471905471 0.516803690180327 0.516162887175908 0.518421473231806 0.522831325730358 0.524992438019777 0.522326899286103 0.518027342277623 0.520180282441725 0.523120247930518 0.529999040428381 0.533197791713026 0.538460143622301 0.545667689861856 0.555712125781467 0.561074072909195 0.5553456669407 0.5414475082511 0.527849514333804 0.511070177053697 0.498122824164593 0.491354595372704 0.479557913362605 0.47493888483047 0.466971026624842 0.458852550166842 0.457569760301421 0.452534041237733 0.44885506791194 0.446791102527043 0.442912592909199 0.440473584480335 0.435014723793915 0.428463140783152 0.423543535762578 0.42405803090539 0.424780273648719 0.426228180296982 0.426775921237283 0.428702511601677 0.429664901520155 0.432710004793093 0.430539972212364 0.429846771158496 0.431572345012983 0.429345854515514 0.429861443961978 0.431601125922299 0.4299824714861 0.433159037177135 0.431832247189044 0.437019730430847 0.434365193933039 0.435963179301633 0.437625571043333 0.440988731300041 0.437930871516158 0.437237016271607 0.43852858426048 0.435609688278124 0.443877383174079 0.443898842414976 0.448264528415329 0.448851379338357 0.452601409472811 0.460552386828854 0.464677357988001 0.471009386690346 0.481472027806394 0.488441127903497 0.497466643756962 0.507375749413752 0.518043225425739 0.521713584188863 0.528859348649893 0.536540665182299 0.546926102142956 0.560243865771789 0.568747838474627 0.583339053184735 0.564802614873173 0.539051169322339 0.516852933485332 0.497586744923819 0.48706644910614 0.476324072626769 0.465101676321511 0.457816997415528 0.453044867041969 0.449474672286948 0.449434980744459 0.446520672118161 0.439873201765481 0.43360789183274 0.433826314106575 0.43494924012179 0.438879564769603 0.43937553118325 0.438457717985659 0.442462681707286 0.439543971061241 0.443794433702092 0.442925528682093 0.453562522953583 0.470956808830536 0.501049459965853 0.528983974721831 0.508001426297248 0.514530270290904 0.551112039651939 0.569794969517314 0.58678404261925 0.583795675495164 0.58850951950359 0.57405632699638 0.562172319286988 0.561191012500778 0.592263493514825 0.580967984213704 0.595214197198727 0.589808314046091 0.599175485298884 0.589260012429846 0.58654291463316 0.592431118393621 0.594528460459112 0.597219853305515 0.570981547962003 0.590894934982523 0.600827795735354 0.59730650380938 0.586464595876202 0.56444810154147 0.550837460178307 0.5357036945214 0.525695737532246 0.524923529585883 0.508997199559353 0.502299487150267 0.497576626521215 0.495575501833452 0.495033321270005 0.48648747192263 0.494722086873652 0.490554812496699 0.494393826149669 0.502606670401971 0.50970399619374 0.525175791219199 0.534337077507771 0.550639036458908 0.55954762885381 0.582067610907805 0.60862251551803 0.587956050432592 0.562995020115641 0.543620978897633 0.543726683214128 0.545308853436167 0.539559838932646 0.530369387295063 0.534967397123188 0.530549348980366 0.515244661903678 0.511235197269426 0.511626759343738 0.523134829010474 0.519976289031333 0.521068357894776 0.524787282041147 0.532058335869098 0.534718786896022 0.540292711677927 0.532898603961874 0.516051034573614 0.497867182944349 0.498307035509725 0.482046911238002 0.483154930380767 0.475770534406631 0.464555399185198 0.472000276728044 0.482098858282524 0.484966280749078 0.519056384834503 0.640526729473706 0.617125204380928 0.64665550422653 0.61265086240791 0.692115542733866 0.736129030507802 0.787656815048284 0.636112639837867 0.633072295933228 0.482782315031333 0.451498623101369 0.461668712917905 0.463128598186437 0.480719808274107 0.465522081989744 0.441076680147371 0.427404619762282 -9999 -9999 -9999 -9999 -9999 -9999 -9999 -9999 -9999 0.406650301045844 0.414644851590028 0.428250114339128 0.455462848984811 0.787726880591574 0.63705409737846 0.679508112473938 0.551129923289704 0.50121257748937 0.475704748531218 0.448639464440493 0.457578292433348 0.504752683587564 0.528542170088646 0.475143208123195 0.459928479526625 0.50818777973984 0.526264704099934 0.622130778274725 0.632319265607938 0.657809884274484 0.661749993931122 0.678077237148081 0.658957554009772 0.574148628141495 0.581216317466603 0.602754373320311 0.584119304724317 0.669192317139343 0.68446189868808 0.702821255980515 0.723294925319155 0.722045467757903 0.709444594530272 0.569460801978738 0.636855428071411 0.741364540182048 0.744831677342326 0.61115491342191 0.608105434778606 -9999 -9999 -9999 -9999 -9999 -9999 -9999 -9999 -9999 -9999 -9999 -9999 -9999 -9999 -9999 -9999 -9999 -9999 -9999 -9999 -9999 -9999 -9999 -9999 -9999 -9999 -9999 -9999 -9999 -9999 -9999 -9999 -9999 -9999 -9999 -9999 -9999 -9999 -9999 -9999 -9999 -9999 -9999 -9999 -9999 -9999 -9999 -9999 -9999 -9999 -9999 -9999 -9999 -9999 -9999 -9999 -9999 -9999 -9999 -9999 -9999 -9999 -9999 -9999 -9999 -9999 -9999 -9999 -9999 -9999 -9999 -9999 -9999 -9999 -9999 -9999 -9999 -9999 -9999 -9999 -9999 -9999 -9999 -9999 -9999
-9999 -9999 -9999 -9999 -9999 -9999 -9999 -9999 -9999 -9999 -9999 -9999 -9999 -9999 -9999 -9999 -9999 -9999 -9999 -9999 -9999 -9999 -9999 -9999 -9999 -9999 -9999 -9999 -9999 -9999 -9999 -9999 -9999 -9999 -9999 -9999 -9999 -9999 -9999 -9999 -9999 -9999 -9999 -9999 -9999 -9999 -9999 -9999 -9999 -9999 0.84134264294455 0.746883610252687 0.678513458656091 0.636095110432947 0.617331397035179 0.621693526368157 0.606799538885179 0.593997159479348 0.579632311357258 0.567354760806396 0.550640640751527 0.548468525129174 0.540531303221719 0.542223629789523 0.539143909583625 0.529677973550684 0.529155796942933 0.526219576834577 0.513204999507334 0.511148123157213 0.501704560949674 0.505431776949322 0.503049036897644 0.492680318347753 0.493616821906441 0.487757726247592 0.482550664069105 0.475672612299499 0.477346435520097 0.47979434266216 0.48869123593363 0.511965725622778 0.494723695335228 0.463037031810533 0.463603495503473 0.472765872157038 0.473708725796172 0.473247878814328 0.472176988019792 0.467083077707163 0.462965123685454 0.466376812438979 0.462384602246743 0.452373441285743 0.447552886941904 0.442725563035213 0.438885419300038 0.439529277757177 0.431042745991258 0.43105001012984 0.428468714278336 0.428536228938255 0.430232293574546 0.42402848245408 0.426858396157438 0.429910140904865 0.431501625467174 0.431364848309125 0.437294884726486 0.436324284644883 0.441404715287492 0.445978114663898 0.450482453670304 0.457344843017896 0.466746918997542 0.468498660771716 0.476703750587123 0.482234351310653 0.500021510648753 0.51503298794918 0.532045998218453 0.54298716058422 0.551615292850426 0.565301062118581 0.57046701276196 0.5572463081382 0.549945026367022 0.552281574655211 0.574732333005644 0.569452003676078 0.549875563518472 0.544746371976645 0.538881577836522 0.549835821171542 0.560583014817967 0.55137953524077 0.537317361844185 0.535679950487716 0.532415286376008 0.528834800061658 0.530859279367286 0.530364460464962 0.536769235825 0.537943300756049 0.537326894231922 0.542447648158801 0.547481762846735 0.540593157264574 0.544367275682316 0.531714605004334 0.514870999401955 0.506927770607765 0.496303733964481 0.494485560437417 0.509347100374258 0.523508978637527 0.536611797490419 0.547957546205605 0.534967989628339 0.522206177814106 0.512690724279161 0.504392679377398 0.501268976318166 0.51645054286998 0.516805739763267 0.525396049573154 0.528470005286789 0.532232136966036 0.533581385159977 0.539988986105698 0.542711521863099 0.538159135685592 0.521852213493041 0.440317572688866 0.43115973362228 0.443681623484889 0.450817058394948 0.458506153722936 0.465074444156793 0.472437908766433 0.479618343182386 0.479769752463788 0.491722296675667 0.492287890856963 0.504185510024298 0.517446834344914 0.536621796250389 0.534129815769899 0.523841302148643 0.515349726330471 0.521594228657582 0.522983322593261 0.532141533287357 0.535616555853199 0.534880411741453 0.542234439475497 0.538322091703167 0.536665393449348 0.534085054522874 0.533878827701083 0.530174743509791 0.527422222720512 0.528103369296311 0.5161912793607 0.515523101963754 0.512957317120054 0.51671164765242 0.518706060693936 0.525305283245384 0.536513554410038 0.543515345702615 0.546978602540207 0.536995396009197 0.535047769697834 0.539704572832885 0.55615588223981 0.556784061950695 0.536131466178824 0.523044944903121 0.512193634224003 0.497329881656151 0.492271062390583 0.482027189464173 0.474101521968014 0.465867658417848 0.459716026361301 0.457928469237037 0.454250141185147 0.452553205134905 0.450565958672837 0.450165008508871 0.442037334318246 0.429868661123627 0.428782208942107 0.429104192891085 0.430918529842357 0.432821922467116 0.43587100746451 0.434204441244286 0.435645880615011 0.43808338641879 0.442686677575455 0.439837800005581 0.440981851063368 0.445276408064587 0.44643677410788 0.443629310012374 0.446066462482373 0.450429936139879 0.452584987684651 0.452157919852485 0.451778259337941 0.453940345492077 0.454638140160215 0.452741427825545 0.459472694185974 0.458923353152147 0.459943936760662 0.458073346252464 0.456039486552899 0.464373444205942 0.463572293973257 0.465952913672908 0.475546040738847 0.48366848503377 0.489254959489712 0.497881606482887 0.502735290474353 0.515288850577931 0.520726207105437 0.529802731620016 0.5394498540857 0.545687828317394 0.550907906216128 0.560938663934138 0.576247298899817 0.579752224072872 0.558075230568492 0.547314768537322 0.520437380085747 0.494874330227359 0.480637686933544 0.477141820106176 0.471604371606284 0.462060188617449 0.452176508975267 0.450680561964857 0.444688972976745 0.435158713924292 0.430031790079553 0.425940461950516 0.423318594389126 0.41929748544003 0.424287239105498 0.419638342285211 0.420277661020029 0.425067262495883 0.425434164878243 0.423743017967688 0.428102045324507 0.43037676962364 0.43510336109832 0.442884680103711 0.472695672778895 0.494316182295658 0.505374864481286 0.506753175668696 0.531039681589491 0.552670353678693 0.575088729479183 0.591300691954806 0.586517209113376 0.577861875611846 0.564292050833257 0.579640818616868 0.570118232465998 0.583904630496284 0.590914805229313 0.581008655238364 0.580288054889755 0.583821271701896 0.59575487273277 0.598704421101194 0.601346831501201 0.588363369964005 0.578009145086352 0.571314791820305 0.572187845968732 0.581055602695278 0.587579805954412 0.592460340042111 0.577312671193944 0.559293121548424 0.539615385790299 0.538936214055736 0.530048795279418 0.516545213308585 0.509469956228256 0.498930300212135 0.494259641733195 0.495450164237274 0.497394321691688 0.495928927113146 0.495934146485444 0.501279284123504 0.503640650080255 0.513256119856477 0.524806293559422 0.537284614283748 0.550994347441693 0.575792453784422 0.601224548328408 0.608024051938854 0.581913894901278 0.530375636686928 0.526679139839713 0.523123153983283 0.524299422254157 0.519019993837696 0.523178953971813 0.518941774733482 0.508093616736545 0.504517645490698 0.498500679637539 0.49354633407134 0.497587517751027 0.501481314853355 0.500492028659938 0.515974489181936 0.520591730930555 0.525194338241217 0.528887514352814 0.538453877821694 0.518589812868065 0.492796397750035 0.483072395159453 0.474271202539497 0.463249656783758 0.46194795949118 0.451465046309407 0.449723287737173 0.497935198694912 0.590369325831203 0.517360881551537 0.527564512038914 0.528171052539367 0.651695939149806 0.729832750232117 0.777249884376374 0.681601965646207 0.704786973989452 0.653133082017949 0.659843991476741 0.567536113103919 0.437899756884388 0.438860324729132 0.459895609194095 0.537501111419279 0.555722258909645 0.503233613298987 0.451082231599302 0.421709861911819 -9999 -9999 -9999 -9999 -9999 -9999 -9999 -9999 0.393728581972678 0.401865333368313 0.417216044220887 0.452455661319103 0.576829140663356 0.812502444712449 0.628266741899309 0.672440328928676 0.519926522418691 0.464240789196046 0.444752018334932 0.470353014901661 0.485328946232241 0.506970288279035 0.478522558519463 0.457419886512651 0.51151358038035 0.459359714580811 0.498789730471422 0.554806343793232 0.569441803703047 0.617270026671616 0.615521195359888 0.592963247587852 0.559745645159487 0.64512821680806 0.700709320891481 0.701683853557981 0.72504073420243 0.706405630590707 0.697053307897223 0.712408935262646 0.737128935062165 0.741870504383037 0.693782476613246 0.753174298972907 0.687289432462383 0.609125472087754 -9999 -9999 -9999 -9999 -9999 -9999 -9999 -9999 -9999 -9999 -9999 -9999 -9999 -9999 -9999 -9999 -9999 -9999 -9999 -9999 -9999 -9999 -9999 -9999 -9999 -9999 -9999 -9999 -9999 -9999 -9999 -9999 -9999 -9999 -9999 -9999 -9999 -9999 -9999 -9999 -9999 -9999 -9999 -9999 -9999 -9999 -9999 -9999 -9999 -9999 -9999 -9999 -9999 -9999 -9999 -9999 -9999 -9999 -9999 -9999 -9999 -9999 -9999 -9999 -9999 -9999 -9999 -9999 -9999 -9999 -9999 -9999 -9999 -9999 -9999 -9999 -9999 -9999 -9999 -9999 -9999 -9999 -9999 -9999 -9999 -9999 -9999
-9999 -9999 -9999 -9999 -9999 -9999 -9999 -9999 -9999 -9999 -9999 -9999 -9999 -9999 -9999 -9999 -9999 -9999 -9999 -9999 -9999 -9999 -9999 -9999 -9999 -9999 -9999 -9999 -9999 -9999 -9999 -9999 -9999 -9999 -9999 -9999 -9999 -9999 -9999 -9999 -9999 -9999 -9999 -9999 -9999 -9999 -9999 -9999 -9999 -9999 -9999 0.732978273892555 0.685139973340351 0.645273514278424 0.61797476079713 0.613565366948201 0.62327174142715 0.605465495645837 0.579501820435388 0.560683840782214 0.54752984756914 0.538120873908948 0.532029120862069 0.525550712973196 0.520696649774858 0.518647754307667 0.51027133433654 0.5051080591681 0.501073768098609 0.493491568360343 0.49403222731321 0.492092607701445 0.497344119836216 0.490496862879936 0.492389181564592 0.482461152364043 0.480490952863977 0.47714959239126 0.474180777603872 0.471736114645368 0.478975869418971 0.476047841049312 0.467557135121165 0.458788077663063 0.459050649146131 0.46652328828715 0.475270772588061 0.478145079687076 0.482118717578276 0.47692455586073 0.472900362649813 0.46993522375967 0.457283870713324 0.45346149626052 0.447767254334448 0.442270646193193 0.438945510093589 0.432619185298871 0.430048575448623 0.427024212426228 0.42738220086237 0.427438907644304 0.420940493092883 0.426295200992938 0.424516071275635 0.422040488883746 0.425384913873653 0.427784773444052 0.434529406310835 0.436418332334364 0.439332781111998 0.446807558986275 0.449353761071099 0.459084837132659 0.467533199079995 0.471988617818905 0.476284391775117 0.482544355633705 0.494768076192214 0.496932268125742 0.518919106679516 0.532392577944397 0.545294693565451 0.553592651253593 0.558044760678694 0.555995897673511 0.549593892150693 0.550252862023151 0.548772696782235 0.538167834972927 0.535011744751225 0.535192152352487 0.539508663767467 0.552219109422784 0.554433382243355 0.557883200327477 0.560296466556546 0.555593137606308 0.548993429652985 0.553727777675112 0.551600898387334 0.548253216889271 0.531460888348303 0.537621102216177 0.531964265786081 0.524370350253281 0.520056823750373 0.512305577764178 0.516874138519983 0.539873194490275 0.547979621338528 0.535858744824484 0.523855918743921 0.525560172454501 0.541568923125276 0.535100115241107 0.524647999415897 0.523710660314794 0.546649440295596 0.538782709344941 0.519283733800877 0.506992814262539 0.508828614846971 0.524916692383384 0.529768069604521 0.548188609590498 0.547021415228892 0.529549736941423 0.527072113097484 0.526892872889672 0.523394465928158 0.526038403536733 0.533918399315942 0.488641792160635 0.472692853683033 0.472600732056158 0.476486723429696 0.485029088511108 0.487771559223509 0.490473730159991 0.495961707685014 0.501818338515577 0.509661386521868 0.518050954235944 0.525708880556859 0.538880682828196 0.538689903474505 0.514734797256669 0.503250891751867 0.500887373982188 0.498416508258865 0.503013287707744 0.507379288460031 0.517034599715487 0.523515751017517 0.535802237718184 0.536083092882489 0.529351675939855 0.53138903889298 0.528834203753271 0.536121003162898 0.535560781755323 0.530954045789202 0.523745250231826 0.512793482419282 0.510470816234881 0.509590306846952 0.518074979851869 0.528353328269664 0.53463528016538 0.53582469541836 0.534729433479513 0.528853432867553 0.531977619182307 0.522334873191016 0.535203310604577 0.543471983748305 0.546661650133692 0.535861601541242 0.520785793760985 0.511182943632599 0.497684022212475 0.487722766253076 0.481830952904183 0.474619364855071 0.468611114340145 0.465521096771456 0.464838646509816 0.464165804530127 0.46198777555926 0.462998315518852 0.447635954468212 0.435120104717019 0.434197511068871 0.435025262771617 0.437502496570488 0.437115717432507 0.44188320754 0.444352983688824 0.446169110353028 0.449866007913348 0.450404862774797 0.453891214512103 0.454796140724586 0.454015705088179 0.456534739232051 0.460533028154811 0.461394894705285 0.465001077406217 0.467801860455155 0.475397635803623 0.478209731715562 0.48141508285501 0.475060812309638 0.476547402459274 0.474416954667403 0.476071068670424 0.476590553917175 0.474092730379268 0.481773540799254 0.479696414647969 0.483346615764367 0.487293529271124 0.495208593232863 0.503322241303277 0.509628436642304 0.514583300576857 0.533021825537853 0.539074309467425 0.544806387488316 0.554837163623712 0.565603859593537 0.569217562112286 0.578098804702733 0.570208963258433 0.552161004390548 0.539590831166793 0.523966819800363 0.502106730112102 0.486274143185963 0.480580175200805 0.471118480717336 0.465065764264844 0.454985157603483 0.449697824408429 0.448653286836546 0.440052994275954 0.431640706520386 0.424222326868998 0.421240081509835 0.412106716353494 0.412237389900851 0.406750522988763 0.406820165795696 0.407279406924136 0.409584645557818 0.411825890107748 0.414979360146269 0.419376425676997 0.427184588071146 0.42577227386262 0.432663586830482 0.455789895487102 0.45720469470155 0.480841704278674 0.503489848274174 0.523448624913379 0.538458893664203 0.566365790256663 0.585727862150904 0.587493350266309 0.578060608049545 0.571922325430414 0.576527030762421 0.580922676270035 0.575344851904397 0.574800474044024 0.591208454215135 0.580508522665307 0.56667069129123 0.575680457508393 0.596777471397246 0.594382748379901 0.583549475894094 0.580247863586162 0.571448333428962 0.566678825383786 0.560844940239549 0.563376233884455 0.571952937900512 0.594300729637987 0.576760114428753 0.556894545540953 0.551282423739541 0.548927823723705 0.53616525454828 0.521759250357365 0.515817024450732 0.505577614462466 0.504251788429313 0.506297095370362 0.497721213683643 0.500824028167598 0.496752912776384 0.500370849187814 0.50023040552366 0.504686002920716 0.518292701333153 0.538901533911719 0.564891723141462 0.580669095664414 0.612641113733626 0.592601998963319 0.563993118752107 0.530704636490513 0.518553344916691 0.518468913067425 0.508352199002955 0.51079411663983 0.508606290276558 0.498528765471905 0.498571991345647 0.4902230270489 0.483901066699168 0.479448406853968 0.479566377636259 0.479483208155548 0.494272918787825 0.498147863546943 0.507283693136834 0.522366244934344 0.52796223749272 0.529766472121455 0.519553536174437 0.495610361751674 0.484403352385289 0.470793944061711 0.457994763834333 0.45193844840822 0.439944707462348 0.432199885684542 0.494822714488855 0.723632490529634 0.712692091623998 0.700326885230279 0.678081798361426 0.743504057467009 0.732758105434639 0.693091834819844 0.578374951876106 0.600276090126049 0.758212986128789 0.695420708863189 0.67819211402778 0.441110258546421 0.430486258596438 0.438630089034373 0.498968128790056 0.610370739604192 0.593975586715504 0.506606378217928 0.430756336746506 0.410062333003669 -9999 -9999 -9999 -9999 -9999 -9999 -9999 -9999 0.390879997994895 0.402879682472892 0.43195121561261 0.606281947980766 0.723809443242433 0.820591806669877 0.829219493234296 0.500775567524421 0.443956515445845 0.462440757801724 0.434195327841922 0.510688788381551 0.516943126605943 0.478447004978566 0.451718680423636 0.486418348995861 0.429245579307523 0.459294893456425 0.474466817137509 0.443689482766642 0.475394239763667 0.469080022294378 0.510066127352441 0.572883069712603 0.65644113946231 0.692489862325797 0.701925024567413 0.696146646723889 0.682714890570287 0.733089868265362 0.72903463658629 0.735994919909293 0.758208024927752 0.720442966049396 0.709047624797447 0.623611214642578 0.598342955075824 -9999 -9999 -9999 -9999 -9999 -9999 -9999 -9999 -9999 -9999 -9999 -9999 -9999 -9999 -9999 -9999 -9999 -9999 -9999 -9999 -9999 -9999 -9999 -9999 -9999 -9999 -9999 -9999 -9999 -9999 -9999 -9999 -9999 -9999 -9999 -9999 -9999 -9999 -9999 -9999 -9999 -9999 -9999 -9999 -9999 -9999 -9999 -9999 -9999 -9999 -9999 -9999 -9999 -9999 -9999 -9999 -9999 -9999 -9999 -9999 -9999 -9999 -9999 -9999 -9999 -9999 -9999 -9999 -9999 -9999 -9999 -9999 -9999 -9999 -9999 -9999 -9999 -9999 -9999 -9999 -9999 -9999 -9999 -9999 -9999 -9999 -9999
-9999 -9999 -9999 -9999 -9999 -9999 -9999 -9999 -9999 -9999 -9999 -9999 -9999 -9999 -9999 -9999 -9999 -9999 -9999 -9999 -9999 -9999 -9999 -9999 -9999 -9999 -9999 -9999 -9999 -9999 -9999 -9999 -9999 -9999 -9999 -9999 -9999 -9999 -9999 -9999 -9999 -9999 -9999 -9999 -9999 -9999 -9999 -9999 -9999 -9999 -9999 0.738536371545568 0.699051087759062 0.663509335861115 0.630010256714589 0.614921888787186 0.621088781283707 0.601702969496991 0.579700533842458 0.557784715454265 0.544887609156873 0.535340094685488 0.520819562745303 0.514293230352888 0.514763834617439 0.508762186807957 0.50732397408763 0.50229354355655 0.497716892827502 0.49327050389939 0.488203462525299 0.486989465857794 0.482845900353484 0.488945409931381 0.488030391187862 0.48143671004788 0.483509312939771 0.477781725590274 0.470410093013115 0.470329349785831 0.473247954427073 0.469821992836702 0.465550224491448 0.466832754551894 0.465959509340586 0.470056534834464 0.479316919553962 0.487250975142937 0.490655659647217 0.486288805134891 0.485807102047868 0.475674923468491 0.463023977727945 0.456145460632138 0.448945118969168 0.44681400969865 0.441752429425203 0.432582112980434 0.430703142819149 0.424152969610988 0.421723626262584 0.423357924640547 0.418693863082588 0.418350442858929 0.423210520806029 0.423248958080392 0.424532706902446 0.429975863904772 0.431473869497133 0.434468493094484 0.438023643722661 0.444571164307642 0.451215093759034 0.458677771350177 0.461323268686309 0.468033839350745 0.473565182946322 0.479673202882323 0.484508297008997 0.49391150764835 0.500484884662993 0.524412433328636 0.543836404680584 0.550821639029436 0.546671804038517 0.535391942670873 0.542615524240065 0.5381134556209 0.529922676779434 0.526623343512707 0.53030891739425 0.539541752879878 0.542764635622967 0.543280151587186 0.548929406575585 0.55542391757467 0.554546795988926 0.546795295070417 0.545933927569937 0.545759404613032 0.528237151330069 0.528590673088672 0.520587570147188 0.509583910680035 0.511042558093986 0.504284278445216 0.499837694133559 0.500217345715288 0.503590519379138 0.518800369010483 0.524946356503433 0.548227620663506 0.554213126438197 0.546694593922153 0.532346749044245 0.519242858597984 0.499007331147819 0.503488127115821 0.505910011055982 0.520691539160604 0.543822609193329 0.531963520375277 0.534783834522409 0.543288737037567 0.534191798185921 0.514546277484039 0.512770472244363 0.513950224226681 0.506189136998844 0.503018223175046 0.505172440121469 0.50950909916618 0.520430807996807 0.527159102963787 0.515050597659139 0.50917574662834 0.50273823751696 0.507709932476354 0.511257433064835 0.517984693889958 0.526020958097985 0.527928457552465 0.529972966708049 0.538804391472499 0.543567230809426 0.555538073181614 0.533433218547014 0.507089164925735 0.500986580929464 0.484099246189817 0.487445816328656 0.493426212833143 0.496233685975436 0.5074225579552 0.516040697304633 0.520214092397989 0.521868508746075 0.514795843563253 0.513856555449703 0.520070490522096 0.522207436459833 0.521710322607872 0.535162711822891 0.525276743602727 0.515262105684823 0.501810956158068 0.49674413694511 0.509371157079592 0.525941427838106 0.532989803565465 0.523840466038455 0.519403117677359 0.51807210360167 0.518746987710707 0.513509461671436 0.518669393185672 0.525271639941488 0.536457608336704 0.548263350050005 0.531850162383382 0.521419671115489 0.506940098968818 0.498955805887229 0.48628231364246 0.477915292384 0.47652797272893 0.471693335964455 0.467339011552197 0.469480731923908 0.468585079778078 0.463744144605426 0.45819890866943 0.448777990772601 0.449607806563206 0.446982276925352 0.451116315173369 0.451216729511523 0.451308344992549 0.452367325079099 0.452913085568215 0.457635938642128 0.463643335614265 0.465855153907389 0.466869401687091 0.472076610115368 0.472196374016652 0.477497183247999 0.48688179061261 0.487943675379775 0.494263707983372 0.497339387873598 0.498913136260539 0.505669154429769 0.504824185091827 0.502515487759568 0.504473627345346 0.495047322421563 0.494958903039816 0.491883882188726 0.492639243053943 0.502856832385147 0.506665840034808 0.508953566811035 0.516482340739725 0.52414364423352 0.530416314168435 0.547903907879501 0.549722851450587 0.567813795146186 0.573802404182651 0.568221859964122 0.555722007732645 0.547914054079201 0.538356453880224 0.523287720438327 0.522390400140284 0.509749329084093 0.493889357204137 0.477862041211346 0.471605979250859 0.464941115375266 0.457727152541065 0.452177884946584 0.443869288895441 0.4394935661689 0.435088324953217 0.434557770717098 0.427463115128075 0.41651085736689 0.408462433072693 0.403371123997351 0.398533906660823 0.398745558516007 0.397827274998128 0.397182383875263 0.397037413947386 0.403342357666156 0.407660795123471 0.416126081588445 0.427003796195265 0.419310025780914 0.434735065158835 0.463704730840442 0.467194983962691 0.492578146658734 0.511650615289424 0.551613625498347 0.58163370565355 0.587096806862824 0.59003137943048 0.581997090272056 0.581085814594392 0.581707882779762 0.584480232256973 0.582251608450941 0.588600887503103 0.580508467945448 0.592907399879599 0.573720153654008 0.559923882646553 0.571679240536231 0.58232315639597 0.584362969377599 0.569386779532623 0.559818286688234 0.555695928813437 0.557183660466035 0.561511868201572 0.564551145365335 0.572417233058884 0.595755577125854 0.581669828741918 0.567710441808097 0.559588027688942 0.550731452001018 0.536474090646068 0.526993821430695 0.523446109236217 0.515397179508643 0.515177630384062 0.507319985208923 0.508545857461829 0.508443008048874 0.506315911394807 0.50173565386933 0.498871380788056 0.49884004367234 0.511340888761951 0.541860740888237 0.564548880827622 0.596052216427505 0.58902775113168 0.56802313925096 0.546686010745823 0.520402666781634 0.51873064506551 0.507160224307189 0.509189021065982 0.496956415752838 0.493402352178089 0.494443051403085 0.489846394988032 0.485766801610932 0.476003697069241 0.470943433380618 0.468367036191925 0.471268159702761 0.475458892959712 0.486728015778634 0.498795071404835 0.506384419361328 0.506355001970156 0.512992262500714 0.503471595831741 0.484021417664666 0.479123473764688 0.474873666553225 0.467446158433833 0.443223738081902 0.431311173572391 0.432527326904496 0.491519209824898 0.78778016208662 0.736954955065279 0.729008410710721 0.735100965864419 0.74858667105097 0.765865687496139 0.791535713872676 0.714107079986907 0.604941600268105 0.694099355485939 0.663637192974212 0.660858106555219 0.453340213346428 0.428834841284673 0.420912899276727 0.443366095600467 0.550351767456549 0.657704831385165 0.571635014919294 0.445676220543461 0.409328379013051 -9999 -9999 -9999 -9999 -9999 -9999 0.417836374055226 -9999 0.385529163056528 0.391992094319066 0.423381098498373 0.520901726721908 0.588996854264807 0.837287478219936 0.612017530952248 0.500720632100515 0.457973058830063 0.479480057193749 0.508000887405986 0.522818519037127 0.578254640640689 0.50611156202753 0.446042368583832 0.430074225018157 0.40110011749663 0.411006467375586 0.409189678346298 0.463178914148343 0.50754415779508 0.660852710122589 0.691203662980298 0.694437555329843 0.699907801595113 0.701694384281771 0.70599572815526 0.718278384777798 0.613400107776527 0.613488274727118 0.608759551119387 0.628921063109284 0.626571847921405 0.631307383211327 0.60326791225056 0.586881298863403 -9999 -9999 -9999 -9999 -9999 -9999 -9999 -9999 -9999 -9999 -9999 -9999 -9999 -9999 -9999 -9999 -9999 -9999 -9999 -9999 -9999 -9999 -9999 -9999 -9999 -9999 -9999 -9999 -9999 -9999 -9999 -9999 -9999 -9999 -9999 -9999 -9999 -9999 -9999 -9999 -9999 -9999 -9999 -9999 -9999 -9999 -9999 -9999 -9999 -9999 -9999 -9999 -9999 -9999 -9999 -9999 -9999 -9999 -9999 -9999 -9999 -9999 -9999 -9999 -9999 -9999 -9999 -9999 -9999 -9999 -9999 -9999 -9999 -9999 -9999 -9999 -9999 -9999 -9999 -9999 -9999 -9999 -9999 -9999 -9999 -9999 -9999 -9999
-9999 -9999 -9999 -9999 -9999 -9999 -9999 -9999 -9999 -9999 -9999 -9999 -9999 -9999 -9999 -9999 -9999 -9999 -9999 -9999 -9999 -9999 -9999 -9999 -9999 -9999 -9999 -9999 -9999 -9999 -9999 -9999 -9999 -9999 -9999 -9999 -9999 -9999 -9999 -9999 -9999 -9999 -9999 -9999 -9999 -9999 -9999 -9999 -9999 -9999 -9999 -9999 0.70397840593206 0.674615914093668 0.635505574518125 0.616417026714559 0.600574207042927 0.577026304191702 0.562622580104728 0.555396525349016 0.541428672931598 0.535274247044645 0.52112596187939 0.516672630411071 0.505582192881967 0.502322821733329 0.494727209117633 0.492577735197931 0.490366721129305 0.485901923890943 0.474976796801379 0.477629747519491 0.478573874766999 0.48648898497485 0.485023689322306 0.48216751114571 0.483493439576525 0.480923573773538 0.46868295695228 0.473398781978953 0.470712960834035 0.47161656305795 0.467168123112316 0.468122167083629 0.473998087782467 0.482177323069804 0.489975917692877 0.505721525323891 0.504471444200942 0.49783839620968 0.495019661900515 0.479315891398934 0.468526027300556 0.459052016598433 0.454080580730266 0.444324757463807 0.441737294346717 0.43239764705019 0.428828287725389 0.424861188506689 0.421873640674894 0.422640104557458 0.419043081172891 0.41540295930651 0.419906880038918 0.421051666524937 0.424459493118746 0.429345989168032 0.432713497558283 0.438293246603527 0.438223680122694 0.44681563351488 0.449633257283001 0.453456192024152 0.46561050886928 0.470113243497138 0.472266410179042 0.470986199476545 0.47169906236519 0.482338700922515 0.494168129792665 0.501250694792922 0.5214692727749 0.533858088195495 0.531999486747317 0.524965727145774 0.524813375766071 0.521617639959414 0.519836809367339 0.525653726369107 0.526207975158832 0.53293331367466 0.537511979089529 0.539759071785379 0.537758934957724 0.543189709895298 0.543205323054403 0.53394732902929 0.525545186314042 0.527044750608082 0.519687075123957 0.516055378156075 0.504637135695957 0.503549115334097 0.499893407708598 0.499517121610669 0.490800072808795 0.496383844771125 0.491607920210401 0.498347902557812 0.504761134635951 0.510127945764654 0.520263254106204 0.509221560866862 0.500998902991952 0.487666815935011 0.479837239240573 0.476035545846557 0.485388416810625 0.501325326462096 0.515024879960127 0.533420034605798 0.522761827736926 0.506836075110985 0.491378051386923 0.49190574035606 0.489301454846585 0.483431463655222 0.496668071341538 0.496547473849999 0.497730029337175 0.503661721583657 0.505240657756102 0.512731176127676 0.515265616718485 0.517970668113005 0.529990261970935 0.539733851124722 0.536802385009665 0.535526392249853 0.548601894260771 0.545883492617786 0.553744557100069 0.553624623872137 0.560954550925835 0.543622265334394 0.513679440835035 0.493691208322091 0.492703263346749 0.481410634471432 0.479734144891851 0.485534716128334 0.492104423997111 0.504558412297083 0.510600364791717 0.520348551134816 0.512250204039291 0.504635377685829 0.505871594048473 0.50412188460956 0.499767581548937 0.509557810224464 0.520734774279478 0.533969703807125 0.514201885725797 0.499057924595623 0.485305939649254 0.491981585960407 0.515877352667738 0.525381260761518 0.517146706757603 0.513224883138521 0.509402517726538 0.500881132706824 0.493449188181867 0.502759522408701 0.508711584691831 0.515785225664102 0.526556569372154 0.539084533487199 0.529924397362798 0.516452065568459 0.503369650075899 0.497322458723676 0.486483558021098 0.481205307225912 0.479745332822495 0.478495806694771 0.47831345704687 0.472685739199525 0.470467488330046 0.46823478076339 0.46414800824979 0.459891170598769 0.460618105550029 0.463402009293293 0.4642918752539 0.46480586986335 0.467263615702066 0.467703890386211 0.470597720345156 0.476155546420387 0.472960592176667 0.475771983344148 0.48247318413919 0.485510765805402 0.495690957775312 0.502326844153038 0.508734261263334 0.518122074778028 0.518499579549274 0.52331215996627 0.526606340722579 0.522311360701261 0.52327155853343 0.526243587279107 0.524372533902806 0.51371292938391 0.515840450007499 0.515511488846762 0.515965920660847 0.520026689350651 0.532380125304763 0.532435938909059 0.54870131707308 0.551619350407782 0.551082284966666 0.552387378632293 0.552212492667858 0.53836257205631 0.537882021626711 0.527039361887936 0.521436003396745 0.511281709236359 0.509974762809582 0.497391263470816 0.479028619798905 0.468119811726215 0.459456103457942 0.460258486577562 0.456465780745297 0.449783247114343 0.43984025151961 0.434407841492829 0.428044166103886 0.425797831722634 0.425768483953936 0.417392287389684 0.405434674726768 0.398070654648923 0.391664049564452 0.388400144672507 0.38720146726103 0.385781387177062 0.389030861477864 0.393273314945186 0.398307119429118 0.409477569269037 0.432655982665086 0.433548223863751 0.421475630503765 0.450754968710374 0.473478185937427 0.48273556863481 0.511981383332801 0.550013977817409 0.548342247237273 0.575804700339602 0.582301842744862 0.56967857379057 0.577046864519815 0.58229873642417 0.57134686284617 0.587312539398296 0.572583569439519 0.563273946469768 0.579810097922313 0.587810386094952 0.570478272730365 0.564075045059122 0.575003635160194 0.574880745221963 0.562918045196393 0.558896444469281 0.544357454631814 0.555738657077316 0.550132320050502 0.546409558273669 0.550543905787277 0.558483037000155 0.580732554246863 0.587992145106123 0.574440277237482 0.562323554130954 0.551688047134308 0.542123619016478 0.53152344796818 0.524968022711822 0.526672468885892 0.523015765044493 0.517733006524709 0.51984736634657 0.51479061653157 0.517686823693546 0.516227204752864 0.510544668264123 0.513622090393486 0.522794864636931 0.547155984230355 0.579342966123827 0.61323198712539 0.575113455123643 0.549571413376801 0.539792862697355 0.520663114539233 0.509148840002787 0.499560576105301 0.49407844552906 0.496441729628706 0.494888866041044 0.485852030770341 0.482284619424213 0.481243625873085 0.475556542653568 0.466713050957103 0.456682235931372 0.457037040322543 0.465062538317301 0.474224321112994 0.491529322795621 0.501381070689297 0.499159680015558 0.500971051515223 0.48841027353965 0.484868045924226 0.557075602885586 0.561614044345668 0.471148340910347 0.443934472209067 0.432676733949739 0.427776601431033 0.520421283983734 0.59498951332905 0.682385876987168 0.76219488405071 0.716502094000968 0.630357142861549 0.644617911895432 0.686346842189759 0.755824840680863 0.676296552062636 0.544952709909966 0.658179807892264 0.646593678131996 0.460022032806748 0.429331302669543 0.420612753685051 0.422212575039668 0.476683238827487 0.665413761298607 0.614501546880435 0.465008328998638 0.421171920879125 0.402604089733362 0.391253522507786 -9999 -9999 -9999 -9999 0.386840810065661 -9999 0.380609816221226 0.384056402282267 0.410339077990647 0.484030805708896 0.617323838985137 0.735955024204545 0.564904839604959 0.549962589327809 0.670868208912628 0.699581271591053 0.569905868872408 0.563855672403477 0.652070921061676 0.471018184695561 0.45718772283698 0.469827663107934 0.439876872254212 0.695402186893694 0.699168577893492 0.690115325254018 0.701834480800527 0.674522578631466 0.676126405108192 0.704128562836638 0.709452396727254 0.681547580190067 0.663866424975764 0.593725899718425 0.567006066714732 0.566150451796385 -9999 0.586507924283491 0.575927069118177 -9999 -9999 -9999 -9999 -9999 -9999 -9999 -9999 -9999 -9999 -9999 -9999 -9999 -9999 -9999 -9999 -9999 -9999 -9999 -9999 -9999 -9999 -9999 -9999 -9999 -9999 -9999 -9999 -9999 -9999 -9999 -9999 -9999 -9999 -9999 -9999 -9999 -9999 -9999 -9999 -9999 -9999 -9999 -9999 -9999 -9999 -9999 -9999 -9999 -9999 -9999 -9999 -9999 -9999 -9999 -9999 -9999 -9999 -9999 -9999 -9999 -9999 -9999 -9999 -9999 -9999 -9999 -9999 -9999 -9999 -9999 -9999 -9999 -9999 -9999 -9999 -9999 -9999 -9999 -9999 -9999 -9999 -9999 -9999 -9999 -9999 -9999 -9999 -9999 -9999 -9999
-9999 -9999 -9999 -9999 -9999 -9999 -9999 -9999 -9999 -9999 -9999 -9999 -9999 -9999 -9999 -9999 -9999 -9999 -9999 -9999 -9999 -9999 -9999 -9999 -9999 -9999 -9999 -9999 -9999 -9999 -9999 -9999 -9999 -9999 -9999 -9999 -9999 -9999 -9999 -9999 -9999 -9999 -9999 -9999 -9999 -9999 -9999 -9999 -9999 -9999 -9999 -9999 0.710672963523693 0.680630043526234 0.640965063079175 0.607567336362125 0.590067076237494 0.568111605604365 0.567343106796239 0.558225493493236 0.553081382362262 0.537592093094721 0.522321082052437 0.509826801320113 0.498834779943831 0.492508827404733 0.498530020618238 0.49597349968088 0.491594719277829 0.482447519586803 0.477105621663886 0.480200094183102 0.479253619306094 0.484564425046157 0.484094875462588 0.480184629247531 0.481694521965415 0.478199304428585 0.47328536221358 0.476772413453848 0.472410515650111 0.466309050520825 0.469501774005375 0.471952399906061 0.482978135685039 0.486538982189205 0.495047030483364 0.501561100356124 0.505757801374013 0.499581063329678 0.485463533619939 0.480213826468271 0.46903301262553 0.460362415072404 0.45578855899261 0.448376386727284 0.440296975256657 0.436980315106624 0.430584377368594 0.4248636044003 0.426972580293898 0.415988123806054 0.417048130798646 0.414751343077899 0.418850740900875 0.423834774862113 0.425581275244199 0.430130964099321 0.43370818608859 0.437869911560477 0.441424428227513 0.446385617083573 0.451657532146791 0.454742673048668 0.467058396874345 0.468076691492223 0.476126105349159 0.467722726640616 0.470316983776999 0.472716490206154 0.476494329373258 0.4916354186023 0.501579927513253 0.508508673108201 0.510446766234739 0.515039131232793 0.513446770093871 0.514371583294314 0.515191438839557 0.519834528073437 0.51775636866872 0.524552845608018 0.524379388548929 0.528283099346076 0.526185397667538 0.530004393536599 0.525461691030138 0.520720658293112 0.51925615587324 0.518637608783907 0.509578541392866 0.502075672074434 0.495549397964857 0.496591350680011 0.495709057567861 0.489255768631296 0.485956345405116 0.489308062310604 0.484212896680674 0.483550919918198 0.491569425833667 0.495121086706295 0.486311947073043 0.492492025613692 0.481939997537806 0.471026972462195 0.464937133827857 0.471910779269205 0.473257254486739 0.47965088525481 0.491457928359595 0.490586972475757 0.495915595418632 0.480555556451015 0.461682687211968 0.458698469974535 0.47025368452082 0.474479042502499 0.477528343333314 0.480773396371238 0.494423093521683 0.490473561338126 0.48881510837378 0.497983457775527 0.496748516930872 0.501056043245418 0.502093589420187 0.504183551079934 0.510414679681605 0.520537880010834 0.519808500540152 0.525844342719139 0.536105862616526 0.54424769054647 0.542309634533971 0.523336237821344 0.496884851748099 0.491467400775974 0.483040757453658 0.482319440071187 0.480419715861242 0.478607894242281 0.489120240227113 0.50085675345593 0.50906121779398 0.504666540734356 0.499437419725885 0.491906315974147 0.490356799508278 0.481996234402044 0.490339586969421 0.49659795495809 0.509140887555956 0.525373729126586 0.519529545415229 0.498147498691261 0.477786205530945 0.488138913826556 0.5150976857852 0.513240677302561 0.50912639940092 0.504933916899327 0.500092460314069 0.491042069214297 0.487422419001897 0.492020521532901 0.495652706245196 0.507322927747816 0.510522007473558 0.519809636443579 0.537553133107391 0.531386666809406 0.515525589357878 0.501185536440199 0.49537641677674 0.483897714909525 0.489259143887382 0.48400167653461 0.482721150806398 0.48290235229985 0.483410216577513 0.482447099489398 0.482301076090494 0.477892627694249 0.475124745249896 0.474122926994537 0.478053804851021 0.480373349740308 0.480746951869454 0.485913213994126 0.485063151120391 0.48499928247461 0.483370308695604 0.484297566485901 0.49492431881153 0.50464849580614 0.514129496698485 0.513813122919855 0.520941344611112 0.525283637178173 0.522844545397159 0.529784484820821 0.530749606801045 0.529182662477095 0.527841496885707 0.527083159559972 0.537822331727836 0.536742774290696 0.539599213145932 0.541384414686833 0.529635217627857 0.531843665785755 0.521578443806493 0.524319328072535 0.52696157226855 0.526887438112747 0.523697225738646 0.523636669903041 0.513142353002726 0.509766088649936 0.509980831545672 0.50057599757245 0.494116020521121 0.488751457261888 0.475890626610485 0.468681617023609 0.457360467961858 0.451740544266707 0.446144032976954 0.441488799493745 0.442294675556239 0.436972590753638 0.430346516373773 0.420682066194799 0.419042313902519 0.415222360208859 0.412279983279428 0.408031768122919 0.392762613795345 0.386271796121593 0.382489564691197 0.376158159268942 0.375966165271176 0.377445481323911 0.383851176668999 0.388336327439168 0.3969683508738 0.407939167553276 0.43448549974519 0.438480917186796 0.418573967975637 0.43746690611242 0.482862067150129 0.525364342199789 0.57226656315706 0.581895479064776 0.549624841282729 0.580754358382902 0.586036596534439 0.584418836090332 0.57251833189749 0.574689081717746 0.579754274600969 0.576068003313879 0.565536065292496 0.555748529152413 0.58358120063651 0.576146918291896 0.570118490603647 0.552630319536129 0.560184674360462 0.56616586935809 0.5505345215762 0.550071656546111 0.543349998708978 0.546083778460923 0.552138207984738 0.544388175482548 0.547038555363808 0.556054797544975 0.565519345402605 0.582396911873431 0.582269638908116 0.56473037812183 0.556276133501417 0.539133917674432 0.537405345066456 0.5341428179065 0.536161328483703 0.529540405154238 0.530842253080936 0.530961937462255 0.526151693735419 0.528908151687311 0.526975963319845 0.528483297863596 0.530591087015127 0.537189752117135 0.569929179330444 0.599719489543224 0.590489490876681 0.555716348181133 0.533570700302236 0.518701594839969 0.512351415000938 0.511440904851262 0.493808533599392 0.490093882740403 0.484615030387507 0.482866907826211 0.481638921649473 0.481331708150069 0.471532944209435 0.46174917126386 0.456095852611117 0.454147676200208 0.457705947805878 0.460196751986762 0.4694491327008 0.482989518839172 0.49403049889913 0.506705812911864 0.50310831813628 0.502073162744493 0.489387783602411 0.485073355250534 0.688069749249456 0.643306423470654 0.446341162681156 0.436124422021457 0.45067178597471 0.453602265854728 0.481196624876 0.535890654670189 0.585455182513698 0.596108188636496 0.664938436452442 0.703564102308179 0.7597399447531 0.768638229007065 0.762579777453112 0.706457984881224 0.683377136066608 0.653058874141675 0.474495197109293 0.433256710991991 0.460335470075862 0.424457363158274 0.421899387561243 0.496778457721816 0.600741453788827 0.51776055175925 0.509315985168868 0.447455953730529 0.411086753197263 0.39069056182655 -9999 -9999 -9999 0.387186737803589 -9999 -9999 0.380429820908044 0.399700748226598 0.519263007217347 0.666497375805227 0.84130511351464 0.734464735155952 0.724116512627556 0.705968193743278 0.735479748056558 0.715630995667464 0.642297536378582 0.689904572784665 0.544618669650714 0.646077074945604 0.708619624905533 0.69293085537569 0.687276932672565 0.693630673971545 0.694311113517685 0.68909952216986 0.657538564924841 0.662749247795371 0.665169268591404 0.661442966344082 0.621344637538296 0.578880288795664 0.563403630636268 -9999 -9999 -9999 -9999 -9999 -9999 -9999 -9999 -9999 -9999 -9999 -9999 -9999 -9999 -9999 -9999 -9999 -9999 -9999 -9999 -9999 -9999 -9999 -9999 -9999 -9999 -9999 -9999 -9999 -9999 -9999 -9999 -9999 -9999 -9999 -9999 -9999 -9999 -9999 -9999 -9999 -9999 -9999 -9999 -9999 -9999 -9999 -9999 -9999 -9999 -9999 -9999 -9999 -9999 -9999 -9999 -9999 -9999 -9999 -9999 -9999 -9999 -9999 -9999 -9999 -9999 -9999 -9999 -9999 -9999 -9999 -9999 -9999 -9999 -9999 -9999 -9999 -9999 -9999 -9999 -9999 -9999 -9999 -9999 -9999 -9999 -9999 -9999 -9999 -9999 -9999 -9999 -9999 -9999 -9999 -9999
-9999 -9999 -9999 -9999 -9999 -9999 -9999 -9999 -9999 -9999 -9999 -9999 -9999 -9999 -9999 -9999 -9999 -9999 -9999 -9999 -9999 -9999 -9999 -9999 -9999 -9999 -9999 -9999 -9999 -9999 -9999 -9999 -9999 -9999 -9999 -9999 -9999 -9999 -9999 -9999 -9999 -9999 -9999 -9999 -9999 -9999 -9999 -9999 -9999 -9999 -9999 -9999 0.718246120195286 0.695139699962855 0.667051119310124 0.608118300967191 0.580056437053192 0.569829853271711 0.571819924281817 0.582135683270877 0.565895136509693 0.548284508567833 0.521357887117011 0.50743817035229 0.492906287789742 0.493437798758362 0.492346611188413 0.491257036635986 0.490647165784109 0.48854715539733 0.487374126433809 0.487278605000008 0.487154641921385 0.487291602448232 0.491468071976508 0.485211604861909 0.482951776961891 0.480094255754031 0.479687329100092 0.476342446517542 0.467806964484771 0.471638613893577 0.468121288519793 0.473544497758058 0.486437087592464 0.497332853629982 0.500308348076788 0.497898510359205 0.499392075020609 0.490512037827689 0.489691732858903 0.479633618827812 0.469522828966091 0.46731707123273 0.459218320541837 0.451385218619316 0.45112605937425 0.446176399063062 0.435024894397067 0.431157085817673 0.425754003757415 0.418004536253405 0.419191853420182 0.416947895561096 0.41591107510492 0.423171679200729 0.42779482617802 0.436100818937246 0.435835118119228 0.439715933468132 0.445576382070218 0.45237492292253 0.452484506441968 0.461447801456281 0.463559226671849 0.470339504337423 0.476580151288429 0.467788970026966 0.463030584194 0.461136767336168 0.470655758030557 0.479500230848028 0.485139287709713 0.492930037727396 0.497956465934332 0.49995658120048 0.503959862511831 0.499320053810502 0.509357089723605 0.510426411602021 0.51793024962904 0.513698495935514 0.513178525741717 0.519556294275981 0.516490724532126 0.515797282728144 0.518320622807987 0.515244332562114 0.519829969891733 0.506047378270715 0.505435238117329 0.501583170232269 0.499829284396386 0.494657205300116 0.491832168114057 0.4916612707199 0.484446691548546 0.481036523888747 0.474168018430747 0.472536025335607 0.476931585830976 0.476373589675044 0.477388986848357 0.469269898831687 0.464215770836549 0.459017222375682 0.458195978358686 0.458365731208885 0.455327096236643 0.462005934041032 0.465745067215947 0.471008072051436 0.459968530899204 0.45699424292805 0.445983064545692 0.443013457902331 0.465179113580327 0.471079549026309 0.473689896569298 0.473799706007442 0.477133768678872 0.480702675680197 0.487193476594728 0.484802454655448 0.488619144758073 0.488374367741288 0.490398219242559 0.492149353530389 0.491229941771939 0.498708130021949 0.50138868518249 0.503858818618594 0.511064563651291 0.50350429166678 0.506659040211156 0.495834432353141 0.483536370991972 0.4769564510465 0.475991392385155 0.467870825073086 0.474752241067208 0.479515933219947 0.484715129504824 0.490984847673482 0.499641285918453 0.501528950469102 0.490509699271649 0.481789827109336 0.473450112560991 0.467522992207638 0.472547035178036 0.482836827937744 0.496824319890935 0.516237606039495 0.525021969746725 0.494396036614599 0.485864253446239 0.494408307196215 0.513649257378802 0.515583377783898 0.508066112061753 0.494982699751829 0.493926784041868 0.485200742639754 0.478015760442297 0.477019470887545 0.483624634966829 0.489615201238213 0.493055185396269 0.505144013348653 0.519911970280174 0.530008876251426 0.523788318925584 0.512997840801496 0.502912302645741 0.494944392527314 0.492562939851695 0.493858596037287 0.494480996854204 0.493342540274067 0.498359854278481 0.497975401508618 0.499959332408564 0.49644169085999 0.492688879688905 0.495619064471902 0.49839032865565 0.496698934010912 0.501779218647016 0.498810297060224 0.5013122938158 0.499102230430082 0.497076765541427 0.497591101725533 0.502294040552867 0.514635057321665 0.513704755254218 0.517298344603028 0.508326244038802 0.515494549974989 0.509080600545209 0.508752313970935 0.503777079461923 0.506731246074162 0.503693198876041 0.503960047681461 0.501793748602605 0.501505646332403 0.515915626370002 0.504282350797604 0.505803220097365 0.507691666475296 0.496147650502526 0.496990985584696 0.499614020889729 0.500562140470654 0.490921189177151 0.490588750582192 0.490255499515893 0.485911246109196 0.485900075951586 0.47743372471801 0.471561365778543 0.467731174481115 0.456612731125974 0.457941065160146 0.45040206326626 0.44495009360575 0.435627990878127 0.434590179876101 0.428973829793634 0.423811852001639 0.419385619910429 0.412420079675374 0.407891324308139 0.401363456613159 0.395108357113133 0.394819892097311 0.386262527462794 0.376909411983358 0.37084013172697 0.365810278757511 0.370906579548349 0.372095427952163 0.375344056491795 0.386556980601559 0.401403675121866 0.415320098724343 0.444973159594812 0.449402273302765 0.419142680857307 0.436660766076396 0.475197127244084 0.520710826730265 0.577298983368255 0.590958932180221 0.57054640296265 0.581386786615543 0.575738056227429 0.583483882094103 0.586407223895491 0.585252279169552 0.580437833939121 0.586317164830807 0.58996856365921 0.574362198697984 0.571972218420809 0.576616219910325 0.551409993685393 0.562492141723501 0.556418535147151 0.550918531336681 0.550892926529625 0.541714491289031 0.539823291454091 0.54052322858258 0.538036645808513 0.541707813693017 0.545231287450718 0.550615424676599 0.56450803498951 0.577374674533244 0.582602261396574 0.566268852934929 0.555781128846133 0.547885603175885 0.542435181021747 0.540694609774587 0.538077391323664 0.540962697334451 0.541097463017241 0.543675619001342 0.545083403731388 0.543461635699218 0.547737335507073 0.540985842727954 0.55469779102713 0.571046403974957 0.587297228778625 0.592256478479884 0.56537066967632 0.53314115751412 0.517892327866457 0.513898337515616 0.504080802443265 0.49673154774637 0.492205478799652 0.479891724083512 0.483829993632858 0.478042596251941 0.476314998580845 0.472057831494395 0.466109089590253 0.46152392281628 0.458179165932734 0.45514302648063 0.44886366310355 0.4565137412458 0.467882213640935 0.481803443325944 0.496686043569326 0.508607908419815 0.510559490127563 0.501662431305496 0.491728390409712 0.488808825141732 0.608041816103961 0.763739719666545 0.519134843187835 0.453489806301299 0.484388700965743 0.481537250357886 0.571091693930563 0.752990434844846 0.552393721424473 0.552744676498007 0.612071446602146 0.792265488558504 0.776794687866908 0.784231263331691 0.692540595545628 0.741556827196941 0.670216828151956 0.690382856317548 0.493243986717963 0.437957502474609 0.467759800887139 0.454224964793486 0.399273318476957 0.415361212233584 0.452758547383341 0.551418457573734 0.627350093531084 0.607413486179911 0.462438578328011 0.398584852350939 0.378149828034359 -9999 -9999 0.373493760665346 -9999 -9999 0.373477339517337 0.39263469833089 0.498880044590257 0.587844694518765 0.789747503837859 0.79073447069172 0.803711965663159 0.759429602837869 0.740129714313923 0.703296269243947 0.699022639300753 0.692476184280057 0.69306486161857 0.693086447661872 0.699974212736329 0.689225384274565 0.711486585904119 0.694711203669687 0.690921764659451 0.658888897784893 0.592628161846599 0.576173417753108 0.578539856628235 0.574590668555229 0.565794706932624 0.558447140186328 -9999 -9999 -9999 -9999 -9999 -9999 -9999 -9999 -9999 -9999 -9999 -9999 -9999 -9999 -9999 -9999 -9999 -9999 -9999 -9999 -9999 -9999 -9999 -9999 -9999 -9999 -9999 -9999 -9999 -9999 -9999 -9999 -9999 -9999 -9999 -9999 -9999 -9999 -9999 -9999 -9999 -9999 -9999 -9999 -9999 -9999 -9999 -9999 -9999 -9999 -9999 -9999 -9999 -9999 -9999 -9999 -9999 -9999 -9999 -9999 -9999 -9999 -9999 -9999 -9999 -9999 -9999 -9999 -9999 -9999 -9999 -9999 -9999 -9999 -9999 -9999 -9999 -9999 -9999 -9999 -9999 -9999 -9999 -9999 -9999 -9999 -9999 -9999 -9999 -9999 -9999 -9999 -9999 -9999 -9999 -9999 -9999
-9999 -9999 -9999 -9999 -9999 -9999 -9999 -9999 -9999 -9999 -9999 -9999 -9999 -9999 -9999 -9999 -9999 -9999 -9999 -9999 -9999 -9999 -9999 -9999 -9999 -9999 -9999 -9999 -9999 -9999 -9999 -9999 -9999 -9999 -9999 -9999 -9999 -9999 -9999 -9999 -9999 -9999 -9999 -9999 -9999 -9999 -9999 -9999 -9999 -9999 -9999 -9999 0.703398345096989 0.701749304484305 0.684336235466935 0.610287163093505 0.578474263196602 0.575684913287243 0.574329835859749 0.577272530219479 0.567453353184218 0.545099594050636 0.519834176890387 0.507033138552687 0.496533378082362 0.493553406918818 0.487479996150864 0.489509293268046 0.492414085802458 0.489637321921533 0.493152137847586 0.496143785976503 0.497708396658619 0.499409620345298 0.497409447606721 0.490685671792639 0.488843667365202 0.483900324393331 0.480561009765652 0.473223877504416 0.471706868112235 0.476067312403735 0.47231840512873 0.473831180006296 0.480195836205036 0.504436883690723 0.498354061536485 0.497893384867471 0.493836409173351 0.488752435282336 0.487166402547011 0.488234606840768 0.476091141317155 0.470208029251151 0.465135596614946 0.46145088278843 0.455644318458294 0.445546931763974 0.440627002978426 0.435163753126176 0.431203578629886 0.42334830126889 0.413676640611511 0.414749825620281 0.420637799613443 0.42453632249506 0.42731319285623 0.435845525875391 0.438183625833668 0.4382382871387 0.445333333341855 0.451448901393389 0.458498438856915 0.462711645468582 0.462055773776889 0.471814905033689 0.481892551226465 0.471511562441613 0.462316135201281 0.461572573498026 0.464202181895276 0.471066008545916 0.473634275240017 0.477741792109952 0.47623339300568 0.485714599134197 0.493136609354469 0.496199639534731 0.505373501972012 0.50094202847668 0.504875132046804 0.510321225171583 0.508052765349294 0.501459502421964 0.508031305280125 0.505077937647944 0.500451243606238 0.502944606577734 0.505326868435543 0.497318030746882 0.492665351384228 0.491887720772771 0.491250014686452 0.491209355381146 0.487025365948906 0.489341513799178 0.489086047025622 0.477558658206514 0.478613441369723 0.46783746082035 0.467806260112103 0.464826255613156 0.4660264061043 0.458805868783489 0.455935240295306 0.454588185650805 0.448039180642876 0.45570548458802 0.447056713503418 0.451226184953521 0.458529232670208 0.447879582343537 0.450972940997752 0.442661926214723 0.433494195458955 0.441581754244342 0.475797619256364 0.460295150198772 0.463473847405856 0.469915938300633 0.47666087349933 0.480204328747064 0.481727924962032 0.484270116944238 0.479945500604058 0.482022448773786 0.474010684953174 0.479112924720565 0.481207961023425 0.48197752190405 0.481267885488594 0.486483245670066 0.489125202367548 0.485028462293596 0.477722294330986 0.472109343523043 0.466409756752812 0.466371045233911 0.460235416918065 0.459624172013792 0.464764913572169 0.470179768282432 0.469370411126617 0.477528503193259 0.485725589090284 0.495442186723987 0.477301909110754 0.462439874300191 0.459607785802345 0.453592935318954 0.460586981572304 0.471632557359458 0.481300476612269 0.498527252452715 0.536517135513121 0.500517064817859 0.484846676052693 0.484010733235936 0.502381175173507 0.518240173561178 0.505105508389085 0.49455885211161 0.484091662483237 0.476534585736727 0.468665603621846 0.467109685252089 0.468951627561001 0.473774189315787 0.479829626715758 0.489596852569968 0.494657895673788 0.513882598347567 0.528907671638214 0.525437046490109 0.505754107503083 0.507748700772209 0.504519500376538 0.504672229270768 0.510166351026879 0.516454217486889 0.51866331535121 0.516657030701927 0.523146628482489 0.516670136252463 0.516933931602537 0.512904063868248 0.517266525368494 0.512294346196587 0.513176160865909 0.514877293862528 0.512328165792446 0.511194475697112 0.507750796466353 0.510583484571427 0.515509558100369 0.515962969546362 0.510523660935035 0.505682818008318 0.505053671536562 0.502686665252477 0.498269156188261 0.485085492208342 0.494304982008749 0.492888965654249 0.49157060184172 0.492549647258528 0.491422535671121 0.490227488530474 0.488734908794112 0.48026457753861 0.479915846229519 0.472055983302059 0.472253743913235 0.475833177547966 0.46961719296973 0.465800758921342 0.470346957733219 0.471455825841523 0.466116831241228 0.466555636619966 0.464344279158966 0.457101355617775 0.453209390143272 0.450773195809767 0.442104221506808 0.441252148065243 0.435310449798515 0.42676054776073 0.425618167736815 0.425367462795924 0.421810133597037 0.418146100845599 0.408047664683667 0.405882394443384 0.401804275088203 0.396203605646183 0.385210736242966 0.384467078261266 0.376166496353681 0.367630690171293 0.36347036515857 0.359386398494519 0.358255961784736 0.367326945012772 0.38350806289998 0.391947908502492 0.414161229626069 0.43727124442655 0.47031260268628 0.51035592930418 0.442687767130915 0.428964688795882 0.458426103202977 0.490318485228452 0.54174579089568 0.577700515812827 0.583984977133398 0.582771468514986 0.585992385162135 0.580452059336616 0.581906800357345 0.576779845253976 0.574027296063905 0.590152500864046 0.575907573507572 0.58474645878369 0.575847162663348 0.564334916161956 0.553893288051911 0.550642372196758 0.537193593887968 0.548415568470201 0.550302395008647 0.542563225505309 0.533412838145161 0.53431232003089 0.533437443305841 0.53425978341594 0.538336351572913 0.541061017573802 0.552842032498608 0.56438785667415 0.57909855241596 0.568561752308147 0.563137564697821 0.55486934018984 0.546574527687391 0.54963126315005 0.549988433990446 0.553097871793602 0.551419271612053 0.55401227463679 0.556575718387567 0.563282992009636 0.569875910832512 0.567314314154001 0.579269842769445 0.595414557639422 0.579641723891611 0.556356227984979 0.535427679013586 0.516148696374624 0.504909442126422 0.491842232066232 0.488161010500554 0.485027139008808 0.479559061605887 0.472807900717815 0.475623774515579 0.470648662041826 0.466574828497584 0.467295578040948 0.466717916497718 0.457453673955004 0.457998825384216 0.457109628303185 0.456805140507664 0.461412865947168 0.479136606370867 0.498723996823752 0.50713670668591 0.515134076237449 0.516471242962812 0.5058452011211 0.496649107406956 0.518962288039238 0.775922260723538 0.660772460121726 0.593679338187453 0.50886405246687 0.548851503334309 0.670470446186666 0.560806491749982 0.634824942318917 0.723648068344744 0.502759494469798 0.547523493571142 0.653031383809109 0.786726752867166 0.781973808710355 0.705484894022466 0.726651766398747 0.676167120645966 0.720272918640674 0.570410519502778 0.445071733170019 0.435207613952791 0.424644789106612 0.40069498305148 0.417856082139817 0.414082855246474 0.469947717749515 0.671492112309497 0.73415134276755 0.476233329643935 0.412470463332414 0.378033190045341 0.369623863868534 -9999 -9999 -9999 -9999 0.375130406355269 0.398398033064023 0.468085398513233 0.558831493025786 0.807962033108123 0.733082400924591 0.787064146382404 0.678745316757913 0.616090090437328 0.600145588731778 0.678761090307523 0.692846477189741 0.642326818853659 0.630278279258275 0.61192196727328 0.641884616920656 0.684182842749457 0.582945792839926 0.563837684760637 0.561806823306515 0.556315968173733 0.553427687085613 0.549733568869395 -9999 -9999 -9999 -9999 -9999 -9999 -9999 -9999 -9999 -9999 -9999 -9999 -9999 -9999 -9999 -9999 -9999 -9999 -9999 -9999 -9999 -9999 -9999 -9999 -9999 -9999 -9999 -9999 -9999 -9999 -9999 -9999 -9999 -9999 -9999 -9999 -9999 -9999 -9999 -9999 -9999 -9999 -9999 -9999 -9999 -9999 -9999 -9999 -9999 -9999 -9999 -9999 -9999 -9999 -9999 -9999 -9999 -9999 -9999 -9999 -9999 -9999 -9999 -9999 -9999 -9999 -9999 -9999 -9999 -9999 -9999 -9999 -9999 -9999 -9999 -9999 -9999 -9999 -9999 -9999 -9999 -9999 -9999 -9999 -9999 -9999 -9999 -9999 -9999 -9999 -9999 -9999 -9999 -9999 -9999 -9999 -9999 -9999 -9999 -9999
-9999 -9999 -9999 -9999 -9999 -9999 -9999 -9999 -9999 -9999 -9999 -9999 -9999 -9999 -9999 -9999 -9999 -9999 -9999 -9999 -9999 -9999 -9999 -9999 -9999 -9999 -9999 -9999 -9999 -9999 -9999 -9999 -9999 -9999 -9999 -9999 -9999 -9999 -9999 -9999 -9999 -9999 -9999 -9999 -9999 -9999 -9999 -9999 -9999 -9999 -9999 -9999 0.695373102871009 0.677452178056948 0.656959986781312 0.609788387973803 0.585258428174657 0.567320340704871 0.569366062290996 0.570021767175149 0.551832299647542 0.534775284206478 0.52317462621674 0.512787346016288 0.510894074182711 0.503613528130302 0.489151679603483 0.493471565924002 0.49360476935547 0.496346730396979 0.492755259040764 0.502251614766224 0.505649206404416 0.510328312725957 0.50030795399667 0.495308544352881 0.48580896543295 0.487353195701209 0.479891834457733 0.47510173820491 0.481912171025637 0.477741124105869 0.474093323912494 0.476585641833565 0.484792857002308 0.487419995419509 0.499008965518785 0.491086215374025 0.486276302862019 0.492179881486887 0.487177309647966 0.483396603397569 0.487878174005191 0.479106090762478 0.468729028080295 0.465418719024504 0.463908655534871 0.451349156623289 0.446103781466145 0.443542777043971 0.437098811851308 0.425273022163732 0.416757122069041 0.420089775338385 0.425258783351678 0.429207159436816 0.430947274866729 0.432009300930018 0.438717669409936 0.445740103602177 0.447454533542174 0.458710036450076 0.463266940016124 0.461084280110742 0.469464251485494 0.471989599743453 0.477996028775868 0.470672003097562 0.469496702645462 0.459509699375551 0.468375317833486 0.465389912902689 0.468892394674629 0.471594708708744 0.470549350961406 0.481710635001945 0.486810695494389 0.495623920906326 0.496898418340803 0.492997340588908 0.498531492491666 0.498578132316459 0.49529351420365 0.490203804026276 0.492002458684553 0.492128355818503 0.491382752192109 0.496674419569276 0.495864579905888 0.497275747371102 0.496347677834482 0.489481400082036 0.494493256919728 0.494602694950815 0.487775346982497 0.489757368531378 0.489958002113376 0.480414739246728 0.476670345305253 0.465510053091768 0.458437552039536 0.45956510538536 0.455296659360104 0.453598957772811 0.449924425475994 0.447643902138281 0.445909559566131 0.448582843951527 0.447913463244138 0.452288841232794 0.446195375132528 0.44187142911247 0.439967231881392 0.437533101415638 0.434611231668199 0.438165437364947 0.44594302074835 0.45077897546816 0.457058973461988 0.460784268919381 0.47775871917949 0.47761459394525 0.475206897765204 0.476341332607313 0.479938366345424 0.477896113575509 0.47728117822375 0.4745901185921 0.474277652128081 0.472311066076069 0.472457872635651 0.469520029262157 0.465084930427661 0.456095940908531 0.452181564411768 0.450336932585817 0.452585585598266 0.45371552466341 0.452115114941972 0.452932162759976 0.45234792330673 0.45559713148927 0.464153593495698 0.469079030591608 0.467573678558029 0.471402673409292 0.462944362547201 0.454763152240968 0.448815708570308 0.447388458738783 0.44875698088202 0.460728673458473 0.474796219452602 0.49126001242005 0.525659595508731 0.509041649439709 0.483705320813576 0.484847572269448 0.490408210596366 0.506826548123781 0.507026683740251 0.486456452990682 0.478663497640035 0.462785004386377 0.459047496124118 0.456607632370877 0.455215332794627 0.462845971467026 0.46855935461429 0.473574636009602 0.48429489520539 0.493971397663858 0.504198090389994 0.523869250531202 0.523818702334411 0.517643819054396 0.521170490013648 0.525867192707945 0.530596287943625 0.534713259779251 0.538810271003656 0.541619473725352 0.539177985976661 0.539951223159037 0.536108763793292 0.534111671446094 0.532662548782559 0.529002130143657 0.528186709836038 0.52480912003372 0.529640399741039 0.518273695488631 0.514685563162962 0.509764634326072 0.501118767519329 0.500306707620675 0.506071120085309 0.514145770384446 0.501136446464984 0.497374684842906 0.485140716171394 0.482195394988692 0.483359001959515 0.477574543487384 0.476151307793976 0.469850765343209 0.468607314231909 0.466321212599339 0.466953126192092 0.468165016441497 0.461207469598382 0.452555574508213 0.452569776862573 0.447350379500766 0.44985875008022 0.45145161173203 0.452410330782187 0.452647320897786 0.450305657153916 0.449481674530843 0.447219766775665 0.442100157046037 0.438396989213909 0.435524928774524 0.433443573563942 0.434104741678704 0.428844602473848 0.422327436825741 0.421859633595814 0.415476811078141 0.414073003726435 0.410419745310498 0.401003473462674 0.395263827214079 0.392023530629997 0.385016999865718 0.377607815202126 0.373388065008985 0.371979656074226 0.357757922781956 0.351799485264247 0.349172878051825 0.353601476147763 0.364913689670846 0.384093400545259 0.403268933936386 0.430282660588201 0.458532836822336 0.497944970392056 0.538113786764127 0.482557545533177 0.434538553408435 0.443523647563988 0.486483533213385 0.522672157903764 0.549823577052965 0.578606697835527 0.575385126251785 0.575530180591701 0.581126616406636 0.576289546827874 0.572584481723908 0.566871513153802 0.572962127863231 0.575150519911394 0.577084388765212 0.563268091415593 0.564191150290774 0.55634266221148 0.548142938796053 0.535267585841047 0.541150704125238 0.548031104729877 0.534677410770458 0.531004811695411 0.529821312348603 0.524236910737115 0.529513654928436 0.527305799381545 0.533333790882897 0.540579349476996 0.547759621547707 0.559463396533314 0.572528006198308 0.569144266409616 0.56595841081983 0.563138462133655 0.560082380583194 0.561394156609966 0.564167923728585 0.571936392928019 0.577309421151678 0.578847928587558 0.579309095110796 0.586353813768555 0.593236211731126 0.579580134014497 0.562483229262379 0.54661922710578 0.524904463316133 0.516327724029895 0.497156835103059 0.491330256663597 0.485065584617546 0.47753168450664 0.470801581404126 0.474059139309264 0.463245050604807 0.460073150120368 0.461377471655088 0.465317413483735 0.463217592874739 0.464878037490945 0.463178957765592 0.469595461696752 0.474914361453808 0.476432178100119 0.480738289997569 0.497589889744393 0.518326222966774 0.527430634008208 0.525092664660725 0.524768124792517 0.512563085292066 0.507836264072481 0.502401640209771 0.510306423206173 0.774221720837884 0.665161177040672 0.752419410920003 0.743136877855382 0.431063414419794 0.252391474953491 0.277761735685048 0.812786027515944 0.495350801415336 0.591730495446834 0.662752638350597 0.795149237183814 0.774388094956434 0.725112578169267 0.685475031369385 0.694130450559673 0.716109691205226 0.603048754328981 0.467730427029812 0.440258711780507 0.416556578062717 0.40410142669 0.464150090979575 0.404646539088967 0.438571848312655 0.704915561575992 0.662300912768778 0.46998482127333 0.42602929118241 0.384677152487068 0.371795229629684 0.360372453017415 -9999 -9999 -9999 0.377678977142116 0.402404478245737 0.451115065350278 0.543807284378355 0.736187543069305 0.770655560935538 0.74515938817477 0.747767897847332 0.561144651350013 0.533714865421404 0.546051239408995 0.544365962557815 0.548665235555998 0.566718112482104 0.557396200414734 -9999 -9999 -9999 -9999 -9999 -9999 -9999 -9999 -9999 -9999 -9999 -9999 -9999 -9999 -9999 -9999 -9999 -9999 -9999 -9999 -9999 -9999 -9999 -9999 -9999 -9999 -9999 -9999 -9999 -9999 -9999 -9999 -9999 -9999 -9999 -9999 -9999 -9999 -9999 -9999 -9999 -9999 -9999 -9999 -9999 -9999 -9999 -9999 -9999 -9999 -9999 -9999 -9999 -9999 -9999 -9999 -9999 -9999 -9999 -9999 -9999 -9999 -9999 -9999 -9999 -9999 -9999 -9999 -9999 -9999 -9999 -9999 -9999 -9999 -9999 -9999 -9999 -9999 -9999 -9999 -9999 -9999 -9999 -9999 -9999 -9999 -9999 -9999 -9999 -9999 -9999 -9999 -9999 -9999 -9999 -9999 -9999 -9999 -9999 -9999 -9999 -9999 -9999 -9999 -9999 -9999 -9999 -9999
-9999 -9999 -9999 -9999 -9999 -9999 -9999 -9999 -9999 -9999 -9999 -9999 -9999 -9999 -9999 -9999 -9999 -9999 -9999 -9999 -9999 -9999 -9999 -9999 -9999 -9999 -9999 -9999 -9999 -9999 -9999 -9999 -9999 -9999 -9999 -9999 -9999 -9999 -9999 -9999 -9999 -9999 -9999 -9999 -9999 -9999 -9999 -9999 -9999 -9999 -9999 -9999 0.687647188865434 0.671872833119831 0.636450893228258 0.601053916202727 0.57371764226357 0.567086059218997 0.556192742197315 0.55137368317609 0.540805008085745 0.529446686002525 0.517186892090944 0.514130786147014 0.519119803995921 0.508746159339809 0.501358123719108 0.499170421701726 0.501290012657348 0.504134267089431 0.50643025439775 0.504728022745533 0.50510776862714 0.504026457180383 0.50264190296269 0.496190821466962 0.492956010377014 0.485838080264048 0.480084716910944 0.482371860793285 0.486383036416743 0.478565526758494 0.474413188526149 0.479365161902316 0.479774447531792 0.484874849954824 0.512140647214488 0.490130261477439 0.490537613455392 0.502681585419115 0.48815335768451 0.479483752015561 0.480507578895532 0.479935806236634 0.471184019111975 0.467456498554392 0.466213632949346 0.456999039057873 0.453205138254145 0.448870893764233 0.439656614295727 0.429833468839902 0.426179103552393 0.428383045463756 0.431729901423119 0.435858625063097 0.435115208805995 0.436036054435835 0.438815606922698 0.445308733570285 0.453035087763493 0.457423603456487 0.459786720931443 0.46330357158938 0.46644178723124 0.468373433077536 0.473127890013473 0.472938224456849 0.469519684303961 0.468991230261263 0.465147449232494 0.46664001950346 0.464604067400874 0.46676513002797 0.469443315039535 0.47637133079917 0.486686593511367 0.490123145871513 0.487786534308221 0.494619844185106 0.49173242825789 0.486892766987388 0.486955177068921 0.479977752345681 0.478602931736386 0.47495575797594 0.483014458133398 0.485777169811711 0.492327271365132 0.492500935145342 0.488517849785152 0.487680068666856 0.483683127415797 0.487186388970341 0.492137098349545 0.492468072992242 0.489001247722593 0.482943429947797 0.473647067853458 0.467382434764944 0.46052164863975 0.457178789832501 0.45443180113392 0.450695062545029 0.444936254544157 0.444966509825719 0.441508077849189 0.440882693906014 0.442526622271693 0.436538589221538 0.441703914053685 0.443418443584888 0.438475251270264 0.441347309427553 0.437975319833656 0.438883305830753 0.440294891703463 0.45013564214701 0.449771076370583 0.457128535433618 0.465119134619839 0.471580027635049 0.475066095574401 0.471641313494137 0.473206901319176 0.466634392803532 0.467130185058925 0.464855456540755 0.465632186432328 0.45660684357399 0.456133389206037 0.455251645522969 0.448030997710149 0.442364059774313 0.433369870839846 0.438396758553488 0.441984755529401 0.440362022755712 0.444325486229714 0.44445883975443 0.444676399368668 0.449212430934384 0.451091013767851 0.453796454514092 0.457857185874877 0.457154114066143 0.451861576155194 0.447073887428441 0.441075644763011 0.437629003997939 0.445895576663771 0.454475654936563 0.465987135074634 0.481461355305747 0.514902654964845 0.519789453503077 0.483374353010743 0.478612030865611 0.491320191844056 0.510040822720663 0.502023227136745 0.478054816552046 0.463753204000363 0.450935581508464 0.447788220727296 0.443613367541752 0.445561350647575 0.447032658187971 0.453638391349028 0.457936706539198 0.467004916530477 0.468600600380234 0.486168472138913 0.496340996645539 0.508249454952073 0.518859902544078 0.515315086442475 0.509125200853755 0.513663648327072 0.511040592498231 0.511572647113259 0.513589962090911 0.506685143299146 0.513928299159789 0.506110028797246 0.510669058687158 0.507227141015956 0.504789707749114 0.509641863078542 0.503344320154091 0.501413691160325 0.501088329726263 0.496335292187792 0.494725425826962 0.49014388375241 0.490974453512837 0.499267255760912 0.503533498935117 0.498619354634071 0.487676034710912 0.472185355512295 0.468337424552353 0.470393756673594 0.466364981402842 0.458204711155631 0.454619053652887 0.454805883645965 0.456117460320213 0.459839356610865 0.449799477683766 0.444191246329052 0.438350488642915 0.430886501469108 0.435461513612691 0.437847241436543 0.43008833416145 0.431729918336815 0.432188702759881 0.430945514377593 0.430617562969837 0.428465153479537 0.426435986293603 0.42544231966427 0.421922844930128 0.422065100905547 0.418924467404556 0.41535175338386 0.413684484548447 0.408500534266231 0.408410902398361 0.409991345288638 0.407004243985166 0.397775212950312 0.387506283327773 0.383682072953731 0.377387501603967 0.37331235871724 0.36838461607701 0.358781786338278 0.348665773942352 0.342632943188435 0.34055867297493 0.350355043347641 0.365857722067935 0.368950404175812 0.392685234081482 0.42102539250497 0.477098503882724 0.572577799815642 0.593904535183617 0.503531863643487 0.433412618965155 0.444281094318783 0.471300360507417 0.504860691344557 0.531410747596476 0.558566884379675 0.564808924903466 0.564158613268923 0.561069214441124 0.566319510116618 0.561392772467446 0.565054399596291 0.555180539962449 0.572489786323862 0.565712402432953 0.562772572151046 0.559379493945261 0.554707243736385 0.550814265542229 0.546719671680546 0.539569708738294 0.539016131913411 0.532941011232592 0.528821245528622 0.518143022309572 0.516659424026451 0.523432453409398 0.528766454331885 0.533650114516379 0.536729380615605 0.545160675226457 0.557902712764489 0.574018197200114 0.577517525396398 0.5838351308203 0.57473619480808 0.579183814335331 0.582442030684815 0.584431586993997 0.590288964532662 0.593524927766317 0.597753781859229 0.596155727151518 0.577946350926022 0.571642899682092 0.554397194598573 0.542139273497843 0.529078601305214 0.511442878931846 0.503247800132583 0.493055852817367 0.476938964872802 0.474331222099202 0.46816684937846 0.459608654101309 0.45887770421831 0.453140423390968 0.452341945531825 0.45230474329352 0.457171329676895 0.463452577585245 0.468470811984532 0.466583623032687 0.471298627023355 0.483144268470499 0.489946058299404 0.507881374355838 0.527518583274789 0.540337292506744 0.544853737216773 0.534030867539523 0.533331847468016 0.52326803903811 0.514236549959548 0.529358002566919 0.546459498272473 0.518432315008194 0.670273806917719 0.70924197197696 0.476317217937178 0.47949768616588 0.407203262597415 0.542516908359652 0.603925235768009 0.543917855214769 0.549776947404832 0.596900647924168 0.699255305897164 0.747907442808187 0.698482841556448 0.684409674160259 0.70068684468504 0.715960321088395 0.668309489407823 0.512971866344296 0.49768275617715 0.449734577649537 0.455904621995121 0.422200501924286 0.400996603916877 0.399942955851276 0.529230265291995 0.460067868311623 0.458947509984275 0.518465462355762 0.444498382095851 0.429716044353855 0.383489438610118 0.357358962405087 0.353367596228067 -9999 0.375030312656527 0.39802804268241 0.441137552495576 0.537748876753111 0.59163764886789 0.6834045639495 0.611356359760213 0.530568461631864 0.519626486344483 0.492904617389156 0.491322403760052 0.506232113077714 0.545385013171719 0.567487815625439 -9999 -9999 -9999 -9999 -9999 -9999 -9999 -9999 -9999 -9999 -9999 -9999 -9999 -9999 -9999 -9999 -9999 -9999 -9999 -9999 -9999 -9999 -9999 -9999 -9999 -9999 -9999 -9999 -9999 -9999 -9999 -9999 -9999 -9999 -9999 -9999 -9999 -9999 -9999 -9999 -9999 -9999 -9999 -9999 -9999 -9999 -9999 -9999 -9999 -9999 -9999 -9999 -9999 -9999 -9999 -9999 -9999 -9999 -9999 -9999 -9999 -9999 -9999 -9999 -9999 -9999 -9999 -9999 -9999 -9999 -9999 -9999 -9999 -9999 -9999 -9999 -9999 -9999 -9999 -9999 -9999 -9999 -9999 -9999 -9999 -9999 -9999 -9999 -9999 -9999 -9999 -9999 -9999 -9999 -9999 -9999 -9999 -9999 -9999 -9999 -9999 -9999 -9999 -9999 -9999 -9999 -9999 -9999 -9999
-9999 -9999 -9999 -9999 -9999 -9999 -9999 -9999 -9999 -9999 -9999 -9999 -9999 -9999 -9999 -9999 -9999 -9999 -9999 -9999 -9999 -9999 -9999 -9999 -9999 -9999 -9999 -9999 -9999 -9999 -9999 -9999 -9999 -9999 -9999 -9999 -9999 -9999 -9999 -9999 -9999 -9999 -9999 -9999 -9999 -9999 -9999 -9999 -9999 -9999 -9999 -9999 0.675455681183052 0.64497182976193 0.608957600783169 0.584010709429514 0.567692245151692 0.558847675131862 0.559022517659812 0.550823142765961 0.538840725753701 0.52604096684718 0.514001042612454 0.509211141662132 0.51074937443912 0.507230932832579 0.507053573833615 0.50651034925691 0.505283313225993 0.502821130004794 0.506451294294835 0.508972102294682 0.50732007322621 0.50211965436736 0.503325465084647 0.499976419162055 0.489977956473139 0.488802363238326 0.485234951783354 0.484031871485983 0.481171465188345 0.480204295184637 0.482204526102452 0.480308403843965 0.477409396643574 0.483513369481739 0.514583422098837 0.498576498574196 0.490749923213239 0.493621026194071 0.494385008689409 0.481393244309913 0.48032374489213 0.476568134684201 0.468060327558409 0.465354516267112 0.463546730402676 0.457398264436448 0.456230757021115 0.456161052003739 0.442003344739182 0.439594857179174 0.436110012227151 0.44477746873946 0.44202258819959 0.441898951443507 0.444562210041472 0.445224544834555 0.447149853787042 0.455518431908661 0.456557397010141 0.462189916853131 0.464763993991776 0.466347651785069 0.466853001490225 0.472886882728694 0.475366992876159 0.473074076933545 0.472868202958216 0.466218887558407 0.465185010853019 0.465521180104876 0.470991678872869 0.469421560222469 0.473070685416525 0.476323657193408 0.48624435594734 0.48919654705577 0.488594365604941 0.48157068921772 0.480977059625261 0.482167822237903 0.475648338946465 0.471020539600293 0.472503188660903 0.474282219390089 0.474338857436905 0.485847707953239 0.488711046104791 0.494110349416874 0.488183043705524 0.486582679268376 0.485923896340675 0.480547305610591 0.485663221496775 0.484265657778638 0.48313054657115 0.478347247884391 0.471694068703205 0.463452528121289 0.458733222260191 0.453783693015196 0.454177111251699 0.448313572629327 0.450111084865547 0.443563864861607 0.441371621154843 0.439446185745368 0.439952767777852 0.44246175720822 0.436499429693896 0.436562367802878 0.434714738574214 0.433855768246411 0.43931769120096 0.437540960003278 0.44461089652072 0.444834901361772 0.446621241852186 0.456312736654947 0.471594879558588 0.475768113734045 0.472675674936337 0.476555730527008 0.472540555975399 0.468517357350496 0.469976034244408 0.459916372770031 0.458489169875781 0.453251944327528 0.450936776638036 0.444941880875641 0.438668271703202 0.429053346055025 0.427832030292731 0.424386077357324 0.429035056418115 0.43292490099184 0.438222987211583 0.440945212898442 0.442162564724769 0.446199606553089 0.445450688798409 0.448395061041133 0.453211057737799 0.451269777224633 0.447919477340432 0.443367945203908 0.44302481515735 0.441376112793246 0.449715089590439 0.454299143510922 0.461284152043631 0.478430479535459 0.497765968987582 0.528922249558596 0.493743881545336 0.48501030073453 0.49732336694626 0.514291779179746 0.485821760588423 0.475158063850727 0.45708730390466 0.444337733207362 0.439987244220464 0.4350679050706 0.430982831995331 0.439120005868446 0.441578237755456 0.447304265889794 0.450884349697663 0.459538109640597 0.463260593436211 0.470892986872547 0.481612942524112 0.481137149243583 0.484768937096726 0.488403914443639 0.483127101563025 0.484508334554694 0.48624416832401 0.487299423874242 0.487242950911977 0.486244405393537 0.48507505959706 0.49085722165808 0.484864008129713 0.489401717611767 0.482611251413297 0.482130299035428 0.482171199893212 0.475839834104287 0.475137064299805 0.471717816598783 0.469983441855876 0.475177978209061 0.48843259445304 0.494690009388059 0.478988624470892 0.477408500036964 0.4654305371371 0.462620526994996 0.45163633914217 0.451996743988011 0.449458708403867 0.449259005800462 0.449829895653549 0.441470356374656 0.440123609460073 0.434502292042734 0.431681188528434 0.429156574822786 0.423062589811743 0.416036326122808 0.41997757085133 0.419416434159959 0.419754238338972 0.423772736282968 0.423279712114228 0.413354549952334 0.417330362274146 0.414112541780047 0.418611767735217 0.411152415907144 0.415663954740865 0.412989751624905 0.410183426592933 0.412058235595456 0.408189525459245 0.407123447028704 0.405672166963052 0.400673908805103 0.395268349290596 0.383507405610389 0.377983130245525 0.372925057293082 0.370910034081925 0.360753784541129 0.350917554659391 0.341637853946944 0.339607779561835 0.338118976900339 0.342497115646103 0.352768906663226 0.3673264816646 0.390942752873521 0.426735140831186 0.487832636167912 0.585848601056949 0.601218349452 0.478775250066671 0.435829357199178 0.447046298915141 0.466936893136259 0.494017801267626 0.518939204197429 0.535006672867054 0.545890290564289 0.54432397634178 0.548367998337599 0.555491795597964 0.549874694426353 0.547805872233741 0.551902821444284 0.563764676908198 0.548649088933151 0.554473684181111 0.548092228240683 0.548163068842872 0.542979912616348 0.536445941578956 0.533112376332618 0.528034195461426 0.527001669334016 0.517091807330045 0.51713999727393 0.517518744980567 0.521822378717319 0.526030098521135 0.527450773855888 0.534158166202281 0.540441792700684 0.556209019585598 0.567516846630242 0.581398303612451 0.589394865899553 0.592117123442454 0.600426483765648 0.596939823120429 0.602271649094859 0.606612684341274 0.613422068810324 0.599242134805482 0.581385580861564 0.562242179685382 0.549982742573638 0.545103654197732 0.532733555275652 0.516531137630587 0.502614034123787 0.493736951812977 0.478454293483174 0.465323280066467 0.461293583722214 0.454519844847697 0.449937001346926 0.444587232868119 0.436446917098337 0.441375710945233 0.448075336386157 0.451679665779585 0.457404367238717 0.468902042506789 0.47317651618488 0.486651317082144 0.489259645894539 0.508713211135542 0.521578804816689 0.539829759783972 0.563203484351951 0.562521396949518 0.548049443611443 0.536258816007304 0.56328252203284 0.555902009770224 0.606377058263665 0.626927061149908 0.599095272516388 0.788059713019973 0.519181571146064 0.716487436077073 0.78805494775459 0.703531407568966 0.778541599500687 0.596761973595332 0.652008909521739 0.656126952128327 0.641590301359074 0.683495230943518 0.598651357805184 0.524464890014053 0.698365004645202 0.727517412033703 0.741906405112456 0.583576913888 0.554225914772059 0.628289787099552 0.482538676529129 0.430740939799777 0.398188003775967 0.395417693800241 0.393248269694846 0.418806253988008 0.404614443877471 0.45436210083113 0.515549275673057 0.48114260943977 0.47591934038185 0.403798568369146 0.355102799560089 0.359565746167054 0.364319680306488 -9999 0.390476916448258 0.420130925703918 0.475062930457953 0.500452851722703 0.487936244904255 0.478892756928128 0.485765311676296 0.473942817320645 0.453466650390051 0.45559432198259 0.466503110239867 -9999 -9999 -9999 -9999 -9999 -9999 -9999 -9999 -9999 -9999 -9999 -9999 -9999 -9999 -9999 -9999 -9999 -9999 -9999 -9999 -9999 -9999 -9999 -9999 -9999 -9999 -9999 -9999 -9999 -9999 -9999 -9999 -9999 -9999 -9999 -9999 -9999 -9999 -9999 -9999 -9999 -9999 -9999 -9999 -9999 -9999 -9999 -9999 -9999 -9999 -9999 -9999 -9999 -9999 -9999 -9999 -9999 -9999 -9999 -9999 -9999 -9999 -9999 -9999 -9999 -9999 -9999 -9999 -9999 -9999 -9999 -9999 -9999 -9999 -9999 -9999 -9999 -9999 -9999 -9999 -9999 -9999 -9999 -9999 -9999 -9999 -9999 -9999 -9999 -9999 -9999 -9999 -9999 -9999 -9999 -9999 -9999 -9999 -9999 -9999 -9999 -9999 -9999 -9999 -9999 -9999 -9999 -9999 -9999 -9999 -9999
-9999 -9999 -9999 -9999 -9999 -9999 -9999 -9999 -9999 -9999 -9999 -9999 -9999 -9999 -9999 -9999 -9999 -9999 -9999 -9999 -9999 -9999 -9999 -9999 -9999 -9999 -9999 -9999 -9999 -9999 -9999 -9999 -9999 -9999 -9999 -9999 -9999 -9999 -9999 -9999 -9999 -9999 -9999 -9999 -9999 -9999 -9999 -9999 -9999 -9999 -9999 -9999 0.652601595178299 0.620279504558283 0.595055505121643 0.572372918170593 0.567108861564442 0.562302237083568 0.554409123797032 0.551471549527652 0.541568870824937 0.532771865683041 0.516152855786847 0.512443003534146 0.511993136267802 0.516671243795386 0.514775254521698 0.517478222031759 0.512594390756934 0.512451164247399 0.509836344261578 0.510745479969602 0.512629940291407 0.506612817462576 0.500066727649761 0.498602783791495 0.490983435598848 0.491808782771417 0.489619315706136 0.482350187527 0.482818167198499 0.480834769573683 0.487315483500734 0.483549757686377 0.484136158841927 0.485762664212575 0.519454366003662 0.508784791346289 0.49548564382564 0.494784595264627 0.495840290074374 0.480689450473847 0.478601267869959 0.475890589404435 0.474898740454034 0.469853584229202 0.463889696755892 0.460016493230059 0.461567904285949 0.463222999131091 0.457156517599496 0.44701207936963 0.452961505167624 0.455616065635032 0.457314133787291 0.462346908315825 0.463646932927352 0.455833852712777 0.458736042527246 0.456331545873584 0.459327224544973 0.462645977006019 0.466960929526761 0.463071248784228 0.470136064204304 0.474744908993467 0.472161625865414 0.474405760211704 0.474202284213646 0.471068293167652 0.466575479415644 0.466759646323508 0.472307042272819 0.47151308730988 0.480886092688691 0.482706472268822 0.492046812494455 0.486534061946901 0.483131861073977 0.480377503636094 0.471132432047955 0.471405539686197 0.467592905958111 0.464016768989114 0.466357667390615 0.469195417275146 0.474801406907008 0.47651798682749 0.480603089514978 0.486571995245 0.481616325186073 0.483464509327249 0.484132510815735 0.484130456846534 0.483763579097377 0.483194520128478 0.476468854447314 0.47638127672008 0.473051754229906 0.46626904959564 0.45548807057178 0.457095269650185 0.450199754610924 0.448582339059517 0.447931605203548 0.444562520647327 0.439099205838201 0.439064531986792 0.441857379015958 0.440273041430243 0.435920559681725 0.432552360334655 0.433683489995466 0.435815730804534 0.437164611043182 0.43953384463621 0.440971412496259 0.449689518010681 0.44727633919142 0.456483970936164 0.466331611327741 0.464359445644218 0.472572992875691 0.473042448952303 0.465691985097502 0.468684118148024 0.46148084386284 0.457924290228296 0.45949740783977 0.450215054269613 0.442075209558599 0.442291228664498 0.433200484902003 0.429125428159106 0.425586946515456 0.427165818795618 0.427453824799323 0.432110194213563 0.4335311516245 0.434679353664112 0.43756270320178 0.442081006875666 0.443832256327298 0.448210495158191 0.44807229868828 0.450782369667902 0.447032009789558 0.449226829418443 0.449687681363653 0.447136864376029 0.448007555444802 0.455404058925263 0.455749426119922 0.466859139643562 0.487658493473163 0.514852161185743 0.524764059303771 0.516488511397406 0.51931119807438 0.497310603428975 0.4769015605322 0.455286126973731 0.444665417455398 0.432993017504069 0.427256462735422 0.422767007745347 0.428371814219641 0.4285229117626 0.433897395279416 0.439552675601315 0.440609580241656 0.443403014255986 0.451398720641869 0.453956287264568 0.458229659235579 0.463188275543747 0.464229354364886 0.464438111393388 0.466258541334338 0.4609575556737 0.460269137334766 0.460919158254143 0.466372850812877 0.464806065036051 0.4670619313719 0.471966617453251 0.46741291104202 0.468171097700217 0.469611099085907 0.469574775234397 0.466331654931572 0.460424732936629 0.456546777825848 0.458209751720844 0.454091085024096 0.464142902571155 0.464763017674646 0.464390686628272 0.466665828729793 0.463326077610543 0.457009200535325 0.447693456675964 0.445350309805443 0.441466747797536 0.440134381978251 0.434308744059014 0.430967964486279 0.424920523276632 0.430069792586551 0.424241457037481 0.419608839562916 0.414538168611933 0.410679098897642 0.41358544803615 0.408420748849679 0.410807000281405 0.4034846313484 0.4035449726949 0.403877685221122 0.410339095525046 0.408003021752421 0.410931917113296 0.403695042837819 0.410495467131215 0.406210274782723 0.405071557864142 0.408330278051498 0.406782918328135 0.404547973389386 0.403716231404771 0.399633117280037 0.393675462419479 0.388462042369512 0.38044884370096 0.374175127014103 0.368148263052383 0.362464631205697 0.355176182195309 0.344554530254487 0.341039175139924 0.336241474266828 0.342799104743512 0.349384796326132 0.363036777315558 0.38276739657034 0.405491535143445 0.441711295719234 0.475151747039844 0.496197899955185 0.509984447434156 0.462891420274712 0.441634208588392 0.444281928118134 0.464553510083154 0.477256352131168 0.503383999208416 0.517752928749478 0.534116135749101 0.541547516705887 0.538338569026813 0.537515961101764 0.54461031005635 0.539765846048268 0.541664034348756 0.545357377165519 0.541821924066339 0.537203037137334 0.540859501219619 0.537271619689408 0.533064674340891 0.529214178428718 0.524486142449406 0.528163565100554 0.515025994601138 0.515747484130207 0.516085261485324 0.515839512431757 0.516938730684586 0.527414867105788 0.529794266290746 0.532415000978512 0.542582200162395 0.555169953293801 0.564351622049481 0.58329827612759 0.594321210722771 0.609255924993355 0.615420950099642 0.615248170721961 0.612680925690277 0.606894266784412 0.602091032219067 0.582748381180742 0.575696720645059 0.55704758632443 0.54724818222453 0.535442104921769 0.523880008550775 0.509370542999084 0.497200853413582 0.47970728340507 0.474621023086611 0.462781607604943 0.451065433753878 0.445266636524453 0.438295332382285 0.431179855474161 0.426130330992508 0.432203130337969 0.441728065141637 0.449604437810986 0.458443792879405 0.469806043348092 0.473831987322699 0.492166029207194 0.49635119161408 0.515637435719598 0.531226238173883 0.546168893948833 0.554340230517036 0.553552469535098 0.55236649642328 0.543461486561979 0.548423186110781 0.572891042413784 0.777434157851391 0.756836757348871 0.796598481731756 0.522933657672773 0.516946928062033 0.807819022182327 0.721841294021659 0.672387080314371 0.632912377212663 0.650578541093994 0.656350876993996 0.716871192829538 0.68882717667157 0.675572930967271 0.547756535161076 0.631423424708154 0.717797359705603 0.730235085679178 0.707213632965764 0.557684840666975 0.570006785757067 0.590435651763134 0.514521357004996 0.458781294400654 0.424732714388532 0.434410995260189 0.44216965880644 0.435420461170918 0.403539788689803 0.476992801889331 0.516493863297498 0.506346478890796 0.468908979110473 0.419585881043435 0.391026733703916 0.374976476331973 0.373991976904483 -9999 0.39768281362367 0.400392849411644 0.420619636346361 0.429884296558233 0.444260380000687 0.434446856509648 0.424009334010265 0.418777491645414 0.428049276591293 0.43801778562973 0.466017671309438 -9999 -9999 -9999 -9999 -9999 -9999 -9999 -9999 -9999 -9999 -9999 -9999 -9999 -9999 -9999 -9999 -9999 -9999 -9999 -9999 -9999 -9999 -9999 -9999 -9999 -9999 -9999 -9999 -9999 -9999 -9999 -9999 -9999 -9999 -9999 -9999 -9999 -9999 -9999 -9999 -9999 -9999 -9999 -9999 -9999 -9999 -9999 -9999 -9999 0.640597330247385 0.733124787962043 0.631217247140209 -9999 0.641319331758186 0.627711825177195 -9999 -9999 -9999 -9999 -9999 -9999 -9999 -9999 -9999 -9999 -9999 -9999 -9999 -9999 -9999 -9999 -9999 -9999 -9999 -9999 -9999 -9999 -9999 -9999 -9999 -9999 -9999 -9999 -9999 -9999 -9999 -9999 -9999 -9999 -9999 -9999 -9999 -9999 -9999 -9999 -9999 -9999 -9999 -9999 -9999 -9999 -9999 -9999 -9999 -9999 -9999 -9999 -9999 -9999 -9999 -9999
-9999 -9999 -9999 -9999 -9999 -9999 -9999 -9999 -9999 -9999 -9999 -9999 -9999 -9999 -9999 -9999 -9999 -9999 -9999 -9999 -9999 -9999 -9999 -9999 -9999 -9999 -9999 -9999 -9999 -9999 -9999 -9999 -9999 -9999 -9999 -9999 -9999 -9999 -9999 -9999 -9999 -9999 -9999 -9999 -9999 -9999 -9999 -9999 -9999 -9999 -9999 -9999 0.639097814959484 0.604559007092118 0.588922493878387 0.575610059581677 0.565786664341296 0.566325231633961 0.567666628123741 0.55784484019042 0.556665961148559 0.54389808181549 0.538509320529398 0.529780565536842 0.526530535285861 0.523180022482823 0.528771279032697 0.527394562910271 0.520899886570313 0.520907884413378 0.517261438926271 0.516873409486726 0.51430051299756 0.508056477482898 0.503759677228606 0.505264197933764 0.499831379043 0.491326836751012 0.496020153159571 0.483435976952472 0.480617304289112 0.48341055303242 0.485693034971396 0.486991110902156 0.481145100690483 0.48246838596874 0.489002694721573 0.492997379282818 0.500651614888933 0.50836424767872 0.49851658614329 0.480498307231322 0.485645895511386 0.474429443207949 0.484119224624227 0.474335441846208 0.470574959140174 0.463333688116744 0.463073559834304 0.473910819125054 0.468502772075208 0.466408622295507 0.471860454578476 0.476544399147582 0.467228386745945 0.482436872352083 0.476649934915978 0.473011858750056 0.461990753361596 0.463503834359653 0.464408463460938 0.46283890501316 0.464782298986775 0.466344607479646 0.467104220589095 0.470620449066792 0.474830358632918 0.483083366072391 0.476560575860054 0.468946070831494 0.471443853239474 0.474389640950591 0.480105965157374 0.476446591843538 0.480232597997599 0.486419716681447 0.491375049515028 0.487628546293637 0.478509864162578 0.474778796412363 0.471648475720458 0.468224690029242 0.461331317331141 0.464410124228577 0.466121492517948 0.467799406282054 0.474625031153257 0.473322273342382 0.478678615578701 0.477347530612749 0.476353296918056 0.47350302206578 0.473961411763336 0.47256451816141 0.477422538763112 0.473200415012735 0.470637199738114 0.470641898979243 0.464757087292399 0.459033868434948 0.4578535335797 0.455667784724473 0.45518771247444 0.451887180061628 0.451440171562176 0.446632644582198 0.443598870044641 0.441126394757816 0.439563146992475 0.440233935575215 0.437759870274864 0.435738154770346 0.43619376154811 0.436235592416165 0.438219413672045 0.439785524642273 0.440595685615187 0.447341729034956 0.452101725614048 0.45085467228699 0.454691333125899 0.461852851288902 0.466596621687026 0.462336169060618 0.469009884314937 0.465599125212792 0.461915720287962 0.461409016442404 0.45159764190644 0.443779530769394 0.440424192087657 0.436503904425416 0.43296316699591 0.423852287243224 0.424885596600639 0.426503519018054 0.423141061143935 0.429156783683126 0.428006358681238 0.431215734218059 0.438450185959059 0.444970289211503 0.444065297479893 0.449159505309103 0.445494856628972 0.448734043585267 0.450033401270492 0.458090525466164 0.454730865176721 0.456190916775759 0.452066921160262 0.452882406232315 0.45599219682205 0.46190507897332 0.470980644035666 0.481680564693954 0.495998181574088 0.500566009444102 0.492622283752767 0.478909446133451 0.459112122050152 0.446475002216613 0.432274183381113 0.420702223695488 0.418053529987979 0.418925545299804 0.419142187194867 0.424647862932098 0.427416411175436 0.43191853398592 0.434343117704649 0.437010420003108 0.44182568174971 0.44399444756045 0.447331829531049 0.450798127738531 0.452371170990119 0.450431582665609 0.447824834098285 0.448006109778335 0.446255259375114 0.444927478538337 0.448827090671057 0.452380687227393 0.453767186837451 0.457428697237391 0.457483617679992 0.453163805817786 0.449459176604845 0.449347346046168 0.443947574472482 0.444717914765636 0.444171273215425 0.443140293642833 0.443029247559663 0.443479565099975 0.445802433164153 0.445979663256018 0.447728221826226 0.452332786749813 0.440140119086641 0.435173274815122 0.434852990256892 0.431215023891755 0.426713864417089 0.428160953383277 0.423661664368516 0.418047639869736 0.420401218637681 0.409431455737277 0.411729294323486 0.402806960756969 0.402373463701156 0.395671936712566 0.400663804872242 0.395168252871884 0.395563859939969 0.396803829792914 0.403614605112709 0.398259361807016 0.402744175660184 0.401352999777123 0.402421261596808 0.400240396889099 0.402681746040955 0.405000407325097 0.40331985585215 0.405920694046721 0.404667669082799 0.402652428130309 0.395198573525488 0.390944579315549 0.388667112332565 0.381526817539683 0.372513586970303 0.368788649488511 0.360494558328189 0.355073516225595 0.348280699928054 0.341789732594458 0.346394961037285 0.356526687536877 0.357045254098511 0.373691383590433 0.410798185578876 0.452905127639362 0.469255541753132 0.452897586852958 0.444170850456493 0.447508941369503 0.445911599724405 0.439633338888218 0.446540863703681 0.466905513519446 0.483177404411974 0.505257765981194 0.51998472180619 0.522202613993031 0.530040550707133 0.528929787470868 0.517747772526449 0.534959019886056 0.525472943051333 0.5329245985332 0.529988051840543 0.535473373145601 0.527817264027482 0.533519275075616 0.530351613656775 0.528560015291462 0.522528496639563 0.518815228350939 0.517996124979803 0.511792598679769 0.510479726738229 0.508349143828548 0.510669310952919 0.513483221587683 0.522014958634081 0.52494214547731 0.534268202966132 0.537621610415992 0.553954852516616 0.565157578123591 0.580474840528644 0.595267604540014 0.603748572888233 0.614703262953823 0.610106823525171 0.606780593864619 0.59924915162115 0.588055192041801 0.577217321011278 0.566189309429339 0.553773231808415 0.544550302461083 0.527058121213984 0.515042045981268 0.502715683658651 0.490313491395389 0.479622677040741 0.463377181698598 0.460052276081705 0.450998335071199 0.445285810645149 0.436780687802669 0.431729746038125 0.426928395544016 0.431511724242938 0.436048218811895 0.446547918328673 0.460846694125034 0.471811698467224 0.482213323461114 0.494295002138737 0.506849840731004 0.519003764107797 0.535020779043455 0.544772791892933 0.559327289014758 0.558737287636018 0.543017405792742 0.542958776391633 0.564561788438677 0.693417524385682 0.809191437371284 0.7757572252249 0.718159293414772 0.641973954424582 0.755529018737031 0.818574539396118 0.764169325125058 0.740631348184509 0.653889152762188 0.721003264143159 0.744559156565419 0.750762653975712 0.697120440204986 0.673841686878171 0.558605262591502 0.658979027447417 0.740970288232677 0.801333577754331 0.668655176349392 0.564832655848831 0.600285452117318 0.576718005802576 0.55742697064289 0.557556909331032 0.496707850098599 0.507926908125068 0.49148133875019 0.469890966224867 0.425636855909868 0.482627055252368 0.531587046370927 0.53842272272353 0.567318324960491 0.505511866159734 0.45294261118181 0.430045861108139 0.395309026647177 0.390121493977773 0.397615739117328 -9999 -9999 0.404559442368636 0.405567848054791 0.412615357376974 0.414346282390064 -9999 -9999 -9999 -9999 -9999 -9999 -9999 -9999 -9999 -9999 -9999 -9999 -9999 -9999 -9999 -9999 -9999 -9999 -9999 -9999 -9999 -9999 -9999 -9999 -9999 -9999 -9999 -9999 -9999 -9999 -9999 -9999 -9999 -9999 -9999 -9999 -9999 -9999 -9999 -9999 -9999 -9999 -9999 -9999 -9999 -9999 -9999 -9999 -9999 -9999 -9999 -9999 0.711923177715016 0.77411230561604 0.782254860226303 0.683823577078158 0.78748025267197 0.83298809330453 0.737778875271025 0.793917164842695 0.639393873889021 -9999 -9999 -9999 -9999 -9999 -9999 -9999 -9999 -9999 -9999 -9999 -9999 -9999 -9999 -9999 -9999 -9999 -9999 -9999 -9999 -9999 -9999 -9999 -9999 -9999 -9999 -9999 -9999 -9999 -9999 -9999 -9999 -9999 -9999 -9999 -9999 -9999 -9999 -9999 -9999 -9999 -9999 -9999 -9999 -9999 -9999 -9999 -9999 -9999 -9999 -9999 -9999 -9999 -9999
-9999 -9999 -9999 -9999 -9999 -9999 -9999 -9999 -9999 -9999 -9999 -9999 -9999 -9999 -9999 -9999 -9999 -9999 -9999 -9999 -9999 -9999 -9999 -9999 -9999 -9999 -9999 -9999 -9999 -9999 -9999 -9999 -9999 -9999 -9999 -9999 -9999 -9999 -9999 -9999 -9999 -9999 -9999 -9999 -9999 -9999 -9999 -9999 -9999 -9999 -9999 -9999 0.638640744643979 0.613710814694232 0.595876918685178 0.583494824730289 0.581165171001373 0.578668909836187 0.579165303448397 0.577202123658727 0.572651902898128 0.564492039927736 0.557821044525222 0.551071710610011 0.54131536319219 0.536015574479351 0.537675479318075 0.533904681914686 0.531063188361865 0.528295555173516 0.522998585354038 0.526434081444345 0.516799988817254 0.514619645283536 0.51315647445329 0.512159303220055 0.50786272404404 0.504377022107805 0.505490735014558 0.504105069511612 0.51437520026806 0.512310991769805 0.497792589659817 0.498546956874212 0.488017366291525 0.491680970506793 0.487898560468491 0.486472728616971 0.517117877523225 0.518141426095718 0.491613871574634 0.491466547388109 0.499689813060283 0.494098742652575 0.498775164680002 0.47985147978459 0.467050008087997 0.470861720194782 0.467931047040122 0.483334161347888 0.485408146436612 0.4752807769034 0.473481757492698 0.478684938734036 0.478205756907356 0.485421507100669 0.482575252793171 0.478623726560466 0.469384740148228 0.467715414755995 0.467275799771141 0.468011472574883 0.465280259068309 0.469418174621241 0.468910380744925 0.473738794584651 0.48327719265475 0.487088089698911 0.481218565015163 0.476068865380649 0.478097132243135 0.481879932301818 0.483245462726236 0.487261782758359 0.488678958723439 0.491256594382254 0.492396724224628 0.48751496081241 0.477152100839839 0.474315171830773 0.467285813944782 0.465109216960076 0.464351918195454 0.461779983189814 0.467891205942625 0.465761980302104 0.472462745141245 0.473923993270932 0.478108274683212 0.474962514431519 0.468951564503386 0.464534561924986 0.465879909050447 0.467764468396969 0.474348954981424 0.472511125295563 0.468227585290071 0.46580783489629 0.466085337248245 0.458292544601327 0.452495919618348 0.456062636017185 0.456728363538741 0.455656318099443 0.45476888347595 0.45166759707413 0.448148927295358 0.447562554067044 0.449838884734801 0.444469369484472 0.439248904902633 0.439838101810117 0.439491120452709 0.436753984317052 0.436657273581899 0.441674431407856 0.441000187377466 0.446086352175616 0.449024958583344 0.453326507400465 0.457535881155377 0.463441418252943 0.470169958053076 0.466013810231823 0.470147000555702 0.46558333177811 0.461826001969981 0.458462360289105 0.447408998428751 0.448447707911105 0.436648147989832 0.433590360141123 0.42968608599645 0.429297094164924 0.426234728156303 0.427149879501514 0.430516043456514 0.427995162291092 0.432445140956012 0.435692603220433 0.438604519190438 0.444323524431347 0.446817667201798 0.446651118569892 0.450725830601737 0.452935978358626 0.450821592715573 0.456999147710907 0.458221696805059 0.458906649249932 0.462041055257584 0.459426339622628 0.455826457286867 0.451668594945778 0.459946365676294 0.466144527156186 0.474101152613086 0.474631811395033 0.47071954835342 0.464210311959523 0.450546551949839 0.439246530023207 0.420605490593469 0.410502626128834 0.412876769295389 0.411331186392815 0.415229687338288 0.418449325171482 0.424673336914295 0.42794986216936 0.430337226821903 0.435601240331377 0.437507312463885 0.437605224707398 0.439821380069879 0.442558767653007 0.441332144726416 0.440618443880718 0.437197424997964 0.438452166563662 0.436404030945132 0.435155098169936 0.436937705775059 0.437885727662949 0.43948398569699 0.446763680420675 0.445277385038768 0.443144932271427 0.442203498754954 0.440745898409177 0.43236799431072 0.427345809296426 0.425454108011419 0.426812432619906 0.426368688354117 0.42745967328463 0.433195578315967 0.438809832660475 0.43132503865159 0.434637888630003 0.429864295005723 0.428506621289747 0.423587080315469 0.42170559933471 0.419341788557373 0.417914055029438 0.414025182382108 0.411748074974516 0.409083527768532 0.407869807938738 0.400730966187171 0.397429993574339 0.393602826116091 0.396083070531407 0.393843787151817 0.390573283509245 0.391363148053092 0.391611689247171 0.392799119659999 0.397024350402378 0.39414820781071 0.39816089024775 0.399837023347141 0.400241395951281 0.400889330591819 0.398935993242972 0.399667879592264 0.401343655151703 0.397511597252227 0.398737430522443 0.398097548268575 0.392696842021203 0.388346934018155 0.381771137535274 0.374406288683301 0.372115315168004 0.363004635690073 0.361852315000948 0.355426100897254 0.348603106448884 0.353318362131813 0.356925170077332 0.357619873955082 0.380919649073477 0.443355962219283 0.460381839488643 0.438258554241903 0.435188470347248 0.435622788590264 0.436350299912362 0.439090744285558 0.439804128066485 0.453391785163079 0.469544327671953 0.486991754079709 0.498651689146542 0.506758804319005 0.520577959300143 0.522222248064561 0.520393984067445 0.526313164285081 0.524891287899662 0.517893099595312 0.526852092939104 0.522614786941606 0.520002196408682 0.521059542426172 0.525377704034385 0.515435042053945 0.512541761222834 0.517769168881779 0.519554821173993 0.512103902493137 0.505820965352112 0.508322767654133 0.511365562362161 0.512091653812875 0.516596198001603 0.520697856318665 0.528221184469083 0.526944691143309 0.537251119773858 0.549627582118944 0.562953413944663 0.572256002551375 0.588693155734535 0.595114664515851 0.603804245790106 0.609195797654021 0.603620869641473 0.597995021335552 0.591632365247126 0.576548663487077 0.562882952074654 0.548942002678157 0.532074780673167 0.52662326482033 0.507094779109334 0.499475457499958 0.487898214254997 0.47518147453205 0.465905076183621 0.456561614262826 0.451371738514898 0.448250367589436 0.441539321510662 0.434023627372583 0.436068004543396 0.432643847654565 0.440977758280113 0.451499355977523 0.457929479953075 0.474043133035537 0.484807683160265 0.496151572894791 0.504500606262843 0.519251234799749 0.535221038543453 0.53938724298185 0.547555763361903 0.550809583331159 0.546609523650349 0.550997657959051 0.557714919931575 0.70734397529565 0.791386387567809 0.827803554121845 0.821972634893579 0.745897308449659 0.781986714753674 0.836345915316702 0.834390123437143 0.750206055051982 0.706319929011658 0.792269886063626 0.804553998990378 0.716619204502683 0.602260958472978 0.655624728097412 0.627724557743605 0.73518567599247 0.763611492875896 0.718356258624406 0.673660882987832 0.617639430526002 0.59630031496056 0.56623634132372 0.588205724970458 0.618633604848402 0.599950102478027 0.543242878477063 0.505795962487672 0.524056160165373 0.55005232611946 0.529252635382439 0.505533589667347 0.548558019282405 0.594911964920318 0.540039070409626 0.509143646300093 0.514398655178999 0.458361613041939 0.407054912933579 0.389500491724622 -9999 -9999 -9999 -9999 -9999 -9999 -9999 -9999 -9999 -9999 -9999 -9999 -9999 -9999 -9999 -9999 -9999 -9999 -9999 -9999 -9999 -9999 -9999 -9999 -9999 -9999 -9999 -9999 -9999 -9999 -9999 -9999 -9999 -9999 -9999 -9999 -9999 -9999 -9999 -9999 -9999 -9999 -9999 -9999 -9999 -9999 -9999 -9999 -9999 -9999 -9999 -9999 -9999 -9999 -9999 -9999 -9999 -9999 -9999 0.763395897485977 0.760881571356047 0.7310780133312 0.830000622137339 0.733113899525128 0.737714575671141 0.77564469234691 -9999 -9999 -9999 -9999 -9999 -9999 -9999 -9999 -9999 -9999 -9999 -9999 -9999 -9999 -9999 -9999 -9999 -9999 -9999 -9999 -9999 -9999 -9999 -9999 -9999 -9999 -9999 -9999 -9999 -9999 -9999 -9999 -9999 -9999 -9999 -9999 -9999 -9999 -9999 -9999 -9999 -9999 -9999 -9999 -9999 -9999 -9999 -9999 -9999 -9999 -9999 -9999 -9999 -9999 -9999
-9999 -9999 -9999 -9999 -9999 -9999 -9999 -9999 -9999 -9999 -9999 -9999 -9999 -9999 -9999 -9999 -9999 -9999 -9999 -9999 -9999 -9999 -9999 -9999 -9999 -9999 -9999 -9999 -9999 -9999 -9999 -9999 -9999 -9999 -9999 -9999 -9999 -9999 -9999 -9999 -9999 -9999 -9999 -9999 -9999 -9999 -9999 -9999 -9999 -9999 -9999 -9999 -9999 0.615428032926461 0.608404632434747 0.600690905847983 0.600574271248982 0.600540751542318 0.600658598875015 0.604854092694292 0.599437255036293 0.592185120732174 0.582116974384637 0.56883539079444 0.559057443007864 0.54856806694725 0.551530310717967 0.549114517555397 0.544064341816193 0.532974231286997 0.531380424550698 0.523109947524541 0.522477287529134 0.520835280638602 0.515671223407964 0.521663532472508 0.525402246512638 0.541762035983267 0.578528132118706 0.539596792935736 0.508701193464656 0.535795620672967 0.516246604873154 0.521869112730127 0.520483216278429 0.514606373213573 0.487070278636027 0.486893180150894 0.521374962492032 0.526456186360813 0.490723305680321 0.488992755790742 0.501275582902948 0.494980466751938 0.493239134859089 0.490598803967145 0.472935925351121 0.469484758843882 0.467851641441734 0.469405704044893 0.489626563694604 0.469346486234071 0.473821464490375 0.472690137385459 0.478477737125827 0.483716499216927 0.482812207985146 0.481881706627508 0.475616226751002 0.475970309192849 0.468749968598177 0.474909944245309 0.471831648745147 0.470138598434128 0.468034477457287 0.477663819653514 0.476593533440042 0.483855495800497 0.481205756672739 0.47538386215378 0.486812895912923 0.488292444473982 0.489669832215749 0.489235172057607 0.486557713533791 0.489640012167048 0.495303874065019 0.487768077116809 0.480813910518486 0.469490585372531 0.471190166259493 0.466577083075246 0.465589757497243 0.464581746087631 0.466435460607432 0.465245442391182 0.471718052704253 0.473374182017958 0.471359887726551 0.467117985473546 0.460845456177555 0.454803864077485 0.458119110444801 0.458958695424941 0.462672741588229 0.461263920516062 0.465874184948694 0.463868146609032 0.464806177883412 0.462953374505511 0.454390013101178 0.457351437884883 0.454698493818157 0.456954851820424 0.462824811116665 0.454571781994854 0.452638458937455 0.453210779117013 0.449183571870568 0.447810550263121 0.443947482946457 0.444662700338679 0.445037470331255 0.441356280787595 0.442492318261714 0.442355466129974 0.443473415881492 0.447997180304846 0.446863035033502 0.456538872576241 0.460053815366784 0.463703209284566 0.464697368955819 0.469148289382923 0.467630647988329 0.467989932519347 0.461265600325768 0.453100238092413 0.446343629628022 0.443368735646993 0.43967664639075 0.434835262085978 0.43222915985444 0.426437155172336 0.42682140425974 0.426831208952608 0.429801143705215 0.435299118464927 0.437811874585045 0.440928460994753 0.445733602352122 0.445737412416026 0.449869999973876 0.453973957046875 0.454895861557422 0.456867805599745 0.457674365923569 0.462736689803809 0.462570824476406 0.465832330481359 0.465293192737108 0.461291311646325 0.456195115158251 0.450053144393023 0.449874784255639 0.448667472216997 0.45383225203618 0.457030113670795 0.449871181481821 0.44863188132815 0.440662324091913 0.427677647092461 0.418483209440061 0.411931739321371 0.411724344730892 0.410124779225538 0.414937419208288 0.421238483480241 0.428247242056155 0.429326466690933 0.431921455445382 0.438130436697356 0.437135134275491 0.438625270012582 0.440071489478151 0.436295306627742 0.434928369074881 0.433726828844527 0.431782239685399 0.432045056337791 0.428544743621371 0.428064004116246 0.428914454279507 0.432792731406062 0.436260900621155 0.435285708371031 0.439778633016369 0.43690375516978 0.435065704016052 0.429888107183037 0.428066637296264 0.421835657257764 0.415223084493421 0.412285492087408 0.421022911748794 0.42211651908493 0.421922100184672 0.426757363892072 0.426372447037057 0.428387016341137 0.423681984101693 0.41974656755443 0.417853174855257 0.414406516138936 0.412063254997955 0.41200194574664 0.40828733385853 0.404060257842309 0.403017635540244 0.398333170593822 0.393030058703982 0.39165640283567 0.394361826579334 0.388906738468414 0.389628227458527 0.387475490819694 0.398398158646945 0.39506783709944 0.391259177221684 0.392177821891836 0.394092646796314 0.395788278773676 0.400874167613761 0.399730910430749 0.394565967653149 0.398445102966379 0.400627156133204 0.397469342344219 0.397169330478456 0.39852819611947 0.394457730443165 0.393432177870507 0.386366459781885 0.385099670275941 0.3762890133012 0.374779547844617 0.369473179615238 0.365136194479661 0.362932491295632 0.359688766558036 0.361400522774531 0.364782540942772 0.377211002176383 0.410657086343167 0.43172645949032 0.428840487860788 0.416218609003173 0.417498026883972 0.424104226548804 0.428147766995462 0.438810152286823 0.447222099506545 0.458552256374648 0.46918851336029 0.486211143640897 0.495636995101992 0.503887576303878 0.50198415548401 0.511988980851511 0.5134928818125 0.512034173267459 0.510234444532036 0.515674012232548 0.514134613002138 0.509466994739892 0.513463737372339 0.516687856655095 0.506054183396052 0.512042298115222 0.515377795661473 0.511680180297589 0.512487117945446 0.509038151561096 0.50849248725084 0.500302109291579 0.507599673496049 0.508698206969274 0.515033163428657 0.517637862368956 0.522417381986723 0.528289280734799 0.538810679556422 0.546693703264065 0.56070035623098 0.571004046987487 0.581203611365455 0.592119774449544 0.60391727064958 0.609629477454542 0.613967710475684 0.601492216910249 0.591765203380411 0.582074146817523 0.562298964016078 0.542596224561911 0.535683472160742 0.525651160044202 0.509319564701818 0.495188122958296 0.480623460194666 0.47474869407779 0.463724243771634 0.461074188483056 0.450799169777948 0.452302729155397 0.443687413871774 0.44175898168631 0.438613068902112 0.444837836882587 0.448710721298591 0.453720149395989 0.464214914937519 0.478166098458471 0.482045436704788 0.496507974394415 0.508637827951114 0.514680590768173 0.530106033185363 0.536077541712322 0.561951996947648 0.711816144877767 0.558312585918849 0.561240902147558 0.636509879960709 0.766969004082425 0.804215703054063 0.746542037217889 0.765992269424911 0.847678799315375 0.689771443481958 0.732322331632553 0.815572139739829 0.853062767093094 0.735765406512316 0.765403092113538 0.794594837493923 0.741418636382095 0.648524190813619 0.642646266576141 0.620294186912693 0.743920769429563 0.76466882377505 0.720651400946272 0.661361604217586 0.637365976901655 0.614235064579198 0.583637930078596 0.568078666880956 0.582289338936785 0.579605010537276 0.566475759752175 0.543606574865768 0.497970848713544 0.51671412822868 0.460431954535318 0.486524782486349 0.500375725175782 0.491385346959047 0.56114429427044 0.591635236922908 0.598653202555181 0.522519019246285 0.429855154501969 0.393289925125393 -9999 -9999 -9999 -9999 -9999 -9999 -9999 -9999 -9999 -9999 -9999 -9999 -9999 -9999 -9999 -9999 -9999 -9999 -9999 -9999 -9999 -9999 -9999 -9999 -9999 -9999 -9999 -9999 -9999 -9999 -9999 -9999 -9999 -9999 -9999 -9999 -9999 -9999 -9999 -9999 -9999 -9999 -9999 -9999 -9999 -9999 -9999 -9999 -9999 -9999 -9999 0.703931168531278 0.710766395728333 0.707935386799965 -9999 -9999 -9999 0.684549473698348 -9999 -9999 0.638525036568688 0.636366403977472 0.634343044660815 0.621099366983721 -9999 -9999 -9999 -9999 -9999 -9999 -9999 -9999 -9999 -9999 -9999 -9999 -9999 -9999 -9999 -9999 -9999 -9999 -9999 -9999 -9999 -9999 -9999 -9999 -9999 -9999 -9999 -9999 -9999 -9999 -9999 -9999 -9999 -9999 -9999 -9999 -9999 -9999 -9999 -9999 -9999 -9999 -9999 -9999 -9999 -9999 -9999 -9999 -9999 -9999 -9999 -9999 -9999 -9999 -9999 -9999 -9999
-9999 -9999 -9999 -9999 -9999 -9999 -9999 -9999 -9999 -9999 -9999 -9999 -9999 -9999 -9999 -9999 -9999 -9999 -9999 -9999 -9999 -9999 -9999 -9999 -9999 -9999 -9999 -9999 -9999 -9999 -9999 -9999 -9999 -9999 -9999 -9999 -9999 -9999 -9999 -9999 -9999 -9999 -9999 -9999 -9999 -9999 -9999 -9999 -9999 -9999 -9999 -9999 -9999 -9999 0.621836747257184 0.621009392623007 0.617861252410426 0.622497204250314 0.633230928582389 0.6351517050671 0.633281086013763 0.630606967313571 0.617900203293681 0.599273693574969 0.578687154490306 0.563984398037273 0.561652715313173 0.551557240169983 0.543345834048017 0.541447261508541 0.534155270074809 0.532684978088786 0.521207964173682 0.520319117911499 0.526765322119335 0.53569410987312 0.545365837126764 0.617513340409334 0.665454789351959 0.766227095269082 0.543001694723775 0.536477830677866 0.551983717381839 0.5576104161367 0.544058351715127 0.54534070160388 0.506933071616239 0.498249530484949 0.536192770277151 0.498917205105245 0.498363339212136 0.506104244732355 0.499574514843206 0.498825813449629 0.504820494656963 0.500302776978749 0.480992962025702 0.469888563047961 0.467872207636137 0.468976955042418 0.46870736343841 0.471822196874813 0.475049863358685 0.479242684767403 0.477757035687592 0.484586538531239 0.483738651574309 0.481597306258758 0.480076819028434 0.476511417051866 0.476416125649517 0.471807855489181 0.475467289741905 0.471760253170499 0.472020972882892 0.476841349053957 0.483064395214297 0.487174982830442 0.483484051794773 0.483771452278223 0.48591978610019 0.485233761951635 0.485500563769111 0.489748325314957 0.488647821241209 0.487514945397156 0.488497631610811 0.479466887643815 0.478600069193775 0.470848862457186 0.471924199700749 0.469960481711574 0.472404090937267 0.469525954690396 0.472701754462664 0.47238985885522 0.468463977446673 0.467316044593126 0.465523510797438 0.461917504041516 0.455390095356757 0.443419066660127 0.440914288163354 0.450285734711825 0.45840985419621 0.461782723378477 0.46727609914733 0.46414164882854 0.46630450704401 0.463827867132319 0.465073296809923 0.465721689410493 0.462935532347887 0.465549686547357 0.462038450752068 0.462862889772374 0.457136233242906 0.454963123994747 0.45029141401818 0.452169281655101 0.449970737011025 0.445710871132403 0.444244768441652 0.444788955681041 0.447320606828877 0.44459215361673 0.446800677704928 0.442419971766987 0.451087690183879 0.44963002604673 0.458038155646702 0.462531141337062 0.46476720736132 0.469075118709197 0.465032488270639 0.466491662084123 0.463040678185379 0.45030299396919 0.452406196360956 0.444063308558191 0.443186572153321 0.437454325900698 0.43143153837867 0.429304384458388 0.432328253334303 0.430163159006511 0.432386768730185 0.436148969789645 0.438824404605184 0.440820249749094 0.447396332686861 0.456940961014047 0.461014357596776 0.461746823343081 0.467180340686921 0.464489789927726 0.469650048763462 0.474769691619717 0.474223295965396 0.479555067255341 0.473130379324222 0.464005410419345 0.458346009473765 0.450322418254697 0.44643152590272 0.44654241262727 0.447349198494388 0.449134439682723 0.446791757693341 0.438046828567175 0.435537985891548 0.423918977928947 0.417319301818691 0.412623173601806 0.410358304163866 0.414336768859717 0.419873137476197 0.422173584644303 0.428216165346448 0.432851117531117 0.438346195005506 0.438479512684346 0.440365761921065 0.442209552738436 0.439931681732876 0.440665416620871 0.436922487963026 0.435164574810148 0.430667683009203 0.430339463403912 0.425657430725179 0.423403531951671 0.424904158405535 0.427406952515483 0.429772942965061 0.431336807159807 0.434581020809468 0.432322863147212 0.430275807067688 0.42727533426165 0.421684792125371 0.417010826509487 0.407744619706605 0.405265002064609 0.411592739141106 0.41395278299718 0.416813471741084 0.415652530632022 0.414804235088433 0.419395921393131 0.419074500973298 0.418392220827437 0.413894466846529 0.411371531397215 0.408919780345305 0.407540863413998 0.403506388904427 0.401755895404717 0.398465951429112 0.394780445327806 0.395604627911405 0.389760908004008 0.388231818482528 0.389867097084233 0.38963654418615 0.394603415993557 0.41358567838238 0.393029533476218 0.393897255896466 0.395989822786402 0.39586795384093 0.393670832750455 0.400225509036311 0.39958019368997 0.395669725450062 0.399695703049398 0.39740772091557 0.401622537937362 0.400457810628893 0.398864159250969 0.395709574753346 0.393960842633898 0.389422438620337 0.386946126717436 0.38044032954043 0.376834894699632 0.372503617339232 0.37090205385477 0.370342992763342 0.368310071536028 0.368666978219303 0.374988400645583 0.38561931167974 0.404596033935706 0.415102874138413 0.406381816377087 0.407088270152858 0.410971471097727 0.423108139843645 0.428235986403997 0.438842571812322 0.450466993233737 0.473366473482145 0.476365767701926 0.488032179633074 0.491010233922199 0.495493116041752 0.502983065935287 0.498241565304527 0.500468132688757 0.499317368692099 0.497713641448978 0.505927073215981 0.498855023663841 0.503191092569875 0.506277732606617 0.504659346463615 0.501408326604928 0.506074651559029 0.509186325904308 0.505629345623724 0.507875872627189 0.503206859264138 0.498716039733794 0.499459302417353 0.504677590352031 0.50383417133331 0.5131100608847 0.51446479892134 0.529648461814853 0.535584553552021 0.540549652301706 0.543766014014561 0.555457224190698 0.566954607210833 0.581471194667468 0.585798098847108 0.604184836948333 0.608532972047369 0.639658455119323 0.617550613111721 0.59820477558998 0.577280536311543 0.558257923037768 0.547173066940125 0.532411306141898 0.520408644788223 0.507608707374891 0.493903158033019 0.481053178458441 0.476381885034533 0.464708163059839 0.460225592811493 0.455367192420264 0.455867879551916 0.453114477757962 0.446990544839294 0.446219558484649 0.445715512892912 0.45154232614396 0.45971997427354 0.470042116408494 0.480224974625384 0.491798318191313 0.498016044814775 0.509012974715289 0.522738357770826 0.530390923118602 0.540331684188001 0.552539403363716 0.58874628631202 0.566057127230389 0.660451915294577 0.83128929105447 0.770074988957022 0.798273925138002 0.760973509629351 0.776169091934006 0.823407470167886 0.837822355252916 0.83910017969481 0.737450762943745 0.768120182884631 0.787542319732514 0.739836179807911 0.756933684268294 0.736351859423059 0.496477714687554 0.281702475806477 0.488548078375302 0.689752748389995 0.780459934872427 0.7347489248107 0.675905354811855 0.666180789513574 0.641921155631881 0.595707950397741 0.555644901080142 0.53539661081256 0.519743340744721 0.536981149231918 0.525704269312933 0.537301226286529 0.517824441953488 0.488682812397813 0.508571231266288 0.4388947942287 0.471054373460301 0.601327455799399 0.626479326065427 0.597134018712196 0.490132540620496 0.402986349793857 0.387621831284047 -9999 -9999 -9999 -9999 -9999 -9999 -9999 -9999 -9999 -9999 -9999 -9999 -9999 -9999 -9999 -9999 -9999 -9999 -9999 -9999 -9999 -9999 -9999 -9999 -9999 -9999 -9999 -9999 -9999 -9999 -9999 -9999 -9999 -9999 -9999 -9999 -9999 -9999 -9999 -9999 -9999 -9999 -9999 -9999 -9999 -9999 -9999 -9999 -9999 -9999 -9999 -9999 0.761935089249559 0.872882768120126 -9999 -9999 0.66437120855661 0.781018738131529 0.706149428448782 -9999 -9999 -9999 -9999 -9999 -9999 -9999 -9999 -9999 -9999 -9999 -9999 -9999 -9999 -9999 -9999 -9999 -9999 -9999 -9999 -9999 -9999 -9999 -9999 -9999 -9999 -9999 -9999 -9999 -9999 -9999 -9999 -9999 -9999 -9999 -9999 -9999 -9999 -9999 -9999 -9999 -9999 -9999 -9999 -9999 -9999 -9999 -9999 -9999 -9999 -9999 -9999 -9999 -9999 -9999 -9999 -9999 -9999 -9999 -9999 -9999 -9999
-9999 -9999 -9999 -9999 -9999 -9999 -9999 -9999 -9999 -9999 -9999 -9999 -9999 -9999 -9999 -9999 -9999 -9999 -9999 -9999 -9999 -9999 -9999 -9999 -9999 -9999 -9999 -9999 -9999 -9999 -9999 -9999 -9999 -9999 -9999 -9999 -9999 -9999 -9999 -9999 -9999 -9999 -9999 -9999 -9999 -9999 -9999 -9999 -9999 -9999 -9999 -9999 -9999 -9999 -9999 0.640557227044836 0.639141860385185 0.649667927754079 0.659873193193744 0.660870762944523 0.659048302804466 0.65927670613119 0.663609693284238 0.640125798855552 0.611975411279013 0.590676763152419 0.574049309280008 0.558768694830013 0.552180926406533 0.542297238952666 0.53690915226639 0.541070595396197 0.531987519186771 0.527449477584923 0.526037367004269 0.545903654454349 0.548508786566766 0.596847806438462 0.701508343704985 0.704349517780806 0.573979771087862 0.575948335678811 0.545038199106547 0.579120218272339 0.55684220005024 0.53738603931113 0.55779973126521 0.535375399018301 0.53774948200802 0.505474655565393 0.509329284531152 0.518795666184743 0.515037461064156 0.509400163101879 0.528255606383807 0.501418690095051 0.476302229547015 0.477710528044137 0.477390208280341 0.474193160306008 0.474703815324512 0.473026346904454 0.476148359074395 0.476040255079879 0.480502363500329 0.485920233137306 0.482449028935501 0.485612690045863 0.484246565540967 0.484013067280248 0.477221826262551 0.477710770286934 0.480814090718334 0.474912531763261 0.47238782259518 0.477590916237818 0.480685927987837 0.491482614609138 0.483203927241532 0.485059094340096 0.482018211156448 0.489207405892933 0.486254111777899 0.48463264187071 0.483869111337541 0.485648360455883 0.481674963604715 0.471256832195588 0.474461264611671 0.47764178834088 0.474887983683246 0.472389809298617 0.474411038456957 0.475902323591366 0.473591807824234 0.471634436577103 0.470843291308283 0.466613853920298 0.465574872332218 0.462680466421086 0.456598599812956 0.448178620497903 0.447391999654448 0.453031648643451 0.464237476240503 0.46647537276998 0.465608024393779 0.464386428388606 0.469522416420701 0.463879693379167 0.469656170774599 0.472211908862432 0.471815353516695 0.466946390883881 0.466473817971667 0.462919366194129 0.462107220129828 0.459314311176747 0.455389333769546 0.452866728502291 0.448881571907749 0.449769412826972 0.448766146463834 0.444901499674159 0.446539578689624 0.447920861533873 0.446309149072609 0.450224084039232 0.450307538639108 0.449199821850046 0.454756865323572 0.460887007941175 0.46513648317731 0.473674837712844 0.471209221210843 0.464578389008727 0.461364078265415 0.452382735887192 0.449010194599639 0.449122325229515 0.442278032786834 0.443552363848762 0.440610230534113 0.440144830963631 0.439189775674124 0.439630226900383 0.440997927884726 0.445566288064829 0.449358575599748 0.450950617631832 0.455861406475379 0.463145698910918 0.472106752882589 0.477426551570058 0.484129883666502 0.48133166813645 0.480577074547272 0.485966291104555 0.487660668724974 0.491459330187426 0.48205631562146 0.470978203896734 0.462049750479859 0.453900690618218 0.448258243161283 0.448385586492053 0.448063145707312 0.44609536097916 0.442553094207544 0.437638722172894 0.434743211969837 0.423625351746469 0.422522013349044 0.41735313366777 0.416233780232868 0.420102343604422 0.423527011075028 0.429205914296473 0.43665505227336 0.441328902938387 0.445016749566418 0.445038986745643 0.445606992432504 0.446577924289701 0.445841568280786 0.443513049425675 0.441587079067071 0.438372142963798 0.433463529845082 0.431027487857222 0.429997996284643 0.425068512605961 0.425300203012363 0.428209838053013 0.429709310553426 0.434356938904212 0.42944896243542 0.430549392028529 0.430766153863965 0.426102166564597 0.417773486626644 0.413885202999766 0.411310308744343 0.40318263407027 0.407912675670109 0.40969751094177 0.412346331873017 0.413155381045325 0.416466966771905 0.413771917569857 0.417183770744938 0.411507489964171 0.409662894465832 0.408606144403338 0.405071337596058 0.404088130851493 0.398395419302305 0.397291176815006 0.396240089951489 0.39655613697982 0.39079548824254 0.39202706161891 0.395685204610056 0.394829645875625 0.39452499310131 0.401159229691123 0.400849235443582 0.399104943095444 0.393490832757455 0.397719049393142 0.400215945855638 0.393737485047889 0.400453572116787 0.397443328789516 0.398044960033127 0.399253305862456 0.399447829702076 0.398671990349153 0.398654850970595 0.398465665215883 0.397983244376523 0.395715342073152 0.39070400250396 0.390080590935214 0.386558738628428 0.38142656817654 0.379243274382422 0.378012682074054 0.37491886536468 0.376692510343872 0.378428032992231 0.383234658874502 0.392613647270341 0.402211620974635 0.404322229002731 0.404802456433693 0.406109653577814 0.416228280230052 0.421029287625624 0.429703213000543 0.44233684446758 0.460552070305514 0.47642571900021 0.48537548835479 0.485441712475992 0.48876549005189 0.487963447118285 0.488165518167843 0.493773896193199 0.494868941042028 0.489289964322792 0.486612441342424 0.494555163963683 0.496309501271568 0.491451093261644 0.495851271149163 0.500950880283335 0.496377001319021 0.499224073578902 0.493859493915772 0.499051843233538 0.50249312301666 0.496731679742312 0.501185761523404 0.498165187327572 0.503465246049174 0.506071215277263 0.510725242106319 0.517970996266182 0.536984680563884 0.538494558138416 0.539879987658857 0.547825668054556 0.555409377161206 0.566165408851656 0.580811527525391 0.58890721451121 0.595028798014528 0.620079985619637 0.643851735683326 0.63770591381907 0.614745549476797 0.57972239129439 0.556143658878737 0.546424005216269 0.529609336672927 0.518281634010081 0.502559123808778 0.493548773704669 0.483550306835485 0.473229810193047 0.473676481620578 0.469931656171551 0.464238896260582 0.461818070909831 0.461469523837792 0.454811887979415 0.454466106685334 0.453908133735949 0.459589436447473 0.461690658318953 0.469335600617157 0.485109700984163 0.495497668122087 0.501733132646305 0.510491410156349 0.521665867578432 0.530532327677166 0.535005345945959 0.548565235716373 0.557358416903789 0.560174173673999 0.606830754679975 0.817428013025247 0.742457817256547 0.790160662838335 0.792652366041229 0.812245477032369 0.812575257643279 0.819824487320491 0.768085705347792 0.714354972014119 0.714726249960259 0.789335794999615 0.828031491257793 0.795926125643855 0.742815810953104 0.672499900194386 0.398709616074001 0.366835883774123 0.637907780075378 0.774779786387697 0.771729214589539 0.688972104255023 0.663835822540201 0.649982019014589 0.612885999949383 0.577365540434571 0.53026068589484 0.508109428652939 0.50258522255068 0.503359711203468 0.500859432257259 0.479983180260217 0.508484737370954 0.562987374281384 0.511446728493161 0.50725613107222 0.614412565043038 0.607981317751496 0.593043052431004 0.48878123440814 0.390800770820756 0.394029696335761 -9999 -9999 -9999 -9999 -9999 -9999 -9999 -9999 -9999 -9999 -9999 -9999 -9999 -9999 -9999 -9999 -9999 -9999 -9999 -9999 -9999 -9999 -9999 -9999 -9999 -9999 -9999 -9999 -9999 -9999 -9999 -9999 -9999 -9999 -9999 -9999 -9999 -9999 -9999 -9999 -9999 -9999 0.580707828968439 0.629932743952577 0.703944988809957 0.777661784110118 0.764201652795224 -9999 -9999 -9999 -9999 -9999 -9999 -9999 -9999 -9999 -9999 -9999 -9999 -9999 -9999 -9999 -9999 -9999 -9999 -9999 -9999 -9999 -9999 -9999 -9999 -9999 -9999 -9999 -9999 -9999 -9999 -9999 -9999 -9999 -9999 -9999 -9999 -9999 -9999 -9999 -9999 -9999 -9999 -9999 -9999 -9999 -9999 -9999 -9999 -9999 -9999 -9999 -9999 -9999 -9999 -9999 -9999 -9999 -9999 -9999 -9999 -9999 -9999 -9999 -9999 -9999 -9999 -9999 -9999 -9999 -9999 -9999 -9999 -9999 -9999
-9999 -9999 -9999 -9999 -9999 -9999 -9999 -9999 -9999 -9999 -9999 -9999 -9999 -9999 -9999 -9999 -9999 -9999 -9999 -9999 -9999 -9999 -9999 -9999 -9999 -9999 -9999 -9999 -9999 -9999 -9999 -9999 -9999 -9999 -9999 -9999 -9999 -9999 -9999 -9999 -9999 -9999 -9999 -9999 -9999 -9999 -9999 -9999 -9999 -9999 -9999 -9999 -9999 -9999 -9999 -9999 0.659566391241007 0.668392565726428 0.670894903878049 0.678904880075213 0.689122798096516 0.698877634280644 0.708396674847125 0.689185079692734 0.648285928273575 0.613051248863216 0.58329483564754 0.564436540593586 0.554413371621319 0.543331318191638 0.542595428721265 0.544428939393697 0.538037264497032 0.528603257189738 0.534076941765294 0.54035057787874 0.544957024429169 0.598671235804428 0.635796693367007 0.679969810536193 0.697542051727437 0.616657585790455 0.584158137671842 0.555354820888132 0.554166279415479 0.56116225180405 0.559613623168442 0.560097368008708 0.509567396903568 0.535746317421311 0.512200757762845 0.503821069269 0.50819301361358 0.525538191397699 0.50038545972191 0.486530102969457 0.481357561829265 0.479666205603238 0.480487355166786 0.481252017983851 0.477996944141189 0.479047358647909 0.481638744762656 0.477648846748486 0.484066716332745 0.483987994842416 0.4892999849915 0.487143702332968 0.485796395750867 0.484079478317372 0.485240152576316 0.477551571185597 0.479766121630527 0.477896327644392 0.480055640705712 0.479006413327166 0.480127743217852 0.481343155079898 0.489894645163242 0.48698840248874 0.487081361373671 0.488084485203778 0.492144954731701 0.495401039570013 0.484734790481456 0.486888145170207 0.478048388026322 0.477260215197795 0.4749278967439 0.477645554243916 0.475966241921295 0.471889517358839 0.47475218959927 0.474645093743006 0.477323184397183 0.471837183265143 0.472753476376213 0.472639929819522 0.465416919656675 0.468201540114579 0.462239087482621 0.460859835858615 0.460049253940526 0.459372706248051 0.465192421069544 0.470633229604179 0.473526658907227 0.472268405839338 0.465278600978626 0.469461679924958 0.469706355183748 0.466652716168028 0.466438034458468 0.470040778989223 0.465441406727264 0.466129363405542 0.465610882119181 0.461976003944247 0.454755740991424 0.455353172637413 0.452958508131107 0.455110291214682 0.452382600559802 0.452726802676351 0.450191897235833 0.44813157504857 0.446252288435478 0.452723802906903 0.450383554788965 0.453087027019939 0.45343027519478 0.462849593335777 0.462009413493471 0.471227358349152 0.466535994508975 0.458888616414022 0.460538940444066 0.454070428607187 0.448801902966679 0.445494196860999 0.443278258143329 0.440687553195664 0.438895125851885 0.445914837456481 0.45201501022103 0.450674672905911 0.452667039303836 0.45264213957439 0.458290926873145 0.457394118390257 0.468356483700199 0.478395642292153 0.482468154929088 0.493685572403103 0.493852500101641 0.501038906490218 0.500959862921961 0.496722814465601 0.501557742666738 0.494067031503495 0.484330773571914 0.477627366316066 0.469195177805329 0.460593659909817 0.455815309031732 0.450049203668707 0.44888570798216 0.447642157954038 0.443185299374304 0.44037950067437 0.435091982044095 0.43085681186632 0.424931223562034 0.421909367218196 0.419428230752538 0.427238118002257 0.430980612031512 0.436147990188697 0.442811250323689 0.451349636350336 0.454898486908509 0.457081842193882 0.454421672663387 0.454889028053776 0.450217853677576 0.448898000883882 0.450012208022096 0.444061808342089 0.440998913327608 0.4371762594259 0.436643004596815 0.434083527607496 0.432048052024454 0.430287639237337 0.433598334239441 0.436146782432633 0.433926793546073 0.43432743345786 0.430573172929954 0.427907765002295 0.416691582410251 0.413669572557035 0.411565889849857 0.411494072660434 0.412037645551469 0.409594613100429 0.412971793162099 0.408181494071099 0.409034004144971 0.410812530159431 0.409290270910734 0.410487974800922 0.408201516872496 0.406608651069844 0.397515821899592 0.402634691711988 0.399359354955565 0.392932252413081 0.391863828748619 0.392471270191672 0.392939803706287 0.391205784702939 0.397230323447604 0.400451979262779 0.40277534211621 0.402343250585453 0.401674045264616 0.400023628122714 0.398699478245202 0.399760414353283 0.401500414022706 0.39611120666336 0.402950730332806 0.401270043615316 0.398561846850573 0.402935564773861 0.403949588812471 0.403995682778906 0.402639997109499 0.402185940572559 0.395402263536292 0.396412633267048 0.392417768841812 0.388721340683001 0.387186620488954 0.38502913310028 0.386243508756375 0.384805834672952 0.384283870824399 0.387320633875302 0.389722997822794 0.395821747614986 0.401156314117291 0.408312916283697 0.405291639705825 0.408192230403191 0.410838693178932 0.417584246279756 0.42440058866594 0.434460582608344 0.441533106671569 0.452630708805877 0.465306397391276 0.476045999543487 0.482922011965739 0.482639933896779 0.488044807214322 0.483706771500477 0.478419681155742 0.483609379039339 0.485800183533537 0.479290460514331 0.483257647611505 0.486818295115853 0.488315292032012 0.491878593877577 0.488476347041557 0.488063934608594 0.491537519235084 0.495148163769714 0.493911032108669 0.499685607696934 0.497757257986657 0.496002102885761 0.495850303282219 0.49968589678697 0.506503930298594 0.505432850069637 0.513161840338175 0.529683336016833 0.540857788542918 0.543020820713231 0.547296576161431 0.554684653899212 0.570618416519258 0.586139076556952 0.588879727110138 0.592631096021007 0.610079917363748 0.614004940037416 0.609393695847239 0.58980932704486 0.564624235131837 0.558498312530859 0.540409031887651 0.527845005813267 0.515704313263238 0.504294307745514 0.498720363141413 0.489222890024487 0.48065120077472 0.473139735666458 0.473694851804937 0.472268249053386 0.469680631727235 0.473234839774848 0.465382057299353 0.464836440913236 0.458512280686693 0.45748732945542 0.469669144392923 0.47674841222803 0.491122589434839 0.501329853740497 0.51147356720148 0.514174366805162 0.52294400143878 0.536745634918529 0.545934468114508 0.555555375984832 0.582076821660082 0.56572077303665 0.643372344430042 0.782813623422744 0.78886971707347 0.754832122709632 0.749500007436548 0.772724709108959 0.783776696526852 0.782212176329009 0.75496582303709 0.59432359432133 0.44276211996193 0.560519235995529 0.718038456190999 0.660487219160552 0.663184776620272 0.338555253004089 0.309437423652585 0.306862725867939 0.619215499695109 0.770793350374558 0.807597377070577 0.691446127719337 0.661196400702042 0.679545542616711 0.632878650374074 0.603380026633921 0.539909808398992 0.511748779290794 0.496886016986698 0.494501119326138 0.541881653718283 0.548565690858942 0.474876761859385 0.516237484348125 0.487366952636545 0.431606938309824 0.608728470967561 0.493652456421942 0.406772186042316 0.453448432981337 0.384753950747544 -9999 -9999 -9999 -9999 -9999 -9999 -9999 -9999 -9999 -9999 -9999 -9999 -9999 -9999 -9999 -9999 -9999 -9999 -9999 -9999 -9999 -9999 -9999 -9999 -9999 -9999 -9999 -9999 -9999 -9999 -9999 -9999 -9999 -9999 -9999 -9999 -9999 -9999 -9999 -9999 -9999 -9999 0.548535324983838 0.595078963816852 0.647444904728463 0.693001800766545 0.830690272915015 0.801852781271598 -9999 -9999 -9999 -9999 -9999 -9999 -9999 -9999 -9999 -9999 -9999 -9999 -9999 -9999 -9999 -9999 -9999 -9999 -9999 -9999 -9999 -9999 -9999 -9999 -9999 -9999 -9999 -9999 -9999 -9999 -9999 -9999 -9999 -9999 -9999 -9999 -9999 -9999 -9999 -9999 -9999 -9999 -9999 -9999 -9999 -9999 -9999 -9999 -9999 -9999 -9999 -9999 -9999 -9999 -9999 -9999 -9999 -9999 -9999 -9999 -9999 -9999 -9999 -9999 -9999 -9999 -9999 -9999 -9999 -9999 -9999 -9999 -9999 -9999
-9999 -9999 -9999 -9999 -9999 -9999 -9999 -9999 -9999 -9999 -9999 -9999 -9999 -9999 -9999 -9999 -9999 -9999 -9999 -9999 -9999 -9999 -9999 -9999 -9999 -9999 -9999 -9999 -9999 -9999 -9999 -9999 -9999 -9999 -9999 -9999 -9999 -9999 -9999 -9999 -9999 -9999 -9999 -9999 -9999 -9999 -9999 -9999 -9999 -9999 -9999 -9999 -9999 -9999 0.691396545894022 0.689675064189992 0.69042482814471 0.687939822740822 0.683636348886287 0.690250303941937 0.693065441345708 0.722107229413846 0.748913957909136 0.734998538130979 0.67324531244616 0.624326289798705 0.587666646201254 0.561716449695797 0.549212018133487 0.541800725385196 0.549486837727271 0.549533673920907 0.553821396740849 0.53029892957557 0.538609784152368 0.618188681955687 0.596761296794174 0.661468823915159 0.707676617385446 0.67808940225511 0.670628518668342 0.639692937786527 0.608409509696852 0.6066171610283 0.620977406988666 0.58605495201074 0.524314908361955 0.507207719119836 0.514798887629332 0.513553895273859 0.502692774685199 0.502726257048595 0.497872888378542 0.501098114463501 0.497503971705636 0.488539811688702 0.489210550074788 0.487446512585264 0.480868828186298 0.482655916753683 0.483614249396004 0.483886509561057 0.483429472627939 0.483518699781168 0.483307271433172 0.491099781968705 0.489712141764327 0.49055901037928 0.492950150619708 0.49043071045563 0.484988297067861 0.481242658045747 0.480718004628399 0.476104100855695 0.481797833851646 0.48200588120051 0.492286731973602 0.495208741418251 0.493413889031367 0.492364807592851 0.494630931497589 0.492735596805529 0.48937205816614 0.490840909688642 0.488552614312524 0.493842387873773 0.479105649066869 0.479696353010542 0.47717929644407 0.485398093794579 0.481321611166655 0.479996720581093 0.480740088941116 0.477593752200409 0.475527230539949 0.476303623489561 0.474155843917032 0.47482485286115 0.473259102242893 0.478100738330833 0.472672058557235 0.473224562809074 0.474495112599913 0.474375089276864 0.470582808445394 0.477054305403432 0.481090098419432 0.477035165136383 0.471331620172125 0.470505151881309 0.472402820139486 0.466084272435864 0.468134956425372 0.473666741232614 0.469301071759194 0.468751222715175 0.46524066451745 0.463394431722739 0.463191043753331 0.462304854318791 0.455480746039859 0.453992276786409 0.454550100469017 0.45086869474807 0.446554910141602 0.449191482908804 0.451760389195911 0.449871230169663 0.44883363512479 0.44825603614353 0.449702832473121 0.455296334603135 0.460004413801097 0.461503116250925 0.460228231398979 0.456944235868735 0.452943038309375 0.450393625155332 0.449496361629536 0.449505842825139 0.445451017044634 0.448676603506489 0.449720948994078 0.451674082236756 0.464854573949035 0.461042625691551 0.459155878509823 0.462692353647223 0.463758735309083 0.468502341960329 0.469883170287174 0.487403412740981 0.497197466611936 0.51322031389571 0.518362471521175 0.513964737878487 0.516372856324299 0.516193917762264 0.508622719831272 0.503938121383236 0.49764406137874 0.494955699647828 0.486403156959237 0.474209481621432 0.470732791888341 0.461855537931322 0.459653999074549 0.449907507615823 0.450384723150287 0.443428995820034 0.439868295905147 0.437177890467351 0.433424187649175 0.427922474501057 0.433084393204998 0.434693243564304 0.438022270441033 0.448527031799596 0.456329784503604 0.464535282806112 0.468611553037825 0.468497859974624 0.459409893388624 0.454481406694534 0.460962148588789 0.46035240524147 0.453842251398063 0.454363364454642 0.449585370561513 0.445776363804146 0.443035056462862 0.442177827339047 0.4409758180682 0.441062873249064 0.438559437473077 0.441204910243693 0.441923788990167 0.437125794392431 0.433269865195728 0.427981225733922 0.424288463243671 0.419812140389757 0.416178612173762 0.41455763025897 0.416495165474721 0.414725293281197 0.412340341073303 0.413663505355852 0.415372814024658 0.416367005112143 0.409782647339256 0.412023513085245 0.408290659840425 0.404419015333872 0.401895181314721 0.400828208909347 0.400575041763461 0.395623566917789 0.399902371659393 0.395107074415027 0.397055633925084 0.393956113612413 0.401992454501322 0.400216798294065 0.400643343666846 0.404633260937865 0.401411713913048 0.402800086861412 0.402823559216907 0.400842037072163 0.402009052133599 0.400092741111835 0.403785412013293 0.401148457235252 0.400557185381961 0.405671219869248 0.403157379837103 0.402245007430939 0.403234416638406 0.403807121612576 0.401615720476828 0.399129055864307 0.396555578785454 0.392041481222597 0.393718409220557 0.393324874939127 0.38956373162048 0.390047966084821 0.395858280407526 0.398920442715358 0.398694991474792 0.399768800050494 0.402069539603858 0.409732500529199 0.411471521595837 0.410193198151189 0.413543283433566 0.418769390200293 0.424930176671158 0.43348893925439 0.445802961649557 0.454681892445125 0.464793711813897 0.47467195089085 0.478084336115842 0.477694925451996 0.478179324775115 0.480671191744778 0.475459931211265 0.471922073056142 0.475473204049136 0.472117527162253 0.474169578266925 0.477688575440981 0.485284288148629 0.487957207879274 0.490727232959403 0.490569889964448 0.492488619562994 0.496164190946599 0.495777196030472 0.494776376582227 0.4983598883857 0.499118671619949 0.497343058152539 0.502945965070296 0.502593142201311 0.505147901804425 0.51197083461836 0.515418350775639 0.520395228667381 0.528486189142176 0.536742085166398 0.548525982040941 0.567988289767244 0.600126919489837 0.589918014716689 0.591424176354023 0.600037301208301 0.589720860838059 0.584035841991093 0.577014864650395 0.567068959961679 0.5558943330361 0.536710550987941 0.528153974660964 0.520040004130978 0.508861547490965 0.503201691885959 0.493681262532177 0.48907331987169 0.480604554059014 0.482564181279135 0.4784674654104 0.478047211262534 0.480325695329446 0.482315573982411 0.478394311851634 0.473576197456565 0.471711315541445 0.479072857812758 0.485595741477046 0.497718987105797 0.512680006232926 0.51655423907715 0.523079935322019 0.530427458342906 0.540807271298393 0.547516081854701 0.576479104786874 0.614331233332777 0.590290530392393 0.646254435039112 0.777702247100478 0.734177483735954 0.744373062490762 0.732847154130686 0.745879082249293 0.74953011100046 0.695849265106063 0.659920634990361 0.664248975458763 0.572353055995749 0.750188332145413 0.789089117787774 0.801072972161982 0.631632108447461 0.566914600818076 0.620974045028619 0.593215327147197 0.608463064964019 0.789909890250886 0.814208099207014 0.699781658376449 0.665537888115565 0.644771554042394 0.626792371017999 0.593718169185442 0.542582246694071 0.528137733812147 0.502237847713064 0.485620195732854 0.47872649737762 0.633428807999966 0.44581339648175 0.499050448393348 0.445917788274228 0.381746359802451 0.446048422489961 0.451276857411627 0.479657621542036 0.421651967529509 0.395948293789855 0.398277580091811 -9999 -9999 -9999 -9999 -9999 -9999 -9999 -9999 -9999 -9999 -9999 -9999 -9999 -9999 -9999 -9999 -9999 -9999 -9999 -9999 -9999 -9999 -9999 -9999 -9999 -9999 -9999 -9999 -9999 -9999 -9999 -9999 -9999 -9999 -9999 -9999 -9999 -9999 0.467479611204203 0.573461279502126 0.705948166667433 0.754240604302583 0.81994439817954 0.82620168607096 0.838405056905476 0.839843706159563 0.829232897807608 -9999 -9999 -9999 -9999 -9999 -9999 -9999 -9999 -9999 -9999 -9999 -9999 -9999 -9999 -9999 -9999 -9999 -9999 -9999 -9999 -9999 -9999 -9999 -9999 -9999 -9999 -9999 -9999 -9999 -9999 -9999 -9999 -9999 -9999 -9999 -9999 -9999 -9999 -9999 -9999 -9999 -9999 -9999 -9999 -9999 -9999 -9999 -9999 -9999 -9999 -9999 -9999 -9999 -9999 -9999 -9999 -9999 -9999 -9999 -9999 -9999 -9999 -9999 -9999 -9999 -9999 -9999 -9999 -9999 -9999 -9999 -9999 -9999 -9999
-9999 -9999 -9999 -9999 -9999 -9999 -9999 -9999 -9999 -9999 -9999 -9999 -9999 -9999 -9999 -9999 -9999 -9999 -9999 -9999 -9999 -9999 -9999 -9999 -9999 -9999 -9999 -9999 -9999 -9999 -9999 -9999 -9999 -9999 -9999 -9999 -9999 -9999 -9999 -9999 -9999 -9999 -9999 -9999 -9999 -9999 -9999 -9999 -9999 -9999 -9999 -9999 -9999 -9999 -9999 0.699065661040807 0.704612684015033 0.703489911579697 0.694499525100227 0.687948810815214 0.687245053211825 0.709921255954776 0.752293216859865 0.727888425834726 0.667387176674344 0.609603970564358 0.577130492808195 0.56132052126431 0.556094067814773 0.542112087727537 0.545733569710419 0.557822905646407 0.578564931638062 0.546878800554469 0.558004859178695 0.690892850044692 0.687138757887292 0.695328197442523 0.7530959276931 0.728281408515937 0.68316658705338 0.672959159259655 0.660854808308854 0.644537628553825 0.622611068784539 0.571219942682309 0.545291566035008 0.537483900137267 0.537143742674312 0.505554897562004 0.497131688053778 0.501048054224469 0.500127663589841 0.500846310156343 0.50084550891341 0.493969375512922 0.494385298234358 0.489160348233907 0.485089108701107 0.486316237240677 0.482950604825009 0.484595066366401 0.485091002364237 0.481936710991161 0.485513241627475 0.489508638485315 0.492032244449378 0.496482997614715 0.492824007664643 0.491800254285917 0.491850537670334 0.48938369095174 0.487361095974398 0.480663920484255 0.4830300525964 0.486188022079318 0.49919381531271 0.506372760851675 0.501828064387096 0.496263623149579 0.503849436518405 0.504000648006906 0.499723802423931 0.497194362410994 0.495150930530835 0.490752565457523 0.481994754758652 0.486535321869074 0.491319511131898 0.487933741748568 0.48686660096396 0.486308744811868 0.489602264927265 0.488770636779767 0.489639030316356 0.486433630852273 0.481927690316499 0.482934203137157 0.480764936051941 0.482451802362511 0.478725478930735 0.480117033587718 0.482244437488297 0.482491034213393 0.486497450758695 0.48184039298971 0.481926773199439 0.484628539178959 0.477228600780976 0.471757160415301 0.472822463268317 0.471323799482905 0.467912493156389 0.474300878322866 0.467217315369645 0.463896070881128 0.46633390125842 0.463411921331996 0.4600688964688 0.458457600977517 0.458877722449261 0.453877782715763 0.452213795008568 0.450270928835921 0.450151150564153 0.458415981497394 0.452594978743658 0.455016141430123 0.453646896534145 0.448097001395561 0.449119469436008 0.457045757385508 0.45675084527889 0.459343258471732 0.45890098320881 0.459244563226271 0.456107600134308 0.450535938911032 0.448981802705232 0.452102061771645 0.449698918343153 0.44877353170133 0.449165412420298 0.455759781043474 0.466102497057012 0.469165538693705 0.469636687713354 0.476410561381581 0.482799783833847 0.479276522844951 0.482815575280849 0.491192490017702 0.500748028801033 0.512641111894626 0.516723121510591 0.530842562597782 0.530449025724238 0.531928429354588 0.52979736578633 0.531559005583094 0.526175307316574 0.516982693945339 0.503430623239479 0.485244397382424 0.488109304360535 0.480215508316823 0.469911152960859 0.462490579093572 0.454143508728945 0.450846610983826 0.446128146899206 0.443745927931623 0.438370946057956 0.441791309053574 0.439495616909899 0.443102351851334 0.448495883715494 0.455365076668713 0.465673593216072 0.47310489411755 0.472602977130014 0.465984645737402 0.457890250827324 0.463916381389741 0.4692621046342 0.470016650458381 0.469648391123235 0.46312461585591 0.458133203641468 0.455172360516672 0.452331159861022 0.452849607172509 0.44961365423273 0.450768661901359 0.450116807793746 0.449485917114671 0.44647624639293 0.445019546410132 0.439340262280305 0.432536986024427 0.428058491185845 0.425049789628001 0.423919519244027 0.420733389131098 0.418254080757634 0.416657916970005 0.418775318508651 0.413777860621073 0.415858735091956 0.41499088005379 0.413716545862096 0.411285881159765 0.407926090533978 0.405480886316776 0.399066997711475 0.398112203336997 0.396799017956758 0.398136305593312 0.396627977206112 0.397387312757226 0.397313436115944 0.400197419633289 0.404412538247624 0.40037374255911 0.406148788615434 0.404588159954018 0.402719252872751 0.406763033722126 0.411785537901088 0.406914232432325 0.407239913280589 0.402561525272258 0.405154521882283 0.406411308217084 0.405763143622861 0.405885038762466 0.407931491159617 0.407194327288682 0.406114647391512 0.404663329088419 0.403229541910377 0.401482005916947 0.398382889869628 0.39735067240624 0.400009423336161 0.39730115676149 0.395732172273063 0.395540484959161 0.399395653248758 0.399770228544843 0.397895853834119 0.402670867158335 0.40665918424461 0.41016382977747 0.412215609522028 0.414086538059879 0.417460162785541 0.423386578680631 0.427934706428127 0.437081436267373 0.442425666900798 0.447820988485319 0.459838134388983 0.467493234676106 0.474959651694613 0.47233985804601 0.474075853596851 0.469967429511774 0.473583921110013 0.467969848291786 0.464755478231084 0.469951887312374 0.473666676270655 0.475017457857246 0.482384671224997 0.48365877147333 0.486596466985876 0.494692698875205 0.495841591823892 0.492768684747505 0.491647612383083 0.4916335239777 0.494113193301747 0.493813156757272 0.497177392412641 0.500648488648184 0.502419237706582 0.507450679164275 0.510540430230714 0.513723872826789 0.517960408478244 0.519963949421692 0.526761294442603 0.537346133197166 0.558362674573278 0.588272718875049 0.594749231164716 0.591695760848469 0.589082748808427 0.584073944776611 0.569971349267687 0.564715319514732 0.555889003671107 0.548289020281596 0.53648121484029 0.52925721751409 0.520845357613938 0.513237532542482 0.500603076097097 0.498324776919993 0.494555883144867 0.493268212616026 0.489352195336539 0.48895563703869 0.489159185824235 0.492905603931196 0.513389418344734 0.507429610241036 0.490147879406571 0.483688831123464 0.492510695476462 0.49949343169078 0.507178514454267 0.523447307040414 0.5309029322037 0.526595098647874 0.537906110913277 0.544797296882944 0.654993101058252 0.705346272610345 0.782556116370488 0.603029548082836 0.647849700570686 0.796656234360952 0.746852685614187 0.73690585768053 0.719090425701641 0.714840702242185 0.739555458846226 0.738123654172305 0.678824736641795 0.721847889397506 0.678560539709023 0.761631197004003 0.791635415203053 0.791769688067152 0.761172790360698 0.750233896602998 0.713125680167151 0.654234690242541 0.672187414563119 0.80077885830818 0.834258660990033 0.747862901225002 0.689202691971113 0.631236153944983 0.588616484560361 0.569036929421516 0.540621630798659 0.5752822353123 0.568670269660185 0.488318653149955 0.473192245365611 0.501027415197989 0.506856598805658 0.410135421510484 0.42447335019531 0.464651384951266 0.544586577501547 0.542903440065879 0.540804058006355 0.463618305549652 0.415878571520718 0.401070496197851 -9999 -9999 -9999 -9999 -9999 -9999 -9999 -9999 -9999 -9999 -9999 -9999 -9999 -9999 -9999 -9999 -9999 -9999 -9999 -9999 -9999 -9999 -9999 -9999 -9999 -9999 -9999 -9999 -9999 -9999 -9999 -9999 -9999 -9999 -9999 0.473055763842921 0.655842768085449 0.723112333024893 0.560385879687863 0.544752048300434 0.602926756589262 0.661746401575694 0.795925191913459 0.776256225523988 0.831042350941869 0.670855721113607 -9999 -9999 -9999 -9999 -9999 -9999 -9999 -9999 -9999 -9999 -9999 -9999 -9999 -9999 -9999 -9999 -9999 -9999 -9999 -9999 -9999 -9999 -9999 -9999 -9999 -9999 -9999 -9999 -9999 -9999 -9999 -9999 -9999 -9999 -9999 -9999 -9999 -9999 -9999 -9999 -9999 -9999 -9999 -9999 -9999 -9999 -9999 -9999 -9999 -9999 -9999 -9999 -9999 -9999 -9999 -9999 -9999 -9999 -9999 -9999 -9999 -9999 -9999 -9999 -9999 -9999 -9999 -9999 -9999 -9999 -9999 -9999 -9999 -9999 -9999
-9999 -9999 -9999 -9999 -9999 -9999 -9999 -9999 -9999 -9999 -9999 -9999 -9999 -9999 -9999 -9999 -9999 -9999 -9999 -9999 -9999 -9999 -9999 -9999 -9999 -9999 -9999 -9999 -9999 -9999 -9999 -9999 -9999 -9999 -9999 -9999 -9999 -9999 -9999 -9999 -9999 -9999 -9999 -9999 -9999 -9999 -9999 -9999 -9999 -9999 -9999 -9999 -9999 -9999 0.712769426746434 0.707635732376936 0.709624816191358 0.70937895879772 0.702584123671208 0.698465124070381 0.66184267922812 0.669890810537837 0.717753316265124 0.686085273130227 0.629423871240611 0.586444214450611 0.566591870727964 0.542506076256836 0.543405250730317 0.541404631758843 0.538871582016156 0.559320155763965 0.580183213318295 0.548772874854562 0.577018594889991 0.664412679879047 0.668213645225165 0.72268289996954 0.755642281803441 0.749025062781039 0.670956859235821 0.644705732164645 0.6377974292712 0.620069803348618 0.566402320508276 0.541142062806227 0.531868738222051 0.526224906809847 0.498931181255735 0.494835493922895 0.499935905046894 0.505920968259886 0.511860257346642 0.5073833746839 0.50637678515913 0.505133595604309 0.503157868890286 0.496591892509791 0.491476866201151 0.493867929037791 0.490128287535996 0.491510333868535 0.487250914740196 0.488335947164657 0.485647448647118 0.493272354695466 0.492756167181216 0.49597233584305 0.500441481675612 0.501448038680516 0.497275639411782 0.493193345441442 0.490125569940683 0.492118353897682 0.484410646283003 0.488642103637872 0.503770747641457 0.513019160731644 0.513709978078222 0.514567447400104 0.520656227789959 0.524314812088278 0.514231663443652 0.514260594561776 0.506642950676412 0.505034003640386 0.507755835092909 0.508939650577392 0.500262774284702 0.489475818132817 0.493402460705352 0.495698526999864 0.492126899879012 0.489248027852167 0.493071158170417 0.490329316767491 0.486906912463408 0.491404968757413 0.492174421358065 0.492108317192218 0.488989005982577 0.485874442975126 0.487327042932802 0.490199825232539 0.492558588531881 0.495342614434183 0.494100661896262 0.485828127988047 0.481742604450525 0.47667590974541 0.473199810782517 0.472680329197697 0.472686186406889 0.479214593777219 0.473229704491029 0.468355981991841 0.464733461422289 0.47079723707394 0.463082898028406 0.460828263806562 0.456947979609943 0.458018701507134 0.458781023475021 0.460691557652338 0.465771405871447 0.463964050573132 0.462870202148935 0.458144326445434 0.450119110444377 0.449267643359916 0.443270663733647 0.455449131567948 0.456229949552717 0.464290665705567 0.45841028997087 0.457351423310613 0.460621544943056 0.453815315437609 0.44907695312885 0.447506165947703 0.44674906780564 0.453819575377788 0.456172130205632 0.46244745746052 0.470007197401909 0.469195281907756 0.47647331510632 0.483838854834563 0.491531691791322 0.493361656612262 0.492370003919112 0.493868585797559 0.49281079404078 0.509505811241633 0.52734423643419 0.5417619525454 0.535493414487694 0.532627101333451 0.539655487434018 0.5455055478493 0.542933360729829 0.535960417878205 0.516172858549654 0.510429426061794 0.496206591966341 0.493121911832294 0.482967193509639 0.469896102422286 0.465999195369131 0.460730681469868 0.4564972006596 0.452338812981233 0.45061443293694 0.450122803403252 0.451131572865434 0.45140065321963 0.457012903468018 0.46121325793604 0.459733396198674 0.473272124929752 0.464363517836773 0.461972035798655 0.456510990158747 0.465231684726096 0.477800457128317 0.479491303346942 0.482824755000478 0.476429715871556 0.473167131564474 0.466254329883511 0.465668425537334 0.461123967571119 0.46079748459155 0.460162631338633 0.460584359569567 0.461877418263856 0.45578016539283 0.450062403492919 0.441301398395995 0.436321190491421 0.432068312477402 0.430698710401356 0.423580099110872 0.423398504590704 0.422353532514896 0.42287455079886 0.41921326943775 0.42018212211587 0.420721702954898 0.416748916598089 0.415298700915044 0.40910855737486 0.407718794985174 0.402514661223126 0.398371706106047 0.40234408033286 0.400518843492769 0.400356237923709 0.401313010820161 0.397922270646566 0.396150803928908 0.400777724241952 0.413196333949462 0.413578416428412 0.411171918378809 0.40901297232267 0.406389548151381 0.409266777014351 0.411799920544574 0.412542253347219 0.409272937858583 0.407799022856112 0.410057113137341 0.410065944219243 0.412259783726435 0.411850239854701 0.411343710570505 0.410252824403256 0.408737134789948 0.407623644366576 0.405896080099542 0.401859367660831 0.406034350887301 0.408143893139931 0.404066077934949 0.403627373345782 0.401413406332622 0.400910220232882 0.400650480166729 0.407101882791991 0.406929470490868 0.408842730620183 0.41089127225929 0.411682899051211 0.41495465334697 0.414756600455709 0.42163098499793 0.42456423662939 0.42795424750653 0.439597111318814 0.44034477564868 0.452034810947786 0.455091621229062 0.465714008772859 0.466318944697022 0.470888232810209 0.464583152476324 0.466024626268826 0.467596727583247 0.463467760257485 0.465743885061083 0.467650518019036 0.474148920354764 0.477396837764069 0.477457213091649 0.485964646476772 0.489624479155207 0.48925251543606 0.490180198010532 0.494488236235843 0.493672496660948 0.495155407187387 0.491374187237196 0.492385731610668 0.502661360756741 0.497823643189763 0.503170896685638 0.503720956959839 0.507945622940321 0.506826935634963 0.512430569410393 0.516253379436609 0.520110257982353 0.53064286710604 0.551652245060849 0.59554774340598 0.601706732160091 0.588626021239576 0.577738221367623 0.571961982128854 0.564724219156555 0.560602664308946 0.549136546986489 0.536475072788953 0.530932771003694 0.525276696720944 0.523011404447132 0.507441968314712 0.507859485757994 0.500203650853902 0.498669677775917 0.496139626871872 0.493894775641235 0.49700302425642 0.497200562048835 0.502756282637249 0.511967401477794 0.513200274999688 0.500145291627559 0.504634790114272 0.504121629686024 0.507371647470724 0.513198575957541 0.521731740154741 0.552278139435653 0.533155855686637 0.538601384903394 0.550741781410548 0.594780976196644 0.59646370530322 0.617369828358357 0.61289435776573 0.743179052677081 0.747205326281996 0.745896443434707 0.735561715624462 0.676732543056502 0.673154323402332 0.688540443427725 0.737381622714609 0.743827762655076 0.763495884630955 0.733920287132749 0.763458846856582 0.77224431092604 0.819020149222936 0.689084270933362 0.613080654716663 0.59938069277437 0.615608904547377 0.554576863576686 0.647107176018469 0.832379318594975 0.798072713462984 0.691296075359274 0.617543664304952 0.593066912273285 0.565832927464101 0.544821993573446 0.551242287962374 0.514305132179919 0.487649776691347 0.492061753454025 0.453025207302746 0.47370367607016 0.466024720381157 0.435595713263399 0.476329134324604 0.499633990725584 0.553420117898135 0.51670569536522 0.469975960857304 0.431711785555057 0.404782692932564 0.395245197141477 -9999 -9999 -9999 -9999 -9999 -9999 -9999 -9999 -9999 -9999 -9999 -9999 -9999 -9999 -9999 -9999 -9999 -9999 -9999 -9999 -9999 -9999 0.497687916500514 0.496520429136217 -9999 -9999 -9999 0.460292322596943 0.473405802014271 0.453318174020728 0.463538550168812 0.43716627344436 0.43494249237538 0.448378726163841 0.555600466173262 0.712992543010709 0.590470185220327 0.673164281036272 0.669733318267476 0.69013431589114 0.658898272628922 0.693724099886189 0.786930698981924 0.805057631729123 0.581397385332059 -9999 -9999 -9999 -9999 -9999 -9999 -9999 -9999 -9999 -9999 -9999 -9999 -9999 -9999 -9999 -9999 -9999 -9999 -9999 -9999 -9999 -9999 -9999 -9999 -9999 -9999 -9999 -9999 -9999 -9999 -9999 -9999 -9999 -9999 -9999 -9999 -9999 -9999 -9999 -9999 -9999 -9999 -9999 -9999 -9999 -9999 -9999 -9999 -9999 -9999 -9999 -9999 -9999 -9999 -9999 -9999 -9999 -9999 -9999 -9999 -9999 -9999 -9999 -9999 -9999 -9999 -9999 -9999 -9999 -9999 -9999 -9999 -9999 -9999 -9999
-9999 -9999 -9999 -9999 -9999 -9999 -9999 -9999 -9999 -9999 -9999 -9999 -9999 -9999 -9999 -9999 -9999 -9999 -9999 -9999 -9999 -9999 -9999 -9999 -9999 -9999 -9999 -9999 -9999 -9999 -9999 -9999 -9999 -9999 -9999 -9999 -9999 -9999 -9999 -9999 -9999 -9999 -9999 -9999 -9999 -9999 -9999 -9999 -9999 -9999 -9999 -9999 -9999 -9999 -9999 0.707130016521729 0.709975777813692 0.704590308623206 0.686874117084885 0.68016567970785 0.655282131140103 0.646499839362123 0.641067262901941 0.617058454473824 0.583069851235533 0.556648244529731 0.543828189435576 0.53013304536987 0.524770223830427 0.530844739327323 0.536629819426654 0.569175894578866 0.597831348775398 0.564823206832838 0.586192916955065 0.690971472089495 0.657308042972307 0.763787370224728 0.743672579371978 0.746331759709897 0.670370497459227 0.652574332542321 0.645847756481918 0.580232390472216 0.580995612142637 0.566284464152016 0.52178647637395 0.497516347659103 0.49170554611655 0.494760766393289 0.502196568456633 0.507098816209475 0.526420321007496 0.516979501624666 0.518729071539999 0.514997466216396 0.510117968814911 0.507438871210639 0.505273324629764 0.502550689527683 0.49762945972658 0.494391844105653 0.496292907431603 0.490264686730507 0.492267076512341 0.496051795247302 0.494496553565355 0.50185658671329 0.504167051822376 0.504914347599259 0.505260080635788 0.498299600013626 0.494867578165547 0.497988795510471 0.495401454146443 0.499768613567831 0.502870754331971 0.519177117424121 0.53748498914388 0.536498221733181 0.543175278779721 0.545289105126022 0.541692083793251 0.541593148385219 0.534565221228 0.538098053300563 0.534450962931469 0.519640251006986 0.508706538769236 0.502148244166134 0.500640116888768 0.500571483703803 0.499263397474258 0.498822886394006 0.502688397834011 0.501514233246527 0.498110087126178 0.498084309596203 0.497507500181078 0.50127282791504 0.49988534007656 0.500622268929522 0.501871237467754 0.496316578689871 0.500614640658976 0.502771112050426 0.495799994295289 0.492839006377802 0.482021397435157 0.484084603441303 0.48178287386241 0.481929675673139 0.48513680453722 0.484076210138861 0.47107881464618 0.461496180679255 0.465995037216347 0.468103987108638 0.464895052391283 0.464453333595875 0.465837953043334 0.463833124963411 0.465280507689518 0.472909509478931 0.480581026548606 0.468681511077877 0.467228040322776 0.458354232287482 0.45258245898255 0.454808841358058 0.452005683030397 0.45168203325114 0.459172598390965 0.466108115156749 0.462214335938445 0.462202733556517 0.462598631045011 0.468855194633211 0.459865372886396 0.457622891323625 0.450370461702475 0.454830114012845 0.461902210195049 0.465437027472879 0.474733975887944 0.46924988136392 0.476615231903755 0.490964828422964 0.496222058642469 0.498910169856049 0.498429986826379 0.49445466861604 0.499776418225868 0.514988082824655 0.536390888645875 0.54741990553005 0.541496624026099 0.538905394269722 0.558270865551589 0.559878634837261 0.558055182697229 0.552745235723047 0.541269694271959 0.537040334642721 0.509763322317426 0.506704291207649 0.51437066183786 0.518649279702899 0.498766012154511 0.48843742693934 0.467504758093316 0.462136384315863 0.463859629354646 0.463292112409845 0.459123355094013 0.462838813310604 0.46434598522343 0.460923593763573 0.462331951217598 0.467937571442826 0.461990533907981 0.459520257922035 0.462628595762032 0.469691509759913 0.488638930469321 0.500023947163395 0.498194613580353 0.490045053917474 0.487698871398368 0.4821328896106 0.478663327236234 0.476112549153432 0.475678055209777 0.473668447488941 0.476902768441287 0.508056587121435 0.472383829607806 0.466517230386827 0.450388006786731 0.442457656448395 0.435441301094711 0.433942766919607 0.430057273298283 0.431047269270055 0.426935479628632 0.428417306935652 0.426260686405948 0.427490640544292 0.428059547736326 0.420225544011828 0.416709248382597 0.412625117001403 0.407652382907691 0.407867435281617 0.40499259891866 0.403074080467983 0.398986715214523 0.402709526120892 0.404104940302758 0.402031117739277 0.406118540031993 0.402733900295932 0.404550733673967 0.409436277308954 0.410596288624035 0.411652207921526 0.41238174610134 0.414262341958509 0.414572091273358 0.413637599888249 0.416525909249573 0.413135743298487 0.415072618294552 0.41167198100759 0.416281828655672 0.416468854236506 0.415148185245795 0.41408387422943 0.411692326398581 0.4097000187477 0.411452849295703 0.410041236987967 0.40831048094449 0.407797338683611 0.407999888384173 0.405447870146517 0.408677734154191 0.407664274515103 0.406715293576703 0.406933480778872 0.41031151965325 0.413196563182516 0.415402423478737 0.413853155866289 0.41592884780214 0.422386884800549 0.426271906839103 0.429775384796642 0.430177780607042 0.436181713961037 0.44347392615647 0.44400457056546 0.456180051001779 0.461407908176757 0.460371963292605 0.463079948212762 0.463116195159077 0.464715007064613 0.46380681873774 0.4648595411894 0.46755319476575 0.461690879645054 0.466874127860582 0.479167340274659 0.479264477051031 0.481525707496918 0.483047586168362 0.48435207161426 0.495691792863994 0.491210051451974 0.496763461025347 0.49143677942694 0.499377021923814 0.499958147996167 0.500117204864171 0.49885328997478 0.499479931822911 0.505957215971415 0.504008593754201 0.505468327680694 0.51027759173085 0.504830643869678 0.516565962454847 0.525167913609129 0.546326404782512 0.581855597705384 0.589116354064662 0.572540563737047 0.571985222150159 0.565575611149177 0.558080137260828 0.552010994028621 0.539088499840392 0.534683396799195 0.535853236371153 0.520164279916629 0.518112556088921 0.516322776594027 0.508608019815087 0.506915816345128 0.501820424772512 0.497020537145259 0.501699186430561 0.506125517212727 0.502957711753932 0.512948109630955 0.511914613691643 0.505873632746589 0.503164575867641 0.50273427861911 0.50657699302602 0.509304340394336 0.520973888944904 0.522104786844588 0.529106907262794 0.530149105584802 0.538603321787964 0.552173910637187 0.559424624192609 0.573776091981791 0.598230797077097 0.702409639448189 0.758268388369109 0.688930809546409 0.594712062710775 0.650571846968339 0.595770849920245 0.502121942094285 0.650590172439556 0.719049799722679 0.668943384376409 0.753750987597204 0.763204358865635 0.817036034402203 0.807036772715358 0.752809364173266 0.658895326927606 0.35985924325914 0.424928151706815 0.445419610935441 0.56243012360325 0.700404083725161 0.852328896784694 0.828629735859531 0.691252214646199 0.611887728662436 0.593310908576312 0.579643024340632 0.558560557863212 0.574649995056784 0.552640167064563 0.511711902901824 0.481751424455935 0.447507896940177 0.446373264384263 0.452862627019823 0.44364187002453 0.478742500815807 0.5792389176245 0.57825035390806 0.514920825603257 0.466806460097581 0.434860142593982 0.414409321223002 0.401758569218361 -9999 -9999 -9999 -9999 -9999 -9999 -9999 -9999 -9999 -9999 -9999 -9999 -9999 -9999 -9999 -9999 -9999 -9999 -9999 -9999 0.507666185821666 0.537917898715983 0.584119592811075 0.576509315671577 0.554743394433139 0.571570024901736 0.591177156335632 0.606236876963876 0.697714018390926 0.532744332723003 0.507809766625667 0.533980232507163 0.507301947822545 0.535344177176419 0.628278000218753 0.734719441828129 0.619961686990839 0.641379030261095 0.75509332705561 0.730598218740027 0.710235944789055 0.635804067778982 0.620438555676134 0.611076698257842 0.555128314301642 0.584697358344774 -9999 -9999 -9999 -9999 -9999 -9999 -9999 -9999 -9999 -9999 -9999 -9999 -9999 -9999 -9999 -9999 -9999 -9999 -9999 -9999 -9999 -9999 -9999 -9999 -9999 -9999 -9999 -9999 -9999 -9999 -9999 -9999 -9999 -9999 -9999 -9999 -9999 -9999 -9999 -9999 -9999 -9999 -9999 -9999 -9999 -9999 -9999 -9999 -9999 -9999 -9999 -9999 -9999 -9999 -9999 -9999 -9999 -9999 -9999 -9999 -9999 -9999 -9999 -9999 -9999 -9999 -9999 -9999 -9999 -9999 -9999 -9999 -9999 -9999
-9999 -9999 -9999 -9999 -9999 -9999 -9999 -9999 -9999 -9999 -9999 -9999 -9999 -9999 -9999 -9999 -9999 -9999 -9999 -9999 -9999 -9999 -9999 -9999 -9999 -9999 -9999 -9999 -9999 -9999 -9999 -9999 -9999 -9999 -9999 -9999 -9999 -9999 -9999 -9999 -9999 -9999 -9999 -9999 -9999 -9999 -9999 -9999 -9999 -9999 -9999 -9999 -9999 -9999 -9999 -9999 -9999 -9999 -9999 0.674225394243509 -9999 0.612178067439413 0.592277812241362 0.571905661143545 0.531382917765333 0.522244579835493 0.534218206782829 0.523106121376282 0.521293623452241 0.523126712758974 0.551832710013887 0.570091163434132 0.569484032108712 0.570952304509796 0.595183237169452 0.576915171289182 0.611979823254672 0.676591465723466 0.737222024183554 0.701569199690702 0.659052590024953 0.686278511662355 0.660051762618609 0.601229507253723 0.628829302915076 0.60706510171573 0.510811803583417 0.516176578728635 0.489494160761052 0.493512757394887 0.499160587923015 0.511198072881701 0.526112455517226 0.531514679275537 0.526643181749415 0.525657895648507 0.518785538680822 0.518057131866706 0.511456180613432 0.512651742050923 0.507966100343237 0.498306454563503 0.502993244989643 0.499183599621552 0.496478538871299 0.500735863815556 0.504981127429192 0.503506101995024 0.506612158786695 0.512573749365583 0.509048232237474 0.509401717636208 0.507844587820511 0.505529138668892 0.504523119982502 0.50689790193978 0.510265592404014 0.512785315449057 0.530596060550947 0.530914486293238 0.547791507418408 0.560167924324768 0.555708233321699 0.558048408653617 0.54650625753905 0.553532013954026 0.530516635529812 0.517337227497807 0.517246181748419 0.511955210372922 0.507246592240597 0.503559978856498 0.508608764068631 0.504239250096052 0.506638158389508 0.50671100802934 0.506048700251696 0.509352533631709 0.507819176881709 0.511545916369599 0.507532047097996 0.502273634899166 0.504858219624216 0.508289206694821 0.503056542256431 0.491488251690939 0.487443497745547 0.483715385615281 0.484351713610229 0.484637237292378 0.482193790746132 0.480611645944248 0.487541297209614 0.488066499415042 0.473747093764838 0.461797523970163 0.464562651650718 0.463517777418589 0.459997091269821 0.463349343121215 0.465684158001871 0.46861342031665 0.491400941434111 0.498512868479134 0.495446053919763 0.479442215774979 0.473974399786021 0.462821415996241 0.46555170490436 0.463342472392257 0.46138069774647 0.463186124188755 0.461863041885993 0.472144153362192 0.474835580593239 0.464490938124942 0.474324635372952 0.473245878720994 0.467885229681922 0.463492131402637 0.463769819946949 0.458322336773967 0.463010908792663 0.469046213340876 0.472152955366919 0.475201320845255 0.485110749829708 0.496909778220977 0.496729314909911 0.498267640180947 0.497222681459539 0.50595148055769 0.51617992083484 0.53347555923211 0.543829483798814 0.550063214257695 0.54654287927618 0.547363688856734 0.562537140794175 0.560651185467137 0.565467317524195 0.563086786504783 0.554448640102878 0.556833082234441 0.54209082331868 0.523143778510765 0.522705910424595 0.534586138462849 0.506574910571485 0.488938799176845 0.476732800738195 0.478229245984677 0.480137324183402 0.471439927519974 0.472430963443576 0.476358275729189 0.467227796561744 0.46816145448529 0.482619150020964 0.492672652249859 0.488388788348467 0.469607439386133 0.466537031642371 0.47363085005579 0.509861543810382 0.525688600180053 0.507803348443497 0.500175016102403 0.496815525644885 0.496613175550361 0.498284405567022 0.493714270565594 0.489746674168309 0.492981534962594 0.502651746840586 0.608884990291916 0.504898999659308 0.520721396374851 0.460300608068211 0.442066832339278 0.439034049514538 0.437496417372665 0.435788625161363 0.435309209761271 0.437817884476345 0.43517995393626 0.43626960637102 0.427176120936934 0.428920265280865 0.423137064330294 0.417218450269671 0.414046832135761 0.415573153452825 0.410230146257911 0.405350799905555 0.4080648512891 0.405537686883735 0.403159247016021 0.402976191840597 0.403310810990267 0.404148225571781 0.409339456937898 0.410393271952242 0.408458525390442 0.416164616612455 0.413763305031498 0.416565030363704 0.416286291656334 0.417051539783001 0.417569274460913 0.42142168719935 0.417503951514398 0.422689235364901 0.420109711441376 0.420210409346824 0.419776678548167 0.41895973140475 0.42062786799234 0.418833254526077 0.416643747990247 0.413853333283611 0.412448374876599 0.414422179070714 0.417531120621007 0.413451035861922 0.414394163457028 0.41439703500512 0.412478886355035 0.413906928755938 0.411876154422437 0.413572143456559 0.415462419487569 0.41818693511343 0.42071800579601 0.419096119974992 0.425590360994016 0.429247673538033 0.425725671788218 0.433048980706002 0.435325880068153 0.442991928308186 0.443895197835426 0.448692491564207 0.455174766004161 0.455660715825049 0.457029402388749 0.460173149193415 0.460636591750111 0.461580481236593 0.461987663989813 0.462783867966189 0.469712007279522 0.466575815955933 0.471329899219255 0.473650386288247 0.478002940057428 0.487665606858811 0.492978164521969 0.491812759193774 0.49483866262772 0.492638683768672 0.495441633725693 0.496075430360274 0.501900165721853 0.50698732847391 0.50274176243773 0.503992885862182 0.506422016037762 0.507171085993326 0.507576959230056 0.502192466837371 0.507695073799407 0.514933872555628 0.534494531822404 0.56010516659116 0.557192254473422 0.554260510172118 0.552779018986076 0.559680353219627 0.556582828855048 0.550738656639076 0.542998705619438 0.539999449717453 0.533549233903622 0.53344407238042 0.519549439427516 0.516310533143505 0.518485128238782 0.509491496977992 0.508320685776593 0.507359442637491 0.504229180494004 0.502038350087461 0.504590412050819 0.509923389394778 0.508199665116521 0.500317655795567 0.502733335857098 0.50658398408999 0.508946971033396 0.515866073374333 0.517854908550529 0.541782852034984 0.529615978343773 0.527969339191974 0.547762440573622 0.561356332848748 0.588863960557654 0.57710550354676 0.602339491609808 0.65574674425656 0.743010249609163 0.734822664130652 0.629399952987665 0.559320224896698 0.553640392183941 0.601889262683356 0.694883520990496 0.569297536751513 0.638167896571723 0.625210506950702 0.626292695537155 0.557348329498373 0.769220623432716 0.818961822205502 0.519979089096441 0.417528994952498 0.287003876066123 0.300908780721055 0.293431354101292 0.422125423085545 0.765234756000528 0.821702576283181 0.762962811658751 0.703702923538355 0.621848077932223 0.635885132191328 0.613598068151612 0.58935542642383 0.588439144385933 0.544614028157625 0.569926121217874 0.509362116557717 0.508124252501176 0.471086129704356 0.458937043754498 0.466856823187883 0.482694375381433 0.551671523920566 0.550557582799167 0.50826870577453 0.468530518233937 0.449050643066801 0.429938869398394 0.409854280878447 0.400829995369853 -9999 -9999 -9999 -9999 -9999 -9999 -9999 -9999 -9999 -9999 -9999 0.483285582917016 0.479753312084753 -9999 -9999 -9999 -9999 -9999 0.552242542688239 0.594248339295411 0.628973113229592 0.749404668316982 0.664191553010302 0.602544493255295 0.564735901986844 0.561754421918028 0.564869225139264 0.565023220845212 0.565768908790783 0.614906254996881 0.718394627145314 0.60503632715818 0.58731364869499 0.725789087818316 0.733160372220527 0.633528302274403 0.630712855533368 0.713846881919162 0.764615844280377 0.669168805609088 0.604178721851326 0.57638936102618 0.537455534795283 0.542984657259016 -9999 -9999 -9999 -9999 -9999 -9999 -9999 -9999 -9999 -9999 -9999 -9999 -9999 -9999 -9999 -9999 -9999 -9999 -9999 -9999 -9999 -9999 -9999 -9999 -9999 -9999 -9999 -9999 -9999 -9999 -9999 -9999 -9999 -9999 -9999 -9999 -9999 -9999 -9999 -9999 -9999 -9999 -9999 -9999 -9999 -9999 -9999 -9999 -9999 -9999 -9999 -9999 -9999 -9999 -9999 -9999 -9999 -9999 -9999 -9999 -9999 -9999 -9999 -9999 -9999 -9999 -9999 -9999 -9999 -9999 -9999 -9999 -9999 -9999 -9999
-9999 -9999 -9999 -9999 -9999 -9999 -9999 -9999 -9999 -9999 -9999 -9999 -9999 -9999 -9999 -9999 -9999 -9999 -9999 -9999 -9999 -9999 -9999 -9999 -9999 -9999 -9999 -9999 -9999 -9999 -9999 -9999 -9999 -9999 -9999 -9999 -9999 -9999 -9999 -9999 -9999 -9999 -9999 -9999 -9999 -9999 -9999 -9999 -9999 -9999 -9999 -9999 -9999 -9999 -9999 -9999 -9999 -9999 -9999 -9999 -9999 -9999 0.567799314258419 0.55149685063512 0.501882778582329 0.500130793679155 0.515175825632524 0.519135784383085 0.516443188378434 0.518370669863387 0.524062975256648 0.543740005588406 0.575088239392033 0.590692000549434 0.614196823517236 0.571749038095246 0.573487841280138 0.613127254907618 0.692560245437506 0.782235103459177 0.714323789023399 0.701516143309568 0.63821666482427 0.617090493654247 0.599428829478839 0.565838159138106 0.520533597319429 0.517874246810072 0.516268267458729 0.497620382298565 0.502181054552191 0.51596153772336 0.527694414822042 0.539169754115513 0.536876838964378 0.527352412394094 0.534677736345529 0.532686330037387 0.525009854866563 0.520096292023304 0.513781781565715 0.512899078580741 0.510337644411808 0.506596271620581 0.501264212032289 0.50664907483312 0.504918781761686 0.515306282793831 0.514009201142842 0.512326705627205 0.512796600398875 0.519094785678225 0.511139375155764 0.51662321251392 0.518540422269103 0.517077482166739 0.522836592419381 0.523636727259323 0.530517671382291 0.540705127639542 0.566045971935409 0.561501058433202 0.557857176185001 0.551529573954349 0.535858710422529 0.530916028567213 0.526879065348255 0.52878030395823 0.519293407185033 0.517182712360313 0.518276510484047 0.514241623754546 0.510706010749778 0.507987434477295 0.508915403304509 0.509987709169868 0.516963424352836 0.518521839804114 0.514426928850404 0.511373851714692 0.516430755880167 0.518390112924922 0.512958922805307 0.503864136343694 0.494927950778872 0.492203289246455 0.48707469147515 0.482690416130361 0.483049468281474 0.48240307856309 0.488662623111156 0.494558949135114 0.501923933799061 0.502214426925561 0.489556747169654 0.47215066279306 0.461038688432578 0.457537479340676 0.462059234164735 0.47173426092249 0.466309767449314 0.492920528271905 0.496059534322369 0.515484628897162 0.494032726377271 0.490015922125146 0.483620243020073 0.473822995289181 0.473117691003757 0.480727425746617 0.47374189031663 0.468839213354082 0.46714104464857 0.478073827971672 0.484814197469416 0.478940781059403 0.484680530283991 0.473077951880563 0.468899798713188 0.467093224389613 0.467959181168404 0.46613108157003 0.471421137763234 0.470287420613167 0.475069332779744 0.48099472245433 0.497073641986982 0.498041154472825 0.504266431928734 0.500246796031082 0.505570162947252 0.506034487594655 0.515041990364616 0.532688531981256 0.552856838954119 0.556289880992349 0.550608929351966 0.55953173305217 0.563423628398781 0.565945616962819 0.565457670782318 0.566875712493299 0.568995738535357 0.566649125745525 0.565578390303785 0.567863940852558 0.560791303917661 0.551134366903875 0.513346896351457 0.498874881931524 0.488755832723826 0.489923217378694 0.485551522900672 0.485963888691161 0.48467498929953 0.480195016752464 0.47344611868722 0.490517741911487 0.501780783217599 0.507783190311319 0.504231209537454 0.473900939798549 0.469679032451711 0.480569294984056 0.50708284847739 0.544508729372634 0.52236345160223 0.506736366851113 0.504449621347471 0.502643274775087 0.511926469513851 0.509500838539299 0.507937504102812 0.515642875405619 0.603820797859562 0.649710651114832 0.578265379357037 0.525487623638479 0.469044886878406 0.444209983421269 0.441872596299424 0.443713946509434 0.443429807736898 0.445664547062158 0.443821266099221 0.443042388024226 0.440302835736696 0.436081506889495 0.435535509689419 0.431674013003193 0.425338163222671 0.421594586624314 0.417449831661078 0.41260535889645 0.410422431927013 0.407064838558099 0.403572978607034 0.407531009534306 0.407701823466306 0.407886089375551 0.406986704310269 0.415084754183871 0.413472101217302 0.41820059069522 0.416114532218512 0.418674036722071 0.423194352747727 0.421790482056173 0.421734360798336 0.428085353797244 0.426592527328636 0.427078525852012 0.423711199777188 0.427436912885691 0.423988905582406 0.423330290396332 0.426628564350105 0.42495498435449 0.42390010926983 0.423704991690132 0.422468329431112 0.418602971006048 0.42067657714304 0.419380957923067 0.417516402864473 0.420002586106969 0.415718658076852 0.416060541434331 0.420551198817212 0.420809801666434 0.421508944993019 0.42646916348936 0.42340773957731 0.426050682373747 0.423715528835009 0.42941682787601 0.433151675457356 0.432169406358217 0.434028996695927 0.440708160699865 0.441913609677523 0.444545731910305 0.449664491628498 0.454433026609166 0.455311596228952 0.458228811662107 0.460253766392466 0.458735357027747 0.465757745272951 0.465337444508306 0.465545371806724 0.46626334147691 0.469958139304146 0.475599300376994 0.477664324962091 0.481512372683662 0.484160246418718 0.488519056799519 0.490968926235814 0.493315472172824 0.497053058039962 0.499703743896854 0.500058804981537 0.503477831693645 0.505746688556244 0.506393664342939 0.506639991081964 0.507298628866772 0.509632734912335 0.508828300373383 0.512951905824266 0.509851509367355 0.514790169576892 0.527214975302931 0.539274804373851 0.5409882638416 0.545267157133469 0.547804911965012 0.551021231289334 0.546685330147185 0.545759654481343 0.53958443675155 0.534555894530292 0.527565341911892 0.523039497954848 0.524741790054444 0.523452266110375 0.518295848095871 0.511488520375085 0.517759920184172 0.510163838037828 0.503836773657109 0.511011631622899 0.510972504424875 0.510077322995428 0.503286490496429 0.497941629759203 0.492654606433813 0.502913932443949 0.542058749023041 0.550254181238996 0.539382369779116 0.554469374575487 0.535065613681522 0.538348443545964 0.560336218197436 0.758253893499478 0.73239495045379 0.622327420915052 0.675599434801561 0.709327882808627 0.75250631264203 0.721684591637284 0.706265109986065 0.696104757075548 0.658986037738805 0.698047531600245 0.722378061609131 0.579516457750362 0.380031032739491 0.296808640752653 0.536436738266217 0.738062267442431 0.778911744104514 0.814049475701647 0.643279283496907 0.639058557637568 0.658998604520781 0.486473127716297 0.50620083509214 0.519855609791345 0.746319145866242 0.793244229768585 0.815495262031313 0.726586894034179 0.632573444578341 0.664716673774476 0.661530173803373 0.661169898464707 0.550191273993163 0.551648381376686 0.552005003201751 0.560697131498334 0.523385464884369 0.549857934713392 0.543895859229056 0.514197893671764 0.513808772287977 0.531954220736116 0.515553869202655 0.498930269777415 0.474344952705365 0.466121764801929 0.445646244818169 0.423793676864226 0.404731880307457 0.402534366415967 -9999 -9999 -9999 -9999 -9999 -9999 -9999 -9999 0.462163247881525 0.479693602213197 0.521929065244643 0.515408408916662 0.50272651768934 0.513372878105375 0.504812216895081 0.508733642413062 0.554416425747728 0.654350650344557 0.759699162395555 0.551903867988071 0.562615562322001 0.563772952243269 0.572966959902937 0.570185243835684 0.584143358076756 0.653300466015789 0.777878571180018 0.765831784960177 0.747545056109419 0.694953265549176 0.623029443313247 0.605021395615918 0.5839675054671 0.636688127161784 0.730969137601067 0.764464611906908 0.770998704218479 0.718655497902609 0.579073216339954 0.551534419257018 0.53964591389195 0.539956325809094 0.515062939587406 -9999 -9999 -9999 -9999 -9999 -9999 -9999 -9999 -9999 -9999 -9999 -9999 -9999 -9999 -9999 -9999 -9999 -9999 -9999 -9999 -9999 -9999 -9999 -9999 -9999 -9999 -9999 -9999 -9999 -9999 -9999 -9999 -9999 -9999 -9999 -9999 -9999 -9999 -9999 -9999 -9999 -9999 -9999 -9999 -9999 -9999 -9999 -9999 -9999 -9999 -9999 -9999 -9999 -9999 -9999 -9999 -9999 -9999 -9999 -9999 -9999 -9999 -9999 -9999 -9999 -9999 -9999 -9999 -9999 -9999 -9999 -9999 -9999 -9999 -9999
-9999 -9999 -9999 -9999 -9999 -9999 -9999 -9999 -9999 -9999 -9999 -9999 -9999 -9999 -9999 -9999 -9999 -9999 -9999 -9999 -9999 -9999 -9999 -9999 -9999 -9999 -9999 -9999 -9999 -9999 -9999 -9999 -9999 -9999 -9999 -9999 -9999 -9999 -9999 -9999 -9999 -9999 -9999 -9999 -9999 -9999 -9999 -9999 -9999 -9999 -9999 -9999 -9999 -9999 -9999 -9999 -9999 -9999 -9999 -9999 -9999 -9999 -9999 -9999 0.496750710502358 0.490173120646735 0.500514262371977 0.502363019350137 0.506660472623135 0.511812995311565 0.511875112500667 0.527030733647643 0.555257626904543 0.593153615269992 0.611400843322394 0.559466603282061 0.573509903061875 0.611369751688827 0.643085729085967 0.769652973700478 0.693914845748615 0.684272199413771 0.648444871878533 0.663928518052143 0.650917142699325 0.588220063554577 0.541428241137828 0.505102895425769 0.499037917253276 0.497280190421503 0.496278539073204 0.509512453070989 0.522964393194522 0.534429393493888 0.537089297451624 0.528583763100469 0.53240480276159 0.527103389836684 0.526933135365926 0.525649153640118 0.519157433373392 0.515706159433882 0.51725895712766 0.515763145865308 0.513465103661319 0.513030565885928 0.516270772722045 0.51803634991903 0.523569912706451 0.522876144591474 0.521873891466929 0.525787492067947 0.520423575671123 0.520511987886786 0.523713579845665 0.523334794752457 0.530035622686693 0.535908373334814 0.535447383878857 0.541865806784291 0.541078703599733 0.551858971351522 0.547215312737514 0.539355534460622 0.539270103683544 0.532557982571221 0.528326356959733 0.532220590174751 0.529650803434592 0.526221090661803 0.52195206023542 0.525745861465178 0.520522531361079 0.514925554578347 0.519261451561872 0.513399298467088 0.520697686547993 0.526183093270115 0.524035414090888 0.514841497561701 0.519071408974507 0.527438803531302 0.514455267839726 0.501922910961251 0.495550742135067 0.494387769373294 0.487319843942113 0.485721602769368 0.487464513609905 0.497406106635157 0.517842935390336 0.5233526514704 0.529959514120188 0.50794239641619 0.485788732548095 0.474147762643865 0.465060140271578 0.460467061291466 0.469005308895663 0.477506001870576 0.495876236279499 0.5070766945458 0.521900570604052 0.522340706876469 0.502221719292519 0.502611603204858 0.493437302069509 0.485985499603804 0.487134555276744 0.490047419389138 0.480598071542359 0.479418971882699 0.483660973904487 0.488242504842062 0.487325822762012 0.493549294840781 0.491544701347241 0.485786456343008 0.477040807401522 0.470487614392864 0.466363136022269 0.470138408753309 0.481266220220421 0.488187132723543 0.491561904451199 0.490566858468694 0.499618575499991 0.507086419371069 0.499193484408975 0.500008524071434 0.505368935447778 0.507590413010237 0.528325771748052 0.536165745570689 0.552083125426746 0.562108773336649 0.554850242072074 0.562727137144478 0.56662825619865 0.566381202763586 0.575532712852193 0.568976822208928 0.568619868037259 0.594140920001729 0.58184040405637 0.590215884021467 0.590698578397763 0.571319889966409 0.531907635983979 0.512059652399477 0.506896318672851 0.504479933358985 0.506802478841951 0.50289133548225 0.494415043687792 0.478065497863722 0.492893211021187 0.489762484136645 0.504588600946124 0.498487538558606 0.495456212510961 0.476929199669077 0.476774764509636 0.488814662718232 0.509266509835312 0.549035320247855 0.569143548737266 0.519020594079098 0.506549760031679 0.506036110019534 0.513824560954702 0.523808673286384 0.519405157605805 0.59155842804995 0.664516465992506 0.594807255997341 0.542536245017299 0.490921077512407 0.452431061630067 0.442004311414325 0.444918893826765 0.446129128349201 0.448743172468733 0.449624418166405 0.451982632715397 0.451280174043512 0.447341699055693 0.442718456006474 0.443710411149461 0.438706158063101 0.429061602960314 0.428080829511627 0.41921392422373 0.416397369316854 0.412657309366067 0.41285095697455 0.410767264749808 0.413615970262299 0.413236793248291 0.4124431911582 0.411788793186079 0.42018038344163 0.419562857684106 0.421631227334144 0.417702882314438 0.425538454815996 0.428262614237612 0.428071974549961 0.428597672120416 0.431180233072757 0.429742334257751 0.429948001902884 0.430748660744231 0.433036927365613 0.432876841142619 0.430101284707437 0.430134302833531 0.433693893796551 0.431740091813474 0.427270666829708 0.425857600230539 0.423520784211382 0.422967966939713 0.426854281367277 0.424515890355926 0.424260204115724 0.42586346894296 0.425186761283722 0.423443352383215 0.423399943305199 0.426418525097172 0.4296791257308 0.424636436050088 0.430026728720686 0.429985680744236 0.434162826402322 0.437711330419474 0.435569007065665 0.437826910039689 0.439442565980534 0.442410901040904 0.444496494732385 0.449317359992441 0.455572549964402 0.455858892331343 0.456919259344768 0.460647239933008 0.458133555210565 0.463323819910805 0.461793177665861 0.461965262308335 0.468461596535756 0.471784312132762 0.471659546776998 0.481555952328046 0.486189205345462 0.491477160551389 0.494215043002973 0.496511546842218 0.498185772582293 0.501416619550129 0.504520769933798 0.505077927793493 0.504862847176017 0.507137974751127 0.508468450675832 0.51353002710073 0.512660105067425 0.51673237933341 0.516669452254391 0.515937332509776 0.516467288662686 0.519873610358544 0.524465936666918 0.536818310866797 0.541990298279518 0.544816280267172 0.544508754988467 0.546928991381709 0.542988280070891 0.541120252254225 0.535297666730536 0.531911027734147 0.528017802233046 0.523022137813478 0.525288463734444 0.515818499368926 0.518197302061847 0.513083409047011 0.51417212100417 0.515250775130005 0.510721674285169 0.509754517171261 0.513260840365414 0.506601645193361 0.497480081520861 0.492596073021681 0.487885866010027 0.491680841056841 0.569616169583845 0.652864509581476 0.559926084249277 0.555622383018808 0.538590532058802 0.558555439627542 0.602357953037134 0.767136560880436 0.717180902881342 0.731650808784693 0.752937627793906 0.701779789225734 0.705829502516028 0.730735282206829 0.759726910723918 0.706963104938121 0.734817854309186 0.755270679984189 0.709305142321519 0.634915530902291 0.438800877454409 0.346352485887598 0.545557885810974 0.692403312143091 0.809548296639146 0.795059808558569 0.753144101475032 0.750258133073284 0.67801492429962 0.681045054971295 0.606673541774807 0.528744139373225 0.512449849616502 0.783093249690879 0.820812275418936 0.714418009462759 0.643693236662215 0.658681959235308 0.694147407648222 0.63547572139532 0.607776960132176 0.59902218277539 0.585138526073093 0.546191050428968 0.532127424282868 0.541012744658862 0.547323865928917 0.553572010086918 0.558728923554942 0.571596318063784 0.607140779288737 0.55172785197969 0.508729838368761 0.492773165217022 0.477244818334029 0.455091605022161 0.429440445013112 0.419348814190691 0.40875958330352 0.410285298285795 -9999 -9999 -9999 -9999 0.441090589606695 0.471861302851215 0.469608738380761 0.503042255330175 0.533749042884617 0.578205283148479 0.61035333721456 0.595811213040181 0.598722029299048 0.563467917486847 0.594383465464227 0.761167986816268 0.571151691958542 0.578932097714694 0.583628818401443 0.576924017760384 0.59902040007882 0.601252085199643 0.60407060516069 0.657861262818891 0.767421143799704 0.755092759629581 0.743605284113712 0.68546372604054 0.648505564486801 0.605642540966149 0.564139768774004 0.539412556268028 0.523208229941789 0.52419964917843 0.586220891098955 0.556844007034804 0.506823129897405 0.485700208821306 0.500240743197448 0.512584850505421 0.486966182126927 0.500578945385484 -9999 -9999 -9999 -9999 -9999 -9999 -9999 -9999 -9999 -9999 -9999 -9999 -9999 -9999 -9999 -9999 -9999 -9999 -9999 -9999 -9999 -9999 -9999 -9999 -9999 -9999 -9999 -9999 -9999 -9999 -9999 -9999 -9999 -9999 -9999 -9999 -9999 -9999 -9999 -9999 -9999 -9999 -9999 -9999 -9999 -9999 -9999 -9999 -9999 -9999 -9999 -9999 -9999 -9999 -9999 -9999 -9999 -9999 -9999 -9999 -9999 -9999 -9999 -9999 -9999 -9999 -9999 -9999 -9999 -9999 -9999 -9999 -9999 -9999
-9999 -9999 -9999 -9999 -9999 -9999 -9999 -9999 -9999 -9999 -9999 -9999 -9999 -9999 -9999 -9999 -9999 -9999 -9999 -9999 -9999 -9999 -9999 -9999 -9999 -9999 -9999 -9999 -9999 -9999 -9999 -9999 -9999 -9999 -9999 -9999 -9999 -9999 -9999 -9999 -9999 -9999 -9999 -9999 -9999 -9999 -9999 -9999 -9999 -9999 -9999 -9999 -9999 -9999 -9999 -9999 -9999 -9999 -9999 -9999 -9999 -9999 -9999 -9999 -9999 0.482609183330595 0.488485799097383 0.492925623204133 0.493651556027944 0.49932192504436 0.505531412052906 0.530909412530235 0.5551939681888 0.571311606452505 0.575138372956763 0.571211851835531 0.597991723945984 0.643874900527617 0.630642929444407 0.703095619412615 0.72694203391603 0.728955479085717 0.614841192762242 0.641819582694598 0.653001279078319 0.610877565036497 0.528566055281245 0.506257821955898 0.497152878762357 0.493911594332496 0.498107856257905 0.507807696618088 0.516825095663647 0.526140852225583 0.531037850036127 0.527549132930188 0.524214331632417 0.51804811156508 0.523069940791494 0.522227741715632 0.526619249531477 0.520665569757867 0.520980180563139 0.52157855481999 0.525335470986759 0.523748863985184 0.526577444412331 0.526733261546429 0.53020259103693 0.531336664089122 0.533742748066248 0.536453004505818 0.528787028915245 0.533759303258076 0.539467284961951 0.536479792606069 0.542616358255191 0.545662428370488 0.551522900517225 0.549663158448988 0.550955074932778 0.557927953339047 0.556089926792643 0.554977118068811 0.544358834949633 0.539929175004483 0.542341998722223 0.540723617261469 0.539214503298241 0.540257620328705 0.533785737383742 0.532242459673752 0.519769285089296 0.514702700027602 0.515502219003302 0.51631467662127 0.520850103085317 0.533803423918672 0.534707561517274 0.527016530282243 0.520391884062968 0.525348243649511 0.526537258494837 0.514380877927925 0.502601166289829 0.499686729798699 0.490699841458257 0.494578623829605 0.49936864949483 0.513905386152513 0.513353383250073 0.507160373770196 0.502165059380667 0.490571138280756 0.478065275536709 0.470071948791316 0.467423964995887 0.467462334578457 0.471212474436552 0.481297897360588 0.521503803037474 0.527724932167842 0.557676657439419 0.521450417383311 0.514313891499564 0.507130262694294 0.500612844920375 0.503321802566589 0.501977574158302 0.499828054090907 0.493800913810399 0.489946781767932 0.49651059274659 0.505946653845439 0.49833326423147 0.494818885756417 0.494505884562395 0.489681020784251 0.477460206923185 0.476848879356554 0.470076551711136 0.481031366041665 0.49129503670807 0.495390481270246 0.494883674762906 0.497408682128774 0.503320321583172 0.501106303117746 0.489603249007733 0.495675918074169 0.505101293910281 0.517250711421675 0.525139325717645 0.517746868321934 0.542271038008321 0.556666621005146 0.563431965682527 0.567926283848385 0.577929745305185 0.581680151462465 0.582373873861403 0.594625433500453 0.593544355874333 0.604762607716921 0.601164960096454 0.60349011401007 0.650256282810771 0.622622764575889 0.557108454435199 0.532002904389002 0.522610714169771 0.523786002526068 0.510862205472372 0.509682805017332 0.500740504051921 0.49009952791866 0.491064888436318 0.487364674941708 0.50400836736775 0.519400040993214 0.496824150418912 0.482282203075534 0.490865394471936 0.489133729284199 0.493169127153771 0.528526439408399 0.51550705548714 0.503236293774895 0.506246892062555 0.517901705299877 0.525222513460614 0.527667608926344 0.537267808680679 0.589372712472201 0.65968050525121 0.582593228668743 0.517870172083238 0.483458107493014 0.449857690206599 0.446145946868704 0.453710763754769 0.452340843347929 0.457528750416729 0.460703228871015 0.462075419514227 0.461522554473291 0.455918531854111 0.449222276548183 0.444255072466021 0.439560914746646 0.439807983587221 0.436237461207467 0.429954886495369 0.422001581327866 0.416619320818868 0.417927033584582 0.419328454858103 0.418317819145828 0.422705431682657 0.419282507159858 0.421317698580503 0.423217554532726 0.425894336599214 0.427281932702566 0.425418729198417 0.431908699702148 0.435191645366927 0.431639017737884 0.436875684053521 0.433402351781986 0.439545089193361 0.434387108366911 0.43969549163685 0.436393372653453 0.434551062802309 0.438224371007115 0.43841968234886 0.436524260694275 0.434987838258434 0.436565407590945 0.433967449025037 0.433073180301944 0.428980585680695 0.429990851764704 0.432838979316881 0.428063357132168 0.431459106772056 0.431184688653527 0.429477750777853 0.42949690777435 0.433981212518527 0.431612693088476 0.432707450186275 0.433329419422086 0.433674250690811 0.438411981095452 0.436553801751076 0.434744452804698 0.440733160716124 0.441644207964406 0.447602108155316 0.444450687551913 0.447993514058776 0.456019806123696 0.456502307171905 0.457623490164574 0.455634729060641 0.458257966917958 0.463140727432567 0.460595478165503 0.46709711082883 0.472335518379351 0.475797667206256 0.476652766986353 0.480069178210149 0.484969429663261 0.488265448795903 0.490042159477665 0.494785412804974 0.49773095802537 0.499179681537404 0.501078455577562 0.511657924057563 0.511724081118456 0.5118041863194 0.519357052653932 0.517031138203647 0.516799248815283 0.527086090929287 0.527096315405531 0.526219249576744 0.5234823601076 0.529000158661835 0.529260355800347 0.53301227103035 0.537949350782137 0.541204418459108 0.542029216648824 0.540504818095485 0.537393973961469 0.535586125948617 0.534958391476336 0.53058961066949 0.526420943182515 0.529143939934416 0.520932758714554 0.518329032869674 0.520198340484881 0.52318324706637 0.518311440107834 0.518951509062 0.51488473145323 0.513840372143026 0.51185566106164 0.507996526167098 0.502881944484695 0.496311797979126 0.496223731991139 0.494769153114295 0.59002292447337 0.726014432662485 0.636408739406286 0.581919694993739 0.565733696151693 0.565688717208558 0.595548106338394 0.669306981023942 0.760860617582497 0.708089074301174 0.751721795803773 0.70571654474931 0.597085795337626 0.624645957552553 0.690178129115509 0.747957160507859 0.756349078063233 0.729490230645584 0.683321616789865 0.627280856200206 0.565539971495756 0.548668671352722 0.576159592343447 0.628972527928087 0.790272464687654 0.809006072486161 0.822049693906805 0.818679047778994 0.78091954455746 0.594765895176067 0.620034010487846 0.475465004667759 0.299828633884158 0.792306435498248 0.789426759326332 0.714815015869532 0.678224861305394 0.684134520161887 0.711983518248942 0.639020875060664 0.625595304313025 0.618816587661153 0.61615544674206 0.564305509508226 0.553455799814018 0.535770935963638 0.532243423442061 0.565930350783214 0.635185391783563 0.669738144651917 0.673373882850316 0.689118447342592 0.674854869399641 0.625488830323006 0.555804184916797 0.512589776633003 0.486813263356572 0.461876969572068 0.436962278435533 0.430657577301848 0.418673603658386 0.424856865021838 0.437820135780061 0.443632643800508 0.464308623025746 0.505649906122669 0.50296390113746 0.5355451262603 0.59660665310699 0.631159401523923 0.751877700783597 0.720795840352756 0.687573407464802 0.656311489253855 0.667228894024308 0.714073339095593 0.580756133655975 0.592415938854503 0.592048833698629 0.596894452374591 0.617490713114046 0.635013635210246 0.634955899198253 0.643185901815569 0.713787526176682 0.790444032538647 0.780012940567195 0.731572843493857 0.683142682793896 0.651925330336248 0.574410628704186 0.530536542603902 0.502601608063624 0.484816260092949 0.475765935136319 0.470917432229989 0.476683790733814 0.466417239763726 0.471252453128577 0.469106515850054 0.470998739652424 0.516219494863926 0.542556952161535 -9999 -9999 -9999 -9999 -9999 -9999 -9999 -9999 -9999 -9999 -9999 -9999 -9999 -9999 -9999 -9999 -9999 -9999 -9999 -9999 -9999 -9999 -9999 -9999 -9999 -9999 -9999 -9999 -9999 -9999 -9999 -9999 -9999 -9999 -9999 -9999 -9999 -9999 -9999 -9999 -9999 -9999 -9999 -9999 -9999 -9999 -9999 -9999 -9999 -9999 -9999 -9999 -9999 -9999 -9999 -9999 -9999 -9999 -9999 -9999 -9999 -9999 -9999 -9999 -9999 -9999 -9999 -9999 -9999 -9999 -9999 -9999 -9999
-9999 -9999 -9999 -9999 -9999 -9999 -9999 -9999 -9999 -9999 -9999 -9999 -9999 -9999 -9999 -9999 -9999 -9999 -9999 -9999 -9999 -9999 -9999 -9999 -9999 -9999 -9999 -9999 -9999 -9999 -9999 -9999 -9999 -9999 -9999 -9999 -9999 -9999 -9999 -9999 -9999 -9999 -9999 -9999 -9999 -9999 -9999 -9999 -9999 -9999 -9999 -9999 -9999 -9999 -9999 -9999 -9999 -9999 -9999 -9999 -9999 -9999 -9999 -9999 -9999 -9999 0.47556202812137 0.461368159312539 0.463955722143653 0.46610505484081 0.495621822738959 0.514661763744752 0.528097869730782 0.61945056462684 0.663089556746195 0.638391376263832 0.556432437751144 0.631367456153157 0.607185849199707 0.657310282089438 0.721788361910581 0.647294848961819 0.574626112295852 0.573689323553771 0.56544191306114 0.588792851166005 0.531748536337961 0.510234978601856 0.498624557586289 0.496769541721063 0.497966816025832 0.504104911832189 0.508543939068834 0.517144726095489 0.51871628854696 0.52160709510976 0.520304027875651 0.519424279121256 0.522902849539163 0.528601450755598 0.52849311228359 0.528207895950622 0.53120676634588 0.536052378648497 0.536861205759868 0.537523416205376 0.536311299666384 0.535918217277552 0.538700928364292 0.544304228054866 0.545327199968755 0.54255182636915 0.545159183776811 0.543564560541852 0.546111388021992 0.542893778326572 0.549114693917815 0.552289944959401 0.555654995887562 0.559657817652988 0.562397189107456 0.565124644791979 0.567684409564496 0.573043350435585 0.561816963523508 0.548437393874349 0.543375075167458 0.547577648692312 0.554053287004278 0.553591534314001 0.541686282762347 0.53883512130849 0.522723171614505 0.513663720073866 0.520373592410073 0.517225448292489 0.519159252704108 0.542137746965596 0.546625852876563 0.536760460588406 0.52775287061119 0.525844619242754 0.528451947668051 0.517435784336792 0.505397131806251 0.495698832896476 0.49410269692175 0.49901780524492 0.4992748092067 0.49782373064978 0.501826956929039 0.496637208244004 0.502242981132684 0.498663375356402 0.48744535468952 0.470619006362194 0.470845866501299 0.47196212972441 0.472075409111831 0.479693632590895 0.528110219963835 0.532512069367671 0.5593705426615 0.531550314344309 0.526575180686866 0.514794606810257 0.516208010247026 0.517733953640262 0.517160317033723 0.509387421516804 0.507991937159129 0.503804245031272 0.513583608939356 0.511568316336941 0.504933625016252 0.502217265301434 0.49868648908574 0.494681442788028 0.49005936434482 0.482703580913233 0.477512360224562 0.487535185516134 0.495879221614389 0.496959377240447 0.504042825681817 0.503994261305935 0.494332695963934 0.494084733278835 0.490433935242884 0.493804957637551 0.50314865107172 0.516198403975213 0.512313178986091 0.525207167824461 0.539043615703077 0.55955396243595 0.567995431492189 0.579322715061871 0.583904287784893 0.601754331179828 0.608598648535252 0.60377035483764 0.623274930028748 0.63642882914951 0.618523144181641 0.629409987092621 0.65409746854197 0.603170122080009 0.592971803033419 0.556808583875424 0.551505624161176 0.539929768994729 0.524063315144173 0.514134983702412 0.506956493803694 0.499295133055745 0.491134165330879 0.491401661942656 0.522007379877734 0.534482330061794 0.502741835559846 0.490839673687487 0.485692955813383 0.48962868871652 0.492911835132713 0.495313533312595 0.515495236724727 0.515120657695856 0.520400056223343 0.531294213835152 0.541922731428661 0.54382910704353 0.560075109708422 0.615668079048206 0.597754557969505 0.559361541458702 0.519317361061699 0.488804108109581 0.476154821588707 0.466633705453364 0.465008576386629 0.459251943464603 0.464724932117459 0.470930441919862 0.473002569948695 0.470038519522524 0.463820435997509 0.456385040629865 0.455254217789619 0.447368049407978 0.444200484960355 0.438079203233927 0.429574412301808 0.425537142049791 0.42573038819053 0.422556947582197 0.42609215324202 0.422642748463707 0.423534711355412 0.428193949801714 0.42462699172962 0.428412821190481 0.429970230249266 0.432036233658978 0.435243513986224 0.436512841876948 0.443247297240115 0.438604008760424 0.44000857450261 0.443750003847068 0.445950154692718 0.443402269663305 0.445064148941979 0.444181992441402 0.445241598509834 0.442378215980854 0.446581338828525 0.444716626515284 0.441993787806264 0.440967557506111 0.438374014414504 0.440833554992815 0.437019354550323 0.439273737814756 0.434950556456229 0.437379339722691 0.434281512499428 0.434109187838572 0.438060500517039 0.438535633549362 0.435492937471417 0.437846130629071 0.434544875013242 0.438459670025301 0.441265381231582 0.438987521666612 0.44476783039348 0.443647570781639 0.444546564693767 0.448609161745337 0.448816062216451 0.44887634580759 0.451371959589102 0.452735972181165 0.455543143638174 0.458047772198568 0.461179802855349 0.45773251098267 0.461141065337431 0.467578771654241 0.47095879607601 0.470612892546075 0.475565078569475 0.482270269719438 0.479770852432155 0.492122550848276 0.493797611470711 0.497581303099986 0.499218166363751 0.503975049863493 0.507106078772714 0.508463968394691 0.51608365590995 0.515637293873946 0.518160984360568 0.523899602231689 0.521440987115156 0.524631969328131 0.533367010398649 0.527013347617942 0.531517640476545 0.530456095399674 0.537825159797912 0.537541662920963 0.5402035244091 0.538547154061296 0.54134109846346 0.550529985567325 0.545548416506953 0.540326762868668 0.537410548786708 0.53746561903555 0.531552806132689 0.528744346244953 0.533080348050253 0.523580880077614 0.522430524056191 0.523367751287611 0.519275677262261 0.515298602422629 0.518412950868991 0.515279917806483 0.519856266893157 0.513530303207904 0.510057212907779 0.50809991877333 0.508337617542007 0.503329799255402 0.53093003064896 0.647520284271355 0.776577711974635 0.74005486425627 0.651030075178394 0.63139646623624 0.586757696304875 0.583520543084054 0.603416803788391 0.705528053927033 0.699888762890349 0.73769034266109 0.712007465930665 0.730532631006139 0.740004567400121 0.72588259361823 0.728681656887044 0.727567598506347 0.779294212168045 0.692782493973118 0.681188570507192 0.646695065930393 0.57967608157346 0.624077260177894 0.737412559153913 0.809225934385455 0.722496377023187 0.75804860523441 0.817164479325865 0.737112417173006 0.696579665749892 0.57723101838642 0.402464064398918 0.311514301923537 0.787788108735139 0.74214490331566 0.753575867569133 0.687815162703353 0.690078406276348 0.718010151021871 0.638798631532032 0.649288468254988 0.643071014043515 0.621182448891965 0.567609613325173 0.55266588277539 0.544076689025645 0.539484103148212 0.560316811947658 0.615652937208754 0.729751697470755 0.716232877728464 0.713524807580368 0.727306450492493 0.694690844478489 0.680575226688774 0.575864936318726 0.530821305132346 0.514712615387157 0.494440245853187 0.480747353156854 0.471614289924892 0.484737747278281 0.496514473385509 0.519178429181617 0.54261314095095 0.538019250162863 0.551321344968409 0.589879631057333 0.594208993125131 0.649389804568009 0.728851243676385 0.726999368787419 0.690657080170528 0.722695917424087 0.709249953667219 0.657688136712852 0.595199467138654 0.603719041014154 0.604454714095438 0.615790890225869 0.642615549436464 0.657664368520068 0.673954682226871 0.669171817899924 0.675016392966857 0.695196791216485 0.74739466200372 0.80130677054414 0.756116219440842 0.731112641445181 0.644548817322472 0.559389443005628 0.512069489628397 0.489267651679928 0.470691411274738 0.454279019431385 0.460282840366918 0.477622865596232 0.501655007965171 0.479276723919684 -9999 -9999 -9999 -9999 -9999 -9999 -9999 -9999 -9999 -9999 -9999 -9999 -9999 -9999 -9999 -9999 -9999 -9999 -9999 -9999 -9999 -9999 -9999 -9999 -9999 -9999 -9999 -9999 -9999 -9999 -9999 -9999 -9999 -9999 -9999 -9999 -9999 -9999 -9999 -9999 -9999 -9999 -9999 -9999 -9999 -9999 -9999 -9999 -9999 -9999 -9999 -9999 -9999 -9999 -9999 -9999 -9999 -9999 -9999 -9999 -9999 -9999 -9999 -9999 -9999 -9999 -9999 -9999 -9999 -9999 -9999 -9999 -9999 -9999 -9999 -9999
-9999 -9999 -9999 -9999 -9999 -9999 -9999 -9999 -9999 -9999 -9999 -9999 -9999 -9999 -9999 -9999 -9999 -9999 -9999 -9999 -9999 -9999 -9999 -9999 -9999 -9999 -9999 -9999 -9999 -9999 -9999 -9999 -9999 -9999 -9999 -9999 -9999 -9999 -9999 -9999 -9999 -9999 -9999 -9999 -9999 -9999 -9999 -9999 -9999 -9999 -9999 -9999 -9999 -9999 -9999 -9999 -9999 -9999 -9999 -9999 -9999 -9999 -9999 -9999 -9999 -9999 -9999 0.486810814236559 0.489960443476612 0.457197990716741 0.475309476823175 0.528708440791093 0.570188402932275 0.569573704367588 0.664641502937314 0.69057344812619 0.575173650871013 0.561753897458866 0.544238669772871 0.636338547586157 0.634102544810698 0.587421874055307 0.58777061006716 0.585449926154712 0.572115044307381 0.55909459568813 0.535553677644035 0.516095524135469 0.501985354680506 0.496953753184444 0.497658143087589 0.500212734783436 0.506779264433327 0.514334023301984 0.514753840039276 0.520574639249131 0.522287295761597 0.522766522683801 0.526636081980853 0.527509742585636 0.538045385753628 0.537531652804153 0.537355422878545 0.540010970924511 0.544830776512391 0.545278148663983 0.547653220884775 0.549574480827457 0.552861925229589 0.557178923417095 0.557732993731098 0.55319868920631 0.55743588326722 0.553465907614568 0.554794625507863 0.553971826194426 0.563870276454127 0.561647156814287 0.5658235875902 0.578205371520846 0.57607032634841 0.572716751678281 0.572963781992664 0.57656791626731 0.571645357590905 0.552987488493895 0.550363878479223 0.550026599809423 0.551485000265175 0.553530188658259 0.553650526266048 0.553930471632675 0.540946109305706 0.526302533185295 0.515575530146967 0.514439717795395 0.523534832956532 0.543198192895788 0.56543389276665 0.553466608202558 0.548895138439847 0.530244387597009 0.526105218983723 0.531847076190077 0.526220111142602 0.514292011346715 0.503402333818228 0.504928531632793 0.505632746554268 0.509431158939394 0.507701062947343 0.50897884457143 0.514379334043697 0.504164884691315 0.498582925838993 0.483819970394063 0.482922383372657 0.48185957094973 0.477383188486581 0.484195697694014 0.503734083589315 0.509008356545259 0.530450995569754 0.53849057074173 0.531630993624372 0.525872517024582 0.526502561594733 0.51826721542616 0.522673806819186 0.521760742411583 0.517891055123351 0.522486878648843 0.520152197087792 0.517841196047357 0.508894280154721 0.504258393993288 0.505593146702631 0.505075204533296 0.500346605206767 0.490195629926493 0.488003212014336 0.495026329932278 0.504701976927583 0.504772125279316 0.503803707085378 0.509020943538056 0.496318603679896 0.489605933152188 0.496294737924292 0.495670117763934 0.501384525777372 0.515079002191274 0.513479346149519 0.518899183167588 0.535960807600128 0.542803403577952 0.560313295538031 0.570230197716308 0.593473394723381 0.612592194934049 0.634620191189727 0.639783342594835 0.620928688844348 0.630322306415495 0.637690786984087 0.694050828443785 0.677034171450635 0.646515898268562 0.617657367048584 0.572130347231067 0.542667995815284 0.535432174787715 0.525688468406986 0.524472292920201 0.511314887403889 0.503138380191636 0.495884523067999 0.502576993576007 0.521678298094106 0.52686322374718 0.512055779296307 0.501430423715975 0.493414427151661 0.489381728296641 0.490021599489686 0.50317406206988 0.558606833778209 0.560330201629538 0.53978208997677 0.538960350424174 0.533846950611251 0.539583299029695 0.624903778326063 0.633436162505987 0.581027587056374 0.546937066748815 0.511270471896032 0.497273128683167 0.484876286863164 0.476235303002123 0.476065113641601 0.473872514873073 0.475343974449692 0.476493881185226 0.472209386695453 0.470054441929374 0.470664940710937 0.464676628184804 0.459006110917772 0.452314153953218 0.451203347952519 0.444750474847062 0.439765680674092 0.43447842530073 0.430646478191898 0.430806757464673 0.430934696131795 0.427956207213397 0.431568771686802 0.433439651631886 0.433265578611144 0.431097226954651 0.436896602048728 0.438632883431048 0.436978704218957 0.442293529956775 0.446407915414293 0.449459623323425 0.447648278600345 0.450344881276454 0.453464576408912 0.452932875538465 0.45531870229737 0.452742189614962 0.451438100887568 0.451478507298772 0.449905972278659 0.449547475617073 0.45178632255837 0.449044296444332 0.448414196082096 0.444397464748743 0.446887107746377 0.44404951152222 0.445039514479273 0.44236264990425 0.443573802945714 0.443236416618986 0.443120910174411 0.446133434617826 0.446568244082753 0.443979467959932 0.446526996849883 0.443575493693624 0.448428743673704 0.444903474784126 0.44637128863538 0.447373532274514 0.449691532148725 0.447322406746642 0.451979617869136 0.453955168938187 0.452650903312683 0.451552387974959 0.457489943229313 0.458653515765208 0.45900809742328 0.46377327862836 0.463547219348485 0.465445430146765 0.469434554962696 0.477339677824056 0.483425288186056 0.488024271616001 0.487099226276584 0.491421630987249 0.493972134466317 0.497759777367653 0.500767998076003 0.511052187878307 0.511514709067799 0.520449259384153 0.522833909266819 0.52458791137829 0.533180417156521 0.533987761112741 0.530331293706153 0.530701109729764 0.532998733901309 0.536858050223135 0.541329187950814 0.537569751466413 0.543584731946525 0.54693389432367 0.543917536512259 0.540341558501624 0.544345556453785 0.541918734359868 0.543024440396865 0.537566734476351 0.538997193070125 0.535544598020801 0.541275878371349 0.541065174127986 0.530166157787401 0.527713022585223 0.527227329883422 0.524002412219003 0.52665919878444 0.52235668166819 0.526163472234541 0.523137396109849 0.521181593357519 0.518665147175658 0.515340228580858 0.509990956081434 0.516405136742186 0.521744116328329 0.545766961343924 0.618190535538252 0.779879269067399 0.756557859735201 0.703148469084334 0.723131259108264 0.644051557568842 0.582696361229488 0.597776124131974 0.629739490302716 0.65182746106349 0.664852128972343 0.780111819530038 0.745346144034216 0.752688910248278 0.753143970418634 0.731475910922027 0.738250018555541 0.699062899172447 0.723981338157334 0.743043721592719 0.663854789123646 0.751879491954032 0.792603464567852 0.796299298774811 0.811692435354933 0.810969755689672 0.819424693498223 0.809635753396813 0.789015384650027 0.747481655542242 0.653243421288557 0.469384743595823 0.499327603392544 0.708985434041921 0.7024163861947 0.744115085108947 0.702523478797864 0.719398766331245 0.761845632391033 0.731433594431985 0.65833638322301 0.644479941545301 0.616840956584385 0.58388804685118 0.565710448245771 0.560883713198344 0.566603990901425 0.598807300330363 0.646390489419059 0.747966638562846 0.744273986934451 0.68438618253639 0.67634705238014 0.712893138226085 0.706064983379065 0.713618048126556 0.699665973263632 0.683017559182663 0.6679340733122 0.594163899053008 0.570783132687062 0.610133424407313 0.622221682390051 0.643501737596781 0.665316819303696 0.634545354230553 0.694493565176791 0.716690676652413 0.649666339946077 0.682225811886353 0.770983210201017 0.778705589177681 0.777573658770703 0.792917125583753 0.81702535603229 0.824548088230099 0.629489435587403 0.611667526986433 0.621975000912988 0.635457550690687 0.665022769167848 0.682125663324331 0.693871885613321 0.69570706381092 0.687435954395902 0.684924630573451 0.693133476251553 0.734086529669658 0.758981169127844 0.805823723956123 0.731055890932843 0.663138969885582 0.599514806877639 0.569073563023721 0.522515678768617 0.489696004913354 0.490603303503456 0.492921384713157 0.498684874618951 0.486277606708921 -9999 -9999 -9999 -9999 -9999 -9999 -9999 -9999 -9999 -9999 -9999 -9999 -9999 -9999 -9999 -9999 -9999 -9999 -9999 -9999 -9999 -9999 -9999 -9999 -9999 -9999 -9999 -9999 -9999 -9999 -9999 -9999 -9999 -9999 -9999 -9999 -9999 -9999 -9999 -9999 -9999 -9999 -9999 -9999 -9999 -9999 -9999 -9999 -9999 -9999 -9999 -9999 -9999 -9999 -9999 -9999 -9999 -9999 -9999 -9999 -9999 -9999 -9999 -9999 -9999 -9999 -9999 -9999 -9999 -9999 -9999 -9999 -9999 -9999 -9999 -9999
-9999 -9999 -9999 -9999 -9999 -9999 -9999 -9999 -9999 -9999 -9999 -9999 -9999 -9999 -9999 -9999 -9999 -9999 -9999 -9999 -9999 -9999 -9999 -9999 -9999 -9999 -9999 -9999 -9999 -9999 -9999 -9999 -9999 -9999 -9999 -9999 -9999 -9999 -9999 -9999 -9999 -9999 -9999 -9999 -9999 -9999 -9999 -9999 -9999 -9999 -9999 -9999 -9999 -9999 -9999 -9999 -9999 -9999 -9999 -9999 -9999 -9999 -9999 -9999 -9999 -9999 -9999 -9999 0.474444618230818 0.450419098405026 0.479764291687772 0.553866784328778 0.579559058258475 0.563169865984094 0.622118793847473 0.673468406931553 0.560464797243136 0.534376600070224 0.531677384417902 0.60457579855835 0.552709934935113 0.58350336737635 0.600680187776688 0.590863469670622 0.578929334473069 0.565569650597187 0.541777485970283 0.518476011183568 0.508016248112251 0.504657624152844 0.497456378995699 0.505001625198542 0.508599700768362 0.511807943122366 0.513209223313827 0.520912183634058 0.52137893268825 0.529969658343485 0.536004697927332 0.539039996052335 0.545682692309916 0.553035117333653 0.554034868142124 0.556217570973749 0.554181572538897 0.562340846253342 0.559333939511237 0.559995442525608 0.560025354511549 0.568586274958778 0.574790606579164 0.57292421412864 0.577506214150603 0.57028170235012 0.567318207662228 0.568175554234662 0.566445111229736 0.571242655533501 0.572464054805407 0.578535672403733 0.581192125358407 0.587342122022461 0.583250892985333 0.579076159741341 0.57267018280182 0.560184647213783 0.56113790291007 0.555189135838536 0.553266388204597 0.555644813459729 0.557076935546728 0.558491706502015 0.545514830591291 0.52827566956072 0.523415507541529 0.521318317159912 0.526322749157988 0.54812940874011 0.568545553518173 0.573069735939473 0.563172941751349 0.542776628892937 0.536745512484318 0.578552323142521 0.54285365831033 0.52495549769731 0.508057813507536 0.51056134024952 0.515738335374559 0.519408441492118 0.526250902981952 0.529729554854919 0.521995008768934 0.511412006274813 0.500921912029278 0.489285371766109 0.48845639615529 0.48647537708972 0.493683966762011 0.515845974312366 0.527184259513887 0.531336381222915 0.543885457500881 0.535826234893106 0.527930126944412 0.523664709638987 0.528794043318959 0.519106700305294 0.524983678023534 0.529622665062922 0.535622245135429 0.535866424213733 0.540413621056038 0.53322258486765 0.519070652091901 0.514056558747443 0.510637545879808 0.509247229267041 0.509316105281487 0.500238956938943 0.493438719921461 0.501401187206473 0.504070402171959 0.50612178636109 0.509538271093601 0.512885392318679 0.511102548290256 0.49944888355415 0.486518487490776 0.495726268428461 0.497658805100624 0.505900482658395 0.515880977803597 0.52793262948443 0.545075685062448 0.562038070255127 0.584011229276171 0.588258227443852 0.60655045271002 0.629479981383967 0.64918611985602 0.649954252501589 0.649314491236767 0.641844608123355 0.667054241552716 0.752192146749824 0.760938335334456 0.741877211830727 0.657156339275391 0.587928312950313 0.552504480411197 0.537970936062008 0.53627269859923 0.545414049488579 0.534216550902869 0.510244859669541 0.497675632059355 0.509826973264028 0.527337519412082 0.51770304315992 0.520043492296777 0.513787953753677 0.514635524298511 0.528646817613322 0.49976041953885 0.506830236351332 0.551136734083485 0.547294803026002 0.529338970500806 0.526178874841235 0.528921710618426 0.551128041466067 0.548446302619113 0.562416920753985 0.536415122736497 0.541947767874426 0.513854413118987 0.505366096446743 0.49247167477359 0.482871111292611 0.485995126793842 0.48013970810934 0.478001466565283 0.483167076982754 0.480141590895057 0.476635772659447 0.474928502665153 0.470974661167666 0.465966802429971 0.459085167546748 0.453234836488861 0.447509880183169 0.445781756201194 0.442600241308732 0.436752539895774 0.439795678441974 0.437541845355959 0.436505410644667 0.437538309472567 0.436098230081902 0.437886619507776 0.440345317767953 0.443927040107733 0.447426213296367 0.446986015879468 0.451634363830566 0.456020698056583 0.454948115275156 0.457997103354132 0.45544805578833 0.461074326603574 0.462590646979153 0.458348474242495 0.457136941455229 0.459208372093958 0.462357309162871 0.461373790911131 0.457770856344614 0.457127590775603 0.454240526582326 0.45718817605586 0.453372451601666 0.449598521392801 0.448610016527985 0.450936364249027 0.450435257683948 0.451057086259096 0.45343317019311 0.449995887885899 0.454366132608085 0.453715684040662 0.452793861143236 0.452269476723706 0.452162182833332 0.451939359138555 0.453530071099931 0.45165605451736 0.453039626028582 0.454369914175386 0.452777331903259 0.453218090029891 0.452817696765791 0.451748898509552 0.457123606299959 0.457524950957627 0.458446889902637 0.460118374003195 0.461200382741915 0.46886061283301 0.473282940340896 0.476863051444653 0.475740385838678 0.482503045792407 0.481182722589414 0.493354880279762 0.498009971981806 0.505324733171535 0.50724597010581 0.509919261920473 0.511922720601261 0.512865119674185 0.521079036193258 0.521890067988688 0.522165538007495 0.530077634186681 0.530918815315593 0.537787088643193 0.538576709253735 0.541875092382755 0.542882779679776 0.548028136613112 0.548525679930662 0.553253028832273 0.546613896079463 0.549526689165473 0.547448211202239 0.544435438853449 0.54568851652558 0.539056291375071 0.540925724977835 0.536286741992705 0.544196216999014 0.538747576566922 0.544785747405582 0.534887225482434 0.542421894430308 0.526383718394649 0.531746478652578 0.534412973685175 0.529851922334588 0.526884918965495 0.524167398264371 0.524330659514388 0.522100429030078 0.519421022835132 0.522224310965168 0.527395980275841 0.538739935545848 0.550922360791013 0.629951305630867 0.792202597721924 0.797773239060831 0.789850134193767 0.781600498843699 0.785249341459209 0.650609423480356 0.645660280584972 0.61452263311121 0.641219028380749 0.731537564215509 0.745610392478171 0.730678663161281 0.722051309800109 0.739474364803079 0.722310443660864 0.646572332996385 0.791051838406599 0.738750847311715 0.726071947261509 0.757799878131741 0.697045861386172 0.778683924481423 0.603259131348379 0.619220079376036 0.577270157298439 0.81125616627229 0.822770903310835 0.773385990949523 0.639085618138626 0.665229943007259 0.530298229185881 0.567113282204996 0.712739087459457 0.691464090284868 0.729951262670523 0.711885375171017 0.756856145131556 0.736299775086295 0.696436469614037 0.675512969205956 0.651113796028098 0.63186082867286 0.60564041427278 0.59854319993649 0.592896800836561 0.60737394243109 0.709598102800459 0.766564073604349 0.761025113565311 0.752263320192973 0.729857685252817 0.684360266076956 0.668314827160738 0.72265913853108 0.719018482665471 0.737162427247275 0.727554351230041 0.722602755792118 0.71973317459451 0.709355442685148 0.704988518111523 0.709933018816618 0.621615037314515 0.585290018860179 0.595352857296794 0.599654419175616 0.635367227023227 0.671826599993629 0.758065975211112 0.673272646587622 0.681319399995516 0.682303628269329 0.784139579519018 0.738273334977732 0.730800907409457 0.674651952613125 0.669842668850116 0.678690556877483 0.676685822300543 0.686679810574015 0.694365521261038 0.705665890189036 0.713982547133125 0.707405283590876 0.691104170829894 0.697954517166756 0.711025893488048 0.736983540454877 0.77147097792649 0.771189087658681 0.707005648229389 0.651518341484836 0.616224339216189 0.575564491482233 0.53172962004032 0.507974651098905 0.497683081981818 0.48843750830801 0.478356903306911 -9999 -9999 -9999 -9999 -9999 -9999 -9999 -9999 -9999 -9999 -9999 -9999 -9999 -9999 -9999 -9999 -9999 -9999 -9999 -9999 -9999 -9999 -9999 -9999 -9999 -9999 -9999 -9999 -9999 -9999 -9999 -9999 -9999 -9999 -9999 -9999 -9999 -9999 -9999 -9999 -9999 -9999 -9999 -9999 -9999 -9999 -9999 -9999 -9999 -9999 -9999 -9999 -9999 -9999 -9999 -9999 -9999 -9999 -9999 -9999 -9999 -9999 -9999 -9999 -9999 -9999 -9999 -9999 -9999 -9999 -9999 -9999 -9999 -9999 -9999 -9999
[truncated: 1,667,361 more chars]
