# Supplementary material for: Combining temperature-dependent life table data into Insect Life Cycle Model to forecast fall armyworm Spodoptera frugiperda (JE Smith) distribution in maize agro-ecological zones in Africa
Source: PLoS One. 2024 May 6;19(5):e0299154. doi: 10.1371/journal.pone.0299154 (PMC11073722; doi:10.1371/journal.pone.0299154)
Supplement: S2 File — (ZIP) [file pone.0299154.s002.zip › results_8.5/2000/ERI_2000-GI.asc]

NCOLS 535
NROWS 391
XLLCORNER -25.49999
YLLCORNER -47
CELLSIZE 0.1666667
NODATA_VALUE -9999
-9999 -9999 -9999 -9999 -9999 -9999 -9999 -9999 -9999 -9999 -9999 -9999 -9999 -9999 -9999 -9999 -9999 -9999 -9999 -9999 -9999 -9999 -9999 -9999 -9999 -9999 -9999 -9999 -9999 -9999 -9999 -9999 -9999 -9999 -9999 -9999 -9999 -9999 -9999 -9999 -9999 -9999 -9999 -9999 -9999 -9999 -9999 -9999 -9999 -9999 -9999 -9999 -9999 -9999 -9999 -9999 9.6551493820411 9.54545249470853 8.48525175714561 7.22445265972409 4.74182264845713 4.0194376391135 3.83598889434003 3.72622373430104 3.44039703608327 2.97880579615664 3.00064582563679 3.01519557561256 3.02875520629805 3.02387395304445 3.04485674096633 3.03590599854186 3.02444990261392 3.00846993187117 3.00609926152298 3.00119703756687 3.00119703756687 2.99924256880804 2.99670632838247 2.92407088792537 4.27671521092096 4.79800008939794 4.80661135830706 4.78867039906691 4.82836312619919 4.82990917279276 4.55382967800984 4.38349463867252 4.01022351857127 3.90366300302221 3.90672072612137 4.04834887585549 4.05002764183689 3.94127035182584 3.92918866290797 3.94402969091822 3.92451341065645 3.94551812077504 3.9074477807996 3.92587665228503 3.87082024608524 3.88102491772228 3.80214698842708 3.68886977303057 3.87229092808513 3.97101313601796 3.97114102753771 3.96670669352833 3.93175680522214 3.93095765159279 3.93158910488308 3.9216544856728 3.90705949779526 3.88397958096508 3.89663130447292 3.86896585282515 3.87564854078622 3.84628612097363 3.97232880981727 4.29191220069172 4.46463638772207 4.55166521535603 4.6116024217927 4.63700125534537 4.65594951801401 4.66211925356713 4.6680481878341 4.65641087792235 4.65293265584244 4.64810205670858 4.64160676541865 4.61176640909489 4.62197539439813 4.59760657333658 4.56839039019822 4.55341067607085 4.42475982390725 4.07885449829245 3.58862732079018 3.60587369273752 3.55037376850911 3.46330762468104 3.28877613697265 3.31393706265638 2.97041409752151 2.98703159205316 2.99350449564534 2.99979012485551 3.37910537551035 3.37963485864319 3.57572386315881 3.40143475549262 3.60768084198737 3.78989334197401 3.73156440851658 3.62517308994422 3.62517308994422 3.73915983184039 3.86230198829409 3.88130666348805 3.90573814770685 3.89350102807895 3.88444261277781 3.85285263048075 3.82685687356593 3.81082653825491 3.80739487186867 3.79058268967565 3.78200741463042 3.75204466240184 3.73843667716466 3.74248316643336 3.7424187696636 3.71957546007735 3.7051914768307 3.68753329388184 3.68753329388184 3.68356393615678 3.66512489513696 3.66512489513696 3.67475126275172 3.67884225594044 3.71230891793934 3.70792533161888 3.73664111709384 3.71783483629027 3.73669221534055 3.7238448968993 3.7476524817608 3.75126319950703 3.74422154658749 3.75007401004562 3.74367899179848 3.74119587447238 3.71848027927636 3.7103849242372 3.68442375454476 3.65267249884003 3.59989144314298 3.56392261123082 4.10265181149401 4.26139872714876 4.30418158143291 4.20396082555008 4.09206458162751 4.49628267733519 4.5271809094245 3.99271585025611 4.16561809628449 4.21412042550823 4.27857265106752 4.30007768754041 4.26767173886433 4.26934230892787 4.27728321098775 4.23792288468207 4.23562927068998 4.21976092627914 4.21179922434259 4.19683073751873 4.23509749671601 4.21562639459036 4.24355326127477 4.24669554424332 4.22888914910583 4.20163384402392 4.20321007780813 4.19466729098435 4.17583240925314 4.16152660339554 4.1518004583853 4.14762438336269 4.14167773077521 4.13534504269359 4.14153448257322 4.14512855231357 4.1489705285017 4.16032512632352 4.17824549385451 4.19571952105341 4.20330601558389 4.22134963338863 4.24528255038446 4.27065684169886 4.29571754739748 4.31616652049115 4.30646194596084 4.29812532596184 4.27166433325744 4.28221340410949 4.32878399830879 4.34375679590101 4.33945041070054 4.34722485746836 4.36529708998589 4.38186750366453 4.38897427983519 4.41842860291528 4.4422401133877 4.44945059907241 4.45096099414636 4.47258121523389 4.49147703133292 4.4031602396867 4.4082713636925 4.52905703410755 4.52292880835809 4.5076663006407 4.49844831618526 4.50519420280247 4.48852675556129 4.51542699345127 4.48510037390361 4.45927159375492 4.47080293231932 4.48257032145312 4.48331500287985 4.46911426441651 4.51903995934155 4.49000895184399 4.48956200218186 4.49255561020777 4.48364089965046 4.46465839003673 4.4666246289958 4.44953859447971 4.48528187584673 4.45817430665073 4.4672004684385 4.45778005927694 4.43736193258715 4.42504789928776 4.41875273325325 4.37413741497826 4.31979759180278 4.19387699293856 4.26365114256513 4.25401701282712 4.17930341991365 4.2603271045207 4.28890334712125 4.29685347144947 4.31732380693485 4.30442309578982 4.30218918115629 4.30828219052137 4.30229660939034 4.29251437928182 4.29432953388874 4.28849594905231 4.2868065500713 4.27880866521842 4.30019316958343 4.25913389482459 4.19732332311402 4.14776152749329 4.10745553238401 4.16309229357545 4.2898383893812 4.30913723700988 4.32943599737248 4.33534558437168 4.34306715646781 4.33747999270116 4.35264957229707 4.30789848459921 4.30759869630379 4.2997679711408 4.1605540258053 4.26575182910838 3.70124557365087 3.58701280254535 3.58715393675647 3.57992301436466 3.54642108946295 3.33705738819892 3.1719804997047 2.71028300854878 2.7438788410683 2.77084807042563 2.77361971754426 2.82408410422355 2.84089752491275 2.82985994748437 2.83624808766958 2.81269818765632 2.78318540252145 2.78124462721009 2.89429074131386 3.54695065918955 3.65805821568174 3.6788166118345 3.59636871832197 3.5215070425707 2.96848050210336 2.88921171027917 2.93993164211873 2.96696685529767 2.97052956296592 2.98966713166981 3.00176526374999 3.01264971026758 3.01820859868904 3.15451784737942 3.54910676562173 3.76794661220088 3.78490082378077 3.98430163342259 4.05299710440783 4.09960768128276 4.13990455035605 5.00101409223051 4.97098255102653 4.68938154023408 8.47502748201982 6.30888253220236 5.49233957001873 5.18610062796721 5.55483104526134 6.24960085662159 6.1743576724122 6.42970830465223 5.65497576547834 5.66959824225175 5.69380344842757 -9999 -9999 -9999 -9999 -9999 -9999 -9999 -9999 -9999 -9999 -9999 -9999 -9999 -9999 -9999 -9999 -9999 4.70802113693564 4.75401380503417 5.70218180041652 5.6939097368151 6.99530658119982 9.90611186302738 10.7255428741036 8.00039380460414 7.89074137957602 7.5020239048155 7.39588062151393 8.40411490889783 8.60354818620559 8.57097919557808 8.49022949209857 6.91766605414724 5.30578970171595 5.47828991038471 5.72696439403485 5.81472326779275 5.82120525881102 5.81410073521068 5.84015615382851 5.84277848521595 5.78813661712261 5.83670842745905 5.89649705515985 5.92073554311148 5.94530443210866 5.97452522782092 6.00316846967746 6.03865889105818 6.05555204940232 6.0554760738658 6.05372335468681 6.05918068289444 6.05440370182426 6.06669622071975 6.08381148465335 6.10265033539807 6.12913942472125 6.17106066312515 6.20840026777427 6.24223522528798 6.27793212650035 6.30419197600521 6.31887669397151 6.34393588994339 6.37522837255284 6.41323607890385 6.41703548086939 6.41318284730383 6.38067478769095 6.3540012258471 6.26027506429367 6.21607552457043 6.25556526598714 6.33965495843846 6.26807914041699 6.29699949105362 6.28839906508746 6.30579022443779 6.27450579555225 6.25626340922436 6.28756351905499 6.28938190163909 6.31315365224681 6.25425802357568 6.02958352597178 5.30414442392089 5.25958105413279 5.16590635822702 4.55650934200801 4.45671625179361 4.47714397714122 4.47068983271158 4.60377925045918 5.14981503694047 5.4035976850836 5.50743032437429 5.55458818964835 7.18911990031595 9.88631101371924 10.2443259214283 10.4366874314708 10.5636303467661 10.6482306681248 10.7344023983464 10.7584250698524 10.8190099920969 10.8398219931502 -9999 -9999 -9999 -9999 -9999 -9999 -9999 -9999 -9999 -9999 -9999 -9999 -9999 -9999 -9999 -9999 -9999 -9999 -9999 -9999 -9999 -9999 -9999 -9999 -9999 -9999 -9999 -9999 -9999 -9999 -9999 -9999 -9999 -9999 -9999 -9999 -9999 -9999 -9999 -9999 -9999 -9999
-9999 -9999 -9999 -9999 -9999 -9999 -9999 -9999 -9999 -9999 -9999 -9999 -9999 -9999 -9999 -9999 -9999 -9999 -9999 -9999 -9999 -9999 -9999 -9999 -9999 -9999 -9999 -9999 -9999 -9999 -9999 -9999 -9999 -9999 -9999 -9999 -9999 -9999 -9999 -9999 -9999 -9999 -9999 -9999 -9999 -9999 -9999 -9999 -9999 -9999 -9999 -9999 -9999 -9999 -9999 -9999 9.57187941144074 9.08292167351674 8.21568792465542 6.9946851250197 4.39265296123794 3.84173282489962 3.69163842817849 3.41282498126403 2.95853207502925 2.98562308554033 3.00815778078363 3.02386274330294 3.02373113150208 3.04478513976446 3.05516433005225 3.05040648683268 3.04295887114948 3.03842264033689 3.02722649938366 3.03103440307576 2.99860337022079 3.00108736923282 3.00214743750089 2.953292569001 3.40245138241235 4.51530811764608 4.79468533143171 4.80832079061957 4.72629976868553 4.35278292568972 3.86065820500149 3.87031929284862 3.8805407689254 3.88602411349676 3.88725177005184 3.89709230832213 3.90700817393663 3.91747941114069 3.93261906426535 3.89764619678636 3.91120911856522 3.92315182565733 3.88130180373766 3.80222190877069 3.80945985225297 3.82104718330343 3.69616462972956 3.704715023209 3.01937080301155 3.1154364439779 3.96244621325783 3.97451060955493 3.92453404084829 3.92270603914848 3.92614869691899 3.90779454626628 3.89300691182022 3.88109454509016 3.85911878957953 3.87604808912089 3.84762345371685 3.86189964584552 3.83329457585528 3.83505359461228 3.95359095886684 4.27096109735712 4.4422776001087 4.53081548142524 4.59154444093627 4.62190974602099 4.60706448158704 4.59381545111661 4.61215782779938 4.60517328339744 4.59674283452203 4.5445698670359 4.55509463007756 4.49256883894533 4.43162095656429 4.31250858848323 3.78448801044997 3.58856404454111 3.53815056295235 3.43921669021829 3.27381342539485 2.9429870718298 2.82882604009485 2.84685000185105 2.87005058204932 2.87619197511334 2.88727639090142 2.90427463356461 2.9023964505124 2.91339056727332 2.91985754709503 2.92656141790144 2.92911817720357 3.61614161850124 3.43403548204045 3.06971290291218 3.43860213193642 3.74958558230149 3.82141228555571 3.85301391073516 3.90334998824008 3.89425888029269 3.89625883637813 3.86798731100271 3.85606928483796 3.85184329831531 3.81978995999553 3.81483618907368 3.80081081680479 3.76727936736357 3.7316528783219 3.72519263854454 3.7219096275681 3.70147878027034 3.66036210347841 3.59504090879421 3.57936756383997 3.5865855604893 3.57936756383997 3.64764769508232 3.65179193604584 3.65179193604584 3.65368093077479 3.66104441970642 3.70991760289168 3.73568031632255 3.72672423813666 3.7559541696984 3.74745333815937 3.76682419731808 3.75802321787021 3.75184621100445 3.76322634444845 3.76294090895627 3.75069795255098 3.73440784153899 3.70817344940093 3.68968092623236 3.64715304717199 3.58935006332158 3.51577360980013 4.19246484803086 4.26387058182414 4.00753454967661 3.94829625807257 6.25294767504477 4.63279122023627 4.04425458490543 4.14273671717712 4.27023853433393 4.29468918025604 4.2876426297551 4.27162419134269 4.23451680144095 4.24241533347528 4.18276539076244 4.18169040288432 4.16461560490787 4.16282952133155 4.15260293464961 4.21780452230998 4.19661522422544 4.22899868722226 4.24517066327441 4.22195198774824 4.2298953065009 4.20230501007588 4.19575103339962 4.19316846851753 4.1963387705736 4.18265744938973 4.17928062799344 4.17685593987701 4.17440007361217 4.16669758211141 4.1783402228354 4.19038776384042 4.19394553604774 4.20701439309238 4.23273005891576 4.23483147347172 4.26067741245085 4.28068954089822 4.2746026800415 4.27271555507782 4.29461757410682 4.27116207549527 4.22557296788436 4.2358166912581 4.13979926280156 4.15402632279576 4.16015722512878 4.2840134336733 4.28464665925833 4.1893942599022 4.21589644677744 4.21508847162229 4.32151958220792 4.39156409051191 4.43900519870117 4.43508097682268 4.47214200502978 4.4473798001237 4.40501497778361 4.16732933956945 4.18158229085511 4.37366438056798 4.46315993332347 4.50815079819866 4.5024063931757 4.47402727800732 4.43076963810133 4.33273852306856 4.33786834739628 4.17068878997718 4.17654922744383 3.84808775797713 4.33690522463032 4.42741354858463 4.51540496087026 4.53318058814574 4.43551332476733 4.44702395905274 4.35037271290211 4.33785839282342 4.15449687753024 4.31043759204372 4.28143927727199 4.42947081974046 4.43937738104811 4.43376947383181 4.42756176177233 4.35309547124756 4.27593744991437 4.7604694741269 4.94084015580026 4.17830824624367 4.21270896498234 4.26889127302558 4.30092087784006 4.31343473624815 4.32572056867415 4.32583041741883 4.32358532834514 4.32175548512223 4.32179439230073 4.3178523271126 4.31432655015467 4.32373116684144 4.30589662652134 4.29661449106542 4.28267008098225 4.2885635799241 4.26880542483164 4.28442820129266 4.27066992223837 4.26671299175695 4.31342355971362 4.32394043072829 4.34320995514124 4.32884143770568 4.34298805516381 4.33593821789828 4.30121383111361 4.30295442273531 4.33931516441381 4.32552654859373 4.2442089439311 4.17567658095034 4.0185525952147 3.59068444696746 3.6105533878562 3.61100399723736 3.56782746321392 3.46573300895218 3.35842543575579 3.18314694445112 2.72028429992867 2.76357977407883 2.78316907503357 2.81087165657989 2.82406091108819 2.84606545059445 2.86039702689927 2.85878950319842 2.83674110954881 2.82085410365767 2.87619940794906 3.42301572142751 3.54695852387273 3.56330135284398 3.59415171094418 3.60628272348977 3.5215070425707 2.99097426483206 2.90745318036354 2.96920178866977 2.99282447988989 2.98748649969144 3.00799453019695 3.03107230950739 3.0472974242599 3.06107406865149 3.07250303852345 3.08777423776053 3.10734704578434 3.12548614367813 3.12535272597417 3.22819193099502 3.61901010262854 4.09589313431134 4.58959487857736 5.04185738462017 4.92124832913179 6.21708991979022 5.03415601911706 5.25597602915173 5.48394489771837 5.49998029961899 6.03675104931961 6.75961663980038 6.5665724647406 6.43527757092609 5.65313275326325 5.70053027930281 -9999 -9999 -9999 -9999 -9999 -9999 -9999 -9999 -9999 -9999 -9999 -9999 -9999 -9999 -9999 -9999 -9999 4.75684059656365 4.76102716027467 5.49815283437869 5.60647091620572 5.7430333384388 6.12183907813473 6.99050621227306 9.77800279023855 9.33205607168612 10.072518625684 7.70657511393497 7.59633610432271 7.98825574127133 8.58485526541201 7.60388359428047 5.95276951894833 5.47054545054782 5.60149598607316 5.65472515978995 5.77966219893573 5.81753655430161 5.83058973961532 5.8670916194863 5.88663196177922 5.89740976369954 5.90328059909654 5.91583729985533 5.93148599152158 5.95478679903829 5.98266339121597 6.01031752005832 6.02456575144818 6.0217279500879 6.03250666253975 6.01677989696981 5.99039482396785 5.98613823881489 6.00442684773965 6.02853415247012 6.05871740406513 6.08796601762308 6.11887124897029 6.14472630471648 6.18217608694425 6.2402864994678 6.26379090708929 6.27822676701728 6.31593012743105 6.32424512560408 6.32571992511047 6.34377571821717 6.31625331140457 6.29801242379271 6.7151763201553 7.05806386009851 7.04531917418354 7.03608153917125 7.06570676432821 7.04041046030932 7.05284487720099 7.03839851688519 7.05807590624563 7.01346599886465 7.02226608088908 6.89833794917021 6.69762929951225 6.25906887837187 6.33551671330163 6.31749673382456 6.15397839415984 5.79422392904008 5.27184439770353 5.14175631316334 4.50759193487679 4.42193699938085 4.4450630929443 4.89159720563756 5.31362006736073 5.42414440962636 6.46296230359194 9.01684412886002 10.0266846310792 10.2726942531791 10.4566036544869 10.3776890963326 10.6552696988983 10.6987963335692 10.7676529015538 10.7964062902296 10.814799105735 -9999 -9999 -9999 -9999 -9999 -9999 -9999 -9999 -9999 -9999 -9999 -9999 -9999 -9999 -9999 -9999 -9999 -9999 -9999 -9999 -9999 -9999 -9999 -9999 -9999 -9999 -9999 -9999 -9999 -9999 -9999 -9999 -9999 -9999 -9999 -9999 -9999 -9999 -9999 -9999 -9999 -9999 -9999
-9999 -9999 -9999 -9999 -9999 -9999 -9999 -9999 -9999 -9999 -9999 -9999 -9999 -9999 -9999 -9999 -9999 -9999 -9999 -9999 -9999 -9999 -9999 -9999 -9999 -9999 -9999 -9999 -9999 -9999 -9999 -9999 -9999 -9999 -9999 -9999 -9999 -9999 -9999 -9999 -9999 -9999 -9999 -9999 -9999 -9999 -9999 -9999 -9999 -9999 -9999 -9999 -9999 -9999 -9999 -9999 9.1144507505319 8.5011774641747 7.49522948602826 6.63620486469572 4.33110760194436 3.67556684317044 3.39018731435382 2.93483961817525 2.96306203950868 3.00057477972751 3.01782954817834 3.03714347842999 3.04471388120056 3.05509272771779 3.05885595503804 3.04787009758885 3.04787009758885 3.0428111613067 3.04031988728589 3.02252231062797 3.00839295657513 3.02138231670012 3.01259264701493 3.0467776018705 3.5827553372211 4.31919816469317 4.73334089557619 4.7615666995856 4.76937402564764 4.00069829850154 3.84330963465601 3.79798999879864 3.80979598314356 3.86681059847755 3.87427098130377 3.87340196564073 3.88808732243935 3.90056862961727 3.91882797339418 3.87164017225967 3.87906534632251 3.89855203798695 3.81902759585744 3.69852068085431 3.70708032709609 3.49771225287057 3.51146353187135 3.5217548999442 3.03232291052414 3.0504430639 3.05200087666053 3.04516413121992 3.83904915294273 3.90223335384055 3.8085782411495 3.79901840358359 3.87246493006879 3.85528722027226 3.83660656169255 3.87205947439877 3.84445034084948 3.8658306900594 3.84010028955469 3.84377810235931 3.82166871225061 3.81631306105267 3.80337798550725 3.90783897364746 4.23665458617169 4.40755493352362 4.38685581832982 4.48904312266315 4.4676558111097 4.46108105657745 4.34176215310067 4.3213580237282 4.32485948142355 4.1261098351706 3.80063997276708 3.66285333373239 3.64543708870685 3.5322406510616 3.44526310041571 3.27568433483515 2.94098319064791 2.83620566162041 2.85483000131715 2.87209705833244 2.89091259356087 2.90398552305665 2.91042199504271 2.91969274699958 2.932533611098 2.93467585633968 2.93954826684251 2.94572611862412 2.95700605376579 2.95053019359686 2.95961056978418 2.95334137736647 3.08450750264387 3.63436806024659 3.75123000257764 3.81891616630631 3.86107580979496 3.84389942427357 3.86253894832219 3.87206207295864 3.87206207295864 3.82761300235269 3.82766518583014 3.78530327875224 3.72939203764962 3.72498532221548 3.71877659580152 3.70543936211169 3.62388151535997 3.61888564011526 3.50274617491778 3.6042123537721 3.60819487299418 3.61702097763354 3.49905056482997 3.61049952875681 3.60446566433586 3.61322544747268 3.62676582086318 3.6113160681034 3.67976230287827 3.74081984013477 3.76557137247905 3.76776979473014 3.74552938849555 3.76204800815223 3.78559115153031 3.77788588418427 3.77488250479836 3.77807067598966 3.77190211034711 3.7577227587525 3.73538484939241 3.71747351824077 3.68172268610433 3.60538859528177 3.55241796268877 3.92628846230357 4.28456488425403 4.36371720578917 6.12821160609392 8.13834450174891 4.49711121938097 4.0291185537614 4.08250721661981 4.17960840468539 4.27179332530576 4.30172903909982 4.24431549259918 4.18651287617452 4.08351534142491 4.09044451427316 4.08868330140693 4.08457243010676 4.08451739525081 4.0670131987762 4.05506894860177 4.15062765843895 4.13674164940238 4.19019511018002 4.21742447087209 4.23294535557239 4.21561062969286 4.22335547706663 4.20030510765073 4.20944878084738 4.21233385670483 4.21052253949891 4.19278415597824 4.20154990573569 4.19956529824844 4.2034874906552 4.21342012330046 4.23303720462761 4.23488578088742 4.25851543224787 4.26101264278863 4.28112798167759 4.27400956096843 4.26298857911699 4.23986855773058 4.09995839162502 4.13220985201993 3.9816819162593 3.65614244921315 3.67732223897969 3.5603039391417 3.5875860352735 3.59840670592779 3.59477741548419 3.61463136243776 3.67069450811941 3.68553497486605 3.74723262622761 4.0728047751358 4.26408216672186 4.28048090363298 4.30009742261816 4.13197240958766 4.15385395234683 3.84055984656108 3.74523395234087 3.75979264867723 4.21520578292789 4.468514565649 4.35309696171855 4.18531504383957 3.85588854125893 3.74161810469081 3.75038612682633 3.77742378013586 3.77418836710616 3.77911228835438 3.82135750093176 3.75901391119453 4.49339866127569 4.5310929829972 4.54311765275237 4.53934744590335 4.51724735318695 4.46946624100036 4.4008094816742 4.42606124099766 4.4158904177176 4.45161692745294 4.42335281444089 4.5464786486948 5.2153980853391 6.03634714190174 6.01363325278039 5.86758937404891 5.83399231662903 4.69928111351249 4.2236589088027 4.28880324077115 4.32901315338904 4.33432290543096 4.33607900579308 4.33259232692024 4.33078217710317 4.34644480040659 4.33853191978185 4.32226533269928 4.32059555521453 4.32456739940985 4.3169656697518 4.30056314530362 4.28091871460382 4.28257862000815 4.31695292762476 4.32847941905648 4.32359783556335 4.34137632497342 4.34431382282944 4.32078557469451 4.32436430962081 4.30330159153387 4.25079001286716 4.16772268887673 4.01170467022973 4.0151258344858 4.01900741838844 3.71100721449959 3.60820368797116 3.61855495061001 3.62251378812212 3.63114491402935 3.5930231124035 3.57996581370098 3.54141252757191 3.47755997765174 3.47565796515771 2.85106444231107 2.75930057310524 2.76541441609171 2.77367787230894 2.80668608681306 2.83027694189888 2.8407569852388 2.86253357461797 2.87357751095611 2.83865355860254 2.84500303099701 2.83695244921508 2.81169412748244 2.92555706297675 3.47082363622192 3.31422460278354 3.32259803394513 2.97769550830192 2.90073101767512 2.93860593993611 2.98846602451388 3.00876807875343 3.01578232318789 3.03992982764853 3.0579738647574 3.07615222385346 3.08679949316893 3.10006971274772 3.11939152462823 3.13485897592712 3.14031939956789 3.13105473773332 3.13308471271803 3.12726676712731 4.03460775038156 4.09892414729629 4.13770662618465 5.10943438874336 5.14706491223341 5.12999506397233 5.33112520220108 5.13802290576817 5.48624333668095 6.08385040609113 9.69229695452604 9.82221745769884 6.65960101480182 5.62144974126763 5.66225012910662 5.67997465722302 -9999 -9999 -9999 -9999 -9999 -9999 -9999 -9999 -9999 -9999 -9999 -9999 -9999 -9999 -9999 -9999 -9999 4.80775251201158 4.80623456070618 4.81074414436528 5.73041890179988 5.76683967828873 6.22639143087464 7.02336115500984 6.48520296322948 8.04382691491412 10.378783488525 7.71318786107882 8.32675907000241 9.23339831322994 6.99366447346703 6.96543933543568 5.70766526253181 5.61864467776103 5.74197036694695 5.78428590169428 5.81223218645667 5.84368738880065 5.8616584091391 5.88002582137724 5.89343470080242 5.91219427885205 5.92978741872087 5.93968998320258 5.9587078756533 5.97488204881354 5.98329485029092 5.97862653177197 5.99001037709168 5.97791922129311 5.94689263857027 5.90159070418392 5.89850168496509 5.91226216541917 5.95521589133895 5.9929935263052 6.03093423327397 6.06061756214361 6.07998260448035 6.11499561519323 6.17532982969313 6.21481367277903 6.25558833440464 6.27360905155862 6.29652964719452 6.7438474098392 6.98013974936976 7.0839305264807 7.14033164494393 7.18222805129398 7.91052916886589 7.857791988232 7.65317361352189 8.37441905761817 8.73929100303221 8.78593807912547 8.93375926187759 8.96986533974142 9.11091186645674 9.02358575691401 9.00987765887593 8.60108133426683 7.66413021823271 6.80072087193231 6.32436775747522 6.32270314600223 6.25014751932502 6.00969363012202 5.27004975368941 5.13698437270754 4.45967685558816 4.45780804936317 5.21117160768602 5.33273845120411 7.11716251279343 9.64287600547076 10.1080511567876 10.2089267259088 10.1370048749158 10.5193679250365 -9999 -9999 -9999 -9999 -9999 -9999 -9999 -9999 -9999 -9999 -9999 -9999 -9999 -9999 -9999 -9999 -9999 -9999 -9999 -9999 -9999 -9999 -9999 -9999 -9999 -9999 -9999 -9999 -9999 -9999 -9999 -9999 -9999 -9999 -9999 -9999 -9999 -9999 -9999 -9999 -9999 -9999 -9999 -9999 -9999 -9999 -9999 -9999 -9999
-9999 -9999 -9999 -9999 -9999 -9999 -9999 -9999 -9999 -9999 -9999 -9999 -9999 -9999 -9999 -9999 -9999 -9999 -9999 -9999 -9999 -9999 -9999 -9999 -9999 -9999 -9999 -9999 -9999 -9999 -9999 -9999 -9999 -9999 -9999 -9999 -9999 -9999 -9999 -9999 -9999 -9999 -9999 -9999 -9999 -9999 -9999 -9999 -9999 -9999 -9999 -9999 -9999 -9999 -9999 -9999 8.57724189135481 8.30303031576671 7.16632252915989 5.81902642179546 3.79498301313758 3.38230010601498 2.92263385989241 2.93509364464091 2.96731015685303 3.01775941387922 3.03702156771703 3.04650396290491 3.0592078092242 3.05672861309198 3.05246597249024 3.05015452879 3.0517998049514 3.05014110480954 3.04132937375978 3.02704506395361 3.02319296278455 3.01744588069591 2.9729173081674 3.57408766556986 3.78923522692181 4.61444511157306 4.74593028246407 4.75849519467655 4.62745283099131 3.78457727346261 3.61976222176923 3.62854162380396 3.62367371288945 3.75496041796831 3.87151229941596 3.88390757522288 3.90265508272241 3.85680092481747 3.88392921289425 3.8083766094835 3.82744173256203 3.83260551144031 3.71049585895109 3.51080404108432 3.12434659001551 3.13152077820417 3.03224750633496 3.04383516234747 3.04383516234747 3.04525199223896 3.05299245584796 3.05218108608672 3.04515078748529 3.72313279737627 3.84370400394412 3.69916720215516 3.68572209270741 3.79862654751983 3.77973324200193 3.84380264644346 3.81791984977924 3.85034650936237 3.82472237007156 3.84181992110362 3.8487017161248 3.82587067753642 3.81852226940207 3.81143313368276 3.78504836495099 3.76895366887496 3.7603964972991 3.8728415884074 3.8622416341237 3.83653224459256 3.70517095052861 3.70053012823736 3.67874696053562 3.65174441555683 3.66728572971649 3.63910073709956 3.61192291785737 3.44128185414735 3.27568433483515 2.81836939938346 2.8399833240413 2.8589260128867 2.87415893629841 2.89085561726346 2.90419123678378 2.91692352218001 2.92001733330014 2.93935896532958 2.93758531592347 2.94987057501081 2.95581850952443 2.96638617173182 2.96526714745058 2.96791732616091 2.96376706792775 2.96192476242144 2.95966866197005 2.95565557000373 3.44475878042506 3.62211202863776 3.73537854496699 3.8054019151278 3.8474567287229 3.84330342270387 3.78525981298698 3.70530648106417 3.70495523392134 3.69352204000058 3.57166885385818 3.67731650376041 3.55541356866914 3.65860644174104 3.64364028779297 3.52912794216448 3.34145741474974 3.52057389509169 3.33928691260418 3.32561569677574 3.33624026665907 3.33617436677089 3.34779973915228 3.34451400542813 3.52086253914893 3.62886155799696 3.68399413218866 3.73461244980721 3.76365852499114 3.77050984711702 3.77050984711702 3.78418160739864 3.78181621706437 3.80296453319214 3.78585168880541 3.79109389600916 3.78670281943114 3.78558181070462 3.76703535931889 3.7392380759476 3.70765848129631 3.65532193231251 3.59908081119609 3.94008491559018 4.27865306915177 4.1683089859087 3.99749280398038 4.67810947583323 4.10436355055829 4.17086359494858 4.21356387219961 4.2772143630416 4.27871311943269 4.27783533862325 4.20245564729312 4.10830554162502 3.92886328513189 3.93171430352357 3.92990319831226 3.59426860185094 3.58431199421771 3.92388408940879 3.90677143118177 3.88806169803021 4.05674202687432 4.15053917979664 4.20723685580483 4.18611304087724 4.21512376022372 4.23696055508137 4.21768318767522 4.22541437221264 4.2179900244353 4.2197343833677 4.22995914679733 4.21438182155149 4.22021110939943 4.22603453279046 4.23366275960031 4.25344060024318 4.24989755899728 4.27172515515539 4.26767209899634 4.2525145087656 4.17271695930653 4.08962417615853 3.95527848447855 3.52057542589382 3.55685675606524 3.57774304891057 3.60439642141644 3.62044610832677 3.63795751418871 3.65075743772923 3.6708927131417 3.69609494387399 3.71581630489159 3.73145302196916 3.74448397665282 3.7525114750349 3.73975631480996 3.69769042358815 3.70959827444325 3.7286875910235 3.75764050199478 3.75678263465927 3.76621946594327 3.78230014487645 3.77327604160278 3.77335248001447 3.80770772638939 3.80254859605498 3.78750291579827 3.8051260918129 3.81727560426559 3.82799001854473 3.83100179602695 3.8503340468379 3.87139489814237 3.85615323549399 3.88703556306793 3.84737349856977 4.53923777748913 5.919783554576 5.49963424521968 5.41932938258341 5.56487873753959 5.18947548984013 6.01102029687394 5.95033088865887 6.32151513499327 6.13414345583356 6.85867865444316 7.01113115184372 6.59811029733991 6.05162152151477 6.04926309072175 5.89469858306973 4.23733074608694 4.30671555582965 4.34121525497865 4.35105754979063 4.35292863623318 4.32877187678834 4.32912615602204 4.32528100919953 4.3216223990765 4.33726152214071 4.3353262842196 4.32726413516742 4.31929570165304 4.32336790225034 4.3088431650797 4.29979886534735 4.32525315218003 4.33106942271033 4.31374546481996 4.28574433184494 4.2340165272906 4.29185136021507 4.15145345919205 4.16506016739271 4.00052091353398 4.01766785565818 3.71156325698325 3.60587628337859 3.62420293251067 3.6202765126025 3.62428576936835 3.63478772297675 3.64656402178481 3.63149837439076 3.64152466526763 3.65120690683621 3.63594172893358 3.6300542844011 3.58398796883139 3.20769692585723 2.76133203803224 2.76528019628957 2.75387508120653 2.77563187382345 2.78182680767389 2.82329615613059 2.84709018517452 2.8779209407409 2.86939006234592 2.87593893711352 2.88455610705067 2.8828670362492 2.88100931520943 2.88530669527526 2.86475061534498 2.86702858064023 2.86902358194212 2.90694215528022 2.95429104509684 2.97499444021476 3.00862638077023 3.02382296431688 3.04221037225727 3.05817946108287 3.07797617794741 3.08797476525229 3.10406162356688 3.11578146136183 3.12925111576942 3.13195262820266 3.12164290084947 3.12512054248377 3.11975636604181 3.13691971769866 3.1430426909417 3.23537979670897 3.16904094555403 4.61054230694486 3.69591440422487 3.81703184613277 4.12425035899046 4.29809472617644 5.44968886474833 5.92573120888598 9.98368003415291 8.87737561065965 9.84926656568429 6.40134975698735 6.04301120591783 5.66527529984662 5.69280899340842 -9999 -9999 -9999 -9999 -9999 -9999 -9999 -9999 -9999 -9999 -9999 -9999 -9999 -9999 -9999 -9999 -9999 -9999 5.33406498467811 5.56815648268846 5.81638740755557 5.78653436553382 6.86232335440582 10.1586512440563 8.82638852695303 10.4352280946435 8.40769707041794 8.06835220701081 8.84995402610149 9.54211102100219 8.3479236556635 5.31336885233513 5.59751437785946 5.71515086119865 5.76913718805915 5.79616501575236 5.83358180110227 5.86134639393627 5.87967940653129 5.89475675831838 5.90352737307504 5.90614522480527 5.91926869682426 5.93278635607414 5.94765955634731 5.94114249340662 5.93775031694893 5.92882229181025 5.92369559171581 5.84223494100218 5.90473846489503 6.33431075296491 6.57629477263615 6.62835279906555 6.67608444286888 6.72396625523895 6.85424342778972 6.96507460094461 6.97953665003508 7.01654696660263 7.05312849732003 7.1410158453154 7.18018819391511 7.20118072340423 7.22894833625365 7.20538341250372 7.22688134888426 8.42830951181715 9.3562636622481 10.2512513463911 10.0417510700742 10.2568006532767 10.3221855995134 10.3183197408141 10.3262143497415 10.1328775786981 10.1772755506719 10.1519044270559 9.92231135905852 9.45457238926645 9.53312374113634 9.49287351201067 9.44960903758211 9.23373615045522 8.66639223610905 7.71613407615395 6.33374254721846 6.17457714164944 5.71559875600351 5.16534870492331 5.16534870492331 5.72575025192807 7.98630089621485 9.79824013590236 9.89753815747343 9.77504276142285 9.79989804883594 10.173082397281 10.6957943270424 -9999 -9999 10.9864921474999 11.0142399875932 -9999 11.1354717432268 -9999 -9999 -9999 -9999 -9999 -9999 -9999 -9999 -9999 -9999 -9999 -9999 -9999 -9999 -9999 -9999 -9999 -9999 -9999 -9999 -9999 -9999 -9999 -9999 -9999 -9999 -9999 -9999 -9999 -9999 -9999 -9999 -9999 -9999 -9999 -9999 -9999 -9999 -9999 -9999 -9999 -9999 -9999
-9999 -9999 -9999 -9999 -9999 -9999 -9999 -9999 -9999 -9999 -9999 -9999 -9999 -9999 -9999 -9999 -9999 -9999 -9999 -9999 -9999 -9999 -9999 -9999 -9999 -9999 -9999 -9999 -9999 -9999 -9999 -9999 -9999 -9999 -9999 -9999 -9999 -9999 -9999 -9999 -9999 -9999 -9999 -9999 -9999 -9999 -9999 -9999 -9999 -9999 -9999 -9999 -9999 -9999 -9999 -9999 8.49558597661916 7.39661219968009 6.74612607795502 4.72637432612098 3.02991996281815 2.92142864609531 2.93968593023901 2.95358311429733 2.98511706371876 3.03092907045122 3.04547329227048 3.05520814810714 3.05964978891361 3.05167781011265 3.05810086025731 3.05128798282379 3.0424215367852 3.02960418521887 3.01816922906379 3.01239075964262 3.01260761227431 3.01135073467628 3.00036422611687 3.66945060973682 4.29909135965606 4.65828229538612 4.7223410149241 4.65451208060015 3.40612565955851 2.93837465079777 2.94554413698732 2.94434812283321 3.08237803478216 3.08277494937088 3.76295131342935 3.83604320746645 3.85686702482983 3.79897352705931 3.81564370485378 3.70994481786281 3.71672062174719 3.72106328221133 3.52041221789975 3.13074817956217 3.03217239440116 3.04375975845425 3.05126028421447 3.05366047993006 3.0613832992509 3.05809150276361 3.07209105463245 3.06583143781632 3.04111574465159 3.04755934800049 3.52936215456532 3.5189139335486 3.50361663989936 3.48099384214441 3.67269063129869 3.78107435810047 3.75833715801073 3.81482060059689 3.79013061034568 3.83036267046854 3.84712518591269 3.81799071248478 3.82779335879622 3.82948862675895 3.80197587127464 3.79093197114604 3.77700087904201 3.76333252449523 3.75446028338503 3.72114785365935 3.70799412280285 3.70339159751405 3.67792808419925 3.67756700302644 3.64941489478834 3.61582731993541 3.5563474650466 3.27445522652919 2.81525622222519 2.8399188246678 2.85953258815297 2.87610503504408 2.88782397464734 2.89710341615395 2.9122206761535 2.9289678142654 2.914828454354 2.92070522661608 2.92765409604589 2.94753968585933 2.93704033423569 2.96611052738047 2.96618014340753 2.95661572813531 2.95661572813531 2.97045007876323 2.95262112210849 2.95587211897634 2.96553285478646 3.08416498639979 3.44172970828254 3.73995306441475 3.80923001655417 3.73947255805617 3.61314558323427 3.42484158496193 3.6147250232994 3.41729848871035 3.40837306176202 3.40190932462415 3.38554920463423 3.5550596853098 3.67102585539874 3.54954808573584 3.36264148814979 3.01057507579694 3.01444646850084 3.0008199790503 3.01450060539609 2.88831575819186 3.36599387295121 3.36212794292887 3.53768106602056 3.64169783788011 3.64175145647426 3.71629971454593 3.74810177910314 3.75475168314851 3.78958025229673 3.78318027047787 3.8079529733775 3.79880532979391 3.80301172746014 3.79938484081588 3.81759378956244 3.81068944180376 3.79711035915148 3.77993626516937 3.74791659138851 3.68352205381734 3.59621166756958 3.61715961466204 4.27164822511394 4.2514333133549 4.23523229259753 4.25704861019164 4.24702988847547 4.27325132140527 4.29001586445094 4.28979802101164 4.2838307696887 4.19085527060617 4.20208324659859 3.9442553121595 3.62427060506293 3.62690811691344 3.49505973785875 3.49292108669594 3.48473876568295 3.61113403422826 3.59694395225615 3.58219533816835 3.90062085793169 3.88463549884684 4.04916741279523 4.14608242211197 4.20500060148017 4.18210706738975 4.21726176369736 4.19707732209834 4.23150655661956 4.2251054558473 4.2449641005412 4.23299226222935 4.24500916155434 4.25611428100977 4.2363506343205 4.25186880202921 4.23520670642315 4.21002757586083 4.17033917313684 4.08937230715546 3.93650672023028 3.51400254408094 3.56234262236005 3.59083250211271 3.61936204114585 3.64189965981655 3.66359910624109 3.68295361322289 3.69211846851643 3.70281552348552 3.71636702317782 3.73339789381945 3.74669289874988 3.74511411866448 3.76671917565911 3.75350798571168 3.76542197610695 3.78610326566113 3.7832992770062 3.78885724023182 3.79906058346817 3.80606299876753 3.79066255577455 3.8066750690161 3.80867454713369 3.82230069599769 3.85503419056379 3.89104770573086 3.85977102438568 3.87073810882164 3.87903801020684 3.89245508418714 3.90540815089924 3.9207928799029 3.92483310663772 3.9487969665069 3.95382496061066 3.90923488908076 3.83891258490185 4.5324019635891 5.51282402546898 5.33230170496564 6.82449224692879 7.20774719193295 7.10615129102171 7.71682274885077 7.69672585302059 7.09563707189679 7.24113095522779 7.08787569396586 6.95003330976083 6.80220916947929 6.19738999795223 5.61963348902812 4.38116673478004 4.33492022847624 4.34659942650581 4.36231852662206 4.33336213042924 4.33155358409489 4.32361393122285 4.3200375227021 4.31618704350947 4.31581054669283 4.31000715639276 4.33059385235082 4.30618871322733 4.3247508016448 4.31676633444127 4.33016712911765 4.33231725163382 4.2714944455393 4.22797651494732 4.25159397301681 4.2340165272906 4.30752322749748 4.01325614471158 4.01939326827184 3.71006217997776 3.71706572961882 3.62346391309706 3.6372725731698 3.6461669001409 3.66025743422896 3.66571359382317 3.65655542801593 3.64345788420811 3.66863366596378 3.6649062558156 3.65697376151657 3.64378666888146 3.63568170592704 3.61046990987071 2.8941890387882 2.8806326653511 3.22407313086314 2.87297697596047 2.74820385134273 2.78798476727833 2.83904565831164 2.87278766011136 2.87730504529357 2.83627742886539 2.8270606274463 2.86307253660255 2.86749951518505 2.86531779465271 2.88038851346713 2.90271035383809 2.89621178032919 2.91214284739081 2.95914327439906 2.97943045318313 2.99396472962652 3.01275065017122 3.03201603694192 3.05383915537669 3.07300856201882 3.08554965967138 3.10078635395616 3.1035606126378 3.10686997509847 3.0913253857313 3.09112312714952 3.09723574943406 3.02844862179623 3.03329758273143 3.1001329797113 3.14067151712498 3.15282569105312 3.22706381180247 3.20170634640144 3.28862601628156 3.23151189934362 3.76701479150682 4.14744787514118 5.27764049632331 5.94520049490174 9.37393058745393 9.36857421039527 10.5291799024534 6.8661518524592 6.43615518519973 6.09526173609318 5.7017327752788 -9999 -9999 -9999 -9999 -9999 -9999 -9999 -9999 -9999 -9999 -9999 -9999 -9999 -9999 -9999 -9999 -9999 -9999 -9999 5.75583010926841 5.87680380838753 5.90495378356144 5.73953485500617 7.09690250843038 10.1112759207189 10.1146400268951 7.79966966131833 8.50654095588767 8.94171434018232 9.7669331740576 7.67926790761832 7.12706366366337 5.42077033265365 5.61187851168495 5.68736151244633 5.72023224865536 5.77902534164715 5.81438265972095 5.82762318847783 5.85452349130505 5.87298034073705 5.88123429775311 5.90558858829072 5.91283046709098 5.89665003681478 5.87379113174711 5.8576152703272 5.87463257234018 5.97145649734457 6.68501921919771 6.77906153135538 6.79419729909832 6.83351979359053 6.89319346822598 6.93921107733638 6.97706904438038 7.5070455006945 7.73136490582245 7.88172907802677 7.61798696775584 7.94974494768855 7.99769950437536 8.36742066156646 8.94875803343449 8.93783012534523 9.44504571668086 10.2434818608523 10.3328971780369 10.4382018212186 10.4627966240625 10.4313889348021 10.3647712722985 10.2662878175318 10.2273794258038 10.3845625478155 10.4457518404522 10.4104663421445 10.3924336089953 10.3915267001563 10.4204535998408 10.2658407476989 10.1871910562364 9.64089455022533 9.70597247279698 9.70832622668896 9.70340036223794 9.65717159089263 9.51661649698594 9.19626483986982 8.69474836594157 9.16866183669686 9.66383733269866 9.70271787871596 9.47787669458486 10.2602003898231 11.0823898182798 11.0019581007255 10.4542073336644 -9999 10.6485248399448 -9999 11.03941840604 11.0839005868378 -9999 11.0757320563974 -9999 -9999 -9999 -9999 -9999 -9999 -9999 -9999 -9999 -9999 -9999 -9999 -9999 -9999 -9999 -9999 -9999 -9999 -9999 -9999 -9999 -9999 -9999 -9999 -9999 -9999 -9999 -9999 -9999 -9999 -9999 -9999 -9999 -9999 -9999 -9999 -9999 -9999 -9999 -9999 -9999 -9999 -9999
-9999 11.8451542220903 10.2559672674775 -9999 -9999 -9999 -9999 -9999 -9999 -9999 -9999 -9999 -9999 -9999 -9999 -9999 -9999 -9999 -9999 -9999 -9999 -9999 -9999 -9999 -9999 -9999 -9999 -9999 -9999 -9999 -9999 -9999 -9999 -9999 -9999 -9999 -9999 -9999 -9999 -9999 -9999 -9999 -9999 -9999 -9999 -9999 -9999 -9999 -9999 -9999 -9999 -9999 -9999 -9999 -9999 8.76370334017488 8.32902580559844 7.1594590203179 5.46610664874031 3.15922189577007 2.92206306880962 2.94280791609137 2.95988322334257 2.98920374876389 3.0109565220863 3.02970450248271 3.04212520773075 3.05076343505483 3.04796697087763 3.04780394916097 3.04508446196612 3.04508446196612 3.03726547094895 3.01351819293785 3.0220603122363 3.02002759736483 2.99717735985393 2.98523381088746 2.9605371037465 2.98365781684185 3.73611528189655 3.95110756752727 3.67687444782406 2.91682359877003 2.93719994896753 2.95441757528493 2.96376134475858 2.96681145072012 2.96471816943798 3.07822276794149 3.76480577496739 3.77491506248183 3.7914396133635 3.80383797908657 3.69913679570815 3.512682533632 3.51748097609999 3.13000817008279 3.13741385785496 3.03829219670347 3.04866299441215 3.05119605714397 3.05903606194164 3.0615716266117 3.06154953625303 3.07379027019308 3.06436856182028 3.04646420468769 3.05433192848971 3.04882216904439 3.05445393729208 3.02049648542365 3.12164972046604 3.09839746123489 3.48559489378196 3.66986787074369 3.6455841374108 3.75235085675836 3.81428113181825 3.79130483084507 3.82404170193113 3.84184329402403 3.82381136600045 3.83388458654583 3.81546606000774 3.79589584536353 3.77949888399909 3.76985796191427 3.75646979569222 3.75167221168967 3.70682020709479 3.70619134971843 3.70159018978374 3.65580569497516 3.67018539720027 3.62998646701711 3.45911659548374 2.94197925752045 2.83787103915218 2.85946768274398 2.88464885625956 2.87827181382552 2.88485338966537 2.87921064074498 2.89583294539384 2.9027608394136 2.91296415718877 2.8887190584475 2.92555536877895 2.9224712943215 2.94212815067217 2.90373003728163 2.96611052738047 2.94984270641828 2.95319558891179 2.94774526230553 2.94774526230553 2.94781556864905 2.95243178604886 2.96955508926464 3.09084463484046 3.44811363680201 3.63429000030139 3.43621031691749 3.08200745750476 3.07766609343806 3.07771866344922 2.94392888410507 3.06603528804795 3.05196876744261 3.40076262319467 3.57028363053811 3.6768435433185 3.37668969707473 3.02921749891289 3.0290497363365 2.90021217847737 2.91473899227866 2.91892701747096 2.9043318392309 3.02215572963927 3.02216547805581 3.36486680744057 3.55314012665056 3.5475272147083 3.6501488957424 3.72240095730377 3.77117581541568 3.7687313946229 3.79781763224245 3.79760292228955 3.79512237992727 3.81191125637085 3.81753018357942 3.82609209596573 3.81734322589377 3.81885164941379 3.80242065252754 3.76551104211266 3.69326232373729 3.58946509953753 3.6114653435326 4.08391617088623 4.27228440495476 4.23122556609715 4.22163169307588 4.23117693502015 4.24136978960679 4.18554022576565 3.93226197257775 3.94177388759532 3.61960546200704 3.61321235921519 3.51471630996002 3.51874788145398 3.53759856746098 3.53154106078425 3.51931015495756 3.51323380178608 3.50715431980113 3.50120626281283 3.4834853428971 3.59512527480309 3.58214104268234 3.90455676738743 3.8846286891268 4.0471150722647 4.1422857571949 4.20718737882199 4.23627596968796 4.22623986686973 4.22068901815306 4.21104467190505 4.21281075252105 4.22778506620565 4.24522588304095 4.20298348671858 4.14338821358622 4.17230774069038 4.09297312259064 3.60961055699867 3.51381569245119 3.54732030631718 3.59187129378769 3.62421283525293 3.65237038003451 3.67100305335718 3.68586793866568 3.69827772196901 3.70549772929316 3.71842584910213 3.72320962536924 3.73630268100957 3.73979804375845 3.73120349208164 3.71202791114503 3.72614744871183 3.68314011788926 3.70169744620066 3.62402249163802 3.62936933250153 3.63836860670532 3.6401927790382 3.64503614333562 3.64918180263962 3.64939966063437 3.74584374406797 3.80410614407537 3.87330398168611 3.90498038451744 3.90428254744566 3.90511744356049 3.9240964078122 3.9439804134051 3.95952909250661 3.96903773239291 3.97751205521649 3.98025583218125 3.97675623252119 3.9786053717168 3.94939535220538 3.93846014069946 3.90053869993625 3.83944036284335 5.96410838609692 7.8297061712807 8.11114726740809 7.98456704587224 7.92725167429367 7.90589303227061 7.30651722540702 7.63478117312925 7.22207852476126 6.84528376877147 5.98529252923742 5.18509257704629 4.32062394419586 4.33381531702849 4.32454677157929 4.32513673800525 4.32652933756366 4.27050166360188 4.26690384325196 4.26515630932142 4.3123376011425 4.29362306048582 4.28980635145001 4.30275503414433 4.26391885818366 4.26790500026336 4.27474731402624 4.2864916730659 4.22555826568607 4.24012000563253 4.2971960538677 4.2301195871601 4.33351474180472 4.15205602101343 3.71338329876966 3.71491664321181 3.70506423513371 3.6123905128561 3.65347690838054 3.66376055009794 3.6638204717111 3.6699595817731 3.67203726105983 3.67607735510255 3.68234658396206 3.6646106218952 3.66271079881097 3.65657502163395 3.65152634687659 3.65363014279211 3.51461723220972 2.78474640508805 3.23774349577063 3.6130679183899 3.51553230237472 3.40990474481562 2.8036504758979 2.84947879913152 2.89059673151189 2.86825999031846 2.82483153960554 2.80161678884318 2.84940790698076 2.85387980107696 2.84234166498054 2.87011653927928 2.90042258090327 2.88989278709079 2.92726549197971 2.97353427638365 3.00364192641005 3.01638125503696 3.0091047240761 3.03150138898154 3.06478043434639 3.08079080621711 3.0915605219948 3.09627683324171 3.08458243321866 3.07905316548487 3.03661642177788 3.00691896371973 2.97094079890315 2.91394624411306 2.92119239252152 3.03860658421386 3.12210390869096 3.1759520673759 3.21481184972536 3.22733250596563 3.27109906276933 4.37883033135347 4.00338117156503 4.00133095032938 5.32501120184335 5.17924392924387 10.5267274724499 10.5950342248958 10.3327714097377 7.84271978364922 6.97749446688548 6.41515169088063 5.66508389897315 -9999 -9999 -9999 -9999 -9999 -9999 -9999 -9999 -9999 -9999 -9999 -9999 -9999 -9999 -9999 -9999 -9999 -9999 -9999 5.87933845560651 5.97463493640021 5.98872252516538 5.92210623127456 5.70361876882622 7.12383792308139 8.70700811620095 7.67219555021633 9.04579498166719 9.31467241782287 9.28478604547299 9.33000619709991 9.64103107397349 7.15943284630947 5.87528477383165 5.54435656040772 5.63264461452257 5.6733249213111 5.71773324963296 5.76068222559554 5.80350937357418 5.85187222680785 5.86494199208103 5.87201082222928 5.86203031024535 5.84048295062032 6.31490533483235 6.52787906099127 6.70708119803675 6.76216850466174 7.63149820702795 7.72427024683237 7.77114788637719 7.74314844058713 7.78955227871571 7.84482855392406 8.01459421468897 8.47913026473848 8.98003008452875 9.04086287312533 9.61709628541319 10.0332378844096 10.2099861987674 10.266335185027 10.3709416707637 10.4344382915534 10.4882140745504 10.4319737737724 10.434923153378 10.4887267248397 10.4244885330162 10.9470368900541 11.0657468195358 10.9829124450426 11.0025473276485 11.0144351941963 10.9491299242063 10.9369309961328 10.7907722886921 10.3986475248264 10.4120690245049 10.4249286609304 10.4007299144741 10.4928134988436 10.4329880183029 10.3880616733451 10.2432246782984 10.2152258832377 10.1163397595677 10.1181638625661 10.0143909013454 10.038746795503 10.2457031568729 11.0190721462623 10.9016574853948 9.87532762399156 9.71294294598026 11.2721277745948 10.4259353973236 -9999 -9999 -9999 -9999 -9999 -9999 -9999 -9999 -9999 -9999 -9999 -9999 -9999 -9999 -9999 -9999 -9999 -9999 -9999 -9999 -9999 -9999 -9999 -9999 -9999 -9999 -9999 -9999 -9999 -9999 -9999 -9999 -9999 -9999 -9999 -9999 -9999 -9999 -9999 -9999 -9999 -9999 -9999 -9999 -9999 -9999 -9999 -9999 -9999 -9999
11.803693956211 7.82136126100819 8.25380060875975 9.10570504584646 -9999 -9999 -9999 -9999 -9999 -9999 -9999 -9999 -9999 -9999 -9999 -9999 -9999 -9999 -9999 -9999 -9999 -9999 -9999 -9999 -9999 -9999 -9999 -9999 -9999 -9999 -9999 -9999 -9999 -9999 -9999 -9999 -9999 -9999 -9999 -9999 -9999 -9999 -9999 -9999 -9999 -9999 -9999 -9999 -9999 -9999 -9999 -9999 -9999 -9999 -9999 9.1677611519576 7.93971832927238 6.6193493393948 4.28678928286942 2.92264619762172 2.95300221438301 2.97319852758458 2.99663002888268 3.00673842132628 3.00585032191283 3.01730130654108 3.03210243156344 3.03553614787433 3.04543499358936 3.03112361806256 3.03620116183264 3.0236301117627 3.0210635007665 2.98510522924911 2.97257779387399 2.97778408174666 2.93417450384667 2.93533477021822 2.92465606216978 2.96345420079304 2.95216504958364 2.92030857034414 2.91836172338939 2.93887740966397 2.95294102415656 2.95388207875274 2.97001085900471 2.96426715471976 3.07190356127147 3.44241120318928 3.87018213095423 3.83295193600713 3.85488120822059 3.80403802662149 3.70810903144948 3.52824984394776 3.13643115666464 3.02968499952866 3.04081177670851 3.05471021919643 3.04839153442657 3.05767940781374 3.05292439661484 3.05015891677077 3.05808810283793 3.05203608439144 3.03014855196708 3.00798594533103 2.96709433674728 3.07345491590024 3.04967525957224 3.03947313276084 3.01704053916415 3.1058775216644 3.09369426449555 3.4753984093128 3.44610026851246 3.63642048573331 3.7468553166169 3.80389355349711 3.85058061474176 3.82820367989036 3.84693675765275 3.82674627260636 3.84177171290927 3.83049626855797 3.81227186539393 3.76809296827568 3.75949625607603 3.74986106482478 3.70076441276668 3.69213673303369 3.67919252084172 3.67884038630129 3.62782175897576 3.56149136833527 3.28611389467476 2.83199741591609 2.8574306096568 2.87103843246954 2.86596048561209 2.86447785397918 2.84711893704026 2.81594233909397 2.83209585066443 2.76949068817693 2.84904140147288 2.85654274754937 2.85661197689738 2.86126236469594 2.8750294687712 2.91748437011929 2.94058131613789 2.94065125934571 2.90966554607022 2.93903779499453 2.93903779499453 2.93435141222668 2.92480780796128 2.95979622967926 2.95902856278316 2.95821778190031 2.95200079119201 3.07998504759642 3.075533835929 2.95024250708448 2.95036309298645 2.96093945432486 2.93718863026212 3.58935709921278 3.68803582034742 3.57555933469081 3.39959259285322 3.04356683921903 2.91977733209476 2.93518470313148 2.93755548351847 2.944871541022 2.93317637655747 2.92039990220289 2.9128019348832 3.03337950684865 3.38200527729433 3.37000462314308 3.56094112038167 3.66709316342337 3.73679386574113 3.78711715339553 3.7786288627777 3.81231984448382 3.80193922984466 3.79511118494288 3.82651180112593 3.82300092380358 3.82986622043826 3.83806369856045 3.83569829205742 3.8266632346746 3.8007537481819 3.74500973387519 3.67594449001526 3.62789669329921 3.59321528997214 3.55118974468357 3.53346262550888 3.50807288433358 3.61987872114028 3.63022282730437 3.6390849084204 3.51104288530402 3.61602586636662 3.9335375458804 3.95196647783069 3.55164487669045 3.55559662585066 3.56169832370417 3.56169832370417 3.55583320600262 3.54952737452538 3.52727202026528 3.51112694178972 3.51112694178972 3.49107198835649 3.48108780026621 3.47080416602282 3.58479600941057 3.90055392981028 4.06462168731152 4.15784211757408 4.14428389454115 4.21292036099348 4.20896827727959 4.20311627699852 4.21306594462205 4.15318391864122 4.16612924088111 4.07875322606715 3.91846003892424 3.60750137023248 3.51289395542455 3.54046080261921 3.57317186187955 3.60527584255069 3.63710846889039 3.66822900400195 3.69291312351444 3.70148527662473 3.71254887491175 3.7076694760238 3.69057523639178 3.70791362087326 3.68199035728361 3.6396699360292 3.662079893645 3.49082423971783 3.50321718213323 3.31979053143146 3.33080058291749 2.98049003621674 2.98675508777732 2.98890848998914 2.99527066218856 2.87344688071423 2.99882062512413 3.00498814060997 3.00706935850751 3.57896074482688 3.77413631713389 3.82694502651776 3.88735170208551 3.9138692464443 3.92629043466545 3.95350145185882 3.9708711067579 3.97937901505104 3.98781188675433 3.99274216949709 3.99752899975594 3.99253825251906 3.99140174611062 3.97613410635601 3.95952641113632 3.94971790984819 3.82750910101039 4.21820721140528 5.64528121825523 7.23659985751184 8.1259442320097 8.10957040634548 7.95939649456081 7.93088552598397 7.28835379465346 7.12170754113454 6.06795186019722 5.78815833932901 5.24032594264948 4.35624348850989 4.29593631304925 4.24060554279146 4.23520525552282 4.23520525552282 4.22795089295108 4.21631001673217 4.21023009293627 4.28011328285724 4.27757498156942 4.2101028140536 4.2246089494569 4.22523253072172 4.21949192386364 4.22357282013686 4.28682105014974 4.2729166029248 4.13851624458947 4.29356754820774 4.32474390868323 4.32474121209205 4.16592240253885 3.71083083642168 3.61037398893542 3.7155217454042 3.64411933720187 3.66536843722488 3.68560082057052 3.68999307338646 3.68998673973516 3.69405086415123 3.69801607790213 3.68846728027619 3.67295002778259 3.66459973507011 3.66293156372769 3.66092856789715 3.64235436364349 2.91756992140972 2.92363947455668 3.26954299840339 3.66582166462074 3.67694589384735 3.6030556374856 2.80984335172277 2.87906314936862 2.91188587190412 2.89506167371721 2.85537614036582 2.8314409824166 2.85154219447289 2.84967672054357 2.95553468311886 2.85416847307777 2.89634959857473 2.91606104271762 2.9382444707449 2.97762983739228 3.02149256721542 3.0216284252609 3.01951783419788 3.03916700042612 3.06831629707855 3.08185913845661 3.07862187312991 3.07486375650202 3.04737887193642 3.02445285777235 2.95459173895757 2.881553819791 2.80643061538722 2.68392335228393 2.80896291767172 2.91485458983809 3.07122894707109 3.12571037408834 3.1521566389578 3.22290866767372 3.82794498151884 5.11843385546031 4.36988884366939 3.30013371549652 5.26349086010836 5.68385222490901 6.72773778945677 6.62882883624201 10.230566741736 10.667915312407 6.48529187607124 6.40638392905576 5.63717469995184 5.67793419546503 -9999 -9999 -9999 -9999 -9999 -9999 -9999 -9999 -9999 -9999 -9999 -9999 -9999 -9999 -9999 6.0347123578222 6.02460541439312 -9999 -9999 5.99773486315828 6.03360235968469 5.98618965004679 5.8347521470591 6.24384560269235 10.0757183555227 8.28174530439774 8.28201173634893 9.08890999677577 8.93629953575308 8.78157291522226 9.49030357560627 7.94488210959845 7.81324551607867 7.28165979080575 7.33364634882109 6.84450127662153 6.12409454575357 5.813447487928 5.75324898778081 5.90207624470227 6.30025905005222 6.31134604255873 6.65038395211149 6.73304083239779 6.86932021587318 6.9272103943355 6.94984764852299 7.58674197938182 7.77926528354266 8.30807776056191 8.36835126684489 8.64080616446909 8.67763548327217 8.73727447204786 9.51780878177596 9.93944988917931 10.1217154418992 10.1811729120345 10.2108611198961 10.2371913304622 10.3237817532133 10.3877694568891 10.8206580061282 10.4397221855795 10.4656154490599 11.0954770097756 11.1547816689198 11.1752573700201 11.1895062440386 11.124130896396 10.9163140227919 10.8359746311052 10.9861020174119 10.9074334093821 10.9393745233601 11.0097748032565 11.1053731621825 11.1689793178175 11.1380010025508 11.2124296291839 11.2150155431547 11.2139412838682 11.2605812443196 11.2073300648701 11.1795511688091 11.0375309919171 10.9465295004697 10.7110713642438 11.6061701180473 13.0642906936423 12.9837005332444 12.409826268975 11.7995409214671 12.0534289881679 10.7155554173796 11.0884924930362 10.9428888261622 -9999 -9999 -9999 -9999 -9999 -9999 -9999 -9999 -9999 -9999 -9999 -9999 -9999 -9999 -9999 -9999 -9999 -9999 -9999 -9999 -9999 -9999 -9999 -9999 -9999 -9999 -9999 -9999 -9999 -9999 -9999 -9999 -9999 -9999 -9999 -9999 -9999 -9999 -9999 -9999 -9999 -9999 -9999 -9999 -9999 -9999 -9999 -9999 -9999 -9999
-9999 9.10495298869872 11.3220148770936 10.5598053767435 -9999 -9999 -9999 -9999 -9999 -9999 -9999 -9999 -9999 -9999 -9999 11.3392166918395 -9999 -9999 -9999 -9999 -9999 -9999 -9999 -9999 -9999 -9999 -9999 -9999 -9999 -9999 -9999 -9999 -9999 -9999 -9999 -9999 -9999 -9999 -9999 -9999 -9999 -9999 -9999 -9999 -9999 -9999 -9999 -9999 -9999 -9999 -9999 -9999 -9999 -9999 11.9073183208959 10.0500709416225 7.24821499823017 5.32861864948913 2.94470623715975 2.95662455759289 2.98279276146601 3.00801365726107 3.00837498404031 3.00677641769392 3.00783942462512 3.01476740271802 3.0201183200255 3.03295101060928 3.03327075187032 3.0187414455268 2.99632083657546 2.99734024585521 2.95835992431845 2.95572168238647 2.90417610429729 2.83399724489082 2.71290376191664 2.81051818838009 2.79765721959648 2.90176020172689 2.91994533307334 2.94022701708997 2.92316816958562 2.93485057802085 2.94073890958422 2.95047986610758 2.95749959039939 2.93892767088213 3.06780677018812 3.73648600225934 3.91515999728717 3.90549513420762 3.90298798865458 3.81210456501567 3.5118511232522 3.13768152961707 3.03390813749209 3.03843993410462 3.04747896911729 3.04777468395173 3.0533451815117 3.0369631084529 3.0261485275467 3.03814026383888 3.0199696886023 2.99541380963952 2.96472896164424 2.79279637138946 2.79812981371462 3.06741727115948 3.05062190379955 3.03491998845352 3.01913970332391 3.00384467698434 3.09353683988768 3.08524180462807 3.45333632344989 3.64302104383199 3.62528877702438 3.73533671948341 3.80293952975486 3.84281332755562 3.82554322529832 3.85346262294529 3.83504537673114 3.82560369865653 3.8136790186666 3.80451195852516 3.75203867803772 3.74563662608905 3.67392219166898 3.71099366239093 3.64083694919224 3.64698322101854 3.64209632798034 3.58029661691794 2.95680552823014 2.84901379971565 2.87011663754716 2.87457565344225 2.86091412933204 2.80364479506209 2.74574970455477 2.64895405533293 2.66508789882403 2.78108070343727 2.78578989169955 2.79691079627189 2.80167839318478 2.80657170175151 2.70386863938948 2.81597097458304 2.91608280895198 2.86020458015035 2.79472398630906 2.79461814897677 2.90491381184721 2.86260029660006 2.90484386863939 2.89624018966982 2.92959736630916 2.93954953739193 2.94854091099413 3.08165852226474 2.95244564572064 2.96052164237421 2.95490704483872 2.95518337763235 3.07033749742982 3.41236232091981 3.40796698601692 3.06144829232741 3.0615021851551 2.94418605190557 2.94242089982378 2.95532729902085 2.96371904947095 2.94925425210324 2.92943583884671 2.92463223766488 2.92657049128719 2.92457181630912 3.03519470956465 3.38847256156463 3.57758155773422 3.56386104852602 3.67618725473844 3.74413904675119 3.79664746395808 3.79424737239535 3.83206893838734 3.82171239676722 3.82820134249633 3.82148017195328 3.83639887154826 3.8427062896642 3.83805274134049 3.84353493577713 3.82622854027796 3.78576895343475 3.75622868907554 3.73256226478222 3.72923399253184 3.70053339665779 3.6360588289963 3.60187242230706 3.5980010788102 3.59985488310281 3.6019112398619 3.57767416850393 3.56299026827664 3.532131669297 3.53477972046616 3.59984031909237 3.59142013121078 3.58375643386435 3.58956689688099 3.59299068347155 3.59299068347155 3.57141786979072 3.54947204399551 3.53120583415646 3.5250646469079 3.52107762371419 3.50523077387788 3.48916502934871 3.59490633049632 3.910583545734 3.89818860865604 3.89353616709564 4.07037179609339 4.0657626914537 3.89531857540464 4.06364485683693 3.90965779297979 3.59711187325344 3.48973951067734 3.51733072556847 3.54208647038601 3.57319422554574 3.59648167338245 3.62142458290997 3.65512519566114 3.67744693177121 3.6939487908593 3.69497145544261 3.71189069097233 3.66784201955748 3.63104973435855 3.65266727529956 3.58237700849034 3.47882325796772 3.49749461840669 3.31505110677992 2.96782373532673 2.85252128124455 2.87088343956719 2.88001210906327 2.89035127576623 2.89940461084344 2.90645795118543 2.9085997562265 2.91558721630015 2.92268566838797 2.91438063425516 3.02402750206726 3.3883988119834 3.5958071507759 3.720786976818 3.84752045611482 3.89967520511624 3.91233816733359 3.92212966233923 3.96916213136613 3.98111875806248 3.95544224706891 3.9568422768446 3.97356951130412 3.93989095655311 3.89071324435834 3.81661189963765 3.91154140456823 3.9469504545499 3.93812603738925 3.7966085828034 3.76600865453585 5.44260510544355 7.20413091008832 7.4152902362829 7.7988840372875 7.32326604592239 7.30666671124952 6.67869706862298 5.42481941303509 5.34576624039966 5.07402121552222 4.23689465810004 4.16933407488564 3.98816210388716 3.98400907436351 3.97332469652356 4.14179336280426 4.13369608900756 4.13275732469722 4.12358352540844 4.12355537223794 4.12360965705988 4.21087230595895 4.19296567429176 4.21331435631781 4.27069359118754 4.3233452435671 4.27490052254548 4.2396859314196 4.29108591674154 4.32023949423042 4.32712953434789 4.16202902961829 3.71298849870114 3.62856098576191 3.64378041676259 3.66531048381317 3.67759182607297 3.69703782927631 3.70489635815197 3.70537108725268 3.71346292862763 3.71054242688982 3.68831086176032 3.67459927876525 3.66874664237289 3.67108639337511 3.28180081815036 2.9460055966193 2.81939146427896 2.92961713339782 2.93362677619279 3.61667114320943 3.68545928959318 3.66926121425984 2.81604738939545 2.88323008366132 2.93296608585068 2.92510357286066 2.89492380152193 2.87148591785987 2.87352287642887 2.85244927535005 2.97357340913676 2.87848645041501 2.91599038329576 2.97168250629926 3.00343652943175 3.02392922705196 3.04190155371936 3.04605946124338 3.0301616309456 3.04433736111751 3.07068460140768 3.07100815035927 3.05353263299983 3.03535386741294 3.01242316607269 2.93791211600213 2.8662983020664 2.77543675334801 2.6440038322588 2.43508940717558 2.43881407761862 2.78161503477712 2.96982242685048 3.04063004472154 3.10107362164669 3.20476451840617 3.81535304799351 5.01602929134685 3.25528317907854 3.29703262012506 5.29886244148921 5.12700120279492 5.70881896623495 7.27233718245632 10.8047033202031 9.69717653937159 10.3217242441476 6.32696631599181 5.60937678446388 5.69465682308442 -9999 -9999 -9999 -9999 -9999 -9999 -9999 -9999 -9999 -9999 -9999 -9999 -9999 -9999 6.03457778250922 6.03261221925571 6.05571291083809 6.06777070681236 -9999 6.05238644678944 6.09583108993992 6.05259782764639 5.9112251163003 6.02988532090427 11.2102820910834 8.07450327600994 7.49468156800962 8.82304384719607 8.72111835255535 8.69512817554898 9.58574002991797 8.76904470097909 9.20058977497196 9.94171142297337 7.51842279739686 7.54568348162603 7.57319962839672 7.34762668045588 7.17922888394682 6.8166320383753 6.8812684810011 7.28377455244655 7.32090264114659 7.58225834773554 7.77111057049309 7.80512919400054 7.84698103516186 7.9353119738972 8.71211433563287 9.53331761534607 9.60482701827264 9.67408307899538 9.76213817325487 9.99823152511884 10.1182627147147 10.7560169253548 10.838027654408 10.6922127120397 11.0364621750474 11.0528887041395 11.1025215946634 11.1197414444514 11.1682105869423 11.2290189865858 11.1215125751394 11.0252344406301 11.0703293742451 11.1418324923418 11.1281488241306 11.089220279385 11.3074440232294 11.3735103256333 11.3889761993835 11.2165747722704 11.2240976563552 11.1725766591399 11.0342901446787 10.8460017032785 10.7944277556773 10.7905442203274 10.779836865556 10.7409846981838 10.8187129263031 10.8837853336612 10.7662466482775 10.8421736262396 11.3260159437571 12.5474081313675 13.4198532819724 13.6177318365802 -9999 -9999 -9999 11.594576598009 11.1875701302346 -9999 -9999 -9999 -9999 -9999 -9999 -9999 -9999 -9999 -9999 -9999 -9999 -9999 -9999 -9999 -9999 -9999 -9999 -9999 -9999 -9999 -9999 -9999 -9999 -9999 -9999 -9999 -9999 -9999 -9999 -9999 -9999 -9999 -9999 -9999 -9999 -9999 -9999 -9999 -9999 -9999 -9999 -9999 -9999 -9999 -9999 -9999 -9999 -9999 -9999 -9999 -9999
-9999 -9999 11.3207294415251 10.4272896394839 11.0692107110871 -9999 11.2521712725322 11.53412226669 -9999 -9999 -9999 -9999 -9999 -9999 -9999 11.3743092585897 -9999 -9999 -9999 -9999 -9999 -9999 -9999 -9999 -9999 -9999 -9999 -9999 -9999 -9999 -9999 -9999 -9999 -9999 -9999 -9999 -9999 -9999 -9999 -9999 -9999 -9999 -9999 -9999 -9999 -9999 -9999 -9999 -9999 -9999 -9999 -9999 -9999 -9999 12.1726415942389 10.4889503935139 6.96410813737356 3.123869745177 2.99493091985602 2.99490561991133 3.01172648951593 2.99814052442237 2.9530877717251 2.98945542237709 3.00275465728644 3.00623120988316 3.01660368556248 3.01986359661368 3.00639082830988 2.9996618008359 2.96195795226164 2.92433425981068 2.84428540471431 2.8327784732671 2.54378184068932 2.07021455170555 2.06521261994643 2.18388201489762 2.50972626032771 2.16776583203206 2.94576876121259 3.37692920586259 2.92930320931784 2.9083517321798 2.90839785132917 2.915432867962 2.90532422619515 2.94524816967312 2.94568201709498 3.62401757806553 3.91276547419459 3.91028103838793 3.78461577175591 3.68875477727141 3.70722874148733 3.51874142826204 3.04259113088063 3.04236417876819 3.03385264567797 3.03098318935682 3.01067993315194 2.99180520370916 3.00501050524138 2.97233013053437 2.93180155401797 2.87380188765174 2.59431575196233 2.1149984047777 2.24030054572456 3.05640515770968 3.06181598544596 3.03421296496411 3.02011991764078 2.99785967399096 2.97602302506783 3.08496846721413 3.06843480726252 3.44334594299805 3.62987956717361 3.74396031780013 3.7278606385606 3.79570934824349 3.8402025353176 3.8727256096559 3.85440257863755 3.84538544349015 3.8452445967588 3.78942896418712 3.72764103188 3.64419904123661 3.627155210421 3.61135260686691 3.48421128019547 3.28978866498772 3.28006106850612 2.94414212407369 2.83652743542671 2.86426400782872 2.87088347096386 2.85107047713564 2.84943452957424 2.7499832625983 2.7565926559503 2.47960929574792 2.48714996192179 2.67621848463593 2.78785237718587 2.79266083257128 2.79284424511823 2.80033870252124 2.69762376565433 2.70201241271475 2.87608656613865 2.79915783859293 2.69403870411989 2.69219480426683 2.80083463206321 2.79870888064203 2.79468836582086 2.78997913666753 2.85777077490898 2.84652200051499 2.91518048761473 2.94066280720923 2.92773347201321 2.91238850965626 2.92119323635131 2.9339571765383 2.94166158602477 3.06355673953889 2.94235604831247 2.95484974740153 2.9447316926046 2.95725837895605 2.96573816534661 2.9580992791013 2.95785771864039 2.94918654624053 2.94924091676868 2.93648229222771 2.94291576931337 2.93622566503998 2.92455371650024 3.04684020880995 3.39997764958019 3.58518162781466 3.58512709928922 3.67788789497761 3.7941828475338 3.8032610372057 3.81422446382547 3.83667832659779 3.83902654198147 3.81139576487968 3.79427998378819 3.83558275863765 3.84773047899269 3.84514805257978 3.8429424831735 3.81914200164578 3.80446157976142 3.78819116126208 3.77055152051035 3.68359318476387 3.67943161970985 3.69695784114411 3.69286441473666 3.67674828474614 3.67479215969436 3.60392505519797 3.60800317062858 3.55093415638766 3.5940646678447 3.64260824929507 3.62743577381943 3.62743577381943 3.62305187994206 3.62213737571694 3.61810707423933 3.61401558314419 3.59474132466545 3.55904657574645 3.55520653656842 3.54114942360065 3.53142417782888 3.51104050923659 3.49036899209399 3.6026251297816 3.59267649836225 3.578223477693 3.91648672686008 3.58892972069255 3.48100272929245 3.60915370872871 3.49710582201267 3.51564393876551 3.5462365639073 3.5728049713838 3.59713461795769 3.62494370472006 3.64279588440195 3.66072985342701 3.68135103554606 3.69744340702931 3.70206827672378 3.68057720165806 3.67675791845638 3.56946676087015 3.47674061963532 3.30228063447186 3.31208933529527 2.9671826677154 2.85084108277601 2.8633397690596 2.87104402278549 2.88829055669672 2.90818739852249 2.91487828676115 2.92185800506045 2.93094524254078 2.93694047289302 2.94018870638576 2.94622525039533 2.9390510136266 2.92365386999398 2.9196217586926 2.92165812589305 3.05534726278448 3.62202995998026 3.74675198816702 3.75715347278724 3.77556761047765 3.78384708045797 3.87223352792737 3.88464164054487 3.88621247418701 3.81553432601974 3.8251131177692 3.70686680633327 3.71777417792843 3.51973422613672 3.15009564566325 3.50313100868036 3.79510180406622 3.92345930618561 3.89211774192532 3.80730523193474 5.24006713648294 6.83144858497288 7.02169652405476 7.15539495292286 7.32506868518636 6.54868025351217 5.44202648913398 4.67442696741062 3.70627420607856 3.70781806807576 3.57850891431845 3.69815639114999 3.68600423920276 3.67815590878589 3.67565025394171 3.6616337616946 3.97005608081953 3.96959991082078 3.95845391612432 4.21610948907243 4.25129888232234 4.1986640040983 4.20948188426542 4.29920601968895 4.30010140235985 4.28934676366879 4.28472729428836 4.2396859314196 4.31685681951649 4.32290775050971 4.26331305496987 3.71241833832674 3.63353818113814 3.65362636296887 3.68481772971724 3.7032200981504 3.71451946341323 3.72316971398197 3.71954534561976 3.72417659828988 3.71251370022982 3.78475460524038 3.67635492199532 3.68697305044319 3.29381903817997 3.48006566792229 3.63121422610585 3.46938388171149 2.83191902567612 3.3016453924573 3.29547009671445 3.71276535632164 3.69709184311917 3.31130212719895 2.84227178970256 2.93076133128922 2.95290957173757 2.93622727644908 2.9058057804832 2.89480004711864 2.89782357844793 2.91149294740102 2.95052297715987 2.95052297715987 2.97161119167398 3.02277696142867 3.0558556343847 3.05947547503849 3.05130783354154 3.05889301126065 3.06222949574379 3.06635320355486 3.04877374639242 3.02823655769935 2.97634941685323 2.92821334688928 2.86580805107223 2.7615561946603 2.62623117374723 2.41706127069595 2.04055194763125 2.0502505381186 2.43875244441802 2.78599654325056 2.96740699199976 3.08870157819053 3.1835901154813 3.60156301111298 3.63079204130628 3.29721244093363 3.27327762155829 5.55164239336658 5.26702434776541 5.23092893073916 9.7228523452112 9.54666569810762 8.08265669271377 10.9213984564975 7.05707321367693 5.63414154958748 5.68088376636309 -9999 -9999 -9999 -9999 -9999 -9999 -9999 -9999 -9999 -9999 -9999 -9999 -9999 -9999 6.0169368889483 6.52529956762372 6.06003252934829 6.07249497583791 6.08499618518203 -9999 6.1098650877603 6.07189018267356 5.96349433981611 5.76275672072266 7.28655437090277 9.10114266841344 8.82222604122938 8.70305379656927 9.32572909089045 8.94155551540203 7.93392391923722 8.02118211696949 8.8482171707027 9.82357315281445 9.95357701516055 8.88444720108282 8.28240245025743 7.68615773607758 7.74619967869817 7.78104910954194 7.80048313895168 7.83945932439376 7.86587048088067 7.86235104248306 7.93663048216035 8.40268789758714 8.73882637778256 9.35263789663537 9.92653599514525 10.5304751884457 10.4247704085727 10.4899580659589 10.1782891307479 10.6290516508511 10.9670265884377 10.9841948699176 11.0096065393361 11.012019695081 10.9615125899267 10.9765825987441 10.9664009356242 10.9201646635223 10.977398050707 10.8858534168907 10.5844681501996 10.4151535764422 10.7033275463493 10.9821473607196 10.929397412939 11.0776531284737 11.2694792426103 11.4887568329656 11.6576029960416 11.6443649073899 11.538193363854 11.4769254206189 11.4969694165861 11.6420665512158 11.2647451238853 10.4342193810855 10.1639463064045 10.3436015093314 9.9333448643117 10.1838745456217 11.0182806109494 11.6604573772847 11.0926821618068 12.9900931948973 -9999 -9999 -9999 -9999 -9999 -9999 -9999 -9999 -9999 -9999 -9999 -9999 -9999 -9999 -9999 -9999 -9999 -9999 -9999 -9999 -9999 -9999 -9999 -9999 -9999 -9999 -9999 -9999 -9999 -9999 -9999 -9999 -9999 -9999 -9999 -9999 -9999 -9999 -9999 -9999 -9999 -9999 -9999 -9999 -9999 -9999 -9999 -9999 -9999 -9999 -9999 -9999 -9999 -9999 -9999 -9999 -9999 -9999 -9999
-9999 -9999 -9999 -9999 11.362693082632 11.4888193865952 9.97549283674942 10.172452009029 10.5158370999323 -9999 -9999 -9999 -9999 -9999 -9999 11.8540242914874 -9999 -9999 -9999 -9999 -9999 -9999 -9999 -9999 -9999 -9999 -9999 -9999 -9999 -9999 -9999 -9999 -9999 -9999 -9999 -9999 -9999 -9999 -9999 -9999 -9999 -9999 -9999 -9999 -9999 -9999 -9999 -9999 -9999 -9999 -9999 -9999 -9999 -9999 12.371629760915 11.4014280442146 6.63142817807001 3.04074043566075 3.01201198587092 3.02510846120468 3.02045385478848 2.99171723783947 2.9555183012657 2.99474553909609 2.9479841638263 2.98378663406445 3.0131039660779 2.9688273734255 2.94921057345767 2.91541200924702 2.73374290615194 2.55632285457168 2.55293051170711 2.54670348030884 2.07000652371866 2.08410752623485 2.08916618394782 2.07142699102354 2.05861490803249 2.04782968134241 2.77408824764499 2.91533816147984 2.91174130162896 2.85274477308722 2.85514159777151 2.81285519337715 2.82403340737716 2.9028392525994 2.93972714710854 2.95317248176319 2.96550416842196 3.75585172934111 2.97752331659087 2.99516199275745 3.01022766633599 3.01781894362975 3.02977629358661 3.02369221201766 3.01329670507211 2.99966595658586 2.98731058672685 2.94903436088442 2.90882311699973 2.84627874150218 2.55395142787847 2.2074055824457 2.09700180820141 2.11381538087632 2.12761676365183 2.89732187578225 3.050294968615 3.02938681083738 2.99947168349683 2.98442559523968 2.96543916231815 2.94220847746982 3.06503391416713 3.44095457717528 3.62963350044903 3.62003262270087 3.72685584307727 3.80283920793624 3.85574158942922 3.88885081078014 3.87290266540344 3.87006666854697 3.86280178552796 3.81602753228278 3.75203786061696 3.65964464246519 3.64601843617923 3.52102339482588 2.83285970598954 2.83082849420117 2.83507491751742 2.84364323427513 2.85832181802833 2.8629064445082 2.87149574115698 2.83619441718274 2.73856708610124 2.64182806009828 2.4757146685662 2.48842291520667 2.15716635745191 2.49956452831023 2.68786631248219 2.78866942309034 2.86819379126387 2.80247810896192 2.79859162661253 2.69593703634248 2.69217526996682 2.68781079927316 2.51492368251537 2.51742227493657 2.51598903019451 2.69217919620623 2.68965366823014 2.68958450286107 2.6810193798661 2.78296829749621 2.89523946601284 2.91590846169237 2.91307782656122 2.83554685252689 2.84435813447223 2.90943379591825 2.9406879238917 2.94882137433696 2.94646962107895 2.95378926744616 2.94811170262646 2.94816240789061 2.94376587020182 2.95650777093977 2.96091568112133 2.96084792228397 2.96084792228397 2.95178445799003 2.94973139506764 2.94727724133594 2.93862746878136 2.92579226966403 3.056230265094 3.40364299813204 3.59194949123259 3.69985326974175 3.76281871100321 3.76168145109607 3.83782481778664 3.85004652736864 3.85114675257257 3.83843045606746 3.83782439165871 3.82672477648537 3.85445209847748 3.8666915875761 3.85395150483242 3.84451737124028 3.84028527583279 3.82751641889346 3.80443763592856 3.80013868521754 3.76341349954741 3.75630544265099 3.74474259986828 3.72788341739988 3.67566294034827 3.64034805134135 3.65541021391179 3.61426764487899 3.65631465473051 3.68132383275002 3.68499625915639 3.67472603055418 3.66474652499404 3.6588075462224 3.64705924099117 3.63860902948212 3.6304324165787 3.59283983653634 3.55909391653348 3.55696403332775 3.55337597822006 3.53503436218856 3.51517244755014 3.50877271805092 3.50094606066722 3.49688249986725 3.49688249986725 3.50725935644825 3.51346931680792 3.54121914333946 3.5641091375683 3.57059570298983 3.59090506615657 3.61854293156215 3.63674372381177 3.65617102822002 3.67499064706526 3.69136587962204 3.7055626486954 3.70190913041385 3.71114452612722 3.67838191759581 3.57548255548667 3.47897327555884 2.95425355959558 2.83955476752428 2.86016550947673 2.87162148965516 2.88494057947506 2.89780352959937 2.90860599003573 2.92278953578729 2.93570921602242 2.94271715994752 2.94970182374126 2.95314745886293 2.95582598084556 2.95926100155991 2.95814269103417 2.9520106357093 2.9502844034139 2.95241256315844 2.95923202273234 2.94941400733078 3.06889492478573 3.08509222197566 3.0923578093376 3.48250689244682 3.49184190492721 3.50038679772273 3.50033227004159 3.50458968247613 3.51418387459738 3.52265235388938 3.14788559859168 3.15080666343026 3.02999998833051 3.03237400670073 3.1445425546626 3.68505848337525 3.84987953425658 3.93491454431758 3.89632477788757 4.66004455432232 6.68438725119858 7.38037391641029 5.7631217361351 5.50349893035799 5.40891236558159 4.56334139186933 4.11199601900765 3.70307738644713 3.61492533126031 3.60303062689887 3.59090718799405 3.58726356915692 3.57372423572053 3.56637487554665 3.66934289122257 3.6676361467336 3.66365994568977 4.11123423348171 4.23635028666012 4.27643390951525 4.21077072795173 4.2622210293537 4.31351516043424 4.31005334234273 4.30036456424327 4.29339805158115 4.1561176784689 4.33627534462626 4.3478302113311 4.16602858773449 3.72623776133234 3.65108021118973 3.68217277704106 3.69861635879338 3.70899120739832 3.73463676949749 3.74062921301172 3.74158715882156 3.72440238044408 3.74600019481047 3.68797298884028 3.69102300536523 3.48928133795754 3.5034761795415 3.59581224245063 3.72646271259074 3.72279942884807 2.96646439502573 3.66494090592135 3.66734848413371 3.73109408048468 3.73483153156672 3.31360882265762 2.860975389005 2.92697248333981 2.96732208289666 2.97418009390617 2.94736123320345 2.91740433854686 2.92618693039283 2.92388012662526 2.971047892538 3.01302968217445 3.0279289697159 3.05056094618474 3.04849941983748 3.06020971113722 3.05297332096772 3.06094217448595 3.06126766313138 3.04627982942173 3.02575152309398 2.97387283883392 2.91880155216056 2.85446511128486 2.75017609053739 2.6142091598801 2.40484635444949 2.02529714730446 2.03035271677578 2.03246762619712 2.0422002465964 2.4012237722802 2.87579518553852 3.08929149722365 3.16278067311214 3.17144519588338 3.24296976383021 3.27952609108671 3.30275138382569 6.03497712223539 6.10367692960672 6.77392084314151 9.92254613361456 10.8051873181467 8.0366452762192 10.6397448376 7.03940720961577 6.19942141548555 5.64645344835021 5.69679128461837 -9999 -9999 -9999 -9999 6.95684197949736 6.96146011231888 -9999 -9999 -9999 -9999 -9999 -9999 -9999 -9999 -9999 6.55063235038287 6.55833164232685 6.57315532786435 -9999 -9999 6.07467562623628 5.98078996096139 5.81536922760044 7.31610694180323 9.97649160287834 10.4888740337856 9.96820305358239 9.17497739793646 9.8660669112358 10.1708075876404 8.76479530658631 8.20486258568648 9.20004170741619 9.76681089511483 10.2481890971219 10.2431454900888 9.33184401781946 8.65670770792011 8.50700309917012 8.35285344552425 8.68654979755083 8.86873449166997 8.87312412908042 9.34309844092049 9.42285933560734 9.64785967964496 10.4016128156615 10.7227949309058 10.7441095621162 10.8397594242958 10.7443315581165 10.8611516340935 10.8581779213517 10.8656903228946 10.7818923003866 10.8391978967415 10.8374534645497 10.7252317544459 10.7695480399171 10.7283118132638 10.6898502572162 10.507932034686 10.6484476320134 10.8619657205149 10.6983003505184 10.6369861350633 11.1817167770689 11.4535535846712 11.6174637142583 11.614888959904 11.800914646912 11.8950390640756 11.8116808051947 11.8723078525796 11.8528936396166 11.3464072713258 11.4495790446626 11.4905940390592 11.4930274535378 12.21510203332 12.0266314465445 11.6131288408294 12.2991998440893 -9999 -9999 -9999 -9999 -9999 -9999 -9999 -9999 -9999 -9999 -9999 -9999 -9999 -9999 -9999 -9999 -9999 -9999 -9999 -9999 -9999 -9999 -9999 -9999 -9999 -9999 -9999 -9999 -9999 -9999 -9999 -9999 -9999 -9999 -9999 -9999 -9999 -9999 -9999 -9999 -9999 -9999 -9999 -9999 -9999 -9999 -9999 -9999 -9999 -9999 -9999 -9999 -9999 -9999 -9999 -9999 -9999 -9999 -9999 -9999 -9999 -9999 -9999
-9999 -9999 -9999 -9999 -9999 -9999 11.7801095378661 11.5751828221946 -9999 -9999 -9999 -9999 -9999 -9999 -9999 -9999 -9999 -9999 -9999 -9999 -9999 -9999 -9999 -9999 -9999 -9999 -9999 -9999 -9999 -9999 -9999 -9999 -9999 -9999 -9999 -9999 -9999 -9999 -9999 -9999 -9999 -9999 -9999 -9999 -9999 -9999 -9999 -9999 -9999 -9999 -9999 -9999 -9999 -9999 13.0616726563272 12.2387502651558 7.12829499220569 3.04587110587001 3.01271508765285 3.01665398019567 3.01758939498426 3.00386407961617 2.99263362769645 2.97916979602217 2.94115983737876 2.98386849679071 3.0087314415893 2.93583140562996 2.7227452359837 2.54548796590764 2.08923307625102 2.09148764145089 2.09148764145089 2.08388867212037 2.10096217065497 2.10699740890196 2.09933201275358 2.07653114552682 2.0783110459462 2.064016569008 2.05175177532271 2.88456163858453 2.88011207670364 2.64264026134687 2.45775735364631 2.46369720563105 2.65140220719212 2.86125556734383 2.92701377829833 2.93476214148734 2.9430005516107 2.92204084910462 2.95249558562272 2.96473209862145 2.95058058206708 2.97409870192706 2.95550068880805 2.95479965287174 2.9586601095985 2.96283820107377 2.8820747166102 2.82161987645972 2.71459082592657 2.53257363282583 2.18866657654798 2.07375426138774 2.08794778202525 2.10794482384807 2.11868685562133 2.09936126391536 2.86068887823346 2.99725805970648 2.97134588718805 2.96534427607296 2.95311137641896 2.93005411760018 2.92924152481488 3.03616768946823 3.41420384751088 3.61417056851561 3.73737897082515 3.87608223163326 3.90094050255084 3.92208339558367 3.93339796622324 3.91004089846438 3.9027997674231 3.83357714233789 3.83222403616052 3.75869579086806 3.55038007661153 2.8489334364375 2.85097840278122 2.84851755486533 2.84850787039801 2.8581542757989 2.86572355634521 2.87207624286796 2.83474048579274 2.81189078750823 2.76108949193635 2.76768932612058 2.48297103824819 2.49570806095127 2.03608295960816 2.04303975849663 2.50563582660528 2.79719998147282 2.86823418507838 2.79620568137357 2.79641735043105 2.79037023072333 2.69152713607149 2.50855141458094 2.17356491903859 2.05139788794683 2.05836293254925 2.05566742790788 2.05566742790788 2.05080757411534 2.16771630303419 2.49673706418678 2.66794285621011 2.76966644332722 2.87509741729632 2.76774058470456 2.76987276260203 2.8992784677233 2.89932500484037 2.90950609084949 2.94533993142279 2.93340072564449 2.91686223238965 2.88970529480385 2.94362843796607 2.95291653394535 2.95296873572901 2.95906997891913 2.95358154403536 2.94862451961423 2.95992535931593 2.95589217234559 2.94115646388095 2.93502799446221 3.05926962917645 3.41013271478603 3.4097477258986 3.58870175993849 3.69826832552894 3.81898962756564 3.82071052577884 3.82912782637904 3.86470948497613 3.86053442098107 3.85632585121967 3.85275380013451 3.84970124015729 3.85762246743964 3.8544994265481 3.83441448362922 3.82362790293919 3.82362790293919 3.82989459123907 3.79674247899681 3.78348575230458 3.79204002344856 3.77016524395048 3.71324694294022 3.68316558191388 3.679015071138 3.66191251667773 3.69115533077002 3.70760512184029 3.71163704202449 3.71398835858493 3.70638679592041 3.69135593912034 3.68475613501228 3.67462793527127 3.6644967770619 3.656932332233 3.56554590316065 3.56554590316065 3.57127037158907 3.57127037158907 3.559374167403 3.54715719060851 3.54146628237642 3.53738115099601 3.54337944496849 3.54343390345077 3.55697043911092 3.56926987356212 3.58652241346063 3.60690024134393 3.62102335954747 3.63654832775295 3.65405966140047 3.6765423907693 3.68270300262146 3.69691859363711 3.71197477093492 3.71404767214673 3.7125808206728 3.67994994236979 3.57120312932782 3.29050745740904 2.95570400594136 2.84545581019963 2.85486422566687 2.8816673470003 2.89179990480391 2.91217947416978 2.91909181287427 2.92945656685353 2.93644423268524 2.95072595773431 2.95778551624154 2.96487557260885 2.96519159121721 2.97234391503755 2.97275633355263 2.9812832870722 2.97190742529717 2.97190742529717 2.97636138130997 2.9745409506465 2.96682313180167 2.97970945550245 2.99230502553658 2.99805440397461 3.00226574071592 3.01017142991525 3.01594382088823 3.02366233450039 3.01929909364111 3.02852868318258 3.03749110325245 3.03975011001351 3.03643054929808 3.03064568804289 3.03002072028248 3.02216948015347 3.13836596628644 3.78274266147607 3.92926103997118 3.9181785564231 4.75504932213641 4.74975453241432 7.13740635148646 5.66021590440834 5.45134745427559 5.28373216193502 5.09596213660394 4.55664313578749 4.13589038398942 3.71614825416205 3.6936255950401 3.59547935062661 3.5895222144651 3.57150469808634 3.55801478918259 3.56852838973584 3.56665848513655 3.94643813819959 4.23840914317892 4.26283373093903 4.23845709802617 4.2327559429013 4.28563998435462 4.28559702764299 4.29683094855571 4.31347073156611 4.31007605544568 3.99074624067817 4.33640173563309 4.33835810503463 4.17149528783154 3.72583867575024 3.6551396412903 3.68998981000612 3.71014363560189 3.73005887677672 3.74856856756316 3.75897790543718 3.72411180682483 3.7068492866076 3.71714452516442 3.60349420332761 3.500302106498 3.50710528532096 3.50920102704653 3.50734665222997 3.73645608846916 3.70757363602516 3.50860112239729 3.60306405983709 3.7155432263475 3.75955289410915 3.74065348984332 3.51932174966691 3.34650336549027 2.91641113434342 2.97630817459968 2.98108018513492 2.95169430542297 2.91673162466715 2.92822438569594 2.96276671834462 3.00956302546268 3.01166676770881 3.02997947927598 3.03346357310558 3.01322911807522 3.04213944718421 3.0593496778405 3.0587885688913 3.05132400178688 3.02096840440971 2.96332447602029 2.91423898349171 2.75949975921524 2.73927168784016 2.4207598132527 2.39061111368156 2.0166159886128 2.01275952620423 1.83219178858419 1.8365961628489 1.83946978739018 1.98810115926006 2.6271052771648 3.01033079926355 3.1404830806034 3.98159261559588 3.2120769834976 3.23486619115876 3.2881079986433 6.26834097928012 9.90176798882829 7.90357374819057 10.5001196908943 10.4567493912515 8.39202265295982 10.6399857410606 7.05062128832706 6.34140257453432 5.65718857260294 5.66162517839771 -9999 6.74916028414428 -9999 6.87283914861015 6.93722818945206 6.98395959958614 -9999 -9999 -9999 -9999 -9999 -9999 -9999 -9999 -9999 7.11751292370063 -9999 7.13897498741168 -9999 -9999 6.05519350457944 5.9778256509964 5.81416832173568 7.05567847601813 8.33657101351356 11.1685036355712 10.5533818254056 8.46030716502186 9.5300837855162 9.81063278827673 10.4945823475583 9.17426158127292 9.11724843402575 9.53225960584464 9.99793908081943 10.4018676266467 10.5487876534774 10.1600572677531 9.53932638564399 9.55287592339574 9.69872819042424 9.8007264812844 9.93613791436111 9.99883542336232 10.0418710470498 10.4785671572099 10.8394248647939 10.60034538906 10.661640374014 10.7163548990668 10.2807060859424 10.5123780612691 10.6116601319334 10.5082795361288 10.4576574456969 10.555465200036 10.5026063718823 10.6885657544049 10.8384549815901 10.929144667628 11.0987471462924 11.2681092332314 11.422124631131 11.5225049850103 11.3038940481498 11.0417268332516 11.5262789254288 11.8068905601808 11.9545147381061 12.0592228929946 11.7474447433233 11.3494756318234 12.1289640500831 11.8771173083181 11.5510427043306 11.625420753648 10.9834270812098 11.2873874236151 11.4193143978423 11.393545313353 -9999 -9999 -9999 -9999 -9999 -9999 -9999 -9999 -9999 -9999 -9999 -9999 -9999 -9999 -9999 -9999 -9999 -9999 -9999 -9999 -9999 -9999 -9999 -9999 -9999 -9999 -9999 -9999 -9999 -9999 -9999 -9999 -9999 -9999 -9999 -9999 -9999 -9999 -9999 -9999 -9999 -9999 -9999 -9999 -9999 -9999 -9999 -9999 -9999 -9999 -9999 -9999 -9999 -9999 -9999 -9999 -9999 -9999 -9999 -9999 -9999 -9999 -9999 -9999 -9999 -9999
-9999 -9999 -9999 -9999 -9999 -9999 -9999 -9999 -9999 -9999 -9999 -9999 -9999 -9999 -9999 11.7324369741725 11.4796706354146 -9999 -9999 -9999 -9999 -9999 -9999 -9999 -9999 -9999 -9999 -9999 -9999 -9999 -9999 -9999 -9999 -9999 -9999 -9999 -9999 -9999 -9999 -9999 -9999 -9999 -9999 -9999 -9999 -9999 -9999 -9999 -9999 -9999 -9999 -9999 -9999 13.1422645612399 13.2891866210474 12.4858775041478 10.039420504104 4.26112563992504 3.78675002471204 3.51833880986471 3.03438903189281 3.00221866538354 2.99104316342587 2.98252375680658 2.9830299046627 2.9987195298529 2.99416973336163 2.88856876692571 2.20259085027928 2.09500021998646 2.11046372348005 2.11186015927489 2.12493937061726 2.11988242992058 2.12233640185724 2.11348415830768 2.10363662472509 2.09590076869135 2.08916886116413 2.07909360667484 2.06574662484526 2.897299449374 2.90122125990888 2.13093072496392 2.00969831227405 2.13138991762536 2.47071195221429 2.46857554751454 2.90905935966508 2.90624685600262 2.8609518396781 2.75695188610956 2.65735245173004 2.76881737574648 2.85606752025027 2.78221708894916 2.78609023132065 2.78609023132065 2.78401092756096 2.79631594095004 2.68205954397636 2.50225345912532 2.51564450836158 2.17040302817703 2.17519918047161 2.06595949612262 2.076167190956 2.0877907795768 2.08653956057531 2.07126951939476 2.53496568498866 2.69904271152942 2.94055083718305 2.92271864305527 2.87653208284493 2.89783338868331 2.9068332542723 3.03812989741365 3.40127226246712 3.73664359759477 3.81435137305218 3.8663252682353 3.93145157072871 3.95032706048812 3.95153243804667 3.95397395661654 3.94060715629643 3.92438565210731 3.95507495751614 3.84867515526562 3.69093481166887 2.98697767005635 2.86326284197327 2.8590177013844 2.87160858121563 2.87282755701897 2.87082377149121 2.82913570516151 2.80479207553113 2.75602678703375 2.65642156703661 2.48890935255594 2.15107240357527 2.15868712077342 2.04551423261774 2.05609034453583 2.17447082349532 2.51187199839862 2.50833351527962 2.69333916088284 2.69121496157639 2.67856246463276 2.49923975935224 2.17137198864737 2.05599063285815 2.07077493711581 2.07846991166455 2.07993101244366 2.07601651028431 2.06792504117007 2.05060153440929 2.04126439071762 2.49420346917939 2.4869766875282 2.65458483288732 2.48619432679563 2.14033904137246 2.76273645938811 2.83318502843571 2.83263200177836 2.91190532334881 2.88721035139303 2.77564376605263 2.85148976365999 2.94709822563355 2.94970318544748 2.92848333837065 2.94066837094945 2.92855112294235 2.94975454449105 2.94509875613301 2.94855711046378 2.9477615415377 2.94367194739655 3.06351317564873 3.41772404954781 3.40835069947494 3.59467084712855 3.77708289468598 3.8143690275337 3.81655188091555 3.84162459497145 3.87326853615017 3.86047263333181 3.85454235630983 3.84860542662729 3.84375222368016 3.83691306008645 3.83881332373237 3.83619317534074 3.83412670229336 3.81300781100441 3.80497591647251 3.80798679791437 3.81043597631 3.79392000128944 3.7530328250556 3.73556887126606 3.71981608811325 3.71541538135293 3.72355200502805 3.74265531640824 3.74073089463238 3.73188724473783 3.7339199234137 3.74061168330793 3.72677296800056 3.71388458621788 3.70196527617733 3.70185884273224 3.67864380564217 3.58349844565049 3.57524355609935 3.59141981078655 3.5946311869154 3.58348679727836 3.57958274732149 3.57156798679065 3.57298794321401 3.5851946425107 3.59010032654998 3.60249019295999 3.60905179531734 3.6232242759229 3.64031962330157 3.64895566014772 3.66613146796463 3.68652763600955 3.69922529387314 3.71082299992717 3.70955596675796 3.70615348655603 3.66223346622456 3.67989028352868 3.58184784914101 3.30280554558871 2.84248565144432 2.85614733996467 2.86782469780744 2.88276729695048 2.90173564367571 2.91106839163391 2.9179407809838 2.93255162428498 2.93412787582267 2.946556034877 2.95973458804875 2.95868971660024 2.97013408109394 2.96971109861119 2.97131395259429 2.97586877913821 2.98066238649183 2.99211569540348 2.9879439282404 2.98830860449566 2.98909387165416 2.99114299708454 3.00114631459498 3.00802651529288 3.01877476465156 3.02302351254243 3.01640504278812 3.02387452759113 3.02541433068366 3.03033925156578 3.03590346104274 3.03794854577996 3.0398342763087 3.0247904248808 3.0348829868154 3.02321989029834 3.01291405430587 3.4956846589766 3.84772116237406 3.92743762117647 4.58025041797645 4.56359780066767 4.80783548529538 6.48469674594946 6.02461681581753 5.3196380308508 5.31347117872085 4.82765622620758 4.6397209415985 4.5792539398469 4.53698345474742 4.43746069413188 4.30202052023005 4.06339588556526 3.65360293644909 3.57615931583372 3.57621288192202 4.10055250947455 4.73104673171464 4.73991570495653 4.34567227233054 4.18250078370711 4.23074337432967 5.0018468848553 5.22693325382579 5.00884039205654 4.31592816442622 4.23920964975599 3.68620110433586 4.33694835491929 4.34659978479803 4.26305565922439 3.72755941062809 3.66263895310405 3.70826249939123 3.73010281174261 3.75398560452545 3.76375884969303 3.74117793866453 3.71788757129892 3.68463585174441 3.68379608269766 3.6841803692659 3.62495292555919 3.52411949125339 3.52439342791535 3.69660233323429 3.72303260465133 3.6901278155698 3.76257728384508 3.75538023637513 3.7708695670563 3.77474518825571 3.78916413879541 3.65910407084568 3.36535927296592 2.94029904737521 2.99031974520607 2.98790187224462 2.95162433047753 2.91876429187404 2.94292488586928 2.9940864493382 2.98885846693353 2.99045019022196 2.99916237574166 3.02476724551746 3.00295810093233 3.01614836999575 3.04742883926856 3.04167664813872 3.01659806247888 2.98603045254226 2.90944658920343 2.83205423467243 2.73692625460215 2.41614682653124 2.38252942394178 2.00646142371793 1.82267055862817 1.8246096727388 1.74618472947675 1.74226590943661 1.75071997398967 1.83944510752722 1.99301895027717 2.86851880428934 3.08398887098192 3.66120242942491 3.17729566749474 3.11610915656768 3.25665005423785 5.82632089767206 7.28609754399695 11.1547310705074 11.2233888070618 11.1978014427994 10.3522663659871 11.1824889183445 9.50693098015699 6.28690966724506 6.0828099706241 5.65641371240038 -9999 -9999 6.86425633854399 6.8740212125906 6.92442854317064 6.95922999808418 -9999 -9999 -9999 -9999 -9999 -9999 -9999 -9999 -9999 7.25117258702691 -9999 7.20572290118252 7.20145789329434 7.02022966438327 6.54368104415922 6.4766475648353 6.33711259310859 7.29612325561131 10.61249244967 11.0297752719027 10.5817710903548 9.36595955693294 9.07256222316595 10.2917659411446 10.7764944842354 10.6098519931243 10.7238561726837 10.4569624870181 9.8452607865684 10.6390198595347 10.6407733353221 10.6886646859814 10.6421309856611 10.0221949257828 9.83701284919351 9.8807634917486 9.95968638473819 10.0457938685149 10.1834522839647 10.7907136771183 10.9763727308897 10.7902393070372 10.336238382651 10.1136758598467 10.0310524011874 10.2231968777099 10.3557214806019 10.4228101978521 10.3680141172747 10.4335558671897 10.5681332911722 10.7394373945239 11.0952464770964 11.3042710236889 11.4248400347428 11.4325500849259 11.597297088613 11.650629584548 11.6459477397831 11.5424567448284 11.4389076446996 11.802891910584 12.0025145915967 12.1866985358607 12.2525598300442 12.0180199318009 11.7210713259914 11.8006132666044 11.4435456636175 11.159295898964 11.3173607263509 11.4541367819351 11.5014102790832 -9999 -9999 -9999 -9999 -9999 -9999 -9999 -9999 -9999 -9999 -9999 -9999 -9999 -9999 -9999 -9999 -9999 -9999 -9999 -9999 -9999 -9999 -9999 -9999 -9999 -9999 -9999 -9999 -9999 -9999 -9999 -9999 -9999 -9999 -9999 -9999 -9999 -9999 -9999 -9999 -9999 -9999 -9999 -9999 -9999 -9999 -9999 -9999 -9999 -9999 -9999 -9999 -9999 -9999 -9999 -9999 -9999 -9999 -9999 -9999 -9999 -9999 -9999 -9999 -9999 -9999 -9999
-9999 -9999 -9999 -9999 -9999 -9999 -9999 -9999 -9999 -9999 -9999 -9999 -9999 -9999 -9999 11.6716540970286 11.4601697937349 -9999 -9999 -9999 -9999 -9999 -9999 -9999 -9999 -9999 -9999 -9999 -9999 -9999 -9999 -9999 -9999 -9999 -9999 -9999 -9999 -9999 -9999 -9999 -9999 -9999 -9999 -9999 -9999 -9999 -9999 -9999 -9999 -9999 -9999 -9999 -9999 12.9706076766817 13.1963608376346 13.3395908837391 11.9178946147499 7.15970754694379 5.11041432993239 4.84164859917865 4.03986222738999 3.72524317526809 2.99315750850858 2.9723789217395 2.97029942903409 2.96200372597294 2.92305327124359 2.52068386002665 2.07469257030672 2.09772966139885 2.11961671444111 2.13408659767193 2.13531161268727 2.11947836047569 2.11105296217101 2.10465812022185 2.10114870884204 2.09570806320657 2.08567866934092 2.08036644500653 2.07313354187672 2.62835298059942 3.58787635086603 2.02960634261943 2.02964931747301 2.02376657358514 2.01197936319705 2.00534819759152 3.74739316911787 3.75210308172491 2.4601192331922 2.1266579420115 2.12925435674014 2.12822098175549 2.12470319108832 2.12119638208145 2.47006199529698 2.47626868200908 2.47599754033069 2.482072082721 2.48550712511393 2.14584250940951 2.02468756909412 2.02699334276999 2.03541959630607 2.04078783559693 2.05174293398449 2.06200150764662 2.05555767248379 2.16868960493148 2.50190120373887 2.67815341213658 2.83703769283967 2.87838959243841 2.86341530734479 2.88288062001496 2.87016725165779 3.01337505241698 3.40062029204412 3.81547330200728 3.86575250205734 3.93804019012792 4.01636271490494 4.47429152954236 4.70836715649437 4.7047792271421 4.69519738094008 4.92338206629335 5.03008292376351 4.88735114841887 4.58506420583463 3.88643553864996 2.8632285750229 2.87169505031198 2.8865642704406 2.87800403657516 2.83417060570544 2.80152615767007 2.75346426291342 2.66289526842649 2.67252977294023 2.02961387517402 2.16748591936028 2.17000926713715 2.05296330091085 2.06482258361238 2.06239488170436 2.05233225726537 2.04334896520914 2.16953283919762 2.50722490163492 2.16719660149875 2.16689272099382 2.06460631836693 2.07626788263159 2.08939887240379 2.09418903370551 2.09144459726153 2.08296809946904 2.07576828748498 2.06494040777402 2.05698701670424 2.04333565247064 2.03410055277207 2.1474524551443 2.1460532431075 2.02455468424736 2.13778879119482 2.48031855566499 2.66181823851159 2.84571262326058 2.77108968385102 2.67177358340924 2.67643763651114 2.89106566515832 2.92064233021439 2.88246961885588 2.89144446281594 2.89144446281594 2.88246961885588 2.91373960004815 2.93924964424121 2.93383151877494 2.92584854436732 2.92579608173907 3.06360339294754 3.41814870118708 3.60594377438531 3.71367944563717 3.78004796251256 3.77329497932673 3.85585612957101 3.86171791074055 3.86809912826921 3.87443779239601 3.86245407853151 3.86197416348946 3.86197416348946 3.85162347659213 3.8448787851017 3.83002445615697 3.83009367473378 3.8171703709456 3.84068928690851 3.82375344556866 3.80865693027623 3.77868459384907 3.77609413597322 3.7649919723147 3.77472552314951 3.77999548353823 3.78428871224808 3.77978518709443 3.77305320410639 3.7666175118833 3.75494884332515 3.74881891493095 3.73297300062075 3.72454030695955 3.71601634073863 3.69252627592589 3.56930902305481 3.60512795467171 3.62222091892438 3.62623420649348 3.62623420649348 3.61419267066803 3.61444669336936 3.61692423650918 3.62477379862478 3.63347324003531 3.6350496253477 3.64835472623992 3.66066328069376 3.67111725834034 3.68655336595114 3.69250507395059 3.70332511158422 3.71082299992717 3.70763719605067 3.71325517732607 3.66931871736665 3.64254921557002 3.58774457104657 3.30626728291215 2.85176132241201 2.87150333552014 2.88855401143307 2.90622941929193 2.91616291584953 2.92434852909692 2.92808653239544 2.93011618315646 2.93489558854274 2.93934082640832 2.95214862338035 2.95192324777405 2.96812073447623 2.97392622707902 2.96487476130018 2.96942389521882 2.97417171777243 2.98343901241278 2.97910240371369 2.96564090591677 2.98623638078685 2.98648673303783 2.99612086886177 3.00517023800007 2.99859281495635 3.0058301761443 3.01231016968952 3.01642368596069 3.02078889778914 3.0013638828431 3.00554111074977 3.01103356090012 3.01479074034315 3.02579433297765 3.01767213246756 3.02330613921335 3.0201411924829 3.00304418673063 3.48840374919556 3.87499439121065 3.9173846564224 3.98030397201615 4.80879926288106 4.85535791264082 4.79314610626452 5.4543379679575 5.33745082894575 4.75987503145578 4.75296647714499 4.72534005773312 4.80947025650993 5.09211038986269 5.22637826857708 4.70793434872767 4.32548105439661 4.0816128913481 4.06218611714369 3.63926865062805 4.80780915985167 5.26175458881453 5.20109572991347 4.9707996527775 4.99336661296999 5.309070113747 5.28819540734035 5.3134090420507 5.02562058750172 4.204783021705 4.22505415065418 3.98677467933282 5.16632822156773 5.06465577978895 4.32402149319391 4.03376845309886 3.67272119160951 3.71358201097883 3.7359923836401 3.76149949344686 3.76172307103721 3.76069253444489 3.69417117029602 3.74531701666141 3.76474489052282 3.77146583270791 3.75209039352596 3.54307627271252 3.35903953773392 3.54453354886831 3.64925783271544 3.70889971593281 3.80051142538582 3.79282278770993 3.77835006959036 3.78146816286778 3.79951367579696 3.66949185578794 3.03472989116809 2.96408911858139 3.008254529084 3.00004416680258 2.96258553547408 3.05697745423532 2.96469062932349 3.00797333742033 2.98698533612451 2.95633306034825 2.96939559881354 3.01427087997156 3.00051022628851 2.99748928311832 3.03273057998361 3.03435911025202 3.00650453820162 2.97180951511709 2.89023590844838 2.73224751521229 2.38561215358931 2.00950370390717 2.0013974083985 1.74977878315625 1.74382373115592 1.73585310543231 1.72734664669438 1.71808872520093 1.72633658154738 1.73901408207406 1.84603858242445 2.74640521492027 3.06363091765241 3.0311234580123 2.93927255584905 2.91292579110542 2.98194454297651 3.2395337332268 6.23649377336511 9.79824421212267 10.8928903419293 10.2818137783882 10.6680476676242 11.1967045738128 10.6400545508874 6.72103678488381 6.23994615897723 6.12874236349564 6.73279559250235 -9999 -9999 6.91061951234768 6.93759967716281 6.94146337574421 -9999 -9999 -9999 -9999 -9999 -9999 -9999 -9999 -9999 -9999 -9999 -9999 7.28672898841314 -9999 6.81066996682507 6.91761246434127 6.74571527079232 7.57079540218682 11.6010853716167 11.494115379636 10.755970549952 8.19016061859738 7.48993679199482 8.94356433568512 10.3406163718556 10.709801139274 10.7419680836336 10.1844399684348 10.8030751668787 10.7133299191322 10.7714946637092 10.8028083632712 10.8312421829757 10.8034690916367 10.1929901161416 10.0885813049349 10.13482184874 10.1414984843713 10.3126280668901 10.9248211222559 11.0965519840003 11.1325580497783 11.1928715382943 11.234668839759 9.93692171065208 10.0310732966782 10.4232608047752 10.8804567086855 10.8810382449002 10.7040721887272 10.9289849812197 11.2562717398647 11.5738189939176 11.6364197349101 11.6624344298369 11.7230712439651 11.8889884070616 11.9217132265108 11.9161528266757 11.9347121564403 11.6297445077416 11.3452537743615 11.4804113758097 11.7271547313162 11.7699136418139 11.9917260312636 12.4829345420035 12.245226281202 11.9504500907386 11.6228935457987 11.3940912890629 11.5030958281784 -9999 -9999 -9999 -9999 -9999 -9999 -9999 -9999 -9999 -9999 -9999 -9999 -9999 -9999 -9999 -9999 -9999 -9999 -9999 -9999 -9999 -9999 -9999 -9999 -9999 -9999 -9999 -9999 -9999 -9999 -9999 -9999 -9999 -9999 -9999 -9999 -9999 -9999 -9999 -9999 -9999 -9999 -9999 -9999 -9999 -9999 -9999 -9999 -9999 -9999 -9999 -9999 -9999 -9999 -9999 -9999 -9999 -9999 -9999 -9999 -9999 -9999 -9999 -9999 -9999 -9999 -9999 -9999
-9999 -9999 -9999 -9999 -9999 -9999 -9999 -9999 -9999 -9999 -9999 -9999 -9999 -9999 -9999 11.7590182801256 11.835967761604 -9999 -9999 -9999 -9999 -9999 -9999 -9999 -9999 -9999 -9999 -9999 -9999 -9999 -9999 -9999 -9999 -9999 -9999 -9999 -9999 -9999 -9999 -9999 -9999 -9999 -9999 -9999 -9999 -9999 -9999 -9999 -9999 -9999 -9999 -9999 -9999 12.7062810015932 12.9988405947833 13.3888840745673 12.3531756561922 7.77848461415515 6.23929392479727 5.39359288543737 5.21749930241866 4.77151975894421 3.75428933483853 3.28242852871677 2.79084438034045 2.68698353843135 2.51439739603151 2.06034272249474 2.07738507480791 2.09127476962295 2.10362298826905 2.11064809142827 2.09642664111781 2.09482289618116 2.09253251393228 2.08794894497819 2.08922329479872 2.08723822703307 2.08654005307189 2.08146598409249 2.07038333104164 2.90490839457691 2.03979613615274 2.06447018103593 2.06447018103593 2.03988257819474 2.76198461449167 3.571191008767 3.9328095996684 3.07366323417605 2.77284486843022 2.51456004766615 2.01801946106231 2.01251407896589 2.00133930180216 1.98864620607205 1.98416346837084 1.99220004567073 1.99544933646014 2.123996148728 2.12621278802813 2.00075659493974 2.01430111308867 2.01423215254569 2.01997002360666 2.02236719946122 2.02751933531836 2.02458838399599 2.02452015585923 2.01553771910126 2.13515164548136 2.46951928780077 2.6493920668326 2.79211099628698 2.90560179520455 3.37126593284614 2.8874085598968 2.91807648642682 4.20745954971183 4.5326695889867 4.63628158574726 4.92702339680415 4.99644367683513 4.95491098972607 4.96520937716309 5.03565932612417 5.07478742400022 5.11121027527171 5.08910575544069 5.02895117061978 4.8929684905284 4.62188152304864 3.76180685819219 3.39648426006554 2.8873155795138 2.88009258142781 2.80434500068425 2.81265472125771 2.76587708390296 2.49544379608824 2.15565750973274 2.04209116221662 2.04697868296932 2.05796346745905 2.06986849875193 2.0829933265629 2.06477584232868 2.05998300797052 2.17190380932615 2.04498048241433 2.04870434172261 2.05001198557079 2.05606588921711 2.07619853515581 2.0950226191069 2.10353485339762 2.10233512322899 2.1033577585872 2.09457428519303 2.08628461204233 2.07785517303953 2.06974364911344 2.06600022025512 2.04573007713718 2.03167404748939 2.0132942401147 2.02337473185204 2.0320179361811 2.0206302333084 2.14273886569813 2.14308141253553 2.66967022235427 2.49449811006072 2.14180079720289 2.78191795412509 2.772778572785 2.772778572785 2.76614693988359 2.84218171792671 2.84631026867647 2.83233398037109 2.90173660356133 2.91568065051995 2.92578536049335 2.91117737592203 2.93389419137656 3.06335434615524 3.41604842045636 3.59548990123538 3.78583522193755 3.8367142445319 3.82198178077783 3.87180674110208 3.88222266569523 3.88837354367782 3.87510002022276 3.87209125136204 3.8704182885236 3.86179952208886 3.86837353710515 3.87130710461126 3.86629471420088 3.85578836264787 3.84757545748215 3.83870339037486 3.82150677545856 3.81709316065494 3.81704110848008 3.81709316065494 3.81928592843701 3.81332075155164 3.81129732067899 3.8065810676217 3.80197323723942 3.79247856211648 3.77457313372049 3.76462406215407 3.75290744402468 3.73739081821729 3.75296395044743 3.72444253196306 3.6128383674293 3.6483738140885 3.66119801176897 3.66277419430558 3.66066394563456 3.65287681573643 3.65538735762051 3.65544323764462 3.65946535051712 3.66285927078855 3.67717753388315 3.67706994854033 3.68244190615335 3.70095703117859 3.71089655846605 3.71706124250006 3.7306144167757 3.73730655400179 3.71969193352963 3.67561279614763 3.64724172960322 3.46906390924378 3.30839597218834 2.84517674134424 2.87488345698169 2.89697874127491 2.91265739878206 2.92498646958209 2.935980648642 2.94403855386891 2.94863055120534 2.95237344073712 2.95444325670893 2.95647917071709 2.95090691018107 2.96461132376047 2.95998129506887 2.95601273849283 2.9440967818305 2.95113670868567 2.95582788793625 2.93873630253507 2.9136406086184 2.9136406086184 2.94996420928484 2.9756692215838 2.95451339688441 2.96097237907215 2.93106967930777 2.93759267611897 2.94403024760267 2.94805320163553 2.89783158143143 2.90813048403389 2.91369195741932 2.91031444776837 2.90928756241304 2.95334103426869 2.9846376919757 2.96851753665619 2.99255966780415 3.49134309088097 3.47521078250904 3.77732926627188 3.86255047296626 4.63830303082644 4.92530192030878 4.91508206406568 4.89969641664997 4.86686857196181 4.8549664355876 4.82207445735273 4.80571063480516 4.76339595041224 4.73195224582493 4.80531793131739 4.78211223473782 4.65212881328536 4.55807557431548 5.00806729242995 5.27320339582288 4.56648574649861 5.16090246433651 5.33064947224879 5.37260327277835 5.29758644058976 5.33568473615349 5.40769820340311 5.31843000626407 5.28365699853835 4.29193640930482 4.9735345695382 5.15758943714796 4.1420383387163 4.72816336029438 4.80129980252903 5.08381198437343 3.7436401077267 3.68409814817507 3.70417740545257 3.75340065170431 3.77623801377143 3.79622034915932 3.74650419075659 3.71503523674116 3.74719405202049 3.79174875908299 3.80607861807045 3.75989882025846 3.73288633803277 3.55929907815369 3.56524583823919 3.55468756776155 3.73832271176222 3.80213446407158 3.82191978577821 3.80120394245132 3.80627797894477 3.81338486537505 3.68985938782789 3.41590121438614 2.98537073775535 3.02629756291006 3.01530712588736 2.98013468471191 3.07838724759128 2.98164447295497 3.02238665550303 3.01419333153364 2.9896588150885 2.9853960201196 2.99814605341657 2.99097505205642 2.98805319933048 3.02174805312514 3.01275818365952 2.99343542799366 2.96371796284265 2.81570918873589 2.60833080567111 2.04234409144831 1.82426933716876 1.74560903812272 1.62716959247349 1.62550565179239 1.62146715499042 1.43572526259542 1.60159184636621 1.58808197615596 1.71491055998467 1.75606814654319 3.12982214827788 4.068767546644 4.01521517240932 3.78917843706225 2.5669520675169 2.27967595152293 2.97373176747089 4.24470026575137 8.1575866533839 10.9099349425414 10.1649110655594 10.9795214553761 10.2664804334804 10.0241635997992 8.04014195100719 6.23866654173078 6.48361910483686 6.61845523348109 6.81507045501979 -9999 6.8998254922075 6.94205124228105 6.96722571493044 7.02294907668855 7.06470096287646 -9999 -9999 -9999 -9999 -9999 -9999 -9999 -9999 -9999 -9999 -9999 -9999 7.14968134554133 7.0015672654128 6.90398671624 7.58786808906342 11.7039460830055 10.7949880154653 10.8757227908818 6.87150524189626 6.81321686802175 7.19884361240498 8.6770676879742 8.42477519236322 10.8756261684612 10.9942076666473 10.8420508552912 10.6465488781647 10.6461485724242 10.6433556482487 10.8143928821036 10.6584031751965 10.8677994740049 10.7251963739577 10.3976937960759 10.3010917120591 10.4255319295936 11.0702708388384 11.2367257665005 11.2456543442441 11.0582087954079 11.4081094213225 11.2850444722112 10.9324037540637 10.7793925093874 11.0233653508075 11.3941420838818 11.5192266471538 11.4525971189707 11.1768772117582 11.2085553287344 10.9199406985619 11.2967384005912 11.6270644333835 11.9164333275151 12.1910701174654 12.2475500179144 12.0646004265498 11.7117738256506 10.6965929179676 10.4611678910283 10.4885743578746 10.8458019406552 11.1501401687703 10.8760944220829 10.7393506501825 11.613524971902 12.8642040377975 12.1128821848697 11.4470361580937 -9999 -9999 -9999 -9999 -9999 -9999 -9999 -9999 -9999 -9999 -9999 -9999 -9999 -9999 -9999 -9999 -9999 -9999 -9999 -9999 -9999 -9999 -9999 -9999 -9999 -9999 -9999 -9999 -9999 -9999 -9999 -9999 -9999 -9999 -9999 -9999 -9999 -9999 -9999 -9999 -9999 -9999 -9999 -9999 -9999 -9999 -9999 -9999 -9999 -9999 -9999 -9999 -9999 -9999 -9999 -9999 -9999 -9999 -9999 -9999 -9999 -9999 -9999 -9999 -9999 -9999 -9999 -9999
-9999 -9999 -9999 -9999 -9999 -9999 -9999 -9999 -9999 -9999 -9999 -9999 -9999 -9999 -9999 -9999 -9999 -9999 -9999 -9999 -9999 -9999 -9999 -9999 -9999 -9999 -9999 -9999 -9999 -9999 -9999 -9999 -9999 -9999 -9999 -9999 -9999 -9999 -9999 -9999 -9999 -9999 -9999 -9999 -9999 -9999 -9999 -9999 -9999 -9999 -9999 -9999 -9999 12.9230905890495 13.0427193749079 13.29690041326 12.8802914685935 8.00735313575639 6.62370180251162 5.48231227273955 5.26046753706206 4.99474906370728 3.75304823788309 2.8019511028066 2.54685843384044 2.05873447592122 2.06370476243612 2.07108349302786 2.07755003019696 2.57110407021264 2.57432523410005 2.57097865272603 2.04392808249558 1.98477393622493 2.03639672841319 2.06132946709339 2.0666863286801 2.07265309122385 2.07643038640596 2.08252118419524 2.55813324744633 3.33133718203536 3.04774700280417 2.07684330965755 2.07396848626251 3.1213189268761 3.22706243626573 3.23556595421769 3.24093638742859 3.20921012420553 3.17542719655632 3.15953397260509 3.10045573696385 3.0185879953914 2.90972391038088 2.73878996781391 2.73061139244472 2.7271468374193 2.47921271886428 2.48845699412994 2.48566457181527 2.49048231273497 2.50245575524963 2.50585581117944 2.50314126450661 2.73632448591418 2.87852352783279 2.87429069696732 2.73549971922354 2.73772735093414 2.73135629895726 2.72715196787017 2.98350547880916 3.31574375444288 3.73627154121299 3.84705938611528 3.83513707396506 3.89665063556697 4.3114911190101 4.91738619651753 5.04480433378685 5.10317902967302 5.10180249717801 5.08352312726844 5.11795707535916 5.16699607268103 5.16845626730214 5.1880858379232 5.19391817883471 5.13450463984601 5.06577825594636 4.89037586593639 4.11472344689739 3.86641644356772 3.78957965990651 3.35046290606838 2.84586415872681 2.76690045853007 2.66589040642748 2.15131207197407 2.03551807654528 2.05442154509299 2.0759458156642 2.08368609956494 2.09707395430667 2.08854217426481 2.08334348211271 2.05595076171848 2.05725963916312 2.06783689527252 2.0628196757608 2.0627298774105 2.06874192367516 2.08948350068459 2.09460617411374 2.81941373584961 3.05572195390963 2.82892509106586 2.09447386701525 2.09910928120425 2.08618732606049 2.0839328527506 2.07313636546049 2.05804652621401 2.04688254326129 2.02785370172383 2.02937858156762 2.03427912716384 2.04616453200706 2.02902602294055 2.03154036474799 2.01517650769304 2.15000773829908 2.01976118349858 2.49329283613983 2.13526583084814 2.48463844629537 2.65520207364256 2.77034802016614 2.65351435175466 2.76611345516335 2.87466762672662 2.87466762672662 2.86455819763382 3.06235946299928 2.91584508837629 3.06395827299876 3.41012073119493 3.40875038698104 3.71612465728304 3.78845005361872 3.790280110727 3.8607490436056 3.87386366464497 3.86250833024999 3.87510667325271 3.86920532126235 3.86550888716978 3.86496601603391 3.87208698192099 3.865403625638 3.87111701803309 3.87356699420121 3.94140787433819 4.35509580051162 4.35635460810223 4.35635460810223 4.35175338422261 3.93327580873149 3.84780507889334 3.83954163957115 3.837108850698 3.81357474895256 3.82184578735708 3.81292976426237 3.79438402793228 3.78407452866939 3.77028658247296 3.76839142651507 3.75479269736153 3.75296395044743 3.72257603085548 3.70432776972224 3.70437775674968 3.70031131994243 3.69453679382461 3.69042086253446 3.69042086253446 3.69301833426969 3.69491490485762 3.69491490485762 3.70145913027374 3.70493497283073 3.70910752145642 3.71860393199503 3.73683297956749 3.73921317027597 3.74130572205533 3.72865569521705 3.72587995436498 3.65744951508479 3.48315972390554 3.31261794235013 2.84929095269199 2.86830212472208 2.88716473730927 2.91012276608751 2.92771497490644 2.94064804245283 2.9465404655469 2.9589823302826 2.94794226839711 2.95914174006968 2.94379150381891 2.94589970577077 2.92975848584509 2.93633862512239 2.91285411787581 2.92370928834006 2.89581954018229 2.84697144632563 2.85804360066083 2.79578505076916 2.68864825074862 2.80250780639287 2.86764273098609 2.87633079237736 2.80748602978457 2.81841429872662 2.82482037036508 2.70952287920705 2.71982179051979 2.72952742149352 2.54271840044201 2.54761839831837 2.54777303468538 2.54746838117368 2.54123781504436 2.72302790971859 2.82897150420888 2.8927477611836 2.96064040245161 2.97734774322977 3.65509622249416 4.39023124035519 4.94756266296501 5.02544557651086 4.94342496662431 4.89052450708346 4.93637179084776 4.93963947320535 4.91988677586668 4.90000270956081 4.87098293410026 4.84343913767272 4.80361438010262 4.78042460490014 4.7414499788423 4.69818278013083 4.66417056785196 4.74529763127088 5.28900662746351 5.28253758190676 4.96328133505935 5.36598915174868 5.34106049841454 5.90445374083587 6.50726749098884 5.88465709498333 5.37649679963305 5.16858642326996 5.05760990112837 5.371828698199 5.36107708031077 5.33358450887901 4.87349253869026 5.11702166327234 5.27753690207929 4.2374633355931 3.73972209303581 3.7202057759486 3.77449663204816 3.79981714738323 3.7790305573294 3.71327790635127 3.72742310971833 3.79099384836071 3.80742102003129 3.81697822620693 3.78822825192307 3.77488273190738 3.57993349337415 3.68601269285625 3.75332953215343 3.75700281100879 3.82062277613379 3.84460217763776 3.83245434104538 3.84401272843676 3.77110999394851 3.05653468456115 2.95365064753917 3.00402092385371 3.02712914958652 3.02707811911613 2.99681367541467 2.99109621332257 3.01312205386964 3.04393011901006 3.04530296555839 3.03416095064786 3.02632650320211 3.02670753656702 3.01597194489586 3.00868097081976 3.01244560686381 2.98602907934045 2.92906724668822 2.87529171511638 2.730551849937 2.5756511267587 1.9961752173682 1.7413680714041 1.73948803603035 1.44684356182547 1.44684356182547 1.10851670176045 1.0978825707443 1.08387042174812 1.39148433545563 1.40666019171509 1.63095667589626 3.72860004301344 4.21826016109567 4.22859784797581 4.23012028590139 3.75253529776744 1.29396770017205 2.4470499466562 4.24741183798827 5.92759486270283 8.4537913109939 9.24375831794496 10.3752499122994 10.3055464145782 8.81656947114509 10.9610380717344 5.54062638708186 6.45618826995823 6.69994922227647 -9999 -9999 6.89525097760854 6.92217285996764 6.98339855302021 7.00908309735577 7.08542329443502 7.09278822976685 -9999 -9999 -9999 -9999 -9999 -9999 -9999 -9999 7.34321458428506 7.35082052364884 7.32772926991919 7.25129395491476 7.10194819078324 6.96054440020407 7.66401388231555 7.16846564094288 11.5207627938486 8.30170717216395 6.60440873115427 6.37407032698745 6.35532084593466 7.27724389829506 6.9589061954714 10.0147035368224 10.8943163499961 11.0362170638692 11.0374546381576 11.0315928856018 11.0158236684062 11.0284807217421 11.0469836153436 11.0667440555139 11.0940071949172 11.1360980565226 11.0588831312059 11.2228975343001 11.3234895205311 11.3630210504533 11.4284042374335 11.499582723632 11.6056510348614 11.6312933624069 11.7142134409737 11.6194964935884 11.4915249312008 11.109198730496 10.8650643136668 10.7094856230392 11.0355697445637 10.785177237084 10.7238625185059 11.1980947999493 11.0952081915146 11.368344692921 11.6324925454282 11.8120297999129 12.1338708993781 11.9102241891574 11.2574635898421 10.8961661898395 10.4493735843611 10.9526812824674 11.3328330534432 12.3243544229013 12.7388431104248 12.4428508815168 12.7174639164049 13.0839276105581 12.9426645242603 -9999 -9999 -9999 -9999 -9999 -9999 -9999 -9999 -9999 -9999 -9999 -9999 -9999 -9999 -9999 -9999 -9999 -9999 -9999 -9999 -9999 -9999 -9999 -9999 -9999 -9999 -9999 -9999 -9999 -9999 -9999 -9999 -9999 -9999 -9999 -9999 -9999 -9999 -9999 -9999 -9999 -9999 -9999 -9999 -9999 -9999 -9999 -9999 -9999 -9999 -9999 -9999 -9999 -9999 -9999 -9999 -9999 -9999 -9999 -9999 -9999 -9999 -9999 -9999 -9999 -9999 -9999 -9999
-9999 -9999 -9999 -9999 -9999 -9999 -9999 -9999 -9999 -9999 -9999 -9999 -9999 -9999 -9999 -9999 -9999 -9999 -9999 -9999 -9999 -9999 -9999 -9999 -9999 -9999 -9999 -9999 -9999 -9999 -9999 -9999 -9999 -9999 -9999 -9999 -9999 -9999 -9999 -9999 -9999 -9999 -9999 -9999 -9999 -9999 -9999 -9999 -9999 -9999 -9999 -9999 13.1127964320963 13.0773759094201 13.2049416156569 13.3164999187997 12.6888102348231 7.62819868623672 6.70955356735782 6.19950379795775 4.95012375689545 4.37212737133346 3.64720495628872 2.81636479739726 2.55684749779269 2.81222850277844 2.81280237256786 2.81783318538714 2.9761329136805 2.97424892780602 2.97495849860282 2.96066314765373 2.48915386930827 1.79873961412492 1.91368210868463 2.75700675848343 2.50093703787704 2.77314556520232 2.79698267986231 3.07730991361164 3.07985702145299 3.22286980053589 2.98098275472529 2.82394436821804 3.15168786858133 3.250860826587 3.79269230900142 3.29921526085837 3.30513710887077 3.3063380837005 3.298028059704 3.28116661472657 3.25823876452448 3.22121621895038 3.18832009061119 3.14622121712961 3.11250317912647 3.09895354726402 3.05669375418832 3.10249502323998 3.10157911300291 3.098545510003 3.09836377333184 3.09750851614576 3.12393936810268 3.13524108596533 3.12629125922322 3.1239245707704 3.12063107208508 3.09318323175664 3.09457137656731 3.09937098500239 3.09010043589609 3.55314275631945 3.73667002650866 3.92457549532264 3.91053237203003 4.03592764651525 4.43175464050967 4.78627926236586 5.04065016722291 5.1088459778659 5.14113861088401 5.17764477174924 5.21229766381623 5.27594880852503 5.75396564127649 5.75412002326293 6.00618463189187 5.72080768862067 5.64445430348305 4.92561519029542 4.58836996536024 4.0286616412382 3.97984489435183 3.8484487709198 3.58194047071333 3.161301250982 2.51904303306754 2.04419527028243 2.06580020320586 2.09124044144266 2.10403994860888 2.11246370063058 2.10711969054034 2.09670654572659 2.09153894681299 2.08633638734869 2.07637346474492 2.07392720916728 2.07990454110542 2.07967698849411 2.08440347632778 2.09406979456021 2.84158931712159 3.17040166535151 3.18056857836528 3.11675121419113 2.97817979519975 2.58805909383614 2.09071113265206 2.08972826075651 2.07846619033643 2.06345490726994 2.06368255852439 2.04971614159906 2.04708773878271 2.05201869595117 2.06080750413921 2.04494800309333 2.03758755436735 2.03634240898171 2.03627397010327 2.03457734907815 2.01985943148499 2.01759382120802 2.13927734430507 2.48310649016203 2.47565306804686 2.65928724132137 2.65753168800189 2.65513460898631 2.75851132300962 2.89126887911445 3.41329875428574 3.64913579674166 3.61229652974162 3.65287959674791 3.76561715688522 3.59933748877351 3.76517477778041 3.59320494363882 3.84111668596453 3.8892268473012 4.35467617353661 4.35099528952328 4.3474622790551 3.91719302170469 3.91719302170469 4.37006756263479 4.36622339552954 4.59772848822184 4.72904476070502 4.81165454073892 4.81074901887495 4.81784106437888 4.81074901887495 4.81074901887495 4.71941331413841 4.71328970533792 4.58081092580666 4.56758746815468 4.3331593985544 3.90646119510069 3.90226223228883 3.8143922590767 3.799476748133 3.79006554993623 3.77023011164032 3.77082190759478 3.76412743627152 3.75702523621515 3.7414207021697 3.73960150115158 3.7289604907143 3.72296356315298 3.72105580711228 3.71953746623581 3.7154696902702 3.7154696902702 3.71577540949964 3.7146179834623 3.72350261570692 3.72757377682496 3.73275999276755 3.7488801031066 3.75280190179316 3.75238964465645 3.75254666331001 3.70798538605524 3.59842561609861 3.3110089348965 2.85133082903209 2.87242002913588 2.8927747699489 2.91087654118261 2.93478585231583 2.94111124813586 2.9530837838332 2.94998955804177 2.95167940808192 2.95054847655509 2.9103115847646 2.91352139164696 2.87739622906191 2.8884527693627 2.83302853353073 2.76554426448355 2.76983139425378 2.6679930204513 2.48991752366632 2.15307520600569 2.16047348570652 2.16470535732457 2.16097702762793 2.50790869973307 2.51545016854662 2.52188700157734 2.17853551458258 2.18746609809763 2.06089752039909 2.06723509828458 2.0732243334153 2.07563857101428 2.07904417834531 2.07970256362477 2.08275029405583 2.07506335333844 2.19952797301094 2.53202906792023 2.70242002863263 2.87592331798535 2.965638111219 3.96695881611976 4.94084275194692 5.03134802888715 6.12721258026522 5.69138936693087 4.92916859034043 4.97174368501852 4.97456561769382 4.93115761259513 4.90269130941309 4.89142128075476 4.85691301649232 4.83162238009801 4.78632507474989 4.77335293118888 4.74516737681068 4.68252976214821 4.68224294117263 4.74184099824408 5.35113730595877 5.27012594159936 5.25805223446248 5.76741478132409 7.50614274760217 7.070550051805 5.38947074619765 5.36798025311601 5.28924064117197 5.19749918208063 5.41823105538159 5.43781682736557 5.46364649290371 5.37502607192005 5.26912890661797 5.40687023295046 5.43138781840822 4.51089618808473 3.75006803176913 3.78716400671408 3.79554183854891 3.76501728600209 3.72946178947632 3.73998543062797 3.7703533609185 3.82940559097049 4.32480966757759 3.83923589054487 3.81689247185757 3.58478662601968 3.59462605329462 3.58870109049514 3.69405591646662 3.79977662863608 3.82154788794004 3.86000485316407 3.84596262450925 3.77942937149434 3.07781505666453 2.9980255894125 3.0351866440978 3.04237218899556 3.01810739267184 3.03906162809491 3.0562995153403 3.08440827841579 3.08821131400115 3.07005520660339 3.05262995886018 3.03078592175779 3.0293742808589 3.01139190079176 3.00191168728468 3.00018228608943 2.95077085865159 2.87263606209385 2.8063892893112 2.5914121428748 2.02747919780644 1.99102664822479 1.73708793811663 1.62366843115602 1.12379300613229 1.11586325619943 0.986993399389575 0.978158692335833 0.942658389057659 0.921734227304829 1.06036143185422 1.41141746466106 3.62045523687785 5.24455265131905 5.233874852188 5.92992302341429 5.23389117359865 2.192149283983 2.07926711685249 2.17683255297362 3.19752527675656 4.31299331637701 6.46311962773412 9.26798052362102 10.7983039584748 8.3827984397008 9.76590390598632 6.64929892558011 6.39140325626296 6.66848161814246 6.73542134912348 -9999 6.88341161281074 6.91563142085804 6.97039156044059 6.96778389059726 7.0390578712737 7.11113269019917 7.16713253614268 7.17100522842006 -9999 -9999 -9999 7.17446795862985 7.25753511529035 -9999 7.34716640843401 7.35174951915808 7.33960107637749 7.27095620262653 7.12690786123312 6.97853847109803 7.62944654755342 7.21501829534069 11.0752459130372 6.60132234605732 6.19909313843401 6.35300721820495 7.28611688649873 6.81243194838057 6.83115467776488 8.92365718386525 10.041882172511 10.2959080342544 10.801903814977 11.1277770377414 11.1197343892299 11.1552411348795 11.1356867600675 11.1637130876812 11.2022937516909 11.2701136396648 11.3119352251476 11.368348598077 11.4258767769405 11.4556542188196 11.4581838928465 11.3595962049264 11.0660890113649 10.9532722376874 10.780836516312 10.5736388468546 10.8293595268551 10.6288360404588 10.4885912964528 10.6418991963061 10.7533842222895 10.5542864554508 10.6458683433597 10.5532917992496 10.2040215694138 10.5269271999783 10.5316925796302 10.9802750225572 11.5841233539715 11.9913196780443 11.8826130385238 11.1455839411441 11.8762206267858 10.6363502273607 10.0324683722677 11.5795878651419 13.1149011268192 13.1331734949712 13.0357976144661 12.3207885072581 13.122851231787 -9999 -9999 -9999 -9999 -9999 -9999 -9999 -9999 -9999 -9999 -9999 -9999 -9999 -9999 -9999 -9999 -9999 -9999 -9999 -9999 -9999 -9999 -9999 -9999 -9999 -9999 -9999 -9999 -9999 -9999 -9999 -9999 -9999 -9999 -9999 -9999 -9999 -9999 -9999 -9999 -9999 -9999 -9999 -9999 -9999 -9999 -9999 -9999 -9999 -9999 -9999 -9999 -9999 -9999 -9999 -9999 -9999 -9999 -9999 -9999 -9999 -9999 -9999 -9999 -9999 -9999 -9999 -9999
-9999 -9999 -9999 -9999 -9999 -9999 -9999 -9999 -9999 -9999 -9999 -9999 -9999 -9999 -9999 -9999 -9999 -9999 -9999 -9999 -9999 -9999 -9999 -9999 -9999 -9999 -9999 -9999 -9999 -9999 -9999 -9999 -9999 -9999 -9999 -9999 -9999 -9999 -9999 -9999 -9999 -9999 -9999 -9999 -9999 -9999 -9999 -9999 -9999 -9999 -9999 -9999 13.2253976554546 13.2499272019135 13.359829199496 13.1416425027597 9.70365011451489 6.78110414836067 6.67446372079116 6.10492255479461 4.49910864651258 4.29232446468366 2.78909350238484 2.95075404211859 2.95327029295215 3.0518165426314 3.05195836257083 3.12872853796965 3.1280393053378 3.2018288134931 3.18959728138954 3.15611089910289 3.08301781517302 3.05787278612046 2.78932332145026 2.923686796835 3.1207868399286 3.18116632066139 3.23670833310939 3.21399831673298 3.23594227820028 3.23607813442404 3.14373749363334 3.14872533029958 3.26953345162666 3.31625436291589 4.22093357352169 4.23726932088607 4.09262261763776 4.0856743087968 4.08318362250795 4.06628150428011 4.03646932356392 3.29270593921768 3.2329522757936 3.21290979275587 3.20189503963823 3.19267688264716 3.19841013681448 3.19371277537279 3.19538467697217 3.19843322844038 3.1867369223528 3.1959783203423 3.18215988911501 3.17721523796961 3.17194232730872 3.16611757246186 3.16187035967814 3.15613699742644 3.15085408529597 3.15305898522975 3.15159823116925 3.138886201964 3.58831767186007 3.8495785531065 4.38716358032652 4.58394854730686 5.19401430831841 5.43012452073884 5.55490594416832 5.64542577866277 5.95069526748458 5.97281560101385 5.98841003785223 6.1601583478061 6.17568702922122 6.18192673192214 6.26213641331971 6.13523293650108 6.07121980983173 5.81429844190703 4.62708963825661 4.07552485544296 4.07066909844884 4.0629407317511 3.89397498848055 3.56367490605381 2.65966802349721 2.05189771662971 2.08719935862011 2.1061788419662 2.12362513473467 2.12530842040753 2.12113602717152 2.11298497070781 2.10813251533066 2.09777131037873 2.08743820643675 2.07426837363694 2.07478649997887 2.08218731272745 2.08640637921628 2.08727810685522 2.9835729579162 3.22924661381613 3.22654446700225 3.13765558000925 3.05963958792947 2.98572446014984 2.58994906384482 2.09208220162765 2.08189943426932 2.07608813920796 2.07631640186396 2.07324202945429 2.0661910556549 2.06648157403288 2.07119215977443 2.06266344633231 2.04979615489347 2.05831393565657 2.04722106769938 2.05339302923808 2.03686415378094 2.01983881502517 2.01747124028341 2.00874524475479 2.13008418918009 2.12771512317831 2.12557075291995 2.13216538473083 2.47385002617207 2.75396301281389 2.9283324457921 2.92824240463352 4.70514961228721 4.46875148643338 4.13601840207934 3.52788944853964 4.12902477413772 4.32473743590651 4.33203871139211 4.44781099812347 4.65357714667118 4.65812328439553 4.69611883261494 4.69360089456085 4.81305577327392 4.89434452652696 4.87188720324038 4.86693277308693 4.93202733787544 4.94196587003169 4.93889349194282 4.94340219295296 4.98438812129225 4.96612882668684 4.94080248301631 4.94117241557719 4.92254244159896 4.86126175015862 4.86281939845434 4.79903879614743 4.6968420266061 4.55302881094721 4.54197133333836 4.29873035198863 3.78805064940585 3.78806504631251 3.78124179335912 3.76829863174353 3.76645994661829 3.75702523621515 3.75960962576003 3.74601171771418 3.73995768044502 3.73995768044502 3.73262009064426 3.73105979333693 3.72882722995233 3.72879101715745 3.73734995108713 3.74112643129227 3.75287448753511 3.75752650441336 3.75898655482525 3.76481104431253 3.73908404774269 3.66420294511495 3.49172841598356 2.97670422070462 2.87242002913588 2.89773703523873 2.91809731736386 2.9358232469125 2.94777966480765 2.9491644211076 2.9600594092094 2.9411376378612 2.93000094294038 2.9109796384957 2.88121082169409 2.75774296604759 2.76196090900428 2.65626524417749 2.47702519891715 2.13913628926156 2.1415864671682 2.01752906922438 2.02628087871631 2.03192010891315 2.03427167998584 2.04108019257947 2.03917601220332 2.04154286418255 2.05018019096941 2.05882330903775 2.06292523959112 2.07143205028312 2.07421890111795 2.08245505310784 2.08555378172769 2.08555378172769 2.08402830620857 2.08406846205348 2.08578889156639 2.07824363263945 2.07061581290507 2.0636692428795 2.17973709214937 2.68760747870242 3.79847317747291 5.09882345526017 5.1103690125171 6.20341578939489 6.80811542416854 5.76014423903159 4.97406608675446 4.99075404120421 4.98589086983681 4.95184182985863 4.87420267164377 4.87415558981993 4.8426317059063 4.79384647708246 4.69753677120991 4.76077279153196 4.73841005362282 4.67939193786327 4.67660761498861 5.28726465442925 5.34775503330635 5.36831587793979 5.36730655402773 6.74553151692954 6.03501678758578 5.35770740524041 5.35749149547756 5.27849137459961 5.40724082868466 6.93940948479048 8.18647316425001 7.37354565273522 5.46825660808 5.46129486449065 5.27153798404519 5.50452252308663 5.43008653246538 4.72254825481579 4.48955572712879 3.87191270131208 3.81210135049816 3.78567399144465 3.73751871043132 3.75380551646921 3.89510886841712 4.71641353987182 4.87563856063319 4.85819799084771 3.90128348959413 3.71923692541039 3.4311776590139 3.7138757515687 3.70781165774113 3.8329881780398 3.84989248440641 3.92741087201423 3.86952273064931 3.83203218924238 3.7428288442886 2.97960425515516 3.04223340689211 3.05958485986132 3.03892284599146 3.05135437399212 3.06996764922903 3.09368963184124 3.07791541261903 3.0675397702531 3.04944658055953 3.02470591972978 3.00636737034228 2.9974294434391 2.95271582346888 2.91696417957432 2.81227304033472 2.72731090385555 2.58516769150219 2.38350918670962 1.98891183212888 1.85904004631956 1.73509708755383 1.44536976115085 1.12361799800634 0.99495595005879 0.986880724605646 0.942502479983507 0.88172515321158 0.835748543269573 0.846240447642988 1.64432000847887 2.82924699713685 6.08474141253046 6.2968667982233 6.47212716883339 6.45523269138567 4.87419830364068 3.43045480266947 2.21748133003726 4.43583658017067 4.85052483701583 5.57348988148991 8.23644159663615 10.8105242442337 7.963422471719 7.55901234697605 11.4166347222496 10.9953228524995 7.42774117333633 7.0662349554497 6.50625756744391 6.66225836536578 6.57242331312796 -9999 6.93618265892941 6.96022742284664 7.08329763059923 7.09587742235977 7.16338145019705 -9999 -9999 -9999 -9999 -9999 -9999 -9999 7.34829529248801 7.33201646725046 7.27623906853865 7.13453928251715 6.87187949647408 7.6616440841233 11.5703917158464 10.12882736215 8.34006430310194 6.60984222624475 6.34214751867602 6.97384348038133 5.98536786578106 6.37392110913254 7.89226149155543 9.03669861968783 9.51280104576655 10.6570558255906 11.0109839620797 11.0780108090398 11.128034788454 11.1392539275106 11.1954172493308 11.2471118135773 11.304914642482 11.3456004347751 11.4214740310296 11.4507992364268 11.1684375676448 10.5375773795021 9.68216621645793 9.89254620625298 10.0266840172861 9.63176213274998 9.99350525683989 9.8940024181515 10.3202696461833 10.1725004688969 10.3560852733957 10.4405765705303 10.3155635610309 10.3747062390082 10.3027726781017 9.47074528348327 9.07069992637342 9.02872937740397 9.19922318534352 9.59540891558688 10.3934853513643 11.0244831601377 11.0355880289178 11.4393969589302 11.0774593085006 10.3703854344134 12.8890714498248 13.1595286778199 12.3809369518318 12.3680453397834 -9999 -9999 -9999 -9999 -9999 -9999 -9999 -9999 -9999 -9999 -9999 -9999 -9999 -9999 -9999 -9999 -9999 -9999 -9999 -9999 -9999 -9999 -9999 -9999 -9999 -9999 -9999 -9999 -9999 -9999 -9999 -9999 -9999 -9999 -9999 -9999 -9999 -9999 -9999 -9999 -9999 -9999 -9999 -9999 -9999 -9999 -9999 -9999 -9999 -9999 -9999 -9999 -9999 -9999 -9999 -9999 -9999 -9999 -9999 -9999 -9999 -9999 -9999 -9999 -9999 -9999 -9999 -9999 -9999 -9999
-9999 -9999 -9999 -9999 -9999 -9999 -9999 -9999 -9999 -9999 10.5844253779233 10.7290647913248 -9999 12.2644087303227 11.985536504229 -9999 -9999 -9999 -9999 -9999 -9999 -9999 -9999 -9999 -9999 -9999 -9999 -9999 -9999 -9999 -9999 -9999 -9999 -9999 -9999 -9999 -9999 -9999 -9999 -9999 -9999 -9999 -9999 -9999 -9999 -9999 -9999 -9999 -9999 -9999 -9999 13.3965696350977 13.3520671864491 13.4046342059491 13.1020532148073 9.49985822934842 6.88935370442533 6.74259136029253 6.61578387840286 5.88853118107111 4.51664482360094 4.37705929216028 3.86342259789689 3.52820002371656 3.11277303713583 3.66179669718803 3.69789648431947 3.7004204888534 3.98025694822178 3.97316919556411 3.99243720269517 4.16311791627863 4.15514046012259 4.15326271273331 4.13189359161761 3.65530547659891 3.96245471459574 3.95511432151568 3.73972607959314 3.29265985308282 3.28202429339552 3.2467043512173 3.21768477447615 3.28261074138696 3.32717248616558 3.35233085428116 4.34577180749631 4.82720780923466 4.76374772859628 5.02849066161387 5.69354686707525 5.6694531532862 5.5830628311609 5.40080005880174 4.13046108261533 3.71847190380686 3.22227268094779 3.96292081053228 3.72739243774579 3.73188568192679 3.26760902102564 3.71969580760717 3.71902593711586 3.27048839084823 3.27049822541021 3.26521576810954 3.179424650688 3.25233351252935 3.6609216407967 3.65298297724413 3.6624457024405 3.66388639559767 3.88373044080133 3.66847840002865 4.02698467526044 4.61776895369586 4.8989272956885 5.04300949653048 5.34572257461822 5.83099330862673 6.02475959607598 6.14967878853119 6.2719437538421 6.30474946148913 6.32931552232848 6.34838080712788 6.36189980053142 6.42504361606585 6.40650164087104 6.36848032291238 6.35523422948499 6.33218233538983 5.75057343568359 4.28177213153539 4.10715837118978 4.06685375819243 4.15041136377818 4.11914352020361 3.9970945981471 2.56808006246188 2.09988753149853 2.11490539437073 2.12786208715618 2.129842307961 2.12444275799066 2.11378446341879 2.1076731483176 2.10239621920604 2.09452706304527 2.08488276186483 2.0740255012188 2.07645689415513 2.0809075796294 2.08314573512519 2.97942625435417 3.18613881026931 3.20890982723934 3.15968050242858 3.19128329380442 3.08314867862512 2.83626353778089 2.09513479200089 2.09208010132382 2.08449236178769 2.08465330772855 2.08476843319207 2.07886940597451 2.0741338857018 2.08381306596325 2.07922113451138 2.0733780602029 2.07643095879245 2.05562291821014 2.06328312197987 2.04724944153402 2.03684429483973 2.02855742413329 2.02855742413329 2.0175731931766 2.01511263469683 2.00789680966206 2.00572630867891 2.0105967394381 2.46849676689104 3.24753885656306 3.2526995072728 3.83142285874989 3.68686242971286 3.828408755085 3.81567573181833 4.46307969820537 4.67208747072728 4.66959969198963 4.62529952489764 4.78408664206033 4.73626488177168 4.85346909103093 4.85346909103093 4.92892961235088 4.8782100620847 4.95082424071703 4.95655405437603 4.9200153551589 4.92574117209078 4.93611998782013 4.98070042525689 4.9831915814024 5.00988937007294 4.99680400709925 4.98798615568243 4.99963959342727 4.97800851264028 4.98140872960248 4.96819411248761 4.93788305019774 4.8958986546542 4.8477832779355 4.77076898403522 4.53718488595037 4.3094198314248 3.79706119895591 3.79279950029067 3.78200032672378 3.78109708074854 3.77693950940009 3.76390671503867 3.76010141832769 3.75278293286134 3.74450855105168 3.73611184651228 3.73827399748141 3.74015130275075 3.74757135691786 3.75308643564975 3.76191869388526 3.76682943101001 3.77688260139419 3.75484151920848 3.74960834876591 3.68054492748905 3.31890165308353 2.8636108078723 2.89244724142894 2.91078446560878 2.93615983375662 2.9518676912682 2.95740006158575 2.95267522765018 2.94639806371596 2.9102519189986 2.87976124054632 2.83347430329319 2.64491102800399 2.46891011590862 2.13239577242951 2.00467137986614 2.01076903864868 2.01331702864316 2.01818880039736 2.0242699376671 2.02683820918928 2.03278490790307 2.04112290291557 2.04347094263243 2.04583359592907 2.04816873412737 2.05666566773891 2.06501447295186 2.06477504721052 2.07282600996512 2.0728167033722 2.07803265648214 2.08039752374308 2.08504223040968 2.08246403444486 2.07983536703555 2.08442904697399 2.07673439227039 2.0708035516097 2.06515159522654 2.05369213310044 3.23803625828436 3.87911326469383 5.12485753292929 6.96931340722798 7.01284087715759 6.86563011604833 6.20917156498205 5.1224127452555 4.98998734461559 4.97413936256142 4.95564755623491 4.91751670264231 4.85308063511309 4.81857714807759 5.20917887237688 5.57231600192139 4.68617864063148 4.77824934173696 4.69692534873781 5.20581739588112 5.04428987855137 5.3654922033859 5.36174654859898 7.55345369561871 6.97067656067795 5.39154274446731 5.27049464903985 5.28034616802819 5.28324551338929 5.39128132003025 8.21339323329305 8.5779443294808 8.27675127663659 5.47477644924392 5.45370720928728 5.41647693285395 5.5171072578202 5.20179474632888 4.8083852167718 4.79737960854968 4.75906719985332 4.56329439260575 3.86446744325558 3.83087429853003 4.26548256107678 4.71360517139338 4.96037995026711 4.98893646419783 4.98233038680962 4.71824450121823 3.78497489010707 3.43196095670309 3.61568713154281 3.7289545549293 4.38010783854289 4.60884526487818 4.36760144596288 3.84567015866637 3.82014767833814 3.45691156867045 2.99854096563233 3.05375517856383 3.07571861482429 3.07849472083724 3.07355131972507 3.08310731388752 3.09938945207908 3.07273894484536 3.04589899417965 3.02882516296462 3.00876465722799 2.9724945420652 2.93918125659331 2.81335826273808 2.61084809121385 2.39685738610368 2.04688975329679 1.89397470467026 1.80312372727184 1.80300680855072 2.31041299102449 1.70811214216272 1.11848298516715 0.986768929390133 0.975662231649265 0.962720269545984 0.827364230548313 0.462123586382832 0.969764773533245 1.52302140482551 1.96054097730973 2.10314043048043 6.03726927582919 6.01568463391907 6.30910620198679 6.39460027615704 6.2929211738355 6.19407080373518 6.32876835989752 5.89362816827105 6.32121664057975 7.04331030033921 8.49852441025342 10.4679123004691 7.81127159062139 7.44377464477362 9.38309421699042 10.5148824898547 11.4440471483631 5.6719673947463 5.75260866943714 5.79608015682899 5.81611149733421 5.89492465120896 -9999 -9999 -9999 -9999 -9999 7.15241356727079 -9999 -9999 -9999 -9999 7.34270297352126 -9999 -9999 7.30918088703917 7.27246972161915 7.08920497808356 6.84460121581841 7.52562120516542 9.91993960469171 11.4392892292739 11.0770921988826 7.22083287396248 5.83105613014105 6.74033331953446 6.48458788951732 6.96470766599062 7.64196229891962 9.17819243445896 9.93552182329833 10.6217541118251 10.6404274695779 10.869355111586 11.0234194905096 11.0779105953046 11.1539756052872 11.2116968709841 11.3053957673839 11.3561508527552 11.3819456211318 11.3047516640726 10.616692468601 9.46769251455188 8.84628340147564 8.88392950426831 9.08629208524691 9.48553297870768 9.26091995041626 9.46706134066726 9.52885516815942 9.57536310523355 9.81567610372826 10.012874150373 9.84457540051868 9.36319768693403 8.95135167083093 8.50794609874942 8.15030063964316 8.01105092110048 9.21910897378872 9.67094587196151 9.428921362636 10.5167409902698 11.6446899746414 12.7818050327122 13.2409871310676 12.9420848257174 13.1211133818124 12.4802292169791 -9999 -9999 -9999 -9999 -9999 -9999 -9999 -9999 -9999 -9999 -9999 -9999 -9999 -9999 -9999 -9999 -9999 -9999 -9999 -9999 -9999 -9999 -9999 -9999 -9999 -9999 -9999 -9999 -9999 -9999 -9999 -9999 -9999 -9999 -9999 -9999 -9999 -9999 -9999 -9999 -9999 -9999 -9999 -9999 -9999 -9999 -9999 -9999 -9999 -9999 -9999 -9999 -9999 -9999 -9999 -9999 -9999 -9999 -9999 -9999 -9999 -9999 -9999 -9999 -9999 -9999 -9999 -9999 -9999 -9999 -9999 -9999
-9999 -9999 -9999 -9999 -9999 -9999 9.56952898806136 9.31981538376921 -9999 -9999 10.3143247016227 10.235899513407 12.1649751377728 12.3825929516572 12.2514046503771 -9999 -9999 -9999 -9999 -9999 -9999 -9999 -9999 -9999 -9999 -9999 -9999 -9999 -9999 -9999 -9999 -9999 -9999 -9999 -9999 -9999 -9999 -9999 -9999 -9999 -9999 -9999 -9999 -9999 -9999 -9999 -9999 -9999 -9999 -9999 13.5205069909415 13.4714741585576 13.4562581985077 13.0264430210389 8.09717912077614 6.80419880339004 6.73273082767619 6.61251551872658 6.37954524273465 5.42514853037735 4.56436504387703 4.46392200325773 4.34872752238344 4.29216947280622 4.21432578128621 4.20980035725469 4.29923066679396 4.32579564743517 4.32866058341142 4.3870519871982 4.39734918417642 4.37351603327395 4.43652968887331 4.46869143279882 5.26332382234848 5.20856759084379 4.88021998343427 4.79710075686397 4.83142383210349 4.14262048400454 3.28092165189258 3.2245101320461 3.2080315609104 3.24321680976129 3.84753652427934 4.07904978968338 4.19657296052675 4.42144556681677 4.87121557590978 5.40657468046467 5.76806963379661 5.76417631613133 5.71999934161922 5.66417360714136 5.48973591438131 5.26904811549649 5.09499512317926 5.09181515413486 5.08861108291254 5.07158920623199 4.30011240980753 4.2015113212843 4.19149535663495 4.09172828995937 4.08545755478057 4.0731348362183 4.05510615824476 4.02910855117066 4.16035305304426 4.1518847610942 4.10183188032901 4.16495537209387 4.17474732151199 4.1848876186946 4.21996110419883 4.2619374524063 4.39137387250815 4.73200157225877 5.37690735478886 5.90011859913178 6.15829932900323 6.31214439128922 6.37450200034676 6.41553802742321 6.45213436505581 6.47152025761115 6.49725804000238 6.50256991325352 6.46126229793713 6.39697450667744 6.41502266347183 6.31432728892391 6.21132529274502 6.79300626316928 5.18836684911967 6.90306304310112 7.24242674469648 4.11533670267723 3.32562979027353 3.11183460544281 2.9758318903193 2.12125776611501 2.12647461795438 2.12701295017817 2.12410967818176 2.11266373123077 2.10431659925463 2.09990690361046 2.09220326367789 2.08200353258854 2.07866599059788 2.06952712671879 2.07144979364545 2.567394168351 2.82214787182893 3.13840858274081 3.17826046778272 3.16821739211124 3.22993051274615 3.14850059468276 2.83202920003799 2.83732826431009 2.83435490001615 2.0915987382014 2.09179472475111 2.09433410077472 2.08655249577761 2.08655249577761 2.08918487885685 2.09425209004286 2.0867862012723 2.08445237849045 2.06905503703809 2.07265152735035 2.0582865470696 2.04164506867721 2.03932294883086 2.03934213912978 2.02601286655434 2.02372650671012 2.02374640291689 2.01896650212283 2.02745662504218 2.03385866065027 2.87013299789297 3.10234782582887 3.50193135551916 3.71665575451996 3.92208654110333 4.51952232300934 4.89349568136793 4.77668473091602 4.75844173365392 4.5185159707959 4.51631538525323 4.71870800039329 4.72476446243916 4.8616658206939 4.85214710972635 4.86508734793169 4.87991865136518 4.75821352020904 4.77519908850027 4.89431839024649 4.97419400417747 4.9611787087165 4.9959572745957 5.02658281594336 4.98859659679745 4.98426013556361 5.04179101853609 5.04135799375078 5.02478352777734 5.01961073301971 5.00171950022765 4.97802605292474 4.95864323392066 4.92619027929655 4.84183379201502 4.6726302730811 4.54282684535974 3.87533131233686 3.8041073118984 3.79779711890192 3.78870855677737 3.77963574245639 3.77969299031048 3.76844391927284 3.75860214880019 3.75182754873774 3.75187510410317 3.74384231746071 3.75574371673227 3.76652816284512 3.77942991525546 3.7848158329287 3.77661845716174 3.77233908976067 3.73128717123969 3.6186915733448 3.33996540071521 2.87818639812205 2.90653248566335 2.93489289785012 2.95175246549527 2.96279305637723 2.95711973182208 2.93258124293757 2.91134680868027 2.82606446371949 2.6405819845829 2.45906197682092 1.99013429520136 1.99612500093106 1.99187911817707 1.9966295274554 2.00257909503706 2.00849781353887 2.01083011045867 2.01659879557468 2.02145500449285 2.02471581162447 2.02706113516245 2.03183520032941 2.04760881225773 2.0476531012231 2.04751702240876 2.05513370403182 2.04903364549042 2.05621327409933 2.06295389972993 2.04789446891739 2.05185632990133 2.05270019027796 2.07016814501791 2.06508434897332 2.05998745268718 2.06582070688175 2.0660647035965 2.11361381707579 2.7914872950362 3.78912196661925 3.92984213619395 5.32084217155479 7.00393832602292 6.99343405647031 6.86177072793738 6.85545758016583 6.67591585679415 6.19205103284921 5.08257476759933 5.14668869634399 5.01611960094264 4.972133514277 5.29980902764638 5.92354311774201 6.67874800991893 6.907982450139 5.688401534247 4.67562494188442 5.44653760677653 5.18277421720681 5.18585871176819 5.35857933987896 6.98522978347556 5.4645262596758 5.28093514210079 5.3304948641726 5.38994847820159 5.3643090439873 5.40873292804912 5.43211035955744 5.44980405923065 5.45837431602433 4.84131066373716 4.73715894418351 5.3441359731163 5.19352256806443 5.21672877509167 4.8518696742403 4.89324670652143 4.93521313804637 4.85806526393942 4.76260455481991 4.64808700563929 4.84885060792922 4.89791379180342 5.00901903261917 5.04636572040768 5.04514337899788 4.96198558102389 4.61039431357797 4.13998111212483 3.69610059597825 4.25262506250253 5.01218525512687 4.62087517197578 3.86981341719085 3.76499856928656 3.46451393458668 3.10783809685662 3.02564839457202 3.04689021600386 3.07002983201319 3.08596510681057 3.0902954452063 3.10203823120777 3.09104927020635 3.05141445640809 3.02506138410215 3.00954777651478 2.98161118597913 2.86849369568989 2.72219983283578 2.4042940832429 1.91192832943875 1.88400945749186 1.83525767908699 1.78912881392821 1.7793545464006 2.3353787704362 2.46787092984271 2.38762366211116 1.83472354688263 1.68730544218876 1.00653592789448 0.842353644566463 0.503626396323943 0.72513705322117 0.954125245861831 1.19480880183771 1.93346995868457 2.83076563765827 4.07070290915029 5.78003287932897 6.02642658322777 6.14670781857622 6.21978151169855 8.11633014011626 7.70952584133378 6.58911597146201 7.94384379444343 7.95839337706292 9.56461586926125 10.4184316913965 8.47557860770767 8.62962003830748 8.80561304719276 8.566770483395 9.98210059740202 11.6035561923871 5.60684500325199 5.70538898276398 5.80856315562045 5.86621753070326 5.911284808709 5.94958910595153 -9999 -9999 -9999 -9999 -9999 -9999 -9999 -9999 7.29788040115133 7.29226443749224 -9999 -9999 -9999 6.94599056589614 6.32392072968347 6.13428742732783 7.45452600927216 10.96873116671 9.67336297909956 9.69762744061074 8.78900259985192 7.02332882217169 6.55286717043207 7.56959748124654 7.98970836299276 8.18019358697273 8.75963396450936 8.91922774981749 9.8975573445417 10.6513095392134 10.8956798968307 11.0223843126763 11.0483109134362 11.1757216056878 11.2252653012318 11.2318519845908 11.2348013222095 10.9520562730853 9.32371746079934 8.62462912880731 8.86006244511401 8.68458104286416 8.75266592792197 8.77616217546589 8.75454111461598 9.00879490586604 9.02070229168871 8.87665821119561 8.80982907918181 9.03634169527965 9.43923161973794 9.20496592712569 9.44962377387798 9.56279025149116 10.8662977453647 10.835930596638 11.9839293076803 12.644139116118 13.1407128780145 12.924831967291 12.7030926464235 12.7107580761684 12.6392618734958 -9999 -9999 -9999 -9999 -9999 -9999 -9999 -9999 -9999 -9999 -9999 -9999 -9999 -9999 -9999 -9999 -9999 -9999 -9999 -9999 -9999 -9999 -9999 -9999 -9999 -9999 -9999 -9999 -9999 -9999 -9999 -9999 -9999 -9999 -9999 -9999 -9999 -9999 -9999 -9999 -9999 -9999 -9999 -9999 -9999 -9999 -9999 -9999 -9999 -9999 -9999 -9999 -9999 -9999 -9999 -9999 -9999 -9999 -9999 -9999 -9999 -9999 -9999 -9999 -9999 -9999 -9999 -9999 -9999 -9999 -9999 -9999 -9999 -9999 -9999
-9999 -9999 -9999 -9999 10.363595408283 12.6429373944547 7.64957852535754 7.63507578157 -9999 -9999 11.7081735927756 11.4976453321553 12.2946555486742 -9999 -9999 -9999 -9999 -9999 -9999 -9999 -9999 -9999 -9999 -9999 -9999 -9999 -9999 -9999 -9999 -9999 -9999 -9999 -9999 -9999 -9999 -9999 -9999 -9999 -9999 -9999 -9999 -9999 -9999 -9999 -9999 -9999 -9999 -9999 -9999 13.4038651446421 13.6044747911408 13.5144625687716 13.0833259528522 7.99578028644415 6.75177318520885 6.46145338932205 6.29150914233453 6.26799784537903 5.69625791095671 5.51944672569262 5.27443399294815 4.53200896443405 4.47143887976951 4.44840093570843 4.40622790569647 4.36833631200926 4.42219749018892 4.42805179233262 4.46937174968812 4.96972423212827 5.23636387989197 5.40694049322819 5.53467469655243 5.66562939375709 5.71420846447417 5.73369737885047 5.72813684335416 5.64500785039119 5.49662027668598 5.00478779356599 3.16763803092858 3.16112676710598 3.1117533982022 3.24839689687119 3.32431562339049 5.08442090390143 4.57528599562835 5.00150016844493 5.03924703062378 5.74599923634726 5.77186175751306 5.78226851797127 5.76404201105973 5.7327886367208 5.67392379274225 5.61463954870058 5.55918474471878 5.5582638556692 5.53831821849798 5.47777120157169 5.27032987461261 5.11216951963935 5.0930745975722 4.81146543503201 4.33772493134108 4.33475993015422 4.20291324255596 4.23149607305218 4.24412415848214 4.23449424496932 4.2428633203408 4.24383156890211 4.2842816860181 4.28384932750585 4.29685051409982 4.32084561525577 4.32619247867192 4.31896112988436 4.45128531029438 5.66505972705663 6.1100613087385 6.32188101996514 6.36866876799104 6.43445026019523 6.48197560516149 6.50235692108463 6.53573392306772 6.52405148946971 6.47674112415565 6.32666080420913 6.88818074719837 6.78496921330843 7.53319458256512 8.15458619880623 7.53352754682681 6.90073755273855 4.05029477467969 3.36178700811634 3.22342943827951 3.19219873375332 3.09734165329143 2.86435080166267 2.61709569246652 2.12909154603139 2.11911642518797 2.10944309275184 2.09901849309298 2.08868049059598 2.08447576581736 2.07864424402907 2.06710379299094 2.06425380019673 2.06172770995845 2.06284346230731 2.81183500554579 3.13136561374801 3.18459844917386 3.17855014120042 3.17598821875525 3.19732392685116 3.15582108364199 3.08673354314088 3.0911889136246 2.83930603425764 2.58697380414401 2.58702143264334 2.84202058123435 3.0796876494921 2.98894023211098 2.84966501496058 3.08495919853464 3.08205348800459 2.83414066822137 2.08343064476678 2.0581523060505 2.04401259388004 2.04162660194284 2.04157804780314 2.03637445780971 2.03158994606021 2.04411760028602 2.53501654371335 2.76741091943847 2.78228815706402 2.91992109572239 3.1251719773595 3.2689847284839 3.93166725923522 4.56673558983164 5.79081406984643 6.05021254847203 4.57608822143465 4.15618003500621 4.01180119709482 4.17350896105146 4.17128676608231 4.55452810660639 4.56529672794439 4.58445297602216 4.56656740744203 4.58996674080275 4.60586900606901 4.79663540982514 4.79134851275684 4.98147636691227 5.76885478403266 5.8900865947222 5.53043648995081 5.08454999412466 4.99893424295306 5.02933036105473 5.04341674305901 5.03346242972317 5.04210250617934 5.02302967310033 5.00997066198787 5.01086591033253 4.9931077662864 4.94683212326961 4.89077978212246 4.77210946684787 4.55219644407652 4.31592843382417 3.81323466271615 3.80436889146027 3.7948715850073 3.7873844781914 3.78055616248117 3.77599623722145 3.76889740507088 3.76229407653251 3.76407447228121 3.77141877739875 3.78335885100662 3.7852924656636 3.79810007139714 3.79372859155787 3.76681186124659 3.69076696912359 3.52502910164296 3.00003403938968 2.89965943913053 2.9297675865719 2.94737119450662 2.9579673066833 2.95497735941984 2.93059560920098 2.87211269954801 2.74609395954946 2.4498898409243 2.1126919565254 1.97616853788226 1.96492892797076 1.97073379875321 1.95398127358376 1.96180406825583 1.96191030347725 1.96725251046194 1.96729322323487 1.97257756569575 1.97723301368021 2.00218574173967 2.00494039852991 2.00973328394709 2.01205935548293 2.01930285602445 2.00603469960278 2.01272523067773 2.01900584757866 1.99482045706621 2.00260867267115 2.00265055430033 2.00489724012024 2.00487550265123 2.00367924283395 2.02871329004455 2.02367824485367 2.03890701928892 2.09404264573398 2.93423268765651 3.12948655877339 3.66904165937003 4.54747730482569 6.69485021884494 7.21116889367595 7.16362888877787 7.13952001390035 7.07394138980164 6.95172217662664 6.82993881388226 6.79813638699397 6.76730294936085 6.55465822720592 6.57942443839215 6.54151105867437 6.49504761265505 6.41760621452274 7.11570458653522 5.83589091614388 5.14394184889188 5.92019484154292 5.30042299301736 5.29902311760232 6.41335763473394 6.98388712752059 5.35035197978288 5.25687964167741 5.38679308927916 5.3783505223695 5.3755591676149 5.41203631235399 5.38620132052669 4.80903778120402 4.75242948336705 4.78043087914042 4.80550808711491 4.89274617470122 5.22135054321718 4.84395704816384 4.89446667907885 4.92884648948407 4.95379280557977 4.97929527921603 4.9677990774799 4.81638930005562 4.97908716949347 5.04081304140806 5.04808066692176 5.07140456424294 5.06005428338891 5.03933180256795 4.85185205033751 4.79153195176229 4.52534981283611 4.38925066200908 4.39713566404334 3.96497750284181 3.52445023759219 3.11411673606276 3.0049279052257 3.02563192030256 3.05833038709534 3.08186894790121 3.08565703954851 3.10410390518883 3.10944989234867 3.11186506368009 3.08062031852239 3.03181565483516 3.00499868208147 2.93993207895387 2.81920347755818 2.41596296296571 1.92878505284144 1.9031227576983 1.86500432546551 1.83646795417551 2.18628294413515 2.28465976342219 2.24678267764038 2.33692538972223 2.14184971672943 2.17046417092172 2.05073361382092 1.93020016487382 1.76214473608391 0.946860416807251 1.00758176752145 1.05665250928802 1.05956639443544 1.26798277520848 2.07245810575835 3.56025691447923 5.17174572106217 6.31262146045417 7.05690435555818 5.8341934756035 6.03225194479892 5.86761631298654 5.35587102797252 5.23530602036259 7.19362692908599 7.8901977100228 10.5953945892009 9.71691535515919 9.01734457314995 9.55448405746186 9.59354344042737 8.75161707117293 8.49679320216449 10.0590046277304 11.662773058114 5.6573678138676 5.75991474735964 5.83642514311382 5.89759584279106 5.93940888027858 5.96984853611457 -9999 -9999 -9999 -9999 -9999 -9999 -9999 -9999 -9999 -9999 -9999 -9999 5.90231900716471 5.82303492845392 5.73679755157599 7.35847779431918 8.04403918465959 11.3462016255809 11.1285430591379 10.1334764472988 6.76529599864411 6.94729835562368 7.80431020299331 8.35797913645525 9.04539694351212 8.74286198267651 8.62766375828334 9.77048335554997 9.49608103738406 10.1968644831734 10.6085025677438 10.6197719856544 10.622874066593 10.9733276128447 11.020455103276 10.923161350969 10.475762832535 9.34311970169557 8.70319371783742 9.16434294968096 9.14564302897382 8.90068738968487 8.64383115942759 8.3137918301044 8.27779865498973 8.28685803192419 7.95179543084412 7.68388754609846 9.50877421666268 9.86913537446529 10.7728074634743 12.3962883418958 13.2614950340141 13.3798494456234 13.3944880222039 12.6586592309327 12.7856081006233 12.8055348226957 -9999 -9999 -9999 -9999 -9999 -9999 -9999 -9999 -9999 -9999 -9999 -9999 -9999 -9999 -9999 -9999 -9999 -9999 -9999 -9999 -9999 -9999 -9999 -9999 -9999 -9999 -9999 -9999 -9999 -9999 -9999 -9999 -9999 -9999 -9999 -9999 -9999 -9999 -9999 -9999 -9999 -9999 -9999 -9999 -9999 -9999 -9999 -9999 -9999 -9999 -9999 -9999 -9999 -9999 -9999 -9999 -9999 -9999 -9999 -9999 -9999 -9999 -9999 -9999 -9999 -9999 -9999 -9999 -9999 -9999 -9999 -9999 -9999 -9999 -9999 -9999 -9999 -9999 -9999
-9999 -9999 -9999 -9999 10.3749074755982 -9999 11.83821399812 -9999 -9999 -9999 -9999 -9999 -9999 -9999 -9999 -9999 -9999 -9999 -9999 -9999 -9999 -9999 -9999 -9999 -9999 -9999 -9999 -9999 -9999 -9999 -9999 -9999 -9999 -9999 -9999 -9999 -9999 -9999 -9999 -9999 -9999 -9999 -9999 -9999 -9999 -9999 -9999 12.3603432887288 12.8063597168481 13.3505743979169 13.6672667957826 13.5066100136843 10.9777229057057 7.25361712782034 5.73179094737308 4.46453203715584 5.00976266001812 5.50858225375464 5.57823207040099 5.50717590895658 5.40292132703836 5.4056290967805 5.24485372176802 5.23749760028802 5.23001359323193 5.37601953512969 5.37542208317539 5.36299701073794 5.47834570664364 5.56954077588735 5.6248513586519 5.68774011673818 5.74855554696668 5.77093638504733 5.79105217100337 5.78746925525305 5.75711977279727 5.7283955399755 5.49125433307953 5.05884123194233 2.85113293206709 2.937803568903 3.07753712730315 3.27559570359102 4.06022701379929 5.53542536319807 4.77969107370004 4.59702702639059 5.67560553576726 5.75131948862014 5.73351244494146 5.74993771404694 5.7560196286716 5.75802122085668 5.74114305657378 5.72163672170163 5.69554157818097 5.68314578811087 5.6609388485117 5.62607712975907 5.5407374054852 5.53137427229969 5.44697468225106 5.37352836572774 5.24405305065881 5.23469870032808 5.21581967688234 5.19816500883209 5.1953944827145 5.18134836136153 5.18012190500382 5.0541708646942 5.06295955761123 5.08087103675247 5.08506014230576 5.09437804016446 4.87176822973574 4.42561546893842 4.47924585998808 5.39727837683423 6.0285010733238 6.25476943008116 6.40958625940691 6.87285907580388 7.1440640071561 6.96512141294093 6.50961204996889 6.36127791960843 6.04922398178827 6.65903628873702 7.68121614282789 8.34276675811485 8.31414067203619 8.22531897419845 7.51777320882659 6.19863392574513 4.6613478736096 3.39258766374935 3.27454250045764 3.27029298702237 3.24445831948211 3.17151767773397 3.1078882948375 3.11039804203169 3.00238386299463 2.99549649988916 3.08374413079635 3.07458967310091 3.0616461215068 2.95177487729025 2.80019951667729 2.06323619307611 2.04339104580873 2.05109349386468 2.55065913685015 3.05420569360152 3.12649656367524 3.16576232623254 3.18138384894025 3.13565382357199 3.15176703228466 3.16260400338259 3.15907779802688 3.15907779802688 3.09501312284611 3.09178972822736 3.09362396526692 3.23621828611964 3.21165522594577 3.22104527267963 3.27988526119788 3.29233479086543 3.21791577971775 3.08482044284872 2.95836927706559 2.78770674491184 2.7874063820152 2.93333482191374 2.93917973496617 2.93893393609005 2.94917235806857 2.94820190520776 3.034662098589 3.10125898809349 3.09758777514935 3.18728724101804 3.1903966349116 3.1945144898052 3.66396269027873 4.69446115367067 4.18433075900784 3.94086561206737 3.93344138329222 3.92731874058727 4.0430546327892 4.03449474717189 4.02835296109928 4.19598656953986 4.22291584909778 4.59395331683422 4.23668856131885 4.25651762701573 4.25165833825332 4.8755352007298 5.31885831985795 5.79454573529238 5.65422364416695 5.65211787296743 5.71789583926553 5.48675810481533 5.07937672736735 5.11001101821614 5.09879369496037 5.02893619173627 5.03449707659272 5.02184188475544 5.03200253530033 5.02699807474973 4.9965126720529 4.97244955631142 4.9239992995247 4.85993791095815 4.69366318187124 4.31661787612772 3.87681972583341 3.8132921371143 3.79882684842596 3.79163684258988 3.78661931170354 3.78701927517375 3.78435081496673 3.77835824532495 3.79160166893841 3.80119917317951 3.80546580160545 3.81250812447788 3.78951721917199 3.74569956418182 3.6350215681247 3.34694253786052 2.93688227898551 2.96271902536846 3.43957368568963 3.45356359403012 3.45797754588867 3.43531372748667 2.8554979121381 2.62118887923212 2.09671163300312 1.94009937769068 1.91860360572298 1.92428700500015 1.89350684277794 1.89644861813022 1.8452699470973 1.85024943482126 1.90383196116843 1.90393539593635 1.90868804974746 1.90868804974746 1.91107853402005 1.95253012072637 1.95901218780991 1.96366621079895 1.96604706681557 1.93500744153187 1.94066520352462 1.95048757145857 1.90050576280972 1.90409442997673 1.90465014613587 1.83212480414047 1.83151734575688 1.83151734575688 1.90416391349497 1.90197764425198 2.45135319003961 2.75170730610855 3.00497983205039 3.19233932427287 3.23314294226956 3.22765360564699 4.71667756421302 7.13736967343548 7.25807246105015 7.22878599346508 7.19331029926573 7.1782326579947 7.11827323346728 7.05111425041278 7.00959923368062 6.95700618622196 6.91503479211064 6.83370740786595 6.75496287335322 6.70992096800409 6.54566212919401 6.40724118431517 7.0398519251574 6.89017012857341 6.18699523097943 7.64492070446954 5.92124613913087 7.88500826933327 5.56304533542372 5.25647759231445 5.30479820735953 5.59990627621119 7.58620972057409 5.39847742204463 5.08410447709868 5.25507341930642 4.82758981254134 4.76685203779739 4.82504701716921 4.84090002777332 4.83816488154272 4.88108007210992 4.86160859535553 4.93817610871416 4.97634541066323 5.00193742656986 4.98856705636043 4.92722413141671 4.8882866144053 5.06803348456914 5.83047481585527 5.16203516652941 5.01619100355065 5.08950277220744 5.08302282886826 5.00350832886716 4.77423867759496 4.88885057007186 4.50246598761513 4.63994137748618 4.44265563250605 3.85361349265278 3.05968777625111 3.03873444320299 3.06091319429388 3.0801661433948 3.09660999761938 3.11365036168397 3.12467829146382 3.13123990762407 3.09556121122344 3.06114243826374 3.00881951449901 2.88753205067469 2.77429570963648 2.09185044475819 1.8667200709863 1.81626389804048 2.3579497077277 2.81736806696328 2.52121494037578 2.48212831642314 2.37063199424487 1.8915970930647 1.96974087973376 1.99214157120071 1.95719883803517 2.02247142171838 1.8975197375085 1.23564539701687 1.1117308138211 1.1117308138211 1.1117308138211 1.13194624520312 1.27647736390909 2.71229221902726 3.67105760304622 5.39651719176269 6.24306343358105 7.77548808949907 5.73977815267922 5.25987370964358 5.18686691186617 5.13851986312879 5.14106368312662 6.80259945404163 7.64397293031963 8.57441768422655 10.825441621235 9.82268033917332 9.84746757035315 10.6056523077165 9.73301992671288 8.17968229689631 8.7624008574831 11.6570698952808 5.59351713783385 5.29681384914378 5.67502551050509 5.83493722973893 5.89650943284338 5.9624947245413 5.97968206347573 -9999 -9999 -9999 -9999 -9999 -9999 -9999 -9999 -9999 -9999 -9999 5.90256109758819 5.85822807653474 5.81009083160438 5.64677299374185 11.6993636036908 11.0592610607395 9.98988557456008 8.26404985033917 7.70902149921138 7.30154421891191 7.1555564534006 7.9322949504205 8.62854039350531 8.90189035821237 8.29785200020949 8.09056101070852 8.74519645912439 9.78098753771245 9.64045467317955 9.03909436205381 9.79181196867103 10.6504515915073 10.7128487947211 10.5105394927513 9.56853297641288 9.16794154840767 8.69968673022717 9.04311874754009 9.61919017156576 9.81496562529355 9.7325991801245 9.25470035684205 8.14485158285179 8.15093041715564 7.88783846493644 7.39971632074558 9.58717465120039 12.418349592451 13.4646839454091 12.773673815171 12.838013851086 12.8639482141841 12.8979440239905 12.8598575878016 -9999 -9999 -9999 -9999 -9999 -9999 -9999 -9999 -9999 -9999 -9999 -9999 -9999 -9999 -9999 -9999 -9999 -9999 -9999 -9999 -9999 -9999 -9999 -9999 -9999 -9999 -9999 -9999 -9999 -9999 -9999 -9999 -9999 -9999 -9999 -9999 -9999 -9999 -9999 -9999 -9999 -9999 -9999 -9999 -9999 -9999 -9999 -9999 -9999 -9999 -9999 -9999 -9999 -9999 -9999 -9999 -9999 -9999 -9999 -9999 -9999 -9999 -9999 -9999 -9999 -9999 -9999 -9999 -9999 -9999 -9999 -9999 -9999 -9999 -9999 -9999 -9999 -9999 -9999 -9999 -9999
-9999 -9999 -9999 -9999 -9999 -9999 -9999 -9999 -9999 -9999 -9999 -9999 -9999 -9999 -9999 -9999 -9999 -9999 -9999 -9999 -9999 -9999 -9999 -9999 -9999 -9999 -9999 -9999 -9999 -9999 -9999 -9999 -9999 -9999 -9999 -9999 -9999 -9999 -9999 -9999 -9999 -9999 -9999 -9999 -9999 -9999 -9999 -9999 12.996183570849 13.6451112721399 13.7575799366715 13.4866937727542 8.40333803880658 6.69663851750441 5.43978463444885 4.36836612873771 4.4067923616958 5.38783379230343 5.47556560377884 5.55552731796701 5.60281160211079 5.60294856766747 5.60237050980926 5.57470364016981 5.62192833480159 5.62911043645081 5.63934456344097 5.64334064626222 5.64940826906353 5.6804257679525 5.69770167979684 5.74560542830167 5.77982631663654 5.78590434041843 5.78621097631724 5.77158683020364 5.74052045256425 5.72118065404743 5.64390561380434 5.10961527474561 4.0526488334421 2.8382092512386 2.94955888794828 3.27520286555514 5.3972468156592 5.31653139263198 4.21002719856112 4.27175571445136 4.69684167248722 5.6939638521332 5.71127300940357 5.70417817283835 5.69650948442228 5.76319299194265 5.75198737004785 5.69683585659033 5.69755112730353 5.69831232086791 5.68917892506621 5.66537181450184 5.62994303378542 5.59159573566294 5.54170038521201 5.48811133583659 5.51833049662284 5.45359860780526 5.47438410025555 5.46906530376146 5.43875495633483 5.45635784382238 5.4064503691962 5.38065588950041 5.39239686505689 5.32925992383721 5.34669598630099 5.25729431320528 5.26242333086069 5.11349836565709 5.23233287586916 5.80048536924417 6.04765344704682 7.38699829599368 7.25640468648959 7.42915909415274 7.45516125889856 7.37600309418595 6.91039078307643 6.01179845772144 5.0652120863306 6.0740317683698 7.57005177177213 8.32218282871948 8.3435604385624 7.61763799098393 6.34247593277539 5.8851418123084 4.32613222867675 3.32601687390837 3.29420747129918 3.30100608425632 3.30519446807564 3.29509015180799 3.29606426626204 3.29503225087541 3.28806141798543 3.27676347081381 3.25287223844676 3.23940434459594 3.24895289149621 3.21213764920323 3.09872299211994 2.78236741890493 2.04303923390856 2.5246000630545 2.78964088531833 3.10949053392215 3.20196631564214 3.23020946836855 3.24608300130866 3.18428274942078 3.15215202425949 3.24908469564304 3.20846561656236 3.25251374601047 3.16164661313687 3.24887577323307 3.24880494936576 3.29618686094553 3.31236283675807 3.30860405822014 3.34288330340111 3.34991704288343 3.34671946961298 3.19366937792075 3.10295180948996 3.10683844740264 3.10643034837666 3.11224120575213 3.11770096675558 3.11862884443234 3.11950880154047 3.11844996247112 3.12005965549674 3.16809081608405 3.16809081608405 3.23158892183048 3.22408434469745 4.63806268581772 6.86263647546262 5.45704893785355 3.83987309938844 3.197627190564 3.31497695490588 3.86987675619634 4.05121294946393 4.22578993931931 4.24905110995351 5.09358668180387 4.27886405736838 4.15549174322539 4.15872952014945 4.31173932426216 4.77521217327054 5.56271576441621 5.56575533935136 5.37633934547934 5.36471301439969 5.56326151311031 5.80224356292114 5.78765410567927 5.95298696627943 5.99908626716305 6.4230931349547 6.74393326923052 6.9311117432695 6.66198274711542 5.21464852813179 5.02465495363242 5.00062530017455 4.99098893238265 4.96126808562987 4.93625172251416 4.84971157229107 4.77964118515235 4.55346531890882 4.32453035720594 3.87561649585167 3.80305243454359 3.80038109367776 3.79640075033647 3.79349405974599 3.78748455639304 3.80770511896364 3.81482765641754 3.81763863943344 3.81774883434158 3.78499455663836 3.70603883393018 3.69543848775355 3.51601399422471 3.64893147033142 3.81324232755753 3.92653633079196 3.93269837687508 3.90790039635158 3.6941593917444 3.33971632603039 2.41050013241463 1.91761028035797 1.83658090025808 1.7691001067591 1.66169277342866 1.6641578056701 1.66859217218371 1.67039848048812 1.67042645003709 1.66879375759426 1.78101584191245 1.78336182170013 1.86025195200195 1.86031660235223 1.86359971718364 1.86807063393048 1.8705034131386 1.87531643353327 1.80592491079583 1.81362823242288 1.70236871144211 1.70596311951617 1.52202935411087 1.51961653456476 1.51510251338841 1.51766001250711 1.5176005620797 1.73625263352587 2.31523230391183 2.69083256295159 2.92690105704261 3.09179234561603 3.20943021860344 3.24038417238149 3.65365918356491 6.9009303479379 7.26747646358669 7.28941956564809 7.22174853874266 7.19073414747514 7.20514878617137 7.17908545366482 7.15422575795412 7.11149989052094 7.08249958569684 7.03884357788252 6.98998132149084 6.91942580488139 6.83610229879586 6.75111531339969 6.60727953839845 7.78880256687338 8.24262656825685 8.15461248063608 8.26180142520719 8.22648610841785 8.04658801943668 5.28577283322096 5.24620055745 6.56635858876345 7.1526301179178 5.27174368696423 5.0678213154171 4.71556694921536 4.70055409721524 4.7756673621495 4.81872289308007 4.84948720343401 4.88900499273481 4.85428389695437 4.93499271027658 4.89744022030141 5.0187550144419 4.99618330312837 5.03350453564035 4.98676059514929 4.97082495930573 4.91049849730367 5.5892323437199 6.67510502312921 6.0625518828774 5.55761053874209 5.11392435042936 5.02294914633898 4.96012924090472 4.836474983244 4.82402678753514 4.59401110399515 4.78455496060659 4.09985118622233 3.75634456310957 3.53944594630351 3.09372718823649 3.07908905482952 3.09191042885731 3.11041016851735 3.12416577710299 3.12849954984109 3.13173070803767 3.10314218360076 3.04043276236093 2.97649679443483 2.81567863761129 2.14691495597055 1.95766422191249 1.83708295320095 2.32403072808064 2.76814200658981 2.79201631196519 2.55217045597992 2.00217037950013 1.84411757388522 1.75856460741511 1.75871043933678 1.77925099011689 1.61937159036938 1.81343119438864 1.29644777845011 1.15646144661288 1.15646144661288 1.15640535242334 1.15640535242334 1.16224560329614 1.29779614401772 2.85348894548476 3.7016781957712 5.25799547954097 6.15197464928087 6.62165463099421 5.29469314315411 5.16934510685442 5.10234409443299 5.02640690553857 6.29114620731749 6.83769187682314 6.82765840553577 8.18883559257784 10.8052686782352 10.8234630890676 10.5355798568469 10.7650668092991 9.87368823828962 8.0042299199693 8.64381508959447 11.1291071080234 6.21293469787804 4.07156680344573 3.63224320394395 5.54259551901537 5.83835505554294 5.88211719580964 5.92863610728396 6.00168081798881 6.05286774278805 -9999 -9999 -9999 -9999 -9999 -9999 -9999 -9999 -9999 5.97050330339152 5.93198476899077 5.85765993612926 5.72778457137263 11.6391393054066 10.4118232814515 10.9162654365572 9.0503798394391 7.76032978029434 7.07351015048505 6.44409288867391 6.87211438439816 8.03058311850816 8.50517802851878 7.65325549242858 7.41027345023292 8.44742694429348 8.72773799659752 9.85483072748078 9.91743110810466 10.1666123971008 10.1809102425986 10.3141683666051 10.1014416047293 9.17181073070629 9.20585504267018 9.36966273643482 9.20565691013099 10.0615679765514 10.4693984261304 10.8172452468561 11.596248847608 11.4218573916566 10.7580133939658 8.82137497592064 9.42620468791273 11.0389005614267 13.1479489997589 12.9185892125556 12.98075601168 -9999 -9999 -9999 -9999 -9999 -9999 -9999 -9999 -9999 -9999 -9999 -9999 -9999 -9999 -9999 -9999 -9999 -9999 -9999 -9999 -9999 -9999 -9999 -9999 -9999 -9999 -9999 -9999 -9999 -9999 -9999 -9999 -9999 -9999 -9999 -9999 -9999 -9999 -9999 -9999 -9999 -9999 -9999 -9999 -9999 -9999 -9999 -9999 -9999 -9999 -9999 -9999 -9999 -9999 -9999 -9999 -9999 -9999 -9999 -9999 -9999 -9999 -9999 -9999 -9999 -9999 -9999 -9999 -9999 -9999 -9999 -9999 -9999 -9999 -9999 -9999 -9999 -9999 -9999 -9999 -9999 -9999 -9999 -9999 -9999
-9999 -9999 -9999 -9999 -9999 -9999 -9999 -9999 -9999 -9999 -9999 -9999 -9999 -9999 -9999 -9999 -9999 -9999 -9999 -9999 -9999 -9999 -9999 -9999 -9999 -9999 -9999 -9999 -9999 -9999 -9999 -9999 -9999 -9999 -9999 -9999 -9999 -9999 -9999 -9999 -9999 -9999 -9999 -9999 -9999 -9999 -9999 -9999 -9999 -9999 13.8591081699707 13.3261765132919 8.43743588828122 6.76592694380665 5.73053923133386 5.4023737241312 4.86507466324334 5.29375134160406 5.50265225309206 5.62007091302887 5.66111502313411 5.64760605241858 5.67138728422009 5.6856513519495 5.68414767630415 5.69121385561507 5.68928380180451 5.68942784468874 5.6806297808101 5.66762903012151 5.676829911166 5.70143078084566 5.74165971030871 5.75095804843751 5.75035081028113 5.75678756146021 5.70083466196439 5.67156996757246 5.57494133055719 4.68465643708336 4.99635231266581 4.3132085159735 3.72937831490223 5.70547840124043 5.65200300748606 4.42794757707905 3.82623682014877 4.27631427959247 5.60716412793023 5.49822299604539 5.67372005627408 5.68750636964089 5.6988535479605 5.74532681692094 5.70532851190427 5.68742944275171 5.64493688941707 5.6843683322876 5.68073113455226 5.66718679141941 5.64485995799469 5.63073065778981 5.61200636292784 5.58471442291538 5.57243168995625 5.54484225094455 5.53828013941226 5.52071044253403 5.51664994023307 5.50336017433329 5.49959379065739 5.49859326016869 5.49988114151426 5.45872795584399 5.46790702660283 5.42340019483723 5.36246068884088 5.25937323768115 5.82262463247985 6.3307578674803 7.21746102769325 7.79845133333428 8.03366602345259 8.13182341013971 8.14223543337859 7.76473461913928 7.2214318790154 5.82882412856306 5.16543050662882 7.0423967481158 8.05305478539893 8.3436323702033 8.33972367355801 7.23140942442028 6.11282610687842 5.01982881920681 4.21477271373583 3.81710344027706 3.35167244492999 3.31226804768698 3.32358721464133 3.31892996392186 3.32412136216295 3.32156141580057 3.31800347084833 3.31478874852797 3.29932882635546 3.28841219412065 3.27706459117638 3.24985028589805 3.14476534774567 3.0233398302783 2.77494001321763 2.77196970379604 3.02457696682037 3.20981571656788 3.24909120999087 3.27772430800726 3.27766484397482 3.24309920928522 3.23086029269913 3.28089252445297 3.25112849415683 3.29711316329007 3.27019518633364 3.29287099323427 3.30418500416659 3.33228475818939 3.33387938867804 3.35222796803322 3.35713225241062 3.36517938682101 3.36588117512657 3.23945515948687 3.21058333321022 3.22007191428956 3.25021355866866 3.25252714151302 3.2527628064122 3.24393358929137 3.247337315008 3.21855606551289 3.2248639322254 3.23915193026723 3.2579649084756 3.26314737279004 3.28621221932804 4.94965553900961 5.40144662787877 5.27187160513282 4.0603911166019 4.75374148903236 5.56947488049759 5.8728924500567 6.04123102825228 5.50954675690246 5.54265988372681 5.56046282786577 5.65397258223352 5.21152549162798 5.0065245805386 4.88716162807816 5.15663146708247 4.90291742918691 5.02325717641557 5.0291461033197 5.39460262305442 5.51884229922561 5.78472177446506 6.05153995082019 6.52477193506613 6.78433349710149 7.24474848676328 7.27993295299473 7.23876676840544 6.8756044929145 6.65348103370634 5.0616506325897 5.00515046354707 4.99462195302224 4.97286948635557 4.9642372652895 4.95350375253205 4.90457783460855 4.78216212114252 4.70659907890653 4.56072818994117 4.32033913513923 3.86926536608952 3.80230523704134 3.80273792176122 3.79844421918438 3.8208401498397 3.83567575835845 3.82195998254076 3.81877735473845 3.80137302912882 4.22346558793807 4.28568883048361 4.00602937779546 3.95988348044117 4.02936617691867 4.03227481573022 4.05911239161103 3.94456356998909 3.49558423434549 2.85776732159918 2.64466734402231 2.3969876874002 1.98318252582495 1.18077840443239 1.03364920177318 1.03499281045662 1.03822296662185 1.0382870469746 1.16472009002696 1.16198387525723 1.49141458176692 1.49020202330075 1.67212634722331 1.67190607930097 1.67430331661895 1.6783168554357 1.67966501815415 1.68337817379228 1.50550127379956 1.50720185506797 1.17367206332398 1.04038877223481 1.03465832347854 1.02576515747448 1.01020215825649 1.04081672753698 1.51189695074147 1.75262499533225 2.11674945221034 2.53449266565319 2.94343503207139 3.15634442232996 3.24600746943294 5.27615943631864 7.29325665716697 7.32649080987965 7.31244278498268 7.25453141373008 7.16335471833574 7.22582466303087 7.19228409981836 7.19743955238953 7.17294467947905 7.13714388596405 7.11341811289175 7.07799357450996 7.05207721760173 6.97798019911834 6.93260067047755 6.87225262777572 7.21013848837078 8.33559618743143 8.2579114081027 8.31731700574271 8.25892537167199 8.25751481391953 7.33713933384918 5.53259764578041 5.42113031767137 6.56493724459008 5.45089453283506 5.1806715284933 4.68101340565832 4.73693348161231 4.76924125061428 4.82423343968447 4.86568729682851 4.88524493982264 4.92265987594637 4.93747405187035 4.9663792893545 4.94296884982893 5.4700689748832 5.72649893492807 5.03706956372193 4.96639211709753 5.03165397108101 5.5111440662859 5.94595419811618 6.24915864043891 6.22027300476102 6.08323816282133 5.92985633582241 5.57194961858096 4.87146083959262 4.6783586433666 4.2924648424154 4.85568298327266 4.62849925700054 4.25431026711666 4.07004221065577 3.93383665480061 3.81270671226693 3.58873884572523 3.59444811805087 3.1516397301262 3.1318058399184 3.1362479250587 3.1281466883595 3.11372231195306 3.05535314573269 2.93552339970811 2.52394102871125 2.02084526398229 2.02997725310394 2.39182286467797 2.74037510361117 2.90866209394782 2.7169622595571 1.99048125682508 1.57930816776489 1.59936123898491 1.26539090258453 1.15426166491243 1.17248506972653 1.17614222330784 1.17823080985486 1.27015629084183 1.2684862380349 1.69516281310063 1.27023672487994 1.16929706327486 1.26554281179521 1.68712547046176 2.65046562145323 3.68194980398148 4.84621629877825 5.40342097988908 5.33005645074998 5.10243712473099 4.97107509312328 4.97409732197891 4.56189618777675 4.90500042327922 6.75052589651839 8.23178246236129 8.03897860923583 8.41763541506275 9.01694757734395 10.3580035419109 9.61275332833654 9.03117264214972 7.57703684634656 7.7789775875724 10.7962592113139 6.15422898369798 5.46623719506723 3.61355352860604 3.64910048275571 5.68400231593065 7.0882279568417 7.64957093563115 6.81880015436065 5.95786697250577 6.05984520020832 -9999 -9999 -9999 -9999 -9999 -9999 -9999 -9999 6.01147400946287 5.93807449127015 5.78862692369397 5.563312141869 6.24625575599812 11.6948433456037 10.1641443279081 10.7561803731485 8.19349658192526 6.79046744465335 6.48897778132886 7.20739851797523 7.60737216195729 8.16214907397621 7.73241316841578 7.57515854024468 8.47419360340083 7.77560511134093 8.45688389289087 9.07072598309915 9.20322296440043 9.69290097146999 9.6086412008309 9.34136600982258 9.05075297378212 9.84507460122781 10.8694792332547 11.3704281189248 12.039054987882 10.9074437612215 10.5851150472973 10.9503903963189 11.7188301561111 12.396765177942 10.4228490976681 11.5722481518774 13.2885510883715 12.5840254761599 -9999 -9999 -9999 -9999 -9999 -9999 -9999 -9999 -9999 -9999 -9999 -9999 -9999 -9999 -9999 -9999 -9999 -9999 -9999 -9999 -9999 -9999 -9999 -9999 -9999 -9999 -9999 -9999 -9999 -9999 -9999 -9999 -9999 -9999 -9999 -9999 -9999 -9999 -9999 -9999 -9999 -9999 -9999 -9999 -9999 -9999 -9999 -9999 -9999 -9999 -9999 -9999 -9999 -9999 -9999 -9999 -9999 -9999 -9999 -9999 -9999 -9999 -9999 -9999 -9999 -9999 -9999 -9999 -9999 -9999 -9999 -9999 -9999 -9999 -9999 -9999 -9999 -9999 -9999 -9999 -9999 -9999 -9999 -9999 -9999 -9999 -9999
-9999 -9999 -9999 -9999 -9999 -9999 -9999 -9999 -9999 -9999 -9999 -9999 -9999 -9999 -9999 -9999 -9999 -9999 -9999 -9999 -9999 -9999 -9999 -9999 -9999 -9999 -9999 -9999 -9999 -9999 -9999 -9999 -9999 -9999 -9999 -9999 -9999 -9999 -9999 -9999 -9999 -9999 -9999 -9999 -9999 -9999 -9999 -9999 -9999 -9999 -9999 13.2077579225518 8.7124103726674 7.21453554822563 5.82958739962069 5.60954044392376 4.75430064982335 5.07830540255628 5.43689858972173 5.62044809472632 5.65604138303499 5.66208663465953 5.66990775425653 5.66548696025865 5.69231956490583 5.69471026685179 5.68983856781475 5.66966033396671 5.64774610030298 5.60641465797851 5.58827625301326 5.58670301544578 5.6592329051727 5.67827002729541 5.6744942885582 5.70549121786667 5.61094907396554 5.60772661654137 5.47262560186778 4.70380320279885 5.1185656965 5.56846770300687 5.83339944839802 5.83930050421884 5.77617157442479 3.85029703676545 3.83651639604627 3.77743783989386 5.51696360114209 5.60011822703359 5.73534229254142 6.11626280222564 5.72542858888459 5.7397833474087 5.70071384428785 5.68358094133258 5.64226034449132 5.66811020673659 5.66951131522052 5.65549388667707 5.63530953621926 5.61973287773936 5.58434827820628 5.57316223730746 5.55553447121705 5.54259812245703 5.54546862509784 5.51672861506639 5.52149815160048 5.50989884379327 5.54222713190664 5.54358253492297 5.55280892163492 5.53172186173458 5.54518714207565 5.51869958195138 5.44130624566264 5.42713023671855 6.11074056072777 7.13864454815392 7.54131037583935 7.64025482042277 8.02387208742272 8.2485416363007 8.25855699263415 8.18411002699815 7.45468070417285 6.39801605457443 6.30010643163418 7.98394017938562 8.48422205184425 8.43267772684082 7.52220755669372 6.30664345187452 5.59104653364172 5.19838375175486 4.89169134156389 4.73302528202106 4.588000393954 4.978539520873 4.35131511619004 4.59276119942229 4.34944275591919 4.35322534115851 3.39913783443177 3.30848525368449 3.29964211077028 3.31786158556612 3.28120523742053 3.26145187469597 3.22365024030194 3.13130114128657 3.00878914888779 3.00489806751771 3.19233280822647 3.24285347293209 3.27128346759619 3.28378973256856 3.28264293982107 3.28395982978587 3.25440096444915 3.25311719296512 3.28403909616949 3.32177670276717 3.29404185221597 3.32235469840602 3.32131366920053 3.34293466661855 3.34242919083852 3.35247041259659 3.35336752254095 3.36329333404267 3.36856387672412 3.34568602287737 3.30601320798975 3.2943363289477 3.30601456231307 3.30601912102721 3.30036874435618 3.29362841957207 3.29693793668739 3.29695791938962 3.27389430590984 3.28237289124806 3.27876331000241 3.28792995328265 4.68470822565535 5.20352072704933 5.47520279706159 5.29575528109314 5.44417619428785 5.94543648729227 6.02360529937542 5.81691007477724 5.74219099482146 5.94411929927855 5.7604736417896 5.7553115588879 6.01641804862482 6.0958617755108 5.68950742760646 5.26465631235439 5.11756332931079 5.0361367420051 5.04030498206178 5.04267497606815 5.40550258840857 5.81405819278785 5.85891426420488 5.75797930226079 6.16112275110759 6.36782579799277 6.73770122263793 7.07844105177863 7.20146932424255 7.02759448369746 6.65106503193449 5.77537236929184 4.97984140717742 4.97383457853037 4.96660788078532 4.95882913350485 4.96909770024116 4.93378096343771 4.89457287175678 4.85990167389446 4.8051751309391 4.70238629522425 4.55802897484272 4.5514364854802 4.31165754553798 3.82068330482298 3.83643211234367 3.82556439579218 3.82790658114438 4.29940174225272 4.51356280820995 4.55046129974948 4.34747232888723 3.99414120067716 4.05183781427739 4.09030306867695 4.1135572767403 3.99362640897478 3.75359698906364 2.98261888398504 2.78543563178952 2.20049593890967 2.01495859031023 1.77682102453547 1.53681942169064 1.53554860337975 1.05896309084071 1.03953762643489 1.03716900446818 1.03716900446818 1.0348146894231 1.0348146894231 1.03487765614517 1.15821272602503 1.16014780706939 1.48800450508061 1.49154461944617 1.49086075218376 1.16339903752795 1.16255148326713 1.0328788305532 1.03318325843688 1.02023222411132 1.00709007897156 1.45329722488354 1.41550333495295 1.66032589283055 1.74913925874881 1.89983679377208 2.01117154826957 2.2341592122941 2.84166667264842 3.16386976504275 4.10193543700916 5.82057986752524 6.92397289347103 7.07711530397612 7.25682846303788 7.28038953392752 7.65648067001083 7.49272226667779 7.13042736744419 7.15373395346128 7.14603257744151 7.14836514683924 7.12964628102049 7.1028760331458 7.07647180549873 7.03165613470436 6.97177625810932 7.33057762548867 7.6097929372881 8.28869175994166 8.23543159835936 8.30091006700808 8.29583354080801 7.93946248216676 8.1508493002189 7.43201359685081 6.55864689711882 5.28565293367991 5.01585522202205 4.69673208336847 4.74441887759612 4.80231644888552 4.83083104830961 4.87082235024002 4.89242615637221 4.92163363161389 4.94799064638277 4.97210446630918 4.98348958848248 5.06419965881884 6.04275751897855 5.53830681855956 5.03594874992059 4.97301173583952 5.50048248866176 5.75548867409603 6.0498903236131 6.22844225743411 6.23148590562397 6.23315432345957 6.33414889186675 5.39185113809057 4.69876057974347 4.69582087795498 4.69470188158077 4.99920326651564 4.8680232588811 4.28731596737406 4.15604533309111 4.09957795632988 4.05679356100289 3.84155926487763 3.85210894629577 3.62700132755079 3.16869575160202 3.18686616332886 3.13685674690493 3.10266939178276 3.02439115699378 2.8732846298181 2.25737531950821 2.52223801657848 2.68655748121063 2.72335615021506 2.78640755035121 2.7226671676572 2.01165275519812 1.59996523619826 1.16084187133082 1.16078623366221 1.16978539280009 1.18300065674508 1.18138450469017 1.18412446175342 1.70265244010695 2.1571780829699 2.25693654773589 2.25687789129867 2.15079650766827 1.92208844446128 2.05261535767456 2.04250851708466 2.1482990495752 2.14440032039216 4.59235062265649 5.04680829588855 4.83337967813248 5.08188004940269 4.23020845708332 4.10129823579377 4.01735474703332 4.04265769869978 6.70315237841538 10.5822696356221 10.6731973261636 10.5743349195978 10.3541297060495 8.91258813224095 8.44026801583564 7.74599505170604 6.56425813003625 6.65121806758579 8.49334709381366 11.775099797881 7.02477261709754 3.54684645919623 3.63670225980111 3.71765491341642 5.74784556632557 7.57164204987848 7.60745234185983 7.49336929458571 6.02940621272553 6.07731743581799 -9999 -9999 -9999 -9999 -9999 -9999 -9999 -9999 5.76333240830223 5.19772584921645 4.5973403561031 6.93913518888214 9.05714776368787 11.6676870465144 11.6201011537855 7.65851095051622 6.24653141772278 6.96964800729594 6.47529446821582 8.13707422341341 8.33182888069608 7.7932715243473 7.55789016214213 8.16801805319703 7.36768503448565 7.91000365152703 8.1171780125658 7.65972335265897 8.13995285172645 8.08016600254882 8.6024139330188 9.15005305287625 10.0156398611604 10.5500540428542 11.4082511893601 12.3370384513864 12.0705329431146 11.9650348974143 12.3582943316103 12.3780761092149 12.2287806909418 12.9162755769703 13.0584385862206 12.4795390000208 12.0988082180346 -9999 -9999 -9999 -9999 -9999 -9999 -9999 -9999 -9999 -9999 -9999 -9999 -9999 -9999 -9999 -9999 -9999 -9999 -9999 -9999 -9999 -9999 -9999 -9999 -9999 -9999 -9999 -9999 -9999 -9999 -9999 -9999 -9999 -9999 -9999 -9999 -9999 -9999 -9999 -9999 -9999 -9999 -9999 -9999 -9999 -9999 -9999 -9999 -9999 -9999 -9999 -9999 -9999 -9999 -9999 -9999 -9999 -9999 -9999 -9999 -9999 -9999 -9999 -9999 -9999 -9999 -9999 -9999 -9999 -9999 -9999 -9999 -9999 -9999 -9999 -9999 -9999 -9999 -9999 -9999 -9999 -9999 -9999 -9999 -9999 -9999 -9999
-9999 -9999 -9999 -9999 -9999 -9999 -9999 -9999 -9999 -9999 -9999 -9999 -9999 -9999 -9999 -9999 -9999 -9999 -9999 -9999 -9999 -9999 -9999 -9999 -9999 -9999 -9999 -9999 -9999 -9999 -9999 -9999 -9999 -9999 -9999 -9999 -9999 -9999 -9999 -9999 -9999 -9999 -9999 -9999 -9999 -9999 -9999 -9999 -9999 -9999 -9999 12.9463833080378 9.4867381082831 7.40805663340466 5.88836171216137 5.57457760626782 4.45605855568146 4.98197332873586 5.46424991281402 5.63134613942462 6.14996624777703 6.14018657586913 6.30806598302577 6.32824667173279 6.32841912706508 6.34083713172262 6.14757950765843 5.74784703330802 5.62393102684663 5.47160745540854 5.36366901431166 5.37744909209871 5.3857695612794 5.55096985500824 5.66137050718358 5.65611631175511 5.54457567776691 5.54303619963858 5.54541741037482 4.70891416938662 5.06399086621928 5.49980455248776 5.66046545192289 5.74939434519597 5.62066819813138 3.82582594021439 3.79150335218744 3.74903476578253 4.13176391291828 6.32782393930302 6.52519779842697 6.52170562969571 5.71679015772256 5.72642573274832 5.70431615924941 5.69650419186114 5.65068110820317 5.66922469854838 5.65709603600086 5.62039192102647 5.59799881433659 5.57506829441423 5.56042945530566 5.53444930324195 5.52006600785514 5.49656554674225 5.50007094665005 5.47917606613686 5.49325259088097 5.52647465263888 5.56052876544903 5.57270057105763 5.58452345715621 5.57850511200016 5.58256570750584 5.56007844237237 5.55996792237867 5.52707050141783 6.4554536855783 7.4559043688021 7.61296934915165 7.72308943106829 7.78393500027645 7.88060433919179 7.86438826847239 8.10789464089815 7.9809388454994 7.15698861285369 8.0894503509359 8.50146949777362 8.47374855876572 7.40037001729102 6.47496135913823 5.693527592981 5.49643948673593 5.40556742906978 5.35794932134422 5.31107817192245 5.31140962942761 5.39727787400717 5.43733865227975 5.46007090876406 5.32483600064667 5.31736711984086 5.31736711984086 5.2113167820245 5.11135071329179 4.80579765847266 3.37120447433134 3.27381515214166 3.25342238825746 3.17892775136691 3.0959154395431 3.14227028868674 3.21055431493915 3.23395019654359 3.24510175489367 3.25986357211562 3.27382434327689 3.30438880935071 3.30924978264443 3.29651307111135 3.2914488285301 3.32459794823734 3.31142741358656 3.31278000303964 3.31656863503329 3.33206162931385 3.3351632980211 3.34272313436184 3.35465742064902 3.35943832563916 3.36783442301108 3.35790261060493 3.33602225486947 3.31710308836195 3.33506696322689 3.32904657512571 3.33121209115317 3.33431121842772 3.32843856383695 3.31543788761181 3.31156690647913 3.31071942465103 3.30578528183222 3.32320062512128 4.94818720197765 5.41900799634615 5.43805654561332 5.5489073023267 5.58606646760882 5.54537059670937 5.58652973196119 5.77521687376423 5.98533361484996 6.44457209676113 6.50516322424079 6.21125494001354 6.03920820323769 6.013822812992 5.92433338606561 5.65743170989093 5.2476420001659 5.33650801427797 5.64590584847166 5.55462803929904 5.4084313370276 5.54834339671115 5.90984746292236 5.16727967066856 5.25337392947073 5.92599068930675 6.311328502253 6.97479311507008 7.21095239376647 7.06663238825626 6.91040822301338 6.72027709318543 6.12780240649563 4.90779938326024 4.84898489090816 4.92310612630645 4.96647789016936 4.94346793325549 4.9423452549379 4.93182719613524 4.90822297531861 4.86712349380686 4.86712326082952 4.80356148114281 4.71548346727016 4.57582484435698 4.34041934018249 4.57833469847513 4.7202476247179 4.78340113256198 4.8354739476837 4.75987024747906 4.50977861795313 4.04978419682668 4.09428369542407 4.10803474597543 4.05807409387144 3.94941279087545 3.14403907358935 2.84487290637662 2.31200639362777 2.17115870848002 2.09260976478215 2.02731320707997 1.92721550468236 1.77946765271034 1.77506197301892 1.52739674475848 1.52634351495999 1.52398690197917 1.04928661533034 1.04928661533034 1.0436633881019 1.0436633881019 1.03927609341123 1.16373974749476 1.64841334334275 1.64526554700202 1.51714711777032 1.7608343332996 1.73338624353516 1.71728841748093 1.65066814733675 1.59854464295286 1.6714486580449 1.65143683854451 1.71893411102169 1.76282403197191 1.82459337634771 2.03455474612862 2.108553940843 2.853960479265 3.17540918642225 4.0993620398834 5.11974493015337 5.23180269823891 6.85690620744157 7.18852040099948 7.25027222716523 7.19845268562343 7.75222857967152 7.70270157778429 7.09782543730316 7.13176594456945 7.12660962797161 7.10779626571286 7.08292286795717 7.04547075391886 7.00128728573946 7.08889528888446 7.4915974008293 7.68689778674846 8.28180082081011 8.16009850212044 8.30310426247353 8.24988291612626 5.98076743176975 7.69710726971674 5.81534472480432 5.3488248383512 4.65030491699181 4.736022270248 4.75709930177331 4.79327427583092 4.83575523611337 4.86170481777783 4.88908046758469 4.92429694950293 4.95458231772706 4.95391077415065 4.9896245454634 4.99799935616851 5.09321326819806 5.88182812653363 5.55534383310927 5.03744880804312 4.9844024473442 5.87897787667449 6.09547521163906 6.19421861234353 6.22458436882562 6.26997071112059 6.26880884852812 6.10227892486198 5.77289063197388 4.75591102271115 4.89257434836157 4.89094449167679 5.00464283337628 4.88925220921136 4.33468907496257 4.19525739456071 4.18544047227397 4.17057715944545 4.14834645579896 4.09740001990272 4.01700958468129 3.88637129775809 3.8874518657955 3.18144549751619 3.11768959302109 3.08086350728979 2.93674795806114 2.57399853861663 2.90423934831895 3.05719584021313 2.86800968673494 2.64304610638175 2.01450739990913 1.26936748809571 1.16078623366221 1.16078623366221 1.17918636228099 1.18300065674508 1.18480696059348 1.18512872275957 1.18763316104338 1.93671938711912 2.22473352969337 3.30955140686386 3.20938524958946 3.02463833700748 2.76938657468385 2.97606458688609 3.12251728652679 3.29309270662923 3.33184370248452 3.39033760735685 3.6412489262444 4.99263692617175 4.99681231291106 4.89095119915678 3.31354956277781 3.69797270552988 4.01478062872747 6.65285528261992 10.5862171212208 9.39131003982915 8.75417045505379 8.80032679085295 9.55481099507106 8.96049692002133 9.16982849035918 8.12002419390634 6.77523610388097 7.59332769506856 11.9344625912744 6.8057096831661 3.49040590271002 3.54064701370652 3.66337381545142 5.10101890388786 7.48890688830248 9.56343693313733 7.66269538371609 5.93444671110586 6.07210835867572 -9999 -9999 -9999 -9999 -9999 -9999 5.92956914495702 -9999 5.25173345110113 4.66136345956648 4.60385361693966 5.49881035355178 6.20151627861843 11.6302415578044 9.79530041359863 7.48167306865338 6.74801682254053 7.33288824646043 7.93858453879235 8.27550061962851 9.08764394609278 8.32553957089225 7.48050801528 7.39111648809571 6.92817971140198 7.13612226874648 7.09976362816427 8.03371415292905 8.62546855010495 10.1042909490501 11.4599878737672 11.4777282199243 10.442646027267 10.9525061406715 10.6058658907148 12.2505319357504 10.7896805538319 10.9000386698409 10.9945510875214 11.0550968433749 11.5767241034834 11.9805262494234 11.4551811525035 11.5765471007764 -9999 -9999 -9999 -9999 -9999 -9999 -9999 -9999 -9999 -9999 -9999 -9999 -9999 -9999 -9999 -9999 -9999 -9999 -9999 -9999 -9999 -9999 -9999 -9999 -9999 -9999 -9999 -9999 -9999 -9999 -9999 -9999 -9999 -9999 -9999 -9999 -9999 -9999 -9999 -9999 -9999 -9999 -9999 -9999 -9999 -9999 -9999 -9999 -9999 -9999 -9999 -9999 -9999 -9999 -9999 -9999 -9999 -9999 -9999 -9999 -9999 -9999 -9999 -9999 -9999 -9999 -9999 -9999 -9999 -9999 -9999 -9999 -9999 -9999 -9999 -9999 -9999 -9999 -9999 -9999 -9999 -9999 -9999 -9999 -9999 -9999 -9999 -9999
-9999 -9999 -9999 -9999 -9999 -9999 -9999 -9999 -9999 -9999 -9999 -9999 -9999 -9999 -9999 -9999 -9999 -9999 -9999 -9999 -9999 -9999 -9999 -9999 -9999 -9999 -9999 -9999 -9999 -9999 -9999 -9999 -9999 -9999 -9999 -9999 -9999 -9999 -9999 -9999 -9999 -9999 -9999 -9999 -9999 -9999 -9999 -9999 -9999 -9999 -9999 -9999 11.5130632009835 8.28629903921453 5.98921860655702 5.78907874664678 5.58584543813035 5.53891171627808 5.66068477805725 6.13132470660437 6.45062646237735 6.50093312714489 6.54530080248893 6.44030417053774 6.52725544073641 6.5700983076846 6.52306066488065 6.44891966057199 6.09211047864274 5.44953143327689 4.8709645272835 4.55374384210696 5.19791815133541 5.51318980005366 5.51650346837674 5.4491689137214 5.45339315814433 5.44372499604974 5.42654935597833 4.58776447254335 4.29417619507918 4.60865018008539 4.94339415154012 5.48512819102889 4.85420734227069 3.77643530076091 3.76215201195299 3.7875997514292 3.74370923022181 7.30032311235103 7.49614749431638 6.60056076082166 5.75115355736931 5.80362899999937 5.72158833419492 5.67158653709781 5.69861786432785 5.66024725015705 5.6253492310698 5.59855722410718 5.57020791087178 5.54342481506853 5.49083622552156 5.48103854616702 5.45931753775859 5.45113745404624 5.46091871223227 5.50102990882356 5.52581394971781 5.54187860729481 5.54345403572024 5.56634447429165 5.59249561850544 5.60202792760256 5.61320525399457 5.61540204798461 5.58486213011085 5.54125318711461 7.09704241027692 7.47679194450415 7.60672067730077 7.72035066150675 7.79731320745652 7.82816038023208 7.75820719430719 7.65990205642374 7.58972308615286 7.93113524024753 8.33428712385015 8.51883320354236 8.35323956490266 7.04053297972912 6.15609935118735 5.6791010983813 5.65860756490294 5.59901442815017 5.502938993254 5.58184155752528 5.55160917079522 5.59196761562354 5.63039597644279 5.64592013915126 5.68019564398748 5.65727233586537 5.65524709444814 5.56974869953073 5.48379108467958 5.29922934315989 4.80548792026173 3.35895112378638 3.26012226749219 3.23225463158678 3.20435172406064 3.21243088803089 3.23325024875647 3.24206397273664 3.24174406645951 3.3041654399797 3.25388339626705 3.28651587419583 3.28716496969988 3.28744753470059 3.26532725758946 3.30859448370781 3.29247541119637 3.29235021749946 3.29410992160069 3.31391031825865 3.32986774940699 3.3339821374315 3.35192142194402 3.36148357707428 3.36460234718485 3.42063498487934 3.34862394342916 3.84454459990363 3.34899412715482 3.35356751092193 3.34473903705575 3.34217708846495 3.3431477933245 3.33546649076612 3.3276016425861 3.31267557363541 3.31379123754077 4.33712191226462 5.20400245950741 5.60098919637896 5.53048521610309 5.6293756062937 5.61556064905092 5.57207112291835 5.48577568810522 5.72271472979165 6.45975427619293 6.56915562978916 6.56712544408038 6.21002819936757 6.25178176706065 6.16361768489676 6.26453061544664 6.22937020943708 5.99305926104291 5.33509264446647 5.6993138997956 5.95043598382175 5.73128812557254 4.89260849048284 5.09429688507838 5.13224851666986 5.25421597278216 5.9505527569879 6.19542578423433 6.83805274650076 7.2464792940973 7.04480244965489 6.78008103387421 6.61750643384065 6.29485052399229 5.39494840946515 4.79082369958578 4.85419790938815 4.85119723675356 4.92146859956357 4.94928451529266 4.96586620009267 4.96725154241903 4.97571854220315 4.95187076548963 4.92536660328069 4.88307786868971 4.88460904785113 4.88230177058503 4.8774704705631 4.91367538829068 4.93719384432884 4.94058585301632 4.8393797717659 4.55927081809943 4.2282648727591 4.09722268826353 4.08432578038818 3.945108524844 3.66877322742403 3.17630952356682 2.97773845467011 2.21820473786914 2.17985785138637 2.14466272761854 2.08911129758713 2.01653944870534 2.00853128825761 2.00616851240571 1.90798209681913 1.90735202868346 1.90507587009857 1.75404563859214 1.76274858928278 1.76042824123645 1.76042824123645 1.76042824123645 1.91008422351924 1.90266674090266 1.90498851060029 1.98665542822236 1.97133826743975 1.92494615707762 1.83580007683611 1.64701451035324 1.52847158956322 1.18160292117926 1.10081068791821 1.13496982891656 1.15670462627751 1.30613790846624 1.675891051008 2.06857425213061 2.6173387666006 2.94083451483747 4.03404727253799 4.77092579542603 5.23622508648402 5.35914567947659 6.03250640610323 7.15242561860124 7.18821736429685 7.63586217737356 7.62093763437496 7.10046583019592 7.09155182562485 7.06596132047438 7.05327873888584 7.01934447643358 7.08232621591034 7.56513671145259 7.61510095106827 7.62250693497807 8.22938688723039 8.03163688538021 8.02582384058998 8.07419861776844 6.21759835129834 4.66670128049055 4.82026741610453 4.62304704923561 4.69280000782702 4.68312498425486 4.74142617188098 4.81322436996191 4.83227948352609 4.87063269799542 4.89290084730536 4.88474767460549 4.9383806483321 4.92945238148618 5.44788373715755 4.99900583910229 5.00940687205822 5.10254958528819 5.91909976192333 5.5176787216211 5.41724434354706 5.88101361360844 6.22329108019162 6.93589578459119 6.66292180744183 6.67702202061509 6.69273782497516 6.75668430822911 6.32593795306992 5.97697049247476 5.63704441895765 5.52401039119456 4.89499619860818 5.0112038933932 4.91266976807989 4.3495362196348 4.22879809797453 4.23488715112347 4.23501326876007 4.23083416564695 4.25082847188585 4.22130149103977 4.19042489136542 4.1379478884297 3.89258469695708 3.16878941719881 3.55280293384815 3.51199121509972 3.04432335763476 3.05074020491651 3.10249673863171 2.95353267888469 1.95391440225612 1.60115086385399 1.16073084569059 1.17302870906661 1.17918636228099 1.17918636228099 1.18636914948766 1.19204349038666 1.19110242373589 1.70974829180285 2.17166849679365 3.0676055649932 3.47489790760283 3.44661863483204 3.44917489274678 3.39796543211312 3.33498058997793 3.32044945144667 3.40026617965337 3.43890866053297 3.38461939406799 3.40970935907916 7.57858671288751 7.73437605943602 5.19480858902335 3.30314559332197 3.36169643255451 3.90595399049554 6.67467873182387 8.17564451402642 9.87398039269895 10.4230165269498 10.4665622859643 10.8307173460464 10.8076963409426 10.4837411268488 8.50835462486113 7.52072349022647 6.28533150304151 11.8719519772671 5.32959951144604 3.38126440118008 3.43988799806905 3.62398642412789 3.67494498934939 5.79417839291347 9.62106424365211 7.47823016525176 6.32071125382591 6.02140495571439 6.0819702104058 6.11090339111785 -9999 -9999 -9999 -9999 6.03711288965316 -9999 4.76771147176123 4.71560920708363 4.66367173870745 5.46909043955278 7.6254381485834 11.1473010172988 8.93504434779741 8.59200518530407 10.0791619935899 10.4823632205294 8.88480847618537 8.82523836985218 9.88542893534598 7.7402351364116 7.745915394669 8.08921800797184 7.63730851131563 10.4698711359332 10.9193241556929 11.5085184343181 11.9064362551064 11.3304470557361 11.3851676184508 11.9078258212005 12.0416691740647 11.4528230738751 11.3785120724711 9.82691055202056 9.88272140809049 9.86182613958773 -9999 10.838634303031 10.9930367512728 -9999 -9999 -9999 -9999 -9999 -9999 -9999 -9999 -9999 -9999 -9999 -9999 -9999 -9999 -9999 -9999 -9999 -9999 -9999 -9999 -9999 -9999 -9999 -9999 -9999 -9999 -9999 -9999 -9999 -9999 -9999 -9999 -9999 -9999 -9999 -9999 -9999 -9999 -9999 -9999 -9999 -9999 -9999 -9999 -9999 -9999 -9999 -9999 -9999 -9999 -9999 -9999 -9999 -9999 -9999 -9999 -9999 -9999 -9999 -9999 -9999 -9999 -9999 -9999 -9999 -9999 -9999 -9999 -9999 -9999 -9999 -9999 -9999 -9999 -9999 -9999 -9999 -9999 -9999 -9999 -9999 -9999 -9999 -9999 -9999 -9999 -9999 -9999 -9999 -9999 -9999
-9999 -9999 -9999 -9999 -9999 -9999 -9999 -9999 -9999 -9999 -9999 -9999 -9999 -9999 -9999 -9999 -9999 -9999 -9999 -9999 -9999 -9999 -9999 -9999 -9999 -9999 -9999 -9999 -9999 -9999 -9999 -9999 -9999 -9999 -9999 -9999 -9999 -9999 -9999 -9999 -9999 -9999 -9999 -9999 -9999 -9999 -9999 -9999 -9999 -9999 -9999 -9999 12.1238328943077 10.0507322694965 7.52509603360196 5.94553183949937 5.86980800836613 6.45660810670905 6.61980786801309 6.57366883825287 6.57184152392789 6.41617217420075 6.01565461824486 6.09660073302841 6.38214652385014 6.61295448390096 6.64946964507064 6.64194802437195 6.54203670792161 6.26320202664568 5.15983594320806 5.00159561723157 5.38489453752866 5.52727816552479 5.54100811464019 5.52895524369815 5.44927869999105 5.43868122303429 5.49799934244035 4.5748456793036 3.95046430513866 4.56061124222511 4.54011984473506 3.88705093724898 5.67908568205886 4.48500423058196 3.81403255236616 3.78359398027317 3.77023815233065 5.20633439250233 6.287622895157 6.61303969373363 5.7752444627651 5.83711031696158 5.79386452231169 5.70156770279604 5.68285263799786 5.65098881815137 5.58394675620153 5.56866767971377 5.52645937714657 5.48036728155478 5.43357210951789 5.35845836339917 5.39771959582082 5.39935783778899 5.42488069921948 5.46599080238964 5.48229089927141 5.49462666688503 5.52395400856197 5.56682031567028 5.60819569878819 5.6350670377419 5.65038862003051 5.64735679726144 5.61749393364398 5.55868092004483 6.37958429944399 7.32040354876209 7.49459345311825 7.5893574898427 7.65039540212046 7.60772275576476 7.36629231100648 7.11850783741525 6.65915888502943 6.7317426522017 7.85114103949496 8.44121111770747 7.63527527615273 6.35369334468128 5.72703078304454 5.74465471846872 5.73080518191197 5.70138425825388 5.71562659774386 5.69484913510923 5.70389243611409 5.70984695323418 5.70259252022254 5.74585711113485 5.7407863127192 5.74596566289191 5.73060356558104 5.70654529771888 5.65422231660385 5.56756487342095 5.35903660116139 5.18566694780754 3.80060852117992 3.23032035548876 3.23298212293402 3.21882972955169 3.22257072460631 3.30671093762324 3.75904248251504 4.50289258865965 4.92380214228131 3.77969704779207 3.31687262134359 3.2555160432926 3.22698889348185 3.2156177705787 3.29360449799149 3.27041638052134 3.25992448190901 3.29846024686934 3.31087227723215 3.39252749056776 3.34199247917204 3.87150112926044 4.37879702618661 4.38386179471955 4.63866870474352 4.87309620277965 4.6390154155206 4.8696975194269 4.62906349219479 3.41366261816282 3.40851992336188 4.36693428149984 4.36482397414622 4.35425827697758 4.3492159885194 5.31657473042236 5.58215685189601 5.62419103816584 5.60257134264307 5.64457690359409 5.62863675694066 5.61037608215528 5.57622302702262 6.13297423072028 6.89490232072749 7.14080122910169 7.22630009057246 7.04490609995289 6.5545651323082 6.43710971238337 6.38469403065192 6.37941589816041 6.35948705200395 6.04467387434558 5.7379067282608 5.94709472467346 5.35860423255038 4.84432865530151 4.75459952666104 5.20751213102833 5.26197038481231 5.89463859059734 6.13916069879063 6.3294067987116 6.53178655781518 6.37522298126375 6.3455054038305 6.26934931829258 6.29115413217256 5.94630577963863 5.54677730355833 5.07029870413062 4.74292344337992 4.86079665639136 4.8476959709308 4.96086315439416 4.98940052825206 5.00068875462644 5.00200557936052 5.00489771101392 4.99444154491838 5.01191654866436 5.00167556172826 5.01546681034751 4.98567463571102 4.95851761089002 4.98710160033164 4.87148425483567 4.76141693334063 4.58378827113831 4.09177771881804 4.06081911567331 3.85226310511416 3.2189032705253 3.16940178548021 2.87399721353307 2.22823915907475 2.21118246709751 2.17126693578726 2.11742277705564 2.103713381607 2.03576340977009 2.03566409012632 2.03337249563066 2.04865022065816 2.04635416560914 1.98865537447708 1.98636323917787 1.9863653345294 1.9863653345294 2.05566508823871 2.05566508823871 2.10556551827649 2.09429119143891 2.08359957281525 2.03744622856805 1.94584201335167 1.75987081291545 1.27094717640624 1.13818393347498 1.13813124337399 1.16329857672561 1.181738925144 1.1916844634782 1.20737688439334 1.21329871545817 1.86855347595875 1.97964345411979 2.26958161925464 4.02112185458133 4.62582266933612 5.04857761027958 5.30846707847071 5.36897879575937 6.97520813847962 7.03030153259187 7.10963861804414 7.06388364374641 7.05584045296471 6.99470759823155 6.96028520612679 6.94465691695803 6.94200239087295 7.30405395626804 7.52479631739819 7.59694169601772 7.56882064702776 8.01785093029111 8.48692918103321 8.02857767677674 8.12959267634232 6.87170891978033 4.77929287476798 4.80565282188625 4.77413850991248 4.74952384606814 4.71563338036044 4.78187253375512 4.84326877489812 4.87532594282068 4.90113888179463 4.90553983850202 4.94594925178555 4.95542883177379 5.03393502594654 5.06097397589819 4.97582467285695 4.96772091038629 5.51631947316756 6.00622038408105 5.88957437281957 5.66755531358125 6.03040225462012 6.2170737008396 6.97663073665007 6.61589440414835 6.70822736052143 7.13160059317066 6.99905626170962 6.81878596345797 6.16012912193703 5.98886143793223 5.76203033255315 4.94322714763311 4.90294716147217 4.72590820427568 4.36955302998753 4.37317292366981 4.2576210790229 4.2757164687008 4.29671892097731 4.29723839733147 4.30723795882124 4.30384782333771 4.29102659321702 4.201419303289 4.07559320784155 3.97917132056937 3.63350549484657 3.16341029844035 3.14235729763628 3.06145694831689 2.75928200507334 1.92209410420825 1.16067571124054 1.16062083395867 1.1790729692482 1.18625450805147 1.19164800065027 1.19552879471755 1.1945909445111 1.27404411232813 2.68994199471264 3.01719509450726 3.37469984912572 3.50556866254759 3.51273227546185 3.50963300651533 3.50366904937668 3.49510378536247 3.4527569229624 3.4404133634699 3.44322104814693 3.44335755986282 3.4040723895114 4.65689318612515 9.99308041300807 9.06410611573553 3.34556590535663 3.6204249021653 4.35425372835962 5.22435415289349 6.3999194538685 7.42153927113162 9.20518410578023 9.92515717525067 10.842090954579 10.6574313791889 8.59702198419948 8.75619500943383 8.56426816151209 7.74140795702506 10.7905064767845 5.09954975070905 3.36874861910542 3.37507666485159 4.30924853910904 3.65986802837467 4.41703716026784 5.74054321276977 7.52394828004172 7.59007011484819 7.63339588826857 6.33096279096333 6.00873412228278 6.11694258642238 -9999 -9999 -9999 6.07512893553435 -9999 -9999 4.7873801811977 5.24226159835876 6.13349363299985 8.8335527780445 11.9802736372464 10.9747549702706 10.72961212111 10.3984829193641 10.9616946993585 10.4591726626879 9.54781557295738 10.3557392594354 8.75097209252618 9.8932126345878 10.6169683189865 11.1769652711301 11.2807109196571 11.3072905311494 11.7153537455606 11.7249911318796 10.9151051190379 11.2179496001012 11.4134426519749 11.273981941282 10.3943675863527 9.84083861551654 9.73534032614765 -9999 -9999 -9999 -9999 -9999 -9999 -9999 -9999 -9999 -9999 -9999 -9999 -9999 -9999 -9999 -9999 -9999 -9999 -9999 -9999 -9999 -9999 -9999 -9999 -9999 -9999 -9999 -9999 -9999 -9999 -9999 -9999 -9999 -9999 -9999 -9999 -9999 -9999 -9999 -9999 -9999 -9999 -9999 -9999 -9999 -9999 -9999 -9999 -9999 -9999 -9999 -9999 -9999 -9999 -9999 -9999 -9999 -9999 -9999 -9999 -9999 -9999 -9999 -9999 -9999 -9999 -9999 -9999 -9999 -9999 -9999 -9999 -9999 -9999 -9999 -9999 -9999 -9999 -9999 -9999 -9999 -9999 -9999 -9999 -9999 -9999 -9999 -9999 -9999 -9999 -9999 -9999 -9999 -9999 -9999 -9999
-9999 -9999 -9999 -9999 -9999 -9999 -9999 -9999 -9999 -9999 -9999 -9999 -9999 -9999 -9999 -9999 -9999 -9999 -9999 -9999 -9999 -9999 -9999 -9999 -9999 -9999 -9999 -9999 -9999 -9999 -9999 -9999 -9999 -9999 -9999 -9999 -9999 -9999 -9999 -9999 -9999 -9999 -9999 -9999 -9999 -9999 -9999 -9999 -9999 -9999 -9999 -9999 12.7108741235679 11.227445423233 9.37445188378956 6.85275047546689 6.76349749888754 6.78226033452346 6.72898211883162 6.68739471169322 6.51745245183526 6.1551370906673 5.66928513250902 5.58851683623187 5.56116039788879 6.6054123072062 6.68314316885549 6.67644693989643 6.69371329255837 6.67848375429591 6.56388789561273 6.14161165987414 5.7050683549288 5.67628974307355 5.67145659363501 5.62496501297258 5.40508037623912 5.50953219479 5.89029034276192 4.24800473196573 4.23801539742418 3.77869189463668 3.83727745054091 4.42684688815453 6.29389843137056 6.33368500578826 5.56280783564667 4.42800327521943 4.22706629880866 4.53264314377103 6.46995247846013 6.68718048340487 6.2486592253152 6.21521674500784 6.46968666303462 6.42725999406477 6.40434518817009 6.35273440813509 6.03394139317888 5.97731429165433 5.94616711604859 5.455377545586 5.3994824524779 5.34690738120934 5.27283053308582 5.27434899544669 5.39091108889987 5.87784727027911 5.55187234770314 5.47313839151976 5.53257181240083 5.58381950026536 5.62114471898783 5.66453112418083 5.68368389180177 5.68608996441559 5.66728658696222 5.61106911421385 5.53643686086188 5.99942579040418 6.82072814403228 6.88472997790916 6.41522757155727 6.19436556857262 5.842429949057 6.19665144827064 6.16819016324237 6.55942875652741 7.39478901737785 8.27586094146789 6.17015289892688 5.74816772688776 5.79407935107171 5.82294688572358 5.81314643189815 5.80890903681315 5.80060370948908 5.74363346632473 5.71599671072674 5.74058461499607 5.76322230194661 5.76871988506949 5.77792503807193 5.78262332530557 5.77356100580981 5.76915071665933 5.74610652866059 5.71280319533856 5.61809415972516 5.49946747140634 5.16788408181177 4.89492846753723 4.48636506729822 4.4853218236777 4.4611852621242 4.46664583958668 5.01914928568093 5.30855160224257 5.13380182091005 5.33897177532485 4.90707725927221 3.68597798013218 4.50287425353138 4.49573640581732 3.6594768103493 3.64449147127718 3.28394674383503 4.31941586005815 3.82639767831929 4.34941588346119 3.37524768848652 4.37440997118188 4.87999106132171 5.18082433797119 5.18013622566456 5.37382445052114 5.37163168557669 5.18017926568355 5.17800707506095 5.17436540147692 5.16617206150863 5.01213999337519 5.0076014881574 5.40243487841106 5.24265283413016 5.54852905630578 5.65896789860811 5.64455944573303 5.65855559388616 5.67659536430937 5.66131877422972 5.63516580107363 5.61476022498853 6.01693413993386 6.80615853339948 7.20825665904057 7.3540290047361 7.31662756499049 7.14239973905888 6.60592331485841 6.40980069685041 6.44337938255619 6.46784545378787 6.20122447996514 5.8558053421544 5.68074697936756 5.02863528610466 4.96752895553614 4.93594781365043 5.0863920780936 5.16485347708034 5.8401764198369 6.10511951989522 6.26536804371101 6.35313131424837 6.35261425152388 6.37510257424701 6.352409335868 6.30572141119018 6.1821431232786 6.02278650097155 5.11463235275995 5.07502312170048 4.74822796637539 4.86526059531025 4.85907399245194 4.92596145065226 4.97510977644882 5.0056548435611 5.02258654290698 5.03876730897526 5.04066185627051 5.03871674078475 5.03444914048433 5.0175100683318 4.99398937555082 4.9459284164418 4.87324849177974 4.76823745514809 4.57260669761319 4.19570774293714 3.93067442178522 3.32890522937866 3.22719374888248 3.18214965540318 2.70535314885596 2.24808886205252 2.1999959923261 2.18394251653462 2.12929715741408 2.10318442531687 2.1008159093632 2.06762333060881 2.09534484899718 2.09087929547706 2.11140037667024 2.10915891884614 2.12436799112545 2.08976306951678 2.12523764352244 2.12523764352244 2.12523764352244 2.15070009200656 2.13773624652958 2.09176937764043 2.00573755006291 1.83967198482823 1.31716041236113 1.18863131428362 1.1852092040405 1.1852092040405 1.19866090925533 1.20812436848043 1.21102171140352 1.2205335807423 1.21723916422445 1.21416191772699 1.20746882552878 1.88860444971401 3.4155660386804 3.88113064559912 4.95923859095633 5.26055995806506 5.50357207690325 6.30611159428567 6.60532731438463 6.5383156975837 6.98711715277027 6.84561219599583 6.67069265218143 6.72522293463387 6.79820013534551 6.81858224729049 7.2296011552766 7.52125044712816 7.55695043004229 7.45552544630848 8.00732769422232 8.8352620010028 8.78466104994921 7.97333030148383 6.86389120958626 5.41623368543945 4.81993720882276 4.79530799292097 4.77436420240211 4.81278589280961 4.8202732319458 4.84282533189641 4.89689340824433 4.9259664144147 4.93241906232435 4.91971291628911 4.9153924462214 4.93342873483531 4.96751579735306 4.91628487800934 4.86095472962981 5.73062935248589 5.85314955153324 5.88886225282863 5.90189366316055 5.6301645055142 5.92524150407757 6.9206002341879 6.8614457007862 6.95297492741638 7.26122463003899 7.26343795125598 7.19014386319506 6.79074638591483 6.17703969400108 6.07732171156879 5.7788215177973 4.94761742466501 4.92541253488955 4.73630118571607 4.75305781219154 4.26752077689892 4.29757416033153 4.3185494835786 4.32991820081572 4.34916366048037 4.34811277983523 4.35870121362479 4.32899720645708 4.27248654625904 4.09665402224182 3.41484312400376 3.25406467685668 3.19041457259214 3.02886550764043 2.60247402304241 1.63607328277543 1.16956164723596 1.17896074745293 1.1861410900589 1.195354491936 1.19541226589871 1.19453215233672 1.19609721975229 2.04323063325371 3.15168320470364 3.45692712460819 3.49958525850498 3.5174568532449 3.52842719288903 3.48421888037645 3.50047197920256 3.50592452372665 3.50148674157299 3.49057930365834 3.48053608524427 3.46337249725066 3.40894881587137 3.20226796518669 8.42050704074425 10.5601755984478 7.38283348313205 3.91454984403717 6.35248818998909 6.18996496128418 7.80136049714435 9.6176870418851 8.04985707630739 8.74519532505316 9.90280160721009 9.05466367119504 8.83614867834781 9.50899696570936 7.59520964542996 8.76763516445636 11.0774579871508 6.67991969613455 3.38857291956478 3.23256955953784 4.41855101842273 4.54901846259497 3.70761375025123 5.14442927969947 5.85895151030423 7.64788647951492 7.84236067891851 7.38884931279923 6.80432884520201 6.07115771477952 6.16497435097743 -9999 -9999 6.12336854353649 -9999 -9999 5.74935147046176 5.84289014239375 5.60241441199593 7.3071698064098 11.8398989265982 11.4208981977793 11.5932820193737 11.4738548064549 9.68556322869429 10.3726167860582 9.7335958442524 9.82477458065638 11.2075160211082 11.0941760093052 11.5665714279517 11.4761059232766 10.5220200668354 11.0433045243147 11.7424126059699 10.9111477605599 9.63525355246853 9.59823334809918 9.66972601891618 9.68547878986984 9.68104958722335 9.43548431272263 -9999 -9999 -9999 -9999 -9999 -9999 -9999 -9999 -9999 -9999 -9999 -9999 -9999 -9999 -9999 -9999 -9999 -9999 -9999 -9999 -9999 -9999 -9999 -9999 -9999 -9999 -9999 -9999 -9999 -9999 -9999 -9999 -9999 -9999 -9999 -9999 -9999 -9999 -9999 -9999 -9999 -9999 -9999 -9999 -9999 -9999 -9999 -9999 -9999 -9999 -9999 -9999 -9999 -9999 -9999 -9999 -9999 -9999 -9999 -9999 -9999 -9999 -9999 -9999 -9999 -9999 -9999 -9999 -9999 -9999 -9999 -9999 -9999 -9999 -9999 -9999 -9999 -9999 -9999 -9999 -9999 -9999 -9999 -9999 -9999 -9999 -9999 -9999 -9999 -9999 -9999 -9999 -9999 -9999 -9999 -9999 -9999
-9999 -9999 -9999 -9999 -9999 -9999 -9999 -9999 -9999 -9999 -9999 -9999 -9999 -9999 -9999 -9999 -9999 -9999 -9999 -9999 -9999 -9999 -9999 -9999 -9999 -9999 -9999 -9999 -9999 -9999 -9999 -9999 -9999 -9999 -9999 -9999 -9999 -9999 -9999 -9999 -9999 -9999 -9999 -9999 -9999 -9999 -9999 -9999 -9999 -9999 -9999 -9999 13.5138294213575 13.3909891431779 11.1675122332104 8.01564545621995 6.94054854936469 6.90863872711433 6.8740564972873 6.76435605410464 6.57738360486477 6.24149691822057 5.85656162569829 5.69736556712807 6.15140460841593 6.64478052762795 6.71771752747708 6.72036962689033 6.69202703320465 6.68583238149619 6.68544231122683 6.58992534282846 5.87171568761049 5.80670207430417 5.71931518610653 5.59299139135013 6.03112149989109 5.90240538630085 6.20650627921106 4.87501724813947 5.1859371717042 3.84655638382839 4.43911634083136 4.44411883056603 4.68241555873789 7.61262948467372 5.69919822527222 5.20020552884567 4.62247887191068 5.28212561861859 6.60455861134143 6.81894418902302 6.67909980938673 6.61688728122353 6.58206624125404 6.69510167425895 6.65541769853169 6.42604121081929 6.29642039757181 6.45307633421891 6.68238268880466 6.20364342390305 5.45039614449626 5.27315406335791 5.76080195840231 5.77920417830398 5.48618870662543 5.87647175433874 5.47215688695437 5.52100508530535 5.55317960426252 5.60371080911113 5.64052614962647 5.67927761875415 5.70094461628055 5.74216595829273 5.73187017826722 5.65422777846147 5.58649438458518 5.5701937973737 5.59558680192903 5.63795833444256 5.6808130933273 5.72892607713166 5.73843019930929 5.72466852259585 5.68850538199533 6.40619887854676 7.34581281477566 5.67199674731685 5.76128233954465 5.81572955454034 5.84449791477122 5.86844041944156 5.86995970707005 5.85725310742984 5.8282772047706 5.7939541223115 5.78397863036476 5.7664710065868 5.76561736815539 5.77550120651647 5.76458529945847 5.79137915410862 5.78067767842509 5.78104862023062 5.78777974737514 5.76616306698255 5.74032073059661 5.70055011905417 5.60857988308525 5.53151280658895 5.29819004454779 5.35656593567142 5.28888564870431 5.24733592974444 5.25856475173999 5.26129531909429 5.26145109168241 5.39319799340709 5.07913653365572 5.30773275164125 5.20422241474567 5.20099919024343 5.18830293191415 4.88356646232765 3.2803637267514 4.54791772565409 4.98057385255618 4.58131213792835 4.33554360817992 5.01196153878939 5.27077709507376 5.37438321797281 5.51528567713425 5.50576276351639 5.59892818735999 5.37074239876086 5.55012327108663 5.59075740286688 5.49565314917794 5.42076477988529 5.53416476828612 5.60795736249872 5.56248038892038 5.67135403922148 5.69469492399173 5.72058043998435 5.71687351766339 5.70198207504 5.68735946241132 5.67179043541804 5.75791118514813 6.8964665258654 7.25342445370463 7.33093416422729 7.40097864377985 7.36215149533164 7.31011990178195 6.93709189078192 6.46644770424366 6.49901537919632 6.63066969130253 7.08828807699754 6.30797203517008 5.68401851392518 5.21673523145444 4.94098845762025 5.07499525967836 5.02273871335052 5.00213510170674 5.79105609906693 6.03044357514334 6.17865937830245 6.29874602074164 6.36953367042406 6.40484553344421 6.40903596143083 6.41388277552581 6.34628235786113 6.21739786543622 5.71465007675935 5.22240068605474 5.32522631369326 4.59492013242342 4.75337657787254 4.86440541125049 4.93281417936975 4.97557996779668 5.00797147456311 5.02763118408982 5.02226541652562 5.03212466542438 5.04204453414796 4.98621086156645 4.99574200229912 4.9470959746234 4.86811981916615 4.75445043789611 5.03044623071591 4.61071673748827 4.31482935668499 3.2070571386071 3.23327731470299 3.12227860731069 2.38421054583334 2.24650914150594 2.20948364558269 2.13529480175798 2.10515633144768 2.06178109914005 2.07837688930707 2.05405923337882 2.0519467485699 2.08628810097906 2.08743285141945 2.11503880049076 2.11284752132154 2.11066785336694 2.13275944265776 2.15323393178521 2.16460911361255 2.16460911361255 2.14850821433345 2.10085608720744 1.85974490015782 1.34255754262241 1.21538887195647 1.21180994976928 1.2117503024929 1.2117503024929 1.21823473526942 1.22218714090274 1.22059451539459 1.22001962050641 1.2179060587306 1.20316384685378 1.2332529185783 2.40301803207153 3.57238437114852 3.93985946143419 4.772025758644 5.17691011897725 5.33790736703826 6.10608197376672 6.18721929181241 5.89989231059949 5.97568339252288 6.65049463534864 6.41825417094891 6.10634636274174 6.15903487689256 6.50421490060993 7.22226944994736 7.45966317636388 7.42699823497027 8.18614297392691 8.94742931720428 8.81040606971063 10.1893625332997 8.16574725470796 7.52743403405523 6.80031208821356 4.91035355782191 4.86546769360445 4.8264890803685 4.82048622765347 4.82016398697704 4.85505676852116 4.91653672135309 4.91443499400611 4.92595697629024 4.93965767576555 4.8115158024554 4.83499107058012 4.22566994070582 4.58229638470095 4.66218394499115 5.5338914683571 5.69484725292099 6.16985161074859 5.68705699199406 5.36337078735403 5.88777538410402 6.52569187454185 6.88408090924198 7.09511309230211 7.39040473373008 7.4174744824885 7.30952279628942 7.07668762810003 6.37086246572521 6.24221204036378 5.99729984758373 5.86325299283444 5.55188967086286 4.96295302502566 4.75645877838819 4.40280613268712 4.30970273587198 4.33041392008164 4.3462543217235 4.36132129476825 4.37261089163395 4.38321107824095 4.35362769396926 4.31710179155926 4.13936948658889 3.32715873252229 3.28799017965642 3.18709848365753 3.04160537120832 2.2130214268497 1.65263758149899 1.19175460284967 1.1916978189216 1.30470882703805 1.30448985927382 1.37898293112641 1.37760090245466 1.81767379331782 2.60693632468381 3.28475956333949 3.49650996048718 3.47030785949708 3.53048269395591 3.54687077596912 3.52811310108739 3.49339704517704 3.53551781628549 3.5025528380238 3.50145340799044 3.47654236309114 3.36040731175006 3.36041125172316 5.79418508197133 10.5320347480395 7.73652270022965 7.72018744555142 7.26258329357925 7.55442674036983 9.87108127729191 6.55601471598713 7.31713457154045 10.7479761817618 6.6460154970655 8.24785963347762 11.1777380285305 9.78888949542473 8.8804893740525 7.75908418736112 9.97979930867169 10.8695987777551 7.22597610287004 4.44818248481985 3.32270985200918 3.55141486882841 3.63199929090793 3.69854034268956 5.13187324640473 5.76505764141086 5.78769331687194 9.61512343609487 10.9028978541177 7.61719092151762 5.94861644838542 6.16492028951123 6.2010143606911 -9999 -9999 -9999 -9999 6.09230627214372 6.08272310890706 5.79212066873573 7.46116614741419 12.0389606266871 10.738965787144 11.6405064195714 8.57523632801478 8.09420943194464 8.15004581107633 9.5890807865902 9.81630524897959 9.20919193722036 9.32918204513022 9.4783005103797 10.2629833020348 11.3699748898908 9.51569337626833 9.2861611446515 8.943744470361 8.9690689820194 8.83986524306473 8.8582223346324 -9999 -9999 -9999 -9999 -9999 -9999 -9999 -9999 -9999 -9999 -9999 -9999 -9999 -9999 -9999 -9999 -9999 -9999 -9999 -9999 -9999 -9999 -9999 -9999 -9999 -9999 -9999 -9999 -9999 -9999 -9999 -9999 -9999 -9999 -9999 -9999 -9999 -9999 -9999 -9999 -9999 -9999 -9999 -9999 -9999 -9999 -9999 -9999 -9999 -9999 -9999 -9999 -9999 -9999 -9999 -9999 -9999 -9999 -9999 -9999 -9999 -9999 -9999 -9999 -9999 -9999 -9999 -9999 -9999 -9999 -9999 -9999 -9999 -9999 -9999 -9999 -9999 -9999 -9999 -9999 -9999 -9999 -9999 -9999 -9999 -9999 -9999 -9999 -9999 -9999 -9999 -9999 -9999 -9999 -9999 -9999 -9999 -9999 -9999 -9999
-9999 -9999 -9999 -9999 -9999 -9999 -9999 -9999 -9999 -9999 -9999 -9999 -9999 -9999 -9999 -9999 -9999 -9999 -9999 -9999 -9999 -9999 -9999 -9999 -9999 -9999 -9999 -9999 -9999 -9999 -9999 -9999 -9999 -9999 -9999 -9999 -9999 -9999 -9999 -9999 -9999 -9999 -9999 -9999 -9999 -9999 -9999 -9999 -9999 -9999 -9999 -9999 13.4171637161687 13.0697625827054 11.7520984777326 8.93635761298961 8.3673412089465 7.42931096313289 6.90385116778542 6.81349512049168 6.68396812864189 6.46026409594099 5.8846195193372 5.84469511995515 6.43017981875347 7.16573145507663 7.49414981516909 7.21875770406119 7.22618548287771 7.22999620112852 6.8860084622717 6.75108239068775 6.51985099530954 6.3102023189465 6.2564393153162 6.16548356740303 6.42022322852377 6.25497867104762 5.85676223952566 5.49809722578983 6.0202622905148 4.62636364662224 4.65036832352231 4.65373617350396 4.7693235148953 5.76393552515939 7.14420459971985 5.61755724934577 4.72027061419534 6.13293997238047 6.68486757120913 6.68501867506634 7.30250495787495 7.28525036132682 6.76464629801642 6.60635524236271 6.68295917014525 6.44671345768834 6.53348628495861 7.03609134283646 7.19618413947036 6.65771679681092 6.89379676580785 6.84210405236834 5.96570737336465 5.97763987282045 5.48259834641383 5.44808890984892 5.49384394974983 5.55060097272991 5.5805126085493 5.61086326146239 5.65194860138607 5.67815231357477 5.7096271468387 5.73111906973253 5.73321818894404 5.67441258884752 5.62472399640928 5.60565434964482 5.61872960385623 5.65203501475366 5.67486525694291 5.71008037278533 5.74139948898677 5.71603879188775 5.66250263783492 6.50691715758922 6.70058901526646 5.74027450343602 5.80933758562392 5.85162173513489 5.87520943768446 5.88718984622212 5.87284445111144 5.84430021855016 5.80237905243799 5.76283605856563 5.71724912240753 5.71153164314688 5.70894384018506 5.74110285847177 5.76772717803695 5.77261414266226 5.79040389038707 5.78575144912543 5.80115059620608 5.78900813007182 5.77853128736549 5.74162789832642 5.68008993496049 5.57248723681861 5.56294774933393 5.47781715120531 5.45130786052009 5.37984076537113 5.38634659148021 5.4407326827021 5.4820410644211 5.42325078481324 5.58457424897878 5.53363426021926 5.38076121117278 5.38271985358666 5.26066798001844 5.44213146476567 5.17710701090586 4.67215325323153 5.28976352075237 5.23463315890532 4.82534901144622 5.36655085282544 5.5084058586151 5.50975258685192 5.61236500613052 5.68280310916779 5.67669435421313 5.5917650513751 5.68953697002114 5.6558234285693 5.67745415092403 5.6678007743427 5.65537786423443 5.68511864562586 5.6776929114936 5.72345793935312 5.73032023761803 5.73432684337498 5.73126664539054 5.71448182021593 5.67872417873555 5.67515027090927 6.09548759592828 6.90099969285825 7.407106710602 7.34877148798879 7.35698275729462 7.38716630896834 7.28883049667852 7.05677084275351 6.87135739045743 6.4445771611485 6.60211078515534 7.1109023860472 7.01947234141493 5.9942331737224 5.85821005569093 5.50067911186864 5.01927825201651 5.04074531690518 4.96881693598906 5.64572454953223 5.98751059797602 6.08087790082792 6.24940013523354 6.33804587150463 6.39559117404379 6.42167272009892 6.42738199160575 6.43831999407827 6.35127199307692 6.23564850219778 5.86602264538336 5.28639876076822 5.1367216364116 5.32594559836611 5.62166979518218 5.69185602399684 5.73519950585776 5.75980166720012 5.7820659427353 5.78350174287813 5.79257248599369 5.76308634172497 5.74344445740609 5.69320716441051 5.62806198970804 5.49870064231815 5.43293057751407 5.01849074107977 4.72330666648907 3.94759519054213 3.22074716107531 3.2340763820643 3.07853688411273 2.26919020565401 2.22769047721863 2.14194555463524 2.07062999227712 2.01053251533695 2.02938156831842 2.02391375529914 2.02179537864983 2.01440829490291 2.01237440446894 2.0834791702268 2.08139754634929 2.07932606950658 2.11886345962199 2.11673394475259 2.12785862260058 2.16183904492621 2.15969354825029 2.14429031528349 1.9844943300363 1.69183215261099 1.22964975176449 1.22964975176449 1.22597208745211 1.22591079500875 1.22591079500875 1.22795566534595 1.2246607267762 1.22737310304872 1.22167019279096 1.21857874681161 1.20683116071836 1.23685577132773 2.88460242830116 2.28235405487551 2.8748246368714 3.78400302044423 5.1460475501635 5.23847371485211 5.2822618639572 5.26308402511911 5.35115518215586 5.87375709863527 6.71949335558283 5.76836066814444 5.0524755949278 5.00565202880524 6.08266013990025 7.27335757483196 8.0271946447343 8.23175629036098 8.56811043077873 8.89812238825475 9.68011601044337 9.91674081095643 8.84103743769729 7.98849358829836 6.92543472511424 5.83470322962773 4.87317302193973 4.84770620412511 4.77295867845676 4.80812540023568 4.83704407708453 4.81143788905247 4.84319001770817 4.79313430468242 4.81949572299995 4.7274505824807 4.56306275940627 4.11956220872538 4.13305763594169 4.78684811687985 4.91138618868852 5.28010426189507 6.03776931481784 5.40506680613372 5.25234915435807 5.91759692751012 6.36424680454823 7.12917404568845 7.29887157936117 7.44609245015294 7.45798515532166 7.43205217119969 7.4097332235154 7.24704547025697 6.84848155819325 6.28922453250667 6.25193916779806 6.15832844588387 5.89840229704544 5.48074866300019 5.30858025991302 4.35034653363693 4.37964173560591 4.40250425871458 4.41588234490771 4.4240177882636 4.38149113708338 4.37895864264752 4.32076332969104 4.02658509208531 3.33895247179755 3.29151209339432 3.1863814015783 2.95632094089315 2.14034934244513 2.25943799090164 2.80855715018338 2.80779618418294 2.95870730151567 2.90154008707764 2.68781930802572 2.61204049576155 2.92765622254095 3.12477035293737 3.35571810034693 3.48296991374279 3.48913200278198 3.54287831608744 3.55977662655187 3.57068736447191 3.54577952450841 3.53926370903765 3.95000410358885 3.42709133021035 3.46884729907161 3.44345446384075 3.33615657404357 3.35507843300018 5.99353819402592 10.7065776031585 9.37770036423901 10.6798495700433 9.03427185236379 5.36393251383163 3.24274254942873 3.07823608107399 9.79499978744975 6.64581043326746 9.92880673447133 11.2074629588073 9.10443172700429 8.53450514974187 9.11645063102335 10.9944448547016 10.8259914027697 7.24117548062586 4.91030519703146 3.4665645264231 3.51817430746906 3.59802867878523 3.68571016508057 5.7807535061491 5.47603690169541 5.9003542386398 10.1210159423386 9.10331216115974 7.64456361855053 6.76220212030475 6.10740628278195 6.17528616412569 6.22258021223411 -9999 -9999 -9999 6.23850450134741 6.15502860947035 5.87110492931988 7.58452331558386 10.1846323550875 11.0062973444781 11.6975520035688 10.4607624198307 7.32356136919396 7.45328340333689 7.38530366474003 7.4601536969534 7.61614491063214 9.12997552882962 8.55089049643943 -9999 -9999 -9999 -9999 -9999 -9999 -9999 -9999 -9999 -9999 -9999 -9999 -9999 -9999 -9999 -9999 -9999 -9999 -9999 -9999 -9999 -9999 -9999 -9999 -9999 -9999 -9999 -9999 -9999 -9999 -9999 -9999 -9999 -9999 -9999 -9999 -9999 -9999 -9999 -9999 -9999 -9999 -9999 -9999 -9999 -9999 -9999 -9999 -9999 -9999 -9999 -9999 -9999 -9999 -9999 -9999 -9999 -9999 -9999 -9999 -9999 -9999 -9999 -9999 -9999 -9999 -9999 -9999 -9999 -9999 -9999 -9999 -9999 -9999 -9999 -9999 -9999 -9999 -9999 -9999 -9999 -9999 -9999 -9999 -9999 -9999 -9999 -9999 -9999 -9999 -9999 -9999 -9999 -9999 -9999 -9999 -9999 -9999 -9999 -9999 -9999 -9999 -9999 -9999 -9999 -9999 -9999 -9999
-9999 -9999 -9999 -9999 -9999 -9999 -9999 -9999 -9999 -9999 -9999 -9999 -9999 -9999 -9999 -9999 -9999 -9999 -9999 -9999 -9999 -9999 -9999 -9999 -9999 -9999 -9999 -9999 -9999 -9999 -9999 -9999 -9999 -9999 -9999 -9999 -9999 -9999 -9999 -9999 -9999 -9999 -9999 -9999 -9999 -9999 -9999 -9999 -9999 -9999 -9999 -9999 13.3287706572099 12.5037436164418 11.1554818270502 9.14983033354792 8.96772682917172 8.48254369880316 7.58924776901276 6.96390551939973 6.86599816104954 6.70616667835607 6.89755343746224 6.66348710080264 7.18435974782001 7.55923943638309 7.64913837984952 7.66897664695173 7.56662468774348 7.64560107740813 7.60214955256741 6.80884886689096 6.76679457835377 6.63328236848232 6.58443598563738 6.51088584107728 6.43106310901097 6.38770148195277 5.56613473236723 5.59562685844889 6.27992629374743 5.19037058241702 4.74529408006521 4.76766527303339 4.80141640645365 5.2620954096851 8.71040358801598 6.92746267372124 5.98407071147409 8.24149114829499 7.39550938539451 6.69223796384828 7.12334703188167 7.12217391739736 6.63044170921538 6.72659679250459 6.50954359435992 6.4370783523805 6.53763691595027 7.15181488372426 7.115588584136 6.62831908258443 6.98473717380453 6.88074069833844 6.14237476241293 5.99222967466396 5.49671637107678 5.46193959344863 5.51626519858925 5.54547506100259 5.55902534087198 5.58801188636224 5.63013898848912 5.66537049668825 5.69574429066534 5.72133566970276 5.71414746438652 5.67273059151386 5.64064742202493 5.63325075602645 5.62344474950383 5.64615941303691 5.66260742160041 5.70214224767689 5.72062703862249 5.70160345435387 5.63664567631778 5.60431896528981 5.69955561430327 5.7947980773114 5.83576662496773 5.86591264926833 5.87061766536724 5.85579552254704 5.83060718625951 5.781476950851 5.69230609283477 5.65185379913219 5.51404163322517 5.48957251720826 5.592316294872 5.69107078720596 5.73421663652875 5.77329799188401 5.77522284396875 5.79473553453578 5.77592111943943 5.78166333783564 5.77693785572577 5.75000176206804 5.68975922459779 5.63804876546238 5.58562513605362 5.51194499975361 5.49935912667731 5.55763900677505 5.55862397894672 5.55862397894672 5.5448058350679 5.54527144173868 5.55957080742078 5.53040626728509 5.477744750736 5.42324047494754 5.47591056659764 5.51983263554065 5.46329079949527 5.26184328746097 5.54413065408837 5.52738015580323 5.21982859909004 5.5469397302359 5.54899518916225 5.6433214131507 5.67957158951862 5.74729928933117 5.72533603573281 5.74967988577868 5.75776836938114 5.73969033681865 5.75226640804637 5.71874349117902 5.71711166635699 5.72512375533589 5.71796612285688 5.73726583153317 5.73863923271478 5.74383857948388 5.73839505016736 5.70589752211491 5.66451541529762 5.66372810666747 6.09510822233296 6.57531098804747 7.32962153222984 7.3713130114824 7.3328287267943 7.29460065790265 7.23147621175963 7.14934991294518 7.07265175732938 6.83982757204225 6.87791224274723 7.1982898836124 7.27804684580233 6.12481532416869 5.92627670359713 5.79273557339219 5.18336406165086 5.01117448241938 5.03506897070666 5.45129648445101 5.47056006526718 5.92537832358388 6.15962150861332 6.28542003035499 6.40776294073426 6.43209046096794 6.44912268538746 6.45028798374713 6.42606678843401 6.40136794084976 6.39056934053347 6.14371487289563 5.69898031386034 5.85968982310337 5.97062875802003 6.04219994700034 6.16694543535908 6.62711456711363 6.62505619700825 6.62504095640503 6.86509347851636 6.84208843387326 6.84892868449061 6.75720621900906 6.55550241879835 6.34238663161941 5.93474007004725 5.40082615138775 4.37668988433726 4.12123983857739 3.22626196624913 3.2177039084427 3.00766694713385 2.27281243868433 2.17931532941046 1.94731641376366 1.82945094047717 1.84683979201964 1.8539151312248 1.84873426494429 1.84700912417367 1.95512054140383 1.96645119536607 1.96104294874174 2.03512001824442 2.03512001824442 2.03869088319806 2.04529619241839 2.05307336021538 2.10692834348806 2.11108476999881 2.06323938689772 1.69799542596984 1.23881727952189 1.23875389119253 1.23498435598282 1.23498435598282 1.2312320666359 1.23116953106899 1.2291319347701 1.22242332122356 1.21868135523563 1.21861940328537 1.2142284870775 1.20383302752574 1.94892941437149 2.75645088928921 2.75307579471813 2.76277995091971 3.1725770005803 3.45148779132704 4.86695247385235 4.99740247868446 5.17686630788482 5.26814983277194 5.88132982080603 5.71898356632262 5.01072741198225 4.82933020279105 4.80609398372669 5.49405859875465 7.25115030386838 7.05636706490425 8.21227354407037 8.26059967712131 8.80800334131143 9.51940422158769 8.82345577415436 9.03376343946351 7.49541597518836 6.97945542939323 6.593315146922 4.82393319872333 4.75933336644749 4.56880092561881 4.60091100771437 4.62472604488427 4.66051336457405 4.49937426571848 4.52086666493336 4.2144761878575 4.22627444349473 4.11371565602367 4.13673691889487 4.20717636116186 4.67692680060036 4.9279514457029 5.0854070234318 5.18742705429455 5.26890539615857 5.34766260680025 5.8962767313671 6.75586037609719 7.19433004528083 7.37355430549706 7.45652571258027 7.47539408249419 7.50102795048361 7.50775980557941 7.50579339466645 7.38139600819885 6.86812322624928 6.87525932925805 7.10881324723661 6.34360975040768 6.17242648222094 5.99254203343941 5.43734176717781 5.34505942819201 5.80350445096182 5.81090788210363 6.04831595473138 6.03852415066317 5.4120245725306 4.39353371635524 4.0184340860299 3.3331753849073 3.27201830291592 3.28754027816852 3.8620780951329 3.53262387995055 3.59727120279691 3.29760107625149 3.39861315191926 3.41866590628092 3.38459052832111 3.21337093593796 3.12705917155431 3.26121299856447 3.36231336270076 3.42794116901104 3.47906591018697 3.51620754052169 3.54853970271011 3.5675407854562 3.58128501547354 3.56241007370809 3.55133486782381 3.43315740505877 4.15411200333352 4.93314625203737 3.91181249883879 4.03264032285764 7.46226700150374 7.92969737474716 7.43242994039694 9.81502249751338 8.34849126737228 5.80306658469811 5.64848116066939 4.84618203185866 5.98654758045911 9.87975554414905 7.53194285143211 7.74217270350748 10.2829340228041 10.6458722618532 8.1791061282792 7.78902424357112 9.97094660788815 10.561400071462 7.27636476888822 6.53682742875548 4.39904328548072 4.50292316416878 4.33146831915731 5.14834648147046 4.71913268791949 5.23512124032601 5.83569577038298 7.65423579576813 6.7267141597048 7.52030297883189 7.69458484892878 7.75311806397889 7.64325860255243 6.53458223811195 6.27316055394432 6.35309422854637 -9999 6.30058676971458 6.24508269470899 6.71239394090174 7.647490194809 7.3363715303007 9.80337629693432 8.08579068069888 7.5307767359229 7.58463716624382 7.61285240576624 7.67093031062628 7.87360747555929 8.70631840851529 8.83623057732789 -9999 -9999 -9999 -9999 -9999 -9999 -9999 -9999 -9999 -9999 -9999 -9999 -9999 -9999 -9999 -9999 -9999 -9999 -9999 -9999 -9999 -9999 -9999 -9999 -9999 -9999 -9999 -9999 -9999 -9999 -9999 -9999 -9999 -9999 -9999 -9999 -9999 -9999 -9999 -9999 -9999 -9999 -9999 -9999 -9999 -9999 -9999 -9999 -9999 -9999 -9999 -9999 -9999 -9999 -9999 -9999 -9999 -9999 -9999 -9999 -9999 -9999 -9999 -9999 -9999 -9999 -9999 -9999 -9999 -9999 -9999 -9999 -9999 -9999 -9999 -9999 -9999 -9999 -9999 -9999 -9999 -9999 -9999 -9999 -9999 -9999 -9999 -9999 -9999 -9999 -9999 -9999 -9999 -9999 -9999 -9999 -9999 -9999 -9999 -9999 -9999 -9999 -9999 -9999 -9999 -9999 -9999 -9999 -9999
-9999 -9999 -9999 -9999 -9999 -9999 -9999 -9999 -9999 -9999 -9999 -9999 -9999 -9999 -9999 -9999 -9999 -9999 -9999 -9999 -9999 -9999 -9999 -9999 -9999 -9999 -9999 -9999 -9999 -9999 -9999 -9999 -9999 -9999 -9999 -9999 -9999 -9999 -9999 -9999 -9999 -9999 -9999 -9999 -9999 -9999 -9999 -9999 -9999 -9999 -9999 -9999 12.5007768904242 12.0664202962943 10.4173006388092 9.13082794985229 9.03957828651853 8.71655889754927 8.45617872412636 7.70158881314343 7.62340734258901 7.5941096447171 7.53687891225762 7.43066800043538 7.61702179949428 7.70588186428479 7.73806562547575 7.75801528708313 7.77160064839424 7.7525203631141 7.73274208071745 7.63760290890178 6.97603448099724 6.8235698085328 6.75433817749201 6.72645278274658 6.62289417926449 6.54423526167565 6.08439384837795 5.47267766255255 5.66939705628978 5.36927432554995 4.8809918890808 4.8922762941522 4.8099686624554 5.40256820957926 8.78596783941547 8.54033091769859 7.56286482080248 7.72407995136695 8.26891588379088 6.6497387011879 6.64494139403328 6.74682708567659 6.559382971403 6.48000310587804 6.43420950803333 6.36697310023546 6.55407644644216 6.87173121472823 6.29115501423559 6.02235707952679 6.11747660024273 6.21001545335399 5.91609760156886 5.76250135788854 5.90334948475775 5.50348736549576 5.53275130033675 5.98170104238132 6.17848151379558 5.68175192985401 5.60356798857493 5.63813442769016 5.67736041380697 5.67956761957345 5.6654239719909 5.64579794986513 5.63609269071554 5.63781093746026 5.62585674157099 5.649512746043 5.65464845999379 5.67490190312754 5.70231061862424 5.66307445997691 5.57910776954824 5.59504870468893 5.73967842261392 5.80148030682143 5.83889555236055 5.84194071430026 5.81605329461517 5.74428077015384 5.67530504920862 5.57311261578227 5.44063449106362 5.32907717132177 5.33424405547285 5.51284500398119 5.55718867643016 5.63512101694389 5.70785834719832 5.74293132176815 5.76683231936031 5.78613683078056 5.77586938623003 5.77127736876199 5.74789003024901 5.73055224169817 5.67889285620354 5.61939133553122 5.57145110147583 5.50948399438207 5.52634818131196 5.53268043520178 5.43979658914898 5.44729488846304 5.53290091237253 5.59038989619792 5.52972570574258 5.50495339048606 5.51319130447881 5.55462669647587 5.57858212829298 5.56035545982972 5.55432521888085 5.42322086248203 5.6389906251323 5.66287591158549 5.49371344546284 5.63246274741053 5.70152182465141 5.73440524224287 5.77216332905553 5.78766924711077 5.76045904410615 5.79891412077801 5.79358024338112 5.77184772037159 5.75389765914188 5.7238659230696 5.73867348527664 5.73143678207926 5.72277634569126 5.72082941715256 5.72570170057191 5.72723743188409 5.70901514066889 5.69709655497356 5.63996096599893 5.6236429267902 6.22910465069512 6.36710058972895 7.22009086549591 7.29227780339546 7.28223015895041 7.25552550975203 7.80214073243936 7.26182575061524 7.15800520526263 7.11211791523063 7.13617807201483 7.27977033347589 7.29608310042021 6.24544042234092 6.02962590142318 5.8986142789928 5.67781985875095 5.04412121852341 4.91083104279138 5.28823459786987 5.38982187110688 5.49337899790977 5.66882780856803 6.17694340626679 6.34150461277123 6.41438276116069 6.42742442894747 6.43846492050274 6.45172630415006 6.57573692648788 6.9137453623716 6.84116997322704 6.92073715378894 6.93050757781951 7.00225907210926 7.14492185082303 7.14106550686578 7.16249305187023 7.16438102143447 7.23051673938991 7.24376061417362 7.21957544103165 7.15569062871845 7.0934797378572 6.69863224572145 6.31877195514659 6.05317191583257 5.31997452616285 5.22088801094472 4.74009641814313 3.77551082026248 3.17408103053298 2.89722971526071 2.26121299311077 2.15920555566884 1.96455079031522 1.86411394185346 1.85912029242006 1.8672227393462 1.86203076511898 1.8653587481658 1.86366250300214 1.96931966313946 1.96931966313946 1.96931966313946 1.97709929981436 1.97530734063757 1.98109986020713 1.98714718074538 1.98613057961214 1.98602341933739 1.69597894823103 1.23762847860023 1.23389407075364 1.23383015223392 1.23376654205734 1.23370324448287 1.22554185863707 1.22617585823207 1.22177095577829 1.21795821653912 1.20760012175567 1.20935311140121 1.20389406626526 1.23053374738796 1.95635902382647 2.29382981212031 2.76336027495173 2.76689180807733 3.17827077491674 3.35090244400616 4.06091101734884 4.55652869525868 5.12704902444538 5.51014242737435 5.05663326559977 4.96976076411205 4.66181496733463 4.11822486609209 4.47429437307447 4.71196328804022 5.60424972046353 6.37857144532419 8.19736633322444 8.22601233117492 8.85235580957381 8.76883415396213 9.05747799512808 9.02238235618855 6.89459417910365 6.95138977729303 6.30953176900554 5.40798092085889 4.39537495181587 3.97131680290516 3.98734189643582 4.01565439855274 4.03378173250867 4.05586958046138 4.07502044821895 4.09750823697409 4.11920833415759 4.13421039193636 4.1986910296535 4.6704485413938 4.93050691871678 5.18335122998078 5.25688091858281 5.26569971129909 5.31692484278354 5.90886531445289 6.14907927681613 6.84799975530109 7.27947970485361 7.37857595042893 7.43355493409606 7.4516740530123 7.51894533924296 7.5440558892876 7.54652178091764 7.55222203155044 7.37057553942309 7.10210660250731 7.12030147826007 7.25024075534444 7.22451467521946 7.03382817907257 6.439914425084 6.34528285690435 6.36251591015901 6.45920631878 6.44736412430811 6.429066716679 6.24901493330003 6.06468397592694 5.66256416992425 4.58556883386237 4.51226008271503 4.78023528738313 5.03715432866713 4.41575749507389 4.32832035454327 3.99121919087619 3.53761466164462 3.54464116380124 3.53352089927307 3.48755884960258 3.44828186292853 3.4614622854378 3.49347660391678 3.50856764695784 3.5322079052485 3.56162966145125 3.57084066492423 3.57406202953059 3.59140328262753 3.57477207101176 3.5258048587157 3.53801948623307 3.43260831266648 4.31127463306695 7.96229181819369 7.92632854329272 7.95530267197497 9.39499767889286 7.91311012896153 10.2875613720983 6.27445063994908 8.26863941675555 9.21719121073317 7.75650931943199 10.373471791717 9.76003977743299 11.2494686327628 11.2633666998908 11.1985629757822 10.4951528080225 7.04771217883415 6.49441569122521 10.1418130814112 10.6921824997829 9.19880652376848 4.42800955022504 4.48825720013517 7.24001253576945 4.67944988545508 4.37970812004096 3.74833020214306 4.69581934199094 5.83922841841438 5.98957431311787 6.04285877278108 7.32078578392072 7.70327837376229 7.83297107909259 7.8717622952629 7.10763087698139 6.33539354566272 6.37577755526625 6.36310937866284 -9999 6.31249547264989 7.0652476628039 7.69709996605351 7.79174426437355 7.73621388939214 7.64669168726326 7.70649459869316 7.77457002173211 7.56301974463801 8.03573550042558 8.10897965643319 -9999 -9999 -9999 -9999 -9999 -9999 -9999 -9999 -9999 -9999 -9999 -9999 -9999 -9999 -9999 -9999 -9999 -9999 -9999 -9999 -9999 -9999 -9999 -9999 -9999 -9999 -9999 -9999 -9999 -9999 -9999 -9999 -9999 -9999 -9999 -9999 -9999 -9999 -9999 -9999 -9999 -9999 -9999 -9999 -9999 -9999 -9999 -9999 -9999 -9999 -9999 -9999 -9999 -9999 -9999 -9999 -9999 -9999 -9999 -9999 -9999 -9999 -9999 -9999 -9999 -9999 -9999 -9999 -9999 -9999 -9999 -9999 -9999 -9999 -9999 -9999 -9999 -9999 -9999 -9999 -9999 -9999 -9999 -9999 -9999 -9999 -9999 -9999 -9999 -9999 -9999 -9999 -9999 -9999 -9999 -9999 -9999 -9999 -9999 -9999 -9999 -9999 -9999 -9999 -9999 -9999 -9999 -9999 -9999 -9999 -9999
-9999 -9999 -9999 -9999 -9999 -9999 -9999 -9999 -9999 -9999 -9999 -9999 -9999 -9999 -9999 -9999 -9999 -9999 -9999 -9999 -9999 -9999 -9999 -9999 -9999 -9999 -9999 -9999 -9999 -9999 -9999 -9999 -9999 -9999 -9999 -9999 -9999 -9999 -9999 -9999 -9999 -9999 -9999 -9999 -9999 -9999 -9999 -9999 -9999 -9999 -9999 -9999 12.2822000792397 11.1511622419272 9.22230434834752 9.1142982023381 9.04676323945805 9.04478910546746 8.98202832173858 8.86916181204583 8.34304429097997 7.84698687622651 7.79027840212258 7.7714486117808 7.78155944824732 7.82700827823649 8.27941478796259 8.30337647751034 8.29734974368795 7.84867922463781 7.82083049207289 7.80874126938331 7.54009491844161 7.53294539001656 6.7722366189008 6.66652734141054 6.48248660698553 5.70976715906093 5.73938238017833 5.15609472831352 5.18516283592389 5.20011587751335 5.86783780025403 4.90531582472339 4.80435476202206 6.14139172443528 8.72561401502666 8.76172902315808 8.3580705359389 8.48068956030464 8.60449620712771 6.59176165071229 6.56408219316907 6.69620048735567 6.66601187877991 6.4398706963825 6.24917078960177 6.35055203993995 6.34182447653332 6.84393069194155 6.32419163017121 6.1002526905169 6.15669935960362 6.00763695909863 5.45177946792931 5.95424778461659 5.9546912190621 5.54588258182908 6.00050937323046 6.01641336179201 5.68259054194533 5.6944258963445 5.7049831408506 5.63678384257662 5.67101991539393 5.6737134583892 5.64846757277245 5.62608212775149 5.60994768845246 5.62782266213482 5.60856945419258 5.62841188818512 5.64673527668339 5.64073544122071 5.67327591152789 5.66102317572957 5.55056098550535 5.62187610058212 5.75433440683302 5.78989435060969 5.78976674697562 5.73480299538413 5.62576012591541 5.4779313195735 5.3799116716159 5.27406725038816 5.03166684554106 5.12028718812456 5.08626044116354 5.9702089891112 5.5863762651895 5.67575844948214 5.68591366440379 5.71817484354424 5.7286286450105 5.75660878333452 5.76419336933878 5.74013993262074 5.71453949469852 5.68906665988574 5.6119227622265 5.55486896779058 5.48639919092935 5.4189302721169 5.42615828934736 5.42558889807409 5.51407961247674 5.53194984895471 5.52767085318168 5.44100730071302 5.43848658579525 5.57963230960684 5.5810986528465 5.52851767348192 5.61164980766114 5.60329386665155 5.64617027131811 5.61466316309387 5.7089306178242 5.72992061708498 5.57921482268548 5.78426548160397 5.79274457288128 5.79274457288128 5.78944427578891 5.80456951178093 5.8109617639675 5.80744595443281 5.80762047443689 5.75804266410725 5.73645783610791 5.73155032074503 5.72826984820106 5.70385216757708 5.67994927689031 5.69053030375596 5.68345316004193 5.68051486362167 5.67500270528186 5.6463870084814 5.60466986267899 6.0042375554377 6.27210572256223 6.3694425701213 7.00301247655088 8.36658682478355 7.33865777003961 7.88198231547044 8.47785810296599 7.77430344994683 7.61615806682269 7.17956089768635 7.25298352246349 7.32582010843944 7.35406574003047 7.12967134039816 6.19423257644288 6.03879771608786 5.77705007547321 5.10310898704202 5.10287609723992 5.25255770702394 5.42350647442702 5.50694655147639 5.54496786109858 5.9752961215009 6.23664677696705 6.33520221348009 6.38151433083703 6.39696365731145 6.53372905366289 6.88251316612893 7.08609507106884 7.20134527512723 7.20118909661037 7.26646662150142 7.29012992209467 7.33116840389095 7.33177381227104 7.32761806104575 7.32708613542009 7.33396929540298 7.31341960736724 7.2739921699732 7.17954977153879 7.0763530792477 6.52466038700713 6.20083969493161 5.93731529920491 5.4389745660467 5.41556866219926 5.24160611971094 4.88251870353048 3.69785494765062 2.71330992808665 2.26227174954559 2.20145206023755 2.07930369129343 1.88081405175324 1.87735094787331 1.68997151627588 1.87314662275273 1.86778938985662 1.86087418931281 1.85918615028213 1.97551238254258 1.86132143461408 1.86711848656588 1.87245999774059 1.69330998228301 1.69257736701921 1.87321279884688 1.6928405290509 1.35960135297636 1.22828824069147 1.22828824069147 1.22282952561041 1.21903689422711 1.21897333764344 1.22063813036678 1.21513936021982 1.23276763335711 1.7134992944396 1.71686528680908 1.71073233814824 1.71073233814824 1.95641947588919 2.20282180246352 2.71113665450246 2.9872637107952 3.27321446253956 3.36343938237382 3.45720580146259 3.88628751050777 3.56635927165547 4.1142908942328 4.95945915978177 4.91989610131633 4.31805005040965 3.54063083856895 4.08648039288559 4.73169889521049 5.12271704084047 6.66090690422487 8.02837299099695 8.25657187950886 8.19261757842203 8.85929234448483 9.35204161651063 9.50426420177318 9.00656312115554 6.9483171528821 6.94092356750756 6.58482563633479 5.06248600162524 4.44656247476392 3.95340794541224 3.93570139296819 3.98599668684707 4.03183560972116 4.06128041671206 4.15818457678992 4.62103955639569 4.64522780455803 4.66054072039583 4.90924429810785 5.07369263809327 5.08370800660682 5.24826707670464 5.31599080751256 5.35725721710917 5.38557552031598 5.95270308273393 6.30811646843725 6.97591480706953 7.19214157694369 7.32623594760857 7.41678366470643 7.44162852541285 7.53494044280764 7.57593962338408 7.58135206039931 7.60856350255973 7.54838999795756 7.543010552057 7.4739285226947 7.47102251418731 7.5060617374363 7.28776221319046 6.74118153557927 6.64152806926798 6.69625845270016 6.68755952190129 6.65371283226047 6.62779672017622 6.58586768815387 6.4286601546227 6.1647847088415 5.47811114355442 5.27038698105303 5.38187633847305 5.37299256232076 5.13606097619394 4.55860508809521 4.36267556324203 3.66329932536021 3.54662644984982 3.5605321685319 3.57089023740657 3.55922750504469 3.55162897478251 3.55454549365913 3.55743529722032 3.57341345661343 3.57817517969816 3.58717798201888 3.59029277898075 3.59570975758013 3.59460288812263 3.54994989948197 3.89884939933971 3.87624814640069 4.84207222907227 7.26646801746115 8.03454210958516 10.9726256307104 11.1797525264245 9.50833747593471 6.34954094146523 6.17851616742104 9.92155819845861 11.075967482201 11.1702437666876 11.0329618007126 11.283574043664 11.3036444268931 10.2184126148009 10.579524582382 9.72633947476181 6.68609542676304 8.90668842084931 10.2455485357581 10.5042421720157 8.642701533648 4.25967611999935 5.18624755031274 5.44079952304135 5.57897816116695 5.15653373552935 4.715810704678 5.85540922585852 5.91607460324226 5.91899181112595 6.04951222174137 7.78419435183624 7.67330844026418 7.70595160572252 7.91148976490732 7.97836316168504 7.17895084597672 7.22469507379519 7.09818509814241 -9999 7.39508334257544 7.3481177465639 7.32454832891505 7.28363294057839 7.15077341537114 7.22811691809667 7.28732867362706 7.30153392862005 7.71814837153208 8.13263947261274 8.11848176540297 -9999 -9999 -9999 -9999 -9999 -9999 -9999 -9999 -9999 -9999 -9999 -9999 -9999 -9999 -9999 -9999 -9999 -9999 -9999 -9999 -9999 -9999 -9999 -9999 -9999 -9999 -9999 -9999 -9999 -9999 -9999 -9999 -9999 -9999 -9999 -9999 -9999 -9999 -9999 -9999 -9999 -9999 -9999 -9999 -9999 -9999 -9999 -9999 -9999 13.1286470351317 13.516076967364 13.1994133862674 -9999 13.143881867577 13.2556147967003 -9999 -9999 -9999 -9999 -9999 -9999 -9999 -9999 -9999 -9999 -9999 -9999 -9999 -9999 -9999 -9999 -9999 -9999 -9999 -9999 -9999 -9999 -9999 -9999 -9999 -9999 -9999 -9999 -9999 -9999 -9999 -9999 -9999 -9999 -9999 -9999 -9999 -9999 -9999 -9999 -9999 -9999 -9999 -9999 -9999 -9999 -9999 -9999 -9999 -9999 -9999 -9999 -9999 -9999 -9999 -9999
-9999 -9999 -9999 -9999 -9999 -9999 -9999 -9999 -9999 -9999 -9999 -9999 -9999 -9999 -9999 -9999 -9999 -9999 -9999 -9999 -9999 -9999 -9999 -9999 -9999 -9999 -9999 -9999 -9999 -9999 -9999 -9999 -9999 -9999 -9999 -9999 -9999 -9999 -9999 -9999 -9999 -9999 -9999 -9999 -9999 -9999 -9999 -9999 -9999 -9999 -9999 -9999 11.4320989417012 10.5838050651308 9.23995384270117 9.16592338513892 9.14255122607979 9.17052597549283 9.17529630562252 9.12706448436467 9.06229243146785 8.98173408898011 8.81098355652851 8.61695002218419 8.72445501769921 8.79144524379782 8.7912365612829 8.7479092686216 8.7571806622459 8.67430040388187 8.54861664979981 7.85035471231987 7.82864467813907 7.50957958678566 7.28390720776226 7.58457952719344 6.72983466772459 5.76077483370935 6.93741469962768 5.45903602132984 5.18156372816989 5.38781679387829 6.22485830352647 5.88152387226171 4.90715025879818 5.87137086101943 7.16322057358197 8.31364923459213 8.6475161365963 8.68827150031776 8.63428027377379 7.16560493323533 7.94545515099639 6.45444421833578 7.86209730325701 6.39608865172981 6.26047275905154 6.17836426618715 6.23974733091738 7.30878129284163 6.40363004077115 6.27141831501308 6.76900217240544 6.87933138665046 5.2656036577586 6.03014155888918 6.0325995436819 6.04917908835269 6.02743284492107 6.04447387892519 5.68900752737942 5.59143625277959 5.62495403719362 5.63291068709339 5.63976600031657 5.65792386961323 5.62640892003229 6.04105500797403 5.66881767267924 5.58035046335212 5.57754821968382 5.61154553640551 5.61935060409789 5.6154615492076 5.6156340672125 5.58455854152221 6.08887121435258 5.60097555749308 5.71858603729561 5.74862854286113 5.67914493070315 5.50477703199329 5.37315554772006 4.87453493744305 5.15008269133306 5.01429626956201 4.6377069217888 4.80297735423938 4.96900900064675 5.33040430902225 5.60750691857848 6.35743976478466 5.68025851767337 5.68845985677735 5.70745042440694 5.71299383458061 5.70362467944708 5.69712459760214 5.67310425719751 5.59835492755589 5.53887515030464 5.42713112771465 5.38075447095996 5.38143045641277 5.40902799256531 5.47477247249854 5.49936531373905 5.50013954168936 5.41907431078514 5.40951172679343 5.50222411210719 5.52500271253762 5.51709135285318 5.52411785695232 5.54721674797157 5.62029457967667 5.70658826372703 5.68532413071657 5.63024357840849 5.71036104396786 5.61667225019364 5.79942944785968 5.82475298316049 5.80754127565814 5.80001034809123 5.83584947729612 5.82027977861436 5.8057799540428 5.77090718382354 5.73312800766918 5.72307582184775 5.7088211430582 5.6769247261391 5.63843404160397 5.63980585789206 5.62777540873554 5.63158600777425 5.61160491961023 5.61476682594597 5.60581135321556 5.56621760886016 6.95959227109581 6.73868300067694 7.32537053563105 7.29084584441103 8.56734733586087 8.95886349235264 9.16551104610047 9.08418710212371 8.97244308808025 8.41234878476815 7.66678961758704 7.2708308472447 7.32733221370064 7.37067651482492 7.33343843348442 7.19644217632025 7.00820796030991 6.64300862557947 5.99363104712257 5.3272713692546 5.38772517025557 5.42442434733159 5.50789006112078 5.53581499171178 5.51574542058317 6.0918724812331 6.28626828391493 6.32344098050224 6.4731794469945 6.98319720838783 7.10920920552342 7.2039947084259 7.22034612014381 7.2883546616277 7.29609650571297 7.32782916161963 7.35864094315761 7.35772028955581 7.36881606112191 7.33495827369896 7.34799606765325 7.3347871576703 7.30420207924863 7.12112033688311 6.93615812437745 6.36170606914421 6.20077122623324 5.55305228139158 5.56919443763155 5.53621222056568 5.47617422012708 5.26395545228815 4.77395458375681 2.75132001187819 2.25300062781682 2.22132571999468 2.13520746355129 2.00348653581064 1.88402708217103 1.88462831134118 1.69655347073866 1.87078843849912 1.86540842490222 1.86010950858376 1.85840782999916 1.86287943241512 1.86787378324893 1.68994107824789 1.68966032892412 1.69155972780792 1.69307523663259 1.85944278851284 1.98326182149484 2.20539645568741 2.64813098618928 2.6481710221476 2.64457735446442 2.6474018479318 2.64096462445771 2.86467465917116 2.9554125725343 3.08717807904946 2.94785566817593 2.94031525640743 2.62335863136833 2.93480255628629 2.99648698694019 3.17312165263805 3.28553581700837 3.45279729263823 3.48790411429803 3.49194237915153 3.49252162670858 3.4765311326512 3.47152049546457 3.46668075514282 3.45000275788406 3.44229322789867 3.41996277824527 4.72095059732083 4.85816558745492 4.80315502200597 7.58989086530246 8.24848543543745 8.16123530725012 8.72656830076792 8.67606535154662 8.3154883901519 7.90704061554563 7.31468499884727 6.88665122913882 6.46909227956565 5.09772922325703 4.78379332730418 4.21420457594277 3.6269208754832 3.73132121546129 3.92774073700078 4.0686721977449 4.97027039931866 4.83750342268368 5.00855819127415 4.8724326601334 5.0472304274779 5.16055996383837 5.16492173541574 5.24370723350834 5.29754023259805 5.47082425252367 5.47591247260832 5.92936208326243 6.190914631781 6.41465798512164 6.52761626657138 7.2351926997288 7.35813975701549 7.36950016213197 7.39078576729415 7.54528359902756 7.5655841665318 7.60211850474094 7.64065881583047 7.63442196070228 7.61052687948585 7.6291465520736 7.64796782695368 7.71259211311021 7.61407459201967 7.52317686135391 6.95423964191428 6.82663011255982 6.81515096864586 6.78998467681575 6.7056514871704 6.66588891447085 6.54858298781113 6.30652693917729 5.71130819522889 5.50753475464389 5.47172501116931 5.45215260603901 5.37594887595734 5.11679933636522 4.38676564374098 4.23820902392798 3.60795301611854 3.50815820876239 3.54391322463084 3.56426533840229 3.56763812350018 3.57521622783559 3.58189613588257 3.58823337596025 3.60030602496093 3.5989611186684 3.59729072621321 3.60141839117217 3.59265090759459 3.58008171670545 3.53409456570377 4.14435544264129 5.82457240102882 8.03598454809172 11.1715164087063 9.31759099891914 9.15585909608665 8.48176981706829 7.46363269024908 8.71461779637635 10.4122481545117 10.7419174205435 10.8692144986704 11.3266114516658 10.7231851484739 9.93484639539794 9.03016150008711 9.2394625717725 9.94182470601652 6.76133609645 9.83310580776315 10.2058784149062 10.0078346386109 6.38060404382123 4.39863425578908 5.42937980604749 5.51923808487164 5.5686892554391 6.33623552572026 5.72644244885811 6.3817663390391 6.57598665497174 6.62306562215976 5.92891051301979 7.78773792586726 7.54317895660735 7.45756538024465 7.70322577763411 7.69746744113288 8.08548853213515 8.13423228857068 7.44757761418078 7.55528685484386 7.5564189989268 -9999 -9999 7.43079051441567 7.41439561472398 7.39165170496273 7.40734805616661 -9999 -9999 -9999 -9999 -9999 -9999 -9999 -9999 -9999 -9999 -9999 -9999 -9999 -9999 -9999 -9999 -9999 -9999 -9999 -9999 -9999 -9999 -9999 -9999 -9999 -9999 -9999 -9999 -9999 -9999 -9999 -9999 -9999 -9999 -9999 -9999 -9999 -9999 -9999 -9999 -9999 -9999 -9999 -9999 -9999 -9999 -9999 -9999 -9999 -9999 -9999 -9999 13.5692942751954 13.1326644819081 13.0707279153009 13.4833112334624 12.9519945949215 12.5788767764121 13.4719150483725 12.9257507428973 13.2121561228633 -9999 -9999 -9999 -9999 -9999 -9999 -9999 -9999 -9999 -9999 -9999 -9999 -9999 -9999 -9999 -9999 -9999 -9999 -9999 -9999 -9999 -9999 -9999 -9999 -9999 -9999 -9999 -9999 -9999 -9999 -9999 -9999 -9999 -9999 -9999 -9999 -9999 -9999 -9999 -9999 -9999 -9999 -9999 -9999 -9999 -9999 -9999 -9999 -9999 -9999 -9999 -9999 -9999 -9999
-9999 -9999 -9999 -9999 -9999 -9999 -9999 -9999 -9999 -9999 -9999 -9999 -9999 -9999 -9999 -9999 -9999 -9999 -9999 -9999 -9999 -9999 -9999 -9999 -9999 -9999 -9999 -9999 -9999 -9999 -9999 -9999 -9999 -9999 -9999 -9999 -9999 -9999 -9999 -9999 -9999 -9999 -9999 -9999 -9999 -9999 -9999 -9999 -9999 -9999 -9999 -9999 11.435201756574 10.9071825442692 9.31950165344856 9.28040755025274 9.27039240440433 9.2695219027017 9.26107435384453 9.26805836837719 9.25686330730629 9.20302997864018 9.14959863700908 9.08137643623549 9.02395258820092 8.96055326735735 8.9098782249588 8.83410369624717 8.81467962216877 8.8451811890094 8.69561285102924 8.69080233905788 8.32601366568274 7.76179902944997 7.67997722378435 8.23682176888802 7.53458074068767 8.3032922442506 8.5382099734715 8.62410249662593 8.82487771455518 8.86271923602725 8.37942289427764 8.25757769694844 6.81660613276981 6.81222546144002 6.75108205054938 7.51692957220901 8.68561058015749 8.60166662635758 8.27743872823526 8.05698973945222 8.54425009741781 8.43826160252389 8.44204146120407 6.90810879101066 5.874062314905 6.00801905916905 6.09202324035613 7.61696242076713 7.92405519543558 6.37912978406752 6.33477091471611 6.04039796198267 5.50785402793793 5.60766476404206 6.06504549279548 6.25190983790752 6.2338960634473 6.04031665582571 6.04408438290099 6.04464500719922 6.05510450652169 5.62021859437948 5.62331324264703 5.63511894539541 5.7211231881192 6.23269678323368 6.81483975403626 7.38024543217132 6.93547119595705 6.05822648080196 5.67237532502652 6.48685868192584 6.70059023981873 6.99063838895478 7.07134739765484 6.05654768937738 5.68173794419935 5.68925343788756 5.5196759274008 5.14747327026173 5.13926062940405 4.65223876922637 4.63562381309824 3.94153048136674 3.94123660068344 3.9288451570979 4.96444777330942 5.42040306837266 6.32935473001261 6.33641727810496 6.36213437372466 5.63544573056456 5.63031738322609 5.62668969453042 5.5867618971639 5.60637270160341 5.57652063800559 5.51443448695542 5.35539713735083 5.39768185628003 5.33390486744185 5.4262631867734 5.45008292540501 5.38040837153511 5.35927628102296 5.22529587541012 5.37969368011476 5.36924684101372 5.38064565528979 5.39762486172647 5.37424606200693 5.39278060902208 5.53245566514165 5.59973371517969 5.62582684685348 5.69202702153808 5.70868420456457 5.67237575703606 5.61751625575115 5.76625512296497 5.84649735018261 5.83027606764981 5.81376039511823 5.83201677684424 5.80191925793081 5.76586823869709 5.73357614335483 5.73223802834978 5.67852860441559 5.64681884512833 5.64019573030761 5.61679681306271 5.58550420390319 5.58077552263863 5.56131986764947 5.55421489823415 5.53199330724043 6.24397162111256 6.3824440776722 7.39535304204872 8.05227721633966 8.04589143846434 8.1961196029362 8.70281321130392 9.08121241002972 9.23486463164366 9.21328509113643 9.19904846011098 9.15345911068384 8.88755030701033 7.39063363032421 7.32825669641387 7.370082676847 7.37741321145712 7.31109514555192 7.09788424942972 6.68587513223946 5.99951523408106 5.43520293334379 5.46372261676418 5.48285230982403 5.51014834577783 5.52567581715783 5.48638149674437 6.03937145761634 6.22525104677852 6.38876535204438 6.89750563815603 7.00572042482772 7.09909445139134 7.17583085524115 7.22315946255306 7.25845135199681 7.28287950223336 7.28422533301212 7.30781352682159 7.31820048404043 7.31817522263921 7.32490767614146 7.31603870841846 7.3152984450139 7.22058183567472 6.93313789588892 6.5536391144576 6.32854725102824 5.71853375859687 5.60995126452773 5.61591599213137 5.59598839597939 5.57240808700764 5.48625856516281 5.28248333803316 4.51479882162628 3.26450515893845 2.212017731366 2.12837620246289 2.0742774665636 1.88557913386514 1.70236622518787 1.69748555421116 1.69115609597886 1.86624774082456 1.85920985294747 1.85759673052594 1.86164078581726 1.68444545539545 1.68389491914959 1.6908879352373 2.1750236109042 3.11163788048577 3.05442221427202 3.37052338781268 3.37066150082236 3.45445226608192 3.48676761843693 3.41846037573295 3.34907636255466 3.39931424656057 3.49350735019389 3.45339302098333 3.38666607483709 3.37694980442109 3.37046838953375 3.30918231444626 3.30337840223812 3.29395058476592 3.42575309798494 3.46996182338057 3.51305542875142 3.50604948781554 3.50597202790937 3.50526804447438 3.4874112486913 3.44939529507814 3.51004207170417 3.47828891350181 3.44991077938432 3.45063218324891 3.92456371011796 4.25844674011826 4.23997552865358 7.46849928644857 8.16884402329382 8.49953844870068 8.33832606829055 8.32799568102204 7.35173118473003 6.75232661715693 6.67903130866845 6.02135803399703 5.72743038625373 4.25418111820569 4.02598712309574 3.82200827903992 3.62145890695497 3.32051048749266 4.2819679126279 4.6429688837916 4.72936274471383 4.93826534676673 5.17688566726471 5.10368250770457 5.18201505054277 5.26977708971167 5.24963830675578 5.29198381496204 5.44152953917231 5.88824478913665 6.14135836526653 6.14972159147229 6.41514979728679 6.48039710084507 6.56855651658889 6.7273467025596 7.27176444412499 7.28707111869947 7.30436178044946 7.54175433697999 7.58052253740548 7.61033811404238 7.62933848456848 7.67166882066361 7.65787007324765 7.6959893981185 7.78077017071321 8.19319102886356 7.80482134528307 7.76434741818021 7.58906680711432 6.87936842742667 6.87065218372087 6.82733727894565 6.7564367738945 6.62128254628741 6.52537733819594 6.36930984065857 5.81256979627872 5.6121284207205 5.53856240885256 5.46789359182531 5.34914845779466 4.89946212671056 4.37378130308718 4.21854260743441 3.9052002888828 3.4746031548751 3.51896793910391 3.54437119868161 3.56153845263084 3.56884177313722 3.57903714342506 3.595642206232 3.5985281135618 3.5974284577452 3.59643829232157 3.58202381016067 3.54608953080412 4.7743031172515 5.31675886133191 3.9122751760111 6.00703813568967 7.9627746375579 11.3081527570124 9.0142147074018 9.73168651091245 9.84258164835166 8.59446913130498 8.8377325384415 10.2494816330378 9.83067420980935 10.6933536789522 11.0471498612559 9.64025159614714 8.77500728459051 7.75037445150303 6.84680846873854 9.37036270972757 7.60836349823888 9.83007724797663 10.2423896012501 9.18406559849166 7.82130654761165 5.38189836009686 5.43966931250688 5.53127439928831 7.2340787515813 7.28635068959887 7.36903357890184 7.48611121704436 7.3117082597631 7.62421334265555 7.44233109687822 7.58257445178059 7.71502132908596 7.32068324611666 8.03074643328477 7.31808424446035 7.66727705093179 7.6331637558964 8.11177489652584 7.4259134827331 7.55533979451709 -9999 -9999 -9999 -9999 -9999 -9999 -9999 -9999 -9999 -9999 -9999 -9999 -9999 -9999 -9999 -9999 -9999 -9999 -9999 -9999 -9999 -9999 -9999 -9999 -9999 -9999 -9999 -9999 -9999 -9999 -9999 -9999 -9999 -9999 -9999 -9999 -9999 -9999 -9999 -9999 -9999 -9999 -9999 -9999 -9999 -9999 -9999 -9999 -9999 -9999 -9999 -9999 -9999 -9999 -9999 -9999 -9999 -9999 -9999 13.2675875839096 13.2476999203371 13.4960126566723 12.5806465111483 13.5089643180324 13.498655700992 13.1279022484027 -9999 -9999 -9999 -9999 -9999 -9999 -9999 -9999 -9999 -9999 -9999 -9999 -9999 -9999 -9999 -9999 -9999 -9999 -9999 -9999 -9999 -9999 -9999 -9999 -9999 -9999 -9999 -9999 -9999 -9999 -9999 -9999 -9999 -9999 -9999 -9999 -9999 -9999 -9999 -9999 -9999 -9999 -9999 -9999 -9999 -9999 -9999 -9999 -9999 -9999 -9999 -9999 -9999 -9999 -9999
-9999 -9999 -9999 -9999 -9999 -9999 -9999 -9999 -9999 -9999 -9999 -9999 -9999 -9999 -9999 -9999 -9999 -9999 -9999 -9999 -9999 -9999 -9999 -9999 -9999 -9999 -9999 -9999 -9999 -9999 -9999 -9999 -9999 -9999 -9999 -9999 -9999 -9999 -9999 -9999 -9999 -9999 -9999 -9999 -9999 -9999 -9999 -9999 -9999 -9999 -9999 -9999 -9999 10.940422505759 9.82757146051248 9.35042734199507 9.34371874787646 9.34041986339929 9.33096130198835 9.43737811253754 9.26568434443478 9.25069736938686 9.21796729126691 9.20924770288829 9.15353959199381 9.07039152391643 8.94597171559136 8.84366410754773 8.83170284764796 8.8619521135285 8.84079073803216 8.70003745144101 8.56599463905703 7.7869638093758 8.24224905446027 8.74871864419103 8.85384721524933 8.85434361244447 9.38517923435868 8.85233974548299 8.70471411443397 8.83315195625566 8.85928301647825 8.8556360191624 8.82790204273747 8.79980600325401 7.08034322716506 7.71598278548712 8.59710870990579 8.51699222521214 8.3298364203508 7.83561628550387 8.50072147643204 8.37882734588137 8.24505220166386 8.00615363069438 5.57346379736156 4.76823632289565 4.26501268832549 5.63861666839862 7.65469988285144 5.9187889815013 5.71618607038577 5.30928667059185 5.47988198633456 6.03198796108956 6.24698424176359 6.34663951273086 6.34623696972861 6.3379830248047 6.21879022419131 6.34623114529015 6.24715445750056 5.68124471211386 5.69132332703452 6.05945409886072 6.064828451729 5.7110885323215 6.54172649567406 6.94827674130911 7.40215719452988 7.38948108574651 7.2597574509192 7.16329253440134 6.37403082644715 6.93349892530076 7.18068501767358 6.31599686306893 5.64763999398677 5.58076815017876 5.39608589311475 5.21468321131384 4.98567895086128 4.97654570783665 4.79380130798808 3.9265164993544 3.80347170001193 3.91614782787437 4.57892591432277 5.431653376712 6.47102418436354 6.47403377878423 6.46627899501654 6.32681633738798 5.53536279947298 5.47565145020136 5.42406305655933 5.41066348462579 5.38829406928109 5.43013504327504 5.24670170748584 5.16949135339634 5.23387478392527 5.28479681400121 5.40757906806188 5.32221524181524 5.19256845799972 5.13649443267146 5.29606750637041 5.15047240218767 5.07733248549011 5.10012798895223 5.1145725690962 5.35779772985086 5.37476070829511 5.49292468245439 5.58075187255413 5.61835604081891 5.6536657872972 5.72130632979157 5.70570933191112 5.72360822875275 5.8073072403809 5.81491760032873 5.77131662926807 5.80296861897877 5.75875501813072 5.70442228322667 5.69661925497194 5.66617068116143 5.61520543528277 5.55978924016721 5.56721782109738 5.49160305788607 5.49070370908995 5.49260410312076 5.50450604888734 6.21614886173024 6.44880563703346 6.65220540237039 7.97131075423931 8.14423912750916 8.25900059349361 8.36472767514001 8.3839337674026 8.85276946099579 9.21716348201007 9.3020512622381 9.30478337451061 9.30639538118624 9.26576190292762 9.17506037236443 8.86376115550671 7.32541139025124 7.37234912166242 7.36481813451176 7.31728614677466 7.13878452396041 6.59469415335743 5.64211766228389 5.51102885560299 5.52482558521325 5.52332328800696 5.53533017590123 5.51747917920928 5.4594745350388 5.99628482221011 6.31988715022614 6.93498317563339 6.99978876321596 7.19585744983366 7.20099298113396 7.2531575701051 7.17005517749943 7.19646281341246 7.21179403997118 7.23474717309195 7.23967238462189 7.24755675183573 7.27050828446542 7.28128994488108 7.29763082962205 7.26783924472122 7.19029509225006 6.9104615946827 6.37557299910611 6.04517491633579 5.61126847401839 5.63035719275915 5.63258543157266 5.63667499917338 5.61274433391478 5.57408288801254 5.43391189490134 4.93090803861933 4.25160140769849 3.87384699857639 3.17921380718435 2.11411792499973 1.99068712679902 1.87586598477533 1.69337998008894 1.6882616613732 1.68315489710993 1.85627275093005 1.85625098967597 1.74223838169423 1.41927568366054 2.37486393754675 3.01754347290456 3.32394733365759 3.33464087747981 3.50322390837696 3.5897157187709 3.61812041948021 3.62256364397595 4.21095810475796 3.59685513070292 3.55550754413295 3.57205626694193 3.53801682375116 3.49734162590528 3.50457607185175 3.46220484087837 3.44837108755745 3.49422176239855 3.48393733859783 3.52616944071513 3.52819530185003 3.51637278754449 3.52308913058482 3.52003079729233 3.50759095787719 3.51660153015585 3.49122073116869 3.47388220477771 3.46020786399468 3.47865060280334 3.45533144565398 3.4552583158942 3.410719841317 3.34495947576635 5.23039811332369 8.30523803445463 8.30980158756466 8.36786831372183 7.80220088399621 6.47651219538026 6.29029357311407 5.9488023674566 5.89227443127676 5.10323298738686 4.12169359490593 4.10690323442795 3.95376234093631 3.92274913081725 3.80863899606754 3.86092581216047 4.03068693186041 4.60070646438609 4.90968962375361 5.0613333690541 5.13025036060466 5.19452381543169 5.2377319959636 5.3455901866971 5.37649021426918 6.08516896002464 6.11018578672553 6.12070083345178 6.27249964943559 6.25029113806994 6.46654192187612 6.51213831785301 6.58173463903291 6.61793586746971 6.61907001843805 6.63986346375054 7.11691739159279 7.53039939474774 7.54616118624713 7.58841654921531 7.63004004117861 7.68414882316275 7.69911448230866 7.74751908816183 7.71813048293062 7.79043900059726 8.62439642562532 8.85431477156077 8.60304603680839 7.38673465006513 6.86735226983751 6.81720984860256 6.73278785657508 6.57747823788388 6.43484488776697 6.2148571140047 5.83331710845733 5.65928540661729 5.57128229417907 5.46269242281155 5.2572844849664 4.86265887936305 4.30740034385688 3.91938188720236 3.46399795788568 3.48253861705424 3.51500044831115 3.54131413110723 3.55047299508363 3.55772975080949 3.57670240135348 3.57683228929958 3.58377229855735 3.57443431609938 3.57231081717107 3.51263652965328 4.35973964924209 7.75339042448795 11.0223933723253 7.59287526804561 7.94309925407665 9.72058411294552 10.5082007082203 9.74775307738097 10.1863453630971 10.3704635111093 9.75019050422651 7.4917029253038 7.85824885172472 8.81767418667622 9.70566732212392 10.6624210222374 9.94483325750744 8.91195408863004 8.71899409737876 7.15219511992065 7.2269247774025 8.48832230588261 10.1838690561478 10.0754963176582 9.22349124799652 7.93472581583363 6.94723167443518 6.93704393414172 6.38264984577271 6.65365003621275 7.4076866076612 7.42877699399869 7.44864897553807 7.5471376808266 7.59507532583686 7.62521567665917 7.55039154423867 7.81524293521963 7.71203282285211 7.78161867881126 7.9831419964853 8.02931179068047 8.02734191951507 8.23870439834184 8.28537517006532 7.86279941646709 -9999 -9999 -9999 -9999 -9999 -9999 -9999 -9999 -9999 -9999 -9999 -9999 -9999 -9999 -9999 -9999 -9999 -9999 -9999 -9999 -9999 -9999 -9999 -9999 -9999 -9999 -9999 -9999 -9999 -9999 -9999 -9999 -9999 -9999 -9999 -9999 -9999 -9999 -9999 -9999 -9999 -9999 -9999 -9999 -9999 -9999 -9999 -9999 -9999 -9999 -9999 12.7480713525048 12.7509464769409 12.719172121783 -9999 -9999 -9999 12.8924486227595 -9999 -9999 13.1688103774523 13.1520597684568 13.2101292558561 13.2707203662913 -9999 -9999 -9999 -9999 -9999 -9999 -9999 -9999 -9999 -9999 -9999 -9999 -9999 -9999 -9999 -9999 -9999 -9999 -9999 -9999 -9999 -9999 -9999 -9999 -9999 -9999 -9999 -9999 -9999 -9999 -9999 -9999 -9999 -9999 -9999 -9999 -9999 -9999 -9999 -9999 -9999 -9999 -9999 -9999 -9999 -9999 -9999 -9999 -9999 -9999 -9999 -9999 -9999 -9999 -9999 -9999 -9999
-9999 -9999 -9999 -9999 -9999 -9999 -9999 -9999 -9999 -9999 -9999 -9999 -9999 -9999 -9999 -9999 -9999 -9999 -9999 -9999 -9999 -9999 -9999 -9999 -9999 -9999 -9999 -9999 -9999 -9999 -9999 -9999 -9999 -9999 -9999 -9999 -9999 -9999 -9999 -9999 -9999 -9999 -9999 -9999 -9999 -9999 -9999 -9999 -9999 -9999 -9999 -9999 -9999 -9999 10.9847024113771 10.9651613296159 11.0220279668157 11.1863942814863 11.3232437189037 11.2852133986177 11.0211708510627 10.1006190914233 9.7417502017592 9.25010137753672 9.22271054199595 9.13620891551553 9.01450345829243 8.91506493368961 8.88800765590045 8.90041816008727 8.88763340405565 8.86453208868591 8.68336932722602 8.2455143381496 8.651502485451 8.8835962680048 8.86455123025607 9.10798077680231 10.7994441053257 11.3919817097877 8.85328967964354 8.86112532294201 8.81489099838012 9.40092029482672 9.09910135469034 9.28130028388484 8.71830277433657 8.63055819804362 8.58976874030202 8.59310618110785 8.49194018919416 8.55137997835432 8.41615222645217 8.35051439478957 8.38786776288084 8.30104930201277 6.02990823207456 4.40800735611528 4.11760841181068 3.94689829471539 4.37619239810742 5.57048149355105 5.87906962498357 5.76905442868649 6.09784098676794 6.28446361313587 6.40292600495988 6.4127868861039 6.51590534867356 6.50267547826166 6.40397645469963 6.45356066295848 6.38522519107536 6.22271009577325 6.24142339675462 6.05983305323906 7.08520982164724 7.08954976650683 5.70512192517736 6.53388860242212 6.77604211715589 7.10934434173316 6.90926396880457 6.76681825506769 6.08856055054785 6.5385418467847 6.59661486637364 5.6294577651108 5.57128990795118 5.39748957361222 5.32898201792643 6.14416831706464 5.67182508209174 5.96995033407439 4.81068474475039 3.92147150673218 3.91250030117628 3.90354654976456 4.57537630958895 5.29794577646957 6.39799008981972 6.25182841818363 6.25903672349677 6.40389695879916 6.48903541399073 6.29147075241595 5.75426026256241 5.09001835517449 5.06428943725936 4.94098342512021 5.15341334080878 5.31772475878463 5.27018366616625 5.29185343170804 5.78253574801938 5.7487698015293 5.13205381998642 4.74494488856229 3.76995459129255 3.89841138506458 3.90469840090971 4.58322165588739 4.96198374224698 5.09385302889033 5.39376459788909 5.44845856351594 5.48266198669596 5.52982232239755 5.65682556062904 5.65363624036801 5.68306250219539 5.71059419708125 5.67865307941958 5.80587437490568 5.76200135901425 5.7609997199633 5.72766954690199 5.61220560290792 5.64899059980075 5.5761806612593 5.56423703035145 5.53116370628325 5.40309942617254 5.37597774077269 5.37495750358875 5.86368130848041 6.27683151633073 6.56339654435954 7.01020473782069 7.20358740221003 7.93388289868223 8.36474692395647 8.40765644865495 8.43378394800489 8.88203258145914 8.89822159732385 9.26759249722849 9.32171121128103 9.30978520988936 9.27242455827494 9.29134131665489 9.30138725294353 9.11963903960729 8.67861157925226 7.3573135306237 7.3707682002364 7.25305729091186 7.02014468236368 6.44951099637788 5.54278751799512 5.55790869465535 5.55726613738533 5.54655292235989 5.53377977357325 5.48791215150194 5.41323330722466 6.16480851416916 6.76526912006346 7.60695255377758 7.82204345993522 7.87243467689998 7.8488906645137 7.87502344273121 7.83570636871064 7.75261364567985 7.59034974126835 7.27001552820015 7.1662809327554 7.17640063699254 7.19550126312498 7.22179133330096 7.23441511124183 7.22997500910585 7.04176162264372 6.40941947245918 6.18843291761959 5.70943586814086 5.61595572167364 5.62694818911426 5.63040995075039 5.62044118928453 5.60079295658977 5.56939793833111 5.45195539492334 5.0746389886067 4.54867182526912 4.35252834719156 4.07267837203077 3.73040950242028 3.66055699421993 2.96011035616704 2.95769518805987 2.95260814811386 2.94780427811422 2.94648774755618 2.87100208386438 2.87004693678434 3.04823801879432 3.14079897754241 3.41474429157107 3.49028093853614 3.73790880306743 3.76186517810751 3.63625977737095 3.64430198660401 3.60939258669364 4.40211914397173 3.60868904378912 3.60828327954707 3.59739034315201 3.58784652873948 3.56806759736257 3.54819253788894 3.53769897983153 3.52342841550339 3.54375886113702 3.53717435228087 3.54805417741817 3.54264918977107 3.54092128986314 3.53911977818656 3.53051997966723 3.51484732499326 3.52378011801006 3.49162110751963 3.48825350370709 3.48814228443858 3.48469624760988 3.47310592924625 3.44726966982232 3.39494052795377 3.40787563436989 4.64868422974899 6.84845001865841 8.11901441959456 6.11496840118527 5.34818755911815 5.12315702275607 5.65971725398099 5.20061773978608 4.98296938034847 3.93074980071889 3.62787865444974 3.75745156254438 3.71297170956695 3.8575474817958 3.89652064944342 4.05036984439194 4.18162628215145 4.37907171746083 4.91865778602385 5.07639718269143 5.29739719898609 5.30406052133089 5.73787620299499 5.7703022455843 6.01490649128427 6.1693845715846 6.26904440672607 6.28431652860882 6.29014167096905 6.35842239234097 6.45754117237274 6.53899147187412 6.58698447866364 6.5763579318307 6.57876300468586 6.6181899212714 7.26850592590568 8.10771861017642 8.21155312913708 7.99576460240663 7.70456101453703 7.63889274638379 8.11074589288377 7.72727750851342 7.76707839685298 8.30217192322563 8.76583226346485 9.76473624240785 9.85424213663826 9.29101483173914 7.77040653152014 6.75874125874246 6.67508859794774 6.45682581154487 6.24031812283196 5.86224537028013 5.8198142083562 5.65505275486152 5.5942180413418 5.47646692157542 5.28241405880484 4.79003327343117 4.22244222174877 3.89851468754674 3.45159385723705 3.49431150794147 3.52056645920398 3.53798439349774 3.54510380713153 3.54224234815609 3.55293459586632 3.56009907524362 3.5615871240453 3.53201519306509 3.47724858032179 3.92324558564753 5.1990450633414 6.96266394402177 8.66234887918574 7.98693665530694 10.3370543442903 9.59038669381627 8.63168937172015 9.69869722427052 9.99408863695798 10.101401287994 10.0453068225201 9.50086999953311 9.02936566850675 7.81689469753385 8.09644111470265 9.95584256513347 10.2349299399014 9.35828498697039 8.75664409195874 5.75186422019866 4.27755944514097 5.91349279046602 9.64840072748604 10.0181953578835 9.32708046640039 9.0347143301636 8.90580381338369 8.04885731401107 7.21081223042736 5.52310442264414 5.57983020515498 5.636857267287 7.47638555913417 7.5611810854494 7.49254294357446 7.60445959229438 7.75011448802599 7.56921930066382 7.89775548339317 7.91321177320098 8.55177661691329 8.62831277980001 8.63475454177653 7.70816919865021 8.38346090215098 8.39512452662629 -9999 -9999 -9999 -9999 -9999 -9999 -9999 -9999 -9999 -9999 -9999 -9999 -9999 -9999 -9999 -9999 -9999 -9999 -9999 -9999 -9999 -9999 -9999 -9999 -9999 -9999 -9999 -9999 -9999 -9999 -9999 -9999 -9999 -9999 -9999 -9999 -9999 -9999 -9999 -9999 -9999 -9999 -9999 -9999 -9999 -9999 -9999 -9999 -9999 -9999 -9999 -9999 13.3776175050686 12.3765602296633 -9999 -9999 12.994211956051 13.1705849647852 13.1867277704656 -9999 -9999 -9999 -9999 -9999 -9999 -9999 -9999 -9999 -9999 -9999 -9999 -9999 -9999 -9999 -9999 -9999 -9999 -9999 -9999 -9999 -9999 -9999 -9999 -9999 -9999 -9999 -9999 -9999 -9999 -9999 -9999 -9999 -9999 -9999 -9999 -9999 -9999 -9999 -9999 -9999 -9999 -9999 -9999 -9999 -9999 -9999 -9999 -9999 -9999 -9999 -9999 -9999 -9999 -9999 -9999 -9999 -9999 -9999 -9999 -9999 -9999
-9999 -9999 -9999 -9999 -9999 -9999 -9999 -9999 -9999 -9999 -9999 -9999 -9999 -9999 -9999 -9999 -9999 -9999 -9999 -9999 -9999 -9999 -9999 -9999 -9999 -9999 -9999 -9999 -9999 -9999 -9999 -9999 -9999 -9999 -9999 -9999 -9999 -9999 -9999 -9999 -9999 -9999 -9999 -9999 -9999 -9999 -9999 -9999 -9999 -9999 -9999 -9999 -9999 -9999 -9999 11.4598664406193 11.5056776164209 12.0938998658976 13.0684790733063 13.2756466638636 13.0390136108529 12.7545864230049 12.1003248177423 10.2722276769479 9.29242857410538 9.07960987671381 9.01634813766436 8.96771002623129 8.89906144683858 8.88410193443888 8.87232072410098 8.81864673560363 8.78951831323493 8.58881309124299 8.70561329935315 8.87704646170598 8.86441244340336 9.35851254244904 11.6858493337448 11.7013508352151 9.52992462830982 9.48564051349424 9.19454428984515 9.32922490819391 9.41462608453199 9.26927375965461 9.28994735414464 9.16441734183163 9.17549012489742 8.59649136068572 8.57193626746709 8.47507043425772 8.45108338303785 8.40953341795887 8.26746654488471 8.17854851725821 4.29047604479163 4.20461690758664 4.18733743821998 4.08681255921043 4.11264582374658 5.19505051843164 5.42003637111885 5.89468826999444 6.24153300782417 6.36261353867394 6.46879669573943 6.95671012861214 7.36390180312297 7.23467690882859 7.20638712113235 7.21484427152721 7.36369837385829 7.14223716808408 6.25185040696301 6.71498369917822 6.94996212806736 7.53924309290073 7.29357205846926 6.89949076319057 6.52122151294667 6.52947763515287 6.89365401845995 6.9660767853611 6.57955765028845 7.04358489506364 6.48617420503605 5.44532129487005 5.42380910256914 5.27000742086816 6.40179745634323 5.79236718163218 6.35605759088146 6.18938334562985 5.48570940384334 5.25300552816979 5.05794069402016 5.2279640527324 5.40895656541825 6.18341452977457 6.53873229814931 6.50288545166056 6.3688392368784 6.52004784407323 6.53798198707493 6.45319127173489 5.96847260641773 4.75973809324442 4.36248482905743 4.3509065246182 5.45872077383798 5.63550562609295 5.62508672317376 4.9287441796693 5.58644627229199 5.77979325745154 5.05389487093939 4.10755293835421 3.63657807328394 3.66391479093641 3.66996512399085 3.64952672303066 3.64948294477694 4.92865447993085 5.16206190102888 5.25052389608614 5.39857401449926 5.42838478513466 5.56961787460474 5.54369428088046 5.58393549185483 5.53855303653487 5.56675842818175 5.7233228091909 5.70048785758892 5.72301044867629 5.64340717450512 5.51822413191287 5.52630278418895 6.01306950210788 6.32262524290025 7.11758745121242 7.07715513700719 7.07981405567651 7.38087029868029 7.37731293230733 7.39917932371232 7.47671488246298 7.65234606699043 7.61825635878314 8.27480687117652 8.40655776164203 8.39785469415047 8.48911791416331 9.14429223185302 9.1770166699684 9.25851472871431 9.26435597991205 9.27512998759491 9.23968786409942 9.30686050111975 9.37434380044394 9.3131396104564 9.01543946986853 8.50564449965949 7.31950059816002 7.18809572680618 7.08463686716502 6.62194313708376 5.66846824556764 5.5548859844254 5.55826380754537 5.54860465161415 5.52597212312826 5.46565690173358 5.49403863444901 6.73959833127467 7.53640672930368 8.37306510996961 8.76224569964008 8.9276426874254 8.93264551348424 8.89435940777292 8.80462014357343 8.800060764205 8.6561574306167 8.33932038410981 7.80352289686963 7.57180051955762 7.25658514518268 7.15731884870641 7.17751869238484 7.1359574324694 6.81072850763923 6.24326399488734 5.68197287852001 5.58443288722511 5.61550067338812 5.62547021387772 5.6193681905571 5.59817840965272 5.54817970320369 5.51557519295714 5.28662246500148 4.78238017357608 4.62441613462821 4.51627356728914 4.39486461549844 4.31304730263398 4.02937836154763 3.7840630962243 3.71016672189516 3.37652832513195 3.4379796349007 3.36956174761137 3.24838064263882 3.31455002443498 3.4272534833274 3.50339458993515 3.55690066136048 3.59057905950263 3.6416775077873 4.41497673796652 4.07974519811749 3.60642428135221 4.17183600233008 3.67576560725999 3.58476164571255 3.60860621557742 3.60905619419613 3.60146522961994 3.58609811229704 3.58867123118033 3.57388758283445 3.5669013190586 3.5638306186975 3.55148921552259 3.54444160546527 3.54869370590182 3.55084085653791 3.54737532464818 3.53943244748084 3.53103911733461 3.52427995632765 3.50956155022487 3.50255006138953 3.46944961972446 3.39830674200572 3.41657868223153 3.40907308136394 3.37393828794587 3.33346573128362 3.93190789083158 5.58186764088308 5.32302066767417 4.86243388091569 4.92015896983829 4.97738313323495 5.00415167116877 5.00968313974669 4.65873031440177 3.53091717587233 3.09415965660901 2.95434401078354 3.11312243340659 3.63945436990551 3.88143546125835 4.04365247238 4.2275297436426 4.31285332736634 4.91607088636578 5.53373420400036 5.90705698433625 5.91755113391735 6.06950450917913 6.08930176370962 6.19264669908044 6.1961608937687 6.09577312007108 6.15991672424791 6.21416667139906 6.25165039260821 6.46915286579887 6.5324563252241 6.47822962047916 6.43065901433796 6.48189463974814 6.55262466199828 7.22604560956348 9.15722332309147 9.19247917533039 8.85585926238184 8.90808133669328 8.42435041127245 8.51103630559682 8.5551485513724 8.42971625684988 8.56234791894763 9.87642665551967 9.85420825221229 9.79076210343943 9.87277531403642 9.08919079862481 6.68876374024806 6.44919154524956 6.23540356975816 5.86736722903294 5.70877489036145 5.80301230978542 5.63454564656988 5.57747046209787 5.46569187393269 5.26038558905235 4.6980427257335 3.91732516480696 3.92521511929143 3.45828393142858 3.49114702816411 3.5223034642443 3.53944801449764 3.5334405511025 3.52356654216978 3.50710360537512 3.51445712129905 3.52518658572834 3.48581726966144 4.59187159941335 5.08089545161199 5.33534992614403 6.47156417546365 7.81222291462644 7.63964571734432 9.71936762389034 9.31890326511339 8.37305424637394 9.30698405148136 9.42888882956327 9.66134745766838 9.81031358783954 9.46966793906451 8.34210923719162 7.58407641395398 7.38749445391188 8.04693447301311 9.04455362170734 8.69064937454153 8.91812799552478 7.20925985632753 5.13681093648148 5.03985095172147 8.60811988168198 10.3813817918602 10.413239186685 9.22940332129564 9.14087044341247 8.83440184891445 7.27596762376949 7.1635305753783 5.5663096736927 5.64015375143157 6.1152029462512 7.27224079405657 7.62691066611776 7.52848542254137 7.56163209555358 7.07797935313195 7.45173922016611 7.41745571376357 8.29881413422857 8.35290109394997 8.74686794213405 7.68219402737096 8.46656297918859 8.47320160944424 -9999 -9999 -9999 -9999 -9999 -9999 -9999 -9999 -9999 -9999 -9999 -9999 -9999 -9999 -9999 -9999 -9999 -9999 -9999 -9999 -9999 -9999 -9999 -9999 -9999 -9999 -9999 -9999 -9999 -9999 -9999 -9999 -9999 -9999 -9999 -9999 -9999 -9999 -9999 -9999 -9999 -9999 8.98940920190901 11.33244585704 11.7410852012382 13.0524390751198 13.1821469098711 -9999 -9999 -9999 -9999 -9999 -9999 -9999 -9999 -9999 -9999 -9999 -9999 -9999 -9999 -9999 -9999 -9999 -9999 -9999 -9999 -9999 -9999 -9999 -9999 -9999 -9999 -9999 -9999 -9999 -9999 -9999 -9999 -9999 -9999 -9999 -9999 -9999 -9999 -9999 -9999 -9999 -9999 -9999 -9999 -9999 -9999 -9999 -9999 -9999 -9999 -9999 -9999 -9999 -9999 -9999 -9999 -9999 -9999 -9999 -9999 -9999 -9999 -9999 -9999 -9999 -9999 -9999 -9999 -9999 -9999 -9999 -9999 -9999 -9999
-9999 -9999 -9999 -9999 -9999 -9999 -9999 -9999 -9999 -9999 -9999 -9999 -9999 -9999 -9999 -9999 -9999 -9999 -9999 -9999 -9999 -9999 -9999 -9999 -9999 -9999 -9999 -9999 -9999 -9999 -9999 -9999 -9999 -9999 -9999 -9999 -9999 -9999 -9999 -9999 -9999 -9999 -9999 -9999 -9999 -9999 -9999 -9999 -9999 -9999 -9999 -9999 -9999 -9999 -9999 -9999 13.1548087337882 13.556075623911 13.7269172020749 13.9654053988137 13.9812297087168 13.9656040952107 13.9223410520751 13.609055665712 10.7836212803944 9.91183263197984 9.04617974855677 8.9813738721225 8.88625827813862 8.82590524989768 8.81620847111752 8.76632076989871 8.81306807798609 8.76191329572167 8.74235920218312 8.87312084500761 8.86886365286301 9.36045262552698 10.0365288484619 11.6859275036093 11.6173693391566 9.90522369316243 9.33306915039858 9.50892249208309 9.43199211243258 9.28531230917182 9.27006320106664 9.19018977322706 8.61453795408586 9.02572034413736 8.53815855452601 8.44919542975911 8.43660690148742 8.34224667423801 8.12209130589508 4.74242913862777 4.25993430375546 4.15943511139744 4.24837873486914 4.23072946372409 4.1921531765 4.13207173195722 5.3367986874119 5.82450040723348 6.19875250696229 7.08985890650999 7.30101341486175 7.42778982694642 7.64772501745579 7.45627557814986 7.52719179580528 7.44761698090048 7.29395814923535 7.31053641044438 7.04543683140207 7.25969663793344 7.27460940287878 7.25588792183829 7.33010800023414 7.14346422301022 6.94669448405117 6.94709046278331 7.22828268725651 7.46855385578024 6.88149901228847 7.01573632620857 6.09698240053356 5.8408106959112 5.61200942969863 6.31308886704371 5.9903291210764 5.11190303972939 5.10843107516035 5.70763215028518 5.70611640355815 5.82646241802406 5.10376204254426 4.75348237160935 5.51446853043808 6.18382741109107 6.38673837676254 6.494174373691 6.37808529971627 6.25262884043264 6.16418087563817 6.23857062366867 5.95220521993268 4.70703451118868 4.64577177502428 4.62189129800733 4.46092012249339 4.46826704615586 4.46475219224021 4.60041745884803 4.61150602647341 4.60873956250963 4.63483424102077 4.4906044018222 4.12198128453062 3.64812959607181 3.66918394483281 3.66156140920005 3.65438520218383 3.72110834531258 3.65705194360824 3.77219316646796 5.05286993226619 5.36603244496549 5.50429199041492 5.4880668204051 5.43275290958816 5.55558000764596 5.59333911518935 5.60506836488816 5.38857065749207 5.43837211755092 5.48661931551679 5.9022332689585 5.8397701093792 5.99183045535389 7.0203394906661 7.12477291063981 7.26665392667175 7.5148250052734 7.57446738329783 7.54717240242573 7.53815292257584 7.64920381004812 8.16033898006186 8.17689500687644 8.40203316859191 8.38716237930866 8.3451528782655 9.02378381630477 9.14232945877406 9.15528066046577 9.1912047279938 9.21330303099785 9.17856825189125 9.26858331817399 9.35124824441388 9.40561998536362 9.37506369743116 9.22039540027702 8.80380800974619 7.27956092870127 7.18220977625788 6.94209014531722 6.70103617015135 6.13946371048889 5.53606084619799 5.54065506947761 5.5279162363867 5.51381343282085 5.44510637092952 5.89892957186752 7.43882388058771 8.58091956974811 8.97400630791215 9.00724538662423 9.00399153923035 9.00845451447034 9.03819191174807 9.05241625163451 9.03725422959088 9.02657353350098 8.9814434542355 8.87359177625572 8.7592611282903 8.46106584221956 8.083089481995 7.3421981298793 7.10406036538626 6.40910035711157 5.95060828701251 5.55726429125276 5.57378934778697 5.58625651719063 5.58958972695878 5.59122823288548 5.54413314012988 5.46470016940017 5.40007362519461 5.12219758057123 4.67439599503788 4.6504623948915 4.57517155640595 4.53899633768776 4.46806868865456 4.26596041351542 4.04210932757512 3.68316285975235 3.5607191761248 3.55743171190393 3.55065772204243 3.55366658717533 3.57737116776594 3.56717451338928 3.60796790572215 3.63330551441498 3.6544207813426 3.65561761885275 3.74933384722965 4.03880366129507 4.00352725304004 3.56454614817685 3.5787811684325 3.56345576913458 3.5984300011224 3.60574803878257 3.60604475784492 3.59785947444708 3.59744496031963 3.58044151084262 3.57182666397273 3.55389259548005 3.56653343944044 3.5689982887648 3.55242580971739 3.55235636910597 3.54476080834698 3.54178825233981 3.53819312803789 3.52005571594608 3.50622627892984 3.47419930634296 3.38049854255418 3.37378087094919 3.3668989984194 3.35811021878882 3.40865636577283 3.8441503637096 5.03962459033317 5.48586803218931 4.73011853557155 4.64780169168289 4.72501280606103 4.75310135036656 4.56645469448551 4.54078738084639 3.88074775896308 3.1143006122492 2.90473138605421 2.90825381194414 3.01401839557014 3.1874129498199 3.60790543377138 4.00000658884025 4.1855397065161 4.41834056735262 5.22999817588965 5.9309763769554 6.14739204557142 6.15784624966961 6.05169651929449 6.13663078312615 6.1422122172857 5.95766400852121 5.67534497594221 5.67531394850667 5.72201937471555 5.7498741355858 6.09951614907259 6.1152762432575 5.76909473602745 5.77106479699731 6.1084195023176 6.38144264487801 6.62099359740522 9.18958973317123 9.36841261510989 9.3308260422304 9.26370260779529 9.19098959672336 9.46151952909005 9.53911779111035 9.40310878433888 8.8086727999484 9.80490637588403 9.98333834145975 9.97855083892441 9.5912590687029 7.33289285554324 6.53118948801898 5.86844416157495 5.71475757394109 5.70184093725333 5.67129545710153 5.65098178143535 5.60849572308819 5.54463931886123 5.42679519556983 5.08555683008478 4.74879722011603 4.16698861937849 4.4092835563864 4.28222266943359 3.5601839291106 3.52534386323049 3.53719494416467 3.51360335259185 3.50680111799758 3.97545382838893 4.40717994467386 4.29640199677663 4.64155317578254 5.1736320508805 5.41042542904242 6.47462145672727 7.8793358496995 8.8778201116639 8.0570621894243 10.3315938199254 10.3148809788639 9.24719947326473 8.89756604085135 9.00371432536081 9.28792120422778 9.03516390346864 8.84499192136169 8.28447461547118 6.16124089017554 4.30286411188315 5.47016910064931 7.21110260014735 6.6870498260165 6.92897211270911 4.44168405458691 4.38036906261491 4.49158304622178 7.61952988419007 10.0151313460407 10.6896545094117 9.24472298563209 9.20430601561888 9.19637945885007 8.64754471429017 7.31596061906197 5.66954358200578 5.61950493706689 5.63202854314072 6.93936058316174 7.42768842456987 7.31831367179742 7.71768040257943 7.42507732820861 7.65488306302544 7.97063308421171 9.09535237746475 7.45526729629776 8.29133672893797 8.01044245768663 8.61849303169912 -9999 -9999 -9999 -9999 -9999 -9999 -9999 -9999 -9999 -9999 -9999 -9999 -9999 -9999 -9999 -9999 -9999 -9999 -9999 -9999 -9999 -9999 -9999 -9999 -9999 -9999 -9999 -9999 -9999 -9999 -9999 -9999 -9999 -9999 -9999 -9999 -9999 -9999 -9999 -9999 -9999 -9999 7.86299275059108 8.76378676623545 11.2215273654202 11.2323459430519 12.6493260247548 12.9024953509078 -9999 -9999 -9999 -9999 -9999 -9999 -9999 -9999 -9999 -9999 -9999 -9999 -9999 -9999 -9999 -9999 -9999 -9999 -9999 -9999 -9999 -9999 -9999 -9999 -9999 -9999 -9999 -9999 -9999 -9999 -9999 -9999 -9999 -9999 -9999 -9999 -9999 -9999 -9999 -9999 -9999 -9999 -9999 -9999 -9999 -9999 -9999 -9999 -9999 -9999 -9999 -9999 -9999 -9999 -9999 -9999 -9999 -9999 -9999 -9999 -9999 -9999 -9999 -9999 -9999 -9999 -9999 -9999 -9999 -9999 -9999 -9999 -9999 -9999
-9999 -9999 -9999 -9999 -9999 -9999 -9999 -9999 -9999 -9999 -9999 -9999 -9999 -9999 -9999 -9999 -9999 -9999 -9999 -9999 -9999 -9999 -9999 -9999 -9999 -9999 -9999 -9999 -9999 -9999 -9999 -9999 -9999 -9999 -9999 -9999 -9999 -9999 -9999 -9999 -9999 -9999 -9999 -9999 -9999 -9999 -9999 -9999 -9999 -9999 -9999 -9999 -9999 -9999 13.8071585932102 13.8118817004794 13.8803801955182 13.8846789654207 14.0450108395475 14.1084232170906 14.1291934673194 14.0702862530163 13.9256851989624 13.8840456748278 12.3275021039804 10.1070958461744 9.08208066095445 8.89341124051885 8.75826529440323 8.69041722729858 8.724421799408 8.70450072259165 8.66997719369551 8.69040974079498 8.84097170814806 9.11311981788564 9.41750925453348 11.2816272914197 11.381214596508 11.6373575076571 11.6583058982398 10.877002804091 9.77754527182041 9.6708522524255 10.5017562760303 8.99855726114925 9.25314835541934 8.64749496010734 8.56995466027384 8.54907098312928 8.52340481269983 8.37395245062153 8.27396389853528 8.19141887554614 7.71092253397585 5.64043557251184 4.88044925890745 4.19350612904733 4.12398652745393 4.14868683283494 4.19803152222789 4.28846111211621 4.54695320134208 5.63695722779775 6.62567125200748 7.29538221770433 7.55671635379807 8.02474026360069 8.05769849843927 7.73224967297958 7.5573528542553 7.47941622816994 7.4009681003752 7.18260761171199 7.4375354352679 7.32210174327028 7.57049970469683 7.5585410432695 7.48987957573929 7.13510389788088 7.18828597295248 7.18705944417733 7.17778887122681 7.12415464946746 7.13583276431657 7.18563614831918 6.1653752942391 5.94103068861555 6.04185302309457 6.23167060594382 5.75370332438062 5.46136490693671 5.81943431683364 5.17469585882213 5.17220794308787 5.16726715664795 4.81832843728515 5.31180229963173 5.82035371717289 6.13444995326495 6.13514439416357 6.78904012703692 6.99107864086403 6.8056039126229 5.79996955441732 5.53208752772701 5.6470472077773 5.39783440907516 4.73271973008401 4.71313920220205 4.69502684643807 4.63390965587628 4.65839748363457 4.66269315846981 4.68382487158882 4.68067739483003 4.65880738443598 4.58933394613882 4.51710308268559 4.34801998340667 3.66314932974326 3.64514885780066 3.62705454479805 3.63309513650442 3.64752446679389 3.60354281428604 4.91341430942213 5.29238346460892 5.33694002671017 5.40924417234321 5.37408151575585 5.53045421383312 5.49246350507836 5.50786846953016 5.47611034022203 5.02121848329936 4.92039707331382 5.62288542854436 6.46359256957253 7.18767335053596 7.09653417116938 7.4258337559098 7.49923456257108 7.53130813343359 8.00518844950195 7.64775660778345 7.6441540585655 8.14393870334354 8.1442453752681 8.24006699227064 8.30334106406734 8.36447911170731 8.74743711983814 9.07429812146784 9.04637064753825 9.09891582628172 9.09191939254689 9.09184576062077 9.20663164803752 9.28122394070467 9.31927856618319 9.36510466511801 9.40103833091246 9.36961325832168 9.31544351720666 9.15171308597837 8.53222703567462 6.94451176338466 6.72239351794329 5.94275312731723 5.62815399628981 5.48651077980545 5.49829663090032 5.46237387095851 5.50985892329111 7.08761127067838 8.25766261995386 9.03479263341977 9.03665666154522 8.97308792801815 8.97667644809065 9.00497232452102 9.07826163490574 9.10139836091324 9.09518751604018 9.097351809797 9.09987306314307 9.10401666704993 9.05159186721631 9.00109788120167 8.86143639794292 8.6113401094921 7.62958617673513 6.14588616441232 5.48136048027881 5.5318645189886 5.54121572696605 5.55754944576461 5.54761744532585 5.49834070610242 5.46179297852231 5.39404214661465 5.10479835434016 4.65838508158633 4.65859492405744 4.64280138334247 4.57225851141592 4.52143539749597 4.44347353593695 4.33450828679404 4.1325961066966 3.80200862914932 3.68255099501676 3.66553791697927 3.66553791697927 3.6655739054037 3.66561016926905 3.65137781730815 3.69127149223939 3.67657020022948 3.67818509219755 3.65482980433517 3.6216073600125 3.59666104686745 3.57169290056994 3.57983024644934 3.59911734847516 3.56260158900817 3.56906168272429 3.60189519840137 3.59177788866191 3.59272629890589 3.58955607135116 3.57526963479848 3.56458490587012 3.56115222737888 3.55775091641443 3.55758207245107 3.54693939027661 3.54344000561779 3.53972660302883 3.5362576098068 3.53615965324877 3.5173562000394 3.51253430642156 3.48818112831982 3.46628130332926 3.40113278550114 3.76673441487375 4.06345534028946 3.47753420808078 3.41247859039498 3.93702459176197 4.81918682950878 4.70958863343788 4.11198080412949 4.14919036357007 4.08093505166626 3.96225646574839 3.9147800407888 3.74980707049617 3.05687240514878 2.43845836236597 2.42430692010075 2.70650157125883 3.046504237412 3.32343708860813 3.92990849095171 4.26793819393225 5.03461183937988 5.32909849864444 6.13732984300766 6.14484470721901 6.16155951856216 5.98578627061843 5.98971072148248 5.69289687025293 5.53701789659585 5.5562956110991 5.55543185633176 5.59117489910471 5.60798757830556 5.63861330551746 5.63379054245268 5.62589222686178 5.62317127788273 5.6143034345852 5.59639363077906 6.31048949872878 6.95240510171098 7.53265790351774 8.58554084054626 8.03561344651893 8.85652973095724 9.53929594092599 9.55916552027996 9.69438561728906 9.68295033027525 9.83904088102726 9.58131823325987 9.17551042931362 9.15037929999342 8.16677527933931 6.30257699839984 5.69391456160494 5.67644809681878 5.64144930564572 5.61364172578721 5.60034334145651 5.55755283831216 5.44185642635561 5.26161148546405 5.15200287995194 4.33747207372309 4.41440327275505 4.59643448045899 5.13251135055548 4.57674014382828 4.00161734671957 3.53438707460827 3.51708760754827 3.99451481455412 4.83885260499225 5.35748465293804 5.42946806896033 5.39747735016785 5.42961870045007 6.00688930987982 7.16995910742642 8.90939611934964 9.68459186419497 9.79863127340705 10.7493141294549 8.72511830312834 7.98704618506467 8.63435491189403 8.705574711018 9.10484473039106 8.63531498011209 7.54037205217857 6.97049732605486 6.96286966602646 5.64874162878406 7.68657711076698 8.32614587616982 8.83089875103394 6.56628223230199 6.0613747767447 6.6899294822053 6.52867368668488 6.68859170278446 10.0427530140458 10.5039517446931 9.18752241779647 9.27522838395555 9.17662464372887 8.66960441303276 7.33026908316763 6.03790662060722 6.88314798280133 5.63848789004081 5.66030757824174 6.42140426963193 7.87165664974897 6.24562427991653 7.57320830984236 7.84077598725102 6.44455167659002 7.9415662059046 7.86029335131949 7.58140874458095 8.38346701937638 8.6163514555377 8.55216077699904 -9999 -9999 -9999 -9999 -9999 -9999 -9999 -9999 -9999 -9999 -9999 -9999 -9999 -9999 -9999 -9999 -9999 -9999 -9999 -9999 -9999 -9999 -9999 -9999 -9999 -9999 -9999 -9999 -9999 -9999 -9999 -9999 -9999 -9999 -9999 -9999 -9999 -9999 6.47558972881526 7.44198776298883 10.7333078156566 12.195370346264 11.7627156895126 12.0994457111897 12.3681363622141 12.5290388392717 12.6027010284226 -9999 -9999 -9999 -9999 -9999 -9999 -9999 -9999 -9999 -9999 -9999 -9999 -9999 -9999 -9999 -9999 -9999 -9999 -9999 -9999 -9999 -9999 -9999 -9999 -9999 -9999 -9999 -9999 -9999 -9999 -9999 -9999 -9999 -9999 -9999 -9999 -9999 -9999 -9999 -9999 -9999 -9999 -9999 -9999 -9999 -9999 -9999 -9999 -9999 -9999 -9999 -9999 -9999 -9999 -9999 -9999 -9999 -9999 -9999 -9999 -9999 -9999 -9999 -9999 -9999 -9999 -9999 -9999 -9999 -9999 -9999 -9999 -9999 -9999
-9999 -9999 -9999 -9999 -9999 -9999 -9999 -9999 -9999 -9999 -9999 -9999 -9999 -9999 -9999 -9999 -9999 -9999 -9999 -9999 -9999 -9999 -9999 -9999 -9999 -9999 -9999 -9999 -9999 -9999 -9999 -9999 -9999 -9999 -9999 -9999 -9999 -9999 -9999 -9999 -9999 -9999 -9999 -9999 -9999 -9999 -9999 -9999 -9999 -9999 -9999 -9999 -9999 -9999 -9999 13.8527568177503 13.9102566407031 13.8878418677965 13.9919015961004 14.0830513929166 14.1254372409648 14.0837789845378 13.9713326991859 13.991312808736 12.1246049045484 10.0404200711908 8.89128359392551 8.32203189431431 8.23208613487575 7.91219263067836 8.53618193067112 8.61637409121633 9.30111966713574 8.78588791653465 8.75060273863102 11.4856430573899 11.6208168827652 11.5951163213695 10.3371215307761 10.593712274587 11.4835020726634 11.6221330294014 11.6204043263499 11.4021778999853 10.6256120425448 9.11948535028775 9.31895769857684 9.31875341644007 9.22860642348087 8.55058429713248 8.3878758176806 8.29416022588412 8.06108953157498 7.83683125474355 6.93363417282167 5.73768294047393 4.89059655508955 4.14013855622027 4.01151594541345 4.15334912566491 4.25355851135213 4.33247305796341 4.60467707336318 5.06568910081772 6.65183255670906 7.2430529597877 7.56870574195025 8.19382965270263 8.22817810640501 8.05125994131987 7.74095762694106 7.60987189268187 7.50568870317956 7.42361157502753 7.44885568919836 7.57076226927175 7.7655475067342 8.41483198518153 8.05273672285905 7.40498009815521 7.56529056254724 7.5132146010305 7.40614399701253 7.44403749451064 7.12172478968966 6.84360017650725 6.13003778034996 6.23523074389041 6.46635079218528 6.09919706011432 5.82879483721826 5.50682901360327 5.33708610222987 5.2325756780878 5.21613803547469 4.87755858818882 4.86567704858566 4.74953888798416 4.85776706276609 5.96598270544583 6.04382858048001 6.28302710014027 6.35961238106367 6.41371083232226 6.13943951503901 5.65989250823998 5.65910840960732 5.6383509574236 5.51861984317561 4.82157586159058 4.73321735002297 4.72737586100006 4.70317145121424 4.76681572625571 4.69619427460432 4.73122018969949 4.7241470714766 4.68954786898217 4.59858269711017 4.50760311547104 4.48315239029678 3.69283580822569 3.67369085855866 3.6663802861945 3.62261898732708 5.0613387268703 4.85742277739165 5.92737629740011 6.01758961170568 5.22306012670831 5.27253535676242 6.35999093555161 6.19088446061269 6.28568579448957 6.35387476477924 6.38904357523763 6.52941464607453 6.47903662467264 6.12692673899874 7.13067826266152 6.84725616402764 7.28133905380262 7.26247276911995 7.43030213620645 7.92542917890746 8.10686656281961 8.09312390836016 8.26985554202167 8.31837659474162 8.30352913246151 8.35054722208721 8.33275876252993 8.42762080311699 9.02537244656742 9.08605271441169 9.77918790793239 9.52261502297456 9.52588505063897 9.56020534130576 10.127357724995 10.229964917522 10.0040591858985 9.34283005342142 9.39431968883833 9.3807560554481 9.37394901046709 9.22583877109021 8.55253196321736 6.88782123194619 6.19180948260074 5.91571620389945 5.90578888372953 5.57771695481541 5.82569338938815 7.09044884220645 8.63230617208182 8.91607357434855 9.10588442381737 9.04963374612634 9.00418885212684 8.98507826142577 9.0891380404795 9.15060530399097 9.15008177535325 9.08879313366941 9.10937848875015 9.11513728321451 9.15278485427557 9.17150631408673 9.14910468985078 9.11073577406428 8.97286379759323 8.50264896129512 6.88574353623246 5.52673121433649 5.47528031173629 5.50213056411367 5.49440298502193 5.46800166159957 5.44362206203664 5.26459833513411 5.09583010997217 4.63826967185643 4.62927148596859 4.60881513808636 4.58216392559483 4.54056884224629 4.46064103517992 4.36000069785203 3.84575725369452 3.7124989676015 3.72044457336805 3.72040768766148 3.72040768766148 3.7058607169047 3.70589747080768 3.70214126715586 3.70217860782732 3.69553657624913 3.69672612629688 3.69000467697617 3.65833433776127 3.70440004622366 3.60048542994149 3.60113774581144 3.60117799752843 3.59892756029345 3.55946089621515 3.52252512047766 3.58169377081019 3.58582075011643 3.57713909505155 3.58129804171138 3.56604131375375 3.55534286962204 3.54810313686124 3.53958291179609 3.53615712874855 3.53262648097044 3.5325083713969 3.5290839925234 3.5255650424597 3.52312682939252 3.51943399701837 3.50616212302627 3.49067868826314 3.46712009778428 3.412036816776 3.36208904919647 3.356120630705 3.35930225528448 3.35240337219132 3.42006502649422 3.81995800786213 3.76307969875257 3.78521715812433 3.81511666415818 3.51385394271824 3.50198177900633 3.45143734700472 3.67038503719204 3.16003292450445 2.34707733706409 2.34109844816115 2.45332298741975 2.78641370826074 3.1782447196341 3.8657107103445 4.8407262391754 5.17830998105066 5.40629683759779 5.96087197475829 6.01730768119102 5.68574612952442 5.56967495596529 5.54254369602313 5.56174509566216 5.56444717911165 5.56033996824317 5.56532407104488 5.5817597438343 5.5828019124848 5.59802169775745 5.59891111251605 5.59813979427146 5.5690659952414 5.52605609867038 5.55069007136222 5.63024654311762 5.62392101001115 5.96486044340841 5.64757333007948 5.67448534088111 7.3339838512554 9.38142055168112 9.66403619222829 9.71675208531407 9.80244578566712 9.77167946613786 9.36377261630478 8.00907956980219 7.29386769163047 7.2652072974888 6.82477553681221 5.70365166626116 5.5676191630685 5.49172186370096 5.49221568725001 5.458471926005 5.42201334534934 5.55620852283346 5.32916407483282 4.45665965229885 4.50657603649589 4.66665284446588 5.20301521266081 5.37685889664139 5.4222379088173 4.64055294603236 4.36653576744203 4.23923941439829 4.4305808374869 5.16148744752516 5.37547821923827 6.08484697679996 5.43480848200889 6.16465988302398 6.85838641389937 9.99204997603775 10.8920858646596 9.676365910591 9.7625555357633 10.7618487102574 9.16383406920354 7.93179459759395 8.20211058618421 8.05866081528527 8.09845343887805 9.0699329840895 8.54572087630058 7.27913337843846 7.89203795431407 6.99867139604252 8.26936045594994 9.69344497321447 9.1248168969275 8.02359877668742 8.10859975324599 7.67054432166266 7.04326715940476 7.43190850627759 9.12245096766909 10.2780425579116 10.787083414198 9.14227874231586 9.10291531436908 7.21477813947828 7.06726736573253 5.57249776424285 7.36808301988568 7.36929793335879 5.63460844354296 5.6831593109149 7.57855349894283 7.50807017848589 5.90085418344482 6.68882401659573 7.76704984140387 6.85484793346952 6.75650674208564 7.89739794813102 7.89146629841783 8.43960160597654 8.50941180391256 -9999 -9999 -9999 -9999 -9999 -9999 -9999 -9999 -9999 -9999 -9999 -9999 -9999 -9999 -9999 -9999 -9999 -9999 -9999 -9999 -9999 -9999 -9999 -9999 -9999 -9999 -9999 -9999 -9999 -9999 -9999 -9999 -9999 -9999 -9999 6.48028294014887 8.78110751794812 11.7337604726131 7.36369056924462 7.49917994763385 7.31502582629488 9.67148178287892 12.1107965963831 11.1504977559291 11.5969032409455 11.2058012638396 -9999 -9999 -9999 -9999 -9999 -9999 -9999 -9999 -9999 -9999 -9999 -9999 -9999 -9999 -9999 -9999 -9999 -9999 -9999 -9999 -9999 -9999 -9999 -9999 -9999 -9999 -9999 -9999 -9999 -9999 -9999 -9999 -9999 -9999 -9999 -9999 -9999 -9999 -9999 -9999 -9999 -9999 -9999 -9999 -9999 -9999 -9999 -9999 -9999 -9999 -9999 -9999 -9999 -9999 -9999 -9999 -9999 -9999 -9999 -9999 -9999 -9999 -9999 -9999 -9999 -9999 -9999 -9999 -9999 -9999 -9999 -9999 -9999 -9999 -9999
-9999 -9999 -9999 -9999 -9999 -9999 -9999 -9999 -9999 -9999 -9999 -9999 -9999 -9999 -9999 -9999 -9999 -9999 -9999 -9999 -9999 -9999 -9999 -9999 -9999 -9999 -9999 -9999 -9999 -9999 -9999 -9999 -9999 -9999 -9999 -9999 -9999 -9999 -9999 -9999 -9999 -9999 -9999 -9999 -9999 -9999 -9999 -9999 -9999 -9999 -9999 -9999 -9999 -9999 13.9588182614205 13.9261960215567 13.9351510689996 13.887496424858 13.9580902738644 14.0248329182798 13.9514389398578 14.0433586626269 14.1188496135059 13.355935183887 10.4988586488474 8.95649621924174 7.93726399415853 7.75960713250046 7.73005707439113 7.73860717410107 7.75908136227914 8.57117837777966 9.24202709332168 8.76980464043511 9.44045417294605 10.7614235922619 10.8471596829952 11.2596305621479 10.4459688882914 10.3060753787515 11.7133256670908 11.5431865953831 11.3386973739174 10.7908198824908 9.20705763884026 9.38282363432305 9.35142409346416 9.2757423025214 8.52304127536597 8.42544883301256 8.34343331968128 8.37403607856334 8.2756585113828 8.02514544460628 7.56208039563736 6.54038260107711 5.84915392246314 5.18425994018964 4.94581279904734 5.11383840051294 5.02781625578792 5.08026851063886 5.23824047503477 5.57646449242378 6.57694377255489 7.22456202234494 7.46984744033848 8.10703308170296 8.35129791108531 8.2573565504508 8.10145449614761 7.5651489740933 7.52350788393958 7.50176643109695 7.4177199053363 7.45124923594823 7.76776625241616 8.42492498043389 8.28335482594517 8.3985456359959 8.47907439419162 8.11336334403465 7.61778259360803 7.57259716272191 7.40837415429183 7.39870396544429 7.35839092408783 7.38283750256434 6.5749425270475 4.84372408956447 4.86473137769177 5.29973596802706 4.96220144496505 4.87695193035552 5.67272166496022 4.75955858943324 4.76674791384181 5.21857550381555 5.41490289028816 6.04747583452525 5.72071709146583 5.78723177694404 5.81048769445491 5.82400255464816 5.82974182718117 5.81094729634607 5.68848580648878 5.69854724132746 5.66661754322334 5.52165742055525 5.21432251673082 4.82616054567414 5.17556012173238 5.31731208359989 5.12832564994822 4.70433615290709 4.74239687869458 4.72824509241334 4.70723488837718 4.66937330706918 4.51915150501183 4.4984959941728 4.54525389608266 4.5121534377742 4.59085942664783 4.81507548686988 5.81124106269476 6.38658219112799 5.52068493659362 5.68983348757092 5.79757909401324 7.20159860801737 7.0057400723683 7.2830970354903 7.18625277884226 6.88896877862883 7.18899368318044 7.00109162469171 5.73802267728682 5.80454690555931 5.79692083285418 6.64953812606977 7.20194399392794 7.33371207808545 7.47469048402753 7.47545727455174 8.13310071652765 8.25190593924828 8.28808313803651 8.29544871086921 8.32672274672176 8.34965944628496 8.35577181918125 9.24461585714543 10.1146713035978 10.1634289321793 10.1070654090611 9.87221981703711 10.0943905503945 10.3879121625432 10.3889829649214 10.4151477129819 10.3220096320582 9.85231747527067 9.39101163897484 9.37382248660494 9.36311042383807 9.0870030071866 8.84049883836454 7.99676392054428 7.40346793440844 7.32098075662538 6.9719368615519 7.80194060437385 8.33252934469066 8.7074410931047 9.09405271709972 9.14413387328644 9.13375663324301 9.07676615396561 9.1486432217142 9.15185794560283 9.16127326390112 9.18389352670652 9.09120627111084 9.09386215085224 9.08767517611123 9.15595814015124 9.19049400253929 9.20636505909815 9.17523464813596 9.05546299524869 8.50955136242583 7.4966504947596 6.47494045243906 6.15799415653843 5.46438068380434 5.4588088284286 5.39239694956175 5.21792411626593 5.05730779150769 4.57957719645959 4.58850719782245 4.56106793664293 4.5184393550175 4.4532229440939 4.45510068862746 4.35037611937592 4.17861666035891 3.8465816760971 3.72959616907377 3.72543942063136 3.72832668360648 3.72540210226664 3.72341256495598 3.73092760910346 3.72665912754489 3.71898922009755 3.71923855642842 3.71036961704824 3.69528760608861 3.66569510791799 3.98549468482401 3.65185285502471 3.52816491650113 3.57841133844649 3.5832581954437 3.58224018785798 3.57135696578679 3.55874745539984 3.57285315526166 3.56207426124412 3.56256631112341 3.53942586488481 3.52999447356687 3.51943759381264 3.51940197285011 3.52272685871819 3.51919324402436 3.51530570420714 3.51162158100545 3.51032527779193 3.51447331655319 3.51852175334968 3.50171856131082 3.49474518385447 3.46411425041922 3.45718863615509 3.41972804812512 3.39453773133314 3.39130181706481 3.40765236882519 3.37494099913721 3.37370023297186 3.39792519624978 3.40804076909783 3.41544084146421 3.42558164260099 3.40991841881843 3.39142902222711 3.32253282613657 3.06920372914701 2.48090685080523 2.35655741703049 2.37037794524342 2.82002788809792 3.23462712752513 4.11879892970707 4.65708050924816 5.16269692925396 5.34679223361283 5.44618624465491 5.51850842512301 5.52849856383681 5.53089443744109 5.53516257972359 5.5414987029398 5.537315476471 5.49166901408966 5.50847996094717 5.54206968484856 5.49542812883982 5.55003435932216 5.56142223361323 5.51456588740238 5.45575168835349 5.36051464936106 5.45382637869969 5.38111867845144 5.30825849347171 5.27808321164666 5.30636507593189 5.40697555877832 6.18559445759471 8.90110173955406 9.59568142138057 9.62109204448703 9.77003470523653 9.69593403950214 9.10670590864249 8.28944634893861 7.37183166830879 7.12320589052664 6.49073125882277 5.56335296952462 5.28367983397476 5.13778040063596 5.11147510113567 5.34228904124025 5.08982040067571 4.56019745987862 4.49741972372534 4.68102637040292 4.69317411467304 5.06285612061223 5.41240023056713 5.45885441043489 5.46072790230441 5.23457973552482 5.33599472142408 5.21975184094981 5.0176455745136 5.21096706196184 5.43360582229618 8.33579738101392 6.15005082345304 6.24163221921437 7.95536732805089 9.74520519605968 9.77715142203638 9.64778761404175 9.62956074822389 10.1127094315032 7.73687312633357 7.51061104640769 7.71430963602981 7.10579959499688 7.10552469425012 7.58476885994723 9.1532523692521 9.16936505620231 9.28353465806981 8.34595102918426 8.53319304122278 10.0593658758631 8.77736525487621 7.08534271303421 6.37945600117376 6.36601980097033 6.62024767281225 6.05193229941003 7.30893433564743 9.33344807726597 10.2590819971422 9.70324859358403 8.98622963974541 7.17041574387294 6.95072242942344 6.20146712747946 7.35001239340644 6.47852767830999 5.6275346730073 6.95626323931996 5.77951214159914 7.3486643190519 7.4680906925615 6.46914929877624 7.64293897301981 7.28300320960018 7.2729617085597 7.08230261837681 7.77182068301585 8.27576967627729 8.43679715896184 8.38739261346318 -9999 -9999 -9999 -9999 -9999 -9999 -9999 -9999 -9999 -9999 -9999 -9999 -9999 -9999 -9999 -9999 -9999 -9999 -9999 -9999 -9999 -9999 7.9119061672165 7.85033084600851 -9999 -9999 -9999 6.66471475919974 6.61842194058142 6.60033042448944 6.54453200032412 6.27159819062074 6.23053940955403 6.44659989374278 6.0822441021697 11.7287694789939 9.0996466087681 10.4597250478308 6.97833657572072 9.31846760715789 8.73660939944245 10.3604408020486 11.9721689684738 12.1128842582559 8.62147344985358 -9999 -9999 -9999 -9999 -9999 -9999 -9999 -9999 -9999 -9999 -9999 -9999 -9999 -9999 -9999 -9999 -9999 -9999 -9999 -9999 -9999 -9999 -9999 -9999 -9999 -9999 -9999 -9999 -9999 -9999 -9999 -9999 -9999 -9999 -9999 -9999 -9999 -9999 -9999 -9999 -9999 -9999 -9999 -9999 -9999 -9999 -9999 -9999 -9999 -9999 -9999 -9999 -9999 -9999 -9999 -9999 -9999 -9999 -9999 -9999 -9999 -9999 -9999 -9999 -9999 -9999 -9999 -9999 -9999 -9999 -9999 -9999 -9999 -9999 -9999
-9999 -9999 -9999 -9999 -9999 -9999 -9999 -9999 -9999 -9999 -9999 -9999 -9999 -9999 -9999 -9999 -9999 -9999 -9999 -9999 -9999 -9999 -9999 -9999 -9999 -9999 -9999 -9999 -9999 -9999 -9999 -9999 -9999 -9999 -9999 -9999 -9999 -9999 -9999 -9999 -9999 -9999 -9999 -9999 -9999 -9999 -9999 -9999 -9999 -9999 -9999 -9999 -9999 -9999 -9999 14.0227029163663 14.003775837961 14.0025732842303 14.1025149960053 14.0531302424007 13.6440010846332 12.8062444950692 12.2739690678988 10.708406333028 9.12256519923709 7.20826105727362 7.1820771856518 5.70614966131895 7.17936060080583 7.65773349384131 7.77155065869446 8.50654304687006 9.28986867421106 8.68215613767543 9.44804244257258 11.2340710081898 10.7072568379495 10.8435066770245 11.0241994391182 10.7339522966639 11.790894941269 11.7035858538655 11.6312631431797 9.23106545960621 9.13104412841489 9.08065561696935 9.32038526956145 8.52186731557515 8.24722171265112 8.34991303413101 8.31586039908228 8.22577202086805 8.36627806412541 8.13029546307574 8.12840602341075 7.69048161756154 6.0477879024437 5.46522746088005 5.43095502425713 5.41118518527414 5.38490761133461 5.3604214671943 5.51941968756297 5.81846946158895 6.34202057136527 6.83875949259664 7.10875001308805 8.08655334706817 8.30057395460198 8.34261828261319 8.24311129003176 7.6352937389014 7.48313045728053 7.50234551401167 7.39275951586577 7.48742190961971 7.54111537729622 8.43998183055666 8.6036413587281 8.56714495940389 8.60272743989561 9.03851789430677 8.46826378457843 8.39041451138535 7.65524605073559 7.63149369549406 7.62158544028136 7.42068257341889 6.51376841699823 5.33365841814318 5.31759126759534 5.21244141081178 5.3417802874456 5.52852707179108 6.04783496465672 5.4077702296378 5.43252970217072 5.54015561593824 5.60240662320883 5.82181387239987 5.82005833875437 5.83433659549434 5.83712900457431 5.73115678086403 5.73587157324075 5.71356365831842 5.73744028712932 5.71754010285934 5.70697977201357 5.66815166318444 5.61602326007237 5.52263273391583 5.56006154260566 5.53324429641351 5.13707854747168 4.70460594057183 4.72128368423422 4.73150298164164 4.71927458295752 4.70878065743565 4.68265781821924 4.66527840369548 4.64640204467753 5.0691976293756 6.07532656936044 5.34211243678357 5.79578486425786 5.31828350932752 5.28746970982861 6.90251158089423 7.22665010289404 7.10841989936465 7.13030997965362 7.47444461330137 7.1671310749107 6.96984750335669 7.21124243450368 7.26629388371118 6.31038413452929 5.76946499766722 5.79854265178874 5.74676054120801 6.53140575358426 6.94017609095854 7.68852866386646 7.05016257017801 7.93916331246111 8.19718711762005 8.73456028187976 8.78209007705495 8.27409882645188 8.30343270085518 8.84237794175419 9.3464702477225 10.2713719284171 10.28301934101 10.3229734936449 10.3589952024919 10.3404539798954 10.4023876614253 10.3853427066904 10.3888247398815 10.41214534774 10.3802515368162 9.87759397977567 9.36066417248026 9.27867595907037 9.24750488374752 9.2804807771329 9.29647067699733 8.36188463923718 8.07028436363338 8.66715212622958 8.8502052979009 8.6501621712709 9.05558775917135 9.12404513973143 9.06347162129242 9.05314615637785 9.1504007011082 9.13342961931822 9.08541265660767 9.13049590257374 9.18849907354801 9.07042994908765 8.99210922564945 9.03182967121707 9.104712557443 9.16836507313736 9.21687978306439 9.18958059180819 8.98692273684692 8.58487902340353 7.79632281744874 7.28705389704498 9.18379849763352 6.47109388658584 6.1703075834665 5.37564916745298 5.01541447774238 4.54008145113177 4.49415160047105 4.50312326872468 4.51053169994459 4.44100141874981 4.33269555413128 4.33300153287676 4.16173655655025 3.83385673765919 3.70920257017994 3.71673769096257 3.72414641010859 3.72793702179443 3.73030085259009 3.73030085259009 3.72754024380899 3.72663340660333 3.72470660376841 3.72474517371759 3.70397714822373 3.65928715151297 3.69158442355109 3.63632608182886 3.60957853447411 3.58717208604501 3.57972683173135 3.55659990607516 3.55794185867644 3.57170449832881 3.56363462572554 3.56059059526024 3.55417669516263 3.538914643023 3.51419128458129 3.50152585940647 3.49812513007739 3.49550328257597 3.49546802950247 3.49827620833107 3.49824156732367 3.50600731881613 3.50249780244548 3.50243154495169 3.50523492179626 3.50230272341633 3.48165240509416 3.46489649367629 3.46486628361277 3.44315197212599 3.41883296398037 3.42314316128281 3.40993273583388 3.39093296409537 3.38925073876081 3.41516150624566 3.42809417198565 3.44164890826206 3.43927027773921 3.4343944152284 3.42373567987921 3.38200695025247 3.29518277958493 3.2241754374917 3.10378043832946 2.89799722432834 3.02663279958582 3.76223426386516 4.18822153810825 4.4691947354555 5.04958027496531 5.27440733081809 5.38585784055989 5.40458170498561 5.49425698091723 5.49336659703416 5.49785998403191 5.49261589166374 5.4795517974459 5.45512353697871 5.42650360237733 5.40322218247167 5.3965198427729 5.39088217676801 5.44904338201711 5.36802039036463 5.20331642219582 4.83381843900893 4.82128490604574 4.05662237891271 4.03168108091421 4.29345162818166 3.99578867174029 4.02910257606275 5.9187392459241 7.39904317343448 9.63130789556176 9.66050536744288 9.60379561832086 9.41345198498928 8.46156871085069 7.67278858119036 7.22800657033588 6.78329596512689 6.59772828980202 5.70993748238379 4.72442086227623 4.8213489041334 4.4702046868505 4.46529877223612 4.54768009062756 4.59379610403881 4.61970058731606 4.73176632705204 5.11520941333018 5.28616461004371 5.47749996695349 5.48863209718835 5.47460995993836 5.49034385230324 5.48114940341132 5.51489437031472 5.49734311971839 5.44350596807021 5.473658642294 5.92504536580967 5.93845422084808 6.27492708001614 7.80317170630935 8.79681265659881 9.64187810594342 9.78141128987949 10.7103074144307 8.97917884733555 7.24148864642355 6.41286375508746 6.83959752137952 6.4145277204678 5.6020252854702 6.93367170502367 8.66942349011983 7.88247663146627 9.31322106277432 9.06859299832525 9.9262372239533 9.14672813518909 7.92485746380657 6.67657558199856 4.25164902631799 4.99303719790045 5.21671913180108 6.14043682550393 8.19038592922369 9.85060666564854 10.7197780274162 9.90906230743349 8.85454546781041 7.13523967033935 7.24636073109617 6.99529650553595 7.3299920459419 7.3886694325831 7.19312279903628 5.61594952413908 5.83031206422582 5.77951613862063 5.64407150267639 5.68724345725215 7.61070857159145 6.78347879274104 8.23065062325492 7.16291448899154 7.82219926277135 8.21187089207242 8.33991532846095 8.34640177699931 -9999 -9999 -9999 -9999 -9999 -9999 -9999 -9999 -9999 -9999 -9999 -9999 -9999 -9999 -9999 -9999 -9999 -9999 -9999 -9999 7.995166116058 7.80894009770326 8.042602537327 7.56969016709435 7.57498192315771 7.42908007628204 7.96298071662365 8.07757924369261 11.4385301077295 6.34213904355244 6.3858177944918 6.25324529696926 6.3322621018488 6.18780657051962 7.15257591757009 11.5234434880732 9.72122913762013 10.0252198133407 11.5959544247074 10.4479224477726 9.60551926057073 7.73343726473107 8.14805602415302 8.61122516644798 7.60307829005674 8.75549380218793 -9999 -9999 -9999 -9999 -9999 -9999 -9999 -9999 -9999 -9999 -9999 -9999 -9999 -9999 -9999 -9999 -9999 -9999 -9999 -9999 -9999 -9999 -9999 -9999 -9999 -9999 -9999 -9999 -9999 -9999 -9999 -9999 -9999 -9999 -9999 -9999 -9999 -9999 -9999 -9999 -9999 -9999 -9999 -9999 -9999 -9999 -9999 -9999 -9999 -9999 -9999 -9999 -9999 -9999 -9999 -9999 -9999 -9999 -9999 -9999 -9999 -9999 -9999 -9999 -9999 -9999 -9999 -9999 -9999 -9999 -9999 -9999 -9999 -9999
-9999 -9999 -9999 -9999 -9999 -9999 -9999 -9999 -9999 -9999 -9999 -9999 -9999 -9999 -9999 -9999 -9999 -9999 -9999 -9999 -9999 -9999 -9999 -9999 -9999 -9999 -9999 -9999 -9999 -9999 -9999 -9999 -9999 -9999 -9999 -9999 -9999 -9999 -9999 -9999 -9999 -9999 -9999 -9999 -9999 -9999 -9999 -9999 -9999 -9999 -9999 -9999 -9999 -9999 -9999 -9999 -9999 -9999 -9999 13.976099542508 -9999 11.3406293710422 10.5695475463315 9.47220936180956 5.29961364645168 3.75163368693429 4.12215737452465 5.54326786049003 6.34737925008429 7.24765932651028 7.71893945442679 8.5290724481407 8.65074744540917 8.71127085829639 9.43407089687824 8.80311232125808 10.3492478618802 11.3137945997587 11.3243736199932 11.7568501090723 11.7653664680292 11.7195214281888 11.7550444446038 10.1784347926946 11.1970128769668 10.2626939864213 8.99123879301927 8.89314021911975 8.27483358167408 8.31152879514591 8.17732955660441 8.07255381034998 8.19227167104431 8.21929569878505 7.974787005241 7.26185996804935 6.73226150550427 6.33052732148418 6.09730312227454 5.93375813596487 5.61333842667544 5.60697130344477 5.95537335685083 5.95723371744084 6.17403855767767 6.90328973206865 7.08042091519123 7.68228850351934 8.24111315128437 8.32455845165755 8.18074537751335 8.0070173923763 7.64031340276736 7.45843883246473 7.52767724627084 7.43995529487637 7.522902649918 7.51169608276826 8.56433789964164 8.43842424206245 9.11109685435282 9.59128121210059 9.44865865864801 9.40978526340351 8.16164747516744 8.88658540008825 7.55776389451124 6.9200639096282 6.53355893073226 6.52653487259054 5.64665696473272 5.63204313009976 5.70111011325162 5.58770627442833 5.5797261109747 5.59949469212084 5.64663959242812 5.69085255439397 5.69838196952837 5.73021930116443 5.71561680578099 5.74180863019819 5.74877439473316 5.72899775396005 5.72659456152078 5.78737340985124 5.83719477215572 5.79367053683203 5.72007709161922 5.70936435688268 5.66669750768751 5.63834919485864 5.61594849592742 5.55749209823417 5.46570487979514 4.78411814094465 4.71468775500796 4.74582139760485 4.74343559996137 4.73803074294264 4.70507131328072 4.68383835322248 5.43689101221948 6.61089362694129 6.71204703552086 5.43661002962124 5.56436673845504 5.34419263007455 5.58650713848523 6.74618131330188 6.94014332532227 7.09452877571177 6.89000312237651 7.3577791827504 7.3393969952916 6.77835145641362 7.03757648730091 7.11955637301331 6.23873946309645 5.78922169878073 5.69876729039558 5.73324688044853 5.63954302406314 6.45255239045669 6.7166329367506 6.73025307850851 8.33322518768987 9.05893690864352 8.9191233354645 8.93303369481305 8.97491560062139 9.20184017795573 9.3999768285538 10.205733237602 10.3331220232743 10.3842456639901 10.430804331651 10.4605958366904 10.3866011423161 10.4119770610378 10.4053816844086 10.3683535598142 10.4062325948691 10.3412130422299 10.4153805094086 10.210232970359 10.1705658176321 10.1186098587679 9.30139210376901 9.25374287676403 8.48196180078257 8.8351827219635 9.10463816741859 8.78772069604995 8.78552458925471 9.1200054211236 8.7559915946497 8.89629742708961 9.14639216969545 9.0794836865332 9.12685290282404 9.02261141496091 8.88401378007453 9.1512705679307 8.95833309014408 9.32751159371997 9.02452114100987 9.13228997988258 9.17377331952692 9.17669931103871 9.18032226904583 9.13397648227481 8.79379839372601 8.52118975443333 8.50949683909057 9.78002253907143 8.17085602927922 9.06534676102683 5.4564987195696 4.9773133939012 4.49142324003518 4.42435183770483 4.4269396259849 4.31091891214147 4.31924747653641 4.13175042218042 3.80231215912065 3.79713954591739 3.68385167960343 3.69155439905203 3.69612717277157 3.69978981473117 3.70614397746969 3.70616914292955 3.71154919235188 3.71687622944657 3.71998962216382 3.71887988178001 3.72266306775945 3.71430625834296 3.69982838132114 3.67486009691281 3.65067758376249 3.63519213295598 3.54743787100774 3.59647371081839 3.58415805544825 3.54637210856988 3.53555935295327 3.52260468473944 3.53866868738023 3.53449007758796 3.52495994743958 3.49994631522384 3.48255291487116 3.47899800354868 3.47899800354868 3.48797399004753 3.4912683828156 3.48754653573757 3.48747770428768 3.48830621948954 3.49250037743229 3.49321431290153 3.49624618316796 3.48281250408722 3.47580802986721 3.45503319121435 3.44070730151859 3.41973629033333 3.51148726063038 3.7869009397181 3.92429031710979 3.77180384326631 3.41532176998659 3.44440335794878 3.44589150703285 3.45169932308222 3.44847103700523 3.45784901657604 3.44308466678314 3.40145734095427 3.36919740620942 3.32882577889681 3.33703781968342 3.35371846927272 3.80989376175608 4.06336243226764 4.30860381299745 4.58390394283949 4.96409999686766 5.19303541114497 5.30516560213757 5.33085678324951 5.3386984611333 5.42111352696076 5.42515492548692 5.43180879435074 5.33109173202626 5.28767243958126 5.28618980912244 5.11954921161177 5.0457366780038 5.1075698622956 5.19384878416723 4.39897954900408 4.69783633458505 3.71445366556903 3.60993752152354 3.59670434756076 3.51413265708526 3.54127333283385 3.56357765788604 7.29824517666417 8.93974257160095 8.44121369716942 8.08354544269993 8.03507431241292 8.46366630152005 7.60430989332152 7.51375810437566 7.23065687441781 6.38189204102497 5.64816183913393 4.70407008617878 4.58026690090453 4.4915295127886 4.66947324995256 4.6284258781142 4.62473784975781 4.66238268234916 4.77238923915174 4.78815638266371 5.34227924759118 5.42421288649249 5.51604809880623 5.53181392906049 5.47006635623344 5.4362975983616 5.37189785719598 5.37134555334988 5.46292985050996 7.17931967744727 6.12800289550004 5.64880093440561 7.00147406792831 8.78747529044235 9.58996735486266 9.1329329061903 9.74513695684594 10.5715029967062 9.7608703857003 8.57363030161026 6.85246784566481 6.21617610312302 6.09372138354468 6.52494936434549 7.53898735432803 6.16319563940982 6.75092403155227 6.57594211299933 6.60325387351724 5.94467159019032 8.79226518779991 9.42696460792745 5.50488332701967 4.2570686009209 3.43095123586189 3.8314234073915 3.92506706700242 5.14798994834089 9.49675747699948 9.67128802571916 10.5395938195685 10.4065872755789 9.17017449256424 9.29458444231603 9.07009610326644 8.01653634445879 7.78852180129307 7.32175683808187 7.30355477765578 7.38529965426524 7.49628637331429 5.62754600906896 5.65253090502136 7.138663831465 7.61675515446644 6.99660180563354 6.96676563377423 7.3237142548 7.84425197878279 8.08181125705429 8.2151070513299 8.22989717293771 8.01296604125257 -9999 -9999 -9999 -9999 -9999 -9999 -9999 -9999 -9999 -9999 -9999 8.08151822211792 8.10502354885955 -9999 -9999 -9999 -9999 -9999 7.80504934365957 8.43022484830775 8.36562698358282 11.9696839062604 10.2723231047979 9.59638884887637 8.99686452519145 8.77470342813877 8.98376948586624 8.97457916631467 8.92415136890971 9.98105669346033 10.9659452816336 6.85154892407735 7.03477093625844 11.6353184378672 11.133917450371 10.1318549695108 9.80460241367474 11.0087155620216 11.5323833200171 7.73323300957819 7.26461475958621 7.41236488354593 7.02183655131613 7.1142651768427 -9999 -9999 -9999 -9999 -9999 -9999 -9999 -9999 -9999 -9999 -9999 -9999 -9999 -9999 -9999 -9999 -9999 -9999 -9999 -9999 -9999 -9999 -9999 -9999 -9999 -9999 -9999 -9999 -9999 -9999 -9999 -9999 -9999 -9999 -9999 -9999 -9999 -9999 -9999 -9999 -9999 -9999 -9999 -9999 -9999 -9999 -9999 -9999 -9999 -9999 -9999 -9999 -9999 -9999 -9999 -9999 -9999 -9999 -9999 -9999 -9999 -9999 -9999 -9999 -9999 -9999 -9999 -9999 -9999 -9999 -9999 -9999 -9999 -9999 -9999
-9999 -9999 -9999 -9999 -9999 -9999 -9999 -9999 -9999 -9999 -9999 -9999 -9999 -9999 -9999 -9999 -9999 -9999 -9999 -9999 -9999 -9999 -9999 -9999 -9999 -9999 -9999 -9999 -9999 -9999 -9999 -9999 -9999 -9999 -9999 -9999 -9999 -9999 -9999 -9999 -9999 -9999 -9999 -9999 -9999 -9999 -9999 -9999 -9999 -9999 -9999 -9999 -9999 -9999 -9999 -9999 -9999 -9999 -9999 -9999 -9999 -9999 9.5185283802303 8.89341136115583 3.82838483408914 3.72506989860096 3.65375255652385 4.5191270942034 5.67045049787327 5.86586371166373 7.57518559124682 7.89590116569345 8.68652312364365 9.10444036904902 10.4242621993265 8.82343599084717 8.77873784418868 10.400619451528 11.7699922585449 10.4968869697697 11.7103455924375 11.6889912223118 11.5611751800863 10.4972955584555 9.99776567011946 9.57880544245381 8.86434889674957 8.48634637516448 8.37518184779459 8.19123915592012 7.94790722883082 7.97975609295378 7.84446305348384 7.84495444525648 7.78609834135441 7.27868898900171 7.14492113285114 7.17268774513959 6.76207509115727 6.21554257741845 6.13769402389605 5.97007458730584 6.25172555843898 6.17524085212465 6.19842619312581 6.70730354525621 6.75363626718505 7.89991842646983 8.17675603409374 8.20218966219558 8.1043104557185 8.19746198768684 7.93548437405555 7.58645629926758 7.68083315860629 7.48276198202921 8.03712859860478 7.61343234540108 7.69146337883057 8.44838818893733 9.65989017296623 9.66091707076695 9.4933197747504 8.25538982935734 7.74964839960458 7.56850633677359 7.28763312440012 7.2759531143871 6.59918836677739 5.89133917598964 6.22313059403421 6.20525217739054 5.59426603479375 5.58712284987644 5.61005589824912 5.66926190119419 5.70833777227679 5.70365013539013 5.74631870822707 5.7493502054357 5.74440140468982 5.69338473128222 5.73628336743855 5.78832532134989 5.81471399390444 5.83581161905132 5.85189903479777 5.80599776831281 5.76136336346586 5.72834767579502 5.69371700338653 5.65788891738206 5.6044997633933 5.55016091418904 5.53686657964592 5.42548192492028 4.7220408772766 4.75789109743681 4.72749194372768 4.71841295908567 4.71101051852433 5.97813927422222 6.21067821449693 7.32689951579844 5.96166152218434 5.61473016840897 5.47753267983204 5.49015938309205 5.65249376631126 6.28371153005757 6.31330934870947 6.33916294577638 6.06676693932329 6.97322154580871 7.18333846084968 6.80355486681478 7.11886337411991 6.36701144835293 5.68031252349095 5.69328893196875 5.64752383546681 5.6887759079268 5.61289479782389 5.59357014890326 5.69152677422639 6.7655401068833 8.93128716256243 8.83790794141385 9.14561871490215 8.957027375776 9.16263467103815 9.19373483999302 9.42995932316359 9.64808343907364 10.3287327835999 10.3932000117717 10.4643122036092 10.4409815783871 10.4431740015832 10.4518801320631 10.4251107325029 10.4195126703537 10.3766068108758 10.3654227220269 10.3284901790798 10.247079097123 10.2700982001696 10.2417183585994 9.29610037389174 9.19499743150814 8.57286321287889 9.04799000568882 8.85975806385338 8.84320560044138 8.99663811129476 8.80932240981405 8.32586703496805 9.12334935300415 9.09385661507805 9.00379260867054 9.06099796671197 8.39242560679237 8.21323241250855 8.89498071388076 9.05917199421412 9.78252222423442 9.06426980332929 9.12142859374805 9.15652644518702 9.10131531856954 9.1578529493151 9.11918400106177 8.95695927347741 8.95991177286279 9.85273245761255 9.59500180586033 9.59439751088398 8.9359558318386 5.5675170514871 4.58766458054496 4.29260489327928 4.31009341833318 4.3089260190489 4.30759556678673 4.11170219799808 4.11670958700086 3.7699097745718 3.64706285835107 3.65889552075341 3.67027210187121 3.67582490009943 3.67794497998515 3.67686272746874 3.68056132737244 3.68900734879069 3.69545385459629 3.69825870931968 3.70792150856075 3.70531506002693 3.70462037213171 3.68626422771046 3.66986229136148 3.64873899317474 3.60366042945945 3.58640614036431 3.58881487307204 3.53731469297566 3.53735396133426 3.54702684999552 3.50623374480717 3.51650743546288 3.51938127082278 3.501049953172 3.49462188286916 3.47071359538901 3.46715277784793 3.47013925435414 3.47013925435414 3.46664024827462 3.48310431000625 3.47974001069476 3.47955281123377 3.48158859733141 3.48152210611849 3.47120789467844 3.47621897177572 3.45402533675875 3.42835507300869 3.80482550399046 4.04373782989306 4.08863461806418 4.12891082200913 3.94764388365025 3.51598162147995 3.44231081598923 3.4451254182463 3.4500619608283 3.44917437101655 3.46032981553956 3.46848519286738 3.45932497884232 3.45951239947177 3.44975278779152 3.42996441704137 3.44990267898722 3.45995284063719 3.47005655570456 3.95750131268988 4.17673360613675 4.39187370709772 4.58706578360161 4.96583618824475 5.15744671284847 5.18187650561264 5.18953842641803 5.30987192192227 5.27592593396268 5.17532437931775 5.12665636739795 5.12479634198576 5.04610112735048 4.87429485906254 4.4281841764056 4.23683673439732 4.22260629254016 3.74343157788684 3.83481541390859 3.56678200633257 3.57388935200359 3.60029209462293 3.60767715998277 3.58152598323833 3.57085307758841 5.67674472854083 6.97110610428 7.11975822290266 7.31805904221093 7.54211331209359 7.34099885377441 7.29538312961716 7.22453717421052 7.10125042738765 5.80056645356653 5.10757111877387 4.72808851323618 4.68346568952216 4.74240522010598 4.78375575256988 4.81103304471186 4.80755758678586 4.82199466620565 4.83310574981135 5.18717205523755 5.37279150990868 5.53047442628812 5.55588082564116 5.55456133326077 5.4929778419813 6.13643080189088 7.28427757290383 7.30384602324455 7.33617853940007 7.32572341619354 6.39087558216981 6.50460179870435 8.01662763813362 10.124642592276 10.6826208224164 9.64706846040615 10.7980176279631 10.4329417048419 9.63018204614325 8.42245534116631 7.71414215554374 7.40425624865211 7.1110261043102 7.76583036730289 8.21998780097171 6.42232781650697 4.65112144278362 3.67293988657343 5.93553387424908 8.12445869020993 9.18266955624803 9.53084062403308 6.83796641331525 6.65036363849116 6.6600661111887 5.35891639315104 5.61834661282602 5.82475745268949 8.32080377560617 9.58561934239767 10.5604940917376 10.8096483182115 9.23362730885868 9.27142631356056 9.28615051815347 9.23021275617015 6.79018162833788 7.31790254898033 7.38933870542686 7.31876265441012 7.45681398464235 7.28577896526918 7.29148644941269 7.45753627335677 7.3993826017711 7.19492153740638 7.31089943478433 7.47067568501326 7.81275582065235 7.95246875156901 8.10546524025771 8.11365900331253 7.97948175056025 7.71760312168946 -9999 -9999 -9999 -9999 -9999 -9999 -9999 -9999 8.13244039662435 8.03014742387357 7.65675023136315 7.84272550727528 8.05036636704257 8.0180784225656 8.08306446468193 8.04811303897769 7.79224674528438 9.11124885857427 10.9909052476041 7.78785114231429 7.04480535389977 8.34814810566636 8.82699687500275 8.90518514605851 9.42654089583567 10.4494214362218 11.484931391119 11.6769983886181 11.9293588048568 9.98350228506382 6.89095913380019 7.08012433766182 7.14583991979865 6.9981658134833 10.0817357678127 11.6723145791113 11.5892857649434 9.13042192708925 7.12707174674391 6.88598767528578 6.32563647844552 6.41305157285913 6.33827777233987 -9999 -9999 -9999 -9999 -9999 -9999 -9999 -9999 -9999 -9999 -9999 -9999 -9999 -9999 -9999 -9999 -9999 -9999 -9999 -9999 -9999 -9999 -9999 -9999 -9999 -9999 -9999 -9999 -9999 -9999 -9999 -9999 -9999 -9999 -9999 -9999 -9999 -9999 -9999 -9999 -9999 -9999 -9999 -9999 -9999 -9999 -9999 -9999 -9999 -9999 -9999 -9999 -9999 -9999 -9999 -9999 -9999 -9999 -9999 -9999 -9999 -9999 -9999 -9999 -9999 -9999 -9999 -9999 -9999 -9999 -9999 -9999 -9999 -9999 -9999
-9999 -9999 -9999 -9999 -9999 -9999 -9999 -9999 -9999 -9999 -9999 -9999 -9999 -9999 -9999 -9999 -9999 -9999 -9999 -9999 -9999 -9999 -9999 -9999 -9999 -9999 -9999 -9999 -9999 -9999 -9999 -9999 -9999 -9999 -9999 -9999 -9999 -9999 -9999 -9999 -9999 -9999 -9999 -9999 -9999 -9999 -9999 -9999 -9999 -9999 -9999 -9999 -9999 -9999 -9999 -9999 -9999 -9999 -9999 -9999 -9999 -9999 -9999 -9999 3.83688168027967 3.78625755059064 3.73354624444791 4.18455597365935 5.53998309329803 5.66609787754718 5.77920188672834 7.78850402377021 8.46204704619751 9.23849375449943 10.31047781172 8.80544659118209 8.85526313657398 9.79000174383724 10.2897399205951 11.3459087243528 11.922531824987 11.8801880035981 11.6850159972681 11.6747879540744 11.5555530873222 9.95451041095698 8.82736137573078 8.41871950637185 8.15864183141283 7.64466508485512 6.88189680989515 6.90825771996161 7.10375476246505 7.41010596027924 7.27537541571925 6.88817521621257 7.18519855357074 6.44137145603816 6.40159584110844 6.40818833444618 6.13124708473078 6.15905532259356 6.39173271766858 6.49582574150979 6.53425654578021 6.95592726524416 7.34467416440535 8.02856244195531 8.15101504977766 8.27941129968324 8.3001474183411 8.38306707503637 8.26079760461977 8.15235882277706 8.15671903932685 7.96830156090241 8.17148064329776 8.2497597529242 7.97937574812346 8.06371034131448 8.05094043024532 8.13278757629532 7.52074054873979 7.54072391216548 7.64711022696608 7.44498876856466 7.20831419271972 7.37196258619662 6.8601231496598 6.28256074820922 6.60893677214043 6.58499201057704 5.85387757600095 5.58331892057919 5.64190488506867 5.69316182737484 5.72655253744047 6.21425595376295 5.75079908811351 5.77908265529333 5.76494131162385 6.17458126202293 5.76268809622164 5.84769488506129 5.87171329143427 5.83951833858117 5.87552771789332 5.83097919087012 5.78677389764328 5.67810664003751 6.16710703730794 7.14548037517855 7.39929303272269 6.14157671669427 5.59224400372488 5.34221890718981 4.71754580886468 4.72705302436136 4.71831062189775 4.78080872155579 6.40193937264092 6.54775273515903 7.30213443371683 7.25448029794941 6.47365771072559 6.55417034402882 5.97565666239334 5.48844634490735 5.49793132871333 6.16513578422082 5.67013767146637 5.69019874176724 6.02361850200152 6.31205718214326 6.18870170884716 7.54085714431335 7.4796709198373 6.02711707138706 5.64520722049139 5.70377214915243 5.72114040485795 5.68998718305425 6.33699493976493 6.87559415128992 7.68386527712998 7.79540084214841 8.65915005893484 8.95490494319278 7.81712521829363 7.83020665204599 8.6548272901061 8.87036703883807 9.50179689172701 9.54937319545256 10.1532218990437 10.3662812176333 10.4553049436359 10.4738916730965 10.4737510535197 10.4868444233655 10.4424301139134 10.4639926943201 10.4591011162207 10.2369534315192 10.285704722498 10.1898504884152 10.1083469487667 10.2109254000606 10.0365118317556 9.19370072661245 8.9038138822551 9.03682931321879 9.12017087200784 9.08284372332888 8.8209521530761 8.38340634635295 8.80341784089086 8.79706087594123 9.11556775750076 9.11482264381796 9.03854641503828 8.15431779056464 7.98186314444296 8.4274636069747 9.07377684104556 9.86202237443065 9.77264807855312 9.08792197736321 8.99149348126884 8.89090660656266 8.97595602068152 9.08291279342977 8.95336116111055 9.96931809796714 9.65116135450347 10.0345342682166 9.14171256099221 7.0037259448906 5.26608799809142 4.28495419453419 4.29964095863684 4.29869753583927 4.29647802558167 4.10498855744462 4.0959689676752 3.74532102579369 3.61694147912575 3.62071463059231 3.63637498209956 3.64401569196858 3.63954759416679 3.65417557001903 3.64760476371804 3.65086107495158 3.6604814192477 3.66986022976825 3.67690065845845 3.68777208856138 3.68479526606108 3.68307661642765 3.66165688764192 3.66430356283398 3.6459114345749 3.59896847177584 3.60715374803657 3.58420298586422 3.61679572591843 3.53148924654325 3.52414127324885 3.60906608997093 3.51665761952036 3.61509075597401 3.60219630484505 3.94157263103122 3.93015532472029 3.57813391829104 3.57196887955474 3.57712726074789 3.46427709641511 3.46664024827462 3.46660497477331 3.46507489304263 3.47268399315843 3.47335226705007 3.46655984503349 3.45628198390781 3.43912246692854 3.95989254013715 4.07516808400514 4.08629333693843 4.16562397464619 4.15909730387653 3.97132145671291 3.83077285211034 3.52947529669661 3.44354370142103 3.45563560973249 3.45937337431251 3.46854781039866 3.4724349390605 3.48527641576055 3.49126881200844 3.49277574479812 3.48957723999329 3.49916730300869 3.51607009652303 3.52640728655104 3.67177232814734 4.0119485881386 4.21241960655329 4.34231137011135 4.48485315505748 4.89363525863551 4.90187933920841 4.92110681309412 5.11351425159941 5.1176281578341 5.04632830424887 5.0499516167446 4.75993661363132 4.57968373375084 4.23734461053237 3.77132888601547 3.6383871807021 3.63128229991981 3.61704999739482 3.61725499206154 3.61734010480598 3.62099108119206 3.59464153556443 3.61737105836402 3.60186970632197 3.57089760519877 3.5745033721795 5.64257669393044 6.40845219335329 6.85022518920912 7.00731221614332 7.09310016546915 6.76091391550358 6.39537312380752 5.69066721952982 5.48944868847161 5.15070875395306 5.16571582428259 5.18152129903467 5.18102671991512 5.21237015280267 5.21727623236163 5.23819344981963 5.23420552850777 5.43540839718168 5.40307978650215 5.58115466223947 5.60357363453566 5.60196588179103 5.57589602690667 5.54248453017356 6.40348626597178 7.22957139284675 8.75452333624258 7.33284193501261 7.38955312332993 6.98784658746218 7.38198430119207 8.90078373680018 10.1340363995138 7.86724117639195 10.4772179801017 9.77269643766751 10.682028463828 10.6413015373781 10.0230687636305 9.58171029464941 7.87488466537693 8.45016369923317 8.98735430232811 8.1456014977853 7.13240256846117 5.18972518107126 4.54554185004565 6.2187919254623 7.68589637480506 9.90483664960951 9.07639504034191 8.22869755343661 8.09983722851269 7.15324500350778 7.15587070651544 6.45851436423767 5.97614848529986 5.99399051983202 10.2326173521888 10.6597548867256 9.97269721941215 9.29460447771393 9.34591557272327 9.26689814852171 9.33485475154844 8.9772014088224 8.29594324171188 7.76890320654545 7.39897233240897 7.44009306225756 7.40490521646182 7.31281981803673 7.24542340305182 7.15866930255496 7.05164443189442 8.7622636458959 7.0955532968154 7.47705979156977 7.69325219440926 7.90849662576519 8.04801800907172 7.96704580986396 7.88869112602283 7.25630945595159 7.26451820871223 -9999 -9999 -9999 -9999 8.06366278466258 7.97512268024267 8.03478692555868 7.7743043376423 7.52973079428551 8.39492945267393 8.29709922157742 8.42350724444463 8.43337779074948 7.72217671804493 8.29730253544652 12.1012535289539 8.47770382580713 7.53101257494371 7.74896914278687 8.6490240193685 9.50539808147997 9.61308371906348 9.67886150306584 10.5669400087786 11.5232838115415 12.1119956979977 11.4766714549095 7.73978133634134 6.92433583288279 7.11371813809382 7.10345743119434 6.84096259261334 5.97466035594774 5.65540155671211 6.87100040281698 5.83305607237141 5.32637022813873 5.48661590915885 5.50549272958157 5.5562969363998 5.75249610046404 5.72660290543463 -9999 -9999 -9999 -9999 -9999 -9999 -9999 -9999 -9999 -9999 -9999 -9999 -9999 -9999 -9999 -9999 -9999 -9999 -9999 -9999 -9999 -9999 -9999 -9999 -9999 -9999 -9999 -9999 -9999 -9999 -9999 -9999 -9999 -9999 -9999 -9999 -9999 -9999 -9999 -9999 -9999 -9999 -9999 -9999 -9999 -9999 -9999 -9999 -9999 -9999 -9999 -9999 -9999 -9999 -9999 -9999 -9999 -9999 -9999 -9999 -9999 -9999 -9999 -9999 -9999 -9999 -9999 -9999 -9999 -9999 -9999 -9999 -9999 -9999
-9999 -9999 -9999 -9999 -9999 -9999 -9999 -9999 -9999 -9999 -9999 -9999 -9999 -9999 -9999 -9999 -9999 -9999 -9999 -9999 -9999 -9999 -9999 -9999 -9999 -9999 -9999 -9999 -9999 -9999 -9999 -9999 -9999 -9999 -9999 -9999 -9999 -9999 -9999 -9999 -9999 -9999 -9999 -9999 -9999 -9999 -9999 -9999 -9999 -9999 -9999 -9999 -9999 -9999 -9999 -9999 -9999 -9999 -9999 -9999 -9999 -9999 -9999 -9999 -9999 3.82811348053059 3.81154596200851 3.81232809831126 3.81118002018638 5.61714329509672 5.89378958885354 7.99976663787345 8.75171148276219 8.91597674087359 8.92397013769009 8.89900709369106 9.84373762398803 10.1587016814695 9.5529418264794 11.9204244239057 11.8503298328102 11.6573180853955 10.1050803609859 11.4904890225699 11.5179542063996 9.76987406763742 8.29432373481534 8.1477036254775 7.30038787051722 6.83095535374275 6.55053332068095 6.10564783740832 6.10446210096753 7.35308631896822 6.68965769144264 6.85622699335463 6.52133150428702 5.95853864112087 6.57430298460256 6.75828030786627 6.88149298451113 6.30246765993269 7.00188826833324 7.07895658986577 7.27780664326595 7.33268151061097 7.50700378056306 8.16369678088316 8.19187694297051 8.35911878763736 8.46402840357677 8.42985889622135 8.33123391505762 8.34487738890272 8.28130806218479 8.16785782408804 8.28949768006444 8.32903596057633 8.86430343939725 8.20494818718973 8.22254558803957 8.50751778483832 7.54893395374385 7.37878246954666 7.15237394611865 7.15381815999088 7.31233808648545 7.27239189810738 7.36808736081217 7.35776586230118 6.82206470796022 6.82275791969504 5.59753765426698 5.520085499011 5.59016869061642 5.68899951653384 5.76293433285748 6.62630535254016 6.72356432666976 6.51403740344741 5.79915897840026 6.24287858166718 6.45435467382013 5.80037755437905 5.88613834196916 5.86352925461893 5.87344585257694 5.83963943742491 5.77731166260967 5.62079227146038 5.61745978371887 5.62418228984749 5.63797499806013 5.6475338136986 5.55341454940362 5.31793019527967 4.68372230451546 4.77608326637598 5.14553488082172 5.31112155550231 7.08038806134159 7.35405631523978 8.27371484427274 6.65255566346181 6.52945740716621 6.51390171262097 6.46132628366172 6.60568368440923 6.4912602700535 6.82669152221301 6.13437009685875 6.16038891808494 7.03034860676041 7.44196887839147 7.22800627755619 7.0609266943872 7.14333586343678 6.32218490801212 5.65964599250418 5.71927517186801 5.74987045411321 6.14270805778065 6.57306291819132 7.62850830126095 6.67602941546017 7.4285448866863 7.41096221393839 6.62838481690115 5.58720366496782 6.06878926070542 7.13467966419959 8.76617936551463 9.33176384726969 9.25366884331809 9.58638803616428 10.2278191096148 10.3882169430947 10.4584294502139 10.4238738473544 10.4046779322649 10.4314986844868 10.3443711790361 10.3079731603342 10.206176411523 10.223237063516 10.1770756176778 11.6134935792519 10.5968070698376 10.3282834465984 9.76919052545058 9.20393992309782 9.09117721072992 8.81830119558735 8.51652040957823 8.41795104506371 8.39021476420182 8.39122886628382 8.38648236013485 9.03904010815986 9.06536093754063 8.45396114030915 8.01551551016898 8.27188138841734 8.22504367118805 8.22704998815548 9.74931716017565 8.88212643629138 8.21254556486221 8.15934264750998 8.66933143965232 8.86329078682152 8.85232651325388 8.96863333439329 10.0668863304408 9.62020865406397 10.0858888896711 7.50302785671893 6.50046778262717 5.13264503051391 4.39306776188327 4.3928250553392 4.28184580781512 4.31164561039951 4.76512777443528 4.80476995573179 4.59347001732447 4.47063414759006 4.33771091527406 4.34247473093247 4.3500990085057 4.44943760790615 4.45188852744614 4.13057773819924 3.70280698466204 3.63278511224976 3.64336903636687 3.66063368778927 3.66241938623654 3.66980081496813 3.66083917023208 3.64950396523346 3.64954398425533 3.63823842897146 3.6105050700194 3.59213838736775 3.65126051631511 3.98896340820925 3.62597839583938 3.62485991023844 3.97640167631297 3.96935718214778 3.96093743898328 3.94691838138507 4.12196152632893 4.11187772153202 3.92634896472908 4.10610712304678 3.91776612373079 3.56296577605895 3.5744430172011 3.46077619042958 3.45044375859676 3.45404753398923 3.46050545281341 3.4544897995219 3.45973922634085 3.53679222796841 3.98715309581965 4.10040904106417 4.1884615714423 4.20938297762078 4.15523676405646 3.99667428260839 3.83537391335351 3.53364298193232 3.44390661316729 3.45011832206311 3.45168981370105 3.46338557289043 3.4786347711393 3.48948692760079 3.49193863304538 3.50472161848016 3.51837189372365 3.52869387791111 3.53922530614089 3.54612673251953 3.56001203710294 3.58318929279747 3.70633563001212 4.05533670835384 4.25299645493963 4.38350269963531 4.39191983263055 4.72387433149106 4.73965819616172 4.74381713262251 4.56456429774657 4.56659433495658 4.23924526153558 3.89758767924198 3.77124358580429 3.64482356579761 3.63748867210268 3.63392294577239 3.63753081224777 3.63505805406926 3.63155961503436 3.62443582354307 3.62447991888075 3.59602217176365 3.60211312126644 3.59554913352986 3.66544189953411 4.17837558912081 4.89930968372953 5.17471246576758 6.69478700170866 5.74621816371455 5.44715750311996 5.48718484656259 5.49932357185339 5.51607555931304 5.42699658575257 5.42300665123305 5.41768232358519 5.24789851372191 5.47167841010177 5.47194110279058 5.45356912372868 5.45836155749797 5.57219203208572 5.54961443168431 5.60865039913507 5.64848213075576 5.63206174062298 5.60579133581391 6.05736833039939 6.45698108574636 7.14729198915581 10.3079343216515 8.79222075126391 7.34954515835245 7.41836751702192 7.40666120644027 8.99371199188828 9.90985515731027 9.64067810164515 10.8469671462151 9.6535519319144 10.7515766555008 9.84676571280198 9.51529022846277 10.9503969982502 9.88476866570658 9.68695815968313 8.44938165273947 7.78128181726529 7.13130976483849 6.54719515998358 6.34758231112793 6.70184389921235 7.30517851883773 9.09023337619803 9.53948277100727 9.59550295088176 9.41494655690228 8.62005059826197 6.3055306169192 6.76160167851719 5.70163354942998 4.46046672956359 9.09187241792342 10.7462680393095 9.89398244819305 9.31691083870503 9.29154003646489 9.25069479590066 9.39208356844843 9.28997952448797 9.21265383107973 9.06578400504756 7.34917008005267 7.3758597361895 7.42566638843675 7.43635729174526 7.24314770881098 9.60273738180277 10.0265967981282 10.5743847866068 11.8458863950033 10.6586979931432 8.50944121754025 8.16928115684832 7.57821385864147 7.90823944347787 7.9761860909547 7.93881488750851 7.83206600631157 7.20943904818182 7.21626369152866 7.94340618093092 8.0120602892593 7.9948175161121 7.60902122760204 7.74555422090429 7.4528351146279 8.24725503810371 8.04012934613536 11.1251700934549 12.1889728657711 10.457860235267 8.31403678760189 8.30603460804364 10.81260551645 8.17618948405842 8.24981138399412 8.58826173842399 9.18118828168838 9.94132049003333 10.2438780318425 10.3070396632905 10.5130069192766 11.3304022009861 11.8739471407165 12.1835656785727 9.50524846977411 6.89968281886367 7.05054804100456 6.91642857589356 5.86917871074297 5.30369024586154 5.34771203055906 5.35865206843566 5.38229165410206 5.42774170645936 5.55686683236962 5.61941738150622 5.71114446466786 5.75871026526768 5.75097416656517 6.47436190957178 -9999 -9999 -9999 -9999 -9999 -9999 -9999 -9999 -9999 -9999 -9999 -9999 -9999 -9999 -9999 -9999 -9999 -9999 -9999 -9999 -9999 -9999 -9999 -9999 -9999 -9999 -9999 -9999 -9999 -9999 -9999 -9999 -9999 -9999 -9999 -9999 -9999 -9999 -9999 -9999 -9999 -9999 -9999 -9999 -9999 -9999 -9999 -9999 -9999 -9999 -9999 -9999 -9999 -9999 -9999 -9999 -9999 -9999 -9999 -9999 -9999 -9999 -9999 -9999 -9999 -9999 -9999 -9999 -9999 -9999 -9999 -9999 -9999
-9999 -9999 -9999 -9999 -9999 -9999 -9999 -9999 -9999 -9999 -9999 -9999 -9999 -9999 -9999 -9999 -9999 -9999 -9999 -9999 -9999 -9999 -9999 -9999 -9999 -9999 -9999 -9999 -9999 -9999 -9999 -9999 -9999 -9999 -9999 -9999 -9999 -9999 -9999 -9999 -9999 -9999 -9999 -9999 -9999 -9999 -9999 -9999 -9999 -9999 -9999 -9999 -9999 -9999 -9999 -9999 -9999 -9999 -9999 -9999 -9999 -9999 -9999 -9999 -9999 -9999 3.89224905028587 3.86572472843841 3.86955629233284 3.89562251619225 6.15881558755871 7.75641870478705 8.16999822220065 10.4558271571906 10.5798841706172 10.2142563823125 8.53919517654039 9.64479253727641 9.79060564913366 10.7244068885626 11.8864744176313 10.9257745655313 9.74499086653789 9.57673304807042 9.3893671777747 9.81983154394842 8.21423417899735 7.46476995305163 7.06450505421007 6.61234315360703 5.69270538050141 5.49115748357336 5.57775661426358 6.01293779925221 5.71414758589603 6.20629025777048 6.11581443523093 6.22657750610571 6.35717916579608 7.01872084623226 7.07624831864665 7.11354514483955 7.31255839330233 7.42441476588972 7.58245088230428 7.95545611405591 7.69600067968085 8.23817091453595 8.35927920946027 8.97516959713789 9.26790908503294 9.23859099987944 8.89982277465335 9.14037523814233 9.35740347164929 8.8784461096407 9.32137533846721 9.3285450169191 9.43604644712822 9.27924306935901 9.09429017810654 9.11482256805457 8.78077366652667 9.25006234216293 7.89787406532037 6.58477532880309 6.69060968467822 7.10318991955205 8.32183527710594 8.35091874514888 8.09094582499304 7.66266705595987 5.7781775123032 5.59889772428119 6.1386331050039 5.70392139881135 6.2891887169398 6.86553662848986 6.88041184212776 6.81679244643412 6.55477498622536 6.30365023375981 6.50810564080087 5.80991858621518 5.85765844214999 5.90143125253625 5.88807954382727 5.8534378002318 5.83865722742585 5.78418129681049 5.76176315484331 5.73110780423523 5.6787495551281 5.6504147820828 5.61771509765574 5.33881083160895 5.14697452397771 5.14981329303883 5.17818670446057 5.44853018959494 7.24409799790467 7.22260565744004 7.71797046733118 6.60887950080523 6.62630777898012 6.53849935751771 6.53188343657707 6.65914030481487 7.00337913735146 7.01384646088151 6.98802794582661 6.5824898545585 7.30302543346932 7.28605934126228 6.9951572742161 6.63143449251684 6.63679626764313 6.47999626917821 6.37590823104705 5.69100430357794 5.74487528280952 6.40283525477564 6.60185278123328 6.57366030077594 6.85796790658898 6.69101182612435 6.32594734080252 6.3543976929815 6.12974969963679 5.66298007352154 6.48590600077399 6.9283358348972 6.94137106900929 8.81643622702768 9.5447248734137 9.58509686738546 10.3128544321576 10.4455661266345 10.4287715773805 10.3299382179985 10.2800870186335 10.293426268569 10.9160713091392 11.6406116404436 10.639173353557 10.9676597905399 11.7391418972735 10.1824090518704 10.2006135921028 10.3271305905518 10.1964204621475 9.61137262390359 8.82362431249078 8.42748659718092 8.43989634839263 8.42438614830465 8.34693576128821 8.37828950956811 8.9878973727662 9.77005605971363 8.35365477914484 8.19102993359167 7.58069622852425 7.57456350864871 7.64107714122218 7.95880559466656 8.25562772029397 8.25091482806194 8.18721580860081 8.75153946409737 9.7984344832518 9.56013067196361 9.99378336866581 9.93928748453245 10.1175285627375 9.20748458613292 7.53370145146028 6.66734801332515 6.35156401084812 5.88403449346316 5.59755938968257 5.17970973314354 5.24891877577963 5.2787153567563 5.3155574026343 5.11903728920278 4.64691836314546 4.69897106421733 4.71440515231979 4.65499995352435 5.04998265525075 5.1653921273689 4.58001959323272 4.10660432586392 3.69533261182354 3.70199107682507 3.633185823032 3.63947048891608 3.63560491344024 3.63797849586286 3.63001638847017 3.62239212077391 3.61506363268692 3.60746783767157 3.6663204568558 4.06602103243035 4.67929116314024 4.25218709064912 4.24356683181079 4.66213250947774 4.76536267567723 4.76478736434757 4.75331071022616 4.74080955372924 4.72525347466405 4.30727494731869 4.30532778627524 4.1841339078608 4.10063326386681 3.90544267870773 3.90109046098539 3.56593627453562 3.55812137828524 3.44736411015336 3.44316458831065 3.44731312964738 3.52090203043373 4.00166656875391 4.33438601785951 4.2401389975469 4.23253592337185 4.18174169186264 4.14261857150391 4.11989485922697 4.06585433989202 3.82178517184217 3.52186970506866 3.52700564533736 3.43679342369074 3.46274896758124 3.48329466240797 3.49752271708404 3.51323287757515 3.52016394969576 3.52695873818368 3.54355237023918 3.55390255056002 3.57040072385414 3.58108383679831 3.5952835040351 3.6061105185737 3.73542297568634 3.7440550512206 4.2050337380357 4.20860823118445 4.22585547298059 3.90027107011969 4.23069430222562 3.89935193320747 3.76930557788384 3.64409834251501 3.63667626486198 3.63891515205051 3.63539067428021 3.63543267919689 3.63541385190101 3.63510103912022 3.62566914919779 3.62802167767407 3.61756229430236 3.61133150005228 3.67161500331619 4.20484465092557 4.41191155679541 4.9225900145193 5.01499142728315 5.26591934208839 6.98168034929735 5.8942267471763 5.56848356662132 5.50053532711186 5.53373250632678 5.55759512088275 5.57262862256811 5.58753114483435 5.58737637109937 5.48596880745782 5.60927886235371 5.61195685939625 5.60061729099538 5.67854810557223 5.66008873933844 5.70453028103246 5.67196923318828 5.69652419061366 5.66551814908243 5.62813496962104 6.11083238218372 7.5886816988332 8.80842198731044 10.849374547985 11.0802112554322 8.7411483208651 8.81454147375633 8.94677998039547 8.96197083788844 8.96282288400463 10.9822061716571 10.9972327815199 10.3524676645896 10.6845272222673 10.3036605294836 10.1528091159293 10.3644245236618 10.343002658806 10.5946661233762 9.37943104916349 7.80938137846949 7.86404568302639 7.49744010744358 6.83158959402122 7.27729298568558 8.47484003251714 10.1585384309555 8.26106233028026 8.57481663438267 9.61349281589293 8.13639275771375 7.44730769542911 6.39725774754713 5.30696415001021 4.62510912236896 9.65220117887743 10.2257621197751 10.5461735965924 9.24434953315999 9.30375076335502 9.18729761633949 9.37875439767378 9.38164631167947 9.33993610465913 9.08452753778406 7.36365654024258 7.41806491258259 7.43340258741083 7.45914169283492 7.35804188093249 8.46566697145929 11.2414646757664 11.6664935104507 11.3003769931906 10.662621884817 11.4336165764839 10.3838240842206 8.14269340366065 7.50495165123625 7.65795515008746 7.86154451677259 7.95232316364511 7.9723322811654 7.86773084692181 7.72556358999218 7.45804796788893 7.97587653068193 7.32970884932591 8.06559699491669 8.231342141752 8.29421493249081 8.032745309581 12.2933253719292 12.3453532381732 10.4929452167298 12.4531197991808 10.6405565075749 10.3774123924681 8.11776344745206 8.36951269893163 9.21316918864032 9.79823866569016 10.3811831365881 10.7190657518679 10.9510087102485 11.033552394254 11.0870593912451 11.4161221521413 11.9020515310551 11.8058263684542 8.83669248046922 7.81144057994637 6.92081685876914 5.61015146814055 5.27167394106112 5.32983451550914 5.34955844218585 5.32541180813375 5.42030448820911 5.43520498190659 5.43250700333058 5.58796433744512 -9999 -9999 -9999 -9999 -9999 -9999 -9999 -9999 -9999 -9999 -9999 -9999 -9999 -9999 -9999 -9999 -9999 -9999 -9999 -9999 -9999 -9999 -9999 -9999 -9999 -9999 -9999 -9999 -9999 -9999 -9999 -9999 -9999 -9999 -9999 -9999 -9999 -9999 -9999 -9999 -9999 -9999 -9999 -9999 -9999 -9999 -9999 -9999 -9999 -9999 -9999 -9999 -9999 -9999 -9999 -9999 -9999 -9999 -9999 -9999 -9999 -9999 -9999 -9999 -9999 -9999 -9999 -9999 -9999 -9999 -9999 -9999 -9999 -9999 -9999 -9999
-9999 -9999 -9999 -9999 -9999 -9999 -9999 -9999 -9999 -9999 -9999 -9999 -9999 -9999 -9999 -9999 -9999 -9999 -9999 -9999 -9999 -9999 -9999 -9999 -9999 -9999 -9999 -9999 -9999 -9999 -9999 -9999 -9999 -9999 -9999 -9999 -9999 -9999 -9999 -9999 -9999 -9999 -9999 -9999 -9999 -9999 -9999 -9999 -9999 -9999 -9999 -9999 -9999 -9999 -9999 -9999 -9999 -9999 -9999 -9999 -9999 -9999 -9999 -9999 -9999 -9999 -9999 3.92845740038011 3.95843387175286 4.40133801663598 6.11514253199036 9.06541657428846 10.0325680470368 9.95882491596924 10.6972185670668 11.1450335283413 9.97622087247692 9.56237313745409 8.54225266308706 9.59824442880754 9.96128714737304 9.82415777534227 9.71587810166975 9.55187735336136 9.46089820578131 9.25063511447247 8.24999319412308 7.29884938695267 7.09688219956182 6.3231177681636 5.88740923184413 5.45984328841096 5.55914607778811 5.58342762545518 5.48093591834304 6.1069659260267 6.13105067416987 6.24682320694437 6.80583821388243 6.98834770747334 7.13991100802236 7.30599771230359 7.3921687422501 7.4735740937601 7.96684162978225 8.19749065635186 8.40866640542572 8.79579707319089 9.34788862945934 9.56764722599117 9.64194351905051 9.48708154457498 9.58085333422533 9.56120933412039 9.55729376663367 9.47231044933253 9.51647314785595 9.50829601866618 9.50893272860006 9.75156028624423 9.67301024922489 9.44649984747676 9.14912823847512 9.05135270052421 8.66419531294354 6.58212117782337 7.1833858830603 7.23064329073265 8.27678617901827 8.25459080631616 8.31511708110377 8.33199770718718 7.45721578962996 6.2071005857539 5.71867886063475 5.76428428933051 6.60909743542975 6.94001355474319 6.98573880390931 6.90706322361042 6.89658724919641 6.72987576016619 6.58420239715346 6.66159821036822 6.27966688909473 5.84368182049174 5.89039913720993 5.87435521626136 5.83183397164659 5.80851227827928 5.77409752775652 5.73575401856825 6.55473683562681 6.41561066747766 6.41095735153933 5.58346801146076 6.08844057676713 6.0265331653493 5.46249577433075 5.53766265719199 6.62578645484807 6.6425612111163 6.5110548890071 6.8977222534253 6.58639524939113 6.51041995516521 6.63829751126983 6.52769838248533 6.64322969434675 6.99246970720291 6.68132640442511 7.17829248748039 7.20341790343992 7.03995713632401 6.5857356214749 6.59130652698892 6.59092397819559 6.59918259836842 6.58454231084526 6.19690534651746 5.72771840295325 6.60761341622416 6.62514269860781 6.65254676619509 6.62821586973328 6.60229073986465 6.38209611317376 5.71465258026948 6.17584514021883 6.42070407725235 6.42578787869835 6.69812279956185 6.72510817183198 6.75454965210461 9.10586937254432 9.5494260816167 9.64867529144998 10.0994146954796 10.4157835921421 10.3034545815621 11.526612684562 11.7614539391411 10.8044583738238 11.3477998716525 11.7118592397408 11.7838477508351 11.8955949113689 11.593788653111 10.2060335474195 10.3630759717364 10.0865439785893 8.91663025914267 8.52466494876808 8.50360023533676 8.48315212876552 8.46368865213608 8.25629623379207 8.39978732385039 8.44286456714303 8.81024210373008 8.38017655580734 8.29502729140066 7.55675865343646 7.52253801695885 7.51845404272947 7.51376152801064 10.0620079770545 10.0628984121742 9.05723280867858 8.69594376883393 8.27697968062219 8.21911941367829 9.83938811954882 9.85820138917649 10.1623082016442 7.87470551333243 7.52469436236925 7.17303773194195 6.43466077485529 6.14827236234838 5.79571587259671 5.64183973373033 5.54954717011662 5.4917863276197 5.17613450463657 4.90724467181443 5.17328110072814 5.14913262145191 5.36104028107022 5.335776260703 5.35439776324929 5.30891529837268 5.28397549383716 5.01374179186959 4.77106230992441 4.10802783806121 4.07691212649219 3.68967951285071 3.6977827668485 3.69900622129606 3.69892423085666 3.68218806855702 4.1026982151429 4.09577284663032 4.52866808941064 4.71593778064235 4.93067306634793 5.03974063329743 5.15763418279124 5.14421242488476 5.20613180917315 5.19901147280286 5.17879791564842 5.17416501618724 5.16825027996319 5.16045005348132 5.0153436528065 5.00974394110629 4.71243519220096 4.7110171721409 4.58553243949331 4.17173718101345 3.89145478631797 3.88990728947809 3.55083527886022 3.86684470222897 3.94098039346276 4.19916322921811 4.30115672076959 4.67388079356961 4.33502218585051 4.18312807028217 4.17594649193376 4.12050457103001 4.24994605541122 4.05429763807127 3.95184630857809 4.05844652613221 3.80344286823035 3.44333058107207 3.45696830817067 3.4728323453059 3.50015708876174 3.50682868434447 3.52317518170939 3.53702312797389 3.55109156250972 3.56169436538816 3.57762425005308 3.58837482432126 3.60288698969081 3.60855017486361 3.62203549032775 3.62356407206419 3.74907094839474 3.75382241910918 3.75838971577283 3.76278061958992 3.76320318234291 3.76803364249933 3.64034195063688 3.64409378758243 3.6405110917403 3.63065248551811 3.6306159667686 3.62345009234448 3.62818341093388 3.62462066864693 3.62258186745568 3.6837759691599 4.21281260771771 4.42554077716702 4.56119336859749 4.92757842754745 5.01311441495097 5.07788553365926 5.46833948094315 5.48444492512544 5.51494950990243 5.60485594257027 5.62665994059398 5.63591070516618 5.6511888612622 5.6844159808159 5.60530364890801 5.61851820484964 5.630198974376 5.70555370599466 5.70295066831229 5.69776457438326 5.74749656297818 5.72595067137831 5.74766511702157 5.75442870222242 5.73410399090719 5.70464477716654 6.16339762398189 7.26588833616302 7.68977646762171 8.46869790750735 10.7505823531439 11.1618471993649 10.4355537775548 11.0744455268536 9.23200113519444 8.39180067352674 9.07979688237976 9.59645683111076 9.55448365705766 9.91806847890361 9.85831865945118 8.46740439214322 8.84540553098371 8.97842119304035 8.24228930389367 8.49106625195843 10.9475350377069 10.8528438945442 10.6148880498338 7.60511572356129 8.72734782000876 9.89461509283433 10.1059089835714 10.0207124366708 9.56806108323302 9.93186578055608 9.48767008388271 8.75979841609561 8.18259648958633 7.20789685713683 5.87387988006588 6.15963660010286 10.5726715947227 10.7225345703781 10.1075305374131 9.11401346369846 9.22879283788204 10.8106226682393 9.9484944536156 9.39463354261516 9.34918886340673 8.86154182370151 7.33788226658763 7.38999749528114 7.42010979877648 7.41417398941281 7.26941059926311 9.98114646534933 11.8806362989232 11.1816821195878 10.0798133111926 9.9275581900205 11.5130471652898 11.8575233958117 11.2894623758175 11.8676919130243 9.23251744801703 8.29132883724459 8.13861154029965 8.06969963134456 8.04808814063632 7.87956805091949 7.55744334585655 10.2110048661759 7.8149747411559 11.8305488915601 11.9794587664865 8.1333433454566 8.76069794224958 11.9915988367593 12.4278666157577 12.5827790828737 12.5800601759446 12.3210757702394 12.1535644711528 10.016982116531 9.59013667791232 9.85259623588003 10.2842863966262 10.811695730824 11.1143926390521 11.3459162854915 11.5117066989462 11.4943241104576 11.5298359607755 11.7153000035553 12.0165736388569 11.9721693733139 9.4611516490022 7.92297148727062 6.79562103691946 5.46525726037156 5.01559042798832 5.12258897624775 5.20688423286091 5.24851845783925 5.3042074872647 5.36151044451285 5.51888680834207 -9999 -9999 -9999 -9999 -9999 -9999 -9999 -9999 -9999 -9999 -9999 -9999 -9999 -9999 -9999 -9999 -9999 -9999 -9999 -9999 -9999 -9999 -9999 -9999 -9999 -9999 -9999 -9999 -9999 -9999 -9999 -9999 -9999 -9999 -9999 -9999 -9999 -9999 -9999 -9999 -9999 -9999 -9999 -9999 -9999 -9999 -9999 -9999 -9999 -9999 -9999 -9999 -9999 -9999 -9999 -9999 -9999 -9999 -9999 -9999 -9999 -9999 -9999 -9999 -9999 -9999 -9999 -9999 -9999 -9999 -9999 -9999 -9999 -9999 -9999 -9999
-9999 -9999 -9999 -9999 -9999 -9999 -9999 -9999 -9999 -9999 -9999 -9999 -9999 -9999 -9999 -9999 -9999 -9999 -9999 -9999 -9999 -9999 -9999 -9999 -9999 -9999 -9999 -9999 -9999 -9999 -9999 -9999 -9999 -9999 -9999 -9999 -9999 -9999 -9999 -9999 -9999 -9999 -9999 -9999 -9999 -9999 -9999 -9999 -9999 -9999 -9999 -9999 -9999 -9999 -9999 -9999 -9999 -9999 -9999 -9999 -9999 -9999 -9999 -9999 -9999 -9999 -9999 -9999 4.71834235545847 6.14664828551117 7.83010241348665 10.3835162842272 11.0539263807184 10.3662182529737 10.2123623375903 10.6129306769077 9.87410293496493 8.84147241722057 8.84342440122219 9.83445088020745 9.58822647241746 9.91578607653007 9.70565195710704 9.64304392985839 9.53250554753293 9.33877179401303 8.92121135239719 7.26888175398906 7.09678243984141 6.382816660534 5.86777827619757 5.87115966525321 5.87452397670472 6.03245820091411 5.46421026645993 6.09467145234989 6.12321751065443 6.34869267797343 7.09582021619725 7.13753327837328 7.31913000751609 7.40635647516164 7.48423182058501 7.64338137220515 8.01566317610667 9.18723382920972 9.37765205723776 9.37455707377539 9.55035743140277 9.6889806408241 9.74023719922239 9.73869277437384 9.76122249596395 9.73131087182287 9.69417804996974 9.60001181728082 9.60205134653814 9.47187978326654 9.57871496508037 9.72517234522383 9.72911325169227 9.77852032011609 9.67351624659034 9.21141779111329 8.54091832758608 7.38965785815307 7.89332154954052 7.30777340641097 7.62104110957014 8.14465230815091 8.09626465716546 8.3879055963361 7.43565380106875 6.50104301195754 6.2893301484994 5.84948265834218 6.63072934189568 6.96860560816262 7.36990215362372 7.51834889711416 7.33121664878302 6.88713664801075 6.85288991791634 8.22727257707792 6.81076849638914 6.31068387726323 5.89511796537203 5.86520904924326 5.81461774295758 6.25696828204636 6.59565352648609 6.72250917956835 6.65564064503792 6.58358135400659 6.46596737572441 5.67774454549011 6.16338997251649 6.14360951009868 6.37077790187615 6.63862877768357 6.55268478759181 6.51504956576469 6.88316042592475 6.458644700705 6.51298210495325 6.53509962334694 6.52645451067237 6.55649275043538 6.53712639777805 6.98084121283699 7.13882194369311 7.24302357523919 7.41825598733254 7.39193357307028 6.73106726637034 6.63190342792272 6.60885803180681 6.65479497719357 6.6660616261868 6.53909832850847 6.23628798442019 6.62748317188021 6.66326069503502 6.62914639381087 6.6444555748952 6.67566565539277 6.6475205996612 6.43748194443758 5.8156504708554 6.22019294344151 6.23146525111355 6.63442736226814 6.76318071220869 6.78299592159156 8.92572307957539 9.6079685606911 9.70612071413603 10.228978984127 10.3822677914835 11.0746935440283 11.8401141807991 11.9343576296047 12.0075231727269 11.8243101902201 12.0297239944128 11.279367404086 11.1865243144433 11.234147916236 11.75421459359 10.3473768870602 10.1932030976109 9.63681273529355 8.92895778760437 10.035556575341 9.01240066578351 8.50074935341468 7.7361122445535 8.46093370694333 8.420606295821 8.41490884902203 8.37120009098725 8.35473800700809 8.35585025978755 8.38125135205777 7.33722464683559 7.4584373242647 9.66251177374733 9.15847211389423 8.17675687065569 7.85506576873436 7.83901902944632 9.02139573153424 8.86872382531184 9.31224641553751 7.42879628189684 7.43001015215943 7.34436084743023 7.30468256940174 6.61057799856157 5.9044242472673 6.30573098517753 5.75434849079503 5.68609433594569 5.60451953828392 5.87057636669297 5.52495795874167 5.38437785356343 5.5197264566606 5.52515860086436 5.51088733498157 5.57468646601208 5.54438604100543 5.42736014056909 5.36375502430326 5.27440939971445 5.1372652493885 5.0093042212508 4.77181169679975 4.77181169679975 4.77114771488157 4.76317365422339 4.76008289299512 4.98038772151752 5.0944383095701 5.21482427469727 5.28718564136817 5.3514625769376 5.39445125151562 5.38090193727419 5.41472890544958 5.41040876515337 5.3940096929975 5.42483123205045 5.37644164989484 5.39933061304927 5.3618132094 5.35335983678976 5.29005708678348 5.22872744167599 5.13552930157146 5.13423977276714 4.91923750776473 4.69563400551186 4.56840120532013 4.14991882290449 4.13667732966886 5.20365460453774 5.86759659529529 4.89918928272121 5.89677901302904 5.4430384177698 4.4167392041365 4.80357165671184 4.76376329536652 4.81124971850637 4.8112199439741 4.7509230773756 4.85907219820783 4.66979441180669 4.01609914115939 3.53138224682725 3.4567393423475 3.48031258811718 3.49320546769835 3.50634164829283 3.52017280022236 3.52375505283849 3.5411383997161 3.56184644057445 3.58316803506206 3.60017017805429 3.59781544833119 3.60662854003887 3.61011546744509 3.62197373014111 3.75112733956486 3.75294075623703 4.0845449477982 3.8592668109528 3.8544975763132 3.7272310454989 3.72731896057155 3.72739399837751 3.72384524530256 3.72393584991839 3.72340863213037 3.71982102558772 3.7947666017997 4.21617413532356 4.43964697547279 4.79876646253396 5.21940506279829 5.27268983270534 5.27415923023527 5.32280047900644 5.47382293007432 5.49429030644358 5.52422875387348 5.52742518125319 5.63657989029874 5.63924497197443 5.71970109705578 5.73018119781307 5.74249800549938 5.70184871028339 5.7211396902204 5.72463477389184 5.77234826510153 5.77241265582736 5.80306354220107 5.78695816235977 5.80450606619861 5.79986307606511 5.76580018293409 5.75858466027457 5.70643879616428 6.5342099745817 7.66332744976191 7.78200325484077 8.87012349931532 10.4989701608981 10.4644225487061 10.5396597855689 10.063143182724 10.314816177313 10.0016507308456 9.57274331906954 9.0343866483514 9.59697452602157 10.6724638114298 8.11473032084048 7.86904119202548 7.71933975216581 8.28829015297721 7.98663492883884 6.76510919123881 9.24205526883709 10.6049614149853 10.8395822939076 10.4223217637779 11.208352450914 10.3176690693726 7.21512841041586 7.48275822806522 7.1123098368279 9.42236158955896 10.0657372214033 8.57745251087383 7.00012568410709 7.44849844874826 6.37063628213361 6.84074043616197 10.8579874247186 10.7432278964012 8.73415545671738 8.43018329729965 9.83676169555643 9.21188535889349 9.35169990840569 9.41999539493421 9.37059857574586 9.01551490777932 7.33678511531407 7.37172008162604 7.38335037305765 7.31588863520016 11.5512074768746 12.2333487960607 11.9330067285285 11.7005103776615 10.8750976842361 10.1508639564231 9.82590909618448 10.5402074780881 10.4215364333857 11.2891969352723 11.9252164673563 11.6445296763058 11.7760122082662 10.8639569017328 11.6281023130544 11.5127818092501 9.40256439127577 8.15327034542275 9.15707478051592 9.31981959059905 10.0659277318715 10.6070487052877 11.463909541049 10.7414832527901 10.7856611189943 10.7935746945277 11.7329660273131 11.447928600951 11.3759325610392 10.8186549878063 10.8304856347435 10.97428695746 11.0368058321522 11.2068338825153 11.4488199180809 11.6399725950183 11.8274283641959 11.8875204536709 11.8044138007064 11.97412936724 12.091693865317 11.8687261218442 10.7113260259111 9.05711192719767 8.45224248889955 7.80210509025105 7.38884688365593 6.04529577164977 5.05349120366556 5.18316276163252 5.292498666082 5.39926586130458 5.52140142320125 -9999 -9999 -9999 -9999 -9999 -9999 -9999 -9999 -9999 -9999 -9999 -9999 -9999 -9999 -9999 -9999 -9999 -9999 -9999 -9999 -9999 -9999 -9999 -9999 -9999 -9999 -9999 -9999 -9999 -9999 -9999 -9999 -9999 -9999 -9999 -9999 -9999 -9999 -9999 -9999 -9999 -9999 -9999 -9999 -9999 -9999 -9999 -9999 -9999 -9999 -9999 -9999 -9999 -9999 -9999 -9999 -9999 -9999 -9999 -9999 -9999 -9999 -9999 -9999 -9999 -9999 -9999 -9999 -9999 -9999 -9999 -9999 -9999 -9999 -9999 -9999
-9999 -9999 -9999 -9999 -9999 -9999 -9999 -9999 -9999 -9999 -9999 -9999 -9999 -9999 -9999 -9999 -9999 -9999 -9999 -9999 -9999 -9999 -9999 -9999 -9999 -9999 -9999 -9999 -9999 -9999 -9999 -9999 -9999 -9999 -9999 -9999 -9999 -9999 -9999 -9999 -9999 -9999 -9999 -9999 -9999 -9999 -9999 -9999 -9999 -9999 -9999 -9999 -9999 -9999 -9999 -9999 -9999 -9999 -9999 -9999 -9999 -9999 -9999 -9999 -9999 -9999 -9999 -9999 -9999 -9999 9.77767258970768 11.919656564859 11.7505968695544 11.3727511639559 10.9736677433719 11.9508094748462 10.2741927304548 9.34892305074973 9.11369227392267 9.18952995075901 9.31616855902228 10.052998029228 10.1254091707544 10.8112021476344 9.51367474366472 9.35642056319627 9.03882139070112 7.35986785698038 7.20062183907277 6.71996490060262 6.35950768959863 6.12181480854092 5.85582543594712 5.8656925683329 5.885166026531 6.17666644472693 6.43257108253346 6.96592916117098 7.20555018387817 7.2928663726925 7.35384130022151 7.51679524750578 8.02060942236214 8.48759226970729 9.07924045530869 9.42640284070469 9.59211198918662 9.60828637301177 9.6828619929791 9.78599396630782 10.2073976045132 9.81187708891907 9.76258484548957 9.78296102254389 9.72507930221229 9.76466257777285 9.6433694193319 9.63139821936364 9.47648691180639 9.54563340192306 9.69338632467104 9.85472809707957 9.88066328760272 9.70542761187862 8.62573833332683 7.67222649000322 7.74042524612267 7.44893944016173 7.79312941951425 8.54557176867661 8.16666936881932 8.70953059116737 7.82372366808206 7.5295721325886 6.79253485268928 6.84389725070968 6.86998266790381 7.41518886276548 7.65907403094059 7.39582399096521 6.92082849687783 6.99973629975148 7.68146390386706 7.45426673224161 6.59525036491971 5.91083214631496 5.90904119816547 5.88486094517589 6.33896961575227 6.54315141468218 6.7514267044877 6.76291507957157 6.77050407080602 6.72917355265277 6.50980707975304 6.48661441682597 6.68505251997332 6.55206152039198 6.69981963138383 7.27905243861164 7.06273580896503 6.43782571879327 6.80216260589825 6.4498894771461 6.5215938120279 6.56853871907192 6.56322176474414 6.57494567371025 6.55580888590508 6.65223856193756 6.96544839942057 7.75631160402736 8.17538776662184 7.73862410320978 6.62529230818861 6.62406628050677 6.62922922544304 6.65153869557135 6.6664329707342 6.67044842442174 6.26022172262137 6.67330376001397 6.70933499540521 6.65505915417836 6.64352296407764 6.66833304006909 6.66371946321147 6.45163042820686 5.8547247654665 5.89016521542451 6.6592254450325 6.78806420535742 6.79407069985056 7.64008831920142 9.35303563442018 9.59680482691208 9.66710883657541 9.72142404131308 10.4262526434991 11.0109495748661 11.8113821191887 12.0340350600319 12.0445444906879 12.0306279534481 11.9536363940945 11.0254116795132 10.9609815251302 11.509265355014 11.8736199654279 10.2079381136112 10.3754990219974 10.1300753589504 10.1922352141728 9.48123950956645 8.5336514525282 8.38549829525638 8.43787180589126 8.45789964839981 8.34123803412661 8.37819986666995 9.30113507266562 9.27518333962216 9.19507084228171 9.41034296101007 7.38753714291964 6.19616456860408 7.25768457466093 7.30123485193873 6.27908844472837 6.09825587001675 7.79937835448843 8.84684591957308 7.21112535833909 7.3095269488075 7.39149773251317 7.29774131575232 6.52087174878237 6.67738333266276 6.31041278261279 6.37417154686817 6.15971107632892 6.37628356410003 6.48415577652453 6.2053129507262 6.20792552960288 5.65992812160369 5.52575326413813 5.53918470986191 5.60792027338995 5.67138652708745 5.66835797843852 5.58697916450978 5.57986531458729 5.5510810142189 5.50058230493124 5.43271232037958 5.43684244169228 5.43559557823433 5.33674615219434 5.33307017493343 5.25605996372548 5.32871223644142 5.41400560176245 5.39395572873458 5.49994267797009 5.55747747467163 5.56218858999984 5.57274275240115 5.55850772068399 5.57624753688419 5.55607080958277 5.56355421925238 5.55331709041547 5.51946497862299 5.50979115323527 5.50353313094801 5.49718290363619 5.43621354135754 5.4408563430581 5.36815332199542 5.32749555189077 5.20783710522056 5.19452692658562 5.29926058740778 5.39194825861552 5.90387389834819 5.47350712037332 5.94730513805514 6.17765263268412 6.28205440754931 6.0543521689194 6.01233290646297 5.64292501325932 5.86947505144505 5.75608450768833 6.03720909981329 5.58521850408636 5.22520834089341 4.71903880024747 4.34884634117 4.14067193057812 3.95602424566177 3.96615391654868 3.97709674343581 4.1776216287385 3.99020733168555 3.60182240934849 3.60616118787858 3.62499729309231 3.55378010352796 3.57171359083496 3.58258287591519 3.60714945859723 3.60829144534098 3.61183187046766 3.83691244991327 4.205197438461 4.53773117678819 4.80322878086716 4.4774079963145 4.34683913110821 4.35443990221937 4.35092808822976 4.34742116462065 4.15404035700359 4.58469207015712 4.58851369588009 4.8155999734659 5.14595619048739 5.22739032129767 5.40851828397653 5.44029212606141 5.44095853000159 5.47474057639797 5.50515210220396 5.50323181455029 5.52898601695368 5.62557001577117 5.64257797685369 5.64747200119609 5.71829252481476 5.72676143759287 5.76819031991518 5.79013807733883 5.76128944580196 5.76744777444971 5.77097571194777 5.81546351339405 5.80491394920662 5.82569651392932 5.81105413730674 5.82143959647575 5.80563613771492 5.79615660100725 5.78229537673927 6.45845593946524 7.77657552690538 7.63877405274764 8.34061807450608 9.86771023431702 10.035194687964 9.9602573944957 9.93853521659769 9.52953617377091 9.51547965324239 10.1032793052613 10.5849074644894 9.72180300790659 10.0286516874962 10.9561869361332 8.80610392262035 8.43123866328407 8.73020935578288 9.52286668595743 8.99925994322994 6.47660964653387 7.4746996567263 9.3961125833275 8.57852994834039 8.82905935979555 9.69909441551846 9.84217504090411 8.27399123560964 7.35497535436444 4.77492165738153 5.9911730535325 7.02472221544523 6.38413740424273 5.96938553061353 6.61224579770472 6.14202617176216 5.79630485797348 11.1295831770476 10.049109591588 8.16877879263353 8.80781163787181 9.03694087002236 9.27106275621507 9.32088150365738 10.5499348486886 9.44940899939495 9.43037348112733 10.3573435653647 10.5351654019728 10.2125001596256 11.6670466221051 12.4881092265548 10.9870097143023 10.0071877510161 9.07489659934209 9.10383315728835 9.24663058476319 9.07094623890254 9.31138287902821 9.48660365292701 10.4302532063667 11.2560708841762 11.4271606057794 11.6926271377587 11.3846841204064 10.7426333056938 9.81042318049399 8.77955932172119 8.97260213684068 9.7192926886089 10.2495656787425 10.7471276071352 10.9876252408831 11.4301647713093 11.6526916353501 11.5087633978658 11.134623641965 10.8180894168408 11.1855570155112 11.0553289854226 11.5791346771153 11.7350912037288 11.7715439773934 11.7136846224422 11.4342370035439 11.505246714814 11.8026521854216 12.0087521974408 12.1157046987211 12.1653258016562 12.1475586665788 12.0840015980691 10.2666434071933 9.81120049770427 9.54866520873439 8.6886570197888 7.75161120277537 7.15999871334632 5.0881876085976 5.14138079264158 5.26641575441587 5.33719540003366 5.43198290843961 5.52082508569535 -9999 -9999 -9999 -9999 -9999 -9999 -9999 -9999 -9999 -9999 -9999 -9999 -9999 -9999 -9999 -9999 -9999 -9999 -9999 -9999 -9999 -9999 -9999 -9999 -9999 -9999 -9999 -9999 -9999 -9999 -9999 -9999 -9999 -9999 -9999 -9999 -9999 -9999 -9999 -9999 -9999 -9999 -9999 -9999 -9999 -9999 -9999 -9999 -9999 -9999 -9999 -9999 -9999 -9999 -9999 -9999 -9999 -9999 -9999 -9999 -9999 -9999 -9999 -9999 -9999 -9999 -9999 -9999 -9999 -9999 -9999 -9999 -9999 -9999 -9999 -9999
-9999 -9999 -9999 -9999 -9999 -9999 -9999 -9999 -9999 -9999 -9999 -9999 -9999 -9999 -9999 -9999 -9999 -9999 -9999 -9999 -9999 -9999 -9999 -9999 -9999 -9999 -9999 -9999 -9999 -9999 -9999 -9999 -9999 -9999 -9999 -9999 -9999 -9999 -9999 -9999 -9999 -9999 -9999 -9999 -9999 -9999 -9999 -9999 -9999 -9999 -9999 -9999 -9999 -9999 -9999 -9999 -9999 -9999 -9999 -9999 -9999 -9999 -9999 -9999 -9999 -9999 -9999 -9999 -9999 -9999 12.4711455892333 13.3435929962654 11.9095822872581 10.1435361989951 10.2890666755016 10.7917616229811 9.98871762458376 9.22377873611767 9.24313503574942 9.26003435082607 9.74690300246951 9.91289779922324 10.635171980281 10.4967800002844 10.2943311104562 9.42173704541399 9.22654519865074 8.78191742007542 7.23590335208929 7.13348575219664 6.95898315861833 6.33884323320212 6.10422949373311 5.8373109424277 6.23281227244814 6.29267666713684 6.73876448098876 7.13241826746698 7.23687710902955 8.47955439949985 9.03218964608065 9.22971966321118 9.29937618512637 9.347295283004 9.44288688720517 9.60226351112613 9.63673352862649 9.68803491619876 9.69369560742164 10.2341309670031 10.658619671904 10.6503741847488 10.6291451968709 9.84775885796 9.73794597566648 10.2943142468175 9.66622108560895 9.66406117553365 10.1594520950813 10.5031114743325 10.3012401884817 10.3902794391658 10.7946215349788 9.91120119839456 9.26236785607546 9.12728232666296 7.74401492020228 7.57500879878685 7.99261187337516 7.98457442352889 7.81900378493641 8.99741972390652 9.01531464890078 9.013829499509 8.04832776949088 7.59349661152127 7.42995713532857 8.29254178192446 9.21355662795513 8.4624055671708 7.06256046919604 6.93868913964909 8.72905200350615 6.89061858684941 5.91672623322523 5.90491223024147 6.39921896339434 6.61027418511442 6.81035198234636 6.82956970206096 6.85197628121236 6.81057349988944 6.78899190926238 6.77235731705936 6.55698120920044 6.52967478999003 6.71677388820259 6.78042093563112 6.74237271414724 6.66496019752724 6.49830643505216 6.44116632676188 6.48171948422456 6.43028785635827 6.50387253001249 6.53995354504633 6.57816024899478 6.55833838749048 6.55002955723797 6.53870009770357 6.67474899774855 7.73196412339014 8.24325188704545 7.66864426946897 7.19757424013114 6.87050200511547 8.01363283874312 7.25866200207824 6.67279334409289 6.66867624003374 6.49150406937375 6.70761917661836 6.68026353735469 6.50335838309034 6.48398201529041 6.68996422548777 6.53093863813233 6.28719711713873 5.89665417103805 5.87030847211578 6.7647948241596 6.84656657248352 6.83707618720958 7.28440123223027 9.35579349652237 9.58913065475866 9.59643378135915 10.03113766012 10.368313364462 10.8550605052501 12.0927757846773 12.1004999663699 12.1517070954004 11.9969068051398 11.8264215018737 11.0264337829264 10.6746856568178 11.2299350064162 11.5062079144534 11.6637048674092 10.3230603005771 10.3398361624519 10.2958055557068 9.96422335667734 9.25295502549998 8.05727064611971 8.03603122083615 8.03487088425038 8.46841156190151 9.28460983864383 8.4774097758948 7.5999280502803 7.38714335183624 6.96390093488697 5.79645339194015 5.79734996564985 5.85356522888528 5.83118527917225 5.78568493187767 5.71904070634991 5.67427722111223 5.64446425963695 5.59616603274403 6.73082876027561 6.44136053169987 6.27358128473242 6.43345909455961 6.48261228444199 6.51210079929343 6.55789330770384 6.51566191786529 7.3487638734184 7.18466438955363 6.67837737614629 6.60677288479027 6.31963831383767 5.78809865334342 5.65377162611875 5.66612877806588 5.66658014543515 5.67078172668252 5.66997767025862 5.64627631836422 5.65070578724382 5.63260214572412 5.53596327744878 5.54038211310291 5.58622461308311 5.57219696211898 5.62052919567151 5.52818798174782 5.5397764516434 5.6077504828642 5.62650179934281 5.66019277912029 5.64316119954155 5.62034521921577 5.64748858555023 5.6292797422775 5.62204681128597 5.62443212523657 5.60438996586039 5.60248251679403 5.59961830013705 5.58536162818781 5.56939489986779 5.56659942997655 5.55681262828079 5.52218987442437 5.47470929786401 5.44768074169377 5.40170138537224 5.38590158438212 5.36328637067352 5.35212609363469 5.7963163713433 5.89206691010071 6.13059327614739 6.68058750968655 7.36929408555808 6.34322506151819 6.20980364179833 6.0880176502129 6.08900988912796 7.57855977111425 7.38380616915287 6.4940632476257 6.03816535317322 5.54495318692369 4.81160620238493 4.40608462307812 4.36624685858347 4.42170874022737 4.43809842856428 4.48569046759477 4.46671841176805 4.49465013316131 4.44317173048015 4.38024112530595 4.39285010413081 4.27392856551371 4.2891311867625 4.08979095914151 4.2013501083742 4.68217946400769 4.88285783100878 5.56825062435551 5.65554805246795 5.66966652292049 5.67329463220023 5.33561261649114 4.99248459518176 4.91552107753022 5.01936434135255 5.01588599240603 5.13320457519188 5.27425076156849 5.35280700075048 5.41418145198314 5.45765584145927 5.55888534352882 5.63332537708533 5.63645212807211 5.66334510887999 5.59651365319657 5.62883689263168 5.63504022092633 5.63323454116606 5.6544958689019 5.65788986060796 5.71815378508066 5.7715482438734 5.80728555941049 5.81906653152525 5.828161254692 5.8077560253946 5.81378565443194 5.84477891470783 5.83033221447022 5.84053594348646 5.84698784487578 5.84143858392464 5.83293237176302 5.80752727120487 5.79312115761287 6.58733323289578 7.67753990895409 10.3608999671405 10.6122220598888 11.210810751558 10.1161307882185 10.0932870926149 10.0183384856823 9.71046454829051 9.41001416057508 8.68904311141928 8.77714659367863 10.8592802984911 10.943216719375 10.2541681443984 10.9722832821477 10.7147176055785 10.2748100892348 10.0602166978629 8.39417298348438 6.41753063475672 6.93322312583974 7.53919358731414 9.15410817069135 7.83187977484847 7.52834165778057 8.92510869111067 7.81104261487904 9.20556451934453 7.65764143381248 6.2861642027221 5.77327198582909 5.9862104954182 5.86135266537686 5.70966914150081 5.5966105856858 7.35657206234664 10.7543660023483 8.86546132753167 6.90370730461081 8.01401313144267 8.30763764058768 10.0925314925001 11.0136284616958 11.3042343272337 11.4076152105364 11.4439280607013 12.2604004228468 12.2170317004953 11.4175423755972 9.6268405602238 8.37442005925215 7.91134459223392 7.67793265029623 7.94730038821308 8.21193071529486 8.75091197050197 9.25633546409541 9.53181644552344 9.43358745271613 9.89940549237891 10.3334598097998 10.7072902694771 10.967987290485 11.0353122256919 10.8542820567614 10.5587265063097 10.2671594902954 10.2419228983429 10.4987752002563 11.0041150543673 11.4678420935826 11.822761371107 12.1240873286595 12.3278764319437 12.2681144472269 11.811347734461 11.8638632566945 11.990766317726 11.9253466948329 12.1731109002663 12.2787306419719 12.2608576789603 12.2512493985975 12.0669370187485 11.6049675901652 11.6645669808485 11.951988128221 12.1195274534821 12.1869275808827 12.1609252652418 11.9971246638796 10.1815851601471 9.5894378942595 8.9919587632007 8.29382324483413 7.24251624904377 5.14311080170024 5.07166642658669 5.20945879829374 5.31871602242669 5.40318153266816 5.46187158800557 -9999 -9999 -9999 -9999 -9999 -9999 -9999 -9999 -9999 -9999 -9999 -9999 -9999 -9999 -9999 -9999 -9999 -9999 -9999 -9999 -9999 -9999 -9999 -9999 -9999 -9999 -9999 -9999 -9999 -9999 -9999 -9999 -9999 -9999 -9999 -9999 -9999 -9999 -9999 -9999 -9999 -9999 -9999 -9999 -9999 -9999 -9999 -9999 -9999 -9999 -9999 -9999 -9999 -9999 -9999 -9999 -9999 -9999 -9999 -9999 -9999 -9999 -9999 -9999 -9999 -9999 -9999 -9999 -9999 -9999 -9999 -9999 -9999 -9999 -9999 -9999 -9999
-9999 -9999 -9999 -9999 -9999 -9999 -9999 -9999 -9999 -9999 -9999 -9999 -9999 -9999 -9999 -9999 -9999 -9999 -9999 -9999 -9999 -9999 -9999 -9999 -9999 -9999 -9999 -9999 -9999 -9999 -9999 -9999 -9999 -9999 -9999 -9999 -9999 -9999 -9999 -9999 -9999 -9999 -9999 -9999 -9999 -9999 -9999 -9999 -9999 -9999 -9999 -9999 -9999 -9999 -9999 -9999 -9999 -9999 -9999 -9999 -9999 -9999 -9999 -9999 -9999 -9999 -9999 -9999 -9999 10.1992708229378 11.9216477905287 12.3422906994871 10.940794015905 9.78394957329252 9.30545990340128 8.98977053645842 9.76108514247417 9.37742604409642 9.328828940962 9.45966560548073 10.1055190053852 10.0743116206012 10.5983057341432 10.5237244990695 10.358044599754 9.52643940382732 9.30966776549796 9.084638288497 8.69836597573519 7.64576750505752 7.10616692337652 6.81524265493499 6.20394773087949 6.16430000583627 6.62765649603279 6.99783148884605 7.5557067718239 7.15810611488654 7.37726596877597 9.17763599700509 9.68197904986011 10.1127287068697 10.2233504252087 9.61561241679096 9.57425359475448 10.1414312603488 10.5085102820635 10.570819637055 10.4443655117901 10.2599227717999 10.7475912160556 10.7258536750037 10.7849409846534 10.6581890855162 10.5187290286554 10.6510756928075 10.4951266850091 10.4707221483097 10.7216119641116 10.39217898064 10.2147159133994 10.7795449358492 10.9585589953637 10.6478391606845 9.72070312631764 9.28620281392089 8.49764449713859 7.68103470164541 9.38121173448562 7.82973707052585 9.04485258040457 9.04758867434322 9.70577126574245 9.76375153322919 9.59015152154586 9.74435475237377 9.3074221170499 9.36375250990624 9.82205076699559 9.71106812923984 8.44533238476678 6.94175952777879 7.13007763183544 6.92999204416628 6.42886182654249 6.4312526330195 6.6546493103264 6.87590763291782 6.76802572125058 6.74402694899786 6.87484328018079 6.81418485884341 6.82157142933269 6.87520930579345 6.71085913817307 6.76843278345506 6.83078578199332 6.74641397901331 6.64768406651196 6.48768015384121 6.47635046481071 6.41797823126397 6.39287768663965 6.45523365306378 6.46994223731668 6.55521696055952 6.6056142988984 6.5899340369993 6.54255805477484 6.58632838266904 7.15784980965886 8.11843782549596 8.23500663255065 8.21076715366161 8.13098592644882 7.93393721161822 8.02830574454069 8.05797921248424 7.17297327231433 6.74842071258317 6.52032392514066 6.61977367019012 6.7214296853071 6.69559143630623 6.50701850781098 6.70250069199107 6.66142553065684 6.34364600515049 5.88805079097938 6.35488138876609 6.61841296753148 6.8746424869474 6.84098272529334 7.67640171698839 9.50540603985366 9.62986449613269 9.6675183913048 10.8520166703669 11.7659824967403 10.8972888887222 12.0873172873164 11.3154856357194 10.4941246559365 10.580534714978 10.5251931576279 10.9831511039357 10.1711447695516 10.6189860685292 10.9409628104089 11.3138991168556 10.2782888401797 9.34371164219031 9.48056755471745 9.09074897344533 9.05115071829932 7.51347455561452 6.56431063124276 8.40731428638649 8.29834743491772 8.27933551439954 6.41496416443325 5.84246397698332 5.85663945840289 5.83450858098607 5.81943062834954 5.79379633694224 5.82383172426275 5.81195627013583 5.71348045750821 5.75432997694974 5.74819698469021 5.70169961429326 5.63133837799894 5.62403534464897 5.66238486820524 5.66169803118793 6.32541432398284 6.75091799500525 7.42220277834768 7.46494373108349 7.37996173327073 7.51690256445831 7.62956057413119 7.55192289085915 7.16320845870184 6.65148449636573 6.17971654507154 5.72885814880466 5.71626487199898 5.73393071667611 5.70625699373088 5.7083274715819 5.69911925417613 5.68597535535333 5.69316142185248 5.67016612275592 5.67380706755849 5.66940776915255 5.68566712049991 5.70458140888137 5.70038774362472 5.67798369812661 5.63226382780903 5.70628340667206 5.6568091872834 5.64585835059369 5.66441134006469 5.66104271021856 5.6538874514917 5.64756149581434 5.64169981405201 5.62582218726294 5.63711006543183 5.62970339345203 5.6190132380541 5.61845808931822 5.60314116399388 5.59328316952356 5.58186783493426 5.57205185328406 5.54953868004868 5.52431304133458 5.50535662824116 5.47653787249759 5.4543840420205 5.8773875867162 6.01947523088765 6.16901019366567 6.23985761541954 6.37487957437412 6.69804041037025 6.37065207613765 7.27649694286925 7.76535385763067 7.93711819368066 7.722934070627 6.89917985445696 6.56733688168746 5.99884891284708 5.01037402075852 4.68931312930602 4.61260783279868 4.60263727781517 4.62203696306465 4.63739924321672 4.54139210691249 4.53875347308001 4.66713776236028 4.54110608892127 4.52535604729817 4.65244913467707 4.59951235892739 5.15976456825866 5.18234332321206 5.51102016082529 5.91304457780442 6.14132718264644 6.15621034649186 6.1940254996743 5.98765594693022 5.57468133209981 5.40792866903987 5.34811248668488 5.3506331448818 5.44968421159238 5.36172293592538 5.36115419359185 5.49808863750788 5.54324596492026 5.61661251151396 5.63578572413193 5.70849172822822 5.70441455369275 5.68009399628545 5.67974526871352 5.69862425464682 5.63610817248959 5.65260293768475 5.65293229314835 5.71544473234666 5.77359660180931 5.80736448989572 5.82855319754914 5.84168025865327 5.82809949539431 5.84386274275058 5.84591153792855 5.85105911550586 5.86318404249131 5.85395202184333 5.84011076636601 5.83865074960313 5.81877084395229 5.8088597137724 6.30253340731714 7.13918089111771 7.83792797988038 9.2631778474188 11.1528490297509 10.1308919734998 9.57367086833993 9.47068524198533 9.87280755065271 9.80111526741135 9.42858398918419 9.25390573945051 8.75704480957839 10.2069962627626 10.9714645393479 10.8566378286602 10.7286277150424 10.638477523011 10.3632476504484 10.2368027586676 8.97133771327496 6.66414692157795 7.09394571748516 7.11503675668669 9.26847599766757 10.008108672873 8.60946440648281 8.19864265452153 6.99916927598793 6.75244675750887 7.66721280281902 6.42233853055187 5.78039340947849 5.91452799410272 5.61181728818632 5.56990753767597 6.93317989375964 10.3632025270608 10.1810553236216 6.84255747616941 5.70245508273632 7.07665316796958 10.2528933570516 11.0340343996501 11.8056529674237 10.7383454571236 9.82997249892656 8.26472295263497 7.19399265761327 7.15819295926459 7.6737636416247 7.44078323866403 7.6964053369206 7.78570478980434 8.51330640763651 8.40800124752536 8.52246958905049 8.37287326177862 8.99997502410995 9.71731824541405 9.99159328446586 10.2634645069749 10.3040165877012 10.6518772363239 11.0524258365647 11.3584700256028 11.5476866962674 11.499626442473 11.4067488947257 11.4307529632836 11.2564673233764 11.2109452161268 11.6978378022264 12.0728577860623 12.429295106197 12.6314055235876 12.7032290482604 12.7101036356343 12.668095273971 12.5826838179801 12.5783837741692 12.6102198734236 12.584611376857 12.5287688983174 12.5488503885426 12.4294935359171 12.0922153201356 11.7814889923248 11.6671316541082 11.8330539661094 12.0255829771418 12.1352340335276 12.0149741962334 10.2335394887174 9.55281193511211 8.3547239406835 6.99159754204927 6.68833176816902 5.09245262246047 5.18206748355824 5.27204054121205 5.34234628943784 5.39240993531384 5.47213180197065 5.40260909343121 -9999 -9999 -9999 -9999 -9999 -9999 -9999 -9999 -9999 -9999 -9999 -9999 -9999 -9999 -9999 -9999 -9999 -9999 -9999 -9999 -9999 -9999 -9999 -9999 -9999 -9999 -9999 -9999 -9999 -9999 -9999 -9999 -9999 -9999 -9999 -9999 -9999 -9999 -9999 -9999 -9999 -9999 -9999 -9999 -9999 -9999 -9999 -9999 -9999 -9999 -9999 -9999 -9999 -9999 -9999 -9999 -9999 -9999 -9999 -9999 -9999 -9999 -9999 -9999 -9999 -9999 -9999 -9999 -9999 -9999 -9999 -9999 -9999 -9999 -9999 -9999
[truncated: 1,596,842 more chars]
