# Supplementary material for: Combining temperature-dependent life table data into Insect Life Cycle Model to forecast fall armyworm Spodoptera frugiperda (JE Smith) distribution in maize agro-ecological zones in Africa
Source: PLoS One. 2024 May 6;19(5):e0299154. doi: 10.1371/journal.pone.0299154 (PMC11073722; doi:10.1371/journal.pone.0299154)
Supplement: S2 File — (ZIP) [file pone.0299154.s002.zip › results_8.5/2000/ERI_2000-RO.asc]

NCOLS 535
NROWS 391
XLLCORNER -25.49999
YLLCORNER -47
CELLSIZE 0.1666667
NODATA_VALUE -9999
-9999 -9999 -9999 -9999 -9999 -9999 -9999 -9999 -9999 -9999 -9999 -9999 -9999 -9999 -9999 -9999 -9999 -9999 -9999 -9999 -9999 -9999 -9999 -9999 -9999 -9999 -9999 -9999 -9999 -9999 -9999 -9999 -9999 -9999 -9999 -9999 -9999 -9999 -9999 -9999 -9999 -9999 -9999 -9999 -9999 -9999 -9999 -9999 -9999 -9999 -9999 -9999 -9999 -9999 -9999 -9999 137.352994091398 131.863098295312 122.807220719722 114.597426931142 107.675264573609 102.219862853502 97.6329385410891 94.1168566262959 90.8599158948827 87.5413517534365 84.8688809120315 82.3992349960048 80.3835428313643 77.9187914037888 75.7411556954661 75.0187884390182 74.38341924823 74.4643153871449 73.9893247100565 73.2677117581311 72.8276118552464 71.7754743383903 71.7047308215727 75.1535633035596 79.4957116374595 83.6118613361562 87.078345501418 88.9596392444244 85.233597887729 83.9378083547063 80.6767321941283 79.686387565085 78.9195772475673 78.6904703522272 78.9075710106158 79.8207483210701 79.6766738728572 79.9048339883691 79.627489357422 79.0690599746158 78.7401381376196 78.2052499018128 77.519213912621 77.2621900711236 76.8184979055425 76.2036994908778 75.5424439489651 74.4672370505187 76.181189076269 78.4578302247604 78.0570979188634 77.644173628999 76.9963250949597 76.4102720832329 75.7801576573717 75.3965728191433 74.76034780619 74.5657731989826 74.4179035917194 74.1897367562852 73.9674553623922 73.4158594927935 72.8922056654815 72.53724091449 72.4548143257383 71.6822077982054 71.1649264884755 70.4550747889447 69.8945414645879 69.2487923275902 68.4552160642919 67.4821478534016 66.7316155130389 65.9407810064883 65.493287391799 64.4664972315268 64.491162635935 64.2023065230157 64.1935831080241 64.6353125004751 64.6889168558814 64.7569996266798 64.9599606012198 65.7834253800301 66.5314648567093 67.0751200647385 67.3506770042822 67.4281363670344 67.8328330687778 67.7571155851907 68.0353361466748 68.404411318284 68.9834795388418 69.2678364882088 69.6150013099384 68.4255633073815 68.6261080929922 69.9621287821659 68.3777880903788 67.2866250203326 66.6584073572392 66.8772697466952 67.5701086372456 67.8741354629534 68.8216325861301 70.2020276919973 70.5282804261834 71.1019719469279 71.843172629217 72.1255146247686 71.4277377680068 70.5802771996427 71.0198185668784 70.3175368085299 69.6778530456647 69.4005798032329 69.5117598406104 69.805876855279 69.5094368972277 68.6089256610771 68.4207471093563 68.3234658732218 68.6175171479846 68.6479387371402 68.4793578741407 68.0882625797411 68.5661161528464 68.4643662383832 68.7427861087728 67.9612607675293 68.3981104214803 68.2788589194195 68.5555442646301 68.6568984780771 68.6944122546844 68.714807663601 69.0990430028141 69.1578353799169 69.5605712652478 69.974990513873 70.3130356146874 71.0179625899674 72.3144532871309 73.2397258355183 75.689812399081 76.9713115998804 78.8548352035836 82.7392929487888 85.5688206281031 94.3471489755334 93.4033385302554 86.9481239690268 82.8907383247925 81.7258410067607 79.128155375168 77.5581906137645 76.3016322203294 75.9091391999026 75.4858840678494 74.5234637340183 73.9361472425048 73.8446128556763 73.2568272695303 73.1511127545818 72.9712433003114 72.6689864211336 72.472789912575 72.8520975704346 72.0876863602935 71.8755639355354 71.6520639814643 71.5932428228283 71.5139688011829 71.3732389684169 71.4195687646196 71.659006960339 71.8131312764489 72.4481386246451 72.9363822831855 73.5679686276848 74.0664286307502 74.437894642224 75.0546510587847 75.6012815360142 76.0256658707194 76.2361756757738 76.8485512743459 76.6747863442767 76.681697401288 76.4245454598283 76.6498116261152 76.9550991739044 76.9659824430667 77.546655309853 78.3568111334776 78.7092844499457 79.3621187213273 79.9407456750344 80.1336546162293 80.8239285786912 81.3205085477059 82.1313001948617 83.2763392391542 84.0823416392036 84.69647813172 84.9034623050808 84.3275579266218 83.5196486300629 83.8479326611493 86.1251051074002 87.3502939561881 88.6759707128736 89.1748017799704 89.2260365067168 90.6607625461688 92.0204273885889 92.3587687062759 93.0557924679407 94.4810329073688 95.8305190013667 97.0897386548584 98.228630597252 99.7500167469045 99.6884799411188 100.425233128701 100.542727265862 100.545021402891 100.777462228918 100.048199958889 99.0568073832628 98.0508979232418 96.9482729614976 96.5986656329484 96.1274274939581 95.4930365827517 94.533629581943 94.247467959043 94.0751684186202 94.1151379714157 95.3425931623916 95.3102015191927 94.1384726635142 92.0100154365033 89.6176822926652 87.5834484571253 86.4500646964363 85.6412230962375 84.5185329203887 83.7782818623484 83.3303465633217 82.4815342453606 82.0659582200153 81.5535208574559 81.3301875343916 80.897158714071 80.5350321443369 79.4737619175162 79.9917583103639 81.0376958568714 81.5428337957536 82.2386147475659 80.5905582676677 77.797333898321 76.5132728961232 76.1038258861072 75.1802906444268 74.4030497345098 73.7054035121082 72.3690332925445 70.6698976967261 70.2534321079229 69.8140529231722 68.6309668443891 68.5753835275927 66.4800535568312 64.9778403106386 64.3626448459833 63.9055172679514 62.9905605190399 61.8688346084626 61.5204889243324 60.8856111779543 60.1661060757558 59.5723780528546 59.6379543175089 58.9986852047412 58.9521848477416 59.8718566371814 60.3509922347813 61.9331474917189 64.0287249340065 65.0354509832382 66.4402898415925 68.450987592927 70.4812481960772 70.850920523426 70.1679194517123 69.218532716896 68.7273899942841 68.3576090204273 67.1576083296846 67.4901298193532 68.3100742006552 69.5691151343009 70.7873079949333 72.1595085281635 73.5019216452238 74.8808107386463 76.5007262281672 78.154595079563 79.7003176259622 82.7244494189111 85.0480718547182 87.8879339507307 91.8106596871921 100.818492677828 111.063731005241 121.803740915549 133.283544006642 133.530278435824 123.827069167442 122.880349957128 107.413225304019 128.609615835604 122.875841716736 130.040762516048 115.979778046904 107.72597261123 106.902258026187 -9999 -9999 -9999 -9999 -9999 -9999 -9999 -9999 -9999 -9999 -9999 -9999 -9999 -9999 -9999 -9999 -9999 81.1354550522653 86.1405199031833 95.3661273970959 106.434763911262 142.115181548064 152.277826127547 145.326933730482 90.0105643084548 86.8409984241739 76.8009394508771 73.8309123508045 91.6508828074415 92.4745338267251 89.3831476758608 100.964874767245 100.229369896138 97.1488258652715 94.5755487206011 92.3899872424471 92.1234973150461 92.2342539372802 92.854029942834 93.5454140252178 94.4078831441304 95.5971258471086 96.7019286243194 98.2413834887007 99.1541164469202 100.548659459314 102.137293073652 103.858914548051 104.842043387522 106.555057168401 107.801467544006 109.157119476073 110.776105703829 112.554894674509 113.721988823704 115.202594543657 116.541664493542 117.710494267197 119.464977609361 120.625703740603 121.837209320954 122.850102894382 123.534143340342 124.719767658331 125.767188007452 126.156092133185 126.686755879636 127.692713276863 128.739046120443 129.435218969453 129.748505843949 131.076473892973 132.220743000587 131.839272673795 131.308076884073 131.625678663192 131.65162683919 131.354207323424 130.792080646531 129.953036665325 129.820743718137 128.336475312032 126.820088222173 124.661046755706 122.171106195954 119.754739738719 116.848631363837 114.361887789097 111.293905254674 108.383029642311 106.099734573454 104.684257246497 105.992140538121 109.619719518011 114.610434471255 121.188906016849 127.917471135057 134.569951668191 140.588250519755 147.722672613496 153.853962234803 159.104405878531 163.51842929686 167.02925697762 171.249134196289 174.195205532514 177.636930727314 176.219289869951 -9999 -9999 -9999 -9999 -9999 -9999 -9999 -9999 -9999 -9999 -9999 -9999 -9999 -9999 -9999 -9999 -9999 -9999 -9999 -9999 -9999 -9999 -9999 -9999 -9999 -9999 -9999 -9999 -9999 -9999 -9999 -9999 -9999 -9999 -9999 -9999 -9999 -9999 -9999 -9999 -9999 -9999
-9999 -9999 -9999 -9999 -9999 -9999 -9999 -9999 -9999 -9999 -9999 -9999 -9999 -9999 -9999 -9999 -9999 -9999 -9999 -9999 -9999 -9999 -9999 -9999 -9999 -9999 -9999 -9999 -9999 -9999 -9999 -9999 -9999 -9999 -9999 -9999 -9999 -9999 -9999 -9999 -9999 -9999 -9999 -9999 -9999 -9999 -9999 -9999 -9999 -9999 -9999 -9999 -9999 -9999 -9999 -9999 134.403162557049 128.887896193889 120.098831422623 113.275427140181 106.525359750629 101.963906957524 98.0222085563689 94.2047892238564 90.8509778127159 87.8502386693328 84.910150137569 81.9884594732659 79.6058789716691 77.1434447824524 74.9609348850618 74.0198585648201 73.1804496955084 72.4702555460652 72.5396954997425 71.0772712024353 72.4371374056227 71.8671834903323 71.0238620646831 73.5246294045501 76.0733071171351 81.5310982225044 85.2174351943166 85.8271000547236 82.5373687488061 80.2286066481425 78.7707930792106 78.7106845045393 78.1382622238033 78.3645795262842 78.7194074279799 78.8772432997504 78.982450863686 78.7952862494075 78.8404462160448 78.628887994473 78.0571599357413 77.8560486535654 77.1682563302041 76.5327619134803 76.6384525407219 75.6657420289986 75.6072606977366 75.0169513090556 72.3771430456878 73.1035870925996 78.2751072370763 77.4425069276348 77.058199441698 76.3595827736065 75.927143625739 75.6952852532767 75.1073214904453 74.7563584895781 74.0004204676556 74.107064023942 74.1192441159185 73.5116204150285 73.4555315049112 72.9311276560589 72.9221758345597 72.2854156942138 71.9427982769323 71.6032831219476 71.0392760898443 70.3644490572095 69.5977452939583 68.5209347829321 67.9617403165978 66.8884920346123 66.4420132381338 65.5197881503782 65.4730613753936 65.0163238759548 65.0161750753977 65.4682719236401 65.5446107721573 65.7924981947385 65.7365609101537 66.6543107722664 67.2439169864869 67.307681395132 67.4719079361652 67.7636446465834 68.1015831601495 67.9972742372911 68.3719433479352 68.4553728576391 68.4400590240871 68.4734394140357 68.4056225098991 68.5317203672091 67.9709328937929 69.3181796621728 67.6692961407182 66.0973599895292 66.5394582639194 67.3777212106648 67.3874016352754 68.2703639740575 68.8684758525683 69.9472847153404 70.390279664324 70.7642612259825 70.3716817319164 70.5105260161874 70.292637930337 70.2029283465448 69.2262894904347 68.8898092974463 68.7585190084789 68.4390463061448 68.8976729861336 69.133799799917 68.462907361474 67.741513447166 67.7895663186568 67.2668031555698 67.8761517263991 68.0448588421879 68.0077419549277 68.1972337180448 67.9193598501224 67.674415193631 68.1182389556356 68.3273299659342 68.3836363080892 68.2025388674101 68.3867649343585 68.420781927337 69.3310962283427 68.8210910661101 68.6977511744378 68.9061921526536 69.4846833387784 69.7129292493677 69.9120927635029 70.4240146992453 71.5613678435908 72.7450937226845 74.993182281296 77.3423042382511 82.3614018797776 88.6195537084086 89.577044454976 97.432917688764 92.7637001534623 89.5068313263177 85.298145883265 81.8147207645344 79.6861242721082 78.411064634974 77.4876750451415 76.5927489115183 76.2031156288827 75.2616905881103 74.8921063156518 74.2768324794592 74.0915310175577 73.7354933982194 73.6137390724691 73.2667510123898 73.1140538798637 73.0132427946895 72.6359265026503 72.6607233117926 72.3365522758039 72.2361017449955 72.0265052990657 72.526624127085 72.2744923943844 72.7446016215246 72.6980242808378 73.3569473753226 73.5286903662579 74.2192240803309 75.1204249631514 75.1494082118151 75.4763678877625 76.071039791779 76.2321980311385 76.7265608552312 77.036866367244 77.0353155380306 76.8926971890609 76.6820986483475 76.5954023734534 76.69843506813 77.3671735196833 77.1991787471197 77.8077317201695 78.2893973255917 79.0987855237436 79.3775754412232 80.0960329593371 80.1177752871226 80.6109999365048 81.8191314133875 82.1950893716752 83.3958726462214 83.9585618779454 84.2492679000478 84.1053514560119 84.094130658484 83.5001830284183 83.850071878667 84.7972450370119 86.0236728203547 88.3313104757753 89.9139403407878 90.2071175440162 90.6458175775446 91.4231636519564 92.5558624011409 93.672145216026 94.8375399635098 95.8098909094635 98.4472447028772 100.226059128122 102.702033357563 103.120332672565 102.787833031556 102.396678273849 100.86753238202 100.089962948872 98.5137218074227 97.4830325951915 96.691057409982 96.1919878232854 96.0181762643786 95.4195811189808 95.9398628837018 96.9817714725491 97.4666360235504 97.9151120844249 98.0017449885797 95.3139735090263 93.3673307007804 91.3403540734012 89.3141658170538 87.4733287982674 86.477033280647 85.4342558230011 84.7592103060008 84.0801812127488 83.2411869225546 82.854733759827 82.1167805894553 81.7746217000879 81.3124788594009 81.1384973253294 81.224759264497 80.800389024304 81.2191243831285 79.6614905034432 80.2566566458882 79.8530092960689 78.1748338372836 77.0839391658444 75.9325636083899 75.3144401618301 75.0069431148948 73.7448967589372 72.9124010214651 72.5250195352667 72.7714338252746 72.6643185623475 70.9083961467913 69.7416697614625 68.8851601691046 67.6145124967506 66.0434521132978 65.2226131500829 63.9221560369725 62.8878399281912 62.7584334052514 62.2597556174546 61.7650383273867 60.8067505698695 60.37004501214 60.0556692504859 59.6812007517146 59.6292773691316 59.6505898501637 60.2874752442967 61.9068426848923 63.2903531536971 66.9396821067243 68.5752724697485 69.4579000946961 69.9380809031997 69.7024312746692 70.4267995560789 69.8579698033501 68.5345605551082 67.5442475393005 65.9436416242827 66.2013025639297 67.4469858606342 68.0535830167554 68.5354020478949 69.3177903445865 70.3698506987062 71.4462093250743 72.1749571924766 72.9960491024199 73.9214511279968 75.8657241564496 80.0370890296692 83.0235386805251 90.1044528567468 98.041162114345 106.196794322945 115.133559018976 126.122025523495 117.215000405876 113.710494109778 105.355544040425 107.992266306771 135.161820328561 142.576138713316 147.779980841041 130.0621442885 111.920520734912 108.244601360778 -9999 -9999 -9999 -9999 -9999 -9999 -9999 -9999 -9999 -9999 -9999 -9999 -9999 -9999 -9999 -9999 -9999 77.6667869163514 83.3698203239639 88.7184444591595 90.4033745175985 104.066970136986 134.749204397016 151.066490444423 149.130829899646 143.027226080977 126.779949543568 80.5431623951813 76.5704422390186 82.6908283450698 90.1101231769073 103.808288489092 101.723309181641 97.4218364888157 94.4286078266805 92.8694019846264 92.9193805000065 93.2640803228012 94.0360951968984 95.3691847837434 96.4451326247959 97.9111243868618 99.0044466980073 100.401282106573 101.804221982717 103.144388002211 104.589685751287 106.075245461833 107.56697750478 109.124575480867 110.733223567936 112.239367687433 113.716994769891 115.218969906407 117.002658523516 118.535594021663 120.080472239706 121.151499386661 122.504712035658 123.930188637023 125.170927594826 125.973985936239 127.362221321762 128.50293315811 129.587473432124 130.433947634698 131.598262575535 131.820819181364 133.211034227986 134.510196734512 135.355733312717 136.873173387611 137.727143394562 137.071736907218 137.193309739575 137.293654219837 137.106803907531 136.987667807015 135.984144128139 135.79551665384 134.65047744828 133.521614642127 131.905714397323 130.035828966127 127.360189427732 125.123962787669 121.767250089799 118.724652017786 115.136465698377 110.830984439736 107.044468856983 104.296266069937 105.252834598111 110.486283219724 117.747098588097 126.076021044298 133.54102999395 141.011493478152 148.124787469636 155.948538765638 160.0713853662 159.262547456543 164.230791003281 170.126624396893 173.743211744451 172.439144494914 179.673206158699 -9999 -9999 -9999 -9999 -9999 -9999 -9999 -9999 -9999 -9999 -9999 -9999 -9999 -9999 -9999 -9999 -9999 -9999 -9999 -9999 -9999 -9999 -9999 -9999 -9999 -9999 -9999 -9999 -9999 -9999 -9999 -9999 -9999 -9999 -9999 -9999 -9999 -9999 -9999 -9999 -9999 -9999 -9999
-9999 -9999 -9999 -9999 -9999 -9999 -9999 -9999 -9999 -9999 -9999 -9999 -9999 -9999 -9999 -9999 -9999 -9999 -9999 -9999 -9999 -9999 -9999 -9999 -9999 -9999 -9999 -9999 -9999 -9999 -9999 -9999 -9999 -9999 -9999 -9999 -9999 -9999 -9999 -9999 -9999 -9999 -9999 -9999 -9999 -9999 -9999 -9999 -9999 -9999 -9999 -9999 -9999 -9999 -9999 -9999 130.605790736306 125.638934619677 117.802040597145 110.854406318534 105.490442160834 100.815872299884 97.3040122173535 94.0724383782007 91.2441324936576 87.6598830681202 84.576096527595 81.3061110772424 78.3230770844031 76.2263904292032 74.2898039763238 73.092107798011 72.4034764106145 71.8569823991635 70.3051284118896 71.0712643022504 71.7057569282562 70.6624715192681 70.1146805194359 76.1812134376648 77.5223434856854 81.5970903219827 84.9720386197147 85.6995651252689 85.5729617090743 80.4642839428647 77.3467378723671 76.9843727169344 77.1272524373944 77.5407570596033 78.1636938670095 78.4117986696553 78.5873845667016 78.5479500090261 78.3810324526674 77.9413053700307 77.8369062870011 77.4497997696081 77.0410684679003 76.3901592596643 75.8449815755844 75.4844536000529 75.146888800463 74.2203605313402 72.0536875516413 68.8602506793564 69.6797628423458 69.2509270310637 75.6159054902749 76.2759272925471 75.7481907446292 75.4451007786128 75.2461963314593 74.6694290334999 74.4336174372848 74.5191125637238 74.3583976712736 74.3270097774157 73.6215676094449 73.4719838209536 72.9468488101414 73.0102192845563 72.6047623101147 72.2943303475483 71.8735069205582 71.4199564383096 70.5521750548179 69.759766292031 68.9464267033365 68.1662785561466 67.3973148291021 66.7416955188713 66.4846570951259 66.0688261000634 65.9321479437748 65.8573557328527 66.3617320744951 66.4689898442282 66.8401353547563 67.2949718819709 67.8012139225393 68.2141989560088 68.3281635286778 68.4494246376992 68.5105583704784 68.7064764441853 69.0811742182361 68.4227154079096 68.2769810744579 68.2235243634159 68.1286824407979 68.722503113808 67.1395075757123 67.9364733844529 66.6328751560267 66.2450632165634 66.7730700387833 67.3980525073559 67.8565083406052 68.1860615272777 68.5746652178084 68.7322670371544 69.2094001256515 69.7804388616647 69.3813697362134 68.9716404121496 68.9214434704026 68.1216347672429 67.8637375439044 68.0476140287154 68.1905849623406 68.1582540957408 67.6094083563762 67.9040918103608 67.3049118752624 67.8078540752956 67.6202634912591 67.8254361525023 67.1986557924546 67.635544627966 67.8519760615854 67.2390447583332 67.128758984126 67.260116680604 67.5630761055444 68.850239643798 69.1179948114631 68.8672352312338 68.1817878355785 68.3554429562434 68.301605590509 69.2879421673186 69.0876756361886 68.9448339738452 69.2942271472262 69.8052420474687 70.0021530255084 70.2307548155957 71.0960403010945 73.2257666052262 74.9075032452124 77.5010520836021 81.5709424501368 91.594866333263 98.4554925930126 101.558032492251 92.2780348045296 89.187106187647 87.9256583851543 85.7700352720147 83.1486155819796 79.8570039124587 78.1357133730128 77.2724279956876 76.6898061795776 76.092470661629 75.4256626483771 74.9872058360812 74.7828761288017 74.2953270079516 73.8394049654178 73.6821866561791 73.3485536369075 73.533251257937 73.4012536238098 73.3889095413024 73.2184509348797 72.9506628262178 73.2266483982894 73.1984514084173 73.3366917843459 73.4831356761439 73.7233183382927 74.3147053460565 74.5750809608141 75.096916679836 75.5663709292773 75.727267646741 75.9289099095318 76.343534965911 77.1033461804663 77.1584587947893 77.0133580946676 76.8104290927529 76.8106546410679 76.5548439767985 76.6777142590453 76.7968575103747 76.6972728188929 76.9733580801211 77.1569155504149 77.5649049569863 77.7888921299951 78.4431493893415 78.935949086427 77.6522400698802 77.9185973956703 80.4630316799348 81.823476275643 82.7244053628609 82.6963491832246 83.5246902903089 83.2567454277886 83.6976771237042 83.573346232945 83.4058060861372 83.1867464065241 85.0833051304991 87.6161998758867 88.9225864700783 88.9793942849711 89.5404522466016 90.3154597171689 91.3205938040736 92.2631734027644 93.8289211854342 95.2595040290842 95.3444345801595 98.9465488714464 104.00403281227 108.001653599894 107.649128314801 106.838706851878 105.307527559614 103.368321977417 101.587347738151 100.836115634732 99.2886105434606 99.2579222735037 99.9612452351688 101.642062740039 101.061830494496 103.284190202412 102.206719677874 100.284476256902 99.2256002316697 96.7843967304271 94.2002343202873 91.1894183124996 88.6948176964049 87.4103518755083 86.0760278773092 85.5971580653955 84.6221098886853 83.9040951901557 83.5341036553527 82.8397738821642 82.1873625856422 81.482244232593 81.3333669410417 82.0553069034409 82.348508698467 81.6061890943968 80.1276984949833 79.2076166327708 78.3887986302615 78.4315691486376 77.5900084891122 76.3311937252465 76.0775425260497 75.0264291312309 74.2966231197541 72.9821182353539 72.4274507718575 71.8813831139422 71.2913400124517 70.673070539484 69.174722687449 68.5017645534057 67.5414729653246 66.4144893415085 65.5490084605328 65.135498781615 64.3420763666618 64.0499879617167 64.1141694396862 63.0332974701607 61.6248147978573 61.8112902150232 61.9356526658676 61.1686080955002 60.6503823578102 60.8075468882922 60.3659254996091 61.1217275111204 62.97385499741 63.6947466008331 64.571890779309 66.1524047203616 67.8955466577978 69.6679368266274 68.7469492909354 69.2938357550052 69.0401556626503 67.5226150702418 66.4933121620707 65.1847141059488 65.0190120738858 65.9038973578861 65.9903775868249 66.2604940621132 66.7904228129058 67.9347414022798 68.4994820928477 68.543523615569 69.0710531071455 70.8913600797107 73.5437222675992 76.8242767290562 80.0056784446495 90.2938692388792 93.4789327907676 93.3699340229022 104.784945651219 108.008355409225 93.7537684138954 108.288319538733 94.9333477290497 103.699886272808 128.644814501126 143.117839386318 143.077386968773 150.196443403684 118.542986204805 111.758300896198 107.610769856788 -9999 -9999 -9999 -9999 -9999 -9999 -9999 -9999 -9999 -9999 -9999 -9999 -9999 -9999 -9999 -9999 -9999 80.2164473123193 82.4944200776631 84.1398304791787 90.3464790797566 103.423154435787 135.353730884091 139.91735459532 144.487891623686 140.405102916785 129.404980342848 79.5773078030126 89.3202276925893 100.713805811924 106.802503931284 102.348558560499 98.4777979559723 94.2608504704805 92.8973503583806 93.7095008893545 95.1533157446968 96.2435133683175 97.4680312412394 98.5578165832233 100.172140402146 101.268622301693 103.151100621004 104.152199942515 105.530919018256 107.559197746596 108.884169787355 110.411268400666 112.251889899928 113.622105173464 115.506102899343 117.376879209511 118.981984866116 120.904542076393 122.387495229657 123.831426714141 124.839833475093 126.394007991985 127.822027629302 128.766146731122 130.230791697727 131.508370547283 133.105424022401 134.130133032434 134.71186195245 136.11895729921 137.283654853129 139.197418182148 140.632025375 141.072681491227 142.359873185703 142.39904268707 142.615620068537 142.691322942353 142.518633272198 142.74428350413 142.24928762246 142.128781814531 141.527596828617 140.45253947462 139.235529578329 138.131168222179 135.635825761969 133.422685699505 131.363398578363 128.617930205213 124.870407747864 120.985298840573 115.902927178496 110.486764765335 104.339827510234 104.084258378324 112.839782257627 123.023151579957 133.054648410184 141.603589619764 150.082607332076 157.475886381181 165.206593284946 165.917007802245 -9999 -9999 -9999 -9999 -9999 -9999 -9999 -9999 -9999 -9999 -9999 -9999 -9999 -9999 -9999 -9999 -9999 -9999 -9999 -9999 -9999 -9999 -9999 -9999 -9999 -9999 -9999 -9999 -9999 -9999 -9999 -9999 -9999 -9999 -9999 -9999 -9999 -9999 -9999 -9999 -9999 -9999 -9999 -9999 -9999 -9999 -9999 -9999 -9999
-9999 -9999 -9999 -9999 -9999 -9999 -9999 -9999 -9999 -9999 -9999 -9999 -9999 -9999 -9999 -9999 -9999 -9999 -9999 -9999 -9999 -9999 -9999 -9999 -9999 -9999 -9999 -9999 -9999 -9999 -9999 -9999 -9999 -9999 -9999 -9999 -9999 -9999 -9999 -9999 -9999 -9999 -9999 -9999 -9999 -9999 -9999 -9999 -9999 -9999 -9999 -9999 -9999 -9999 -9999 -9999 127.915896497207 122.664669090652 115.016506907718 108.589545652592 103.361990731998 99.5103525850134 96.0893111569456 93.2661346390551 91.0206782975003 86.9898642772549 83.0815845269738 79.8447760854875 77.4644512831492 74.8863543724513 73.6975232340495 72.8401475470927 71.9173950813367 70.6688653213369 69.402098828518 70.2203874312877 70.9118647107854 69.1661371518009 73.0937744826975 78.2242909568665 80.2628794456259 84.2263673263182 86.6959849018149 88.6134857724839 83.6692202706651 76.6371758922417 74.8564913081505 74.9445576943483 75.6668558089382 76.1458886410399 78.6539224916727 78.6604176010809 78.9144164602508 78.4010794414402 78.0420744418929 77.8910691530181 77.2737289406325 77.1721736452744 76.9776374717551 75.9899375548573 75.1356362261127 74.1922762047492 73.2391507696882 72.3813400272087 72.1399119827653 72.0792383801755 71.1203926382686 68.1646381715583 71.1764549271183 76.1230834217881 76.2420646594091 75.1558443353594 74.9002457264689 75.0273628563755 74.924129579805 74.7863768223682 74.4813514966481 74.4397763251635 73.9935153842488 74.1722637035833 74.156016338122 73.7946968628979 73.6900282676347 73.6744787822417 73.1836213208822 72.538860624116 72.0938878330288 71.1133977558032 70.425822210681 69.6163646684955 68.6458600901435 67.9109904610567 67.2314907269981 66.9700445042759 66.9527484541186 66.6822848712927 67.1160431395895 67.3605077610664 67.7293246665418 68.1593492130869 68.5250273110329 68.6757430897433 68.9009680749084 68.8538209103317 68.9608934339582 69.112979673329 68.6384435807196 68.2386687181976 68.1903109160533 68.9890013708189 68.4982637539812 67.7508893542682 67.5482086339428 66.9653148983342 66.5631812524458 67.0845164126306 66.0706856048562 66.5443823270611 67.4562105569764 68.2109319620681 68.3437969714542 68.6402402596889 68.9187774309945 68.716066255411 67.9728192168746 67.5153494662919 67.5061915738996 67.3397464773625 66.8776896083717 67.4097596536458 67.2095830800634 67.9359590545307 67.8161470954551 67.2626797340009 67.0522882479192 67.1849041485329 66.953529434258 66.9968076073414 66.8399513336871 66.909019620646 66.5867697557118 66.4081816515212 67.1335746306495 67.2824657267251 68.4907672917899 68.4921726297332 68.9679891329825 68.4799948511702 68.3167618080684 68.7240511504939 68.3327018925058 68.6200149627267 68.6824450110008 68.604610519371 68.6424599577017 69.3284574593507 69.9336717041315 70.3762587031419 71.18348908218 72.5909865902817 74.2021382929673 78.0692463710679 82.8839449246049 87.5117797339026 91.6660948375588 95.6796361548511 89.5993935556116 87.7613791957253 86.5199241479072 84.5468136346163 83.4351729473806 80.8464614462265 79.1787953475082 78.0973591195817 77.4879919778207 76.6815016456963 76.1732096700443 75.7555963443608 75.1485255347492 75.1132205531959 74.6169017594332 74.6221422220393 74.3697615434249 74.3464945822874 74.2195923661367 73.9712537633935 74.1788990545231 73.9564484671219 73.8555096944971 73.8983607751603 74.3343937186702 74.3282109300539 74.6125270563597 75.196727685859 75.3798871038001 75.7663584269874 76.1027125682308 76.3139730744748 76.4471983976751 76.7873336373537 76.9454312830168 76.8029600831538 76.7027751600058 76.5225280500197 76.51015852455 76.1383508943835 75.939523561006 75.6446384659231 75.8430151299445 75.9839765023153 76.5206914713636 76.338994985342 76.3757825010267 76.307308154314 76.4328776285357 76.4761645977137 76.5580112075671 77.0706225318433 78.3948371240805 80.930250339582 80.9809590779574 81.2807063811492 81.2915857473892 81.7981349241304 82.4406511310171 82.1947677798862 83.2077770652445 84.5320660759976 85.0048748970677 86.1768641979502 87.2549387669212 88.1017560931295 89.2122413468149 90.0857621397486 91.4822827273734 92.5436878972629 92.7303137289145 94.715302008941 95.1584583303975 98.5266347223989 108.657710629723 112.502986629061 111.65433879352 110.361481752797 109.56214393056 106.462194990211 108.154036552313 106.789545242289 107.632072919137 105.769968258159 106.7372237079 106.651003095294 104.20040139424 102.825628324416 101.509232848508 99.6091896134625 95.7239956727889 92.6013786926308 90.3190591023733 88.1225523894291 87.0321813058151 86.1016550150874 85.3065621363227 84.5471604531186 84.1270668111558 83.2828010124063 82.6753970614892 82.4643119857755 82.068529668052 81.640934207553 81.9939659266086 82.1039076407194 80.7035336247118 79.1488041605112 78.0889865136533 77.3948572670437 76.5499735551655 76.8704120184033 75.4765715522708 75.4462222610404 74.6639916233297 73.9215283919405 73.0402117575818 71.9531517948399 71.3583853042423 71.2986833877341 70.952925425137 69.5060893661505 68.3209388057349 67.3863244786245 66.8921786942392 67.7280190793873 67.3634389977735 67.3139592714114 66.4914271821053 64.1946028774509 62.6597193577101 62.989671823346 63.5875636015625 63.1970948903825 63.4032893617259 62.1600859276482 61.7379957560766 61.3384076335694 62.3994826573363 62.6241510118114 62.9536016852535 63.8189475166419 64.4937248488109 65.0010969033942 66.668670294252 67.4698646505895 68.1966452320867 67.4413428925308 66.0335429822857 65.6852369787432 64.6992773173188 64.4460034485053 64.55991381444 64.879839941979 64.8266897783144 65.130944986977 65.1240780357376 65.2445417650814 65.1626166149564 65.960943742753 69.3536689031986 67.6747074462038 69.0071874788746 72.7952699370852 80.8875165511353 86.399489636815 83.9675299467341 95.7321400866376 89.4731972152243 88.8305965154759 88.097650066764 88.9948801657297 106.036560276895 127.636540744018 145.447946379205 116.529940726851 145.062818586904 129.915869406634 121.375344928527 112.708109206934 107.701436382567 -9999 -9999 -9999 -9999 -9999 -9999 -9999 -9999 -9999 -9999 -9999 -9999 -9999 -9999 -9999 -9999 -9999 -9999 83.2759238868536 85.8612988448823 91.6264014455375 104.621177872888 135.136190669318 150.18970518899 143.647242414239 131.368431096866 94.4014796835096 85.8119179913444 96.5800703793667 102.453504861067 102.861426578306 100.528800240269 95.4932196111389 94.981829840159 96.3596342931327 97.6889658438365 98.8993916181663 100.0497321708 101.566918439487 102.686509393875 104.361069726955 105.75317788004 107.267772292174 108.852989108289 110.613332310479 111.826786026853 113.656783078987 115.354467282763 117.272380708734 119.061705876823 120.877651545486 123.370945255867 124.543322914355 126.26794544688 127.906232124356 129.126010054871 131.149802560288 133.263193047923 134.458081359612 135.41061671999 137.134031557192 139.375838815677 139.748928921143 141.794180221158 142.184414127223 143.004934322566 144.711625322504 145.982226289543 146.579562327099 147.073337501648 147.439974695596 147.992757847365 148.059001720686 148.456242849359 148.159668499324 147.999453007352 147.974936500671 147.171485979763 146.780925325998 145.230736199875 144.513365314037 143.248449686925 141.58960967641 139.03425139353 136.843631241079 133.876117711637 129.83176904836 125.066924960019 118.835232872055 112.61472042805 112.464286735172 121.952418660511 133.421700482456 143.518887887613 152.776169202299 160.211213317118 167.929647458379 172.185262322616 164.975342491934 -9999 -9999 175.014513004533 181.078688889668 -9999 179.633311210918 -9999 -9999 -9999 -9999 -9999 -9999 -9999 -9999 -9999 -9999 -9999 -9999 -9999 -9999 -9999 -9999 -9999 -9999 -9999 -9999 -9999 -9999 -9999 -9999 -9999 -9999 -9999 -9999 -9999 -9999 -9999 -9999 -9999 -9999 -9999 -9999 -9999 -9999 -9999 -9999 -9999 -9999 -9999
-9999 -9999 -9999 -9999 -9999 -9999 -9999 -9999 -9999 -9999 -9999 -9999 -9999 -9999 -9999 -9999 -9999 -9999 -9999 -9999 -9999 -9999 -9999 -9999 -9999 -9999 -9999 -9999 -9999 -9999 -9999 -9999 -9999 -9999 -9999 -9999 -9999 -9999 -9999 -9999 -9999 -9999 -9999 -9999 -9999 -9999 -9999 -9999 -9999 -9999 -9999 -9999 -9999 -9999 -9999 -9999 126.147795436857 119.202222602886 111.886231488069 105.866363490651 101.206909344688 97.2177337968585 94.0478905384035 91.1928021955674 88.4985368052534 84.4314127472459 80.8222342880039 77.5633644463105 75.7955629007011 74.2522146068465 73.1151939318296 72.257944829285 72.2000677857953 69.8963421542734 69.5968592488924 70.3331475950367 71.2345541279987 68.9587161568833 70.2493487091382 79.9841817690539 83.8890173206207 86.8594161595488 90.1948750395143 86.4804161661968 74.9125193074902 72.8172248309619 72.3356601447033 73.0515890734012 73.6222499000872 74.2678974794793 77.0106753797552 78.8415742639898 78.4969218295609 77.9194785002342 77.9521133039285 77.3101387238789 77.3311719787873 76.9687999181187 75.9044647431876 74.897194135638 73.9154410260868 72.8704307468577 72.2878060265609 72.0052933482458 71.8330740622576 71.3339424622733 70.6970674822349 68.4978082661311 68.495414178712 72.4573184612135 75.6303049111182 75.4251915377098 75.3369936685206 74.9408752436099 74.9958412143579 75.2876275415663 75.131619247838 75.0866143877457 75.0788215191389 75.0069797437742 74.9322094678697 74.8079280757795 74.6886910233445 74.6503628145152 74.6450752606109 74.2754970819716 73.2519725095799 72.5313317201213 72.0799682543166 70.94840261694 70.1774837216999 69.3510196603201 68.647585051737 68.1512681236734 67.84146038475 67.2871326703364 67.7194547721153 68.2634860531338 68.2342893333537 69.1386960369662 69.2549953795245 69.5938718049635 69.5584155725662 69.5907755532647 69.6205611129789 69.2941681467529 69.1961060447732 68.4231002831877 68.3272449822103 68.8715591148471 68.1285066810542 67.6295592978941 66.8524196489862 66.8888921599536 66.4561291393346 66.3324836367528 65.3987543495564 65.951884648781 67.050151165699 67.5350343164053 67.9691726557433 68.9305885364447 69.313349551997 68.1320969924056 67.6705087227191 66.3796446229564 66.5001131710584 66.0952675496721 66.2574317782193 66.041896488917 66.5805506906281 67.5422665818129 68.060473309443 67.4791897181786 67.0736601559709 66.4412193305683 66.1156956105881 66.9490813759654 66.1549629777829 65.9280982017336 66.717022117231 66.753478196917 67.4265463399367 67.9266952592815 67.8653804588613 67.8408124587062 69.1472210148984 68.4284754093444 68.349230864875 68.6175857665343 68.5112319346892 68.3470494118256 68.8520053076499 69.5311972214383 68.9236908360173 69.1871159870777 69.3413938622638 70.0363757185099 70.7686913302266 72.6177570200991 75.0908304752019 78.6436768705279 83.68536663797 86.2810374875117 87.4705742795764 86.4271473904246 86.9557183465313 86.3287886379196 85.4501786542462 83.4467483677581 82.8736149936628 81.2938394156205 80.8228353413134 79.3429777746231 78.2346219107049 77.5990278035747 76.8158643400302 76.5153105750941 76.0983754235211 75.7846612512866 75.6419040793643 75.2200481128412 74.9177466377109 74.7460534625139 74.7201935905156 74.8701678564811 74.6898973886846 74.5646849890266 74.9683789309601 74.9355510763651 75.3939031640173 75.3437318080273 75.9070846320624 75.8614633964948 76.2566245564165 76.7178235362212 76.6787095360939 76.8944667170174 76.8270554360814 76.8042813425748 76.8814135328478 76.5236311940739 76.3881535816496 76.1124863192882 75.2901313384261 75.203867126216 74.979662825448 75.0772410085265 74.7115535462019 74.6784977252778 75.0267237688023 75.1104592774158 75.4435670319747 75.1196739464092 75.202324668953 75.0741733568937 75.2827307686514 75.5123303205837 75.9715559365138 77.6948393013518 78.1811335518114 78.1898604911241 78.7652293454275 79.248790142699 79.6788317480493 80.6804337878825 81.2704688831862 81.70764072001 82.1310409668282 83.6950115584785 85.794030606116 86.9046335034216 87.5850824383675 88.5924589094308 89.5204753671399 89.8779059002674 91.2682579465791 91.7815537393158 92.727252837203 96.7577649359055 101.14343912704 108.679609472106 111.447895992845 108.437416879812 112.588988355102 112.975147372207 111.351782091761 111.841805770757 111.056253172986 108.745506933384 108.634310140299 107.331442954803 105.500238727192 104.149836983436 102.201159509079 98.834575211675 95.4485833595606 92.2304988010047 89.2505532656991 87.9289365584669 86.7293485847985 85.8137563448563 85.2249578259618 84.532470412732 84.123339158765 83.2754693939089 82.8107947379941 82.4668505729552 81.8637257945953 81.8616663787575 81.6311293575154 81.1424480912597 80.108516673204 78.8800030217311 78.1230573201312 77.588359846894 77.6656512048978 77.849514128119 75.7100646260598 75.6961381319541 75.2732711963728 74.5416694216212 73.3371709495874 72.633231690907 71.953132526012 70.8818615969811 70.230913210973 69.2698196929162 68.7054464804446 69.6106788959573 68.8785288709753 69.0626207220013 69.5589857099414 70.108374033709 67.4527010371606 64.4517051147238 65.1194764378656 65.810005872815 65.8703032959678 65.6171889215523 64.6107817359386 63.4002035937829 62.345137841118 62.5055195400794 64.7630906185194 65.9232927535811 64.9657278485337 65.7449363683279 66.3724985714171 66.2913352796476 66.3060109040377 67.083551180053 67.2568307943409 65.7988653784509 65.4011792721225 65.7682122740493 65.4341932197453 65.1112159729622 64.2965179088645 63.9439826296475 63.1906768423594 63.0748944997525 62.8528038892797 62.7961497170681 62.5735476766691 64.1020563087863 65.6293141045732 64.5065505876488 66.4316275756312 70.4348667686969 79.4235048882892 81.7867438646779 76.8309457021594 82.9129921563098 88.1903847402416 87.7835368141744 87.8868781737518 87.6419303990497 115.1379502429 131.418311748075 148.594049844348 127.450196576096 144.509799237308 143.897321424475 131.327583012891 119.411731952958 108.641530523116 -9999 -9999 -9999 -9999 -9999 -9999 -9999 -9999 -9999 -9999 -9999 -9999 -9999 -9999 -9999 -9999 -9999 -9999 -9999 85.6327284730717 90.3547597603385 96.9186776493496 109.761296272293 144.007121236674 148.376038436351 129.467194261837 82.5775797030028 94.6472308989323 99.5894722565872 107.449637350383 107.027248325715 103.954229579431 100.248156573568 99.3422425183649 99.8981638578017 100.647882590848 102.302126843334 103.654453716162 104.558440250178 106.123839699579 107.503953875504 109.216461850051 110.78635105324 111.933753823884 114.116355392638 115.923878325628 117.045231255041 119.477371543284 121.390869630188 123.412869398067 124.964894448822 126.471736817416 128.814180919935 130.683316025815 132.259449181979 134.416864870503 136.343674796816 138.151718490678 139.686375102485 140.989509383865 142.794040129955 144.010915320571 145.346829896835 147.06278807215 148.253632961001 148.671329257959 150.032613624751 151.060615259773 151.825413272022 152.193437887536 152.80023973229 153.262749162061 153.554633358838 153.247659473597 153.639476777789 153.888491356738 153.970034869758 153.017783671926 152.849672417804 152.519915738523 151.604940889579 150.756557256104 150.18331484371 148.564813678955 146.784886519623 144.471383781492 141.750120805297 138.368474796954 134.773391283965 131.933306999431 133.66216298385 140.3148666726 148.292551098372 155.637915673192 161.655409315862 165.404129434444 168.649873787112 184.38877573163 -9999 167.730536173381 -9999 175.499138948456 179.083341957083 -9999 178.838517710612 -9999 -9999 -9999 -9999 -9999 -9999 -9999 -9999 -9999 -9999 -9999 -9999 -9999 -9999 -9999 -9999 -9999 -9999 -9999 -9999 -9999 -9999 -9999 -9999 -9999 -9999 -9999 -9999 -9999 -9999 -9999 -9999 -9999 -9999 -9999 -9999 -9999 -9999 -9999 -9999 -9999 -9999 -9999
-9999 329.384620568045 321.245410144583 -9999 -9999 -9999 -9999 -9999 -9999 -9999 -9999 -9999 -9999 -9999 -9999 -9999 -9999 -9999 -9999 -9999 -9999 -9999 -9999 -9999 -9999 -9999 -9999 -9999 -9999 -9999 -9999 -9999 -9999 -9999 -9999 -9999 -9999 -9999 -9999 -9999 -9999 -9999 -9999 -9999 -9999 -9999 -9999 -9999 -9999 -9999 -9999 -9999 -9999 -9999 -9999 129.818699730632 123.987959283666 115.85614545447 108.569879955907 103.619765550629 98.4363243289684 94.5356643115914 91.1051575224575 87.1666297731693 83.6414516529568 81.3270075518186 79.0727305957315 76.7057058836682 75.0730033188985 73.2872938885562 72.4223518448485 71.6827806395199 70.8896863410779 70.1473872692448 70.2730491224276 70.7609656292769 70.0427227708613 67.8635621770073 66.5520137359449 71.4091893288701 80.7460418295745 84.6160265489561 77.8724945217173 73.484608350458 72.189309648674 70.7510709950932 70.7632354996975 71.2087170760937 72.8505165147881 74.9135109050433 77.7682212772486 78.3775832938234 78.7149808568464 79.0898392439173 78.1543958237024 77.2453849848083 76.7575758222812 76.4762457478681 75.248124264237 73.8628873679765 72.7682601571855 72.0719207257065 71.922976417546 71.3314624337204 70.9983298016206 70.7093110916275 70.1748724173658 69.5640151131946 69.6959985980879 69.6314819363318 71.8340958168195 74.5914529252693 75.0931228237945 75.2200039530122 75.2844074208248 75.6406832281145 75.9692052402942 75.8563382369066 76.1729638763989 75.8440175598181 75.972349936486 76.5034261250347 76.3385828730869 76.4145228903111 75.984821240692 75.9245816749616 75.4092801295813 74.5641514729593 73.7872293155343 73.0547252039985 71.9467397533123 70.9671596693912 70.1134689387924 68.8913213948232 68.8188755753083 68.3815221878282 68.5488579198976 68.7046634980415 69.3482757463736 69.8668286677833 70.4016983693051 70.4882020277595 70.6618955663913 70.2436670851641 69.9995468025479 69.9807146629652 69.4639377605399 68.4320047515462 68.599583316519 68.7333906537721 67.4667330763043 66.5909489958457 68.3545526451681 67.3065776139749 65.9019301055084 66.1598522295501 65.7189963194209 65.1481485040197 66.2828779735494 67.0887121431226 67.7368712923992 68.2590245691951 68.4307738120082 67.4777888740869 66.7740308043866 65.7976611935543 65.317118186664 65.0116457706064 65.6329358885558 66.0301526565841 66.8084874468011 67.8455085726953 68.7412745564057 67.4868413857311 66.6575163082085 66.624310501925 66.102303595395 65.3298177107731 65.1977375034061 66.2206406852598 66.7451595130974 66.9751532619031 67.5985181341871 67.5560765037978 67.914687506189 68.3426218034869 68.5956829915493 68.6242023535136 68.4421662826628 69.0388729111581 68.4412781083415 68.6419325368189 69.5641481013042 70.508971664563 69.4062069207028 69.3010674046337 69.1953497665865 69.7611918984254 70.8734614455624 73.4979829344429 76.5754478863537 80.0049587225436 81.5489320159645 86.3651510081347 89.0316710180999 84.263367621986 84.3232209049163 84.405809235946 83.7241776505957 82.4398450586149 81.8681306112399 81.3102459288274 81.3860931164821 79.8616743060185 79.1020533155706 78.3010364082091 77.7658553134099 77.5900836528449 76.8593722181955 76.9091357677361 76.3213761216741 76.2335023487756 76.1522594697645 75.7247872915428 75.5076190854795 75.4280878393948 75.5619992003668 75.7276349617264 75.826262538955 76.1595143101161 76.2442326948317 76.6939436952368 76.6883008187286 76.7906339746578 76.9601797111234 76.9890078213268 77.0692652389475 76.7436872039467 77.0014774792674 76.7242979568825 76.4273783349061 76.2351676957003 75.8534560568984 75.288067326214 74.6168503817242 74.7334253432113 73.8175308314568 73.7409409602666 73.5385229590873 73.8845060756462 74.1511150698612 74.1183967444724 74.3086463985711 74.0826878169949 73.7109752346267 73.8902344919426 73.9000493227645 73.9043620469168 74.3589564641074 74.8773567244693 75.0637122449198 75.4292304368146 76.2745364910886 77.0639405603526 77.3760211377679 78.024104033986 78.7393407948557 79.7837695746439 81.2112543569766 82.3809147100188 84.8845844517192 85.7625885581313 86.0317700234055 86.2291827613347 87.1367042705598 88.3126336725942 89.033187380498 89.6996751425619 91.2131732406126 92.9173679851446 94.9234845423872 96.2303201837144 97.6756921493657 104.005294581763 110.639089930989 114.345081231735 113.718948167213 112.410307348813 111.336323650958 110.344781355082 108.727862863278 107.878327662683 106.794388940291 104.405365961537 101.236520114482 97.9960187104376 94.1200077119474 90.6454199843405 88.9395123092257 87.6271140407178 86.709713048996 85.7366490259646 84.9661298044426 84.2993551980945 83.6532094020595 83.5479800331614 82.9187535475782 82.2426069612637 81.4943579198319 80.8608752021416 80.5178624499441 80.0468630465543 79.4466039902742 78.8836755915788 79.3830950604888 78.9140581949285 79.7485046459778 77.8914854626374 76.4591712675698 76.2608049426521 76.4334068418606 75.7387315204825 73.8052524501618 72.8852649190814 72.9413552592506 72.1498611801265 70.9516157811967 70.5185998608497 71.1877876653748 71.7819322726695 70.5411459836408 72.4780695036607 73.2746168563813 72.3032338930267 67.8080072532706 64.9867427843094 66.7150719923415 69.8951406289259 69.0902828324723 68.4539232140432 65.4283059010493 64.3994848471185 63.1419490190037 64.6105013986796 66.9257776339216 68.4292118378879 67.037429380931 67.4911013881103 68.7547337483971 68.1987932426315 67.3025042717816 68.6738912924687 67.3929174952148 65.8463521299633 65.1494864686515 65.28635000352 66.2079669948495 65.1236809217588 63.4198797020674 62.8543939235885 62.3057275235638 61.8618465081932 61.4219484921869 61.1810933283603 61.5608795990691 61.4676061200042 62.5391666112429 63.0429408144479 64.602208294274 68.2134911314301 71.9787457305069 75.6965273789931 71.35069986793 79.5929503875913 89.2024658249859 93.0710009572054 91.1101841288541 87.8113031275026 100.178647309566 122.147876891626 147.883073870725 148.211135431373 143.669230082423 155.344147480039 145.529017903256 127.21187088784 112.954203889179 -9999 -9999 -9999 -9999 -9999 -9999 -9999 -9999 -9999 -9999 -9999 -9999 -9999 -9999 -9999 -9999 -9999 -9999 -9999 86.6964669427895 90.1126592141183 92.4472712660247 98.5979264905 112.007386999829 140.926496632205 146.871770615375 80.0956400216168 105.546926075674 107.061304912967 103.444611794025 101.223766722442 104.497861962986 105.173739654264 104.273862055742 103.950062698369 104.865009171264 105.749949438165 107.138058766289 108.401930958228 110.079490379828 111.380934524813 112.985974682162 114.640973857643 116.214617201456 117.880237648148 119.902937825875 121.252739138855 123.311346689406 124.9301396934 127.016892859238 129.096884143232 131.192870165349 133.051571339239 134.789677157051 136.706623080595 139.454690524345 140.751472351726 142.464288628097 144.505452978599 145.884166747541 147.524067972247 149.642678744613 150.714391742642 152.210652834023 153.603714495315 154.357939395882 155.440513232733 156.509281873449 157.192073430055 158.024898784372 158.102308239219 157.837014886323 157.0234847636 157.631796842829 158.908498453146 158.747641917887 158.631530684763 158.882140487804 159.552120947989 159.189978158542 159.180754021219 158.554938479546 158.66857175353 158.031349343229 157.259620400853 155.67214303147 154.175088406022 152.702267270359 150.863476149045 150.968274433581 157.535685313882 160.397647562731 161.638780014192 161.463194987596 149.600533075495 151.810740545663 185.398052771539 191.396490897471 -9999 -9999 -9999 -9999 -9999 -9999 -9999 -9999 -9999 -9999 -9999 -9999 -9999 -9999 -9999 -9999 -9999 -9999 -9999 -9999 -9999 -9999 -9999 -9999 -9999 -9999 -9999 -9999 -9999 -9999 -9999 -9999 -9999 -9999 -9999 -9999 -9999 -9999 -9999 -9999 -9999 -9999 -9999 -9999 -9999 -9999 -9999 -9999 -9999 -9999
328.073022430736 157.801018951941 194.727816096852 264.099761333893 -9999 -9999 -9999 -9999 -9999 -9999 -9999 -9999 -9999 -9999 -9999 -9999 -9999 -9999 -9999 -9999 -9999 -9999 -9999 -9999 -9999 -9999 -9999 -9999 -9999 -9999 -9999 -9999 -9999 -9999 -9999 -9999 -9999 -9999 -9999 -9999 -9999 -9999 -9999 -9999 -9999 -9999 -9999 -9999 -9999 -9999 -9999 -9999 -9999 -9999 -9999 130.042376268161 121.500132583189 112.158476777487 105.046090027372 99.8749597618569 95.053600636959 91.0058478651262 86.7477391573697 83.1148676800792 81.6398034940692 79.6417086591525 77.6411537229324 75.7110631578452 73.5013433894874 71.7660501554892 71.6909445212351 70.8934929463802 70.7939919624871 70.0361341011075 70.4416413610609 68.9764629029479 68.151113458945 67.0318951967662 66.5560711951101 73.1587787954555 73.1368535931926 75.0027669942966 73.8447848513082 71.4928698112568 70.2093656085446 69.535100026136 69.2355280715786 71.401330525661 74.8538936542019 76.2289952528008 80.7765062833867 80.1447842414262 80.5651516426198 79.8474827234776 78.6873573446355 77.6843928284288 76.5898318084603 75.8800678388949 74.4592555421893 73.2083932611973 71.8282793335448 71.853758301773 71.0151844943022 70.5363896939074 70.6192292706121 70.1270704092066 69.7483984490997 68.8215486345745 67.9551741517816 71.7346849597117 75.9724857437897 75.749411522922 75.6968943484 76.1448885596401 75.9925133946572 76.3163838095037 76.2278646419477 76.6966685318582 77.0464934455239 77.4653799736471 77.7108090735179 77.8289798165609 78.246701630975 77.874052453539 78.125009383199 77.8420151631304 77.6344091548237 76.5414867333638 76.1259904939622 74.8728981692181 73.7620879954797 72.9163998557925 71.8389919529643 70.2931631118094 69.3740138623629 69.0407972195614 69.2021647677305 69.422877357831 69.7825283667448 70.5328604830806 70.9770790681269 71.1281824270678 71.1724224039362 70.5487193650265 70.1520499847767 69.2618010734406 68.8348828229171 68.5922942222517 68.0424698470035 68.2184325368364 67.2905956405535 67.2748027379933 67.7429435287187 66.6149367746785 64.9648066670472 65.8748614586745 65.7831809144801 65.3376219475656 65.8031379210893 66.790397454737 67.7727731465482 67.3989545127387 67.8599457226727 67.9383498460087 66.8420596274964 65.0136448000884 64.232705724603 64.1540813612752 65.5362168911742 68.3079790494883 69.6404874566983 68.6396148355554 67.48051346458 67.2845681385788 66.2429963274095 65.4855012281628 65.2384580051662 64.6563003302496 65.4827736451431 66.1769913091498 66.8651900371772 67.6380815450134 67.9604915608679 68.1034223671509 68.4261028836235 69.1596469787367 69.307047070187 69.3986157277394 69.2891877598612 69.7391463154611 69.8902739287915 69.5811718180571 70.3759301314824 70.93710488288 70.639019220895 70.1361701764703 69.4767057381209 69.9917422179398 70.7996205392678 72.5074772016534 74.6800636573761 76.2225205695471 78.1333389864679 80.1267759597467 81.1350185515677 82.3051976015056 83.0753129274326 83.2198894436441 83.3105166788663 82.8791230212676 83.403451929683 83.8616935398406 83.6419295866678 81.0273758271937 79.9906435527976 79.2470909847609 78.8542312563447 78.0969509797943 77.8516689175667 78.1582468762805 77.5835521706133 77.0797077784209 77.2489791730025 76.5752331197271 76.310101594858 76.2538241165061 76.5352875439945 76.9695427550275 77.1912714920716 77.1922079743993 77.3425153144434 77.3375368326056 77.2828645947517 77.5483042063907 77.6337222233316 77.3630615068186 77.2041413997259 76.9165994878141 76.9429664698968 76.211584034603 76.0611770576217 75.6871084454013 75.5379313744752 74.5827637462272 74.0745661941824 73.8134690244303 73.2374199025539 72.913609649488 72.7039658996625 72.6577868029632 73.187456413927 72.8698200931626 72.7428366169582 72.9891293860915 72.4063093658486 72.431264791664 72.5957033250472 73.0530333557286 72.5685837904403 72.96243836751 73.477116788646 73.9937393751527 74.3286025438864 74.898594947152 75.5393418382539 76.2128083390602 77.5202397819878 79.1323015386302 80.3206061754061 81.7375138989965 83.738258925641 84.2598575869467 84.4967518405139 84.9464147957579 84.8486813004426 86.1862615703166 86.8054969417474 87.5383743408565 87.3473551648871 88.2720350837557 87.1978882506048 87.4486693982924 89.2741608301004 97.8461026970745 103.769706866696 109.519096981027 111.568872849181 112.677012112019 111.625111117712 110.360467313777 109.458282053788 107.936003546313 106.615527266304 102.29185337838 100.137138119381 97.5071832922584 92.9405557863374 90.0350926452411 88.2136392411205 86.9281424468057 86.2581210196339 85.2298766903394 84.8927196308169 84.2414664600187 83.7747588038751 82.9596205118638 82.5023642581677 81.6529331933959 81.5129390584408 81.2721168325884 80.7424611241836 81.3228138936849 81.1576188243576 79.7674163695986 80.4464288621174 81.8772152707262 81.1151448732108 78.9912475656323 77.6826743906674 77.0318902268519 77.6525127527919 76.1040553186278 74.9120456400658 73.4822878032282 73.3983047419619 73.8310737087718 72.5097912832721 71.5178084342144 73.3249506523815 73.5367575089811 75.1220837394783 75.6544832130436 74.7433329020785 70.3937893720351 66.6730021931925 66.5055077984134 67.6354416717473 73.3458636266903 73.2962803400361 71.0799099524782 67.1245858080283 64.5573086652307 63.4314201183163 64.8599917473256 67.247827328035 68.5931891697052 68.4992581431064 69.240505658667 70.7555697772066 70.1927986031158 68.7871408309009 68.432096225532 67.9551879720409 66.5847350315643 65.1165170420725 64.9251078632961 66.1656305876368 64.7777208607864 63.3668620159431 62.0085375357907 61.2147095982738 60.8501817019657 60.7973148233133 60.61397628485 60.3655863272294 60.0465593648304 61.0176088848396 61.3663350243693 62.9894112259443 65.3777693440916 68.4066402676975 69.2693024613264 68.6826785808684 77.5548352273437 93.7651417292577 106.620589189225 93.9690237336987 86.6702529288559 113.937400360599 130.457973348747 145.251122339455 149.221244827634 154.200670614031 153.164556108771 156.814848539217 127.274357438256 114.47361036913 108.68043130606 -9999 -9999 -9999 -9999 -9999 -9999 -9999 -9999 -9999 -9999 -9999 -9999 -9999 -9999 -9999 97.3439373176688 95.1963723355501 -9999 -9999 90.2283150355351 91.9288547466447 97.0408247469044 106.328880038836 129.409350752514 150.072443176107 95.1667818657953 92.5191174425272 105.318905362191 100.27917498771 95.5118610083519 103.100357706679 109.748642711499 108.210235690336 107.959292492143 109.213379606401 110.292328373116 110.990756880217 112.537238829997 113.674379046992 115.571264431108 116.752861632194 117.93785552351 120.085371198524 121.494217846779 123.272761006482 125.550867419923 127.363362511543 129.193671625524 130.93954257003 133.428777527551 135.118831958419 137.558799965936 139.263613645673 141.175183786123 143.23308561244 145.205779671757 147.274795875449 149.094754392822 150.527167048303 152.660897243938 154.391407238428 155.311635213196 157.437538329177 158.689451698643 159.998640854617 159.961296551088 161.469635323913 162.519359665197 162.939780925726 162.479091339854 161.215913037775 161.066068787097 162.353248094415 161.258476101852 162.279150504847 163.216255769435 164.278407685515 165.009769687677 164.520113450312 165.216081192054 165.233117142547 165.442010601229 166.399558614634 166.476020111479 164.406386581015 161.657265403086 160.413226506635 157.265024631176 181.218679237222 216.717919456173 214.178528767344 201.93731949166 191.924311997703 202.722840624184 198.796486240075 190.29063115389 190.690864328008 -9999 -9999 -9999 -9999 -9999 -9999 -9999 -9999 -9999 -9999 -9999 -9999 -9999 -9999 -9999 -9999 -9999 -9999 -9999 -9999 -9999 -9999 -9999 -9999 -9999 -9999 -9999 -9999 -9999 -9999 -9999 -9999 -9999 -9999 -9999 -9999 -9999 -9999 -9999 -9999 -9999 -9999 -9999 -9999 -9999 -9999 -9999 -9999 -9999 -9999
-9999 260.921743695257 335.946575632402 328.674539820416 -9999 -9999 -9999 -9999 -9999 -9999 -9999 -9999 -9999 -9999 -9999 307.408408444611 -9999 -9999 -9999 -9999 -9999 -9999 -9999 -9999 -9999 -9999 -9999 -9999 -9999 -9999 -9999 -9999 -9999 -9999 -9999 -9999 -9999 -9999 -9999 -9999 -9999 -9999 -9999 -9999 -9999 -9999 -9999 -9999 -9999 -9999 -9999 -9999 -9999 -9999 142.198531909016 131.637414566987 117.965832477473 107.751899535715 100.426658324437 95.9497243671589 90.5701184524847 85.6645580913987 81.9440911382571 80.3753694441742 79.0430206222084 77.3294796074317 75.4252843303483 73.4410466534565 72.1147071716975 71.0458284646835 70.7955463018775 71.1925801815302 71.069095740689 70.6855439587268 69.0066663772836 67.5179326736191 66.6072487000421 67.0966321513178 66.5095292677945 67.5111906720408 76.5986362332514 72.6826053428893 74.0017935279213 70.7511371304073 68.4633495657373 68.9626345488209 68.5385682679715 73.8642727654783 75.7653538530287 79.0639053033081 85.1774411168354 83.4122133095671 82.4734702924443 80.4061494277647 79.0772501267976 78.0298142162358 76.5446364974043 74.7464404986838 73.5800347532671 72.0833077733147 71.4955880308434 70.8834682264197 70.2976594061668 70.0326662465264 69.94295031023 69.3063932823541 68.2266112353997 66.1489048089104 66.522313098075 75.8340874324605 77.0171783012174 76.9787381492983 76.9554589139037 76.5859174275234 77.0879310695964 77.2637047520941 77.6720389927987 78.0457603738316 78.1890258419256 78.5912181560916 79.4069015993743 79.565187994664 79.9049839879765 80.1582171539709 79.9436197032257 80.0699517127965 79.7527592686485 79.5738320409057 78.1427819159326 77.0123877810336 76.1572680997776 75.6420859093272 73.8099368804861 71.4251350015407 70.5696557209519 69.8626887221852 69.948436074337 70.2900042220515 70.8873879366325 71.2408031441782 71.6936920682032 71.7279531603302 71.2794899996309 70.6387752929525 69.6386529950687 69.920747486309 69.253273905417 68.1847751681931 67.7595023844524 66.6285948990408 66.042989392391 66.0259170857942 66.7732020823648 65.2909753906122 64.2910991586685 64.59722572613 66.0805443882718 65.4953769948698 65.9308639229025 66.2216352647556 66.1201266808654 66.5753537181179 66.727388214617 68.9646258186202 65.8501199645346 64.7503598674727 63.3495794275476 63.9873121159319 67.5999416269282 68.3189834653377 68.5826297419158 67.4942996036957 67.2898147446921 65.9321880852974 65.5750307824342 64.3379529034195 64.2375178552075 65.2530820523268 66.8963283765977 66.8549018056592 67.2715952007145 67.2502020889043 68.1377200269708 68.4976459274242 68.5036441720907 69.1343401209595 69.7499456804819 70.1557270485964 70.5162919084173 70.2631134619847 71.5563516999805 71.3426611751453 71.5814865561892 74.1372950042018 73.0354862997187 71.8274225640967 70.9724577515756 69.9762378955679 71.1823212753391 72.2125915217253 72.7207168945117 74.3345978465082 74.967789475393 76.7922299212918 79.6229078689621 81.2551983137493 81.9111697807409 81.9620866552523 81.9946944049867 82.9344859948996 83.3509211597297 83.8276848157959 83.5708806880752 81.2903417009898 80.923403869492 80.7390599919208 80.0046925655268 78.8865294817383 78.1802844471209 78.4995665694226 78.836010784504 78.6667929260004 77.9882497350084 77.8222500700117 77.3825864471296 77.342627752789 77.6680001280798 77.9603187482348 77.9845822492493 77.9495489268157 78.126423221895 78.0666873743667 77.6198475351271 78.2797190508271 77.9252321971655 77.4506296652449 77.140681757441 76.7936043411254 76.2980559989957 76.0838497565928 75.6305569211598 75.5050984601138 75.0281454817036 74.7507586291212 73.9585451297054 73.2193529612014 72.3713514319692 71.9817009148603 71.6381607925066 71.6899585752077 71.8054806659401 71.6208349604038 71.7919629350326 71.8162640932538 71.322172324703 71.0527895582895 71.1901862352342 71.299308883891 71.3359646881892 71.7228742096287 72.0699678445546 72.216422711146 72.8816153825737 73.3853038418497 74.5341429016687 76.3187318228338 77.4975541332553 78.3676250888853 79.2421330070625 81.229014972808 81.8634438580942 81.9147408773284 82.7936227959702 83.3612552784617 83.9687601215926 84.1520988327711 84.7034417222885 84.7930520586146 84.702665165995 83.7330526552926 83.1371601361447 85.4515962656435 88.1718428909349 90.1262377376925 98.2166886192836 98.7699865440583 105.409368414265 110.114473512256 110.340676165666 109.97584820498 108.320584072966 107.419064280424 104.207586706454 100.389147516607 97.3976262232662 94.6927636625362 91.1549045553402 88.8711399035316 87.4931099416842 86.6262564954368 85.7002566823889 84.8715467706985 84.3055534015186 83.8210716918707 83.4338246951292 82.7794166076495 82.6625411483772 82.5433942368708 82.7677686640452 82.0326733270011 82.06904699243 83.5454236140045 82.2675392948775 81.3449951696836 81.7019105599689 85.0057860944302 82.2276086198505 80.4855669575144 78.9986049974224 78.1659363365117 77.5366347756617 76.8446862886929 75.8866418719962 74.7528584891614 74.5048493367788 74.8978707878811 73.951768650064 73.3950486032121 75.7387370631718 76.5136433931331 77.6041799562534 72.6646774514347 68.2702289917812 67.3710856103808 67.2463926930891 68.4233424979905 68.260977393616 72.2672156034069 77.8428062742801 73.0715645504835 68.7135372680257 66.35228684827 64.1214337328476 65.0991059840696 67.1513427395611 68.5817494777522 69.0783542058431 70.2684263426301 71.3598740365822 70.6071923329944 69.3705379417277 67.0618811959942 65.3900350956371 64.7835408498358 63.9293089971101 64.2470254292992 65.5322089992887 64.9609469391724 62.5315755360754 61.296401673256 60.8873780199856 60.4043043967558 60.2104829120157 59.8718531809263 59.6361403438238 59.5467984742263 60.0124869812035 60.2788362844653 61.2598903541126 64.0037434050348 67.5022208768409 67.5686234309707 68.4078220576885 79.1025622946409 95.5266749317704 105.235656602891 87.0009189443662 86.3962631703884 109.058971226348 125.205004631923 133.247846569364 147.769724403854 154.879526088869 139.821335880904 158.78429541714 138.58759268461 116.285341602794 109.646967603029 -9999 -9999 -9999 -9999 -9999 -9999 -9999 -9999 -9999 -9999 -9999 -9999 -9999 -9999 102.192241686743 100.862973992077 99.031831378307 97.7784377176676 -9999 95.1479838793044 93.3361691292953 96.3278278683773 104.225200532948 124.75240884742 154.181914406634 90.7198835882331 75.6998680526629 102.342620378909 98.1651047409815 95.7764766022652 107.152518450402 94.3746183824788 99.9068813300494 109.367638243865 113.647543806582 114.187510555508 115.79221129152 116.475800860889 117.830950471998 119.032946538477 120.473067347899 122.152482826172 123.344857300894 125.685507943969 127.43801684232 129.236604255963 131.624149743297 133.34794196529 135.242229618049 137.019214744588 139.396758871132 141.595057861178 143.976728131521 146.023693486356 148.129449227972 149.996660721178 152.225848763794 154.088247217447 155.153276689227 156.853937469629 158.827431066355 160.048700465318 162.014078202787 163.177206002519 164.140213752903 164.288582593264 165.192651339417 166.673011048388 167.157240380663 167.802082749359 169.714606474953 170.513923866905 171.1580823559 170.319078039754 170.706665559491 171.142786763984 169.59703606714 168.13285253777 167.557742875684 167.646437663158 167.381926435414 167.215380958432 168.464062606018 170.136095959651 168.619439091701 170.533479148383 180.211992436602 206.244639066757 220.640779427086 227.366811485268 -9999 -9999 -9999 199.414474347102 196.176923008394 -9999 -9999 -9999 -9999 -9999 -9999 -9999 -9999 -9999 -9999 -9999 -9999 -9999 -9999 -9999 -9999 -9999 -9999 -9999 -9999 -9999 -9999 -9999 -9999 -9999 -9999 -9999 -9999 -9999 -9999 -9999 -9999 -9999 -9999 -9999 -9999 -9999 -9999 -9999 -9999 -9999 -9999 -9999 -9999 -9999 -9999 -9999 -9999 -9999 -9999 -9999 -9999
-9999 -9999 334.718627037575 324.649550693402 331.736533882803 -9999 325.253282960914 324.110457345614 -9999 -9999 -9999 -9999 -9999 -9999 -9999 307.961382621557 -9999 -9999 -9999 -9999 -9999 -9999 -9999 -9999 -9999 -9999 -9999 -9999 -9999 -9999 -9999 -9999 -9999 -9999 -9999 -9999 -9999 -9999 -9999 -9999 -9999 -9999 -9999 -9999 -9999 -9999 -9999 -9999 -9999 -9999 -9999 -9999 -9999 -9999 145.004478136683 131.919404641179 114.711294253824 102.121288865098 95.5424776335185 92.0561713497131 88.2956449025069 83.8636869165441 79.2229557510612 76.8935475127955 77.0028426183863 75.4080892192588 72.6131583173317 71.1713507967762 70.728006302029 70.4346349470793 70.9837921292038 70.2465950559303 70.3159219429349 70.9657032401699 67.9791496595948 65.4423064568583 64.7228221265711 65.2322143743708 66.153175595479 64.1962426123931 72.6769295623922 79.6144711585239 72.9299898085433 68.1256236138736 67.5242786978756 67.6091353498661 67.4658905286459 73.0804944363142 75.6235517172776 79.3299480264729 86.8293001447389 86.571944583806 81.4892432434714 80.7936440442543 81.1270169329099 79.9392346552406 75.8351991346636 73.6055098598356 72.3298036321323 71.4662952138384 71.180795353817 70.3084425267663 69.9430374301643 69.7675599185012 69.0862875800733 68.2696635232711 65.5108759294744 64.2566769106409 65.3910985064188 75.5266781696314 78.5766402765445 78.0056236840957 77.6487808454159 77.9194413563388 77.9601393751949 78.4270947264223 78.8741767903467 79.2585322186638 79.5598778053803 80.3945084951584 80.6291636926052 81.4848646217926 82.0185038730649 82.2855953898171 82.5879250277393 82.4091630752165 82.4630912480551 81.5379534358222 80.2108090811111 78.828170567964 78.4323973072505 77.3503447153848 74.8924684065121 72.4619560365629 70.8461118885201 70.1983250857154 70.4263280294534 70.3760954302052 71.1985173764482 71.6613054375689 71.9468557410246 71.5195917005958 72.2365445118779 70.6239786069196 70.0593840593551 70.468224053958 70.4310783087239 69.2989229960018 68.6833425354012 67.5540788047412 65.4364717271776 63.8722877150206 65.1602843270836 64.0392997847818 63.2787888050204 64.0516239107739 65.3049451809397 66.0097256977633 66.2250173286238 66.0831741633332 66.1368529942098 65.9055897854413 66.6831823596347 68.065272666403 66.3124350753216 64.0508988958322 62.9919859401603 63.5775979506755 66.9070547551049 68.1740082861765 67.0959508542191 65.5477667856625 66.5846628303015 65.6720007281072 63.9265785542094 64.46718654208 65.7842193646793 66.7022274027299 66.6508692226144 66.9554404644944 66.8886806621838 67.6099123213722 68.0780009482041 68.5969355628112 69.2596518346922 69.6604276496259 69.5879997680096 70.3109628937168 71.9132945177493 71.3063278100052 72.1585715545438 73.9299058948042 76.0712243425578 77.4833362770605 77.224125427779 74.7378708080892 72.6891116380563 71.1850159318178 71.8368149952962 72.4855341762552 72.9836887606568 73.9098696528282 75.2705880142783 79.5907867995961 80.2838003168675 80.0142896502999 80.8337735489194 81.4504706737083 81.3869043343728 84.3361369442788 84.1085764778496 85.9512071216099 84.1293190027122 81.9313143547378 81.9033141953027 81.4848639057406 80.7780184297617 80.0108801421639 79.3805676734317 79.070347872478 79.110474593548 79.65338013054 79.4528846207829 78.8345907453197 78.5813580947112 78.6422725376635 79.0975041217979 79.0059465423112 78.9470693636877 79.2184582177302 79.2701106804487 78.882137865953 78.2232662908243 78.6701410801447 78.1343386837393 77.7728364419384 77.3653717374739 76.6449381953947 76.3735429867103 75.970899468014 75.6737020486395 75.5177188144189 74.830190773558 74.4868419573545 73.7260413955475 73.0923576824403 72.2099575328292 71.2670597070208 71.1208036069395 70.7872536727733 70.9181137722711 70.9419077714505 70.5785700937651 70.5519985670633 70.6794082420133 70.2528216359054 69.9949532863346 70.0133797840751 70.2071710466046 70.7933814997852 70.9822350169594 71.2651731380359 71.6131822816515 73.1765956085907 74.6333237234563 75.4283433533135 76.266121725246 77.3634885143511 78.7996805660798 80.0714083901008 80.2703204322859 80.5097285580613 81.0919867171603 81.721753502033 82.0378783715907 82.8515437452756 82.4237605735064 82.670801609874 82.2558530282613 81.5922497535668 80.8617652180956 79.5362940220588 80.7876244709582 82.3292382149138 85.4004233332722 92.3376756014399 96.0022209138584 102.546965014024 107.90287409509 107.605779505748 107.36555528963 107.167871303959 103.655917828585 98.4011939494252 93.0911236383838 90.8896198027691 89.2568107306174 87.737836733653 86.8910650864936 86.152187314643 85.249074911017 84.6064378749917 84.2533519274972 83.7412851585673 83.284294679993 82.8775426681899 83.5525711556731 84.0250185127072 83.461871419381 82.769023633959 83.9450612100317 84.8505612575578 84.3240536371313 83.0093525029405 82.3942707324344 86.5362065591667 83.719335869886 81.9777336987644 80.0613322279259 79.3378140080872 78.4679971197557 77.2421878279131 76.54667581766 75.8566994365117 75.3201353417991 75.5527528355121 74.9909054793524 75.6176736142373 80.4661419653491 79.7023662640068 72.8556980944931 69.861964621225 70.2338677223494 72.9058409824325 71.5074895140407 68.7364727357329 70.434720255422 70.893529334223 77.8433482695994 76.4425862346974 71.204959276518 70.2323919763469 65.9386425808243 65.4127692043897 66.5912145323121 68.5418142243499 70.1766972206798 70.2433456269393 69.8452349565912 68.5268496442018 68.7380093525079 67.9999049454671 65.3539848059063 63.7372520315664 63.3993634179403 63.9565800957677 63.5379217409689 62.6648086718029 61.652779097372 60.9623997565634 60.3596200528744 59.8274457447971 59.8327299085454 59.582555695578 59.5144188643452 59.4303942542337 59.8448983920546 60.1329278820078 60.9834819705061 62.7815321164351 65.3255373012444 67.5960117588561 70.6178958477061 81.2896164634828 96.3531683533405 97.3745734147536 80.4806661818054 88.2124501515029 127.145983458216 117.884897549922 133.854158527199 156.561685086001 137.841801117596 104.39585905056 158.843490498399 146.812808471214 119.517028425053 111.670443520335 -9999 -9999 -9999 -9999 -9999 -9999 -9999 -9999 -9999 -9999 -9999 -9999 -9999 -9999 105.047448040057 103.89152848199 102.443543075048 101.113938594643 100.010471099904 -9999 94.6956734095026 97.0646696635373 102.405796419707 113.329946136202 134.354353837691 116.543122758885 106.478867560238 101.629357422837 110.713149303873 102.258652335414 81.8104753570688 82.7724553312588 96.9289052071013 110.438313617057 116.501771290938 118.234496197245 120.051116798385 120.709292818009 122.170538762604 123.481812500372 124.702148241975 126.303760717259 127.977878833058 129.427225126286 131.831185609173 133.76678744829 135.792578741726 137.362997091197 139.129877389102 141.033378781212 143.660479783128 145.834469693686 148.227041373593 150.996469771249 152.232418108905 153.876359827671 156.503177616913 157.911014226012 159.426887925938 161.339724140674 162.575102078918 163.842434066994 165.823029611964 166.381617450513 164.093883050247 163.142774896819 167.174149699523 171.044310186037 170.998367289448 172.931994728009 175.3115420103 177.162293248803 178.346417625482 179.449985008501 179.477416334645 179.493334165891 180.217104803905 181.949167836345 180.005507466665 170.219008729748 165.384941600841 169.281450248645 161.416530068458 168.10334499725 184.264679352852 194.780920349954 187.266883199139 213.203269149032 -9999 -9999 -9999 -9999 -9999 -9999 -9999 -9999 -9999 -9999 -9999 -9999 -9999 -9999 -9999 -9999 -9999 -9999 -9999 -9999 -9999 -9999 -9999 -9999 -9999 -9999 -9999 -9999 -9999 -9999 -9999 -9999 -9999 -9999 -9999 -9999 -9999 -9999 -9999 -9999 -9999 -9999 -9999 -9999 -9999 -9999 -9999 -9999 -9999 -9999 -9999 -9999 -9999 -9999 -9999 -9999 -9999 -9999 -9999
-9999 -9999 -9999 -9999 330.425681746301 328.531003277682 299.041164106671 303.967572412635 310.383057764981 -9999 -9999 -9999 -9999 -9999 -9999 308.205277442919 -9999 -9999 -9999 -9999 -9999 -9999 -9999 -9999 -9999 -9999 -9999 -9999 -9999 -9999 -9999 -9999 -9999 -9999 -9999 -9999 -9999 -9999 -9999 -9999 -9999 -9999 -9999 -9999 -9999 -9999 -9999 -9999 -9999 -9999 -9999 -9999 -9999 -9999 151.390426714895 132.988445863539 112.317896530731 96.8582521848404 89.601446156052 89.6775413062859 88.35116240535 83.7601605550908 78.7556945322275 77.4818223994611 78.9233824940437 75.3207014067831 71.6800209210833 68.4562788789124 69.2830232072224 69.4066128028365 69.8892840062857 70.0546587501403 70.6573918601519 70.2832523594457 68.2997782352852 65.2997804210784 63.4193232242592 64.0981034693557 64.051037804473 64.1302018877397 67.8639622712729 77.8661633974553 75.082394489639 68.1564717653972 66.8546470426854 66.5286134983562 67.1706872765738 69.8414341903058 72.8524597622337 75.2893793863283 76.7484271008584 83.4966389252911 77.4909005214442 77.2622064271934 76.8756015734203 77.8392241904866 75.1142083199304 73.7899209106418 72.7776303912014 71.8304644608178 70.7723540696513 69.9070753468549 69.3038250029999 68.9030229685807 66.8338125238689 66.0111409574874 65.0724099385995 64.5783036349811 65.0039052465691 71.6881560716479 79.927732622742 80.1689284479939 79.1275277924706 78.617982454066 78.8708678219753 79.233476611203 80.2896883018154 80.6632975769671 81.1793532872657 81.7273985109298 82.697926726542 83.430315337574 84.0643448397856 84.8494450821379 85.2891946190382 85.790545492222 85.4675342945183 84.8309091238248 83.4438347949 82.9215421217293 82.4173788327318 80.2184781344187 75.9680302544359 73.7508687957172 71.5036287154112 70.8573548864269 70.9924522275884 71.539207509846 71.8664137724791 72.1517460809057 71.483319609508 72.0178842740741 71.5115744253426 70.6996842684366 69.2703985398013 69.9925578997699 69.5908544247593 70.34519146365 69.6536313074438 67.0014143133544 65.7978390644639 62.8161946616995 62.312203690514 62.9047570238549 63.0658569081478 64.0469926349989 65.6538186725528 67.4425282520153 67.6139257794427 67.3806465110326 66.3453909182996 67.0497627757818 67.3265006956674 67.2645703779828 66.5826174603661 63.7912169226768 62.485077776028 63.9738285212509 66.3906951473458 66.0146749003942 68.0583453635673 65.4122463084646 64.6888696868422 64.3149820759958 63.0668119199229 64.8341942925396 66.2837044831879 66.4151981887052 66.4283334927684 66.565448708336 66.644009252394 67.4988618226417 68.0907147167164 68.8008351036692 69.3852165055545 69.7712670613923 70.6743271414168 71.4434544703452 72.1646318134262 71.8087076881708 72.9151562159808 73.7939713821069 75.8123257176795 78.0559963544182 77.6811908191495 77.7699023706418 74.8854768946243 73.0295500420426 72.8837967817931 73.3529687039522 73.8518379040285 74.8419672230263 76.4979068963407 77.0698184220869 79.3387636128494 79.8768170272118 80.7748878277844 81.9380594672759 84.3891328341704 85.904690553438 84.6834323486368 86.1542550941922 84.0290113100337 82.5473587562161 82.0987660907027 81.4600595751432 81.394311626628 80.8499486349888 80.4900319867029 79.9076124334758 80.1602902536838 80.4674573405549 81.021516896014 80.4016796494771 80.1825730233909 80.2287904058037 80.0989662738852 79.9348407063987 79.8906561096964 79.9329528155924 79.7046100590629 79.1095654241841 79.3064371097336 78.6665096771878 77.6882201158821 77.9199587707134 77.1597795521513 76.4599879953109 76.4204537218204 75.9391071180968 75.6968518243424 75.4162821486943 75.10954982714 74.4210762850479 74.031267512555 73.0474984089878 72.2528506637927 71.4237691387748 70.985103632531 70.4083117673782 70.0447514943759 69.8438721776512 69.5837400686729 69.6721706823711 69.4160104159635 69.2916538796652 68.7089336876439 69.0605020033554 69.535773896287 70.1188569289767 69.8249677717519 70.4354694548315 71.3768456534829 72.9586447061577 73.7417906358659 74.2773279891978 74.8514074212142 77.009476511542 78.0695626026343 78.2939595430693 79.0096386662487 79.0820159418637 79.6429713784932 80.1552537139673 80.3231603549737 81.1054887032325 81.0697209933204 81.2633125374368 80.8338189564891 80.5668789980657 79.6433807067617 79.125931282577 80.0320021061833 81.9177239233285 83.8741645748429 87.139078997138 90.9087575899684 100.827663256341 107.292009407759 108.942938756713 104.795813906863 103.136510964367 98.4352560518236 93.7576908692931 91.6148732688748 90.1301744371954 88.4993891936701 87.51481549505 86.945387281501 85.906254088733 85.1630862147434 84.3718275215808 84.3407624317483 83.5301182055044 83.3488930620545 84.2551815919494 85.6192247795413 85.6937453016528 83.9166770757611 84.154995226642 86.1936503315236 86.7807821341879 85.5808166840566 85.0668770818856 82.8383530765525 87.0792444105874 85.5462813510043 83.3778589272892 81.3405037145055 80.4785062498503 79.3856161898267 78.8710800763042 78.0009580287427 77.1210732640601 76.8059156549878 76.1955602390226 75.8572025392285 76.6319477569667 81.265252132828 74.6823903621007 72.0306508717891 71.417253805175 73.284960024505 79.3882735905882 76.3637597611408 70.8543863678809 74.7290402484972 74.5357284521943 80.8115957925564 78.8422665128466 73.2776486000797 71.1250655553035 68.2744922038181 66.3479728762417 66.5652705028623 68.7586966716365 70.503832538202 70.4944852643977 70.8618105755824 68.4654589976091 66.4186517769472 65.9162679306246 64.4146383215858 64.8473717418719 63.7281086433656 64.1281914436543 63.0665782291046 62.5977777391717 61.383468991314 60.4817991647449 60.0439773301045 59.6137395517355 59.7443762880066 59.6030228428111 59.4518871318167 59.9220952340367 60.0484054698967 60.7622118667526 61.6864131326224 62.641975744509 64.4289836331136 68.171299459947 73.84509310453 82.9985496311485 88.8781400294826 82.1597372812852 78.2991652300986 84.3946433477897 122.254323178673 131.846681072837 136.97909067119 154.337726252875 157.066809639995 102.641929103659 161.903468518409 145.573190225854 126.065084879543 113.415330368672 112.926951393919 -9999 -9999 -9999 -9999 123.654394562057 123.402312953939 -9999 -9999 -9999 -9999 -9999 -9999 -9999 -9999 -9999 102.496897595793 102.475479991502 101.550527003971 -9999 -9999 98.7641383460039 103.209339570022 111.493724890792 133.343783437408 156.149733861805 138.975915793426 127.325228392718 110.002787676607 119.51111564144 121.744049261515 98.4873840359921 87.322053720922 104.582880476009 113.15987802493 119.317216603639 122.363382175291 125.03024964505 126.349148968013 127.685375936524 128.802451210777 130.847553428384 132.156821434103 133.7074816066 136.068410465613 138.024878566614 139.649149464948 141.762841247405 142.351696949016 144.534512082732 147.615327028085 148.56082130944 151.276499570665 153.65513832348 155.808249153368 157.170176718789 159.563675420715 161.246212443979 162.510650494945 164.394794635203 165.608929054388 166.728353672052 166.382438466302 169.050107315319 172.081097533755 171.358940399398 172.068483275613 177.751037804202 179.933852035167 182.339995343803 182.82972972865 184.171708856207 184.931159865328 185.620539873398 187.149839076481 187.211024513316 187.69108709744 184.865607357727 188.083796362309 188.325381531251 195.834967968732 196.866115269002 195.243119021421 201.284634476871 -9999 -9999 -9999 -9999 -9999 -9999 -9999 -9999 -9999 -9999 -9999 -9999 -9999 -9999 -9999 -9999 -9999 -9999 -9999 -9999 -9999 -9999 -9999 -9999 -9999 -9999 -9999 -9999 -9999 -9999 -9999 -9999 -9999 -9999 -9999 -9999 -9999 -9999 -9999 -9999 -9999 -9999 -9999 -9999 -9999 -9999 -9999 -9999 -9999 -9999 -9999 -9999 -9999 -9999 -9999 -9999 -9999 -9999 -9999 -9999 -9999 -9999 -9999
-9999 -9999 -9999 -9999 -9999 -9999 319.747098054557 321.330639116069 -9999 -9999 -9999 -9999 -9999 -9999 -9999 -9999 -9999 -9999 -9999 -9999 -9999 -9999 -9999 -9999 -9999 -9999 -9999 -9999 -9999 -9999 -9999 -9999 -9999 -9999 -9999 -9999 -9999 -9999 -9999 -9999 -9999 -9999 -9999 -9999 -9999 -9999 -9999 -9999 -9999 -9999 -9999 -9999 -9999 -9999 161.828948845894 138.035214573843 115.285521927962 97.3782984503637 90.3161022151468 91.1933007388081 90.1551360560319 86.8055652102309 83.4778882758148 82.1152129139993 80.6398309052326 76.5937541356912 72.4360720276378 68.6589417164008 68.0604304811733 69.1976163338225 69.1668609063973 70.4430134556572 70.1666052663911 70.15413198993 66.2452526171889 63.9483771046344 63.0173947842652 64.404707509528 63.0694177002693 63.2757281981374 64.0413591918668 73.6510642682007 73.0859048309622 66.9927122173881 66.1748011432451 66.4271427666187 67.2251304763821 71.8586735966943 79.0217468864917 79.5848070880241 76.3839417540138 74.4924358055438 74.9238937942136 74.2747399777764 73.4389028608576 74.4217261067881 72.6417164620054 72.3109665658026 72.4238500507927 71.7517840179606 70.3874055955015 69.1574474060476 68.5473825274823 67.5820311893339 66.9648290199412 66.1775390984763 66.0294553662504 64.9708706471252 65.8084770642973 68.079523052329 73.6138541325707 79.9808479829323 80.3934438358228 80.0476710174545 79.5456106076582 80.2401976918975 80.9707898061377 81.5513836198384 82.6304677216189 83.8107038648811 84.8676530066983 86.2484787336857 87.1152655253193 88.4305272431214 89.7795298561102 89.4116413940701 89.8986613879048 87.7986845426812 88.4055811656222 87.4346327352163 85.3117981006724 81.4746618063066 78.3982060142858 75.423569969421 73.7127501640726 72.7013202619991 72.6393250335333 72.5021171967439 72.2063006071848 72.5166578458439 72.0410499964251 73.4310769714889 71.6587739437994 71.2583311392251 68.8168602878418 67.8655531665542 70.0063760819657 70.5937079335029 70.2069565634001 67.6368764521734 65.2289588809163 63.5724577251065 61.1900118138463 61.4738683583528 63.2966318089456 65.4171826326481 66.4334196949227 67.4863551970047 67.4656330039484 66.5478309476787 67.6882354793073 66.9964382126087 67.1870320287352 66.4772204381503 67.5106990135073 64.0384108145502 62.9524438353544 65.5213118344146 65.3397009796197 64.4630628699228 67.1612849833347 65.2716894717662 64.1377002018217 63.2393146943301 64.7309199076283 66.8612123038339 66.840683836664 66.4251774402818 66.5004354544506 66.5722156129822 67.0304681795073 68.145635167383 68.7896497762081 69.7838131142345 70.5160464346424 71.2817088762842 71.8578282955704 72.04020206043 73.1223338135475 74.4564844838357 74.0922402077861 75.3637431294005 76.3138597843722 77.2336967429462 78.0187316622643 78.2215490749523 77.9516487681732 76.6359546000188 76.7599534000191 77.8447650080386 78.2765083188519 78.4653903387994 77.4861364861262 80.3527458638102 81.0751776855899 81.5187838783297 82.8536783470291 85.4242652213635 87.1413693987726 86.8945704654388 87.2355438808869 85.6678315663119 84.4197366497703 83.7976834707533 82.8919381850866 82.5606480830438 82.5043952491222 81.8950901492078 81.5479725244024 81.1230126169151 80.6652517919854 83.9374849038637 83.3838999989984 81.8248874486865 81.3319379536135 81.1762441904327 81.3236857447704 80.9917661114764 80.610622659919 80.3123532673465 79.8099062694424 79.4560492097548 79.3732837739561 78.834076300532 77.8245274572356 77.7682010266941 77.4379248013255 76.6673119980423 76.5778011429046 75.9925019652627 76.1592967265236 75.4753880751236 75.0521339880853 74.5397403563378 73.628578806028 73.1005239805205 72.2655566488895 71.9144942942351 71.2704190219701 71.0176079792786 69.8141844597984 69.5521384209152 69.1232163446099 69.2162513311959 68.8620717948059 68.8627754744588 68.2264544226803 68.452200678031 68.8367261693069 68.5763806407727 68.8525673816017 69.8391949584443 70.5344121278814 72.0685556896204 72.4509403432771 73.5043341865537 74.2174046267989 76.3700919992994 76.3731588753605 76.6680860932204 76.6970359163121 77.6961105959944 78.1779748256811 78.9186223108594 79.3280507136353 79.4214535847732 79.2907985493157 79.1602794749139 79.2143509224919 79.6097434230303 79.5270657025878 79.5400520338735 79.5049151526511 80.9220011491681 83.0874406674871 88.0417134484077 95.3526974765066 99.8900698548353 100.60661315103 107.417673905072 104.390334043312 100.780486840344 97.6816353509793 95.2983925587326 92.4655164726219 89.6145465854717 88.2183665208032 87.9957464173895 87.0730712008775 86.0950565106988 85.3996091742116 85.2033559338489 84.0457461138876 83.4559263427336 85.0027321752868 86.3667669579902 87.9057516415203 85.8750508599134 85.8233387571591 86.8625768158448 86.9636070030626 88.2609687588601 87.4655817058653 85.7355076993415 83.3931706582761 89.2542315581086 86.2770492443786 84.3684581065312 83.1097997328859 81.5760709096559 80.7724882964984 80.3253494189925 78.7240998739095 77.8445043715147 77.3145074833861 76.3609502818381 75.9528830538433 75.5572981034825 74.5040209952658 73.8417429710203 73.8960658672952 73.5792077667531 73.8333860373397 78.1742148289085 77.9611103151575 74.6133406587616 76.0607819834512 78.2152370425346 80.2751255856537 79.8372730202832 75.5405668567463 74.5118684542171 70.4787909019899 67.7509858063486 68.1035974869581 70.106732528392 72.2847346315084 71.7444585948755 70.2314740426154 67.773856054446 67.2653775266114 66.7073052120122 66.3294956082809 68.2970854510893 66.0567654433838 65.0674259579869 63.3955373705686 62.6506197807781 61.1173062533053 60.3327419690538 60.0769621873493 59.4834648300614 59.4374546871716 59.6833179098746 60.1297831029503 60.3404156573008 60.7284095567614 61.1782412610829 61.9261031148036 63.0137993086754 64.4654770787624 67.5945525408645 73.428751343969 82.2744310578518 97.2513857696312 81.6918267130202 77.4364846508484 82.2867461665201 120.557699116448 145.967052618745 141.791332261889 160.527102457313 162.173857239524 111.063862163584 164.515671191273 146.547618071896 130.029191039142 118.338801964362 112.188229363916 -9999 121.388655429889 -9999 125.908389090004 124.448221222749 124.547014540503 -9999 -9999 -9999 -9999 -9999 -9999 -9999 -9999 -9999 105.49649437345 -9999 103.974133890513 -9999 -9999 101.511886038495 105.28679622243 113.603951491556 130.614945083539 155.850830067363 149.973260301094 138.570927877861 96.5484534795587 116.225724628445 119.491567215148 127.305270981454 107.192607729381 106.063980756801 112.595866935977 119.761151488324 125.260008936124 128.276106722286 130.290156497788 131.772441738431 132.912683256573 134.345528550282 136.319164498377 138.017707735911 139.892162608354 142.192874086626 143.994088946203 145.228100352268 145.080326167223 147.577424261272 150.601217765909 147.979601511537 152.827282773309 155.700576026582 157.042211409413 158.911251653168 161.708513270244 162.797394034726 167.010488672442 170.571820495093 173.450158929261 176.460277518054 178.635290829962 180.731473222553 182.837743451247 182.729258326367 181.414620345622 186.135356382444 187.942247003246 189.215370316226 189.258928559238 188.943898601193 188.80711150797 191.396608464097 191.401861133864 190.423876540123 188.980771247108 182.97710826004 175.947539665742 173.212583426572 175.460053985562 -9999 -9999 -9999 -9999 -9999 -9999 -9999 -9999 -9999 -9999 -9999 -9999 -9999 -9999 -9999 -9999 -9999 -9999 -9999 -9999 -9999 -9999 -9999 -9999 -9999 -9999 -9999 -9999 -9999 -9999 -9999 -9999 -9999 -9999 -9999 -9999 -9999 -9999 -9999 -9999 -9999 -9999 -9999 -9999 -9999 -9999 -9999 -9999 -9999 -9999 -9999 -9999 -9999 -9999 -9999 -9999 -9999 -9999 -9999 -9999 -9999 -9999 -9999 -9999 -9999 -9999
-9999 -9999 -9999 -9999 -9999 -9999 -9999 -9999 -9999 -9999 -9999 -9999 -9999 -9999 -9999 303.151068955772 303.676755136505 -9999 -9999 -9999 -9999 -9999 -9999 -9999 -9999 -9999 -9999 -9999 -9999 -9999 -9999 -9999 -9999 -9999 -9999 -9999 -9999 -9999 -9999 -9999 -9999 -9999 -9999 -9999 -9999 -9999 -9999 -9999 -9999 -9999 -9999 -9999 -9999 185.83079442757 173.626052776991 147.585692404242 123.01344745483 106.300652053118 98.0612291985742 94.2281994557618 91.6952405454264 89.2119419923838 86.3256467910668 83.9770772325489 81.3623385305803 77.2526339144328 73.588541972338 70.6885987574457 68.3980175671077 67.8433607681265 68.5907048640737 71.0222112265136 68.4534232834709 66.7813062462167 63.3365171391433 62.2894191522172 63.0966312698474 62.7686046941654 62.5940323801515 63.1802131754301 63.3183359987404 78.6131676098319 81.0212069757208 68.5598635988789 67.0049407801354 68.4308582104444 69.936942128077 71.0869226569507 79.4992791611915 79.9364963241018 77.7577973266585 74.4221597570899 72.870973949789 73.0175470674147 72.5765680073143 71.9701072887454 71.0891161182831 70.9035992300144 70.5819903778267 70.209134398757 70.1204453955601 69.2820253799118 68.6156710093341 68.2224126317415 68.6624618169914 67.0860560937517 67.4469519867525 66.6399010937646 67.8510595221654 69.6744953669139 73.9178989697144 75.7486552755929 80.53110637837 80.764801121026 80.6959041887407 81.199414662796 82.5485302031932 83.3061447705166 84.2624022013897 85.8882369698037 87.0884180460486 88.8354593669085 90.9929692422551 93.6187199680191 93.6782467918831 94.6478494489964 93.7266736496123 93.4791033885304 93.039281687325 91.5267839328214 89.4506810005121 85.0932305254542 81.5717108135717 78.7168587256479 76.2427000711312 75.3533691734997 74.7999987486877 73.9499233765021 73.5484141157106 72.6815857137153 73.2027107487869 71.8811802932066 71.557821428873 71.4392447016387 69.405536478006 66.9457205723345 68.6982058236734 68.494295403988 67.8130646247238 66.6924440442282 65.1047636328587 63.1612883125149 60.7152212652244 61.6549690920954 64.4255709546517 66.6976536998307 67.6211508837688 68.274284107352 68.0649635603183 68.4168458336446 68.9274701650974 67.3644530363932 67.6856368148901 66.4916714752115 66.1828386984965 62.8690858972332 61.4210437554535 64.0600793563252 64.171975874565 64.3350797353096 65.7940345984032 64.8415506447913 63.2639682020517 63.6826126407783 67.6103981581132 67.493349048799 66.8562748099457 66.3837580577023 66.7389023025158 67.3765195310787 67.6707683222983 68.6328746680404 69.9577576881793 71.0621840473681 71.7356832077918 72.8581426724228 73.4524564224193 74.1880555914002 75.7922522297252 76.7192944212586 76.1880803325624 77.1990381336672 78.4391530078165 79.5122910053039 81.1352328360211 81.0481276843176 81.5419457878026 81.4630629188726 80.8813994095869 80.5132768829169 80.9830992349308 81.8755048263285 82.9113628916253 82.9157223688395 83.0955933135454 84.4182458151255 86.9772015702481 87.7818146263097 88.6287116620117 88.6129405527498 87.6248519690394 86.2097852700554 85.6942658585472 85.5958219619694 84.37083154146 83.6106157049405 83.2253931996352 83.2475375108557 82.7016774930475 82.1053305913591 82.2933367786114 85.3127826387526 84.8139931483101 82.9393159860475 82.4531173438396 82.35690811367 81.9666483147212 81.5988185132027 81.0837771691426 80.5785909841964 80.1128633779884 79.6841807075134 79.521734946584 78.8929072525263 78.4225607956505 78.3205690221838 77.6955897868362 77.3464794809838 76.8315915215116 76.5650454841917 75.7791440247408 75.3001126433183 74.9858344494771 75.0482951633992 73.5735147096683 72.5661690591042 71.6628684601093 71.4578869251404 71.1214337075793 70.6205602659888 69.8851521627841 69.9621749891315 69.9614219562518 69.5087348723207 69.5633397041156 69.0105237303981 68.503728203806 68.0926631023111 67.9528324985943 67.8652977333195 68.5043809446598 69.1395018479538 69.3977695457171 70.0894856793931 71.4694247266212 73.055332679132 73.1374924042982 74.7370674415583 74.9508127020849 74.9079956908654 75.3136488687056 76.0506902558389 76.8485521462886 77.169630413026 77.943203180091 78.0138224247574 78.3987335593596 78.294308590487 78.6400385881927 79.3283874132338 79.2226991028174 80.6141111572468 80.2232690333389 81.8902050418786 84.7234575111949 88.5884891286836 94.7259516354753 94.1850662017334 99.3096359845641 106.591868674984 103.861324399883 99.9510277209005 98.8638626017699 95.6744000528883 91.7002027456153 90.3498846899727 90.1418969787103 89.0532775730603 88.130020853926 87.6060616457473 86.1128773175155 85.1548015121071 84.4159163913465 86.2679302191875 87.8343794175762 88.0982561942581 87.4389121685213 86.2257464272721 86.7395343743518 89.9410713110872 92.153852611922 90.4260808581521 87.8838463232138 85.7693248948217 83.9102048563882 89.6871294549965 88.9595653404204 86.7979151935132 85.1686725691871 83.3577148251405 82.1964394090897 81.1121782245825 80.0694297192139 78.7183492796048 77.7089150824411 76.8974842245858 76.618938698339 76.9772248250026 77.3879134738192 76.6349180226297 75.2361617182949 75.8577280329296 77.8157330364357 79.9032420992141 78.5938922921135 80.4609556730189 81.0496597095845 82.1103270548066 84.3150438665714 82.1424221867822 77.8310743147083 75.7420993796361 71.4960091081669 68.5565926479926 69.8733888646237 72.0827940505688 74.1129532381408 73.0289779224826 70.3725777813692 70.6760673851824 70.6484570600606 70.5190929135182 68.6590323009548 70.40143670947 69.9248213246258 66.5822562670032 64.4601522941854 63.179960370198 62.1985966437053 61.2005754339571 60.7604175114665 60.2531411713437 60.3576949385698 60.324104089628 60.344952618247 60.4710813458546 61.4156906504383 61.4208669835223 62.4480436218352 63.4003571769609 65.0830691984367 67.6043450140225 73.1690211519695 80.2737190956871 88.8658875829975 83.280432139625 77.7990565663668 84.0468471938708 111.831895725893 134.277884389994 156.495082912345 158.411080352923 160.167222529118 152.440163541386 163.917750768001 158.726497443477 131.526874983772 120.356827759524 113.641482849044 -9999 -9999 125.45783644815 125.769483064065 126.359939611974 125.990536029309 -9999 -9999 -9999 -9999 -9999 -9999 -9999 -9999 -9999 107.390169472175 -9999 105.59834629679 105.953325006398 104.329307672205 102.91820260453 106.838332916269 114.365857058237 133.025186766839 162.141977650546 150.921800743261 141.172584112007 116.98453705035 109.172352102757 128.859220355989 135.381849752881 133.783002271096 132.6049155657 128.816857240728 121.254016511996 131.572780012687 132.149728572503 134.04592537411 135.630063325718 137.312655177307 138.955363724473 140.782454516638 142.476316307424 144.330484372353 146.520801068882 148.536362516661 150.138038358001 150.423332463178 148.172119036626 148.216439528598 148.939369167155 153.562391688915 157.361754709986 160.840545246548 162.1057601282 165.091767147558 168.491555788404 172.622862165429 178.037816654492 181.158856257361 183.873523624744 185.372167028508 187.379317362245 188.746284930064 190.102354153064 190.442279883179 191.202867806763 193.799841392864 194.833425086672 196.188763120434 195.112664729986 194.051204360141 191.930157050272 189.098405282028 185.899339183261 182.951919530614 178.856559527072 174.632122453358 172.308259987521 -9999 -9999 -9999 -9999 -9999 -9999 -9999 -9999 -9999 -9999 -9999 -9999 -9999 -9999 -9999 -9999 -9999 -9999 -9999 -9999 -9999 -9999 -9999 -9999 -9999 -9999 -9999 -9999 -9999 -9999 -9999 -9999 -9999 -9999 -9999 -9999 -9999 -9999 -9999 -9999 -9999 -9999 -9999 -9999 -9999 -9999 -9999 -9999 -9999 -9999 -9999 -9999 -9999 -9999 -9999 -9999 -9999 -9999 -9999 -9999 -9999 -9999 -9999 -9999 -9999 -9999 -9999
-9999 -9999 -9999 -9999 -9999 -9999 -9999 -9999 -9999 -9999 -9999 -9999 -9999 -9999 -9999 302.806747943829 302.119857419774 -9999 -9999 -9999 -9999 -9999 -9999 -9999 -9999 -9999 -9999 -9999 -9999 -9999 -9999 -9999 -9999 -9999 -9999 -9999 -9999 -9999 -9999 -9999 -9999 -9999 -9999 -9999 -9999 -9999 -9999 -9999 -9999 -9999 -9999 -9999 -9999 195.879086873586 185.066499660814 158.743998189456 133.155599439866 114.994418428321 104.710848588319 98.6299398986108 94.5554998665598 90.8285386533162 87.6871530332364 84.6226339758184 81.6133613457603 78.4750753141793 75.1294402511344 72.0582151259957 70.3485452770586 68.7791816609168 67.9335393629677 67.2904591366124 65.9431890736551 65.0114636511467 65.4468869234927 62.1467409569488 62.5157728480565 62.6511607746645 64.5977049147934 64.4129537094233 64.4071196432231 77.392637814401 80.1205343672424 68.3017666219111 67.7378703539447 69.5986208701113 71.4479725439982 73.0571598019142 82.035324512723 82.2073805838505 76.8775480064032 74.0324956106955 73.1255737211309 72.0291452650862 71.5654671443999 70.9287364953826 70.5941433922683 70.1531975234947 70.5070574466092 70.7209224370556 70.3163397426694 70.1099388296738 69.3673910366683 69.5620770876309 70.0296781717398 70.1919037501587 70.0925874899188 69.5295930782454 71.3017724264461 73.907438168026 76.5178298290913 78.0704123629642 80.9665009306468 81.8390674320133 82.406231021671 83.7702235237264 84.4251603804001 85.5648744678795 86.3798104403253 89.2844061886279 89.8928048760973 92.5932389682473 94.5673739940113 97.0310102562521 98.4311394103537 97.3873062377273 97.0902070448338 98.3156043520154 100.533430088066 96.3610712129168 92.4396618836105 88.9934214464199 85.2936140825922 82.2476826138385 79.9450894060292 77.8901353764999 76.3427321903253 75.5372133350206 74.6057721067484 73.2297978284975 73.9139626114083 71.2110380480218 71.6446501742962 71.6034160811035 69.4008107827574 67.0857854084942 66.9481230219343 67.0965902736697 66.8731262089231 66.2875564207755 65.6281119459789 63.1762600648492 63.8340938561372 63.8114946390113 66.2772949775821 68.3038280594682 69.7342538458467 70.8286447224029 72.0439995569482 71.3435586808647 69.8841611173509 67.8275397482108 66.7070210319878 65.7952624782589 65.204683592524 63.615115194381 61.3577681054763 62.119673145223 62.9797493794818 64.0285050467078 65.5778825317015 64.8860196670396 63.7790840827203 63.1272643461691 66.4725531732093 67.641836923166 66.7299662342086 66.1093513604826 66.5009975977329 66.7138479901838 67.5496015142038 69.5978963998397 71.5587036082372 72.1790942725382 72.3926642712595 74.1819504259443 74.8640875157762 75.6082741268944 76.9724560084002 77.5289070784607 77.1708877657687 78.6207286825655 80.1401982115747 81.0091704793613 82.4208994362335 83.1592329025223 82.5961246105147 82.3823346866291 82.9302042086587 83.8807944148232 84.1225077587772 84.8725176790735 85.6773324688108 84.7116181249136 85.8155017651312 87.1559268201347 88.9333878626606 89.3648821584124 89.6442388492578 88.8453655032956 87.9931024461154 86.7248527001814 86.4828360850309 86.1345620108864 85.5783026267028 85.119856106069 84.6976458607845 84.0660184577701 84.1679687219604 83.3384304484878 83.8016301386308 88.0849613872324 85.766893778558 84.225397948116 83.4247827948337 82.9012992900532 82.4402983765911 81.7772276294573 81.392951573567 81.105179447016 80.5858469007553 80.2087156733921 79.6459060704177 79.2281720660564 79.0703114978911 78.5828941519901 78.4367471066805 77.7546096993285 77.5797185498942 76.9390673856185 76.1947384369527 75.6662294416573 75.170170250331 74.666101909708 73.482417254099 72.1895554872654 71.3715052509628 70.9645151482588 70.2278463647928 69.9011714982332 69.5372826379822 69.520170716365 69.980664698934 70.3562200542113 70.1978201278655 69.3917166120208 69.0119137405998 68.8310134729111 68.2764618192481 68.0987140202263 68.5878642148771 68.9845782028092 69.4475824910826 69.0039025422506 69.0639751052691 70.9656114551729 72.9942634617574 73.0626038445511 73.6966676212476 73.9508579882042 74.5519309618702 75.0294540302127 75.6182253004183 76.2395841254776 76.4921739999092 76.6859754686613 76.507672222859 76.9257926794856 77.8193451136938 78.4902620419912 79.3247869104433 80.0187779563261 81.2309971350004 83.062410534983 87.6005272568888 88.1518736705966 90.0910424909458 94.0051369564964 99.9237974343189 101.576890970553 102.427251228193 100.76587448871 96.6390097436624 94.9199654010574 94.1868429102918 94.0048554117714 93.6659655874448 92.5682420517589 89.9927552645569 86.5432765427876 86.1742704854795 85.7288716566847 85.2766614639221 87.4038049910644 89.8240857941928 89.3961111838899 88.3370974047404 88.7006019437282 91.4795042165991 91.8898276325661 92.8704391745596 89.7257591206631 87.1575599668826 87.2298798095222 86.0684633749801 91.9359195558044 91.4903730460593 89.2689785217239 87.3236071743214 84.6783909247801 83.9098557001289 83.0887362377866 81.079160829515 79.9164691052257 78.7864522643855 77.8231044087692 78.8470331621658 80.5105157207625 80.8345380107911 79.8870505776654 77.4671333572813 76.9103066912002 77.9568943080991 78.8743350671442 80.4892459487557 83.1440030231101 85.6260133986006 88.1257602516303 89.0914129665396 84.5532247966421 79.7773463403939 75.9355103510144 72.5327699017882 70.1069900346453 70.7839112763793 73.6295459533224 76.0145550866935 74.0520511004861 70.9537917123577 72.3392224118369 74.53550720789 73.9648543567837 70.2933564960369 72.3610933218821 73.2734977607666 70.4872258781911 66.0141858633333 65.0775956972548 65.1551727295331 63.0712361388396 61.4673474962071 60.7861298977771 60.9094332964287 60.8470169205548 60.7369454011142 61.1942020826518 61.5024179537179 62.0511564039763 62.7780454072155 64.3008968140304 65.715057502657 68.5979868277985 75.0195410486651 80.768375926998 82.0186842891494 79.9611506117952 78.6257156256171 79.2063887793364 87.7265460353578 120.729000898224 153.253607838142 150.019192300764 144.213016693364 153.022695936677 163.106763964629 162.505622795773 140.126200018042 124.947061531343 117.946444312226 121.023518118937 -9999 -9999 127.848499037107 127.554295691922 126.910035407088 -9999 -9999 -9999 -9999 -9999 -9999 -9999 -9999 -9999 -9999 -9999 -9999 108.141198235894 -9999 105.138148619447 108.665491611002 116.791435256741 137.993383605757 164.252362220138 157.929025140156 145.492138115211 91.5162148908177 74.1380767191711 105.956085179342 130.543608723258 134.453248422707 136.963696588544 136.983342916633 136.668309286497 137.268621941564 137.439997553885 137.77669352553 139.787384295238 141.018320441118 142.934421831337 145.414455728355 146.855651187713 148.682518590321 151.14567335766 153.246710917928 155.188453773191 157.450146422719 160.096701542643 162.137277533713 151.383975317988 154.673292217255 162.863673763948 170.044376349789 172.879005568048 172.911472139664 177.152050983426 182.327521465985 186.924277770264 188.722304530196 190.592955980129 192.906653134396 194.378403152114 195.517349491391 196.924237967911 197.788897142458 197.714425533571 197.043583844634 198.764737273177 200.932040931017 202.101468278241 203.702271427971 203.665495233223 199.337509487006 197.267378875169 188.690139252694 181.980395699378 177.926339178841 -9999 -9999 -9999 -9999 -9999 -9999 -9999 -9999 -9999 -9999 -9999 -9999 -9999 -9999 -9999 -9999 -9999 -9999 -9999 -9999 -9999 -9999 -9999 -9999 -9999 -9999 -9999 -9999 -9999 -9999 -9999 -9999 -9999 -9999 -9999 -9999 -9999 -9999 -9999 -9999 -9999 -9999 -9999 -9999 -9999 -9999 -9999 -9999 -9999 -9999 -9999 -9999 -9999 -9999 -9999 -9999 -9999 -9999 -9999 -9999 -9999 -9999 -9999 -9999 -9999 -9999 -9999 -9999
-9999 -9999 -9999 -9999 -9999 -9999 -9999 -9999 -9999 -9999 -9999 -9999 -9999 -9999 -9999 301.330139543082 301.418885982577 -9999 -9999 -9999 -9999 -9999 -9999 -9999 -9999 -9999 -9999 -9999 -9999 -9999 -9999 -9999 -9999 -9999 -9999 -9999 -9999 -9999 -9999 -9999 -9999 -9999 -9999 -9999 -9999 -9999 -9999 -9999 -9999 -9999 -9999 -9999 -9999 204.740085236556 192.632809730882 165.798185106855 141.121481148847 121.127688533321 109.588004921541 103.284470122533 97.5269965020922 93.0742869389475 88.3866633528446 85.090078219861 81.340445524513 78.4864777791723 76.4706377685814 73.8803265628076 72.4096716318097 71.055711352101 70.6324172683797 67.9756662714513 63.7458614178208 63.824632165475 64.9744015964588 64.3408161542114 64.5592299546027 64.5116753905978 65.7485835853688 66.4811162358986 66.9843710796649 77.3521678518763 71.1111457739029 66.2436316629828 66.5723563663198 71.1140907720245 75.9830884828583 81.9468070686466 85.8243395964052 79.2350748165078 74.6842208656703 73.0735854509591 72.0666141977641 70.9749931753054 70.7823018529001 70.9465840387294 70.8455820686809 70.4284631559078 70.3880672810505 71.5158070827042 72.1868584301147 71.9980727166391 71.2922655616511 71.9849816307597 72.3755198040626 72.8683182019563 73.0971139192166 74.4125332389374 74.5341515764242 76.1154037576147 77.4534888659086 78.981251210351 80.3401340021847 82.7852036669372 84.7926938838105 86.3294862875229 85.6775117908003 86.7443423396142 90.0605972635497 91.4944936675113 93.4030334645706 96.7115404370507 100.056181531354 98.9954174402198 99.4787649883476 101.564770684103 102.110511066787 102.917325364481 101.411037043522 99.2443743230541 96.8864254197153 93.2337247151012 89.3797615147628 86.1599881306561 83.0064381715026 80.8778473983973 78.5796528759519 78.3994500431007 76.5778276474139 74.4179695647821 73.6959822831822 72.2130056430275 72.4480403121179 70.3672376467554 68.6224966816196 66.4582740420935 67.6860071578482 67.6202474038704 69.0773089664032 66.9209336066082 65.4027727823531 65.4329816344408 66.4721524437151 67.5195108037952 68.4175931752516 72.0998387079723 73.6643406867941 74.6082696453277 74.3541222978837 72.3146321277285 71.1591196084182 68.7223886531796 66.4091051516331 66.3322677965619 65.0092149781723 64.3485051008719 61.7583177812474 61.101880240275 62.6424949617474 63.838190247275 63.8749935979629 65.9042048688135 64.7166544826437 63.6508506508157 66.0467383586217 66.7532690820696 66.7532690820696 66.7904927673436 67.4159456952834 66.969994987262 67.8581811815127 70.4708969700325 71.9318823497892 71.2615811646765 72.5691595244688 74.2761067566558 75.5323261684273 76.1000249824854 77.8048067375357 79.2514614842802 80.1126978732379 80.3625012402233 82.2397619666257 82.5994977381427 83.2030353272286 83.144714799634 84.2186255169109 85.3874732267595 85.1875013412679 85.0048431244761 85.070098729971 85.4389781398738 86.7763492077296 86.9918792613883 88.1400685022062 89.8611796727451 90.047211446957 90.0017201525625 90.0056498535821 88.851024028932 88.4873569240736 87.8552106376918 87.8034519306578 87.4929278283516 87.1313020708216 86.7607058932047 86.5758154613974 86.3097307859876 85.6701186096127 84.3103363642915 84.4882339601871 88.5497311599458 86.3529902165286 84.6964298920684 83.6538935387055 83.2883701349066 82.8739291808402 82.3820897455188 81.8493747389447 81.3526762092157 81.0161077602314 80.7100366652239 80.0340749985577 79.8431760050122 79.6913586716675 79.24662453467 78.5011839445268 78.0578651990585 78.0181474702701 77.345408182753 76.5523749194412 75.8896794216587 75.3215867134082 74.7550490502307 73.7563892950182 72.662441795255 71.702919773028 71.0358882840256 70.0896568428696 69.0630972017607 68.6704724009519 68.712735034875 68.3152603117762 68.5961885590278 69.2248510597027 68.8662438980273 68.6819361247805 68.7593183597869 68.0488407567623 67.7720726673749 67.854902012242 68.3119689588455 68.1347335278255 67.6990625450416 68.15291226929 69.9310017911985 71.5838574876484 71.9429548446216 72.3218266234894 72.7853268511334 72.9503612707834 73.6756711557436 74.1774561644998 74.1686903973409 74.4941350117127 74.8518731680007 74.6144394248377 75.4643331973178 76.7761435245206 77.2944480189259 78.1799951294467 80.2878437844787 84.198825880968 84.3446777248311 85.1621599957344 87.6399219336021 89.8523824507468 93.9573156231227 98.7115460841006 97.1737624345498 97.315570124647 96.0399071653029 94.770041399352 93.4736223759849 93.4499475761496 93.5328960973066 93.390081234159 92.1101493768677 88.1682296112409 86.5974444047765 89.5440063903032 90.3267736893434 87.4498787739333 88.6312591789412 90.4851158576078 92.6667779860755 90.0206583552445 91.1492920407858 95.8114386064254 95.1237344021625 91.189614910238 87.5967111555735 89.2228696866144 90.8044215344927 88.0985668151761 89.5817212506315 90.512130201986 91.3162808986015 88.1330778594627 86.3937894628769 86.3795067005815 84.1074141001414 81.7397438393361 80.6034734556174 80.2073639677827 79.6508500408625 81.2759993602214 83.7116260932108 84.7528882678246 82.5572151148582 81.1623731365437 79.3300044012347 79.3217752607724 80.1463226320442 81.5888250091656 83.9463517310372 86.3241571704543 89.1790595467963 90.1773533489548 84.931203881133 81.6824775381312 79.0652284212024 73.6256867214754 70.8274544201895 71.9433723843229 74.8336780379602 77.6507880450177 75.3163264689418 71.952992484094 72.1230576333881 73.4532888090084 74.1426430826015 73.2302773181317 74.7016527139469 76.0109910086571 72.7345646500253 67.9931886120735 66.870666340014 67.4081454728743 64.4044657454308 63.4474547076186 61.9988919255522 61.6669085815199 61.4854101233945 61.5568886942514 61.9585612868201 62.2286917285623 62.6942398030111 63.7635512199884 64.7428372737981 66.6032521412401 69.5004135178888 77.75062227647 86.1034795852422 86.1421855023485 84.7052314653105 80.5783702471035 78.8471037245729 85.903668549169 98.6419291401289 130.165469716662 148.349138421609 136.264523096794 153.042450994504 146.127454334883 148.063740799942 153.506123556127 125.493345191487 121.918252840867 121.23766390027 128.060257943938 -9999 127.41484429883 127.394589746409 125.893815592787 122.635928221481 121.175993576571 -9999 -9999 -9999 -9999 -9999 -9999 -9999 -9999 -9999 -9999 -9999 -9999 108.028254619276 111.018290895941 119.159421428169 135.671977010539 166.179400954964 160.698783998612 148.404609364551 60.5684780420762 58.8885391065367 67.2566424440786 100.568482254471 95.4477069507441 137.815692113689 140.157726604522 140.157111639395 141.119082000179 141.945267958984 142.69213759971 143.690606620358 145.472306248803 146.953899808026 149.295331519493 151.177450670159 153.08060389457 155.508097227134 157.168420834391 159.796503678095 162.480453273564 165.564655551974 168.138068410743 169.691531711848 170.382322024161 170.841043399735 175.935746733626 181.086789968829 184.782666526188 186.877208219191 187.464213934723 189.486266736779 188.783182008754 193.914830456822 197.837669769375 200.276003361399 201.655342576945 202.674069259785 204.040355241763 204.415164406524 194.905209225729 191.329313450285 192.175642746188 198.759390324057 203.919666383712 201.383320994076 199.796097855325 211.753776738134 210.157411780626 195.791320968857 188.03252932787 -9999 -9999 -9999 -9999 -9999 -9999 -9999 -9999 -9999 -9999 -9999 -9999 -9999 -9999 -9999 -9999 -9999 -9999 -9999 -9999 -9999 -9999 -9999 -9999 -9999 -9999 -9999 -9999 -9999 -9999 -9999 -9999 -9999 -9999 -9999 -9999 -9999 -9999 -9999 -9999 -9999 -9999 -9999 -9999 -9999 -9999 -9999 -9999 -9999 -9999 -9999 -9999 -9999 -9999 -9999 -9999 -9999 -9999 -9999 -9999 -9999 -9999 -9999 -9999 -9999 -9999 -9999 -9999
-9999 -9999 -9999 -9999 -9999 -9999 -9999 -9999 -9999 -9999 -9999 -9999 -9999 -9999 -9999 -9999 -9999 -9999 -9999 -9999 -9999 -9999 -9999 -9999 -9999 -9999 -9999 -9999 -9999 -9999 -9999 -9999 -9999 -9999 -9999 -9999 -9999 -9999 -9999 -9999 -9999 -9999 -9999 -9999 -9999 -9999 -9999 -9999 -9999 -9999 -9999 -9999 -9999 195.719306868221 186.815444770116 165.595324929175 143.949617620922 125.562635533341 113.228966816435 104.257867498524 99.2884544913356 94.5453740132816 88.4403030841351 84.0382896914778 81.1279776864463 77.6746602547701 75.5773085920754 74.4569764135282 73.1222473089074 72.4586695007174 71.5670947462475 69.7715244044514 63.6559838435783 60.6278084206796 62.9800878011274 64.6701367822994 65.8478166479421 65.6797991861119 65.5970141220985 65.7738519167679 68.9193579898066 84.0855243974492 74.6571598993914 66.4771383762363 67.9965098905163 75.2503870667629 83.098137240098 82.8511166485976 82.5065639671467 77.9590673625333 75.377167317182 75.9063168789156 74.2916502971275 72.7209096030171 71.3405183224472 71.1287220233783 72.1854229096117 71.9353746759919 71.4105358180896 72.0921028512762 73.5056888794544 73.9366798062338 73.53360276108 73.924665269666 74.7121076238285 76.4913354074234 77.5924353256507 78.0992985374602 77.623197851701 77.4948474960357 78.3499093753253 79.1697900973171 81.3279769298542 82.4730409473495 86.0685744230076 87.9320832914029 88.9919288705052 89.007837082473 90.0420644737654 94.1193064682493 97.865508637368 100.120144128735 100.223943014937 100.866314104126 102.192842090674 103.939565083242 104.742468583099 104.998862982365 104.551651297913 102.84194731084 100.510450529957 97.1589633829414 93.0884341765625 89.8576104655836 87.0827685529307 84.0417797632567 81.9522480022059 79.8623465656852 78.3580350213643 76.1785416520671 74.6705281711951 73.2021399449152 71.005510112916 68.9499174692164 66.6348187289896 66.5575824348575 66.4860005285712 69.6807600940938 68.6850263298417 66.1484715843899 66.9569092093504 67.4205807344992 69.6874488508874 70.7808606547953 72.8180459046259 75.7324482528881 78.8357629533935 76.8648812468772 75.7366110997881 73.7098796639172 72.3748223642613 68.8699384076649 67.8527610081654 67.0412395284463 65.9763002390236 65.9187257526027 63.4725077326818 62.7058690702193 62.1983586397893 64.1047375181331 63.9722527878676 65.6806503976008 65.248197450498 64.7235954657603 66.5325476506988 66.2036170612282 66.2759970353003 68.2942899470095 68.7426207186883 68.5168170191248 69.0629002157407 71.6872545611872 71.9772090207452 72.605470038253 77.5230312657517 76.4658930852736 77.5023468817463 78.4452252829109 79.1329002600992 80.6531725460845 81.1640520004029 80.9649509426366 83.0576342135166 84.4142149927852 84.3186274011374 85.1705307742921 86.6985340793184 85.4658497717033 85.1592038824761 85.3185710719005 85.8102876899539 87.0811872417713 88.1019711155645 89.4742342024068 90.058271778207 90.5640891125653 90.5995411699484 91.0870474397994 90.0941342046221 89.7188703128002 90.1034407876818 89.7796369658632 89.1436758825293 88.6928910272816 88.373567622269 88.8026422689961 88.2026647351014 87.5410730450745 86.7253835510649 86.5148730149593 85.602700035776 85.9015088967629 86.224449870664 84.7567329311365 84.2459085087004 83.6778683121828 83.1572251309076 82.6943840034879 82.0891963188861 81.964708093818 81.5791282881081 81.0332223062039 80.4379891709785 80.6243540198619 80.2084985397728 79.7575941074343 79.3849435757521 78.8046849216271 78.2230150569558 77.6284481459046 76.9466161427429 76.2719142943729 75.7838876207212 74.9943806715517 74.3858756764074 73.6206072754982 72.628204078438 71.3552858180241 70.6894791641583 69.7537104582975 68.5446559827083 67.703954101838 67.4117846529897 67.5407314044967 67.6666602845197 67.6416504301645 67.5419158289123 67.3313165218108 67.2533295096818 66.5760094357122 66.7456555585608 66.7283270297874 66.1659143583559 66.2729285542167 67.7068049472642 69.9515145027037 70.4170392012321 70.2772077881489 70.6170350836419 71.289407014368 71.7222750660395 72.0449233715973 72.3663522557246 72.453272909992 72.9521007703527 73.0937543809468 73.6009018882275 74.415378027823 75.2016775913803 76.4594623106363 77.4110850990228 79.6508255676455 82.3710041101398 86.7497998438949 88.7834088203155 92.4242849586495 95.8380621695802 100.907365512545 101.016106527201 96.9630294213162 94.3965700156006 92.4859670589338 91.8178739603268 91.2084830233776 89.8346137835857 88.9400207255566 88.4204815083896 88.3088666756416 86.7134319484591 86.79950401459 88.9086518338534 90.9231354098481 89.9883605238545 88.0213187822776 90.9169728174637 94.7867852289397 96.5216348063 98.1829135261217 97.4054093333903 93.0085882488084 89.4676788446441 88.9625877532261 92.6884245181444 92.7578609092565 92.5230208190643 90.2401651591622 91.3404425887734 92.5770378019484 90.3923431491637 89.6059802009573 87.9534758116899 84.642774046209 82.9351891398988 82.0229097867097 81.3805367283175 81.3786045070104 84.0874703529608 87.2416536378974 88.0428633283055 86.1392224570849 84.8089021926835 81.3247825964404 82.5429381239523 83.7844376967602 83.6365264117301 86.2522073834929 88.2251034884001 90.8800599534758 89.9861445191712 84.3526061229337 79.9908415562301 78.6323152607806 74.5012828887158 73.2899454437579 73.9109516286932 76.2357098145981 76.9920243987341 75.0806807907343 72.4637011227538 70.7872974320813 70.4296008043298 71.300719397741 71.2634104794939 72.6956499768208 73.7428441827004 72.9973738030211 68.609342534859 67.5573447293479 67.606665322364 66.2775277597303 65.1640683597705 64.2282041353272 63.469972239406 63.403923812852 62.9376708785397 62.8412947688296 62.7890509954827 63.6110248733502 64.5304677941283 65.6624955380038 67.1648874667488 71.0350049930506 82.3130488682305 94.5476731281519 94.735037746136 95.8385392482456 87.6818497714926 80.8612139109501 83.9053594848483 98.1723787946723 120.041263296095 134.642396414637 140.518089937259 148.093372592556 141.542196990819 118.945711934364 160.686416972728 121.930598963087 124.469353950515 124.811595654088 -9999 -9999 128.095988078901 127.116691072003 123.735772677107 122.965369746195 120.121034940545 118.529007587137 -9999 -9999 -9999 -9999 -9999 -9999 -9999 -9999 113.222343194137 112.475980211698 111.813754673145 111.545807581885 114.680736803258 119.826404616918 140.626043470817 156.241286437243 160.488554203919 95.4324140350279 54.1392766512673 48.8623088936281 48.371061166445 68.4610432449161 61.7824200071927 128.509556501357 139.903273169021 142.368017990246 143.524234897388 144.838003691056 146.240509728506 147.530094152825 149.205211229643 150.847925150225 152.898456922738 155.210918844312 156.575705388066 159.051193879326 161.725549550087 164.217728496866 167.124240092735 169.706351772985 172.879357389518 175.671637224404 178.907812974324 181.435986833329 183.77142603032 184.23654009545 184.814303260196 184.99872772939 191.155965629852 190.580342001106 192.06326449635 198.943426771256 199.61261358315 203.626014339771 206.4148199412 208.462903867787 209.867611855275 210.525997247099 207.284336258962 203.167021904134 196.056187948973 205.619354321485 210.632197682172 216.378077938377 215.012028044096 218.868854499123 218.16393515852 213.19689573378 219.354725337979 -9999 -9999 -9999 -9999 -9999 -9999 -9999 -9999 -9999 -9999 -9999 -9999 -9999 -9999 -9999 -9999 -9999 -9999 -9999 -9999 -9999 -9999 -9999 -9999 -9999 -9999 -9999 -9999 -9999 -9999 -9999 -9999 -9999 -9999 -9999 -9999 -9999 -9999 -9999 -9999 -9999 -9999 -9999 -9999 -9999 -9999 -9999 -9999 -9999 -9999 -9999 -9999 -9999 -9999 -9999 -9999 -9999 -9999 -9999 -9999 -9999 -9999 -9999 -9999 -9999 -9999 -9999 -9999
-9999 -9999 -9999 -9999 -9999 -9999 -9999 -9999 -9999 -9999 -9999 -9999 -9999 -9999 -9999 -9999 -9999 -9999 -9999 -9999 -9999 -9999 -9999 -9999 -9999 -9999 -9999 -9999 -9999 -9999 -9999 -9999 -9999 -9999 -9999 -9999 -9999 -9999 -9999 -9999 -9999 -9999 -9999 -9999 -9999 -9999 -9999 -9999 -9999 -9999 -9999 -9999 190.797097766507 187.940580502597 176.256354963675 158.290938839016 140.116965522834 125.231081743301 114.319021931401 105.394808737038 99.1474272410134 92.0222540875485 86.1286028808144 81.5836939724895 79.2936853945537 78.4883868995391 77.1838132956202 76.1950093197239 75.1821816320671 73.7419728743188 73.0136467404051 70.8024598744609 66.2977342391618 60.8097526609924 62.8486221809304 66.5325580724475 65.9822017232403 66.3759129760078 67.0284295308471 70.2384157718586 70.6674296083041 75.4378727305641 68.4124563341595 66.3425944110563 71.0754711545756 76.5530815146385 85.8544724385834 81.4813523663076 79.6804990216492 78.4808204323831 78.5082296719621 78.8231756721754 76.9820921204351 75.31881572645 73.6396773884293 72.8928479360607 72.1736448795647 73.7684953834513 73.3340527481774 74.797734276737 75.870168405997 76.3666660671307 76.2873481905269 76.6130573054979 78.006051154679 79.49961626233 79.6706557927314 79.5247324345165 79.6045560690841 79.0713322609169 79.8362480520976 80.1768331074797 81.4987957470597 85.1273944532516 87.4706952687357 89.9904530270435 90.1050173970297 91.0978666836047 91.9576255550957 93.5290279482286 96.9831489193447 98.6130005043341 100.286382957687 102.80432201751 105.439659851329 107.324387760843 108.33155644576 108.321638447514 107.642877796658 105.560250599134 102.995642497803 99.5887535253788 96.0121982687222 92.8462420439339 89.9838369019066 86.8230984113826 83.889493536529 81.5702896141201 80.0465677859109 76.6000522848352 73.9230052193299 70.904537166075 68.5315684993734 66.7324982348595 66.9443249243147 67.13958832019 66.8817246999942 66.6309768069046 67.381579836883 66.9138591059689 66.2021771864527 67.7396816322356 69.4116771149735 71.4500261156747 76.1880866304921 78.7961871221284 79.45431278695 78.3181609351305 76.477522848377 75.9885361773689 72.5160308691518 69.7061084649997 69.9826314538783 69.0396603140352 66.1609033977922 66.0124076464276 64.8613638777813 64.1912330130353 63.1495303863632 65.2101689574664 66.1180684717883 66.00468787477 66.149801735954 65.8132882030815 67.1091544823075 66.8596989795752 67.8347518366798 68.7710246325262 69.215589697958 70.2387209967789 70.3247814229084 70.7501944452809 72.719509462971 77.213086564895 81.5756014184281 82.6260179871517 82.3550637684984 82.4576546608765 83.2557014444563 82.2228420628006 83.268638871976 81.8283846472008 83.8574767502894 84.3099825026731 86.0867373149475 86.1651002722561 86.2096090601747 85.9798073538986 85.9912304553603 87.5347674968035 87.832729342598 89.4896305737656 90.7686082405002 91.0891762350012 92.0645730061323 91.4585182000133 92.1593675470208 92.1083772279771 91.4325777923694 91.6489750210158 91.3307195534693 91.3817829208686 90.7772118373326 90.3788834702436 90.621256536671 90.0485171802364 89.8537979682791 89.3014950774521 89.2624958332847 88.484492739849 87.0661050624967 86.1406905847516 85.9100784945284 85.2134139192145 84.9748148835002 84.4679960689311 83.5875902362549 83.1627466478827 83.0312689769632 82.516360498138 82.2408834153592 81.6973941394499 81.7066563228813 81.3925127073396 80.8864269740895 80.4130539713126 80.0761106554984 79.4012358362138 78.851108120528 78.2237601962658 77.7116245869842 76.5546922860452 75.90564232334 75.2059570738811 74.5349802872141 73.8168361300841 72.9681774923257 71.9224063877784 70.9830436243438 70.1437297486055 69.1154658206232 67.9818684631141 67.0905080185821 66.7321045314898 66.9088649763144 66.6676961579702 66.0715044804375 65.8498508942171 65.7768366306219 65.4909088972764 65.4288346358034 64.4554305774944 64.7929578623537 64.9137879816063 66.7375978586429 68.3033237267311 68.5628231252832 69.2156074370753 69.4360387917783 70.2740143645315 69.9932877584108 70.7373443121831 71.0984809507008 71.1790928024032 71.6296569441018 71.9391767648274 72.6903612360687 73.4283658900181 74.9759255903045 76.0803136388334 77.8445063626362 79.2754855100052 82.9970086989899 86.1491675882137 90.8715001609678 101.441525825656 105.968443590667 104.646002319077 100.599105870819 96.1684566793737 93.5595083570171 93.422971847598 93.3862479142541 91.1216449797332 91.614953878868 90.4539199730327 91.087532145966 89.4743686630716 87.9856715183704 89.813062337963 88.0576813410223 88.844390546646 91.167992562755 89.6250300287112 89.7089437679896 96.5582859275977 100.260646664247 100.034644917422 93.9763458842015 91.5056294782676 90.4274187228184 90.0405170408904 93.8298438436152 96.5845300854427 95.4166253720056 93.2977632137803 92.6740496033718 94.5361343323052 95.155813245419 91.8528522073815 88.3993584595459 85.6631053072515 84.3616213652169 83.2243195987017 83.1714652284135 83.7450311777907 86.2125334199762 89.3226839655292 92.8586491324714 90.7326459756871 88.3041086339326 83.512741755952 83.7187159532298 83.7887655593037 85.1028756223606 87.3298438378661 89.2261582069083 90.7426128987193 92.6211340191987 86.7954476387659 81.4846932829378 77.6538644457504 74.6850421576228 74.6751387664178 77.6151891136027 75.91797384102 73.6804308215864 70.4611257925897 66.4725912776684 67.7991135259307 69.1193374117797 71.0693746242668 70.9480690021717 71.8283375839902 70.8352518959802 71.6109476348695 69.6589546050919 68.6019069295987 69.5609721908891 67.4485018184527 66.4897611130455 66.6567573688213 65.8823506174787 65.0510536448867 64.5512448895089 63.9428348412945 63.7918844337205 64.2272178659706 65.3000771806231 66.8200998967255 68.4226233912448 71.2099320383263 86.1327864615562 100.781423897649 101.556646371174 108.804965290169 103.729931914071 87.5184540888623 83.9957239560774 86.5818814820326 91.7850488452931 105.233495431215 121.124538632397 141.955637715026 145.622978055304 105.22428394793 142.073794181434 137.210284694795 130.654308487615 128.026535691732 125.428009476162 -9999 124.800301020053 123.939375865245 122.255599027545 120.880848817053 117.727571972039 117.010055434575 114.989476903476 114.862151339902 -9999 -9999 -9999 126.282927095658 119.571382662778 -9999 112.669923341235 114.719985432409 113.047572210823 113.041360091425 116.011201706922 119.585633829397 134.010232889722 155.693459190561 156.030590242928 54.3996710594534 44.9661935780463 47.9075803407632 67.4121672078657 57.7151106823306 58.7544255299415 107.585821426537 130.571304549742 136.14860733945 142.712520873182 146.821057353567 148.536984204557 150.193901329489 151.614508066773 153.66491953718 156.10901109202 158.005352191572 160.247951202271 163.420648733399 165.818642901634 168.224631730624 170.954720122287 173.154392503923 174.148732491342 176.095128451683 177.005388324828 177.191191075241 183.524216225449 183.377279551461 183.832917720273 188.810383108563 192.761580467746 192.214468256307 195.244595111838 195.576711883927 190.229413936476 197.922067857947 198.49843597439 206.842350474969 213.720047788724 216.536116715498 217.306425948754 210.940215296618 218.337081816347 205.357481520921 192.480244252872 219.301807422005 211.977300772757 206.745856895732 204.264427790142 196.566731973045 219.425625841583 -9999 -9999 -9999 -9999 -9999 -9999 -9999 -9999 -9999 -9999 -9999 -9999 -9999 -9999 -9999 -9999 -9999 -9999 -9999 -9999 -9999 -9999 -9999 -9999 -9999 -9999 -9999 -9999 -9999 -9999 -9999 -9999 -9999 -9999 -9999 -9999 -9999 -9999 -9999 -9999 -9999 -9999 -9999 -9999 -9999 -9999 -9999 -9999 -9999 -9999 -9999 -9999 -9999 -9999 -9999 -9999 -9999 -9999 -9999 -9999 -9999 -9999 -9999 -9999 -9999 -9999 -9999 -9999
-9999 -9999 -9999 -9999 -9999 -9999 -9999 -9999 -9999 -9999 -9999 -9999 -9999 -9999 -9999 -9999 -9999 -9999 -9999 -9999 -9999 -9999 -9999 -9999 -9999 -9999 -9999 -9999 -9999 -9999 -9999 -9999 -9999 -9999 -9999 -9999 -9999 -9999 -9999 -9999 -9999 -9999 -9999 -9999 -9999 -9999 -9999 -9999 -9999 -9999 -9999 -9999 185.298497902715 177.368974116142 162.16553989696 145.806385277187 132.345325592011 120.998199589771 112.201284394592 104.887363366092 97.4200541135726 88.3220254379549 80.6087694846706 80.1175120874081 79.6904985071344 79.3405414167998 78.0729602373348 78.0005637651006 76.6899568982133 76.4157862117595 75.0625451965899 73.5005319156413 71.9598485639428 70.2968910244861 67.0454880861596 68.0920612899783 70.8581769719234 72.2140312823053 73.2585376350122 72.0239819736853 71.7722295651382 73.0854300745309 67.6447686585417 67.1040805688577 72.2326677691331 80.4388770858605 85.2120545817873 84.3720499160024 81.1329715304826 80.8090995637397 81.1329997036265 82.8878484738965 83.2039971069056 80.3726395957273 75.5031614765544 74.4406315715617 74.26057412133 75.9368918514917 76.4394700367123 77.4978314468344 77.8099203900363 79.4426713970809 80.1951939999573 80.7705677322799 81.0323087742858 81.0231168670953 80.869681380415 80.6745432301202 81.2269476218993 81.4207757102602 82.0490108500886 82.7270161601614 84.1941127901559 86.1828313001465 88.994639442213 91.3898444062471 92.8614219698883 93.8414226202528 94.884636138751 96.0719277346928 97.658182829934 99.5808385945222 102.834927252311 105.334340704704 107.953487266682 110.52213102127 112.05927161041 111.461656178989 109.531178916977 107.046352891866 105.062234416825 102.59962300087 98.0252636290986 95.3225907398711 93.3559670425456 91.4145870231482 86.9278291579753 83.9240445793089 80.7111531605949 77.2987236643332 73.8248824963632 70.4539283221542 67.9905198376477 67.03728433566 65.9089878703448 65.9813836062823 65.32668580722 65.355519285581 67.2710767732914 68.3120373025754 67.8950574592216 67.2499845869174 69.2131897558449 71.5389671174418 74.3958381008937 79.3458561028639 79.3332223073587 76.5264887201635 75.9004756873479 76.1796735805392 73.4852901733586 71.2585571702166 71.5899788469959 69.4038802676218 66.957159069613 65.7322699390433 65.890519327413 65.8721800266522 64.7046171719614 66.4100490022686 67.3236056529852 66.6171669539015 67.8327490385113 66.3093223722308 67.5278926529349 69.1799610489906 69.0159598974832 69.2008226043449 70.1679219444434 71.235344520656 71.1391276838833 71.3715296263196 72.2971569641238 76.0727341502902 79.9750927657926 80.39064548435 85.9256990962748 84.192356536154 83.6383566412264 82.0193371461773 83.500600223188 84.195094123954 84.6062963229625 84.3013444960415 86.0115568619929 86.1585396414569 86.7374974974388 87.2999007355051 88.5383908512722 90.235040838743 89.8868851556429 90.8838257185093 92.1236900046038 92.572915218182 92.9267763647773 93.2272455363371 94.7861874925053 95.2572590949581 94.3417070036332 94.0518119403834 93.760087770984 93.2043980564775 92.9749185887451 93.1563111208727 92.4084598745201 91.8457837058006 92.204711867906 91.5556258268666 90.4990010391481 89.9737419992509 88.7230359863957 88.0322367657885 86.8267937395037 86.0659688944458 85.620104118884 85.0838212784498 84.5437160985118 83.742922735508 83.8024306870639 83.8510789273678 83.4182396781156 83.2358551385173 82.8463748261459 82.538674182395 82.0122531021038 81.592301746112 80.9719471697057 80.5984883367832 79.7398937633954 79.1597169591486 78.5570548183154 77.7701087039052 76.778091150873 75.3896621649011 74.7004328641391 73.9466859264955 72.9409500454356 71.6764632174881 70.9803791091653 69.8331439922216 68.9964416087774 68.0500988732911 67.0770376546443 65.8504876026207 65.6884421115316 65.5918885827892 64.7518728652563 64.8158438168527 64.216658551177 64.0098034971272 63.5299517127598 63.2504451790898 63.5719986300271 64.1894603507844 66.0768508431651 66.9026495368372 67.3998630027708 67.9621706050667 67.7057881269547 68.5071268139433 68.4200921103626 69.3597854803322 69.657533129735 70.2917094927557 70.6359400788505 71.4228379695544 72.1970289000221 73.4439152607558 74.3244162744625 76.1673617231247 78.2510327224031 80.1348734165675 85.6381678810809 95.4173935273056 97.2251704204 105.587968781155 107.705788070029 103.071659146326 99.3168532738891 96.0658456899769 94.4980293799387 94.0134010015395 95.5825742550704 93.531776297062 92.6258060111367 93.3206784830606 94.8994993940706 90.5364656659615 89.7182242200775 90.6167494039705 89.5397780865646 92.0251426275252 91.9150377533594 93.6809032104988 92.9104890115185 98.3939421148947 97.4959661310606 95.5701416065561 91.900451694349 90.5188253441535 94.0592685585891 101.045031415918 106.200172162618 102.304177969102 98.2916766695146 95.6564329032012 93.7341731906549 97.2483392314289 96.6884739957508 93.6964017905456 90.1634605937252 87.8754941427297 86.1990839703023 84.8360153059414 85.2861480713375 85.868422904748 89.0367747467075 92.9677697220928 96.9919103341422 95.8945373827808 90.6858212166124 86.6123790804925 84.2019286331134 86.7844292481731 86.7774715379956 88.7602767886974 90.5098003746222 94.5167026868361 93.820256396921 89.8641866598748 87.4449511878178 82.5626170948181 77.2211557597478 76.2077409461466 78.8732234482458 77.6664358404137 74.8606836396325 68.8941922998776 66.4388512382208 67.3051027109097 68.8403246153289 69.916241491272 70.1166554004775 70.6968785367587 69.128055681092 69.1018365990291 69.0239290604173 69.4575967118272 69.6121033652596 68.9905050643136 69.0307211553053 69.4183532152722 68.6606342507658 67.4541601164491 66.8021772253431 65.5557896936736 64.8027748030704 65.1714965178254 66.8991986212593 68.5849177646184 70.2426388858131 73.5043819596678 83.9282380820136 105.532368938328 108.189001632827 116.53666689366 119.166082782763 103.733194171063 98.2567863596383 92.3835980952268 102.421504972752 104.74486805037 116.637299657062 129.175959025484 141.265409757402 89.2083938278638 80.2540620922512 162.976345276621 160.81950556377 143.493867301522 139.289509895655 118.825409084048 119.725398513509 116.490093113179 -9999 118.691713854381 113.733735044794 116.105669088331 115.406849012253 112.080333946078 -9999 -9999 -9999 -9999 -9999 -9999 -9999 114.477413224979 116.355023047177 114.333743915792 115.67656474397 118.180458511 141.772125229719 165.530125034486 139.184263490776 95.3029153579901 53.5813298163792 47.4435065890992 60.4953892665236 40.1898477986372 48.473739406971 83.4998305562154 110.975818334457 122.562614706461 142.940140267884 148.307516358558 150.006733573359 152.723914650549 154.488129850226 156.701273775581 159.048692882388 161.880728543658 164.163185613278 166.773069711714 169.330688380468 170.200224212595 166.487642659679 154.866175521291 161.429844294136 166.555180821939 160.650119297058 170.800084279863 171.691244510916 182.722953376399 182.184882413843 188.307447081331 192.519653977513 192.247129785184 195.091362889713 195.300669201199 174.614980162373 161.842714160009 160.638282152692 167.121742613728 180.680628427328 201.66085333409 213.454042585569 215.072860583363 219.836808688621 216.54973509107 204.264429695161 221.976231138837 209.786376727261 194.028421076575 195.639790284793 -9999 -9999 -9999 -9999 -9999 -9999 -9999 -9999 -9999 -9999 -9999 -9999 -9999 -9999 -9999 -9999 -9999 -9999 -9999 -9999 -9999 -9999 -9999 -9999 -9999 -9999 -9999 -9999 -9999 -9999 -9999 -9999 -9999 -9999 -9999 -9999 -9999 -9999 -9999 -9999 -9999 -9999 -9999 -9999 -9999 -9999 -9999 -9999 -9999 -9999 -9999 -9999 -9999 -9999 -9999 -9999 -9999 -9999 -9999 -9999 -9999 -9999 -9999 -9999 -9999 -9999 -9999 -9999 -9999 -9999
-9999 -9999 -9999 -9999 -9999 -9999 -9999 -9999 -9999 -9999 289.822843254291 291.103219021263 -9999 291.788115841309 295.438966431453 -9999 -9999 -9999 -9999 -9999 -9999 -9999 -9999 -9999 -9999 -9999 -9999 -9999 -9999 -9999 -9999 -9999 -9999 -9999 -9999 -9999 -9999 -9999 -9999 -9999 -9999 -9999 -9999 -9999 -9999 -9999 -9999 -9999 -9999 -9999 -9999 183.091439488283 177.264301086418 162.12517899124 144.854999773651 131.841814605806 122.820874996672 115.277287517189 109.421474285577 102.805125101768 96.0750481975886 88.4532699722726 82.7691506440917 80.3154227310891 79.618392176695 79.7415455631715 79.3952599167639 78.6342140771898 78.1237926723787 77.2256497361585 76.954168603884 77.9713468510085 77.155283995567 77.399935829038 76.5137331760586 74.0582139780959 75.8630974662039 75.9613088780356 75.831335954804 75.165940287311 74.2477896115689 70.9690901418818 67.8162462700411 71.4081223747189 75.8314788978075 77.4469921239078 83.4877719680822 82.6659415292787 81.3179277959834 81.9270205291877 92.7566301886732 93.3453372657934 92.4629446291543 88.9332283195188 82.4186694024546 79.050197721201 77.6951487591591 83.4497507747187 82.5178227751814 82.5965102040141 82.531455359884 83.7595984572045 83.6110267584865 82.933877707508 82.8647715673677 83.0557333851242 82.0696963251583 82.2037347846932 83.3466346154775 83.4073491973902 84.0998119970721 85.4131974131054 87.4209470919778 87.4614924878426 90.2297975608315 93.6506492520781 95.6698574051767 95.836315537946 95.8982141317837 97.2452392330112 98.7512479501897 101.669591425302 104.478680833369 107.557698891136 110.350325094104 113.48587270931 114.838323336186 113.954374295013 111.122944168906 108.488542872943 108.677139891515 108.678574180065 102.102796384767 98.2598092067494 95.1646451168215 93.1927424193774 96.4780891647265 92.6911226692174 88.7727216916593 78.3314886508469 74.4104956789751 71.071079354474 69.0668889481236 65.8716682196241 65.9223112668035 65.769640455404 66.1300416235682 65.6955903208072 65.272814830121 66.4887290167437 67.766453507872 69.4042068581996 68.885504726075 71.2893216078054 73.3341717790094 75.4742566191075 76.9871994033871 75.4845687082867 76.4830815435147 74.9626881778725 73.1785424735873 71.4197888460237 73.1462791654586 70.5682847365742 68.5704938724768 66.528944282665 66.9891035147449 68.2355105919033 66.3797812434859 67.4244156511209 69.0013948329707 67.7552290040805 70.0438228503328 67.28160375908 68.462963884933 68.9561572175533 69.5744166934451 69.7179903058435 70.2172268246002 70.6951313807121 72.2738235002043 72.5366280160872 71.8688611344951 76.4997379610605 79.6152882539215 79.1340383510945 82.8975441206953 81.9787044724757 82.6270397760322 83.3313346754434 85.6928616875999 87.2421177641025 86.8622514204387 86.1418084664221 87.6123175984702 86.8693720991064 88.2612009501969 88.2612009501969 90.5214230432717 90.1967183398291 91.6189269718451 92.4668100064237 92.7075169102046 93.4071937924266 94.3371342726388 96.1637745662913 97.298445388308 98.1395868400425 97.0687365256633 96.3235715230305 95.6568429468707 95.15624611523 96.0367449352858 95.4559029988444 94.695037352388 94.4169137446766 93.5462448280433 92.7531098719209 91.7747905730304 91.2556748977125 89.8972342341257 88.6242679241373 88.0064091271977 87.2758698102306 86.6039341340577 86.0887800222848 85.5980160826661 85.6237532893565 84.9643074868086 85.3587286838336 84.8992461788055 84.5771533439184 84.3877434213132 83.4434814315728 82.9363206054146 82.6029203239189 82.1565691536923 81.7200639160168 80.9803968593701 80.2665049678322 79.3622437180469 78.254323283739 77.4733560478363 76.3902102313376 75.1357028352893 73.8101327704137 72.7923137461003 71.3932072596052 70.9106043102914 69.5182818340976 68.6318460482348 67.8649646313407 66.7419040605712 65.7747464895488 64.5705494597529 64.3988923434557 63.7276496272104 63.4358945588775 62.9052906804159 62.2641305462636 62.3205841716156 62.3763361436531 62.6015880711263 63.3680889823137 65.1690441755039 66.3948161250102 66.432194220073 66.5430507885529 66.6856616902624 66.9389730371083 67.329359696835 68.0236953612329 68.4727611318076 69.0685069583217 69.9483556169397 70.7633567192142 71.9645007033874 73.0115855679082 74.8806650857255 76.6426118485962 78.6919378149304 82.1337472041263 85.4758670269429 97.7145184117567 108.847492153981 109.211117916845 106.148846964109 101.890281405096 98.9147437170819 97.1690640000843 95.7214428511025 94.2037453581804 94.0294846206429 94.868126300701 94.1023088994348 96.9109097032156 97.0854470346376 94.1121950486861 93.3747459867297 90.6905972392449 92.6185394217622 91.1962944664509 94.7543180735318 94.9646580012068 99.4579429409243 98.92825725366 93.479308379829 90.7063576958559 90.610605166991 91.8401150911473 97.2454349821794 106.420262327459 109.502630747789 107.376037513178 98.0780348142943 96.4065665493943 96.6920222103767 99.6110879253166 97.0632971018811 94.6676427918458 91.8668984909753 91.2923176698265 89.0804005677895 87.4515003391627 87.6094381454417 88.6895970175041 91.17387441485 96.153185898256 98.9212054896917 99.7678328078684 92.9552436375175 89.6645693665331 87.1395267723508 88.2366700240141 88.9315920762475 93.5564925535889 95.7815146461936 94.4772520068853 91.9770791102386 90.3447916821681 87.3179581709462 83.7996072181107 79.4256913748884 77.9085879372713 78.2451176173396 78.5137020975146 77.3490003304401 71.6478006171048 69.4096862481495 69.9482499468355 70.2450751621241 70.3509332705668 69.2809762841773 69.6523042108423 67.8401468800315 67.5785664638774 67.613743789639 68.698389763221 68.7499560064312 69.243016672565 70.5374855726082 72.1020668527627 71.7437683325523 70.0019267949495 68.9731260756458 67.4617529823654 66.4005274296574 66.9379955944366 68.1138688686715 70.6828744800209 73.4149270992531 77.8754861672496 85.3632269253927 104.227409611554 105.154226926774 110.736527837407 120.975985464323 115.164381861123 114.840190911413 120.888621736166 111.926698028425 117.157176886583 119.219314412021 129.305185730159 129.212812885793 79.9476796573633 72.5930254612086 126.135230154189 151.917560713856 161.892154574011 119.714044051903 111.110759890694 112.756231236843 112.905096063121 111.193342020506 -9999 -9999 -9999 -9999 -9999 109.907086799819 -9999 -9999 -9999 -9999 111.770950114466 -9999 -9999 116.313889077811 114.562793098807 115.826151493255 118.931992119544 132.151017594089 164.360108368424 161.4886110034 150.460886050232 67.598104807819 36.9064636890726 55.2315742900266 50.0532659678772 60.8324983848879 77.0275685919045 114.074725163546 131.41571627446 143.930534190785 145.992641066184 150.622554115538 153.646172603187 156.26274987848 159.117492908994 161.607423296451 164.965072143683 167.604231758668 169.987608793982 171.558250560117 168.519652457198 150.195229544036 135.602563531978 138.406592876775 146.340256921737 159.733818447718 156.048657571009 163.875386528945 167.753710721659 170.955245163598 180.047345021655 187.222232247172 184.843853906332 171.960304569663 158.513336068118 141.753009323755 127.330654398505 121.739240431813 170.403781999769 186.088454960109 178.126615039705 209.235400806231 225.158297792589 225.519503690035 215.221503509551 224.838334218872 206.494910521468 190.233212549763 -9999 -9999 -9999 -9999 -9999 -9999 -9999 -9999 -9999 -9999 -9999 -9999 -9999 -9999 -9999 -9999 -9999 -9999 -9999 -9999 -9999 -9999 -9999 -9999 -9999 -9999 -9999 -9999 -9999 -9999 -9999 -9999 -9999 -9999 -9999 -9999 -9999 -9999 -9999 -9999 -9999 -9999 -9999 -9999 -9999 -9999 -9999 -9999 -9999 -9999 -9999 -9999 -9999 -9999 -9999 -9999 -9999 -9999 -9999 -9999 -9999 -9999 -9999 -9999 -9999 -9999 -9999 -9999 -9999 -9999 -9999 -9999
-9999 -9999 -9999 -9999 -9999 -9999 261.837635114286 247.823486992845 -9999 -9999 280.877076765895 278.727968474558 292.639727296372 289.537681784086 291.561667229417 -9999 -9999 -9999 -9999 -9999 -9999 -9999 -9999 -9999 -9999 -9999 -9999 -9999 -9999 -9999 -9999 -9999 -9999 -9999 -9999 -9999 -9999 -9999 -9999 -9999 -9999 -9999 -9999 -9999 -9999 -9999 -9999 -9999 -9999 -9999 188.400770292703 179.447709574562 163.414656599226 143.888307881155 128.504285711875 118.659006773015 113.281087552248 109.311012534414 105.735606545159 101.209350474151 96.1067952091749 90.1964223272973 86.3452018133376 84.5082171773066 83.2816278147474 81.8596246811056 82.7617828042826 82.8537778911836 81.8748947165874 82.0878384713372 82.3468186567686 81.0639602266204 82.988570302821 83.9580898389962 85.8658329863546 84.0001719007174 81.5594279109239 80.9227922819574 81.5944624598139 77.9820722586478 74.6500869968246 68.8606064972754 66.0828660316995 67.7472498305832 77.7302151271122 78.368851141715 79.3389713313399 77.4663378429741 80.2096878653754 86.11668375212 94.6430701296202 93.4313571041675 93.1235860984457 92.434533116824 88.2850703257109 86.5536032556904 84.9983205354238 86.3254741402984 87.1045657176375 88.2254849934087 86.3570860129183 85.3374559845565 85.6756130954978 84.6051506419105 84.0185549496756 83.9105937961562 83.6713045746162 84.0051261749961 85.0586919321479 85.2733783045364 85.4471841518191 87.1990334081786 88.7842828036646 89.296509380967 92.0523346920407 94.9449459386674 96.0454886741691 96.8579897400203 97.5687834478738 98.3146008196125 100.472852805312 102.876322010948 105.587584182661 108.221719823833 110.756284546615 113.875890331118 116.175559257666 113.596343829427 110.740604691525 108.056884015379 110.277716744596 106.758434061873 106.170521350298 107.810653245366 101.174144703724 107.218265774265 109.773993031275 93.7403425932663 86.5359786208245 82.60592988847 78.831854580105 72.7767408617482 70.4200943471775 67.9926339108816 67.4127625201703 66.7767362002414 66.2440243863023 66.0864655757146 65.9666310793528 65.4251761046475 65.8490622204556 67.6240141494255 68.6818631729789 70.3787195149489 71.1261774600299 74.3544748507201 74.480939245288 74.8548084918952 76.240280391288 74.845421555036 71.5785734151228 72.4484538804533 72.4462876590993 70.5780165364625 70.0818784526006 68.4854085489688 69.8675674106519 70.3505171865957 69.3698738900103 69.248121599391 72.7192307896486 70.7242433153242 71.887029490813 69.0704224003617 69.6047770807829 70.7710063526563 70.29194651779 70.1936195809167 71.7963504609673 72.2418892092825 73.1268649240201 73.5438305224707 72.6093326042138 74.2585983402376 78.2752846173914 79.7748120749118 81.5895381774063 83.2112799628569 85.6105136827798 88.5456567268932 91.5784357313732 90.8382637865191 89.6196644996566 87.3626281785577 87.2933324493239 88.2135301842281 88.7119536770469 89.8671388851994 90.6688425209514 90.8733115893726 91.5618080112387 92.4042210901225 93.0706847825525 94.8736228136549 97.6024477389871 99.4876754941292 101.061364225814 100.874862968109 99.245867154636 98.3142361196228 98.8265549266668 99.0411659129012 98.2776635123284 97.9132533406105 96.6985213621328 96.0950780111359 95.5541786288089 94.4386619193988 93.5318052763802 91.8155445637889 90.7898714533645 89.9567220437144 88.6213415774235 88.0038820251544 87.618080949237 87.0302434907403 86.3000657983099 86.0999338581573 86.1667976153715 85.9663654259538 86.0546606523044 85.9327962026769 85.319933608392 84.6018989697064 84.3193855500233 83.3759096011204 82.8113041588623 82.4441088610663 81.8609497093399 81.4704420710054 80.5087064428814 79.3870727964799 78.1239054214972 77.0559220544949 75.7111759967549 74.0737161797662 72.7644224340701 71.2777156932 70.5136756536371 69.2887983776099 67.9258729593053 66.8367676855567 65.8119463772815 64.9232580375577 63.9059724134908 63.3775326339866 62.7226282099207 61.969054713985 61.7174912784095 61.6076385542487 61.6101361918554 61.6317183401712 62.3898272808049 63.067956657921 64.1460319990878 64.6694749777753 64.9900885044644 65.0684323413054 65.2440700660512 65.6871348646359 66.3531427044226 66.7683740673065 67.1847960977523 68.0604233142075 69.1349732572711 70.2909948349538 71.2484799528405 73.3358980178058 74.6140394641526 77.2843524527021 79.0327271484045 86.1223733340999 87.1542164548529 102.362587837927 107.648849248789 106.92187696345 104.517979563528 103.384811886586 101.491854085906 99.0556159539319 96.342377852271 96.1621529243749 95.1898181301305 95.1645424242302 95.2135624545251 96.8388525325295 98.1039402310608 97.8119661654574 95.5656769951795 91.1069787644907 95.6305848077068 92.2268620008 91.3336654124977 93.6708524115433 98.3991805065901 96.0211444146174 91.6834966501522 92.6405893508674 93.8238424070992 92.8756939003228 95.4120985999763 97.7957497581023 97.5897004305084 98.1991694861253 93.5704213117306 94.1456739850663 97.8785995911643 97.928627575373 99.1501110545219 97.079597521981 95.4492535540984 95.4574307665182 91.5001212229382 89.549669499517 89.4467928340657 91.9031492165648 93.0111002133553 97.1757209893864 100.899485157735 100.173849464362 95.9270038447012 91.7635254947153 89.3312023966991 89.1806509957791 90.4853621507633 101.048385064674 94.0790170965509 91.8462645063877 90.2094777895111 88.6737704002153 87.8362662001318 84.695617072098 82.8666329253097 81.7226846535849 80.9223672580038 80.796993914262 77.8634640321839 73.726394469308 72.1870276784472 71.6539978626216 71.5273928876877 71.0884908808199 68.2820041701145 67.2282674439234 67.4477492436938 67.0633395582081 67.6602091893157 68.7128865828059 69.0130397733346 69.8604295968461 71.4631588800473 72.9463028976368 74.2718277175 72.90563465864 71.7388878072459 70.1659540680042 69.385665629383 69.8915883320589 70.2656429952361 72.8907288941848 76.4501938095005 81.629408141341 87.9954729650749 95.8707666345229 105.371869348537 109.15098923855 112.328234606667 118.450206004873 123.23642843939 122.592380958236 120.272324733939 123.575276101304 127.305444359073 130.896804938804 120.988374381279 88.8552194507234 95.0614011972894 104.244794279811 102.548929745128 140.644888262393 163.222283751695 125.253571794768 120.795963842668 111.079134889313 111.392276073913 105.836605656337 104.976947375672 -9999 -9999 -9999 -9999 -9999 -9999 -9999 -9999 112.673692808081 114.978604699746 -9999 -9999 -9999 114.887837849234 117.503434940082 124.011624991059 138.772433787004 160.088274459338 125.384964016408 123.291640008612 102.166093480744 61.2833304070385 51.2983572227163 74.1036077661439 85.0463942996216 90.9641151485837 106.136176940203 111.905207667717 135.521330553109 149.184271988957 154.870379679374 157.709265539062 160.791020640747 164.318533442769 166.628742029243 169.627052227544 172.185319498385 172.108691031495 146.576984262478 128.490441700718 138.062254121415 134.409670899942 138.128118978736 140.634647710183 141.575610821362 152.329494926166 154.390988244878 151.350681609043 150.255259563626 159.848979941209 175.138252809047 168.950685208308 178.654522240079 183.518600160248 217.356637426225 216.93882969675 229.664983641742 229.337000375462 220.936048337494 204.739171727026 192.231053960834 190.797219121696 188.717550585511 -9999 -9999 -9999 -9999 -9999 -9999 -9999 -9999 -9999 -9999 -9999 -9999 -9999 -9999 -9999 -9999 -9999 -9999 -9999 -9999 -9999 -9999 -9999 -9999 -9999 -9999 -9999 -9999 -9999 -9999 -9999 -9999 -9999 -9999 -9999 -9999 -9999 -9999 -9999 -9999 -9999 -9999 -9999 -9999 -9999 -9999 -9999 -9999 -9999 -9999 -9999 -9999 -9999 -9999 -9999 -9999 -9999 -9999 -9999 -9999 -9999 -9999 -9999 -9999 -9999 -9999 -9999 -9999 -9999 -9999 -9999 -9999 -9999 -9999 -9999
-9999 -9999 -9999 -9999 293.404595464106 293.557211280916 130.955775996777 129.518272972431 -9999 -9999 299.411058022042 299.789775935804 290.254797340481 -9999 -9999 -9999 -9999 -9999 -9999 -9999 -9999 -9999 -9999 -9999 -9999 -9999 -9999 -9999 -9999 -9999 -9999 -9999 -9999 -9999 -9999 -9999 -9999 -9999 -9999 -9999 -9999 -9999 -9999 -9999 -9999 -9999 -9999 -9999 -9999 207.741243355348 188.659093117477 171.644737009591 147.109423565278 128.947252542499 114.850359490866 106.348332542641 104.011322441247 103.827799568639 102.153247076516 99.5314278997417 95.6700141820864 92.2799990781262 89.6608409602186 88.0669044880545 86.8302081712643 85.4747711340904 85.7653651272384 85.602269899569 85.7884063288266 85.643178971483 86.2277299594134 86.7265095704461 87.5983006296122 89.6454770463696 91.8037476772023 92.2982338997531 91.5241812443464 89.7970472705967 86.6343081863772 80.5910048400354 73.5519601360864 66.3539000715664 62.9100004879693 67.4225050922223 75.2153895817224 80.3567381340523 77.2507074893478 80.291406343903 84.7343430703727 96.6405654359378 101.38671207667 95.8450477935764 95.7142322469668 93.4761992213796 90.3662571516361 89.5272644228285 88.8064939649016 89.9469690122306 89.9594465642444 89.9746756021798 87.2513670198694 86.7244707162644 87.0953243218237 85.7344073820291 85.193035852818 85.110496574139 84.8150916235401 85.3137495103188 86.1203772068751 86.7956252207045 87.3976626916682 88.8316081070365 89.6852870089874 90.7586945048612 92.8230830254639 94.3342393053616 94.848482165433 96.4287491499419 97.6331050653934 99.3357807439664 101.390169890313 104.054820190018 105.804651895538 108.283538100553 110.894673961182 112.724087125143 113.463303609226 112.002870298715 109.262686452408 106.932043468733 108.990921906419 107.883649447664 123.314458342416 130.915564496032 119.827640109148 106.517960518561 94.4107801499841 88.4160769314107 84.6515340725673 81.0616215983543 77.3841270231866 74.4787869648453 72.1658630078304 71.1495286045265 69.6922000229752 69.0570721719039 68.656066293659 68.4390221677468 68.0681674862932 67.7417470130673 67.7858708684778 66.7431260237229 66.5810697730391 66.7356303772457 69.4719899050061 73.4138228489948 73.6308916301885 72.790911148245 73.8554436980593 73.4802176022429 73.6931997077519 72.8076076265228 74.5181129671496 71.3074850707199 70.3606639746256 69.8937561959163 71.3228677660703 74.5828270984143 72.8118954635988 71.3491238650352 75.1922234533762 75.1127593474121 73.4199933804735 71.2650131110022 72.1033765862195 72.3206491054333 72.2057203988428 72.78368396843 73.5976284532965 74.042202618267 73.1323945499008 74.1972767607684 76.2104267936936 75.0559625401358 76.5776857935225 82.2864964082064 84.0597929232053 88.0046213138304 92.0520893294966 98.8935162483084 99.8068520234554 92.5097217483359 89.4503361676831 88.1732354703755 88.5002001620576 88.7402802061578 89.7511488419942 89.6269592824935 90.8966663994309 90.733405432589 91.9753547839027 93.8180459207191 95.2392548265088 96.395161973326 98.9465812906318 102.66210144671 104.633195483349 102.396615872359 101.590451125866 100.474598719187 100.705884523541 100.524165375355 100.058344092997 99.5932612577273 98.9706870536637 98.0400508759908 97.1478954246315 96.3564189540767 94.5954404422992 92.983726965334 91.543761934544 90.36425238829 89.6574249800022 88.7829700950072 88.1355697882352 87.8369306850123 87.2396735229329 87.1292799293612 86.9224807404031 87.0210714239909 86.6531332216862 86.4331119053231 85.980517860851 85.2145279207529 84.5791025323775 84.260360768521 83.5241171374076 82.8730518819125 82.2463535856857 81.7145001922672 81.1449513631908 80.0881744530366 78.9198962870522 77.4139983277588 76.0525397446173 74.7841109618799 72.8454943976336 71.2833512534503 69.5899263080401 68.3863855240035 67.3993784892191 66.4430512942091 65.2157879431384 64.3216084376406 62.9956273486344 62.2915464814583 61.7634925091998 61.2183208918605 61.2070368077838 60.8738862922633 61.1997119301372 61.7141864112529 61.7088448471698 62.2507344711106 63.2791214137104 63.5133245100629 63.6116041846245 64.2744038018831 64.5589726460944 65.0108891149941 65.3440742498262 66.1715602130819 66.7454579155694 68.1187775307449 68.9585749733384 69.7239287044545 70.7771172143074 72.6088100806501 74.0601665315646 77.7348213414553 81.5256726763684 88.3571827867382 93.2751876442425 103.763904353624 110.606850515904 109.064423045331 106.775258596563 104.437005151021 101.856798508109 99.6286128305447 99.2646095052822 98.4809870719587 97.3064348290436 97.4655011838101 97.0574573625837 96.8814476542856 97.2103501796702 97.6629012429357 95.5067065846892 94.2729676011836 95.8514293560009 94.1421244401895 93.3280296255425 96.8843450106069 98.0878076950639 94.0769986167204 92.7211710852874 94.9013915471905 95.0680221742898 94.9977460011286 96.7512555998843 95.6473652564688 93.3185061110682 90.494312899888 91.0538282337416 93.6199906352453 97.355672323339 100.007971405774 98.1556320922484 97.6931929423153 98.5191211501577 98.3082499007135 94.2225151909027 92.8681474574862 91.7809943015752 94.7573119986682 97.2958526453648 98.1480924008593 99.905673104118 100.660498543567 98.3649541913533 94.4197307740161 93.3406719310817 91.1409330413406 90.706537797123 90.5425003444866 90.0673836361713 89.6217788936277 88.7008491440011 87.7533624532293 86.5387876233099 84.5237163426342 82.7267910260863 82.6662253416981 81.1857965130218 79.6975352868341 78.2096704246668 75.9101904217038 73.6687220516653 72.6814435146221 71.0121288499319 69.0492946290628 66.4899443283169 66.056277256315 67.4962453216771 67.9371849746651 68.1108526113656 68.7189816379016 69.7130543354496 71.107203460977 72.6416587988286 74.4678971799616 76.1715991378693 76.6672406496266 74.5697487677246 73.3978044420333 72.016134113153 72.5972314572883 73.3758998402477 74.7746930399391 78.8913332665326 83.7648792471779 90.3298111054774 100.110869073708 114.899927569092 122.592107925671 111.575164294816 116.991146979591 117.232794045853 115.631134817783 114.97532417076 117.927029124915 122.58762062323 121.877918154985 104.01140358633 92.0929635412306 107.005816096939 114.642408884825 102.021023721384 100.168026040634 139.806788633402 165.362800122625 121.559184879401 113.298312835927 105.933851217529 103.559064936101 103.024675727038 102.737858448758 -9999 -9999 -9999 -9999 -9999 -9999 -9999 -9999 -9999 -9999 -9999 -9999 112.14485793188 113.896461800259 115.956680746515 143.04394530238 150.547142631876 152.34520617116 147.164722644989 129.71677735101 55.4144234528074 59.4735361234883 79.1868578439285 93.5920080729414 110.701593625217 105.952484704987 105.486164653224 133.005602772222 130.309973615796 146.81922743256 155.311857458348 158.252967230484 160.768662763166 167.532566910615 170.591947992928 172.190563087466 169.480429710661 148.742582870692 132.592418023118 148.677963052802 150.465052744981 144.605814947603 138.039287631871 127.52491449631 127.197278697353 128.937731236296 116.485072836063 106.882078486809 178.92652358471 191.765140141578 215.584481701301 232.857455831683 222.346642263864 216.186152761416 212.927334320441 201.279934514132 194.000165448811 190.470931828799 -9999 -9999 -9999 -9999 -9999 -9999 -9999 -9999 -9999 -9999 -9999 -9999 -9999 -9999 -9999 -9999 -9999 -9999 -9999 -9999 -9999 -9999 -9999 -9999 -9999 -9999 -9999 -9999 -9999 -9999 -9999 -9999 -9999 -9999 -9999 -9999 -9999 -9999 -9999 -9999 -9999 -9999 -9999 -9999 -9999 -9999 -9999 -9999 -9999 -9999 -9999 -9999 -9999 -9999 -9999 -9999 -9999 -9999 -9999 -9999 -9999 -9999 -9999 -9999 -9999 -9999 -9999 -9999 -9999 -9999 -9999 -9999 -9999 -9999 -9999 -9999 -9999 -9999 -9999
-9999 -9999 -9999 -9999 292.489283937478 -9999 305.478371263897 -9999 -9999 -9999 -9999 -9999 -9999 -9999 -9999 -9999 -9999 -9999 -9999 -9999 -9999 -9999 -9999 -9999 -9999 -9999 -9999 -9999 -9999 -9999 -9999 -9999 -9999 -9999 -9999 -9999 -9999 -9999 -9999 -9999 -9999 -9999 -9999 -9999 -9999 -9999 -9999 247.902162699968 234.760537404313 210.002823429016 186.164581383722 161.734628754334 136.64323756944 118.538074724003 103.897164000724 92.6865557813817 93.9940361094329 98.644779072417 98.8658430129641 97.414786060827 95.5906561240393 94.3782347807514 92.5375332871069 91.3410649256333 90.6024915236865 90.3179543014855 89.6039443192411 89.1100578252325 89.3628810367992 89.6823535719684 89.6079950152861 90.914933753646 93.356338918911 95.2001297924069 96.5514003801877 97.44342187625 98.2682356489138 96.0535763529357 90.0067400165105 80.9541508739563 71.2066954393655 62.597333296252 60.8103232731403 67.6511152525962 75.4380619823626 82.0717116044572 79.0030117454002 82.928770258264 97.3346142650301 105.104282539759 108.017801427628 105.415538478211 103.152350017033 99.316685632574 96.4538536608663 94.5431971084224 96.3271804695964 94.9014437485277 94.1189148610423 91.5683341415875 89.035006453472 90.1379769662243 88.0553471932702 87.2216593123758 86.2212950729261 87.6597876265386 87.851744108041 88.2607329417476 89.0752329327991 90.2127430431265 90.6425999141717 90.8163836100864 91.35367137998 92.5522687672949 94.0659197243956 93.7655402418606 95.0201921073509 95.6471333832999 97.7423013569494 100.114784969375 102.480635915946 104.670388534152 106.16746978405 107.533185881179 109.454766632012 110.933909703826 110.651339636062 108.372854639944 104.771729743715 105.628176439751 120.852136257755 128.909089818043 131.9643211899 132.820178201139 124.449871254929 104.230373550766 95.0171971209029 90.5376901917228 86.5341579824886 83.3579438787805 79.7999522563614 77.2795984619038 75.3200250126572 73.5298838860795 72.7922806762979 72.4940770147993 72.4922762134177 72.5906192817055 72.5398171097419 71.7436831819472 69.8128624740705 68.0435521760289 66.4385147408231 67.3122922722673 67.7500143668076 69.9450443608258 71.2558795336537 71.7597170075891 71.8030261541427 72.1603065432248 72.0194411669721 73.5780570716091 74.3985393916984 73.9216092009236 71.412641870181 72.2261897927172 71.6559280790335 76.5114914226811 74.6773985320603 73.9086360931142 77.046967947658 79.1445669828133 76.0039265098552 74.3934086900701 74.3401557625935 74.5043729706938 74.0626872547962 75.7595493370879 75.216901186256 75.240480414127 75.0401794741642 74.8630384810439 76.3924903836921 77.0910288044047 77.3600896295552 80.684287483772 82.9177492299491 87.0430292079413 89.8565381924814 94.9074325930803 93.5791648708633 90.3914354914414 89.3312873057732 89.0975672866678 89.8047695879288 89.7116709225846 89.3586959531451 90.9014680518641 91.494393537008 93.2002788847627 93.5807665502617 94.3706894000555 95.2878067499573 98.1432687775305 99.7256553077262 102.573987693504 101.950005342443 101.975059875954 102.27698736141 101.727512528371 101.755384715876 101.758879441424 102.037861544178 101.658628281776 101.869427652758 101.13803686472 99.70232638449 98.0581391047535 96.0540201276543 94.2341529417446 92.7529270365495 91.3142876113372 89.9176544066096 89.1924597983409 88.6814730468041 88.2503129103442 88.2216540485161 88.087763017751 87.693090737488 87.6196806864643 87.6157592887356 87.0311755150414 86.0433821976319 84.9792339425695 84.5838122777968 84.4801104502483 83.5924950570628 83.5334294001551 82.8381401726425 82.0382103538852 81.4428829377168 80.2996818214289 79.276151175315 77.7459859713871 76.4698301894945 74.4416844213923 72.3945969990353 70.458143982411 68.9713081933679 67.5978829648662 66.3160898476856 65.0777730722978 64.1299538563407 63.0373215046542 62.2318583960153 61.4769875307292 61.3297034575374 61.0328797436781 60.5584228201937 60.7318386239906 60.9581184975934 61.0538880742937 61.1145660438269 61.7022445318209 62.7907888695333 62.9662930832019 62.9591132544035 63.7090203127759 63.7132103108636 64.2438954778177 64.8077487210912 65.6690786632655 66.2779735096299 66.9730164033444 68.0882698354538 69.6013765494146 71.5379348340513 73.2245927356179 75.564542746405 81.101171200827 87.6773074546575 87.3490081495584 97.2298343571434 106.264386319041 109.643437348569 110.360624478735 109.172125431411 106.000780439467 103.069958541794 100.649721712292 99.021445491408 98.6953954362875 98.3526243124735 97.7071500197528 96.784337492614 96.8549479220362 96.4253984846856 96.1500810391718 96.8862792852673 96.3512804341626 96.0046827085951 97.6172819504809 95.4555587017564 98.9232438485918 95.5305234062427 92.2344979343051 93.7161598160719 96.9229446428647 99.9693596147635 97.6080492748466 93.5248627117215 95.2327973390809 94.5249740226321 93.2483779446516 90.4889773147478 93.0004603225457 95.7960596741338 95.997860864409 99.6929805480586 97.3927663995253 96.890514551876 95.8362508628982 94.1445185648224 93.0879157772286 94.1199751534783 99.1312316743751 104.796367165095 102.456839664094 98.9258734055001 101.280697669469 100.677020230315 97.2805801992645 93.785544296259 94.1618174593096 92.6449861978206 92.1581043899396 92.2404492140746 90.0625741832279 87.7413566145469 86.672565146551 85.8824597582124 84.4854706782371 83.207119679627 81.9457750386371 81.1543328530438 79.6706597833618 77.8409915401644 76.7868305481194 74.8657397591303 72.9566329003857 70.8509096556659 67.6880854634262 64.7572861656085 65.7205650374091 68.6463791528919 71.1147427354786 69.8491567276103 70.5062757589292 71.8231099890898 72.0030789756705 73.8807713173583 75.545578928694 76.3247752640819 78.2903067973141 77.9658443506452 75.750471686059 75.0991441537686 75.1764264302901 75.9431842148188 78.3020087904634 81.0431917812579 85.8055524461343 92.2885240505419 101.295770450183 112.91930049306 122.305640806777 115.422982964198 111.849107699789 113.405526533446 113.375359542313 112.272230755386 115.174435040765 118.153335583351 120.42753555023 115.9714193085 104.281507291671 108.904568131433 127.528471691415 118.493278219191 89.3512617612281 106.412837055373 164.738021135224 115.093239067873 94.8483800555759 96.8102472516383 108.024378065815 100.123150808152 99.313760132875 98.8896810431009 -9999 -9999 -9999 -9999 -9999 -9999 -9999 -9999 -9999 -9999 -9999 109.288739812475 108.715764163975 107.955949568878 114.358375133348 158.683135110258 148.493127265925 127.870283012246 88.9668998367629 76.0355074371977 67.4575631522761 65.1190377396366 83.7681794652033 101.136708945382 109.725948897461 97.3454520730518 94.7413689884632 113.619835597718 140.383682437675 140.105540177279 128.37521358693 148.957246645663 166.244208597213 169.864485301869 169.168795338612 154.263627319597 145.685726468698 133.825647636726 146.403466128285 164.861169493877 172.031798376982 172.923254736657 161.804355960407 123.153072099941 124.448799168554 114.653968610395 95.8498594653234 183.256932525363 232.50023195278 212.41753514046 201.0057102351 196.608126892916 194.373955094211 190.828734217712 192.107501526974 -9999 -9999 -9999 -9999 -9999 -9999 -9999 -9999 -9999 -9999 -9999 -9999 -9999 -9999 -9999 -9999 -9999 -9999 -9999 -9999 -9999 -9999 -9999 -9999 -9999 -9999 -9999 -9999 -9999 -9999 -9999 -9999 -9999 -9999 -9999 -9999 -9999 -9999 -9999 -9999 -9999 -9999 -9999 -9999 -9999 -9999 -9999 -9999 -9999 -9999 -9999 -9999 -9999 -9999 -9999 -9999 -9999 -9999 -9999 -9999 -9999 -9999 -9999 -9999 -9999 -9999 -9999 -9999 -9999 -9999 -9999 -9999 -9999 -9999 -9999 -9999 -9999 -9999 -9999 -9999 -9999
-9999 -9999 -9999 -9999 -9999 -9999 -9999 -9999 -9999 -9999 -9999 -9999 -9999 -9999 -9999 -9999 -9999 -9999 -9999 -9999 -9999 -9999 -9999 -9999 -9999 -9999 -9999 -9999 -9999 -9999 -9999 -9999 -9999 -9999 -9999 -9999 -9999 -9999 -9999 -9999 -9999 -9999 -9999 -9999 -9999 -9999 -9999 -9999 234.843835128267 195.177073843863 180.128009310554 154.437351424312 132.569724374861 114.479108309015 99.78390818702 88.228593921958 89.582855932256 93.8243335680783 95.628384410026 96.6190888304819 96.8000935922728 96.6067593099604 95.2973464476695 94.1508588354122 94.5568520619429 94.3937560691344 93.8906769872062 93.604167162615 92.9758201694221 92.77313569982 93.4956728372774 95.2887193082707 96.8205658866223 99.8675370399958 101.354384445673 100.724918832206 100.751789471898 101.034523101305 96.2897331322061 86.0229674541089 75.423398227525 63.1377366350267 58.2209531299918 68.9627460551474 78.1674201680112 80.911839166744 82.2368371269833 86.3654255712988 94.4836572696117 107.091931482965 110.198835970403 111.574862020046 110.528268532505 100.532562522127 98.9273940919302 102.322982849396 100.355996011235 97.6844914994454 95.836027927197 93.5226765224132 90.5809348184058 90.1828209531033 88.6070172018227 88.6473665748271 89.6000247449371 89.4008052632866 91.0439918083918 91.7223762444174 93.3514134242089 94.6485189097357 93.5167920042002 92.9368220915654 93.4776647168632 93.4816610933912 93.7284766604467 94.2448434806391 95.2547428116158 96.3696323651491 98.400101617628 101.115392961196 103.120297133734 105.4158046632 106.485778923708 107.772363933677 108.677873942744 109.027847787916 107.852198524424 105.142801683448 98.9782965154638 103.302729812341 115.389514241659 126.528990158656 131.730796936037 126.391024483658 105.146416959854 99.4242036429859 94.3213668687278 90.3845299716935 86.7365229726024 84.412050089675 81.9691267062152 80.5241788435067 79.2650214237161 79.2178763496088 78.2750294778012 78.9068265122527 76.8289466138597 76.6302464387489 76.8765622231863 75.7495233568449 71.8373105517593 68.5965945663695 66.8009565570619 67.282177415364 67.6174843457545 70.6389153140901 72.475033139034 72.813797120688 73.263948638557 71.0457163724074 71.6719442046801 74.3771101084679 74.0736504353447 74.565549843471 71.2099227339432 73.1832867513265 73.4492434372229 76.2140755099361 77.1145986618343 75.7406149187207 81.6605454141048 80.5764607824291 79.74845769232 76.3862932654745 76.8968085467903 76.2773369314115 77.1263222378385 76.7225911056573 76.5320034024482 76.7036403645032 76.9489225653373 76.8511791294638 76.5452968762338 77.0957217657502 77.3836299936138 82.5050261860218 87.3259640809678 94.8228592626316 101.861188006719 96.3026383759123 91.9299948518084 89.345343872616 89.9483175219413 91.2635383883239 91.8856866849688 92.3669755282252 93.3503884800675 94.5916855816864 94.0577980938374 93.7015280894087 94.0328142696776 95.6554612970414 96.7629007409019 99.9322267681583 100.333448111522 100.350902418226 100.656854795882 101.059470677681 102.200088689693 102.882774173991 103.29543330422 103.641704651305 104.640245347657 106.320886919585 108.220064268429 105.873408459303 102.561912267911 100.214477044184 97.2763540626624 94.9607646461171 93.1693922913553 91.8975264955516 90.5162480865193 89.8859431766105 89.0446015597829 89.0443594560094 88.769298300468 88.3500026793141 88.5694058706318 88.4129659898949 88.5344025470085 87.6499990206478 86.2057231952855 85.1317241207983 84.5793648844739 84.145596073398 83.7881449342889 83.6926992665817 83.3381942157182 82.4792320562975 81.904907655525 80.6318253855225 79.4215284150636 77.7188178796089 75.7077646431785 73.4425423276988 71.1843984167697 69.3146854922304 67.7528175984998 66.7274462152736 65.3788714555164 64.1153786846093 62.9417696404128 62.3462791195092 61.3842325872866 60.9606699666343 60.8499179469928 60.7812227761311 60.7373936388441 60.9493165878826 60.7325987895606 60.4759641046464 60.9311578618442 61.8704538693957 62.1881147958299 62.2730777230973 62.6529860027707 62.9628051199649 63.4024509279099 63.6803361975113 64.0977864355023 64.7809885065067 65.7110180257855 66.9613336563872 67.9609566940179 69.6005616423299 71.393152489657 73.5437251143519 76.4147848366365 80.6882932956876 87.3709129784603 95.9363197586161 103.220414295237 107.58000599752 109.355355324923 111.751262626787 109.975337621366 105.784203842002 103.424351911644 100.781902089619 99.9379291502496 99.7580021751854 99.5967870075841 98.4246288872966 97.1749095977344 96.6006341918 96.5039765115456 96.3436596459456 97.8708042909761 99.4791045502593 99.0213984613453 100.836353679769 100.310144679199 99.2435407541675 94.7770890793151 92.9354343342099 97.7255219987992 98.8038415253911 94.8950066119313 94.1250010087508 91.4448265785065 94.3848896381725 92.8801450134431 92.3367890174333 90.0064683077142 91.0332678148788 97.5374747714838 94.9765220906006 100.128806970741 101.224352771115 98.9433810664592 96.2525571821293 94.4165308415432 95.098684565628 96.4860800894011 102.100533114199 108.312317139461 105.480416879898 102.263178043176 101.820606362771 101.284121315722 98.343451826276 95.3711921051923 95.1093110041086 93.5362986011298 94.6238016577309 91.2424173159996 89.3666423210542 87.7269085187629 86.8548181492373 85.8759966824254 85.0795634974012 84.3019136955935 82.9418977010735 81.2719679466606 80.2404306995352 78.7279041703969 77.4462941426731 75.3097921398281 73.4227584813532 71.1495046476206 68.7498936594895 66.8674420658495 67.9369493488945 70.1156697446248 71.1258306783957 71.1157707588688 71.7205090335453 72.5159683348234 73.1709043415116 74.1135699050281 75.4327410512461 77.0099790475342 80.1654545446171 80.2015158423322 78.3459956269773 77.8392213119517 77.9731200050216 78.5403920481488 81.6980063121208 84.1047422130331 87.1020151272243 93.5066443635745 99.0550134894756 112.281018762796 117.351201992114 110.245416413288 112.554423649087 110.589019044746 108.067049981475 110.767919248246 113.239921601109 114.243651934274 117.139432705567 114.47966594036 116.559116760002 117.404721986417 125.798332650127 118.03300702293 82.9936041946716 100.649371418489 155.350611468965 132.93046517369 90.6494236342843 81.8634238387323 91.8444561561889 100.388614574388 111.031050893686 109.331426983195 103.736983067513 98.9220802823811 -9999 -9999 -9999 -9999 -9999 -9999 -9999 -9999 -9999 102.205811444193 100.789671161082 99.6940542668421 102.843144138999 156.92251620601 138.005220927457 143.409740099654 107.508993988009 78.0482595650808 63.0869466994154 49.8048738645795 59.7443374732723 87.7719096962912 100.521814442136 82.2843919019929 77.8307864076311 106.959462233279 116.519144173801 145.829843430524 149.711239239131 157.68153400171 160.912886767335 166.229135193425 164.709549301196 145.553606363145 148.472119754103 155.977123597552 153.048157982284 177.234498368078 187.869929411137 196.050949193469 208.189478630264 210.433020429565 205.531901191558 153.287825452469 177.504202671496 220.755861206865 228.306525721562 195.176481966658 193.089730945737 -9999 -9999 -9999 -9999 -9999 -9999 -9999 -9999 -9999 -9999 -9999 -9999 -9999 -9999 -9999 -9999 -9999 -9999 -9999 -9999 -9999 -9999 -9999 -9999 -9999 -9999 -9999 -9999 -9999 -9999 -9999 -9999 -9999 -9999 -9999 -9999 -9999 -9999 -9999 -9999 -9999 -9999 -9999 -9999 -9999 -9999 -9999 -9999 -9999 -9999 -9999 -9999 -9999 -9999 -9999 -9999 -9999 -9999 -9999 -9999 -9999 -9999 -9999 -9999 -9999 -9999 -9999 -9999 -9999 -9999 -9999 -9999 -9999 -9999 -9999 -9999 -9999 -9999 -9999 -9999 -9999 -9999 -9999 -9999 -9999
-9999 -9999 -9999 -9999 -9999 -9999 -9999 -9999 -9999 -9999 -9999 -9999 -9999 -9999 -9999 -9999 -9999 -9999 -9999 -9999 -9999 -9999 -9999 -9999 -9999 -9999 -9999 -9999 -9999 -9999 -9999 -9999 -9999 -9999 -9999 -9999 -9999 -9999 -9999 -9999 -9999 -9999 -9999 -9999 -9999 -9999 -9999 -9999 -9999 -9999 169.069367760782 151.333815853163 133.3038818119 116.525028514406 103.940282676168 94.738855884472 90.4780108220547 91.8019421065299 94.2302779300895 97.3739567482127 98.9915569415899 98.0940032092239 98.6904624687269 99.0038160387029 97.970774128527 98.2356856449052 98.1550316826087 97.1321379369551 96.6887509098805 96.3411983174267 96.4600083447835 97.3922601429247 98.8585174388379 101.005145190898 101.417349449556 102.301260903624 101.242977635968 101.61193468615 97.5292729384876 88.4302721706932 81.6502927236386 74.6404528271162 73.8159272503404 82.8902348652996 85.0063798529197 84.5328469339285 86.4701959083513 96.6158605191281 113.669384844772 108.287399406286 111.585357242785 114.538999998623 111.853581515928 103.596803356995 106.35229997679 105.420892991132 106.457165736911 101.379792312822 97.5709540380684 94.0265237881881 93.7027578873114 93.9626850837732 94.6950834142118 95.1416245550252 94.1472781854923 91.5092303499886 93.7837731857757 95.4547818417215 96.8799106099396 96.5954253182361 97.7332272825839 95.4420225964535 96.4145815438324 94.4645052744452 94.5306771043025 94.8153193435887 94.5398050663089 95.6755958155338 98.9106016230272 101.884478534028 104.917795027883 106.364627325771 107.186588330018 107.29761366015 107.7808453314 107.400808670562 106.051538711317 101.440394995442 98.7224233157349 106.728316759637 117.416820429774 124.882587859792 129.098606177621 110.815680760517 101.195466429525 96.5336969852789 92.2883466137252 89.5725958962951 87.7508802411135 86.1632530167718 85.1776648075808 85.0323430404358 84.7848709064558 84.9482742769732 82.9830743859082 83.4957843752993 81.9571465628591 82.8480608821291 81.2345130465166 76.4636596581852 71.5271588929331 68.2350494884908 66.3871021390196 66.1350090587341 67.5986799646677 72.2337463463054 74.9413456335366 76.148726045351 75.7041313537028 73.1263626974853 71.7109025942199 74.8742882930893 73.0770419137097 74.6949758170113 73.2500435197402 73.2962540550507 74.059017178778 78.1138950288329 77.5779277160253 77.9645234231964 82.6183232591316 83.3940219868308 83.3195589501247 78.4344759270683 79.0591691551478 79.4819219566 80.0248425311872 80.1321217836451 79.977898099793 78.4099184414489 78.0273583504599 78.0524731077354 77.221915486937 78.4508695569559 79.1656162648661 82.7841159027696 89.4351607049833 95.6082333137669 98.1925988827395 96.6122094867821 91.2406203845157 93.6926944208413 95.5625694277816 96.1687752894313 96.0695125774422 95.0930629805116 95.62942112703 96.5618911041521 97.3741889071043 96.6227684634029 96.4859456107204 96.5019974443647 97.842999057405 97.3464610143785 98.4085460520441 99.0668428800325 99.8272012970466 100.749256768816 102.621919043392 104.138262564096 104.813372023786 105.52988677032 111.212509980609 112.656273538811 109.892691548197 105.230650729801 104.196911921402 100.389562533121 98.14699814733 95.7771827798968 94.0513355632721 92.6260665484479 91.657962166311 90.4675015132041 89.7948708364583 89.3818303900274 89.2858389404739 89.2385935449853 89.5876217516642 89.8798249301222 89.8235105660291 88.8616358150953 86.4575445933792 85.4662345669746 84.8150979572324 84.5201090692035 84.1746480679048 84.0255988512636 83.4095467395143 83.3249494283313 82.5462275570887 81.5473590810309 79.464425786565 77.8464623320692 75.071668383863 72.4410468402285 70.2916275959411 68.697375652502 67.3282103852317 65.7537962235887 64.4254279904489 63.3210981187523 62.3267540453426 61.5528158040917 61.0547908414435 60.7570076770125 60.2834775330646 60.4184457229654 60.2067614265607 60.273393990853 59.9240122030537 60.1834417473975 60.8908335068562 61.3339963761457 61.5126500031319 61.727198362666 62.3483247015765 62.4868610186429 62.9110814699003 63.3528792338933 63.9522814807653 64.1881705578858 65.0063695071052 66.3726778506927 67.6311243689685 69.3643155208702 71.300595358874 74.5329112448494 80.0266512136822 88.4503596623475 100.895769776278 109.316582276691 109.895100693707 112.266877676076 113.406933972767 114.031589422538 113.086405887783 108.226887342979 104.243182645812 101.917520896189 99.4776070025849 98.8953205470669 97.9757984951497 97.466299286399 96.3840665417111 97.4482551968762 97.1798378082863 97.9807765583606 101.14713465484 104.340778325029 102.181506883259 102.578512297265 101.098989796577 96.890708904445 95.2318462517862 95.5905784646193 97.4944050093161 96.8744427460791 95.1766933553245 93.0890527866917 91.8679239285874 92.7566694039926 91.3128285748691 89.6274782292989 92.705217471995 91.0395886068026 93.9976845552427 95.3351391620543 99.6261068849934 101.608910218416 102.228840599864 96.6240132626146 95.5709968613003 98.0430474677891 100.242469934461 102.867452964329 106.222595196609 106.398762739012 105.61651471661 104.126890839364 102.050832619176 98.2841192594505 95.8982952061536 93.9723674165696 95.9366529178318 94.6874007849631 93.2104098088719 91.2125173386233 88.5663792365316 87.4305589530461 86.5336610633908 87.4118093092132 86.8597109868245 84.4253370871211 82.6663282522662 80.6013516326195 79.4577962447523 78.4548929261633 76.4210887526781 74.4023927914981 72.722398409845 70.9026494620981 70.0923953424816 70.7566287213512 72.7259668024255 72.5644503331549 72.0239824388138 72.1556933838115 73.1295203244683 74.0732943033463 75.3502468186006 77.2746359350817 78.6264368961065 81.4452913936465 82.4156906148753 81.2108742606129 81.9841450280436 81.7798274224568 80.696204048429 83.595861668204 86.468244870994 89.0942775343966 92.6275106176762 96.0889614568246 106.047904650713 105.761435991254 101.96345082245 105.190805340571 106.176447235162 103.505465699883 105.123000469898 113.046091537705 116.130020661619 115.357141219124 116.948272599306 120.37961211604 115.390567495152 108.618995590788 101.439710702947 72.0098881818827 78.3873925755696 146.5546972785 131.922572047249 119.345862931873 69.8848428914668 78.7488597900934 96.4383650035382 133.15478673829 143.519723476369 129.689327540142 109.178123386308 97.6660721574079 -9999 -9999 -9999 -9999 -9999 -9999 -9999 -9999 93.9265441805005 92.7284138417367 92.2963864734483 97.0341593949113 132.983129937342 153.840225645916 132.137429886269 139.039045972671 88.7065374661321 57.1124346302091 51.1715979328032 67.8922346493163 78.4482139380534 93.3665184848152 84.9068681241307 82.8512815285057 108.403323468864 91.7832791373616 113.149328794059 132.211689511611 138.083703043247 152.767894230661 153.523691905282 149.29643451142 143.257172402783 166.659458268174 187.193263886326 195.075071206376 201.256135108329 195.919394626872 194.163600983946 202.745243401947 214.05334456668 219.735261527988 202.922958733019 224.64741020483 215.556650290773 188.363005472153 -9999 -9999 -9999 -9999 -9999 -9999 -9999 -9999 -9999 -9999 -9999 -9999 -9999 -9999 -9999 -9999 -9999 -9999 -9999 -9999 -9999 -9999 -9999 -9999 -9999 -9999 -9999 -9999 -9999 -9999 -9999 -9999 -9999 -9999 -9999 -9999 -9999 -9999 -9999 -9999 -9999 -9999 -9999 -9999 -9999 -9999 -9999 -9999 -9999 -9999 -9999 -9999 -9999 -9999 -9999 -9999 -9999 -9999 -9999 -9999 -9999 -9999 -9999 -9999 -9999 -9999 -9999 -9999 -9999 -9999 -9999 -9999 -9999 -9999 -9999 -9999 -9999 -9999 -9999 -9999 -9999 -9999 -9999 -9999 -9999 -9999 -9999
-9999 -9999 -9999 -9999 -9999 -9999 -9999 -9999 -9999 -9999 -9999 -9999 -9999 -9999 -9999 -9999 -9999 -9999 -9999 -9999 -9999 -9999 -9999 -9999 -9999 -9999 -9999 -9999 -9999 -9999 -9999 -9999 -9999 -9999 -9999 -9999 -9999 -9999 -9999 -9999 -9999 -9999 -9999 -9999 -9999 -9999 -9999 -9999 -9999 -9999 -9999 148.690817673088 135.53680914264 119.618759737504 107.794894390965 97.8532159228333 89.874139719097 90.3153102169905 93.7098510055751 98.1025306723802 100.293367901804 100.572391247225 101.396052522138 101.886049940886 103.158927452784 102.779155171223 102.793161787361 101.793132534011 100.569527951752 99.0749500131454 98.7250704389844 98.5774056812371 99.6565974079164 100.174279868227 100.774124991234 102.636571624892 100.448066918486 101.543703150126 98.5477297025303 90.6085109293558 87.0373717834799 85.599162742918 92.6538628532871 99.6927201067606 103.918891804811 89.3596081454841 93.4950012044956 103.647591350336 119.842038540249 118.563658499142 119.580879227354 120.769134725083 108.036387802822 105.614692452727 108.087657918562 106.985504095244 108.126644934766 103.058028629483 99.0223906749662 96.6957116151831 95.1344740471623 97.1950825874754 99.1832038347449 99.0298849228598 97.1005572953406 98.1137639747197 97.3517307814153 101.037332709904 101.050649348914 101.481240272233 98.9589268892994 97.2989750521532 97.798640904071 96.5030564531082 96.3355119874051 95.4494944385997 94.2538768233976 95.5093192097921 99.9286472768106 104.185726758199 106.394283629879 108.148711285241 107.945370931616 106.618215270884 106.983063759173 106.634896080867 105.463381363799 103.054337923849 103.431071958934 114.12566084118 124.60795415964 130.116932268778 117.537907403322 103.604682191971 99.4565738390449 95.5001589112205 92.0823898013211 90.0004772106454 89.4685146974038 90.7875000476619 88.4990366541629 89.8695720895173 89.4323149304018 88.597849731976 87.6111796651896 86.3116176287779 86.0100553311163 86.9286132477877 83.20257584441 78.1478921958307 73.5037289293551 69.3419555327428 66.7341724119156 66.2348184908857 70.200605905636 74.5473410194556 76.4482402616119 78.0803082274366 76.7181165803773 75.3176789646672 72.6817767137247 71.1870984998272 72.8351553531168 75.9096205755854 73.5674818993333 74.4291443513121 74.854799100083 79.0240991887051 78.6675535715821 81.0704637579557 83.5393256392504 85.7908406182079 84.6064919339 82.0803985965103 82.5041752242807 83.4796347218357 81.8500985427012 81.9457799295816 80.8236297091206 79.8721369022104 79.1254036970416 78.8578470009769 79.5946550237449 80.6258787349992 80.5394887508359 85.0474514466764 91.479351953594 94.0812694879966 98.3438945135228 93.7260197010167 97.3693729982805 100.291143941964 99.0319598801546 96.5926303026 95.5645461039377 95.4868971568137 95.9526951193267 96.6343897403787 97.3166718058173 98.7801513130874 98.1734233225843 98.0948299057078 97.6366590936186 97.5532020457888 97.9040642632517 98.5367736267184 98.9163947714801 101.807004686771 103.187681113011 102.605404780501 103.22630666362 103.022842639312 103.77124801877 106.427837709522 108.282496847512 105.088034354142 102.604247736047 99.8679261867732 98.4971872611298 96.8985919545949 94.7472582262027 93.3001313188266 91.881984879831 90.8367614402887 89.8607759950455 89.5324675221861 89.7454225799612 89.9087361148365 90.4251377808955 91.4337074914043 91.5462608379752 89.152196766082 86.7187372106975 85.9035071361655 85.341844513256 85.1744643529444 84.8123575747109 84.1278579135999 83.7584590033346 83.6888482062261 83.0067824228204 82.0368133895876 80.4901561765239 77.5478410487012 74.9036438355655 72.4276698956831 69.9929473657038 68.024307575934 66.4113378599713 64.4087119708397 63.2587443384161 62.3354277712645 61.8666192771959 60.990636719486 60.7787504653951 60.504115375222 60.3625080960822 60.4295451738271 59.9017517724472 59.645466828527 59.7443739877278 60.2297262102103 61.3683827864935 61.4739183936411 61.7647027706955 62.0206305537138 62.1060800947562 62.2477339004709 62.5003779157434 62.6429393258758 63.329710273737 63.6953381511036 64.5225475056398 65.4860935293633 67.0353181071345 69.1179557485275 71.8024335973723 75.7852804064742 82.8666482704805 97.2661947886802 103.025969836328 105.75707331219 106.009505268733 107.879336572461 112.307020282899 116.701379296198 114.057778188517 110.114700301526 106.726350224619 103.867619908369 100.122768304223 97.6993659664301 97.4967233305891 97.2159804069801 97.0459721866274 98.1762058768889 98.3449452959774 99.4928182345123 104.41925822569 104.395884776431 102.075537036026 100.107462785514 97.5267940968968 98.9759840820756 97.1761921435834 96.7050942689173 95.4981762414456 94.6209385864494 91.5815575013757 90.784126119378 89.8756131088089 90.5014809879651 89.8079832477155 91.2949500606879 92.2770659167554 91.5913505134366 92.093647739863 95.5903048721234 99.4357600262909 103.295618301208 100.566310153138 97.118110844158 96.5784106910247 99.3001660910477 100.926565962134 103.807404753858 105.130691598117 106.190647273506 106.427958591549 108.052788583415 101.388389212935 97.7736384168391 96.0078506366788 96.2289171666916 97.9552805392892 97.1349618739743 94.2586605255933 92.4181480182604 90.3252146023311 89.5720218576249 87.6396834302967 86.9063760941454 86.5881605017104 85.2010162646309 84.8338820712094 82.6101040147474 80.2897835059275 79.1317571252947 77.3725817264966 75.952369580556 74.2881711689661 73.1774773604457 71.8317509838777 72.2800692472128 73.3200808406944 73.1339664935141 73.0643866944511 73.3319752238554 73.8019170840717 75.251151988516 77.125175745604 79.3361195050885 81.5253898034267 82.2665289391171 85.0675770148111 86.9739100215426 86.9138581137372 84.1714423974437 82.9383898438309 84.6816460776658 85.7034609197194 86.8100138607917 89.149187164573 92.6811758639189 97.4167518391849 98.8478236762985 107.665745143845 102.584252745752 102.203040096036 100.700666397392 99.9092335408311 111.297013874665 114.936128595646 113.374666288313 112.577826538556 112.51456406076 95.8402639937438 88.3655662913813 74.5282823495568 48.7514336016402 51.3655070545997 96.923792803524 158.739919253685 136.65134778469 69.8173192476672 68.6890425561037 80.299766676377 118.466967625581 157.527155819478 156.390354857977 134.167746910842 101.310246345724 93.2981169174958 -9999 -9999 -9999 -9999 -9999 -9999 -9999 -9999 84.973520111594 84.1936966736237 86.8064986266656 139.763203528245 150.738895161119 152.147268919196 150.012130352094 77.9099032942937 46.0601896684002 62.336406963931 52.0186054312286 91.2804309050237 97.4190628356442 86.8943500956356 83.0750423964799 101.323146565236 81.9734644314348 98.6560118186357 106.457817621032 94.132311159 110.838749689454 110.431501983278 129.066346467216 147.669774201165 171.738898861333 184.189545184503 197.604325240232 201.843617804469 201.325915908507 209.152204465762 212.661020236489 216.362437907559 221.185044515617 218.212302904172 216.759277936618 194.962490703356 184.011280705218 -9999 -9999 -9999 -9999 -9999 -9999 -9999 -9999 -9999 -9999 -9999 -9999 -9999 -9999 -9999 -9999 -9999 -9999 -9999 -9999 -9999 -9999 -9999 -9999 -9999 -9999 -9999 -9999 -9999 -9999 -9999 -9999 -9999 -9999 -9999 -9999 -9999 -9999 -9999 -9999 -9999 -9999 -9999 -9999 -9999 -9999 -9999 -9999 -9999 -9999 -9999 -9999 -9999 -9999 -9999 -9999 -9999 -9999 -9999 -9999 -9999 -9999 -9999 -9999 -9999 -9999 -9999 -9999 -9999 -9999 -9999 -9999 -9999 -9999 -9999 -9999 -9999 -9999 -9999 -9999 -9999 -9999 -9999 -9999 -9999 -9999 -9999
-9999 -9999 -9999 -9999 -9999 -9999 -9999 -9999 -9999 -9999 -9999 -9999 -9999 -9999 -9999 -9999 -9999 -9999 -9999 -9999 -9999 -9999 -9999 -9999 -9999 -9999 -9999 -9999 -9999 -9999 -9999 -9999 -9999 -9999 -9999 -9999 -9999 -9999 -9999 -9999 -9999 -9999 -9999 -9999 -9999 -9999 -9999 -9999 -9999 -9999 -9999 146.618004525216 137.861720973065 124.388507942624 111.0481405001 98.9348102079695 90.2180208095032 91.2117782217913 95.2676407975437 99.1720535641291 103.889276764634 104.051293268207 105.301468500822 105.917103611822 106.025652875617 106.962906844106 106.448349618073 105.441991397865 104.118868141536 100.927144069719 99.6401703896729 99.2299259095275 98.1714811603673 99.4444251679717 101.58888522364 102.258986538245 100.672156178022 101.300967445884 101.336413397103 94.2481537133548 92.5546557137142 93.4328589186168 96.6860338108696 109.83194889329 109.237872552502 96.7025807279144 103.056186112059 109.536063839568 119.352597697612 126.57121036754 128.301846566574 127.357691496568 107.383815004966 109.922416581051 108.428220439284 107.87862174933 108.676791977497 103.093015565999 100.906183605197 97.6801513109755 97.318896851252 97.8941321881656 98.5766697428142 100.215919609206 101.50128851716 104.485160164954 103.319282441584 106.018174207465 104.945617821734 102.63039505152 100.320828599958 100.183152813643 99.9149044586404 99.9147945123445 98.6316740315348 98.2733307051813 97.5076643339034 98.9592133735983 103.655559386112 107.547305372072 108.641403994755 109.171125872595 109.626811447142 108.06014885479 107.346700181337 107.231667803598 106.740247305812 105.920140406724 111.709422818972 122.551100020935 125.435889386641 112.908407300934 106.006823765496 101.494153100765 97.9945868688665 94.5671210646175 92.4310992328973 91.1017568621645 90.9565800015277 91.9252066691208 93.2160972778879 93.266538584873 92.2649750859284 92.5303600847953 92.8209959666162 91.5767983397806 90.7007502847193 88.8533656575941 85.0100376298135 81.245215665116 75.4162140913668 70.1367478642987 66.4038216154151 67.6963790797564 71.9106239278306 73.9920732946655 77.1264551506645 79.5581184393571 79.4529709914934 78.8806393620926 77.5479803219133 73.092401303255 73.0089676207416 76.1608721755486 74.8432615457212 76.1578826627843 75.9062108140758 78.4515002407285 79.6657781307264 81.5302784228548 84.2178585790634 84.9444839109122 84.3387247509005 84.6700516703401 86.0713629815733 87.1019312758782 83.8341859234114 84.1474930223747 83.2589307714577 81.1838333619558 81.911875333723 81.9033839014776 82.2051189785617 83.4362949420149 83.6651917972753 86.5255469557074 90.1956449703394 94.5977982893 93.4767712117866 96.223018012914 101.022206459036 100.077051078977 98.4951416361932 96.3810173920099 96.1001641657527 96.5025488623244 97.1900040701913 97.7486988048109 97.5311443981848 96.8102773556897 97.5092654717284 97.0982495380787 97.660999432924 98.5390880812842 99.0088059106847 97.9961415515992 97.999041240749 99.3615564283907 103.316820644191 100.399715468091 100.604537547579 101.772142477667 103.523779536559 105.598744496269 108.308118394207 105.589531187434 102.939293225168 100.925131722507 98.9736279523656 96.8603746195363 94.6042006222803 93.1339807386433 92.1219730879112 90.8147972577774 90.1537493525482 90.2856751855689 90.1945036322039 90.1376366166968 90.7534945138233 91.0129410427949 90.5900239093446 89.6514307676053 88.5410645961377 87.5268984030609 87.0706994440018 86.2932411405331 85.9879875413265 85.1286769081044 84.9025308865695 84.0635378776246 83.9516980511234 82.439033571325 80.5411462869083 77.6769075051089 74.7276757087034 71.6306446382485 69.1772236223978 66.7600146472046 65.0592902337579 63.6196564705351 62.6798225025091 61.9431331181893 61.475284149662 60.9875801512954 60.6903990856748 60.5666708870673 60.2936833015261 60.3209608018939 59.9362848770805 60.0114216016007 60.0050166757705 60.5532484560225 61.4361920434449 61.1819737544082 61.3320824601066 61.950088369765 62.1692667045377 62.2786942888846 62.2277537350196 62.4155786550693 62.9288146709008 63.606168630618 64.8697013458294 66.1677842334096 68.1985904691842 71.0523805409447 73.4918713066611 79.3628648754096 88.2888071804164 94.3455387599349 99.7089179472315 101.382907028993 105.92220876475 107.876822523567 111.955225927585 112.203142441404 115.545703565026 112.318931640636 107.410866532723 103.256383593879 99.3099059288206 97.7917939509563 97.5099064573992 97.7683190218994 98.4317137722637 98.4148180446236 99.0442511993833 100.825734714806 104.613203992493 105.093326309598 103.06453502607 98.9375355640717 93.8919781071182 97.0799458177662 94.7760597773233 95.0496533796346 91.1474954244144 88.2240154889299 89.0050505183206 89.4298089501244 89.4720541843255 90.0321744544685 91.357561828595 91.5697250266733 91.7230859157482 94.4391692123821 92.4224182841331 94.8978595024427 97.9167481642047 101.877320581825 99.4798118506353 96.7750725021478 96.960969237784 101.031975408991 103.590465459858 104.9778808343 105.286341432501 106.114037404404 106.457864479412 105.47185489488 102.330557692647 99.5193700908961 98.9072211557538 98.5504388925503 99.6022425526063 97.7934436704278 94.454867567031 93.0124333902225 92.430331738214 91.5422223786013 90.1566906785596 89.2006662626807 88.5241855429741 87.4467586757916 87.1801387030661 84.0489447504308 81.5787666855572 80.4565638362067 78.8795934645523 76.9209212476792 75.8691370075041 76.5297247033861 74.424525312495 73.557794153809 73.5537926782813 73.2336252133446 73.2942511697452 73.5490947982933 75.230563344303 76.2982874857006 78.3778401465902 79.531531997903 80.4998714366186 82.3659479341468 85.1496922521058 91.7622634602034 90.5409530336063 87.6991815334614 86.2235429562645 86.6482822299839 87.9366761659773 89.5052517215577 90.4557441731676 95.6004856909676 102.397336089417 108.312256556012 109.209942072971 108.269080934807 96.4617068197662 96.5584924318883 98.9580565155461 108.953193022216 113.636918197192 100.707081813018 90.9965282989205 92.6993067669527 106.103844784352 98.0530556263668 103.296735151598 84.1279120315647 54.3598905106857 75.1170855932022 156.19120427276 131.524218946195 74.0374406894464 64.0934948591884 68.7003518471977 88.011875455855 138.196713920906 170.214160567014 152.364808333061 109.415166346171 94.7332140977401 -9999 -9999 -9999 -9999 -9999 -9999 103.485660721627 -9999 79.7249650987162 79.557807613684 84.5247911550318 117.294106629382 136.715487846334 154.208954744747 125.967305223342 74.5070128889215 57.37563636945 71.3619376198537 85.7214408642753 94.7622706387907 114.575764528926 100.528062633807 82.2179585772507 81.9583865404675 71.2387454386809 77.7635718618266 77.4493559070497 107.019933691232 127.566750996938 168.529563011271 188.660711179809 191.36841391992 181.411945686619 191.660862839994 189.162882072694 204.196707534376 185.518175975555 186.263984830999 186.044775365764 192.003545217276 193.415704139981 195.069218567199 185.285151408929 180.05758637987 -9999 -9999 -9999 -9999 -9999 -9999 -9999 -9999 -9999 -9999 -9999 -9999 -9999 -9999 -9999 -9999 -9999 -9999 -9999 -9999 -9999 -9999 -9999 -9999 -9999 -9999 -9999 -9999 -9999 -9999 -9999 -9999 -9999 -9999 -9999 -9999 -9999 -9999 -9999 -9999 -9999 -9999 -9999 -9999 -9999 -9999 -9999 -9999 -9999 -9999 -9999 -9999 -9999 -9999 -9999 -9999 -9999 -9999 -9999 -9999 -9999 -9999 -9999 -9999 -9999 -9999 -9999 -9999 -9999 -9999 -9999 -9999 -9999 -9999 -9999 -9999 -9999 -9999 -9999 -9999 -9999 -9999 -9999 -9999 -9999 -9999 -9999 -9999
-9999 -9999 -9999 -9999 -9999 -9999 -9999 -9999 -9999 -9999 -9999 -9999 -9999 -9999 -9999 -9999 -9999 -9999 -9999 -9999 -9999 -9999 -9999 -9999 -9999 -9999 -9999 -9999 -9999 -9999 -9999 -9999 -9999 -9999 -9999 -9999 -9999 -9999 -9999 -9999 -9999 -9999 -9999 -9999 -9999 -9999 -9999 -9999 -9999 -9999 -9999 -9999 143.177691321713 130.296235942839 116.306636698131 105.463692332304 98.7719116690121 98.4962217333557 101.335169726892 102.61049759654 104.326617588286 105.605164033122 106.915119241564 105.801435241516 107.762500532885 109.364236094666 109.56596545671 109.13624964868 106.506562489837 103.353938386004 100.343462463866 98.6423380489214 98.9349408517181 100.804647644233 100.545756299601 99.463017867448 99.7702147978058 101.579187272966 102.801017089651 96.9653393105114 93.8484030037443 95.8647856610531 98.8072369509794 109.797666657406 111.134801907196 105.825344791319 109.2985502697 107.946745173424 113.007747562354 131.260354368265 135.894356386547 128.347380551422 108.499980416979 112.590680263384 109.439303654659 110.750152572207 105.107946135302 104.695109073968 104.001906419267 101.312931310795 100.675368616303 99.309484004986 98.6107315611399 102.558688486581 105.159041134922 106.855793900285 107.686271244611 104.484243020661 103.817982716009 103.618892495212 105.133975768105 104.025592105747 102.993039695321 102.205070656236 101.399302893262 100.472112058965 101.019162613031 102.609192975016 106.41279698944 110.418656264955 109.358765603477 108.523193818069 108.087753214633 107.406494448293 107.070485036197 107.666397348438 107.775401622195 109.595153300974 116.453663714466 126.173993288794 124.504474073013 110.941488173288 105.01677010194 100.932417257684 98.0043748898494 94.4898960497862 92.5027099431655 93.3331776493379 92.3387932020395 93.0914708392848 94.1213146496614 95.7727949623378 97.751296703545 97.8157616156632 97.130296427802 95.1936665554611 93.1322646997184 90.1133373908353 86.9596422016802 84.1275819048446 78.5655916016898 74.9140385154654 72.4826810321879 72.5701431760542 75.2248919229397 77.5268121505707 80.1002860560129 81.1554359774777 80.1055178439736 79.959200649595 76.8356793174326 74.757641800206 72.5769108363334 77.3862096304594 76.7114198654929 76.760694300548 76.3698255388478 80.0304257136067 79.8981677272825 82.8019695139016 82.4552560041372 83.4434319058332 86.0515658590485 87.8916727567804 87.7477412122717 88.8170677052796 86.4808453220762 85.5643738561594 85.7110189306111 85.5029395039241 83.788770329296 82.6260857075613 83.6951746872976 85.7064915649557 84.371171047799 86.5915572236816 90.5374656786634 97.9175202411971 93.4564647787787 97.5193483374259 98.9452607355223 98.043501148285 97.2180689792924 97.7520652859653 96.6767054801059 96.1653207218844 96.5421914097914 97.3300553272962 97.8868874401898 97.5729126668287 98.850385145666 98.8621147677944 99.1773857811203 98.4076046521191 98.8738042198038 99.172179458625 97.325988635989 95.6197106698819 97.3076538524071 98.7492369534386 99.2571770860051 100.5027371164 101.607841944241 105.561034273035 109.391011529708 105.990983983465 103.352875273076 100.770856109 98.5868112604998 96.7362411371311 95.0669247188319 93.8283267124906 92.0934872006314 91.0123710475538 90.0138744373886 89.9557705495887 90.0289584263134 90.6387730883922 90.9492066969173 90.439075409685 90.4766241913844 90.3637850967825 89.5628848680821 88.8058630604835 88.1921107759712 87.8736474030519 87.1884574241218 86.8767597879423 86.3957467485564 85.950882769267 84.9326338008682 83.656823971149 81.0650181945598 78.0195947878528 75.3257311444082 71.553093169112 68.2797604905425 65.7060971922861 64.0078199403692 63.1173767900099 62.2035475527098 61.4400091999281 61.4362192557881 61.157499068175 60.8843733737969 60.6540825514322 60.0367016631073 60.093692463182 59.9970088799787 59.9411758131411 60.0258488231093 60.5138040996108 61.30931769736 61.7112860702115 61.8849248723951 62.1813957401168 62.0843738924067 62.2191767550587 62.1698757425167 62.6865853982263 63.2683081300156 63.7313365287349 65.1362110305743 66.5390081276668 68.5134086798765 70.9392211383296 76.390558750557 80.5646086646052 84.6847176222344 92.0504770182186 96.2408718277406 99.5781030373776 101.867969574304 103.466998364219 108.745605399538 109.723339108852 114.012732816639 111.420304299381 106.250661233215 101.047071191174 99.4265331445701 98.2286085854671 98.1887089904022 99.0184538626091 100.221186051502 100.980859720743 101.308213369613 104.590635742039 105.936874763148 106.010421317297 99.2849592252298 93.0000115045109 91.3146358256362 93.0254723298187 91.7581301920835 89.0340254885922 90.6407974915812 89.3016250924877 87.4079905954771 86.0208518380198 88.0050636901387 90.1983014674551 94.0405532019625 92.306016034906 96.1356608803211 98.6002349738047 94.7544977676352 93.4754970373701 97.15974630584 100.409991406077 97.5393754674692 97.3941691622704 99.6289855624246 103.416869868354 106.97989138804 104.912250782569 105.766665546063 107.135241519796 107.857406470284 107.122144583991 104.067742866303 101.561905517743 100.938543288859 99.0503680753028 99.798265691929 97.3508406996892 95.30280559944 94.7342811318298 94.5167834920376 93.2919820207836 92.3686925920677 92.1377696010792 91.4809586196749 90.1943932512775 89.2399161321043 85.5239048313855 83.1059530024225 81.7060504295544 80.2310247509034 78.4123925485813 77.4875208262599 78.7632271747717 77.6453188328629 74.507134830891 73.6660692685668 73.6986679759968 73.9903157068465 74.7770727893315 75.1189221174325 76.4891890513723 78.4565708174215 79.6337892779416 81.3359456747528 83.926188868868 87.8162049529578 96.0302522327934 94.3293620278675 92.4716661651712 90.7031496671492 88.6455751876194 88.6407243417687 91.4376417321765 96.2834136143823 103.223838645702 108.705267162024 121.849195816982 121.069779548819 108.889665661897 95.8516265982924 96.0137505668255 96.7711619011806 108.973835546483 111.450314444957 111.833058190241 110.329606657747 112.04565049773 116.917612517212 119.60740387866 120.654862885448 93.300594051972 72.322920527597 43.5228595733344 152.793070695329 125.663493943831 72.1303249700447 64.6494986894596 67.4242037181965 73.6532976771964 109.540457931048 169.029960288606 161.999328830036 119.759245961252 100.217690573023 93.620454677825 91.7609994559232 -9999 -9999 -9999 -9999 91.0538572081389 -9999 77.157226977991 77.9684870432951 84.4153443932045 106.306702747017 145.210835923104 151.885920952418 109.81404580958 100.85630529382 129.539757826858 134.921455817374 107.491062459349 106.919907171812 131.178616833892 86.8203645608762 89.5935438141753 101.912418724168 91.6025701712973 164.608787856979 174.323741990613 184.083686597008 189.083491147933 190.432157047963 191.911749620984 195.722962612206 198.064566952126 197.414903550128 192.502213038829 178.540288493059 170.559713576138 168.627639260093 -9999 178.714911928066 174.470531596343 -9999 -9999 -9999 -9999 -9999 -9999 -9999 -9999 -9999 -9999 -9999 -9999 -9999 -9999 -9999 -9999 -9999 -9999 -9999 -9999 -9999 -9999 -9999 -9999 -9999 -9999 -9999 -9999 -9999 -9999 -9999 -9999 -9999 -9999 -9999 -9999 -9999 -9999 -9999 -9999 -9999 -9999 -9999 -9999 -9999 -9999 -9999 -9999 -9999 -9999 -9999 -9999 -9999 -9999 -9999 -9999 -9999 -9999 -9999 -9999 -9999 -9999 -9999 -9999 -9999 -9999 -9999 -9999 -9999 -9999 -9999 -9999 -9999 -9999 -9999 -9999 -9999 -9999 -9999 -9999 -9999 -9999 -9999 -9999 -9999 -9999 -9999 -9999 -9999 -9999 -9999
-9999 -9999 -9999 -9999 -9999 -9999 -9999 -9999 -9999 -9999 -9999 -9999 -9999 -9999 -9999 -9999 -9999 -9999 -9999 -9999 -9999 -9999 -9999 -9999 -9999 -9999 -9999 -9999 -9999 -9999 -9999 -9999 -9999 -9999 -9999 -9999 -9999 -9999 -9999 -9999 -9999 -9999 -9999 -9999 -9999 -9999 -9999 -9999 -9999 -9999 -9999 -9999 146.664973923826 138.232148243508 126.772829050917 113.132685456647 106.426144574574 106.076018180192 106.144495190307 104.428983532612 106.057751446839 104.786674033224 103.480811129996 105.384455368318 107.790047978588 110.527028766032 112.47100256378 111.724929418089 108.645644234849 106.275123888749 102.658276769589 101.073193255245 100.688561617415 100.007534673912 99.4120900361703 100.973941899643 101.561367035789 102.857900180542 105.623674560066 99.8170043431914 95.9986166147294 102.949874273134 105.904095708844 106.249747164814 119.332275795419 117.82622111888 112.556233637578 108.868064456593 110.510513775458 123.504445305202 120.116358648273 121.245715978177 108.664496125331 110.717791428267 111.781850565353 109.987919945107 108.105773611813 107.602534660394 109.287570995392 104.602639492103 106.819273007061 102.495651216225 101.216807012272 102.23396727683 107.713120034266 108.960774335733 106.548896860483 107.682119075018 108.561327078907 109.59490570008 109.032016155249 107.123701516992 105.104248532593 104.099180651859 103.361917599608 103.499493946741 103.584472116844 103.701434958243 104.483039961872 106.724038590899 107.360188027005 106.61804893868 106.046823112937 105.258435083923 105.251707165952 106.211960316205 107.895766957371 110.446299100939 115.493601386789 128.532280578181 122.528360874574 109.251908980316 104.477214102365 100.791053773233 97.9487244806445 94.7704609729241 93.8722086246186 93.4903323497142 93.7191637466614 93.5850844604823 94.2843255636946 97.3356750231181 100.357340490598 100.562004169303 100.353346985096 99.0341237329048 96.2531829789016 92.8910878483945 89.6983374388665 87.365230523573 82.5489087788814 79.2215745192191 79.4873241991991 76.6110117022608 78.7492426003805 80.7411945889287 81.3482177316205 82.5719870009775 84.565839874258 80.9162365238986 80.1228605307992 77.1484020949931 75.0740748376349 74.9688559260999 78.0038565866988 76.9418759844485 77.261956167043 80.2561351549513 80.8092751951086 83.6302145329781 81.9117550612337 85.3349965572938 87.3877942281677 87.209259905131 88.9222158069418 90.2384275497081 88.5509393750896 89.4838055988889 88.14807768074 85.5340980025356 85.4136078769072 86.3685652559002 86.1470828613858 86.1378154682061 85.8040794543776 89.9098081828289 93.9134067808646 95.0995766207226 93.4777652504328 95.4715320567802 96.8268599764285 98.4956887253833 98.5075370337536 98.5882129981742 97.9299762242218 99.3459111173353 100.152902559429 100.746226604218 102.53219280854 102.731178233469 100.928068542042 100.33161252065 100.982585671291 99.713255986138 98.8304527836534 96.8514414631483 94.1205834044942 92.8596212092988 92.8898160808389 98.237239111182 97.4496098619171 98.4440067048784 99.5588011882755 103.359749782944 106.247373520373 103.501972202684 102.366022082929 100.716215549744 99.2601803842828 97.0409941431489 95.7823287322317 93.8797479578454 92.2166084112817 90.7627280614433 89.8069903657686 89.6110226396036 90.1400512424053 90.9291474305276 90.6748431385432 90.7046180233565 91.1589616227324 91.3840358435935 90.9513847030024 90.1168558194291 89.6547529572584 89.0945637511096 88.9119538696705 88.4301497692322 88.5026285111641 87.8993662310882 86.5648407609251 85.2291037506812 81.7370922390897 78.2240522475969 74.7318334212108 70.3495286316192 66.9714837809419 64.6772266058144 62.9609496979 61.9954257967753 61.6901219294227 61.058292385092 61.1509695617821 60.9572774484066 60.7605116954119 60.6753026871804 60.6053598801144 60.4490019006468 60.1166920112647 60.327969431247 60.3657320506808 60.6496973668872 61.5766722339494 61.9078853536796 62.2040039830259 62.2008522371059 62.4372692351128 62.3791207663085 62.4899826579599 62.6828587529458 62.9583376414752 63.8195957278261 65.0498952031406 66.7234657315547 69.2578610950709 72.0357098145124 78.3581826536788 79.2924014788683 83.7033891683735 91.5034137642976 93.2237519459081 95.1861966146257 98.3081312244885 101.591141187361 107.741297516333 107.526155449528 109.777663276421 109.076073847726 104.568995961272 100.370423527511 97.8559907816222 96.9393807560625 96.9770989110766 98.755007556827 99.4081527935321 100.966214106394 102.373777067217 103.93651650632 105.588950174214 106.004630639917 100.486450581256 96.4435260029791 88.1886628980044 85.0669281019256 83.1605011631523 84.6958090580758 90.8639409542339 88.2552215218895 86.6645243901694 87.4093101489668 86.2941187778819 86.9687918621634 89.274071603464 92.3027100607835 96.9423379354355 96.9989597631254 92.8078646346958 93.431811365333 97.0091612840958 100.06595170874 99.2461165445691 97.7358294246513 101.497735272682 103.656948739062 106.714865619649 104.865875257864 106.05772766512 108.740033540827 109.191458082927 108.594747910631 105.623740664832 103.365733401414 101.745293780361 99.5125842710886 98.9936750164164 97.1961613984651 96.4237425634387 96.7094446728901 96.5946670237761 95.1385274192119 94.7884710014711 94.5222553901743 93.8860166713331 92.5636057344979 91.4845146955467 87.8200938033258 85.156850117066 83.3635549141025 81.458637974843 80.0998731907948 79.4910256650943 79.5166551557483 79.0644822364647 76.9943186171551 74.2873035466614 74.2334814948709 74.9494943711079 75.9632000633616 76.5847489088781 77.8061395541178 79.3521147523753 81.0744538546524 84.8204253185944 86.5471675767115 90.7291098016965 95.454424032279 99.3725506116798 99.6525751425242 96.4100944581055 93.8607590901275 90.7140268740901 91.1610547388045 93.8289209495966 96.5390904144545 100.55318786122 112.660590774767 124.176897132925 121.577302277624 99.5553385342764 97.6208954284201 101.019655697935 100.609933907248 103.039790560918 108.133305924635 111.476348138798 113.416386426354 114.94876038786 116.732970031072 93.3349989766116 99.4225413314361 97.4984582435224 79.2194022083072 146.394262919413 123.742905815338 76.0356244677107 65.6296883401044 86.5438689901524 72.7942588017471 80.1732155393326 123.736082390459 157.813218212368 138.697117119952 138.883706455039 118.565644576872 103.612566658313 91.80960576288 -9999 -9999 -9999 92.3927500449935 -9999 -9999 76.8881257538309 82.6230479475151 127.228381858319 155.291542069041 161.624901354568 150.164568558123 144.967623633582 137.18269287771 144.633629180107 134.69385703251 123.523434987133 142.840342792124 113.053792244616 141.969358086516 159.712454349433 172.223559564253 177.471540755607 180.783443412996 187.5471310696 192.147139941669 187.540577455218 189.789027611501 193.298964694801 191.906825162091 184.791040221139 174.546314354757 168.401183396991 -9999 -9999 -9999 -9999 -9999 -9999 -9999 -9999 -9999 -9999 -9999 -9999 -9999 -9999 -9999 -9999 -9999 -9999 -9999 -9999 -9999 -9999 -9999 -9999 -9999 -9999 -9999 -9999 -9999 -9999 -9999 -9999 -9999 -9999 -9999 -9999 -9999 -9999 -9999 -9999 -9999 -9999 -9999 -9999 -9999 -9999 -9999 -9999 -9999 -9999 -9999 -9999 -9999 -9999 -9999 -9999 -9999 -9999 -9999 -9999 -9999 -9999 -9999 -9999 -9999 -9999 -9999 -9999 -9999 -9999 -9999 -9999 -9999 -9999 -9999 -9999 -9999 -9999 -9999 -9999 -9999 -9999 -9999 -9999 -9999 -9999 -9999 -9999 -9999 -9999 -9999 -9999 -9999 -9999 -9999 -9999
-9999 -9999 -9999 -9999 -9999 -9999 -9999 -9999 -9999 -9999 -9999 -9999 -9999 -9999 -9999 -9999 -9999 -9999 -9999 -9999 -9999 -9999 -9999 -9999 -9999 -9999 -9999 -9999 -9999 -9999 -9999 -9999 -9999 -9999 -9999 -9999 -9999 -9999 -9999 -9999 -9999 -9999 -9999 -9999 -9999 -9999 -9999 -9999 -9999 -9999 -9999 -9999 153.443844753631 145.786589504891 138.541079380412 119.540520200413 110.428598346149 107.265001970872 105.487567065702 104.858417139839 103.985481179683 103.371524587638 104.725575026693 103.784965777732 105.350254017015 110.152331732489 112.561800670791 112.584276731724 112.656317603692 111.869549645644 109.401851227357 104.764976673872 102.169238799707 99.8783344039113 100.97784103227 102.055169196179 101.393942194378 105.107002138928 107.092727518046 101.784850074972 103.545511766058 102.353579916975 105.102467522664 108.347584096329 123.985403067699 128.604717746629 120.834143983787 113.195638081779 111.425388176334 114.311622509699 121.304272489805 122.779024913705 110.726557346445 110.670633987192 114.380760598216 116.036790947435 116.147117691887 116.44981777494 111.984084455516 112.496505299279 111.04016915987 104.510678685812 104.850452301371 107.218790660877 106.950344393486 107.340507967198 109.956086765275 113.396341363603 113.364246267978 113.023039088119 110.074908149509 108.617499941994 106.953841591099 105.563683586018 105.88980120016 105.698704003551 105.345970205932 103.492114249688 101.108106163777 102.352253788467 104.31101097406 104.130525794072 103.043648635778 102.212868019193 102.838761415505 105.092980079151 108.224750992169 113.809766977922 118.439352107052 128.057455842327 111.774673179839 106.641586325491 104.158344532094 101.13596867266 98.1624506388621 96.0814857095745 94.6283917736595 92.6071863275019 90.9653734020447 93.2072671970994 95.4271292476616 99.519870404539 103.169601131066 102.082788496266 103.569841238443 103.489519816503 99.9044045114375 97.0999228244425 93.9015582531499 91.4198938850091 86.1616323939532 83.8482577810405 81.8566847459996 82.1450614648213 81.2206146941975 81.963276922907 83.9234179237869 85.7097932703093 84.6978837802427 85.9781294261163 81.9030497265785 77.8872691936996 79.8904171361442 78.8415304695303 76.3615432534838 75.8665960438537 78.1269688262968 81.3989298113737 81.8794866392587 84.160455383104 82.5156121829149 85.403058695551 87.1988434464832 89.140650912397 89.8754256269935 90.3622068756731 90.7309939022172 88.6919580824586 88.5229104399117 88.0019730619663 88.4188134811376 86.9579246140384 86.3064529029278 89.7523597903881 87.9335545541272 91.1120307429174 95.0936743335216 93.4168082883884 93.6140920649839 95.8459881483143 97.2341264035567 98.163999644376 99.1768185947682 98.2268100389935 97.6618938417687 98.0407161336497 102.031567198201 104.351704202642 106.239345085248 106.91997817144 104.432839573078 103.134422920386 104.532332683171 100.247766675305 98.1978112661765 95.1218719628338 92.2331733461627 91.0903324407408 91.5852268378145 94.4128430684186 94.9208733493934 96.3326192665428 98.1246856564577 100.081779869166 102.108636520016 101.917546860844 101.458700588061 100.739197904758 99.4567277994662 97.9433399476139 96.3926886463601 94.0589349720178 92.6142009357023 90.822741407231 90.1273537170171 89.734406604181 89.7882831071957 90.0212838472928 90.5482176548887 91.2863662126976 92.5402257011887 92.8463175300545 92.7194013103198 91.7379808717075 91.1030129337148 90.7435191655037 90.2727921090992 90.4708217840001 90.3966820983616 89.2765664382522 89.0927873858577 86.2020038394155 82.5308301798312 78.0466560965961 73.6435795701798 69.466044454243 66.7725718557813 64.0611996140306 62.8946446330997 61.6287919735221 61.4761645780571 61.3938200982702 61.3798333295199 61.7573357724998 61.3735296565285 61.4094735190527 61.1569511143821 61.1032367951011 60.8473201382862 60.8900864706363 61.0951064387218 61.3501080911291 61.9940350052435 62.0789243334347 62.4163050058226 62.509131959706 63.3211524558502 63.2165664172104 63.0973377288245 63.08602543263 63.0767976434635 63.9132920373698 65.4195564402222 67.156717890847 69.3643671571213 72.064526264486 74.9517957888937 77.8220262588673 83.3233001527458 88.3515935636627 90.324194809674 93.8120511640242 97.2052953355414 103.220921335365 106.871203971401 105.589456136321 104.313809676413 106.227110550558 101.511245052079 97.8967437975453 96.6040700281313 96.4035450032459 96.9545183799887 97.5790924094201 99.0882518877376 101.117839237976 103.045563085095 104.275129520443 105.380717782808 105.893027578522 101.810469386373 95.8693011802962 89.9727788169373 86.1047839295 82.1250317748672 82.5245732382874 86.6924393689371 83.5924413141693 83.5733385945187 88.0611600821755 88.233387228016 88.1663137809466 87.2379948701989 88.037196282334 89.5997413400744 93.6055445732815 92.7630671978012 93.331099024558 97.6862332468514 97.4021209708684 98.3301403819977 99.3311490486015 99.044083276243 101.591134077727 105.659096812017 105.789510561269 107.273577818188 110.29850029079 110.83591937583 109.711291871605 107.59012556125 105.008910113714 103.000819425084 100.58947688067 98.9579159252004 98.2757699328869 98.1604997830501 98.9994205733054 98.6298315280276 97.5488354958664 97.3124069293822 97.187002344569 97.1189523876822 95.5527713239148 93.9574320698861 90.3775415196513 88.2148271198576 86.0993578239784 83.5820551059515 82.327942148086 81.8637558231112 81.9881848575925 82.3423689936767 78.1680751534978 75.0070513959316 75.5641404093271 76.450885237519 77.6370375628223 78.1531191653194 78.8406734012821 80.0498220611831 82.9311994108807 87.3080885170913 91.9016482633257 92.8613268587131 93.9282983435709 99.0353721781528 104.774169402068 102.46336903387 100.353164819527 94.683007214229 95.0454572147786 95.2648768264002 98.237630508533 101.530048308811 111.97719149817 124.67953246311 120.777765022102 114.07896525037 102.443178615855 105.725952018405 103.528486476755 108.645971421493 101.962874675323 109.976023813291 111.660820461708 114.561415378724 98.2161544202316 98.0775268508278 112.946733769141 75.5347519415396 102.957247924145 147.11053473574 127.27308200996 82.0501602901928 63.744443636397 89.4729617188438 88.6640882089375 67.4757872081937 83.5227726907073 109.222237957666 147.911386746279 169.4441121244 167.82631558701 127.501689265551 98.5488296728534 88.4115395783821 -9999 -9999 87.5115181423553 -9999 -9999 77.7904993923711 83.7760746574304 123.109311573965 149.413889519083 164.363220808901 160.226037495912 160.836379660461 158.265625642326 158.021074385485 155.632623815382 161.891489140087 166.548889844446 163.242520623152 165.577187841793 179.729647353764 178.905453703241 168.381515189363 180.651774021326 190.739536209477 188.324155501964 178.186609847544 172.932076332428 174.069663877623 173.237822979161 169.310057493112 165.800458712885 -9999 -9999 -9999 -9999 -9999 -9999 -9999 -9999 -9999 -9999 -9999 -9999 -9999 -9999 -9999 -9999 -9999 -9999 -9999 -9999 -9999 -9999 -9999 -9999 -9999 -9999 -9999 -9999 -9999 -9999 -9999 -9999 -9999 -9999 -9999 -9999 -9999 -9999 -9999 -9999 -9999 -9999 -9999 -9999 -9999 -9999 -9999 -9999 -9999 -9999 -9999 -9999 -9999 -9999 -9999 -9999 -9999 -9999 -9999 -9999 -9999 -9999 -9999 -9999 -9999 -9999 -9999 -9999 -9999 -9999 -9999 -9999 -9999 -9999 -9999 -9999 -9999 -9999 -9999 -9999 -9999 -9999 -9999 -9999 -9999 -9999 -9999 -9999 -9999 -9999 -9999 -9999 -9999 -9999 -9999 -9999 -9999
-9999 -9999 -9999 -9999 -9999 -9999 -9999 -9999 -9999 -9999 -9999 -9999 -9999 -9999 -9999 -9999 -9999 -9999 -9999 -9999 -9999 -9999 -9999 -9999 -9999 -9999 -9999 -9999 -9999 -9999 -9999 -9999 -9999 -9999 -9999 -9999 -9999 -9999 -9999 -9999 -9999 -9999 -9999 -9999 -9999 -9999 -9999 -9999 -9999 -9999 -9999 -9999 177.229817139348 167.08568145597 149.542891807456 124.777260258368 116.908195506218 112.070223827305 109.23190866211 107.604351558671 106.057136582735 106.835869436421 108.577761752758 107.747702513591 110.043107136931 112.001248295594 115.068573525639 111.900670835497 110.588192220241 113.771489457063 112.39519442552 108.498759855557 102.001050232378 99.91913257282 99.8215673035185 100.662144892603 104.998545166791 105.968779698894 109.501645338608 105.197499448096 108.63753069839 102.986189081717 106.004219976145 106.070921089082 111.613797285913 137.991488733397 124.79485756589 115.931269960675 113.186382580702 120.574603225677 122.755467967534 132.340097792755 118.505023559463 118.967091601028 117.824601522632 122.032873413125 122.02501147617 117.853990363296 116.478957138201 116.413585556037 113.858468897059 108.921878468266 104.894538107416 105.118594171683 110.978012990502 111.971822729653 111.317413266097 113.444810970871 111.240033826554 109.815944406244 108.478057819748 108.304643735707 108.298250315186 107.512745631374 107.339699087269 107.406100582477 106.098218268652 104.058331068735 102.355779369757 102.187700229125 102.566519815188 102.135804496751 100.695686265175 99.1663835829058 100.636613629475 104.397827206417 108.122307915486 117.212417378739 123.341202858148 114.327869565729 108.634102100894 105.557238557098 103.214297524177 101.897306389291 98.9937323075539 98.8035876538842 97.8899045867251 96.8873446272664 97.3404772740524 98.0451215435924 99.3332442367209 103.417641986445 107.34978874764 105.321094392052 106.231092543884 106.889542872038 104.808973158827 102.331638361851 98.7483740288255 96.4504321335459 92.3356006715575 89.5912353901073 85.9534079520819 86.2792156119862 85.723518705765 85.4165292142626 85.4481369585348 84.8242691651029 84.9061305687897 85.2395409069063 82.2739371716805 84.171662120245 82.602254850775 82.2261986454593 82.1250687344573 79.9421547602755 77.6988247225165 81.7592844515215 84.5510832723499 83.4934743291877 82.428231757961 85.4196939275024 88.1218435058626 89.1200992761088 90.1459744604821 91.080845020689 91.8113001632901 88.193396236335 90.8929694675081 91.5003446957428 88.9963989733309 87.6177603415445 88.5867387144315 90.0975007766134 88.7141584731258 92.0850290051383 93.1717072187557 95.2705194763793 97.7743750989523 99.6083760363355 100.712254818721 100.105707281001 101.638345136307 103.278782148025 102.965217444788 100.609264339336 105.001852742752 108.889477989429 111.737917482705 111.907514256149 108.714136244329 107.944994947429 108.582030832808 104.91538222134 98.047958786462 93.5858905935085 90.6307957802461 88.7917999714587 90.4446444706771 90.9950882753047 91.9432156066655 94.1942274227638 95.9852254184912 97.9678366447713 99.9652270640469 101.164135737946 101.615424820301 100.753256814644 100.262940674789 98.5253298048159 97.4807141592316 95.3296169579533 93.5031989446664 91.4255154039076 89.6058109946721 89.5091943269478 89.9683692615392 90.5216081213469 91.9535839754417 93.0080598230593 93.7923178040007 94.2615754681924 94.4742271601438 93.8881275787523 93.0265697495694 92.8707441095751 92.6143935560941 92.2493567867633 91.3865845133731 91.0483030213991 89.9115276483506 87.8998881391263 83.0776054487883 77.4792798074188 72.7064605521962 68.7700761877254 65.7015276700604 63.4265845511893 61.8438925983469 61.5061094804131 61.57400529704 61.939913739154 61.6684082202601 61.4652425008399 61.8664192203373 61.4199449879076 61.2732634851499 61.1319444257644 60.9487982018448 61.3548696210753 61.3265251654478 62.3675904568163 62.4164092978655 62.901575311342 63.5124546865361 63.4695499036877 64.0549286507352 64.1360871222715 63.8877610593154 63.9032634171437 63.5599727148658 64.5098987069142 66.1645346136125 68.0678469674347 70.6824731506314 72.7156323910395 77.7790641038548 81.4906081565954 84.7312017043727 89.5616736499042 90.3063692462391 92.5205727063882 95.978512817999 100.452941673578 106.422163290891 104.934535035584 101.677914769461 101.420898313165 100.567769599318 96.7827104840312 93.5435275284521 93.1219613630928 94.2053701884505 96.7838016776615 100.06419814836 101.305802131135 102.760331662094 103.837155635162 104.369213796939 101.873383249955 105.600447445503 100.460633738641 93.8740185017941 89.5037409176445 84.2062419990096 81.9395892159789 81.6371578018444 82.5862806924672 83.3293916054872 87.619666215445 87.305305502337 88.2494258954692 89.7051325689194 87.3316147563209 89.3441901696841 87.7797043503568 90.7091873798225 92.9052340994879 95.6095109006475 97.0266673988845 100.981483188663 98.580529484602 98.4654975728219 101.538054473679 104.159876862702 106.331473781489 108.387777005513 112.776215905925 113.559332696099 111.878617472796 109.594512996898 106.838594261622 104.486910343687 101.788791661692 101.242718336031 100.503683782305 100.722219316609 101.233874825695 101.124041002002 100.400643057116 100.143635764781 100.328877563881 99.5740329064698 98.7863041849305 96.9030154159736 93.9080775679799 91.586475647006 88.8026732235546 86.2203618812099 85.3442557279832 85.2654069076316 84.9356618387465 83.6784402661343 81.6632352479849 79.3332055460654 78.8331002236854 79.5525653278347 79.9703156135574 80.2893522686076 80.9397213789718 81.7034016436772 83.5865243759646 87.3446491263317 92.7230792326213 90.9291419569378 92.4420533154091 95.7431678423818 101.519260190943 104.837675021058 98.9667502219673 101.963430761577 99.8074153154499 101.335757967583 109.477728145251 107.440006586628 119.902381683111 124.233224207415 75.5915671162113 119.618719638418 111.227720175718 111.882903530344 113.273754365534 46.5334845084327 62.8809999483785 110.692238498022 108.571819824587 113.650893527711 118.101364011976 112.335601978584 102.345481653988 79.4591861742835 123.96626741812 146.146827126052 130.890527597024 108.379380003845 68.0913005832137 70.7666855151999 74.8719893603519 67.6921382597487 84.1814517841434 87.827945116763 120.503773927282 175.864270959898 182.240615162013 134.179860943856 109.601983699755 91.12131082926 88.0581195322978 -9999 -9999 -9999 -9999 80.2183225557084 90.6961651059016 116.780277890138 148.31489466529 169.602122722157 154.852873233896 165.765686109057 162.913407213595 161.040347341524 161.064160635243 167.75244305457 170.450536424372 176.363677546581 180.473114522068 181.450227641769 186.384995081023 192.270028766086 175.500122509515 170.252270751111 168.791762713841 167.148956921198 165.407821790063 164.690926642545 -9999 -9999 -9999 -9999 -9999 -9999 -9999 -9999 -9999 -9999 -9999 -9999 -9999 -9999 -9999 -9999 -9999 -9999 -9999 -9999 -9999 -9999 -9999 -9999 -9999 -9999 -9999 -9999 -9999 -9999 -9999 -9999 -9999 -9999 -9999 -9999 -9999 -9999 -9999 -9999 -9999 -9999 -9999 -9999 -9999 -9999 -9999 -9999 -9999 -9999 -9999 -9999 -9999 -9999 -9999 -9999 -9999 -9999 -9999 -9999 -9999 -9999 -9999 -9999 -9999 -9999 -9999 -9999 -9999 -9999 -9999 -9999 -9999 -9999 -9999 -9999 -9999 -9999 -9999 -9999 -9999 -9999 -9999 -9999 -9999 -9999 -9999 -9999 -9999 -9999 -9999 -9999 -9999 -9999 -9999 -9999 -9999 -9999 -9999 -9999
-9999 -9999 -9999 -9999 -9999 -9999 -9999 -9999 -9999 -9999 -9999 -9999 -9999 -9999 -9999 -9999 -9999 -9999 -9999 -9999 -9999 -9999 -9999 -9999 -9999 -9999 -9999 -9999 -9999 -9999 -9999 -9999 -9999 -9999 -9999 -9999 -9999 -9999 -9999 -9999 -9999 -9999 -9999 -9999 -9999 -9999 -9999 -9999 -9999 -9999 -9999 -9999 181.06386664256 171.015137125835 152.916870131127 136.126301331029 126.146081512382 120.268720218986 115.419343443639 113.284321715279 112.35043866043 111.122158756361 111.180899149541 113.26508192056 115.227771606943 118.289299743443 119.286182005466 114.767978298509 114.856953942482 117.290451377239 116.33253811341 109.616371802734 103.649402329066 102.369686607923 102.867047754998 104.036977798503 108.487843096118 109.021716923782 108.954665284679 110.054990904667 115.515154216001 107.923988601099 106.393082021107 106.939688810211 110.548475172527 121.75147177922 132.880442845285 123.015939517926 115.808465071365 121.913979726432 126.632869970056 129.352765695032 132.190562316334 129.802907624066 123.977808907376 123.175381068631 124.226987762727 119.370954791936 119.380023632589 119.950006257161 119.442450118105 109.42322532004 108.631955861179 110.829263471915 110.740129162786 113.193685729591 110.831369078254 109.698565596146 109.892135867792 108.511048351285 108.857827168667 109.985946629765 109.331454618632 108.793266161543 108.872878743618 109.223020281625 106.788430877158 105.406501326498 103.543501431156 103.038852622734 103.300889335468 102.412785013566 101.471261529879 99.6666169604387 99.46416646719 105.705506198468 111.026477933226 120.923081479258 123.000289910653 110.399532083636 107.27245329166 105.092488109954 102.578934044506 101.477881532027 100.031126249597 100.413054754521 100.594163294682 102.020904143366 101.843381317388 104.307885393795 104.117171051418 106.787186360576 107.893105664973 109.929522366303 108.239764795512 110.629344360237 108.855180436154 106.761627403666 102.205464065679 99.5250282075211 96.2907191191277 92.7777280693496 91.5815530489201 89.1527252556 88.3788106122935 87.5476063753122 87.2340237561779 87.3887642260097 87.2251902518075 85.5415511976508 88.2319001546123 86.9037558542434 84.3691060493041 83.4067158797901 82.8581383478821 85.3258685525458 82.9853259486483 82.253346707675 85.7084420969993 85.9306604485572 82.6397559858215 87.4234559130936 88.8025437912793 89.5681442705238 90.2410862864494 92.1533685540884 92.0342610173359 89.2259140609097 91.8911724741589 91.5016515088359 91.0057225710477 90.8764089144948 89.9175675543126 92.4660269629805 91.6383528309048 92.9229780613231 93.8319983679368 96.1410100918512 99.4806422748332 101.602871993027 103.32125888251 102.138895648106 105.905161912574 106.941146214288 110.222179502659 107.227383683047 108.846633955465 115.447437640227 119.810333324573 116.516669094474 116.881147149034 113.749227573497 110.593882361156 107.129338093341 100.461849470224 93.5249846808346 89.3483055597981 87.8924729876137 87.9401785245005 88.7056803121321 90.4355189283349 92.1123215030033 94.4532526485372 96.6720911782711 99.2491366193078 100.637984639806 102.015801182368 101.844047064384 101.382096477232 100.570076923005 99.0349752214191 97.0644963051006 95.0122826742203 92.2018796251146 90.1279575159377 90.1734668271772 91.3654222369933 92.6426615641988 93.9318928616034 95.0314916709251 95.7822303718143 96.1305466950326 96.5416305754998 96.423749262838 95.4979769543272 94.8436167321637 94.0586645228391 93.4252494183332 92.6860503104833 91.4862752096232 89.8128117974431 87.3280202580093 82.5270979443093 77.6600872501551 72.3357583667417 68.2568113048044 64.4442834600431 61.6346758378723 60.665361832271 60.8389039113624 61.3430922531881 61.5385027736204 61.6845188932998 61.4941551296474 61.3168165474899 61.9212618541708 61.7495996751007 61.4324066910109 61.5420911680319 61.7693636831633 62.3473499857153 63.2028443276185 63.1995607844094 63.9286947992806 64.1984677289316 64.9048989262336 64.9443831051218 64.9746737492622 65.0964923915329 64.9350235256127 64.5571427746599 65.7458965827509 67.5552476648154 68.8173089981385 70.6736142455002 73.1502453334251 76.1952850349199 80.3484858336493 87.2644534108245 85.8309442337844 87.0354632712734 89.2499102094569 96.8659275098317 97.8794270782262 101.084115436174 100.439414721651 99.6203743743374 100.398996531399 100.953951666952 94.7033160281329 89.8303692470461 89.3734975656117 92.8375361019813 96.6463480863128 99.1469799333211 100.435636652077 101.658359554267 102.304231469656 101.641178185938 97.4621013622602 105.306662099568 102.997737183645 97.33907392237 90.3037966229559 86.4795737479578 83.5727832120404 81.8052153156845 82.9742960905227 84.7818369631958 85.349818005703 86.1141141677593 87.2967617379292 88.2647179370894 88.8810943591452 88.8491415597238 88.5566824607483 90.4162485100881 92.7522289102794 93.4042518366264 96.254581885816 100.370447983921 98.9182724540511 97.678093847713 101.873217115553 103.462555895777 107.464662529283 110.58225283036 115.773959246076 117.194849489785 114.359615488712 113.608067943506 110.530014837015 107.584316708348 104.961039861765 104.526393891307 104.971030963116 103.965878436173 103.658863589588 104.100880059047 103.31779403332 103.256052387634 103.267169696634 103.202551159553 102.244281131063 100.42679443982 97.7528771757435 94.9239439772892 92.0681613683572 89.3382330065589 88.3094460825089 87.8561787732449 87.0910305815817 84.8200086450552 83.8906220323328 84.3829127281535 83.1573091741458 83.7204436790239 83.3655270432476 82.5026894388861 82.5677481986664 83.2697484242896 84.5733344704136 86.7300043314783 90.1044890893004 89.5116771283718 90.6708410645089 92.8658738467953 95.5678433300688 100.731378597112 101.115920951934 119.108452539884 109.437747230617 104.77293769704 105.213650798507 110.812989833505 114.365933327229 118.992347145433 125.46576573141 123.905078578023 120.840767349517 98.3530171415209 22.9770995090544 1.22816284918162 0.819459843543769 104.404139855759 107.667076046683 114.610725207532 117.871616287509 101.474689505069 93.3073013222833 106.268713007912 133.965886782869 141.499567822001 130.979584586627 117.038262896856 76.5031641958232 70.2406373365119 65.3821606510655 68.8206645856421 108.205182810433 82.4898866182787 105.974275260309 178.222489092 176.893793759152 132.812770241103 118.763687793019 98.5609350601005 92.943097807458 89.2507529147599 -9999 -9999 -9999 82.9744536606546 94.2581701534531 116.105661234168 149.969243023972 173.191046143642 162.434951527117 169.732601951996 170.574068900133 159.090883658028 153.389152870805 158.543672137813 160.718561293008 165.188975222378 174.415927974767 169.817540057861 -9999 -9999 -9999 -9999 -9999 -9999 -9999 -9999 -9999 -9999 -9999 -9999 -9999 -9999 -9999 -9999 -9999 -9999 -9999 -9999 -9999 -9999 -9999 -9999 -9999 -9999 -9999 -9999 -9999 -9999 -9999 -9999 -9999 -9999 -9999 -9999 -9999 -9999 -9999 -9999 -9999 -9999 -9999 -9999 -9999 -9999 -9999 -9999 -9999 -9999 -9999 -9999 -9999 -9999 -9999 -9999 -9999 -9999 -9999 -9999 -9999 -9999 -9999 -9999 -9999 -9999 -9999 -9999 -9999 -9999 -9999 -9999 -9999 -9999 -9999 -9999 -9999 -9999 -9999 -9999 -9999 -9999 -9999 -9999 -9999 -9999 -9999 -9999 -9999 -9999 -9999 -9999 -9999 -9999 -9999 -9999 -9999 -9999 -9999 -9999 -9999 -9999 -9999 -9999 -9999 -9999 -9999 -9999
-9999 -9999 -9999 -9999 -9999 -9999 -9999 -9999 -9999 -9999 -9999 -9999 -9999 -9999 -9999 -9999 -9999 -9999 -9999 -9999 -9999 -9999 -9999 -9999 -9999 -9999 -9999 -9999 -9999 -9999 -9999 -9999 -9999 -9999 -9999 -9999 -9999 -9999 -9999 -9999 -9999 -9999 -9999 -9999 -9999 -9999 -9999 -9999 -9999 -9999 -9999 -9999 176.147408922529 167.578405343133 154.959327585325 142.142009634269 133.997121550955 127.464788134335 122.629392436452 118.606821371127 116.224344242356 113.998495555122 114.059947618285 115.440281483211 119.351872785024 121.297191602357 122.026666304133 121.59773630609 118.394362335092 121.078221605995 119.505572638302 112.555900150601 110.029515350329 105.281658870496 105.569823606855 106.644137478858 108.252624964691 110.745978145116 109.414721319841 114.065740908076 120.945035070938 114.529147935956 110.950359116838 111.85957134197 109.383532427671 116.928904820091 145.129441710474 126.851297076285 121.485700675599 137.73207600396 130.607423581202 123.213415869198 130.267436691729 128.518698561059 124.698169585448 126.779604969998 124.863699634179 120.833310700785 121.153515505458 123.746818413289 120.018516213752 110.591422202282 111.037444532255 114.429749355451 116.55414345781 114.952258366063 111.957730297389 109.20145013911 108.396299767725 110.005626446104 111.957447735688 113.044276384173 111.909235602392 111.022297244408 109.928672785406 108.322610103347 107.517931468242 107.709800297629 107.029497832188 105.081818528737 106.036933552428 104.711749931807 104.012882881896 102.497387981757 103.086536094347 106.658101830944 113.061458869777 117.624147975448 113.14188011329 108.304364140879 105.893452073464 104.514956283117 102.687075274358 101.224318389206 101.465695916326 102.906610019579 102.853300717424 105.749521841442 107.254296398586 109.291398995633 108.350571592353 107.97148029394 107.146374508199 107.929523349757 111.218499186135 111.287348001875 114.186260440963 111.062289642934 107.03043378023 103.887923213898 100.426255661728 99.6936627484339 97.1671207190191 94.3639925688151 92.8543488875719 92.8570191983209 91.7901558145544 91.69496827517 90.0053195038599 90.0910401610579 89.0889708401484 87.2650051659346 85.799239129023 84.2433727949068 85.2634081500523 85.5076608378428 85.8454530023599 83.8555640882053 88.2866852486877 87.5541977603599 84.5730919356092 88.1338268639621 88.8340133272316 90.5247519068076 90.8272522618301 93.5768157114535 91.9022781511518 93.6643737138131 93.7964734736698 94.1119037746234 93.9820352827707 91.6019154457808 92.3975071305343 93.1961566841863 92.7256120932021 94.1963486209638 95.0206437242885 98.3092689869483 99.4977068401754 103.044318419658 106.665823923447 105.701262410502 107.909488018905 111.989161641779 116.318955807673 116.078083860982 116.2412393203 120.92124048999 125.692377423781 122.229789079904 122.85699305208 119.602300576022 116.511965550516 110.414959948571 102.684985897788 93.3516381826951 87.0468071335851 85.7481732265503 86.3773853966451 87.6197326142075 89.2427270736096 90.5344510789818 92.9609593578479 95.6391753234367 98.2564822891617 100.866981977669 102.952268443041 103.335017447822 103.206564242519 102.532703974169 100.959619543912 99.3490805117071 97.3863964215132 95.393366814667 93.6050669378564 93.2296345576078 94.4790979911262 95.6262592879972 96.4550241430426 98.0609733773424 98.1489865081597 98.330434149459 98.8965786154291 98.1713641893958 98.3439134679252 97.1142771182479 96.1617519441744 95.2256540603537 93.7130672080946 92.0044739282575 89.8596378605588 86.9023736748594 81.9767049544063 77.1117341503619 72.4048808463652 67.9336320308467 62.8384859121818 59.6110567589647 59.6765877120697 60.3888471848538 61.0698024413538 61.1577864906878 61.4070116795324 61.451275719508 61.7889680452132 61.8357467893116 61.8676863376941 62.0476718425483 62.0437840111496 62.6467511617129 63.3558280356933 64.5617438948419 64.8949966139513 65.5799244892298 65.8808859997493 66.6148416688688 66.7955873332248 67.3306650460028 67.1115454224039 67.4728203035762 67.0755444665065 68.6497156708207 70.7689107024793 72.0862763530036 72.2708090937003 73.6161190004505 76.8432581718391 82.0215015114784 85.8667796384971 85.7934842143061 84.5246123984799 86.9129061119678 89.3564933456836 94.8514478921049 95.0264152351149 97.5170073033182 99.3195018810024 99.3848938434708 96.7825881079607 89.3995184263567 84.9760972424977 85.5613862336166 91.3718689267242 95.8714039067185 96.5857278844183 99.0101731250335 100.607200263729 100.3441982692 91.3984892323813 84.3678010158841 104.515919283711 101.435551782622 96.8845146380475 91.8507718406891 86.9559186428476 84.2502901057648 82.8083361720159 83.4240791374112 85.0316012317686 86.1059784712985 86.6513649453228 87.405735145832 87.6322089275683 89.8407829721431 88.0095804044902 88.4593437557339 90.1321757400056 91.556401156125 92.719106636196 94.0044381117126 95.2862449167656 95.7693328196872 98.0177987870716 101.423133667976 105.00423408812 109.124327391701 112.913115711151 116.355660204831 115.458027824575 116.534713357377 119.224447338507 116.81549511188 112.286040930155 107.932027895745 108.052055071232 110.083361432444 107.747669373415 107.473002769499 107.444922899663 106.444178665139 106.240169773887 106.48299736735 106.142881280082 105.718916435262 104.582548203722 101.379664991662 97.8235734903977 95.1350616958204 92.752468942143 89.7583036539229 89.2766534959407 88.3103509334299 87.5254099589408 87.4168598302482 87.973837434845 87.8364639767103 87.612685695855 86.5867847915283 84.5259258134505 84.3221399254262 85.3145558098259 86.393703323925 87.4764159583751 88.9698823987639 89.8421254418024 90.3452127230449 91.8213191700387 93.5896761145688 101.339947889865 101.82346999862 112.465493899653 121.43176734049 125.813012976069 118.179796521067 119.4872858753 126.066282049176 127.08801573174 120.265438992376 126.667613546081 89.697153261918 31.1239959278158 28.0367633350538 14.74549500657 34.7228146401685 113.893809032886 111.85869184378 114.204134266037 118.418886960763 117.752309340487 83.7930577556407 76.3684250138072 119.256076781139 138.953839113549 131.66492092041 131.857339668989 96.4795436490428 96.1764349884512 84.569136102747 92.1956089317845 85.1709470331214 81.3934342255709 85.4431715616287 145.066671355734 126.748728363719 129.44522471998 152.33738864206 130.0923852424 126.405337870287 104.481356521376 89.7495579388641 83.3857946564008 -9999 83.1769905281248 92.1111457163345 115.858730334509 153.206186695603 167.336942153457 176.89171335566 170.650414576194 155.363479325458 152.577519584679 142.666052902941 142.439621655556 150.744115770947 166.301586198549 175.466347486667 -9999 -9999 -9999 -9999 -9999 -9999 -9999 -9999 -9999 -9999 -9999 -9999 -9999 -9999 -9999 -9999 -9999 -9999 -9999 -9999 -9999 -9999 -9999 -9999 -9999 -9999 -9999 -9999 -9999 -9999 -9999 -9999 -9999 -9999 -9999 -9999 -9999 -9999 -9999 -9999 -9999 -9999 -9999 -9999 -9999 -9999 -9999 -9999 -9999 -9999 -9999 -9999 -9999 -9999 -9999 -9999 -9999 -9999 -9999 -9999 -9999 -9999 -9999 -9999 -9999 -9999 -9999 -9999 -9999 -9999 -9999 -9999 -9999 -9999 -9999 -9999 -9999 -9999 -9999 -9999 -9999 -9999 -9999 -9999 -9999 -9999 -9999 -9999 -9999 -9999 -9999 -9999 -9999 -9999 -9999 -9999 -9999 -9999 -9999 -9999 -9999 -9999 -9999 -9999 -9999 -9999 -9999 -9999 -9999
-9999 -9999 -9999 -9999 -9999 -9999 -9999 -9999 -9999 -9999 -9999 -9999 -9999 -9999 -9999 -9999 -9999 -9999 -9999 -9999 -9999 -9999 -9999 -9999 -9999 -9999 -9999 -9999 -9999 -9999 -9999 -9999 -9999 -9999 -9999 -9999 -9999 -9999 -9999 -9999 -9999 -9999 -9999 -9999 -9999 -9999 -9999 -9999 -9999 -9999 -9999 -9999 170.848574442316 161.560157514484 151.22404784068 143.533749523917 137.323224291446 130.25160656857 127.551695756097 125.781984729208 122.460287125247 119.701452478951 117.398579636519 116.238386776087 121.064960987742 124.786988272538 127.13089914723 127.064690660277 124.919898272499 124.380747637865 123.321302171824 119.956924198197 115.262254711611 111.838955350631 110.494744245102 112.070852008148 113.925486705845 115.991292128359 115.247822813614 114.782175483335 119.640355828306 117.355706546873 115.361852685369 116.230124632386 111.11035095705 116.569469763466 151.955274189864 138.172183941976 131.137810998319 132.050114696571 133.9087326357 123.954261552674 125.424056155485 127.637682143471 123.89100686434 121.583780229218 124.038557676954 120.860318167833 123.174511418527 124.120890689819 116.586630867071 111.59011209249 113.629848194129 119.772932304375 117.805868971873 115.156543839833 114.407377128244 109.967741391222 110.445837827873 115.7533640201 117.58186418695 115.89055666019 114.889113290778 113.571046972009 111.730482751703 111.439178064948 112.005103902382 111.458868331561 109.571786667734 107.926369499371 107.803898962048 105.978862976119 107.442617179364 106.851165119955 105.793570134286 110.447460020891 118.578418873459 119.313590390753 111.229690910061 107.653015814739 105.067962858867 103.513639836898 102.113868833351 101.477206259767 102.269730882295 102.787320849107 102.859398829783 105.72687887054 110.388755241187 115.527165637783 114.034434954456 111.685661650188 111.569709372424 110.195759035376 109.408208674975 111.079406232417 112.74742653636 111.652622366959 110.212819039238 106.459456634797 103.695242154205 104.166923295785 102.61002533295 99.21257465192 97.9141445395291 96.2270882535829 93.5295644522398 93.0909977001999 93.1862789016929 93.4325730503512 91.7885647353652 89.7590902933088 89.3324681812164 88.7757184765524 87.8353929090147 87.4550393234109 86.7531393908585 84.6241526390481 89.4544764984959 89.2203371949484 85.288194091949 88.4773592207728 90.2462899234363 91.0357227716643 92.5647633822533 94.0461870569099 92.3010006967791 96.6620584093559 96.3521884419288 95.1882715983518 94.49897537797 93.5472153726595 96.2040867636426 97.5060725107362 97.3481289652416 99.8725235300978 99.2706977045789 100.075951040752 103.246449293163 105.483625088197 109.236810697706 110.185079226254 113.162703640659 115.454778936779 121.17956977656 123.480745801756 122.596943374079 126.527327193973 130.740048969099 128.035412155282 127.410665530655 124.632933629491 118.375925302522 113.118882710182 102.965018103336 93.5246056968709 87.0245968640453 85.6661864429523 86.3052859811625 87.3702256175968 88.1204857394927 89.6692154098154 91.6280143865882 94.2480830691366 98.2163816944775 101.969357421498 104.28431537534 104.846305521494 105.464951112113 105.235998489785 104.517968008677 103.040470209034 101.998610803334 99.9860309508155 98.3698420802273 98.3291789032497 99.0142795837648 99.7775554157333 100.515148076723 100.797888598817 101.147847184859 101.333247221975 101.321480704747 100.794958274222 100.523128229802 99.4897210493763 97.8342704630821 96.418928780931 95.0548256778604 92.7291679340873 90.4982154775989 87.0857591177517 82.4514347671399 77.9679072310902 73.2270316218189 67.9144409973251 63.6071609632936 60.6781967038385 60.7410950146677 61.1724864057067 61.6040789625622 61.8092918027687 62.3011430749148 62.3760998488511 62.5677378550396 62.5482261301438 62.6231754136751 62.8870232096065 63.2301374320889 63.850201449509 64.8810965367125 66.5436787545056 67.5401488903565 67.814164087205 68.4288840729462 68.7625960884269 68.8042825081247 69.4423446685524 69.3272570518873 71.4080621811716 70.5694640651883 71.8553393049242 73.1356845718017 75.5723300477885 74.6291829308413 76.1714561586008 77.4825874858688 79.7777809031162 82.4488462796786 83.8845492015701 83.4655409331772 85.4680511243248 87.2728907662144 92.6906173053697 93.5575714306862 97.8528780543916 100.030869991484 95.8987990437682 90.6330300231347 85.0072719632908 82.0242598721134 82.4953014568866 88.109503859163 92.6751527308178 95.4281404676004 98.0804062084692 99.5424699166102 98.6289261267107 82.2193282867629 86.8022656747043 104.151392802933 99.6277717750738 94.192332397498 90.7470356512836 88.3629030212226 85.7793145965843 84.6934165366051 84.2881013677692 85.6027168159947 85.9323251100483 86.7823418280389 87.4134459821047 88.7974648723565 89.1597539279529 88.3454313408795 89.7347074534831 90.7277405155283 91.1666409061423 93.5208280442924 94.6126783205981 95.2295392300675 96.558374908306 100.359516661186 102.096104788172 106.667621845695 110.855902998478 112.992724988054 114.033968249202 114.834232045503 119.145031155936 122.554276561028 122.030077856734 116.764414929512 111.843838772382 109.42996906976 110.440810152252 112.12165072462 112.546744888615 111.331014407405 110.012310539483 109.178031048657 108.460213610789 108.637696636972 107.965982799858 106.506929186422 104.122763003847 100.721695724362 98.335513477054 95.2164043793174 92.7417891539583 91.7000168493849 93.2065321705715 92.7164584868433 93.8161660557235 94.0432482451859 93.0063152334899 91.7022675921203 89.9982681808967 87.6709333732705 87.1426222057702 87.8478181442378 88.8907169271922 89.3291598272949 90.2763012665567 91.1126640452693 91.7062190154007 91.6159248252983 94.3060051689059 99.9249530358122 106.08728537464 104.075286193111 113.11986725149 123.913459939201 135.764757720625 133.065008013605 136.504173719213 135.361980411561 129.926737294705 124.000031426094 41.1450181153014 87.2641716227881 102.395239829641 73.4533085128498 111.929357842032 114.443819402124 115.5196249329 117.194181314743 118.801371199174 115.907016635887 58.4464432113312 46.8919439542312 128.411722984009 138.10886871459 138.047692185269 109.636669405145 107.545724041873 141.247061179368 97.0229753228321 81.2622347842534 73.3435945109476 78.7532819027515 82.5303552552102 101.0836458291 98.6821690933577 127.05342362669 152.192923776468 145.360799023883 144.864915972911 113.208343080493 86.3847785341018 84.0877570497811 86.5525308037337 -9999 90.5555213141211 106.839939022883 132.791016939049 141.86988301795 139.332237113394 136.183800804112 141.310296442543 139.217353242033 132.080465599194 135.601319639151 142.783101563239 -9999 -9999 -9999 -9999 -9999 -9999 -9999 -9999 -9999 -9999 -9999 -9999 -9999 -9999 -9999 -9999 -9999 -9999 -9999 -9999 -9999 -9999 -9999 -9999 -9999 -9999 -9999 -9999 -9999 -9999 -9999 -9999 -9999 -9999 -9999 -9999 -9999 -9999 -9999 -9999 -9999 -9999 -9999 -9999 -9999 -9999 -9999 -9999 -9999 -9999 -9999 -9999 -9999 -9999 -9999 -9999 -9999 -9999 -9999 -9999 -9999 -9999 -9999 -9999 -9999 -9999 -9999 -9999 -9999 -9999 -9999 -9999 -9999 -9999 -9999 -9999 -9999 -9999 -9999 -9999 -9999 -9999 -9999 -9999 -9999 -9999 -9999 -9999 -9999 -9999 -9999 -9999 -9999 -9999 -9999 -9999 -9999 -9999 -9999 -9999 -9999 -9999 -9999 -9999 -9999 -9999 -9999 -9999 -9999 -9999 -9999
-9999 -9999 -9999 -9999 -9999 -9999 -9999 -9999 -9999 -9999 -9999 -9999 -9999 -9999 -9999 -9999 -9999 -9999 -9999 -9999 -9999 -9999 -9999 -9999 -9999 -9999 -9999 -9999 -9999 -9999 -9999 -9999 -9999 -9999 -9999 -9999 -9999 -9999 -9999 -9999 -9999 -9999 -9999 -9999 -9999 -9999 -9999 -9999 -9999 -9999 -9999 -9999 167.736057912345 157.82602196508 147.813462640829 140.613461274136 137.08944446629 135.831688751944 135.8691346723 132.298676625131 129.64003463382 127.495114268453 123.650278967225 125.243615187739 127.396355952163 130.731337085163 132.620877990052 131.570553017722 132.340442945168 130.593913047874 128.079020790276 124.600615415472 118.77567603484 119.677006276458 114.196974889738 113.86442407621 112.15740176638 110.669014080079 116.448800416354 112.548401110177 114.551153859505 115.734964246233 119.048911236194 115.670781889275 113.386317994154 119.889680881352 155.904413276216 147.025325581006 134.133663294856 135.577804748292 138.772897540141 123.894052274613 123.405737138919 125.831008287301 126.950072415882 122.613102560651 117.921204764723 119.898863270994 119.988832458543 125.13872513423 122.428815586821 114.852515382135 118.94549461595 120.823005015231 122.602345988014 121.774363305325 117.772904550839 110.893003530694 114.982660772062 114.413551891454 113.532983675819 114.313045522149 115.379982884271 112.677553633391 110.730748904404 111.675631935755 112.991999088019 113.577564131932 113.505358665012 110.77778052846 111.609296517548 109.776380621222 109.353288311406 111.137081053688 109.574630038579 112.03249558211 121.857129735553 118.666068114825 110.057660227418 107.385819470839 105.037580015245 103.326046346266 102.452859011248 101.638264840978 102.639823288809 103.638177568471 103.078183604203 105.51966126325 108.369256774549 115.471124326415 114.197790234307 114.556078451224 112.762118999811 110.783100742639 112.711705174919 110.877497651754 109.163241283985 111.218429246815 112.348310862114 108.983493049716 106.312246115286 104.991554473674 103.212596967278 100.988867983699 98.9346977013296 98.1590375403939 98.5815771240182 98.5742535452944 97.2769883081732 94.9648198505244 93.6848673719441 94.5963944962665 92.8840567563467 91.3158257683142 91.217344381639 90.0659103871012 90.418289333258 87.8970334060358 91.3846606076068 91.0794682123866 86.755810250778 92.7505101143602 92.6218620698208 92.735949124222 93.0577521239761 93.6623645500811 96.6469666337255 98.0272715128541 98.3401498786495 96.1268988376809 96.3910746940098 98.5643474555723 100.183848865605 101.124029120853 100.177932964822 102.237313409167 103.956873314809 105.097601169804 105.353270800067 108.944509215227 112.817612910555 116.943657312998 118.831499064196 119.919019939648 124.084084980424 129.859377089062 127.622777637572 130.399266181742 133.609660129079 131.630932260623 129.414860416856 127.618564651265 121.412137710341 113.688348198921 104.385926651087 96.166108811214 91.1923513741345 89.2628352916315 88.2756716662769 88.075666850699 88.2921808658429 89.2943399963048 90.7890950539703 93.4382199889539 96.9502167768302 102.273337276627 105.337498419066 107.008722676337 108.348841195433 108.219187091226 108.566541943204 107.764171805648 106.396299246249 105.431972621348 104.555725412453 104.032356723618 104.273059112449 104.329850391977 104.507386101609 105.027457119324 104.878290875524 105.000650816239 104.38638657962 103.905609823091 102.356719831633 101.530121870187 100.175948713122 98.3381445366365 96.5314763684759 94.3114117951984 91.5145301611452 88.2177410699039 83.5940149215266 79.5393639243141 74.5023442388608 70.0799837135411 66.2561269062643 64.0039086727 62.7350027617288 62.8323301638665 62.5072339953085 63.235976086195 63.4347048166561 63.3937192670711 63.2172014657176 63.8149719606011 63.8138204839312 64.3409552887941 64.6446052870534 65.7060942473606 66.9157579603127 69.5067208677331 70.3332815029724 70.8038006655454 71.8142422885331 72.2028964115031 72.7415706258228 73.0861836616741 73.1135154995944 72.7410924000575 74.1248319336556 74.9927461103866 77.2820602327959 77.2266644113324 78.2005722662405 77.9942875068314 78.8790837722656 80.2533053719743 81.5242492584663 83.0054588313876 85.2454328314801 86.8518506986744 90.0043220046563 94.2023628346104 91.5241634380432 92.1123086798824 94.6838747700855 92.7745276224221 86.788891458257 83.738856212104 82.7450888054061 86.1252829442683 90.3339713183101 93.7263497056572 96.2340911951219 97.5971262037578 98.3348993457611 99.5969092661726 100.65517167457 101.598006216421 103.147883852478 100.478258081117 96.3936113887656 92.5396361545069 89.8579978490633 86.5915608853104 85.4762302010299 84.2549687687265 85.0559287270174 86.0779814050375 87.5401386217019 88.4182123305778 89.4859912932531 89.1128609959321 89.3459990018611 90.7063161426889 91.6236460015446 92.0326953547855 93.4215175593907 94.7458226242075 96.0292933005127 96.9107901635082 99.8436726722403 103.802221766892 108.48707807103 110.689702351724 112.696321564699 114.887962417446 115.25010325175 117.749427228924 120.340528944787 122.578471485127 119.017221027148 116.208682234216 115.084616204885 114.669797344578 115.426907483157 116.305261576593 114.575245900729 113.448404815718 112.417226413807 111.77403572891 110.516014152252 109.173345111902 108.050834237726 106.13088989518 103.576566970754 101.227320281047 98.2971546892302 96.0458195028565 96.8739580235765 98.2950651802327 97.6860259595342 98.5039450940274 100.409427140641 98.7226087923775 97.0577776941739 94.3423729622584 92.4606740614392 91.1541504707192 90.9771077908659 90.9758657644552 91.5051705873423 92.3401573920929 92.2184731632401 93.1593768702028 93.1175268641013 94.2184659734657 97.1497643225974 104.603632951949 114.672305929832 115.658785848696 124.96864632787 133.386414974372 137.699141229279 141.046090461784 139.799059057859 118.603355997354 43.0642801376457 38.8302490892591 114.940451669177 120.556198723195 118.543423675159 116.792828831113 116.570400360482 116.703003534227 110.721857579079 114.738886039314 106.7555317514 50.3962332392825 95.6957365868914 128.084835557499 134.976018838414 135.338123813039 99.448642712404 112.631560852702 131.29944845815 109.048056383149 94.2193371524491 84.7196385468542 95.6911472608835 105.831739889227 108.128579008288 99.1372147453279 136.949754798309 153.011594554607 153.313455246653 143.596172290028 122.038733944513 104.989774291611 94.1761685945929 90.1538534487259 -9999 93.903073572588 96.8761062788685 107.913258737826 117.006770954553 126.757696305546 122.644843602298 118.248344337069 116.502765012421 124.733433134517 131.896658021004 146.724083243337 -9999 -9999 -9999 -9999 -9999 -9999 -9999 -9999 -9999 -9999 -9999 -9999 -9999 -9999 -9999 -9999 -9999 -9999 -9999 -9999 -9999 -9999 -9999 -9999 -9999 -9999 -9999 -9999 -9999 -9999 -9999 -9999 -9999 -9999 -9999 -9999 -9999 -9999 -9999 -9999 -9999 -9999 -9999 -9999 -9999 -9999 -9999 -9999 -9999 197.561145123253 240.596601130941 194.775505130528 -9999 201.108244322316 193.839861544597 -9999 -9999 -9999 -9999 -9999 -9999 -9999 -9999 -9999 -9999 -9999 -9999 -9999 -9999 -9999 -9999 -9999 -9999 -9999 -9999 -9999 -9999 -9999 -9999 -9999 -9999 -9999 -9999 -9999 -9999 -9999 -9999 -9999 -9999 -9999 -9999 -9999 -9999 -9999 -9999 -9999 -9999 -9999 -9999 -9999 -9999 -9999 -9999 -9999 -9999 -9999 -9999 -9999 -9999 -9999 -9999
-9999 -9999 -9999 -9999 -9999 -9999 -9999 -9999 -9999 -9999 -9999 -9999 -9999 -9999 -9999 -9999 -9999 -9999 -9999 -9999 -9999 -9999 -9999 -9999 -9999 -9999 -9999 -9999 -9999 -9999 -9999 -9999 -9999 -9999 -9999 -9999 -9999 -9999 -9999 -9999 -9999 -9999 -9999 -9999 -9999 -9999 -9999 -9999 -9999 -9999 -9999 -9999 166.698023120112 156.420015254888 144.143354144673 136.135513225858 138.58886587902 140.510546201496 140.816685872469 140.306136465275 140.297401687342 138.963637088399 135.301057874195 135.3983707772 136.943830504505 138.196734444843 138.014729471622 139.731359275034 138.250135758555 136.631518450532 133.99250292548 130.131596348351 129.824794849825 120.253478185879 119.281205460858 124.050233933832 118.891886014561 112.946866783341 122.244944688327 117.198069972964 114.202094140423 116.530324675264 120.732387794918 118.854311567377 115.150372956067 119.471873880658 125.323165078378 131.87946361346 138.634301779241 144.6271946672 140.37614213591 127.016043866536 129.714658592309 123.725133874161 129.987147548523 123.323569725156 119.253322551561 117.381368886503 118.616248392083 126.717771835898 124.347168902096 122.788335392962 125.263108656876 126.505605026354 116.994943319931 117.647505086784 117.843945910825 115.216713842213 115.87303243745 114.577428331841 112.975729871358 112.63275206184 111.225993223767 111.653130571672 111.843082997456 112.573245954672 115.413942918797 119.359975760729 117.658669184294 115.7384443452 116.341469606677 113.489071766385 113.103084213445 114.177901801695 115.235005888428 118.684374078088 126.903408846366 120.782483508966 112.851928697637 107.911813464465 105.144451021719 104.353098766729 104.818861010763 101.662193691532 104.522850929452 105.143172261663 103.082823966864 104.901256867681 106.047541435949 109.360641329177 112.772904661081 115.667789975266 113.892980370748 109.711099232596 109.092017646526 110.153931744684 107.631640421236 113.293940568232 112.006929727154 108.85893311214 106.906462357376 104.549749896754 104.385728729931 103.645748697379 103.31169389149 103.842094996417 103.119273703781 102.542327104959 100.068878853106 98.3235372811774 99.6993662964074 98.936896330128 97.1135566745861 95.4897874728986 93.5737243683673 93.9567251316115 96.2291216787852 93.5599562111322 90.2469296661406 92.1995935352217 88.5918593613017 94.5371564598142 95.5342933603851 94.6772542754859 93.8160675676424 99.7301593235348 98.5407220167925 98.4166167470855 98.0229775764158 98.3595238010627 101.680581366295 104.477886072292 103.602584676 102.837301037702 103.169791288607 103.660048463758 105.983357322159 110.728853162758 110.383219853429 111.18542443827 116.075891348694 123.325675543726 121.740074054083 125.699228164376 126.086586047184 129.555640613349 132.007176458679 136.96591658859 135.954036272419 135.897907011338 132.763823507879 129.574281909959 124.158062239222 115.68540808454 107.738518822324 100.923198961352 96.2091600598941 93.0584573539889 91.2306435169779 90.4206571346585 90.0520220702753 89.5233664945247 89.8622929064329 92.3482007348107 96.5559980120318 101.516271358168 106.130854428961 109.011552983355 111.195174431222 112.402736166761 113.095823108003 112.381064017185 112.145406500185 111.19796755525 110.497495181272 109.699121348012 110.090689181272 109.655463639286 109.011519883881 108.955527397396 108.512782987065 108.179386913576 107.441272847217 106.467961518584 104.937139923541 103.930250900771 101.944416929568 100.653185182437 98.191895941036 96.1175544157093 92.940418077298 89.3919329250252 85.1296577997673 81.1651652496947 76.8682603820511 72.7003905678248 69.277269587613 67.0871427793344 65.7585370082678 64.8877478431392 65.1105386852955 64.8850993399251 65.3613957194695 65.3069443247305 65.0999548053455 65.3372360869329 66.1114055095547 66.6701627406769 67.0372582384466 68.6343552043725 70.4860065402113 72.7076721933448 74.0715919806232 74.6763301606314 75.5809277563801 76.3254227417316 76.376764247815 76.8942520869487 76.7331256516568 77.4581397478241 78.6002415381109 80.1269441125461 80.5912169390144 80.117339966114 80.8823206204126 79.7940354583205 81.1672874172528 81.8481878833105 83.1959940703292 84.3195712049814 88.7986355288105 90.600073383803 91.3857166891414 91.005179646664 91.0888247612194 89.0547349224147 87.0294036271999 87.6139184146532 85.9376715592872 84.9841614007608 89.4364510610847 92.1550177362031 92.3063030074842 95.0757100941886 97.4381778015115 97.6936656998743 98.3463822896447 99.3798419604725 99.6406174518123 99.9043844471658 99.7716523574503 98.587096225507 94.7923633409728 90.0964096837557 87.7296752432206 85.0276342696858 83.9110791153309 84.0016476603963 84.896663992894 86.3038019125826 90.1311162669487 88.6301367398703 90.754596275239 89.4966874807255 90.7324399984655 91.3230934538575 91.8928359672797 92.7345654547746 94.2889357230528 95.8932703249311 96.7813618940136 98.0276107841168 100.043925540806 103.053241290404 107.186970526773 112.924536893265 115.404005682048 116.070557736981 116.117375741725 120.598187210682 124.587727994943 125.376903484182 121.033988532666 118.863791118774 117.362859414742 117.768504038566 119.479927517876 122.076266269794 121.216432608698 120.630753099303 119.192373526645 116.660171427894 114.482670079158 112.256693625349 109.762830141064 107.92690194542 106.29599018706 103.996625783603 101.505563234627 98.9433060715317 99.0434993785077 101.271558624371 103.971217586544 104.98556020814 104.933517252901 104.199945599557 102.860395260251 100.37631514446 97.0071756295946 94.8080637498712 93.7885553334477 93.3229543490141 93.8166108317871 94.0495072750206 94.59922553628 95.3886091945422 95.8253277093716 96.9203200226633 100.857173252124 101.708991723288 107.349047813491 118.836843877772 128.695826640828 139.149966207373 145.684352581777 121.912168028811 116.896147645912 98.9026231233933 70.4961514189383 97.9196947107089 120.092135533306 119.463640260427 118.082519801685 118.667012529932 114.701923569422 108.051595146197 95.9114313425718 99.5366704681033 109.181686741538 52.0943792638901 109.567777625689 126.373568063777 136.814853208586 129.530874697914 102.01954066222 126.604208482844 124.894555617163 125.657497817133 133.552599945936 115.907096957153 127.116862328756 128.54446013474 124.71570353153 109.382940716084 139.473527056535 157.89535047708 162.217057945407 172.293641398822 157.335915174495 136.913217142743 125.230280304468 105.044258704548 98.1958664141336 96.8290115579544 -9999 -9999 104.378313951332 107.83229477504 111.345392417662 111.811691824492 -9999 -9999 -9999 -9999 -9999 -9999 -9999 -9999 -9999 -9999 -9999 -9999 -9999 -9999 -9999 -9999 -9999 -9999 -9999 -9999 -9999 -9999 -9999 -9999 -9999 -9999 -9999 -9999 -9999 -9999 -9999 -9999 -9999 -9999 -9999 -9999 -9999 -9999 -9999 -9999 -9999 -9999 -9999 -9999 -9999 -9999 -9999 -9999 -9999 -9999 -9999 -9999 225.645076960497 252.261657968578 254.582662617376 221.248341446472 257.955080067479 266.179111098853 245.729873082562 261.544776380929 200.43203756253 -9999 -9999 -9999 -9999 -9999 -9999 -9999 -9999 -9999 -9999 -9999 -9999 -9999 -9999 -9999 -9999 -9999 -9999 -9999 -9999 -9999 -9999 -9999 -9999 -9999 -9999 -9999 -9999 -9999 -9999 -9999 -9999 -9999 -9999 -9999 -9999 -9999 -9999 -9999 -9999 -9999 -9999 -9999 -9999 -9999 -9999 -9999 -9999 -9999 -9999 -9999 -9999 -9999 -9999
-9999 -9999 -9999 -9999 -9999 -9999 -9999 -9999 -9999 -9999 -9999 -9999 -9999 -9999 -9999 -9999 -9999 -9999 -9999 -9999 -9999 -9999 -9999 -9999 -9999 -9999 -9999 -9999 -9999 -9999 -9999 -9999 -9999 -9999 -9999 -9999 -9999 -9999 -9999 -9999 -9999 -9999 -9999 -9999 -9999 -9999 -9999 -9999 -9999 -9999 -9999 -9999 168.86170549918 160.892122783987 149.879250381841 144.87474385699 146.397754434153 150.50219931054 152.670582342068 151.594321618743 150.305387783553 148.22791683699 146.647852681454 144.94692484946 144.83530204632 143.389741079419 146.171470409209 148.944441234957 146.604790719489 142.396815575021 137.352060172054 136.652013854928 132.450268737286 124.120814329744 123.948916100557 129.831057273224 125.071261022617 127.99924754115 130.113184205805 131.537919439451 139.244377817418 140.373106211712 129.708406465461 129.827008185805 123.33831448743 122.47314739293 121.533715070875 126.777834462404 149.513047382299 151.338623319611 131.277675979449 129.50559496173 138.844799426621 134.4735282536 135.629289377756 125.198169073507 116.552352692988 117.079864690413 117.593652422433 127.547481037395 130.854517607035 123.237881729958 123.224935019685 119.348503731932 111.606993323473 116.724207039003 119.387306324697 118.372682351198 117.714006216351 115.655848984684 115.449852885885 115.632957010867 114.931347060169 112.371953254157 113.944343242044 113.437114587625 115.631844705807 120.408855988717 122.553299144892 124.562566068831 121.67976449936 119.183951110186 117.713363000899 122.496039439845 124.593149558889 128.567718145822 130.306542844467 124.30985130369 114.464032339313 109.819151963891 106.185871167589 105.623964230185 107.431441081292 104.965451448394 104.99420387477 102.64582468326 102.45757382118 103.028926402776 104.172957945963 108.821203373136 114.422954254525 115.039516907273 115.326201722598 110.328679730789 108.156906466039 109.757770001585 108.789646370067 112.184540985045 112.367075863847 110.48270045125 107.316273451756 108.142961133532 106.462761756463 107.979627730753 107.74428800764 106.838311318921 105.809232122959 103.811965434355 104.322522097992 104.721105979475 103.460011960962 101.766718754612 99.7955904236404 97.2673416400805 98.9137819634079 98.1100578225264 97.9539286149132 97.4716810767924 96.111040613556 92.3217011507753 90.9493247618746 94.9163481739342 98.5150191709655 97.4910057685004 96.0927657534568 101.552467622155 100.496926179061 99.5761932920279 101.090056197025 103.287413588111 104.072356205162 105.260868237905 107.581725014981 110.770600495502 108.353259475336 108.59055974953 112.576108881155 113.398268079507 116.001742201761 119.644390038559 120.429063749806 125.895544391311 127.911483158838 127.827095080787 131.214582583264 131.870939884531 133.541985655971 137.13163687508 137.033213679119 137.932668089266 137.701428938547 133.687712911219 126.98244721764 120.625491544771 113.609595410564 106.580010243464 101.075866776627 97.1612671712032 94.5831916000939 93.2327613849093 92.0495284496506 91.3470990594251 90.7669806065153 91.7773166718268 97.0625101402325 102.705084269463 108.031714207929 111.634467431185 114.580620214753 116.829323676456 117.443253155264 117.586727721617 116.756375340533 116.88365640393 116.052988714542 115.386127867957 115.101937651876 114.931464713736 114.094179458073 112.923382750334 112.379424364361 112.074554484004 110.946707462303 109.629062118223 108.339203361733 106.733445673629 104.503762780909 102.179420166691 100.201671540227 97.9486772588349 94.4845777809504 91.4201507835439 87.4703363646868 83.8133337853086 79.6550856114606 76.1408804946395 72.9881064136684 70.2148361455695 68.8909686303829 67.8445715691228 67.0897722323171 67.3535698264018 67.0609282783618 67.2355805635011 67.3307789255674 67.1354097270026 67.9361218182994 69.0164511805258 70.4443048577655 72.1329428761461 74.1533693913517 76.7976309158142 77.5025484999085 79.8078502323241 79.3523205745376 80.4521240631685 82.3270441964683 80.8733662276656 81.0951477696215 82.4651703124402 86.8944533192381 84.6255544371946 83.245958826639 83.5281965720768 83.7944407749494 83.2772931640675 83.4566121201569 83.9571492472087 86.2850266929037 88.1006298781589 89.4692220622946 91.0384545966984 91.2991773547828 88.4421356840272 90.4348560415052 92.824220682565 92.5779858539182 86.0883654029576 86.5098785962392 84.8104799744423 89.864709463368 91.1209395601319 91.6265357845136 97.4030290610653 98.6467852161467 98.6931682140723 99.3487109848927 98.9988072730772 97.5631662654373 97.0663868912177 96.4712192639785 94.6182912982219 91.4887902222491 87.7668946454657 85.1238721178542 83.7367190727643 83.3241876450506 83.5338185523209 85.3160160982068 86.6405668979903 87.3008686214581 88.5914165557395 91.2454994222676 90.3450825366606 91.3165181754475 92.5510405034934 92.5783896017735 93.3713023923251 95.4241958421268 97.0132727254678 97.889040622947 98.2241994807046 101.030154190505 104.03814811695 106.768085027195 111.63569841249 115.767762617753 116.841812800081 117.831180594502 121.429997124435 126.602529694168 127.242838913613 124.357095091154 123.108385565094 122.895946092831 124.015680859119 130.176609406708 140.89033483208 128.721735552631 129.988700850442 126.46015787638 122.759951854203 119.360304503993 116.54520179415 113.296586768934 109.744145883291 108.53914002697 106.587268362405 104.913154212031 102.687449137706 101.892261596284 103.623601507534 106.457294200036 106.687450741314 107.192591935321 106.627671364563 105.864459422168 103.62468671977 100.110628593386 97.4138143192709 96.4536018920442 96.1532532520807 96.0972013281524 96.462075857496 96.9654504547473 98.6757073037793 99.7558315008624 102.940228875747 107.491130873845 122.941346752594 127.34385529608 115.376640246298 129.640968505735 137.211212454436 146.799835264336 116.450423344093 130.125592659098 128.255626160144 97.8681832105462 99.23391233721 118.327672472649 110.070343488124 117.650567032885 118.459280387744 105.152213260084 91.663361301603 72.0908307226873 53.4341090652422 102.020644098955 70.3720079940844 120.853386378961 127.372093473115 135.219390386429 134.170839941781 125.999829567615 127.424688710985 123.081819335574 140.878188996724 155.646460464222 155.313669436426 142.127119349398 132.451348984107 145.694746948101 158.574771995693 154.660142003228 150.523448725117 166.374695347551 177.099186233386 169.111220329547 160.329135520051 163.135883304089 140.321709007063 112.506940271038 102.18492780804 -9999 -9999 -9999 -9999 -9999 -9999 -9999 -9999 -9999 -9999 -9999 -9999 -9999 -9999 -9999 -9999 -9999 -9999 -9999 -9999 -9999 -9999 -9999 -9999 -9999 -9999 -9999 -9999 -9999 -9999 -9999 -9999 -9999 -9999 -9999 -9999 -9999 -9999 -9999 -9999 -9999 -9999 -9999 -9999 -9999 -9999 -9999 -9999 -9999 -9999 -9999 -9999 -9999 -9999 -9999 -9999 -9999 -9999 -9999 247.695888788353 249.427655610798 240.726771247633 265.265331973725 242.827329529078 244.282558233859 256.514292474781 -9999 -9999 -9999 -9999 -9999 -9999 -9999 -9999 -9999 -9999 -9999 -9999 -9999 -9999 -9999 -9999 -9999 -9999 -9999 -9999 -9999 -9999 -9999 -9999 -9999 -9999 -9999 -9999 -9999 -9999 -9999 -9999 -9999 -9999 -9999 -9999 -9999 -9999 -9999 -9999 -9999 -9999 -9999 -9999 -9999 -9999 -9999 -9999 -9999 -9999 -9999 -9999 -9999 -9999 -9999
-9999 -9999 -9999 -9999 -9999 -9999 -9999 -9999 -9999 -9999 -9999 -9999 -9999 -9999 -9999 -9999 -9999 -9999 -9999 -9999 -9999 -9999 -9999 -9999 -9999 -9999 -9999 -9999 -9999 -9999 -9999 -9999 -9999 -9999 -9999 -9999 -9999 -9999 -9999 -9999 -9999 -9999 -9999 -9999 -9999 -9999 -9999 -9999 -9999 -9999 -9999 -9999 -9999 163.241456037603 159.277243400038 155.136375332599 157.520610018992 159.67438526785 161.824890268889 164.958883670497 166.053042150739 164.223855101998 161.772338986799 156.089252078929 151.611761241633 150.992437986902 153.965746522938 155.202295002461 152.160071063062 145.600896802185 139.825800649792 135.8575254015 132.182390627469 127.959903520475 128.811189420264 135.934052274796 138.745369941802 153.207280718517 175.809576379473 152.358010221961 132.764421077667 154.608404501702 139.774431402382 149.214396365427 148.809133180604 145.512117947334 123.585981832527 125.419632155384 152.304883116866 153.291983263606 130.72345918668 127.099328835154 136.842060271557 132.305159246341 129.86690873631 127.221624665765 115.702989707298 111.926025217841 109.943684484235 114.513490970293 127.234131668776 114.907879832785 113.456775529234 111.862765862089 113.388443906165 118.038778034808 119.5078658745 120.895486376838 119.312944665716 119.383466150009 117.588991921716 119.093465174261 116.605975597544 114.416287318622 113.78923208107 118.133389720152 117.750529993858 115.778241735704 119.069467878432 121.035262613376 125.800092751638 126.28096947983 124.877298299596 124.822457223296 122.417665834129 126.610903301646 131.216520576796 122.68269971863 113.585144886558 110.66571032678 107.018670640966 109.908700850716 109.659202207654 109.597058578009 108.340429463454 104.48275338188 102.514197768663 103.133963400424 102.875382377441 108.87851362483 115.819014584922 115.867363765527 116.791557413102 113.452567906218 110.892114259676 110.584587464811 109.972528175544 111.625980150511 113.636599838311 113.295538718955 111.176704125647 110.233991246947 111.155548496642 111.625062798049 113.123662040767 110.876050736015 108.581560438108 108.698900907311 109.438012879859 107.305007995485 106.308468648642 104.643915253049 103.001767821978 103.81659647454 102.220784897476 102.201288827741 102.512465664034 99.5813771448062 99.2005148818111 99.672980597921 95.9622384587648 94.5374830234523 99.2159199291167 98.1903368518154 97.6552005545699 106.140837912684 102.544968817375 102.244607783623 104.509440671751 105.714108636523 106.548030409808 108.898028367218 111.43121352898 108.291162634627 109.859748112943 113.034439555775 115.300559847874 119.654699379493 121.73845506198 123.921366728211 129.033488481601 130.117860766457 131.278334602571 133.537247411215 134.774492912499 136.269420577164 137.750703103909 139.614217927672 140.228660572304 140.048887455503 139.89345222521 136.780053189453 132.279544104585 125.830719058451 120.221907778547 112.334852740009 106.897144776643 102.474821687051 99.0803297511707 97.1005843756783 95.3284626481457 94.0313416464425 93.509245717835 95.228073628278 99.9287833972969 105.364078120875 110.708763317265 114.902177947059 119.257606271222 120.689525666605 122.487010366794 122.957508879989 123.010082256941 122.134764739664 121.431117615522 120.425838485293 120.073785548899 119.942748975423 119.402820803003 118.252459161036 117.417924337192 115.925768041777 114.761338665912 112.902212500218 110.766453548615 108.792523612265 106.637866060854 104.317197208964 102.069732732289 99.3154637651725 97.0514326908644 94.0304494465867 90.6514096119797 86.2898195369861 82.6550510064733 79.2043590181775 76.6906007516686 74.3202820172515 72.132011107713 70.9020331303687 70.0666556574226 69.3964437423915 69.5735940744324 69.4524151414502 69.507234676345 69.5048968377629 70.3425894195648 71.0262596498227 72.7006871134873 75.2023448169497 77.4783960116432 78.9680410698152 81.290331289774 85.0086368803049 85.1232567096366 87.9539614563364 101.027581200112 86.6862985670994 85.8505416340895 87.725576068969 86.8111341249521 85.718694360587 85.1182326801368 85.0198177709805 85.4607204529376 86.3666754888967 86.9876040983355 89.2836237266478 90.7156397844067 89.566055531051 90.0302413656028 92.5177417622838 88.1462559345336 87.8027776266098 90.8834610779786 91.4478628993874 91.1608346457513 87.9904364858959 88.3094864495382 87.5025818409295 89.5012876447418 92.1294495069891 98.372407355266 101.173879218215 100.903674033378 100.969994814828 98.8892543604916 97.4910913807302 96.4076598780182 94.7101277957256 93.1114474193401 90.5406933513154 88.723666285418 86.0914412609011 83.2409979674701 83.1736313703102 82.6843954346017 83.9380698506773 85.4174043400174 87.2439842521366 88.5787135383137 89.6918207969661 90.3957008316299 91.7956644786989 92.6556614848412 93.2359740552903 93.7164940456928 95.8690662923877 96.9455615969971 97.4098991628327 98.9565893001242 98.9690866652634 102.676344732825 104.767721360944 109.044409868695 110.838854944278 113.122996344796 114.687294641 119.05986014066 127.246090156637 131.93956086373 131.125487341873 129.517224209255 128.927865713192 131.302230829692 129.415849853853 127.386671131655 132.351622911239 142.457839766183 151.217231739566 140.65898229621 129.774245704546 125.387047229369 121.047328140712 116.575800079115 112.781186452463 110.597328055457 109.081366420245 108.03921187686 106.769601973523 105.612602121287 106.571547924691 107.548039175763 108.162461282274 109.541353991625 108.640151562914 106.556449210845 104.265355234775 101.22358754298 99.079238589047 98.5001590820187 99.153141710223 98.7372565991726 99.5058811318595 100.760641383168 103.256045144043 104.519603183594 111.018559814863 120.043322674539 140.011933578902 143.458519238213 137.130561675877 138.804318020493 146.662255339291 139.360865935124 130.191301856667 136.413293329351 134.87462480945 119.880252476853 68.1718597294329 74.4667495183731 92.1294594960508 106.512313543643 117.024177437389 109.421895722668 94.2563407643159 91.4885432328705 60.0857699320578 62.1714315528883 88.6364795802972 121.413457520288 127.831087677078 137.596112240995 135.953535178888 136.677042214954 137.735966629113 135.118187512929 135.390822101522 147.232511597794 151.940572120694 153.26352560532 150.286529466719 135.071375814041 149.501080543411 128.416829200976 143.817149194773 152.225029608155 151.785068237453 174.857940626301 180.235306799695 183.224773485871 170.292649436629 130.379230994305 109.252540093886 -9999 -9999 -9999 -9999 -9999 -9999 -9999 -9999 -9999 -9999 -9999 -9999 -9999 -9999 -9999 -9999 -9999 -9999 -9999 -9999 -9999 -9999 -9999 -9999 -9999 -9999 -9999 -9999 -9999 -9999 -9999 -9999 -9999 -9999 -9999 -9999 -9999 -9999 -9999 -9999 -9999 -9999 -9999 -9999 -9999 -9999 -9999 -9999 -9999 -9999 -9999 209.187418705631 210.725898149314 213.578049788921 -9999 -9999 -9999 209.68160879089 -9999 -9999 195.10787278808 196.418951896301 194.08163027581 191.820413552425 -9999 -9999 -9999 -9999 -9999 -9999 -9999 -9999 -9999 -9999 -9999 -9999 -9999 -9999 -9999 -9999 -9999 -9999 -9999 -9999 -9999 -9999 -9999 -9999 -9999 -9999 -9999 -9999 -9999 -9999 -9999 -9999 -9999 -9999 -9999 -9999 -9999 -9999 -9999 -9999 -9999 -9999 -9999 -9999 -9999 -9999 -9999 -9999 -9999 -9999 -9999 -9999 -9999 -9999 -9999 -9999 -9999
-9999 -9999 -9999 -9999 -9999 -9999 -9999 -9999 -9999 -9999 -9999 -9999 -9999 -9999 -9999 -9999 -9999 -9999 -9999 -9999 -9999 -9999 -9999 -9999 -9999 -9999 -9999 -9999 -9999 -9999 -9999 -9999 -9999 -9999 -9999 -9999 -9999 -9999 -9999 -9999 -9999 -9999 -9999 -9999 -9999 -9999 -9999 -9999 -9999 -9999 -9999 -9999 -9999 -9999 169.296717409374 169.340975528896 170.642711934394 174.012100272889 176.658016407109 179.604236506658 179.101367362701 178.589945876445 175.740162458699 168.63202346489 161.222761675962 157.716398103863 157.198676342765 156.294780183671 152.230237403512 146.2896340652 142.626675940829 142.311742568505 133.839332904401 129.88415033767 133.613666243272 141.431690884637 150.903800530478 190.645653535598 205.240594631045 222.002175329239 151.785350826708 149.986425580369 161.029338568755 166.916298036188 160.948313994739 163.866020296503 137.021391689452 134.666907615673 156.507993677418 135.423418672673 133.408786820294 138.258100900328 132.062856004326 130.781649715141 134.518343510863 130.623331011423 118.82283372883 111.16803573831 109.136678971415 108.081762529879 109.877521749435 112.295121017618 113.545236465345 113.299435887719 116.407740609444 119.750796642023 121.307084980145 120.862094337644 122.163375080907 122.910712921803 119.526210305394 120.064133390803 119.389189792107 116.58604838058 116.685063853516 116.18302907162 121.459011929257 120.701731999886 115.962376736713 117.906731981194 118.460247714948 120.250924779518 120.309339323557 119.732193823402 117.598393158412 120.974323433676 124.624559265429 115.362124585666 113.222154964821 109.084303343885 111.43769147627 116.417722010041 113.433129015704 114.570417465039 109.911209748032 106.076338658133 105.419960730767 105.23293860948 104.839407835087 109.367747061017 116.070770985453 114.509380517995 115.445367680969 116.329631651605 116.848450247562 116.060897237726 113.969061441899 113.241210077528 114.081101888275 113.529892548852 113.870431824056 117.358245691589 116.644884926375 115.600168878451 116.267227939459 114.729476885318 113.197416883704 110.885686661368 107.784159907652 108.252150208005 107.640449245809 108.352340926811 107.895793951819 106.312943594098 108.881973829292 108.084424075667 105.164904781844 103.932914843743 106.103651776831 101.732566469265 99.879722490284 98.5130256797263 96.8083670985396 102.154512100408 101.283253199778 107.863267278782 106.740833216331 103.456199364735 109.658697930412 111.028930723813 114.327353388623 114.405925880904 110.962535907633 112.036235821332 114.499667758927 115.408117779678 118.939760306786 121.405987023065 123.482582942734 125.395904418503 130.883406124169 135.452041678683 138.785156933312 140.1805539119 142.124629072023 140.586291793938 143.521322671188 145.606123949697 145.99722772037 146.895515459344 144.519524373069 140.041230873771 134.563808729894 131.185074193933 125.105313482962 119.397991074161 111.911928957438 107.446976553375 103.582152667577 101.529053945036 99.3303254399579 98.1862361657601 98.1530237307737 100.12529869614 104.056364620054 109.238760061525 114.487540174418 119.893965235779 123.470844770531 126.901602368996 128.104891206747 128.191967993117 128.017264432889 127.343533535212 127.125084926305 126.102593559762 125.376683192031 124.903094275023 123.984866200103 122.635185907728 121.560647691953 119.810137076846 117.821871103879 115.76514837194 113.541157852711 110.984241045547 108.763494618123 106.614606839514 104.43123802885 102.075800354211 99.1790586742598 96.3696265563295 94.3704949455154 90.2597461366369 86.1519683732393 82.7543880224307 79.7513196690656 77.524848155881 75.7267100914891 74.5299525507389 72.8458784820363 72.6928701491205 72.3645782951848 72.3698106938328 71.9479651095281 72.1023793317793 72.8519652893775 74.0500120976146 75.2590491412258 77.842831100618 79.8108080801736 85.2552535440098 89.8122170843006 91.6210629547437 89.9696774795374 95.8367774728082 111.547007531773 94.101261671079 91.38023908343 91.9830075775093 88.7199350070377 88.3084613207969 86.6651203217154 86.6169853249624 87.2647757319897 88.2327376447164 89.2142301342118 90.2274494997106 91.4484078026176 89.6020780722872 90.3273896662254 88.4592435910682 87.3911876088886 89.5838121648403 91.6958858998292 90.8198483366315 89.7452087367742 89.3566021734449 89.0486413057088 90.5602012404968 93.2071202621873 96.8398912978599 101.237824913258 103.415532323827 103.245839048071 101.226492825278 98.1047502160097 95.6951009213603 95.121997742542 92.711409903784 90.1550263933871 86.9231971936667 83.2659130194381 82.8632676353658 81.8169404249962 82.3033965037899 82.9190245547878 84.0092221700062 86.5613002775631 88.6619930588872 89.9258692330908 91.0994636362201 92.4749770222053 92.9283891517223 93.4539990686934 93.8872419180236 95.6648650150779 96.9431791931852 97.8413386577492 98.5010397866188 99.718923416052 100.341680243722 103.500974890018 106.831155623171 111.009746111999 110.237390827787 112.066125022953 116.165385236934 123.696157350487 136.136420508149 138.904398512508 136.309238733258 135.677508651246 135.2963593841 139.810838413266 135.886174480506 132.818132021208 137.042030774189 144.398816643743 168.850315552339 155.577137617095 147.6733246222 135.110129838434 126.568490936503 119.773901585587 116.38171406707 113.663962391512 112.835037858824 111.684278485317 110.524870069253 109.483296601855 110.113446730635 110.573705716289 110.720231601279 111.924072450183 112.175662979219 109.094184359216 104.725339892397 101.536063690804 99.6201079265784 99.8590437044533 102.029336633059 102.593374863873 103.350914973401 104.636406373234 108.602607145633 114.648893924324 116.035917744237 123.740720311763 137.617813345435 145.657073616511 140.57447803577 146.738572261372 123.4482212363 103.448802336954 127.30135882879 131.369844306412 129.764061897262 124.706865753355 109.901762155852 97.4239170178977 71.2363910427655 76.836319924746 110.2558623033 114.139440950284 102.779648295859 93.0008976649601 30.3206044698811 7.48702281215089 34.6529169581467 110.511464901897 128.173075829549 140.753307293478 140.30641587593 144.482467721571 146.888111432548 141.867408030648 129.224512444428 127.101077571162 128.787579376496 142.447905397313 144.459182634768 153.32247166453 149.816727277656 142.550447161769 154.64911240512 127.476281937345 143.638213153514 179.356097576817 181.274481001736 184.141500554552 162.049323641975 122.186244624877 113.395738311139 -9999 -9999 -9999 -9999 -9999 -9999 -9999 -9999 -9999 -9999 -9999 -9999 -9999 -9999 -9999 -9999 -9999 -9999 -9999 -9999 -9999 -9999 -9999 -9999 -9999 -9999 -9999 -9999 -9999 -9999 -9999 -9999 -9999 -9999 -9999 -9999 -9999 -9999 -9999 -9999 -9999 -9999 -9999 -9999 -9999 -9999 -9999 -9999 -9999 -9999 -9999 -9999 232.334817326119 253.257119312296 -9999 -9999 198.90501867681 247.818463405745 220.691852548855 -9999 -9999 -9999 -9999 -9999 -9999 -9999 -9999 -9999 -9999 -9999 -9999 -9999 -9999 -9999 -9999 -9999 -9999 -9999 -9999 -9999 -9999 -9999 -9999 -9999 -9999 -9999 -9999 -9999 -9999 -9999 -9999 -9999 -9999 -9999 -9999 -9999 -9999 -9999 -9999 -9999 -9999 -9999 -9999 -9999 -9999 -9999 -9999 -9999 -9999 -9999 -9999 -9999 -9999 -9999 -9999 -9999 -9999 -9999 -9999 -9999 -9999
-9999 -9999 -9999 -9999 -9999 -9999 -9999 -9999 -9999 -9999 -9999 -9999 -9999 -9999 -9999 -9999 -9999 -9999 -9999 -9999 -9999 -9999 -9999 -9999 -9999 -9999 -9999 -9999 -9999 -9999 -9999 -9999 -9999 -9999 -9999 -9999 -9999 -9999 -9999 -9999 -9999 -9999 -9999 -9999 -9999 -9999 -9999 -9999 -9999 -9999 -9999 -9999 -9999 -9999 -9999 180.78042653185 182.537790415514 185.510402460454 190.506951021301 192.955634549223 192.504773615344 192.565229774693 192.15917325362 186.649776899943 177.36036732684 169.784545302933 163.223384399958 156.775377429247 153.030026743652 148.484591291067 143.522259088708 149.606538616402 136.828072371788 131.944630756761 135.351298026692 147.57711841437 149.92778509729 178.875864074174 207.133829515153 208.198544149913 168.918357684461 171.698297611816 157.817803334608 174.941996663214 167.587400622208 156.973213243577 166.304707636393 155.768184987811 156.614134080959 136.548448411655 137.692878340951 142.741493558165 138.16672085686 133.825033614293 138.838167241264 126.645089382225 109.141350251311 107.49406686346 108.61585481663 108.294603404015 108.812451415765 110.694731859758 110.495367128017 113.853439763656 118.236341292174 121.552410630245 122.584065300999 123.536166356971 126.518766784776 124.905409477105 123.223002752267 123.386442621179 124.175940221047 121.016176788767 116.813035698884 118.260240683853 119.153741414279 127.171296382844 121.545044905976 118.426086486639 117.650419330485 117.534542228737 118.78520865383 120.259725499906 120.05526357296 123.912486360285 121.210186366652 111.586380404468 112.255752270797 111.187609810554 119.472903850563 113.420276398202 119.351167290367 116.259975461696 112.113857738054 109.896115285283 109.698402483661 110.516586243615 110.246174140475 114.721095968773 119.634995967977 118.963743242558 117.119045638556 120.261112732349 121.683669105892 122.319100702625 118.792214370625 115.084114110989 114.789502130794 115.242551234875 118.482209526143 119.124854308949 118.926154367989 115.921937738336 117.388717232341 118.055081313829 116.202852916115 111.880580978459 108.885592443669 106.229114729593 105.251055933719 107.460116280304 107.214669196306 111.609973801563 112.043962215761 110.803870647407 110.251471961267 107.761196410778 107.569567239266 105.442725998682 102.731737199764 100.300218687241 99.0875001241136 101.16909669668 102.585948616564 108.949784060539 110.040934599676 107.584460803979 112.258535935525 117.609902217571 118.817387805496 122.174990117495 121.348617446034 121.157035365248 125.100413501194 125.206295579839 126.837987652614 129.328551708677 132.823292347921 131.97701865218 136.724184136401 140.707213414389 145.467371614807 147.63904541696 149.426723944628 148.192130198164 147.936816702796 150.023387186144 149.814817251882 151.193494066318 147.775450556112 142.193701095432 137.95551690908 132.53241194087 129.732589047764 122.835702023804 116.808774145333 113.208349893557 109.178428981795 106.361654027698 104.069551364476 102.940875954444 102.640939573615 104.38516203951 108.427317717601 113.441782234617 119.022055753763 123.776121623341 128.811137463422 131.456003159809 133.063872171321 133.685071940381 132.81512522101 132.55131472386 132.366412813178 131.070332774597 129.776542401104 128.877655590287 127.841810963203 127.182252719091 126.057679768874 123.726473943388 121.706481451577 118.751692469424 116.355321615933 113.284597889249 110.601864614267 107.817280983934 106.269590849093 103.567255011635 101.534438246079 99.0631947617593 96.7436729010356 93.1372692260252 89.1852195017027 85.8246546806073 82.9094297857685 81.0664633102115 79.6631592380955 77.5436973314437 76.1258837549854 75.489180770569 75.1518227574463 75.3766506530557 74.7412409378105 74.5345592664953 75.3199924711227 76.6017867449869 78.1807923007467 80.07426233779 82.0834972164587 85.8467032523597 100.517962738166 97.4781947802186 97.3456531148138 105.630463852351 102.999478766594 98.5393777186408 94.2660570139783 93.8109707051929 91.4775116575442 89.8314273465958 89.8729816218126 90.7046052170626 90.847719601254 91.0844305487574 89.6663532913811 89.4771635554276 90.9275902639273 90.8823432013948 90.8015406629902 88.8183137530366 89.0669994534302 90.2020288854801 90.6544173291187 90.7185664694002 92.276674631091 95.6263291793541 93.9966455123068 94.4116270793378 96.4039529652428 98.9612904394632 102.848030111359 104.941068074665 102.827489102884 99.8511615400651 97.7755980678707 95.0503864005261 92.9815608505276 91.4796780127066 88.3542139127302 85.2785373444168 82.5686945398215 81.2968569681874 81.3614234023768 81.8937808373692 83.2801791972601 84.8871759761008 87.5171688806686 89.3243113671961 91.5514428139725 92.685253074262 94.1020935638523 94.3780191172622 94.9662579793924 95.8841236494073 96.9050624398101 97.879249391379 98.4963607425533 99.467964163094 100.512272912783 101.357200423229 106.365412936952 109.487729208125 110.730291662596 109.939110218148 114.547701873526 119.278085619829 126.070136589419 141.683052377583 142.81567957915 141.198281227387 142.141691905038 141.563518091364 144.300875197213 143.080774186015 139.73773901137 139.263589763373 154.639244035582 170.054752740417 171.103375319698 162.164792908877 143.426113339351 130.176697265253 123.793032518607 119.815609263421 117.15285411253 115.486395622917 115.230426096057 114.591186076449 113.803240025159 113.854952370776 114.409523355976 114.406888502227 114.89636770542 115.697244546615 111.269307772522 106.698005168928 101.839568861509 99.7291272287257 101.837241095245 105.043628047956 108.398863769183 109.184041646577 108.782567374206 113.843070422942 117.587783417247 120.883227891578 125.791009923865 134.798646657762 139.851376596818 137.77218693224 146.559677033879 116.772195977316 95.9120145427668 118.220749708591 119.472260428824 122.140659357749 121.198903320102 110.322764803256 82.713684557663 65.3744354661423 61.9361859136517 76.9962215139078 97.6112767235765 91.8346597061194 97.5757204612171 62.1808387058905 18.6716292810537 17.0718676691644 94.7972558357454 124.385036271578 142.728503543137 144.437292746333 146.296028957214 149.40564570164 146.930616740247 140.889805756867 127.643609141844 123.048109196173 126.69323042695 133.202217165234 138.323903092326 132.128740140319 152.104246099861 167.359962272508 159.255127533031 161.717479173145 177.014792335175 177.361590048685 182.060597238501 162.663959744788 117.087744448947 117.90900519126 -9999 -9999 -9999 -9999 -9999 -9999 -9999 -9999 -9999 -9999 -9999 -9999 -9999 -9999 -9999 -9999 -9999 -9999 -9999 -9999 -9999 -9999 -9999 -9999 -9999 -9999 -9999 -9999 -9999 -9999 -9999 -9999 -9999 -9999 -9999 -9999 -9999 -9999 -9999 -9999 -9999 -9999 163.712729636678 179.391044205326 202.816591422468 221.394170800885 220.45238812885 -9999 -9999 -9999 -9999 -9999 -9999 -9999 -9999 -9999 -9999 -9999 -9999 -9999 -9999 -9999 -9999 -9999 -9999 -9999 -9999 -9999 -9999 -9999 -9999 -9999 -9999 -9999 -9999 -9999 -9999 -9999 -9999 -9999 -9999 -9999 -9999 -9999 -9999 -9999 -9999 -9999 -9999 -9999 -9999 -9999 -9999 -9999 -9999 -9999 -9999 -9999 -9999 -9999 -9999 -9999 -9999 -9999 -9999 -9999 -9999 -9999 -9999 -9999 -9999 -9999 -9999 -9999 -9999 -9999 -9999 -9999 -9999 -9999 -9999
-9999 -9999 -9999 -9999 -9999 -9999 -9999 -9999 -9999 -9999 -9999 -9999 -9999 -9999 -9999 -9999 -9999 -9999 -9999 -9999 -9999 -9999 -9999 -9999 -9999 -9999 -9999 -9999 -9999 -9999 -9999 -9999 -9999 -9999 -9999 -9999 -9999 -9999 -9999 -9999 -9999 -9999 -9999 -9999 -9999 -9999 -9999 -9999 -9999 -9999 -9999 -9999 -9999 -9999 -9999 -9999 190.393417878933 195.053161360628 197.966654760495 201.992418173048 204.888072364023 210.951579454272 214.146557729513 204.731190278146 189.870568089055 176.533716997287 164.30479266438 155.045379296316 151.868783515093 148.63177064439 146.617470077404 151.568243328615 146.984483333864 137.896989455604 135.701126604974 142.713196143427 147.445939199464 177.153160665641 189.505832732131 199.130005199267 199.631668762179 184.935814185335 173.871789695744 164.279566520215 165.089953871139 168.095574914953 165.368049490103 163.841956936686 141.40133278539 151.682726312379 138.857734930013 131.283189395422 132.147282055783 137.713050052237 125.172494928865 113.514493725337 107.521793842952 106.229146600494 108.365646200383 108.138193284027 108.786967108239 108.525686547569 111.356027243478 114.017466298459 119.019863322677 123.96467282508 125.799081881627 127.242204405888 128.599847456347 126.631857712092 126.95569373989 125.021114928654 122.317104799384 121.845975310168 118.900120276159 120.474468388042 120.803615461814 121.088733630964 121.55125702098 118.981383882707 119.048740715932 119.249598938656 122.126489028975 126.482516734336 120.294450668941 124.180434633389 115.094337735352 113.162181210415 112.470900304575 118.512944348774 116.20087822132 113.361850745193 114.000770300874 115.862199714221 114.73975097634 113.423859061267 111.90353414973 111.852851735571 113.619839777616 117.782843797631 121.115570158954 123.865451180735 122.109279875062 121.935717276983 123.522629631736 126.613853429628 125.847275901367 120.536842179589 117.120493497108 118.368254363998 116.939238075388 116.008297374352 115.826995547387 118.376062628827 117.011287095003 117.139830476318 118.66847785314 112.354350079212 110.349143503089 108.428838029668 105.859783445061 106.724194537949 107.84211024042 113.58161037611 107.42462892855 108.835049053198 111.963296991105 113.704408233748 113.030686477566 110.159930940966 106.43483851829 106.783169445595 106.482927409616 104.522598644663 103.100034169543 107.301391108808 111.671858338705 113.655284259125 113.907661348572 114.60922737498 119.041928041057 119.791838137028 122.297754174063 127.025425527286 133.695749515672 133.309419023563 134.913234830323 136.168866408397 138.471384133694 138.541272849638 143.079816362279 147.494760583458 149.716928050734 153.803352008639 153.809384748476 156.256257055785 155.256198617294 153.851685571086 155.453757570988 152.860787923043 148.73484855451 144.235625011385 140.127569527954 135.670038941834 130.638549097837 126.289316720107 122.995248889668 118.198329151805 115.530819333041 113.296008164531 108.937089721221 107.857877897481 107.814832849049 108.559750505263 112.056846768645 117.881446532481 123.445480138616 128.72341946447 133.502460906169 136.718355726499 138.002781277555 138.676290700274 137.716461935476 137.569977051942 135.840621953796 134.99509629809 134.244354982236 133.081011177773 131.583084617671 130.932457376897 129.66550797739 128.144029636544 125.788678208576 121.981684727758 118.852795518619 115.284097567249 113.252015018956 110.42811122673 107.882959741341 105.674157749327 102.934081432799 100.56160156702 98.3852247126946 95.1682223222775 91.9838796825211 89.3209057581678 86.6180508886819 85.5285150060565 83.8377001845168 82.2248223219217 80.2975354473871 78.9168349964355 78.4592577971579 78.1076204831603 78.2089470754837 77.6609341672211 78.5389369006176 79.0645341364578 80.6360016259076 82.5735400195528 86.157045161586 88.892843735584 96.6750169651677 101.731724378831 104.901000161587 102.157107636904 100.61218595332 101.538974366996 97.0339325738424 94.3890900106461 93.2560498662568 91.8668036795582 92.0061118504296 93.0529546769591 92.3547168692224 94.6673934668323 92.151529023213 90.698937087993 91.76239419725 91.696882317688 91.5117022334519 90.3665943819771 90.8133664378043 91.2280585723336 91.9646733877188 93.6842281740795 98.4426904003865 98.074773715705 97.9168496395245 98.2562330243683 100.095601443015 102.628922157467 105.082833741362 105.56635813338 102.476310954978 99.000680242119 96.7067996919939 94.5462984014561 91.7874738814692 90.1581301860396 87.8265065238038 85.8873341354396 83.9704600008377 82.9074704996501 82.534578299102 82.3955337036391 83.1469936318151 85.7673145427678 88.1309661743812 90.7529054094609 92.8546651000074 94.9352906674559 95.7369514055204 96.2477307391274 96.573642756966 97.1948744835096 98.3703430047989 98.3084694319277 98.8643088679066 99.7964750629264 101.514738272552 102.882695257738 106.686470117283 108.247682581597 108.243018663195 111.067310995004 114.57343028012 119.79301260207 126.451292820478 140.444731590264 142.727783706178 142.488332742446 142.636847062338 143.514134822254 148.710338331073 153.855357025524 148.317095060429 144.465297279151 150.145038435356 154.805451297464 155.566569268843 145.776187377915 134.28503022833 128.729368836159 124.384479540654 121.396095090627 118.586665589454 117.744676139183 118.164694727717 117.601230158648 117.2114424129 116.950680861551 116.919699734265 117.796791022777 118.394615607508 119.862735678747 116.608901482331 110.535366714329 104.651815719095 102.737787341372 106.951835995972 108.368028806496 112.850974803584 116.638222746803 115.789952609214 116.47029165069 121.096206544472 127.937799220908 136.494352788676 142.284521924635 146.308323103265 141.167104906386 146.860797268657 133.600008086028 115.241755035762 108.297998168257 111.262395010203 116.649595676744 107.246280742756 98.8391696046513 82.7054891427809 36.8962911012423 7.80557504797462 24.198894358495 60.7225149111586 49.5456268527447 55.5833758642039 8.90930692979463 8.32609634072142 9.56911346736123 73.929004959256 121.492928546071 143.608685157304 146.380467426931 147.837148453388 154.110117431347 152.81257279715 150.367151342036 132.693402299596 123.960128164913 123.891565250568 129.630338124347 154.755044933897 159.787188020241 133.64231691563 157.107813245316 150.340164410418 127.614518535601 173.848485269677 163.845584577486 126.720143781766 148.068113597996 113.431525743727 -9999 -9999 -9999 -9999 -9999 -9999 -9999 -9999 -9999 -9999 -9999 -9999 -9999 -9999 -9999 -9999 -9999 -9999 -9999 -9999 -9999 -9999 -9999 -9999 -9999 -9999 -9999 -9999 -9999 -9999 -9999 -9999 -9999 -9999 -9999 -9999 -9999 -9999 -9999 -9999 -9999 -9999 152.050367034894 168.175465066684 183.434557398369 198.157108323962 225.423963475237 226.022410480132 -9999 -9999 -9999 -9999 -9999 -9999 -9999 -9999 -9999 -9999 -9999 -9999 -9999 -9999 -9999 -9999 -9999 -9999 -9999 -9999 -9999 -9999 -9999 -9999 -9999 -9999 -9999 -9999 -9999 -9999 -9999 -9999 -9999 -9999 -9999 -9999 -9999 -9999 -9999 -9999 -9999 -9999 -9999 -9999 -9999 -9999 -9999 -9999 -9999 -9999 -9999 -9999 -9999 -9999 -9999 -9999 -9999 -9999 -9999 -9999 -9999 -9999 -9999 -9999 -9999 -9999 -9999 -9999 -9999 -9999 -9999 -9999 -9999 -9999
-9999 -9999 -9999 -9999 -9999 -9999 -9999 -9999 -9999 -9999 -9999 -9999 -9999 -9999 -9999 -9999 -9999 -9999 -9999 -9999 -9999 -9999 -9999 -9999 -9999 -9999 -9999 -9999 -9999 -9999 -9999 -9999 -9999 -9999 -9999 -9999 -9999 -9999 -9999 -9999 -9999 -9999 -9999 -9999 -9999 -9999 -9999 -9999 -9999 -9999 -9999 -9999 -9999 -9999 205.804128851445 205.321439360588 208.330354392856 207.62115857866 208.225869647429 207.479534505347 210.465808533054 222.150244633591 232.583638620344 223.091491102397 197.59965620075 176.027407114235 159.916229250388 154.28105811255 148.465543220198 147.610185239776 150.638160592845 153.523423792641 157.414494037802 138.368245686427 143.984776734262 183.562510933769 173.786287583652 192.503773235637 195.023385024725 191.98265529002 191.214254549558 188.153166274046 180.556203372454 179.974409306442 182.120156270104 173.03588330268 148.345112935049 138.773204281112 143.265569774585 140.4981972879 132.813996972862 128.215176611011 126.250018384166 125.308243092971 120.75346322063 112.974466742084 108.832638164981 104.168109427835 103.317119839518 104.808559032681 106.467943269332 110.535271859473 112.812532383136 115.127082449689 120.249389939794 125.810845029448 128.971071454173 131.236746234456 130.547210723185 129.951140615079 128.586978725358 126.001750267687 122.600968821773 119.629130092534 122.898688156078 121.295797036709 127.398933085365 128.179662321369 125.961892336165 120.385980416413 120.975164200935 120.430688222352 121.451206530325 121.827528997057 122.930965179852 124.211361339812 115.44084692765 113.863755846377 116.704536356365 120.416815152632 117.602981373809 119.053242682874 120.965785715836 116.633973201712 116.108141601573 116.275587592603 115.688611954518 117.688028241207 120.707548296 123.614213560957 123.842017266146 127.161617613075 129.094495983042 129.092767319641 126.496415005353 128.280039659619 129.413829228854 126.736945701804 120.284665767414 118.493556684679 119.113054882773 115.655272359607 117.799205500703 122.553073137814 117.900618287469 117.642054267074 116.586111695183 112.318268078417 110.356797465196 112.064441571079 110.203696886043 108.062935618121 110.200847692089 109.36476918795 108.125492557461 112.5713622711 116.818611607037 117.917299016113 116.070370629567 114.13711594058 110.906526161041 114.139842421867 111.809767753668 112.187365168647 111.596891572093 108.53852862077 109.197774961504 112.172231461991 115.667986649379 120.667311481484 121.083175644996 126.393373129723 129.52927343545 132.61698109465 140.802545224833 139.640258616783 139.069452469959 141.35638585591 141.675716046526 142.746736186349 144.007136208487 150.846690914848 154.939938587217 159.8890030293 161.168428953313 159.152268417821 159.882839885345 159.821168172699 156.651147248374 154.863117297053 152.664202731344 151.449757773087 147.670733163203 141.695897911246 139.383314762404 134.740355057038 130.167792027407 124.702864778377 121.932134395128 117.100175711013 114.692685227508 113.955680634574 112.990038165035 114.36614600159 118.265955149427 123.534289796178 127.552400970471 134.162974328423 138.44165400783 141.01057764174 142.275829508641 142.226535683577 139.214923105887 138.1448901213 139.715315984508 139.591766681445 138.054724534011 137.179006050867 135.303464470319 134.778845015796 133.409075254149 131.326622655935 129.315574976495 126.054453959598 121.689748085192 118.195841515682 115.3717051047 112.663353985652 110.19874580265 107.361221601323 104.853365018821 102.113904789843 99.7314898880897 97.4655881886888 94.6011687283539 92.3296158245451 89.9824481970675 88.7215696146626 87.1454146493053 85.395008624033 84.0185037602735 82.8778569101321 82.0608066380133 81.2435490849407 80.7460796149027 80.5124847284936 80.4544924030707 81.2632264555168 83.9539251956425 84.6860329282683 88.6741261898134 92.8563136861985 97.9116333698061 100.32480244438 101.769967291236 101.361942673848 99.1858810735094 102.276147179359 100.8731008409 96.089546074931 96.3096984790792 94.2712427075539 93.6694925148634 94.4436168143447 94.2009058502934 93.9797371607419 93.3859596345085 93.1259733071872 93.2715582689748 93.4146750432578 92.8848900587147 92.2972350103248 91.6991864603148 91.8618811107945 92.2738158849849 93.2508313962403 94.7665325351297 97.4110329073597 102.187890029385 102.360909882545 101.816562676658 101.517978135823 103.156990574758 104.480378951062 102.480353694166 98.3199047459884 95.9547242519939 93.6983355277559 91.3889839940869 89.5429808331617 87.7780785405351 86.7847599647305 84.1107252249567 82.675134147205 81.5883745748884 83.0592739257571 84.841231155064 86.9837132607871 89.4123636953357 92.1361599658206 94.4292923087393 97.167900262725 97.5725729598051 98.0801504627037 97.8481631349332 98.4501677178346 99.0286079456883 98.7122932184107 99.1484330313866 100.086214957328 102.133017403404 104.008745390834 106.812852405504 108.98825364081 112.404324400335 113.724468546183 113.670410778277 117.899449396025 125.890059019957 129.645879414488 132.283328714181 135.609405605562 135.161105979247 139.51706182129 148.052451895138 159.758441185869 153.88078873348 149.065515411605 151.249452181269 144.072145895873 140.843318139717 141.110437625843 136.811279640065 130.146986780654 125.497089261249 121.461812010924 119.597436829881 118.831653141066 119.253150993787 118.71560512128 117.581405604637 118.77473235606 119.116361535563 119.550873294846 119.252469120726 120.87422836094 123.364545117193 119.579852039737 111.223730737716 107.632888205693 109.174708791952 112.011013063349 117.509820556023 123.373021824437 127.116058301464 124.265721576515 131.522765681701 137.504557002647 142.10915336042 147.52038810256 148.260399137618 147.084790636679 146.195479613856 101.544545679966 84.5076966655858 101.924594547518 104.574306434071 114.225620593405 98.7566825061144 69.0350752005814 54.3125556345778 53.8241599421116 27.4397775511553 71.7329295593874 86.6511395083199 98.1729597711438 47.9631603537439 37.282423401148 51.7352593812603 48.316221962448 52.1059198126067 123.438287947556 142.991598237138 148.214363523963 149.863909544981 151.628630350798 151.522590226301 148.826487180492 133.344865619673 135.186335535387 126.650352204986 124.277481639161 125.649563335706 171.81140541903 118.331688096668 149.919582362207 128.875047684159 105.35881354345 138.801324392131 146.159055085974 161.674692097675 132.830141516462 118.21341486116 119.316196264156 -9999 -9999 -9999 -9999 -9999 -9999 -9999 -9999 -9999 -9999 -9999 -9999 -9999 -9999 -9999 -9999 -9999 -9999 -9999 -9999 -9999 -9999 -9999 -9999 -9999 -9999 -9999 -9999 -9999 -9999 -9999 -9999 -9999 -9999 -9999 -9999 -9999 -9999 122.440622879987 155.981551493109 178.180948792876 190.594234009624 197.207413185291 205.324908142837 212.414923636341 218.149332240242 223.673029323181 -9999 -9999 -9999 -9999 -9999 -9999 -9999 -9999 -9999 -9999 -9999 -9999 -9999 -9999 -9999 -9999 -9999 -9999 -9999 -9999 -9999 -9999 -9999 -9999 -9999 -9999 -9999 -9999 -9999 -9999 -9999 -9999 -9999 -9999 -9999 -9999 -9999 -9999 -9999 -9999 -9999 -9999 -9999 -9999 -9999 -9999 -9999 -9999 -9999 -9999 -9999 -9999 -9999 -9999 -9999 -9999 -9999 -9999 -9999 -9999 -9999 -9999 -9999 -9999 -9999 -9999 -9999 -9999 -9999 -9999 -9999 -9999 -9999 -9999
-9999 -9999 -9999 -9999 -9999 -9999 -9999 -9999 -9999 -9999 -9999 -9999 -9999 -9999 -9999 -9999 -9999 -9999 -9999 -9999 -9999 -9999 -9999 -9999 -9999 -9999 -9999 -9999 -9999 -9999 -9999 -9999 -9999 -9999 -9999 -9999 -9999 -9999 -9999 -9999 -9999 -9999 -9999 -9999 -9999 -9999 -9999 -9999 -9999 -9999 -9999 -9999 -9999 -9999 -9999 208.022806658613 211.846141369279 214.223742257505 213.915039437759 208.939105889555 211.483663364743 220.74219766258 231.426687211051 216.35933530615 189.46185359055 166.092932420879 151.399168626544 149.736121623803 148.80159746584 145.326762231374 150.355422895543 157.417565813225 167.604163258176 148.910345477862 156.23794967024 194.495062198307 194.828678021569 192.465040481513 178.004165381342 180.067021473254 187.612449154739 189.058163941156 187.610366548755 185.209052465808 179.849399599159 167.022071027797 157.671465655862 152.844076014047 151.991036312258 132.303501001721 127.487831350718 126.2885428017 124.011619988099 121.864172651012 118.171865258606 112.764470477088 106.883626385118 101.437551902814 100.580448508334 104.028149672511 107.440941533021 110.309464761034 114.432916013898 116.02798600826 120.600923385694 126.739668560581 129.590978632985 132.824689276808 133.700964129982 131.973305704884 132.003365745256 129.83493065747 125.973161859569 122.534722555242 123.209275965875 125.804569884299 132.400167417368 135.611506808166 129.817293013048 124.934468809146 130.320872182898 128.721065097711 125.846470069086 126.966097343699 122.90660958224 121.754570909443 116.155396819633 118.997845066489 125.329148406186 122.760980029725 122.524503137975 124.119693502379 123.141893697437 121.147202890739 123.178137120917 120.526405772155 121.186924584883 121.401136398784 122.591678936436 126.356047265716 127.021132868489 128.981973742717 131.159366073628 132.81063193237 133.924140739107 131.089114086291 131.157775588639 131.929476825827 128.408158317784 122.01138507833 120.623196561726 118.41653934491 121.0229333498 125.882233725214 122.251550288064 115.961988045685 116.552247121788 113.951010437264 111.223955680939 110.886084128683 112.863585337499 107.779771425166 109.374214452272 110.583774277901 110.830373099668 123.174803055785 120.182391294586 122.303524284897 120.444119584089 115.780570374291 114.336800594891 121.360219196177 118.052448069919 116.816194298364 118.468002564682 118.438865890471 117.414568880304 117.489669317993 116.965193274886 124.347305680894 125.135930728969 129.204870746215 130.703677902447 136.425585964008 143.673397123421 144.217497088883 145.583350035587 148.07822338961 151.270911767706 148.91209850536 150.660203688236 154.330017006935 156.906269880088 160.920723707733 161.15687522906 164.639198190431 163.637588791595 163.20633337114 162.850126727522 163.468430362538 163.038948812916 159.357396097059 154.559746575281 147.960417862458 147.654399093558 144.615178632591 137.811235446377 130.799428987497 125.938479247944 123.504004145767 120.793223934371 120.048011293102 118.620646925638 122.013008093941 125.147739876752 129.16484833586 131.269242949301 136.229558670411 141.358602637648 143.675617265833 144.43305511671 142.130581970872 138.697291885079 140.964278470171 143.433523847024 142.657271460327 142.569436510743 141.172621548531 139.388291170778 138.112460825897 136.77117167318 135.159764511972 132.711473178476 129.895867370974 126.085068262012 121.845953947532 118.113324521727 114.737292103157 111.812263397571 108.572557636242 105.831281841651 103.572000897168 101.6322199726 99.1455755390367 96.8073052254603 94.6631634709932 93.3062507113372 91.9317442226436 90.4615936848373 88.3055889708617 86.4523787720968 85.8675213349852 85.1374640654263 84.6375719280221 83.2796949290967 83.0408406082815 83.0665461635735 83.3719389872215 84.8142374437608 86.7990757316907 88.7465426625832 94.4354651846856 102.838549738561 100.398436806483 100.418900506984 99.9430324855265 99.5010468648102 103.276438425556 105.584357079527 98.9903297999503 97.5365241430077 96.2672761170328 95.4349046306412 95.6428163784208 95.3905801969289 95.365244390272 95.8319070599816 95.528386346897 95.2603583936499 95.0155097074281 94.5462082447272 94.1350124434979 93.3921049316332 93.1401752721605 93.6289063065695 94.1654728903578 94.9306851839239 97.8958674447145 100.104555259739 100.165612360914 99.7148796610805 100.441177932127 101.551967052736 101.250840170703 99.3567802456724 97.8298640623412 95.1766454282602 92.8329201283647 91.3389500309473 89.3452977996418 88.9267331859573 87.2383901650437 84.9926141793763 83.0741719260006 82.6431642816407 83.850701038782 85.8960497617144 88.6434990364857 90.8858268304929 93.150755068187 95.9296995632944 98.468452161967 99.2816782904711 99.5933976060295 99.1193453894235 99.4411453063922 99.9371212156149 99.6189172157061 100.051260949845 101.424045017949 103.27317452349 105.311304746468 107.930309227054 115.193261717065 114.212449832387 113.260786333303 111.853160262036 118.322758620317 125.469992692546 126.310009078161 127.096681851032 126.335619658175 128.109445514185 133.965062333482 142.840564246044 155.424391134277 158.018308113371 153.227519090618 148.554707568807 142.699595859058 137.62683279916 134.43110775941 134.219455550056 130.376838134263 125.535865388704 121.779962642732 119.718015525434 119.864694683308 120.495820470493 119.881327724363 118.996746767505 120.374282328894 121.000439494738 120.774303480971 122.281934108058 125.719416990881 139.348006938146 133.620097258645 119.849882082145 113.641917862548 112.212683406329 115.313599913915 120.088093044469 136.634527045294 140.87968760942 133.8686970041 140.467022890761 143.746936993464 147.855109512259 141.853458056159 121.350649834916 148.366501341579 146.490022944796 110.770232834084 82.1099792746537 90.1802155158101 86.7973081947374 87.4956203596729 109.982872089264 95.3584733784933 63.2726032764891 77.3223617628397 56.3817873783785 86.1284494456501 115.718673586492 106.216790244964 82.9641769540022 85.599039369614 75.7098829243079 60.8027520821835 69.9031985033904 108.063906703207 128.9740293144 150.117366581669 152.715705294328 149.630262126798 143.442670661767 139.698475328961 131.226658562788 151.884312158864 153.884501782766 124.904714778587 119.964355503673 142.969877488653 149.381887848572 107.751464862033 117.724244723114 142.193850205331 164.987048612694 166.407981398583 171.461929885546 153.175989536205 128.735542995717 120.560007976476 -9999 -9999 -9999 -9999 -9999 -9999 -9999 -9999 -9999 -9999 -9999 -9999 -9999 -9999 -9999 -9999 -9999 -9999 -9999 -9999 -9999 -9999 -9999 -9999 -9999 -9999 -9999 -9999 -9999 -9999 -9999 -9999 -9999 -9999 -9999 125.911739140657 161.055251259979 168.959418470527 148.278087336883 146.662131615924 161.28376565432 174.198835628563 191.336364544228 190.126791745236 201.466667448548 189.468636190417 -9999 -9999 -9999 -9999 -9999 -9999 -9999 -9999 -9999 -9999 -9999 -9999 -9999 -9999 -9999 -9999 -9999 -9999 -9999 -9999 -9999 -9999 -9999 -9999 -9999 -9999 -9999 -9999 -9999 -9999 -9999 -9999 -9999 -9999 -9999 -9999 -9999 -9999 -9999 -9999 -9999 -9999 -9999 -9999 -9999 -9999 -9999 -9999 -9999 -9999 -9999 -9999 -9999 -9999 -9999 -9999 -9999 -9999 -9999 -9999 -9999 -9999 -9999 -9999 -9999 -9999 -9999 -9999 -9999 -9999 -9999 -9999 -9999 -9999 -9999
-9999 -9999 -9999 -9999 -9999 -9999 -9999 -9999 -9999 -9999 -9999 -9999 -9999 -9999 -9999 -9999 -9999 -9999 -9999 -9999 -9999 -9999 -9999 -9999 -9999 -9999 -9999 -9999 -9999 -9999 -9999 -9999 -9999 -9999 -9999 -9999 -9999 -9999 -9999 -9999 -9999 -9999 -9999 -9999 -9999 -9999 -9999 -9999 -9999 -9999 -9999 -9999 -9999 -9999 211.414709552644 214.930227809078 216.094945286684 220.21869236014 218.327732048793 215.133085225011 204.572096119046 206.973046597192 217.146256945127 195.941954613608 168.313522720012 149.769900618439 144.293253845214 137.187143810923 141.122609197019 142.269183155117 145.326064729415 157.200427062385 168.135020726312 150.825685971931 166.920532092822 192.587511630358 192.673034958228 192.331104114839 177.217548526096 173.410354324882 187.244094960767 185.09369415991 184.120492234802 180.911065103455 166.315901880375 155.730885068887 152.198586569132 147.027868996475 131.298522147002 127.134713474126 126.302139380561 128.119917063725 127.505155871451 124.539235754396 120.578353618046 116.491786791737 111.602176641531 106.860738177091 105.609635749599 108.257457366039 110.124796155164 113.017177520395 114.929253225749 117.333412753798 122.236317857548 127.443886275422 129.773960559997 132.718748300244 135.692806965266 134.528659753935 135.155618912282 130.879806339279 128.457832216616 125.534272850885 123.629827713399 124.759338684992 133.634367671924 137.575466895046 134.358293494326 136.297440259414 142.463281845976 140.428473148749 136.495571337693 133.120728234773 129.395107687083 130.67599076033 131.223814510716 136.422508283695 127.656648840709 123.135749234094 124.141425671748 126.512525240217 125.528917019579 124.79804699997 129.201728157455 123.224494047502 122.353947154621 125.24547629222 127.198739615329 130.513717682355 129.68673662959 130.493775281068 132.503983320705 134.867224413593 138.688577586785 140.995889145325 139.142383839156 132.084898264976 129.390833080598 128.14632906067 123.821895490132 122.007918464578 125.378729611179 130.181406854243 126.870051834602 120.521051863948 115.962986414362 119.328929378962 115.436427226964 111.247394299458 110.086133001945 112.348690210599 116.385359355229 118.689358935379 125.048235682766 126.127187082739 127.356676954674 126.082565964034 120.981939868823 119.227162082481 119.169861630644 125.450619111687 122.609306438358 126.318084846378 124.740571301565 122.833988545967 125.217739677891 124.86964700398 120.174482204648 122.812338580342 125.635689774581 130.56367853777 136.641517680995 140.793673155186 143.882885499162 143.583522582122 148.57628790882 152.220425097217 155.135067652109 156.140801752584 155.396466758184 154.740061424728 154.386890047926 159.890233557249 164.297853589334 167.552431761094 165.553748729389 163.749377696634 165.565542996441 167.801493135717 167.059521735281 165.163532515791 159.933920547848 157.070791288358 151.437087121536 149.249515141531 145.443512113425 137.88837770411 134.319372149047 130.269003624953 127.612326717629 126.432166472714 125.936266185427 127.967371056885 129.325574616175 131.390730371707 135.668049232303 139.090973549416 139.703471019432 144.563084170664 142.128732918183 139.927949272033 138.352836944309 140.940504513237 146.119284632853 146.636823081787 146.741756447955 144.644398103459 143.462546513632 141.85391433583 140.132936394482 138.267176799368 136.334995168305 134.131724775542 131.039816184984 128.953052819601 124.663784097417 118.996298920893 113.895276361051 109.566708730562 106.891288643607 104.993927060569 103.122947752503 101.358892969268 99.3647887536226 97.6654258998861 96.7973406367605 95.2056169178256 93.4555124917782 92.2268112856252 90.3014466321095 88.9315347895843 88.5783611847947 87.4270137306371 86.5204814780106 85.8588985490947 85.4433496688585 85.3922055567623 85.8739525018572 88.4278181952316 89.765205881114 94.4195609734572 107.705509668934 107.748953828386 107.122441850726 102.482236281664 101.827852004642 101.066189825322 101.66810457831 101.661471404816 99.3936557059988 98.8969802155095 97.9906298058929 97.7408908479363 98.1793261264471 97.9018554936955 97.7611663419202 97.6356236978056 97.265032212444 96.8631979773537 96.4278978618284 95.4574207955117 95.0699092423518 94.2814976275334 94.566316308995 94.3001453491722 96.0273293407574 95.9154257745209 97.868808351844 98.7054544767106 98.6739996730466 97.8564685257291 99.2257695068832 98.9675856990788 97.6359936890593 96.2837590745242 95.1877294297937 93.4465060667005 91.6209016982538 90.1145795961441 88.9283050791677 86.7757870102276 85.8679798856582 84.5391892253561 84.5971271599563 85.4312836512328 87.6284118985793 89.6617518183084 91.6327447359174 94.1325675804796 96.2871895599908 98.2586533405689 99.4476963461101 100.062803055716 100.089864607598 99.9854768155463 100.750952897248 100.576122930076 100.784949373048 101.844947390813 103.626987204687 104.213700940036 109.301295391748 113.174904345581 111.889095175966 110.835402927919 112.073591457295 117.503882779696 118.389030419567 118.1467994632 121.065535088337 120.231896877462 121.277292579097 128.919553974891 139.945741783301 159.04256260592 162.278634021685 153.594934689944 147.607486131168 141.553860039566 139.992119480661 133.407286140915 130.646549319957 127.578940529126 124.233434984262 120.838214296423 120.253884313099 120.43067525082 120.469611971207 120.455553324934 120.05118484213 121.186723179688 122.279001973771 122.872258923892 124.313197586863 128.242825328783 135.15981885207 134.190466941077 123.97436404619 124.092311819351 121.383329119092 118.97264492759 120.809163548972 136.280983167628 151.166001011835 140.061781717666 142.900457568309 147.188956600971 152.256071291266 150.719351233984 149.529363808812 148.460886200669 128.249948498478 76.2744295749929 70.7915529950171 76.7781730821384 61.6938444281086 61.3731318741736 73.9017031935537 110.604800709342 109.269822582386 110.695120839886 89.9429690377488 94.3894125790156 124.090308050655 100.927886642152 61.1335628093894 44.7463611529453 44.7822340139187 51.0806401259606 38.1324328469902 67.5619600232285 113.356433052563 144.985660719421 153.211403019448 146.309837746354 142.895623909511 137.765430411726 133.288206642458 143.64634564652 130.795782549144 121.481097483616 128.784581644116 112.092156728729 129.960251051355 128.144579642716 118.614696821246 144.167665820067 156.879776018093 165.943178845901 166.794773902864 154.439595892431 133.98969646248 120.610798712248 116.570358035633 -9999 -9999 -9999 -9999 -9999 -9999 -9999 -9999 -9999 -9999 -9999 -9999 -9999 -9999 -9999 -9999 -9999 -9999 -9999 -9999 -9999 -9999 125.435491600312 124.927952263825 -9999 -9999 -9999 117.780120750557 121.886613042503 118.565691723636 121.52145750616 114.422033438574 115.906132927015 120.352455864515 138.786397644657 163.736721374825 134.711307931131 162.614864333294 161.095296173675 167.341660178513 168.404756307734 176.015836296075 189.697234435952 196.728866748652 159.37583250824 -9999 -9999 -9999 -9999 -9999 -9999 -9999 -9999 -9999 -9999 -9999 -9999 -9999 -9999 -9999 -9999 -9999 -9999 -9999 -9999 -9999 -9999 -9999 -9999 -9999 -9999 -9999 -9999 -9999 -9999 -9999 -9999 -9999 -9999 -9999 -9999 -9999 -9999 -9999 -9999 -9999 -9999 -9999 -9999 -9999 -9999 -9999 -9999 -9999 -9999 -9999 -9999 -9999 -9999 -9999 -9999 -9999 -9999 -9999 -9999 -9999 -9999 -9999 -9999 -9999 -9999 -9999 -9999 -9999 -9999 -9999 -9999 -9999 -9999 -9999
-9999 -9999 -9999 -9999 -9999 -9999 -9999 -9999 -9999 -9999 -9999 -9999 -9999 -9999 -9999 -9999 -9999 -9999 -9999 -9999 -9999 -9999 -9999 -9999 -9999 -9999 -9999 -9999 -9999 -9999 -9999 -9999 -9999 -9999 -9999 -9999 -9999 -9999 -9999 -9999 -9999 -9999 -9999 -9999 -9999 -9999 -9999 -9999 -9999 -9999 -9999 -9999 -9999 -9999 -9999 214.945370233692 215.742944967493 216.333105988459 207.164057861453 205.257205455923 198.166014263186 191.60461319211 182.348427831772 163.594546117955 140.628501617035 125.135695435495 125.038823801359 121.024920655214 128.278766084359 136.456933970225 141.752510283822 163.015121195452 175.392205270789 163.270398852821 174.110725130523 197.48795420335 192.504766264774 190.943811075285 189.573726717773 186.164037186831 190.861075732892 188.234443116085 186.134049859745 172.130724428621 170.195509664517 163.831595720336 145.62627134857 133.431403779982 124.987295812734 125.227681790987 126.438804708871 127.17079692754 133.30345713465 127.858586083642 126.901235597708 122.932574836859 117.078563055194 113.755195254187 112.663466297133 113.577405055634 113.556166735979 115.43073999361 118.039702456462 119.423625235605 123.58174284302 126.838259646973 128.646043613913 133.937004862361 136.548737683414 137.043383245067 135.665454436644 132.274097044896 129.761677501709 128.901380011154 126.499821274037 127.646849428361 130.254710947579 139.263225954326 153.180455019638 150.372487403059 153.285983981159 155.442319536216 152.380866752929 153.930069396896 146.637510718365 150.615859840071 148.51314731191 141.430789842306 131.708741781884 128.16595563973 129.577230119722 127.737600978207 129.153687350936 130.768705802618 135.214722415678 129.648184103156 126.890327029563 128.688303448133 130.239207002763 134.560947960935 134.139395884591 137.627596555733 139.595788085494 138.122424081065 139.291374213554 141.468844368562 137.912918413496 137.202212178326 130.903531091609 133.256788591774 127.62725307135 127.704980045475 130.217856124191 134.458581967328 126.081900320099 120.198168797508 119.618626245859 118.375983342727 113.874009709507 111.847005369084 114.198306060496 119.276574458858 123.108281528307 129.940393664553 138.882246524917 131.723253050839 131.356865128416 126.111620520871 124.565175314462 126.602938543623 127.262231695402 125.807203802905 126.384916988406 132.658240423152 128.705870662366 127.166766223987 131.757145919018 134.884288803258 130.869359012124 130.165975384591 127.949486241361 132.133168730708 138.345329492208 141.864063866402 146.601213342826 144.140537581787 149.023647311392 154.419345486864 156.619943044316 157.445165233035 156.770255320939 155.570522269887 157.788015578183 162.491466803434 167.158617049332 169.815347334067 167.51435874645 166.937101501695 170.901381647669 171.921710449352 172.268949027439 170.980943617487 167.765061188804 165.495064552624 157.738966041188 155.621991126205 156.48731420798 157.802225378482 150.352645716675 145.228151602604 134.248453637974 131.468202396235 133.8832053885 134.527321296695 133.704954211416 137.205164196827 138.50173920082 138.024649358089 137.729173252485 141.720139232427 139.970297531617 138.580464078381 140.165397160802 142.284398242672 149.388569194946 151.39510435053 151.110079994541 149.904224120474 148.216367045028 146.170389178969 143.783748846968 142.108806054809 140.805949843205 139.604519007899 138.03573749946 149.390771631262 133.304495198979 130.730325216567 117.708169999338 111.223111716182 107.753868290166 105.842470816404 104.74278064551 103.195795023496 102.003531214685 100.565112325365 100.024783098537 98.4712378946673 97.0005423133915 94.8599586133318 94.0906961752717 92.7649436840895 91.6802018410117 90.160617201587 89.5228626237177 89.0407885305453 88.4459868546698 87.7345270283896 88.0770324472275 91.1439340541779 97.2666401105758 93.0205883654126 98.4778790993296 101.180972661965 102.909006487595 103.129658965705 104.644570633506 103.648245886592 102.287956140785 101.944136021405 101.050779734211 100.15826435944 100.515252251364 100.836510920108 100.360765061169 100.305105043519 99.874296312933 99.602251799763 99.0335503443161 98.5413530543237 97.7704960516272 97.4117305533659 96.9963128496343 95.4823113229393 95.3630399010996 95.9166448203495 96.4273612865642 96.1714114512521 97.035587791542 97.778080377589 97.2868608991492 97.5870854307834 99.0157860833007 98.6733922513281 96.9504710774933 95.7162972982294 94.1405586008954 93.5077562542201 92.426017291098 91.1645599905915 89.7754584245662 88.4936372041152 87.8045480833445 87.1684746047733 86.9920472800031 87.4991185943448 89.1610221930323 91.1683777521524 92.6296394381518 94.5300807273453 96.7021050249443 98.8735781525086 99.9422040600869 100.582750047041 100.538209867499 101.040308752767 101.403511055622 101.693745389151 102.112387558811 103.163921412073 104.569668065709 105.399069871635 107.375413727848 111.309921221937 111.351781029414 111.086851759978 111.283192776241 112.723688868385 112.277916822852 114.335097412235 118.765223527315 117.641127030479 116.886765131279 125.889938692982 135.869702181845 154.455652127301 157.940338502574 147.139718005255 144.713993231645 140.091509111134 136.685162880118 131.417538525805 128.274604757317 127.156680455795 123.422800172561 121.602908512396 121.08106665499 120.611834852833 120.717422123922 120.314462345933 120.881264034277 121.472790757821 122.50894945646 123.463359461679 125.896367460824 131.04480390069 135.852724215584 135.732550879251 131.921168188785 131.747798684569 131.066704821786 130.036870294092 138.106055731093 135.593331735612 138.211532913741 136.922809892454 139.650009628954 148.491091007488 149.613582278204 151.463263083724 151.115652772579 138.61797659678 105.860924310319 64.0470725962685 43.8309469194854 54.2492422156943 44.31009795294 26.5701003711528 57.2051659387778 101.055252323745 81.7403173402075 113.82457027416 108.353246666635 123.98184140439 110.285907364876 82.6388120390488 51.7780025879424 6.33094675647921 15.9042000480542 20.0350377384715 40.2624970072518 91.6178771092477 124.520895377615 139.560576088069 152.042762403563 142.748662241025 141.752941523762 142.974863207596 137.878667196147 151.153488125103 146.5236885789 134.360686563884 121.570224939627 106.323045076804 110.929126698497 119.30638084107 117.120951351768 142.224655814673 165.550997324206 168.963018549226 163.160207042977 148.588027845979 132.65449097476 123.233696527284 117.3210110135 -9999 -9999 -9999 -9999 -9999 -9999 -9999 -9999 -9999 -9999 -9999 -9999 -9999 -9999 -9999 -9999 -9999 -9999 -9999 -9999 127.506121582092 137.308952221728 147.04741197971 143.875735490851 138.082580816412 140.076011140508 145.542571376325 149.728280299698 161.947291624724 131.359607460522 127.15583558316 131.086656070362 127.544938903409 131.552006034251 148.252128889351 162.10617160405 147.170736027078 152.717199765193 167.22899107863 166.930210540071 166.558456157649 164.082070841396 165.152489071445 166.979140433138 149.382366269377 158.618189027041 -9999 -9999 -9999 -9999 -9999 -9999 -9999 -9999 -9999 -9999 -9999 -9999 -9999 -9999 -9999 -9999 -9999 -9999 -9999 -9999 -9999 -9999 -9999 -9999 -9999 -9999 -9999 -9999 -9999 -9999 -9999 -9999 -9999 -9999 -9999 -9999 -9999 -9999 -9999 -9999 -9999 -9999 -9999 -9999 -9999 -9999 -9999 -9999 -9999 -9999 -9999 -9999 -9999 -9999 -9999 -9999 -9999 -9999 -9999 -9999 -9999 -9999 -9999 -9999 -9999 -9999 -9999 -9999 -9999 -9999 -9999 -9999 -9999 -9999
-9999 -9999 -9999 -9999 -9999 -9999 -9999 -9999 -9999 -9999 -9999 -9999 -9999 -9999 -9999 -9999 -9999 -9999 -9999 -9999 -9999 -9999 -9999 -9999 -9999 -9999 -9999 -9999 -9999 -9999 -9999 -9999 -9999 -9999 -9999 -9999 -9999 -9999 -9999 -9999 -9999 -9999 -9999 -9999 -9999 -9999 -9999 -9999 -9999 -9999 -9999 -9999 -9999 -9999 -9999 -9999 -9999 -9999 -9999 200.898051937823 -9999 168.551217034924 153.424720162801 139.705966515843 111.873796919453 98.9047012626367 100.185539659929 118.744416542146 127.3715319845 130.312797187475 151.02690614814 161.870408780142 164.299693723171 165.405083061028 179.505280518433 171.793264705849 186.13551018563 199.549530364264 199.056959355581 199.156149796432 195.545740742881 195.429798947565 190.225367715971 178.441342905053 178.493131610287 171.17850994493 139.529720655108 140.7940130146 123.910125622576 124.289017103214 125.204900234792 126.365638768505 130.416572801913 133.051105449229 129.528396282986 125.142781901486 121.90762408837 121.133808301363 119.556267265363 118.206787769118 117.6758755436 118.057805153875 121.275834963726 121.316256896171 124.658060768453 129.39153015393 131.175499455156 132.770138902616 137.21010443165 138.999821206673 136.732802550975 135.284671175381 134.903599451753 132.647705458802 132.426473207915 131.318741729814 132.160729893438 132.873686261447 146.85615808459 144.197434737052 154.053696220934 162.046532456008 158.978728179507 161.208765031921 154.654580397009 159.432622182737 142.85279451815 135.813900036526 135.75264684358 136.115099263177 133.10851669759 133.849495130707 135.143643357603 133.986244705628 134.604342818802 132.791090186795 134.314757252016 136.871955946484 136.413393175471 137.396828333253 137.900186346028 136.465439645119 138.848264267883 141.422384779706 141.606041054611 134.849273698404 129.975157076198 130.831600167484 134.717091072823 133.165613947593 129.195568081389 130.497230945344 133.997627064439 138.432688597857 132.797160248635 123.405904819175 120.932368930608 115.182043808328 114.15956161001 116.927638781853 117.817897805344 123.821037081172 141.645021239493 146.842881413596 147.262862901467 137.318332117315 135.795067966231 130.180410245597 130.838937774233 132.960703487862 131.154483230647 131.662838899824 130.055025490137 138.092550924352 137.770206582835 133.640602434631 137.712055648065 140.264780689109 137.403706242955 137.492252101454 136.100498175856 134.455995296984 140.063818424308 144.249335608168 146.292921996962 145.927302553416 152.874519486927 157.442850627658 157.412653558385 157.897863131935 157.028165908051 159.743539566943 163.752777571134 168.498958491123 171.281808894839 171.110670737069 171.265085455067 170.621782318444 174.53687638372 174.375998915611 174.56719725753 174.690551152344 172.494974103745 171.880931561652 167.070054930314 161.22187216114 161.180215017021 162.386528721986 152.781933758013 145.398751267199 138.064390596748 140.182905684359 140.887385984372 138.145010301196 137.863467112071 141.458153995956 138.050461108536 138.305487822722 145.137446665633 149.6613073913 148.167227249296 141.082986898823 138.683200147188 142.928799319638 155.123489428594 156.796419233479 153.714144117132 151.928040476142 150.938204086859 150.879811353264 150.357440244671 148.593372468123 145.966200568346 145.754113941797 147.073107556459 160.54193108452 146.121477782878 149.851921762561 123.013050395939 112.724664264464 108.827176655429 106.729563032806 106.134870461115 105.837864630825 104.615425336474 103.980786681109 102.373943728029 101.771142054026 100.343941208376 98.9568742781978 97.5266934636767 96.4802572749649 95.2913034027503 94.0696805458053 92.9433175225465 92.0214647843018 91.4522156262326 90.866457534814 90.8417485203356 91.1759999426067 93.1320668462718 96.2424960732868 98.2739927778934 99.3461748992652 107.097543792979 102.166933911075 102.816686460459 105.51271030267 105.541586641994 105.462326039528 103.649626753758 102.546016193393 102.281756974296 102.795805474577 102.592498711146 102.369699471554 102.152730244235 101.185593566824 100.937650391809 100.223182217604 99.5352217415891 99.2085610180712 98.2664974907712 97.5928375877333 96.6662974126861 96.6523240945416 96.6340699416457 97.0546867265051 97.0991162522296 97.6149253243763 98.0510602584648 99.0317490443852 100.532998418579 99.8536431685076 97.6955878404648 95.4135663842933 95.1309398173047 94.3699999966014 93.311104106784 92.5358895301946 91.2560612926275 90.1337493741656 89.6218188231237 89.376783225988 89.5006685905833 89.7578731379283 90.3366722328173 92.0950574963762 93.9390333296738 95.7739576428206 97.5463641429352 98.8876342114148 99.9903320518104 100.974500232175 101.391383239058 102.364815836517 102.394872034885 103.523211678028 103.285517307947 104.08254072671 105.561153079763 106.371204971391 106.504622161008 109.862301126719 112.940222651328 110.146704321901 114.076184357672 112.817214268651 109.216689419502 109.313813411912 116.907891485052 114.760524135904 114.67278356124 132.37866820473 146.355354826649 142.626432991114 139.873642042956 138.41782540543 140.278823446133 136.242645487798 135.0186283796 131.195637138094 126.519430785561 124.934413467541 122.765184020657 121.43750479159 120.637781250284 121.06596799822 120.885753033679 120.543764074201 120.285219024489 121.368847094014 122.591222169058 124.854647003819 127.675759511436 130.644916134645 133.321082706231 139.132451940943 142.279058155071 144.675027087852 145.182395350029 139.604080770945 153.364933592178 140.805977890989 134.487674075384 150.153308284113 154.822786922941 157.331622757677 153.932012073768 153.555281240752 148.136873052555 122.50660167853 96.3951734341917 54.1731852764641 39.4028037119511 36.741340813492 47.0015677429982 73.4883995672311 38.8510105851463 53.2116083019228 48.9504163999349 49.4462461488559 34.1253249457766 104.188307507039 117.733615193171 24.8383043362635 6.22843578594052 1.41199466216421 3.13140736135915 3.68287545343837 18.6216984448652 120.586303899297 122.953808756281 147.722254122417 151.62091826084 143.063580253265 150.263241857887 150.876130969238 148.760209946915 151.78808810455 141.105646390222 153.713741552206 134.949167844281 139.665138209609 119.013881581036 117.790513368236 124.988551402929 139.28186687785 160.922991643336 162.790762954864 158.096882754399 143.851462006971 134.269655611665 126.546776402129 116.944222205177 113.30248685544 -9999 -9999 -9999 -9999 -9999 -9999 -9999 -9999 -9999 -9999 -9999 132.411843126126 130.001512370761 -9999 -9999 -9999 -9999 -9999 138.815700725847 149.603249718196 158.616411383132 184.512409642951 176.149731828691 160.505990516055 142.409244174785 133.572642875844 138.129908427848 136.297448905211 133.216899636855 155.159291481684 162.756182181131 139.713581369622 133.688961224198 155.299089189347 159.961061227076 151.453187089236 146.161781246626 162.217752465682 164.048753941583 157.186539535083 154.906479106276 151.944344378307 142.943030228159 144.68286835632 -9999 -9999 -9999 -9999 -9999 -9999 -9999 -9999 -9999 -9999 -9999 -9999 -9999 -9999 -9999 -9999 -9999 -9999 -9999 -9999 -9999 -9999 -9999 -9999 -9999 -9999 -9999 -9999 -9999 -9999 -9999 -9999 -9999 -9999 -9999 -9999 -9999 -9999 -9999 -9999 -9999 -9999 -9999 -9999 -9999 -9999 -9999 -9999 -9999 -9999 -9999 -9999 -9999 -9999 -9999 -9999 -9999 -9999 -9999 -9999 -9999 -9999 -9999 -9999 -9999 -9999 -9999 -9999 -9999 -9999 -9999 -9999 -9999 -9999 -9999
-9999 -9999 -9999 -9999 -9999 -9999 -9999 -9999 -9999 -9999 -9999 -9999 -9999 -9999 -9999 -9999 -9999 -9999 -9999 -9999 -9999 -9999 -9999 -9999 -9999 -9999 -9999 -9999 -9999 -9999 -9999 -9999 -9999 -9999 -9999 -9999 -9999 -9999 -9999 -9999 -9999 -9999 -9999 -9999 -9999 -9999 -9999 -9999 -9999 -9999 -9999 -9999 -9999 -9999 -9999 -9999 -9999 -9999 -9999 -9999 -9999 -9999 137.425290241085 129.213167789622 96.0974434063763 84.5940657570314 88.2232070452446 107.388663494083 122.220292136064 126.546322973019 133.467411872474 148.700393541552 169.695061113114 177.666903776402 188.664633715671 169.656516301762 171.766003739146 191.160055366756 207.565268555135 192.441091577826 206.096065157005 202.093352283415 192.238143427264 183.520110964942 175.021808788434 161.978484900535 144.761283189142 140.9147986383 136.402943671675 122.767084705998 123.645407211403 126.378852862486 130.472996424532 133.227552418889 131.044204010114 127.132851662707 126.621228005859 126.806651454482 124.3728877442 121.573644777875 120.740393934435 121.069425552171 124.2361379402 124.337992256048 125.866941694895 130.652612547439 131.207038524631 135.753324276777 137.60181241705 138.975013829969 137.736410258523 139.503308787394 137.549048591915 137.345972614774 137.851151015167 135.782494126148 139.02718970718 137.510355099026 139.324282954384 147.051276523009 161.855963722046 162.206655124531 159.045689901194 153.403205057205 144.471043199977 137.769544542065 136.581127152964 140.76397705191 138.14029880238 137.554483014339 139.559599393184 140.120144656762 139.159228437318 135.011572610177 133.365054661467 133.650732896474 137.262285936979 139.402875190333 138.258096802189 137.406072908052 140.432651083275 146.060022798761 142.804718792714 136.729954174132 133.982489638096 131.073462598939 127.696574990913 128.325455994899 132.499851605283 134.195885515067 134.255440077239 137.55895370753 142.583056487361 145.279379962601 139.96491924624 129.340146906083 119.814035934877 115.329673172787 118.344391575159 122.704427759314 121.167392180295 143.479297898255 145.475261977862 155.891986964821 144.915954809364 143.777098699398 139.710798575624 135.895685933124 136.962250756626 140.337278628989 138.606527416243 135.951248257922 134.281963976739 141.219167564611 144.254762490372 141.669077112969 145.826309522922 141.627849460601 137.693932676985 137.108678234944 140.155801152475 138.091184593747 142.505644240526 143.446791884341 146.118334697062 150.129182539863 157.395943260428 157.723533840933 160.371988157808 158.462121413096 159.63575858631 159.821848956199 162.678016967074 169.338672739222 174.14576718108 174.839047283462 172.832339574933 175.013714498071 176.215789698013 176.06760747614 176.826820123736 176.307126996052 176.527343432978 175.799075055773 174.091494466523 174.116162950452 170.370662838598 167.909504985856 155.635361497272 149.073379717729 143.321199320029 145.032309354051 142.472146622936 142.543869259583 143.336463816348 142.025016861741 139.101193763658 147.555576111295 151.462803052915 153.994380748701 153.087970820618 140.843420030508 139.994803329392 144.33820464619 154.874297393446 160.479731444015 157.660317364115 153.899856314718 152.153580353637 151.433173821295 153.428240248802 152.739623189135 150.820429456194 152.467549438194 163.118624436099 162.570205021602 160.76687066607 150.19675564528 129.094932432333 113.37427288359 109.539244123847 108.306882123088 108.030048151464 108.36016342161 107.848091271298 107.38988833825 106.702798789125 105.668998801946 103.689229204528 102.463254119122 100.924368823367 100.04448944258 99.0628560505629 97.6314357012651 95.8643532676373 95.0816449012968 94.2422787821517 93.67862507972 93.7169978978352 93.7425481370775 95.4843492018037 97.5655905205366 98.8197109468611 103.226569988922 104.165204401495 103.272640722045 107.2373548985 106.815290571673 105.300207028883 108.051699529456 106.219122201635 104.87315433897 105.302710819785 104.669092741787 104.897059253768 104.608898889656 104.029730080956 103.60309164934 103.323523970911 102.091675182752 101.589730941003 100.670574512526 99.7588851772025 99.4546023187842 98.7768939865925 97.9759777171075 98.099598402944 98.9321703857819 99.6515686060933 100.272398084818 101.304437124306 102.000954657624 99.6034796321497 97.933689423508 96.3767576262727 96.2714368244688 95.9964501977246 95.7905730907852 95.0170663522977 93.7225670120496 92.6145009734934 91.8909110661611 91.4575984868347 90.9022627420922 91.1402273970798 91.7598547697022 92.1872247071851 93.5228365157622 94.9524743034121 96.5097411785873 98.2520248784074 100.087527684313 100.759941934289 101.813284435845 102.280779366857 103.025517920187 103.618907792641 104.565973389008 105.10335280665 105.84038800492 106.628635452433 107.202642081558 107.371475720881 108.203544848949 110.708869018884 110.941473316744 114.664787305733 114.80440970729 113.504858188062 109.569710262851 108.553462922359 111.620739842226 114.644525909406 124.661712283842 129.23043156489 129.988870416256 133.01927587812 135.682498759397 133.030385672939 132.118050957885 131.874023612532 132.249751681355 127.258297613847 123.550033639369 122.317104663487 120.449282000634 120.199873478537 120.844186750456 121.202743052231 120.719106572056 120.769111734042 121.113315808467 122.848358629141 124.590450709027 127.730607046413 129.284498657092 132.683848818943 139.442312068913 146.14821111892 159.791858815581 161.024078786717 154.41068349146 158.771725053242 145.006184793678 147.879718605368 157.068564286089 135.832935666248 145.41668642579 156.769257843633 150.494203819821 136.655585278612 120.241485673638 93.2576568504617 76.2336068496051 68.7645022595811 61.3216711622968 78.8486666531599 90.8331528131563 44.9860318098272 10.8010354383117 2.37992635319164 34.1733943687825 89.60138775929 113.582877518681 120.968429811764 56.1681929152315 51.7058548168853 52.595429745252 22.1816490369428 27.5527341585237 32.843064448889 96.2666371873131 123.250777939301 144.129841318208 151.99207030171 141.810377994981 153.697929813182 156.006699393059 159.509684539095 134.505598179395 140.770568032914 145.615612014931 152.072644247892 142.263830488182 153.23402136688 153.049366464061 145.478873052129 148.26027151776 155.144821952119 153.217989485771 151.147796940478 141.18037598057 136.884119698247 127.952683809156 119.725641729745 112.983821530881 111.139045285304 -9999 -9999 -9999 -9999 -9999 -9999 -9999 -9999 126.751008304151 134.300513953774 150.912685389449 142.820881773176 130.782974802963 131.59328944012 124.717792541723 125.718351500521 139.354593577409 167.167082093334 186.197513483643 102.782373881847 75.1504441218558 122.042817245101 137.032561269981 138.051076742196 151.125790403825 167.494495442189 168.907874114933 165.161183544486 160.721400479582 148.469632759185 137.656797681007 131.137974511653 129.888531976803 135.951913797489 151.619398324649 157.825865892102 159.067047428379 154.222975021517 142.918558249814 140.986959143186 140.216761231714 141.51149579406 133.030276043873 -9999 -9999 -9999 -9999 -9999 -9999 -9999 -9999 -9999 -9999 -9999 -9999 -9999 -9999 -9999 -9999 -9999 -9999 -9999 -9999 -9999 -9999 -9999 -9999 -9999 -9999 -9999 -9999 -9999 -9999 -9999 -9999 -9999 -9999 -9999 -9999 -9999 -9999 -9999 -9999 -9999 -9999 -9999 -9999 -9999 -9999 -9999 -9999 -9999 -9999 -9999 -9999 -9999 -9999 -9999 -9999 -9999 -9999 -9999 -9999 -9999 -9999 -9999 -9999 -9999 -9999 -9999 -9999 -9999 -9999 -9999 -9999 -9999 -9999 -9999
-9999 -9999 -9999 -9999 -9999 -9999 -9999 -9999 -9999 -9999 -9999 -9999 -9999 -9999 -9999 -9999 -9999 -9999 -9999 -9999 -9999 -9999 -9999 -9999 -9999 -9999 -9999 -9999 -9999 -9999 -9999 -9999 -9999 -9999 -9999 -9999 -9999 -9999 -9999 -9999 -9999 -9999 -9999 -9999 -9999 -9999 -9999 -9999 -9999 -9999 -9999 -9999 -9999 -9999 -9999 -9999 -9999 -9999 -9999 -9999 -9999 -9999 -9999 -9999 90.0698699553492 83.1231298868142 85.1518031987989 102.302462439683 114.104879347404 117.000741831592 118.424860170548 136.204493105735 157.703613911715 180.982021823084 191.298859234282 165.878910133885 175.779299752093 194.346953986465 205.815946059107 214.319266217637 213.863454945872 208.240549094422 197.732300425345 191.396852267581 181.823071890794 166.621900614271 149.926444075023 130.958644703969 123.489345364745 120.010420305078 119.787141196124 122.620464251898 126.148765291995 130.451325650244 128.785786779437 124.508665165891 123.102632453917 123.213601534961 122.545880119312 122.233063135721 121.96038756043 122.257467408337 125.97397648906 128.324248513243 128.685271999992 132.71521402887 133.973942368374 138.20484910339 140.043951963129 141.800971080984 141.800899579098 144.601208106417 141.672972567304 141.877850645749 142.733049413765 140.992804510368 142.759171451669 144.309668075777 144.242327947328 145.980340607781 147.530596747625 148.693116100956 143.894084106734 139.948867703404 138.004009314018 138.183007433234 138.885560823709 145.334025904402 142.76364791889 141.782370971649 144.008182204578 144.930299468282 143.518324168378 140.304914590803 139.701402704922 136.318501392326 141.84254910981 145.05273283425 140.860433022621 138.238889462779 141.164911810398 150.356986338937 141.460178591403 132.17774438291 130.247827944878 133.62822783478 127.604457752883 129.161437469469 131.844177272457 143.234859120302 154.260823994931 158.010967307593 161.060914790208 149.289733386603 133.116129318032 126.747960391379 120.964149986214 119.550867792644 121.941568333792 127.515692725338 143.35359240891 151.124817253499 159.064943184613 159.568107867764 150.451890589945 149.246498916173 144.728871582212 141.780746305411 142.161821037636 145.119438088069 140.546474502037 140.21808243473 141.460369471369 145.296588964361 145.292074701395 149.532887602472 148.917969069193 145.15189985121 141.518008089416 138.079521813235 136.792934088072 139.326880906661 146.766422179255 152.315333041264 154.377280287597 155.022111081003 158.717018622143 160.604839782489 156.502881177796 156.797609840626 159.380734540385 160.091673717585 167.263415187652 170.354430198671 175.329120629754 177.083878419954 175.178609597725 176.408597836141 177.593448585974 177.532732186899 179.000372137415 178.27713527548 178.154642010858 182.087096237862 179.194307039277 179.25850274615 178.357276563197 173.658185256236 161.949183469327 153.618164408119 149.459922263879 149.216191751094 149.099694998124 149.104364124788 146.794495560555 139.608783379905 146.291292073598 145.976858055187 152.050146782793 151.088443937997 149.362158602576 139.861911944054 139.834694129644 145.545918244556 154.614907879864 162.070123254962 163.416862643336 156.552158916736 152.261465043647 152.14322031113 153.912671295254 157.020378802941 154.482234779118 164.924280639748 163.774364686762 164.741938202906 155.931872452503 137.751479348335 118.430575129414 111.38776473091 110.35880960758 110.474316975049 110.920302173439 110.917216673963 111.416642883206 111.228596729306 110.120575821739 108.908951794707 107.319586559651 105.930157986095 105.116191363426 103.359578831811 102.47727447937 100.25615226646 99.378958552945 97.9248301259381 97.4104484504254 96.5709429364391 96.7668262529138 96.5144624061189 98.2608670383155 98.7825130537483 100.266925474821 104.001993473044 102.969833587798 104.970961662219 109.909560498815 108.325627704496 108.381386441993 108.884823505627 107.059739984116 107.02595893389 107.02710284449 107.359392387177 107.194921239172 106.402898169834 106.284383319684 105.726139385163 105.235503796138 104.161028389975 103.825189652276 103.016448183854 101.719968115352 101.228236336171 100.447674217763 100.130199327403 100.209815207976 101.705151391641 99.96660022121 98.9933217086203 100.261761971594 100.615190361748 98.9619970246938 97.7817266336706 97.7889484809762 97.336052178838 97.0234764917711 96.577822473702 95.8731148974168 94.9773946285513 94.289920771925 93.4786751315714 93.0361946110043 92.803018938787 92.9381140379074 93.1900033314157 93.9800862147634 95.1064836313942 96.158530244788 97.5514391062953 99.2475497418734 100.592652536388 101.268305139178 103.003205753038 103.246610837392 104.136692694333 105.286451121244 105.892378649052 106.390001397294 106.770382587343 107.577214901308 108.421691166301 108.545326075569 108.506631876577 109.131944068622 111.372037184065 110.621594382209 110.415590208233 109.349846589176 111.311361482809 109.133987511343 111.197074686384 115.76625004252 116.98004646003 125.390780657642 126.758618907166 129.3330926063 129.462419626427 130.185409921537 129.286343453142 128.837178028965 129.341926918208 128.497207498373 123.448623063918 122.095062033055 120.404917217524 120.115902428001 120.607705159103 121.452579582557 121.549186978179 121.863456550655 122.544824617482 124.275711839001 126.870306746257 128.541028931206 132.852131351727 134.450813176066 137.224277767025 144.627859157354 167.812044651125 174.619144353103 163.905641546255 159.963720927257 148.000733459229 156.333388554849 165.29019676588 138.241560167589 82.3296163130656 141.377980746201 126.212307369819 142.23697435329 140.313756313189 128.428798799032 119.601030721354 80.7676139147346 94.9515366888941 107.851911468598 89.1581689948668 63.2834715126801 18.9763860169193 9.39781729319345 41.0015135581177 79.0555052884023 128.319368290184 113.086887390979 93.7300575293577 91.4834403393237 66.1785814004419 66.7727379927111 48.3864624747248 36.2735256030955 37.2416456686277 135.743173971207 144.82897816578 149.192549545346 142.228614249009 149.541622954584 158.020958352945 153.155808365752 151.185806985109 153.072871396822 152.667642893281 142.932618103758 140.79085763938 146.629391594063 151.017636816926 153.317116536302 155.645298908832 159.522198833008 165.431466124144 158.614259336977 150.045968030789 145.167476356045 136.808973134311 126.31329994323 119.07181232336 116.048256497743 111.126291270838 109.058112324822 -9999 -9999 -9999 -9999 122.14975396928 136.313938229888 133.066233727368 145.227324160115 152.901529463186 160.472545314216 163.710479738523 158.286671521423 155.738655375903 141.945758856173 148.090544557311 185.634240239928 127.723304126161 92.0529028883035 99.4162683457016 131.111161937307 155.797478847218 156.439754750072 155.292045048871 167.829709192305 168.19805335611 160.632633718623 151.227333736653 143.385926003198 135.47395709658 127.927171237152 123.127733178972 121.652658068189 119.683329950491 121.57428043747 132.585687521739 131.271253892215 124.742656083347 122.049447411712 127.415019117024 130.988242984274 121.610481578241 126.608707346835 -9999 -9999 -9999 -9999 -9999 -9999 -9999 -9999 -9999 -9999 -9999 -9999 -9999 -9999 -9999 -9999 -9999 -9999 -9999 -9999 -9999 -9999 -9999 -9999 -9999 -9999 -9999 -9999 -9999 -9999 -9999 -9999 -9999 -9999 -9999 -9999 -9999 -9999 -9999 -9999 -9999 -9999 -9999 -9999 -9999 -9999 -9999 -9999 -9999 -9999 -9999 -9999 -9999 -9999 -9999 -9999 -9999 -9999 -9999 -9999 -9999 -9999 -9999 -9999 -9999 -9999 -9999 -9999 -9999 -9999 -9999 -9999 -9999 -9999
-9999 -9999 -9999 -9999 -9999 -9999 -9999 -9999 -9999 -9999 -9999 -9999 -9999 -9999 -9999 -9999 -9999 -9999 -9999 -9999 -9999 -9999 -9999 -9999 -9999 -9999 -9999 -9999 -9999 -9999 -9999 -9999 -9999 -9999 -9999 -9999 -9999 -9999 -9999 -9999 -9999 -9999 -9999 -9999 -9999 -9999 -9999 -9999 -9999 -9999 -9999 -9999 -9999 -9999 -9999 -9999 -9999 -9999 -9999 -9999 -9999 -9999 -9999 -9999 -9999 81.8546701812709 82.3301238617921 91.0181373287837 93.2888345370351 110.220848552507 115.455388929648 138.733193147858 159.956779836351 169.688439926551 172.464994648497 174.606807147919 190.146261698134 210.070002848496 205.94810448583 223.040355060065 225.116918713485 215.447806737939 194.861481013183 191.970527853956 182.85675264044 169.304339190046 143.28226231227 127.509891681094 120.19477624539 116.134927566099 117.0649965996 118.117123184578 120.213068365914 125.539291056979 122.023923380795 118.895789184728 113.328677649167 109.734424043961 116.097929629772 119.845357966122 123.096980134204 123.439042895363 128.632071086113 131.024904468891 133.413227412563 135.248005330907 136.754340772388 141.962937299795 143.288034974741 145.594290293012 146.555357043612 147.331227830748 145.661840887015 147.052195936265 147.008970631563 146.224727574689 147.884947984304 148.734627478432 151.979767216208 149.862937057161 150.33467716862 152.185690319657 150.007334932805 149.697679653399 143.163723587451 141.982439593745 144.501457696522 147.684299890476 150.619527128566 150.842907931775 147.362869348765 148.502425822221 143.343211631637 140.211427724605 140.428444202491 137.097258538439 138.225779288933 147.235738981311 149.205445023198 145.325828979276 141.40717365621 146.423491086415 150.11166220179 139.437941626674 130.124796914058 131.207176829047 128.532742001588 131.821549548141 136.994890441022 150.996322098891 149.15651122587 147.412763319535 142.763052667276 134.546789148424 129.410956836226 128.908037663726 124.963012437779 126.468746122802 127.419154102607 131.944812549362 157.853724619013 160.33001084508 170.482143438326 158.360491699395 154.836894499656 151.898598255928 148.125354131535 150.865382873219 148.198398951302 148.955738868677 146.562741144535 145.453788996748 149.847134205713 154.38931406665 151.677553554182 149.968905652732 151.218221728049 147.725918249865 141.636183955208 138.413173936462 136.390718431255 144.060566326086 153.307760964673 156.877222020702 155.504662243671 157.232349030693 158.676954338993 156.173748089875 149.388723564491 151.12427980543 156.411470726503 163.120060970736 165.872074539078 163.402932575328 173.165489036739 176.968092736488 177.996991695615 180.176095218808 181.59564762648 182.704788083895 182.93869865303 184.615249593287 185.084484644127 185.995475256945 184.95110747106 183.922748315637 186.044189146291 181.879685890196 170.163475861754 160.713790049306 156.678768489586 154.834601395245 151.523081368794 149.425834232865 146.80698134421 142.681742644366 144.256237015312 143.578657988036 152.49846098867 156.762475491785 148.630527771087 140.397065749056 146.656225384581 145.306237974461 146.038051823138 160.182425110017 155.275710271064 151.116709957143 150.747232304732 155.96524047286 157.37797416843 158.137533972423 158.831522046643 166.905611349396 167.496300363827 165.616430597977 148.276485495805 133.051079191115 116.459601776289 113.996783616255 114.18472872752 113.603880379287 114.833226793781 115.546276391969 115.821611468859 115.550756817413 114.164739498976 112.227148473837 110.892420141318 109.565094910379 107.731428326559 106.696396885965 105.18241994132 103.079501925392 102.033510471616 100.834979953069 99.6856576300965 99.4400605772476 98.9030112926333 99.8962144712518 100.53516559003 100.980242738582 101.756656527303 103.684606987584 104.894083771447 108.031114902925 110.227932959381 109.313716668821 109.068937061125 109.558777537354 109.517285184001 109.592374332559 109.282838535404 109.643756779952 109.042958926144 108.522263820183 108.548251569789 108.078735027777 107.454117910973 106.42653105012 105.795912050396 105.321473110853 104.348328146907 103.186123493122 102.154063806941 101.064174672626 101.553413179834 100.804901937404 99.3726312297094 100.03274975049 100.669830397223 99.1384641944861 98.3798330295745 98.5491014425395 98.6353282151046 98.3084197904435 98.2111521798292 97.8384666324306 98.0164720182233 96.986664551075 95.4477986586905 94.9421873142048 94.3721353896305 94.5554629269021 94.7053195084263 94.993543703371 96.2678101890664 96.8525634903884 97.9259522852593 99.0391563710768 100.383324057135 101.494698395901 102.202926945716 104.099466009096 104.878459600906 105.783594521316 106.531449005913 106.949813198466 107.969505920705 108.623904340292 109.043650275527 109.465064790916 109.960772675444 110.033296127871 110.140297056058 109.830114847551 109.312836086177 109.347688097864 109.618832384201 109.616198646036 113.355670782499 112.806160699024 114.108062589938 116.132929676027 119.021708881045 122.133365973484 124.841771676323 130.710633072822 128.59331194074 127.910135106284 127.496964590124 127.327784421359 126.078176154612 123.046058890768 121.323490855651 121.288291610189 120.347228526425 120.775961152723 121.526127233861 122.347835726477 122.530977998126 123.437093887338 125.090788874297 126.168457861632 130.641042071733 132.657710515446 135.65144034127 141.088409959533 144.222132024914 174.047314213503 176.082523328108 177.004499826493 169.047085083977 161.197267010222 159.798148254305 167.005174401185 163.958953169091 127.79505835143 150.457427708127 125.29204381414 144.783511898029 153.991042168247 150.692507166747 143.748488588435 125.420339237947 121.310610429653 95.3498608351801 79.6985030787202 63.3816230115193 48.915133673509 44.3712273434512 53.4583482568135 69.4648554905032 113.511870755501 122.726614011141 125.510333815772 123.870807509676 107.212367086918 43.6144617750013 56.7013666212629 29.0665130222491 8.39835268563202 117.787772217685 145.627226846967 146.039496586964 144.017587520633 149.907041275563 156.599400132191 151.435483632268 152.720450928834 154.374383829187 156.852171482752 145.946959943907 145.80171819893 142.156782600576 142.033850820627 153.363978658054 164.280247030258 168.161474855845 172.415223107449 178.838738613654 175.331864238806 167.563626814683 159.750448747726 149.033100608519 134.979929543569 125.967554786362 119.046232565468 116.873206804198 112.023041048973 113.375168742662 121.237197251867 123.061601934731 134.317869762119 149.933756218126 144.891506485796 153.464862418334 162.616625202676 167.507630196854 183.210698777323 182.487192972403 172.729756300349 162.614382435506 163.597704785404 184.325243599717 114.84669140895 117.157704415564 128.22665831234 146.665908548909 164.369387552653 167.315297449165 165.993994192332 166.01893314018 167.164167874065 162.695101072761 153.910354640166 143.953520762198 135.29484313528 129.697619365252 121.416162787126 116.636626031007 113.154267327731 111.431386549423 111.155216317291 110.702679333255 114.303397879238 112.035142698386 113.466948526626 111.621756600324 112.648477021613 131.753281540568 141.137537252385 -9999 -9999 -9999 -9999 -9999 -9999 -9999 -9999 -9999 -9999 -9999 -9999 -9999 -9999 -9999 -9999 -9999 -9999 -9999 -9999 -9999 -9999 -9999 -9999 -9999 -9999 -9999 -9999 -9999 -9999 -9999 -9999 -9999 -9999 -9999 -9999 -9999 -9999 -9999 -9999 -9999 -9999 -9999 -9999 -9999 -9999 -9999 -9999 -9999 -9999 -9999 -9999 -9999 -9999 -9999 -9999 -9999 -9999 -9999 -9999 -9999 -9999 -9999 -9999 -9999 -9999 -9999 -9999 -9999 -9999 -9999 -9999 -9999
-9999 -9999 -9999 -9999 -9999 -9999 -9999 -9999 -9999 -9999 -9999 -9999 -9999 -9999 -9999 -9999 -9999 -9999 -9999 -9999 -9999 -9999 -9999 -9999 -9999 -9999 -9999 -9999 -9999 -9999 -9999 -9999 -9999 -9999 -9999 -9999 -9999 -9999 -9999 -9999 -9999 -9999 -9999 -9999 -9999 -9999 -9999 -9999 -9999 -9999 -9999 -9999 -9999 -9999 -9999 -9999 -9999 -9999 -9999 -9999 -9999 -9999 -9999 -9999 -9999 -9999 81.6627111320413 73.5075629247226 72.5954476395187 85.6319826176329 115.298400817455 130.643464746223 142.553982288501 198.723385283946 218.074177396108 209.8219271008 168.933640521289 209.413893886701 199.555736542129 219.271533444164 228.270632621588 211.137449764332 179.334935474571 175.036217766378 168.368361437403 166.436829487332 141.79630498974 126.213822784007 115.768511799885 113.085381005941 113.349166410206 113.962926008004 116.134174831906 116.540507942786 115.332262189078 113.61783512175 108.864554180572 108.684738838005 113.728199684151 119.944310073769 123.632156058026 126.519138138463 132.307814285064 135.867555188064 138.935276171925 140.209632250731 141.095282450205 144.430691339014 147.281693550218 150.50821118104 152.491192341457 152.14394334395 149.973048476236 151.303959615924 153.730089956848 151.375510399355 154.787525132983 155.667001324339 156.662198267724 156.190615839379 155.181159923448 156.05663782421 154.972244763962 159.959052195799 153.441625212177 146.14225830236 146.701271651688 149.592485312816 156.344112694688 157.693311731108 154.496342289992 151.929737236346 144.213783775413 140.015563720851 141.783170739253 137.335831105224 137.511337417843 149.607407456706 154.383659539026 149.820744402055 143.494426583183 142.829737107273 147.258081837607 140.351343722945 134.711444255587 129.984715184331 129.514330537847 132.775239982833 133.074426704318 136.531917479251 137.713557437769 137.869875031166 141.190893153738 140.104657196115 135.240684246886 129.105777428176 129.0768040077 127.669289435594 125.880743554803 131.464183140636 161.802464117049 162.335006814229 171.921425885876 162.30057521018 160.42663643977 155.026888376592 154.927215552979 155.404828463599 155.305616133409 154.102676393623 153.708869991753 151.595851165045 157.481470139008 157.392160063133 153.694681205521 152.24892107781 152.855240462266 149.258923336721 146.719363024016 141.64378239319 138.60050866343 145.995668897205 153.69544495387 155.365801683354 159.297722522197 159.323119660411 152.040595541784 150.716256116487 148.331015325286 146.400320497817 153.510681959078 159.869253725872 157.597193114816 163.532801572462 170.977337635323 177.737246249127 181.504793503809 182.755034256626 184.768497737085 187.635265131272 188.877136992644 189.002246211226 191.206364895456 192.510024971214 189.809728957721 189.916686001334 191.196859102364 183.103042855698 179.309622221214 169.316736775578 166.479593766096 159.878032607497 154.602746649033 150.152453820954 148.684591155542 146.213606197969 141.297754758503 143.82361650831 157.358940247353 161.080815856016 150.441167244735 143.93417777308 139.05356818184 139.944123902436 144.528783783988 146.224758195127 155.78196762292 153.948532623958 154.718736721202 159.171791028974 162.232795602562 161.779835131168 164.826788078555 169.992131789477 169.282098530997 163.029112797382 148.506213933541 133.621630073769 127.595086102634 123.717743298459 123.343011983278 118.712785111104 118.429876696615 119.884370544689 120.370126477921 119.585710899327 117.82172262728 115.789066931254 113.743480060462 111.563248812954 110.502501231512 109.000614994166 106.764539418951 105.727679764537 104.212157128655 103.452104363415 102.761002951004 102.16704161097 102.349265721725 102.144400096166 102.962665286419 103.873801158077 104.38338166511 104.911518130471 107.364236847379 110.7115075634 112.313426923738 111.118821406828 111.404456778909 112.198958169648 112.549289123782 111.848102425085 112.23447060532 111.81399731025 111.834752997398 111.080035692788 110.638557849755 110.169928018989 109.46616579039 108.977442241719 108.280740152002 107.450707249545 106.274155674506 105.361616083668 104.087430195438 103.231036460473 103.289502107867 101.869021107788 104.298528261192 102.610431366782 100.033204929778 101.572181048675 101.232766313243 102.704799017881 102.431184940006 100.940626379247 100.822826547277 100.971813582819 101.209445971839 99.7863156414733 98.594551120128 97.4782207624597 96.6058570870634 97.0348920255342 97.7511795378137 96.7393559491874 97.4609496568913 98.4226018961472 99.2025648191461 100.588547752377 101.276606615453 102.904971241851 103.973451575222 105.385815061969 106.634787984899 107.435509232668 107.735728017093 108.57800745525 109.049564180626 110.089767912988 110.755332051361 111.131796752525 110.904101129549 110.87677740523 111.415297633682 110.787784112569 110.256233082108 110.96834369459 110.891495346018 111.668466818572 112.633209543858 114.41527426876 116.097805468038 118.088491491212 118.729091045453 120.325831091264 123.016691391663 137.796424497053 133.394408129545 128.549063370262 125.95405130235 125.871531314485 124.231270420699 123.363828262595 122.135620195206 121.842907136392 121.267396290866 121.430594461958 122.373677972829 123.507063380376 124.151062634065 125.348610449269 126.371228846841 128.401148312371 131.220538495725 135.782520182086 138.981951234664 140.593466289267 158.464473270125 183.51165899893 167.067926325567 176.333015022099 178.698090015303 176.252097184962 168.193335298974 164.844768837168 166.506336223968 157.418240894664 156.141349482948 140.367078890057 144.270689944744 136.246861464862 131.847802654771 134.216688678265 132.309097335152 135.262866932441 115.128669568532 79.8627157456555 82.0336806510454 73.5220786946086 56.6808239331915 68.910170570024 99.4991584755079 131.286044299576 94.6044905143336 103.312629278867 128.248441030004 94.6612108206615 76.0799373422937 46.6556266096138 20.5603117853355 10.3278822951294 130.596806380168 146.962247734478 146.638048677946 142.054014928477 146.879348812994 154.284564404433 146.936455806646 153.378924372041 154.941963374435 153.562966818467 142.70428627329 138.459712663066 138.533797024138 139.777122228196 146.921697129296 158.325495277944 174.792382689629 179.94596654359 179.468998519793 174.911904512471 179.721011512432 174.066151744945 158.84059780916 149.028530154848 144.57752704461 136.20313177025 129.542338826734 127.407056913197 136.090207640117 144.208230095641 152.500815376387 158.049027976811 154.988556868825 155.649790905973 160.518103589262 157.995527651943 167.224768998192 178.399704737017 177.480047719428 169.894516793068 173.705195432812 166.642416199961 178.153338864346 110.931588181472 119.447850135373 146.845608619842 161.233236166937 170.746598115907 172.076227957325 171.345138034723 169.26788742443 166.097347196365 163.785373734565 159.209169928504 147.699410799387 141.803763204074 136.048716364207 126.118642157744 117.087094584743 111.82047910519 109.326112754554 106.746090228918 106.3765017064 108.646239664737 115.763235701629 124.826908723667 117.062348190103 -9999 -9999 -9999 -9999 -9999 -9999 -9999 -9999 -9999 -9999 -9999 -9999 -9999 -9999 -9999 -9999 -9999 -9999 -9999 -9999 -9999 -9999 -9999 -9999 -9999 -9999 -9999 -9999 -9999 -9999 -9999 -9999 -9999 -9999 -9999 -9999 -9999 -9999 -9999 -9999 -9999 -9999 -9999 -9999 -9999 -9999 -9999 -9999 -9999 -9999 -9999 -9999 -9999 -9999 -9999 -9999 -9999 -9999 -9999 -9999 -9999 -9999 -9999 -9999 -9999 -9999 -9999 -9999 -9999 -9999 -9999 -9999 -9999 -9999 -9999 -9999
-9999 -9999 -9999 -9999 -9999 -9999 -9999 -9999 -9999 -9999 -9999 -9999 -9999 -9999 -9999 -9999 -9999 -9999 -9999 -9999 -9999 -9999 -9999 -9999 -9999 -9999 -9999 -9999 -9999 -9999 -9999 -9999 -9999 -9999 -9999 -9999 -9999 -9999 -9999 -9999 -9999 -9999 -9999 -9999 -9999 -9999 -9999 -9999 -9999 -9999 -9999 -9999 -9999 -9999 -9999 -9999 -9999 -9999 -9999 -9999 -9999 -9999 -9999 -9999 -9999 -9999 -9999 69.0433773369565 69.2662564729319 82.8443395945796 104.808111005877 143.68659383069 171.862435390211 173.257925304268 221.957141739493 230.704851051946 182.800577044275 177.071910981511 163.304165370704 214.19234611102 212.348942351124 188.891740843628 186.18495589609 181.243856466257 169.377568664237 157.856995448631 142.713126534786 125.905745138626 113.668067405905 111.07780027427 111.226309008532 110.405270363529 113.289721038959 112.791596395283 110.528471797594 111.03001880114 109.268754650921 111.020221470552 116.7324022536 120.427374180177 124.250770821202 129.939083395352 132.921582114959 137.596362641667 142.78572730839 145.662981971034 148.470923466637 148.212271328017 152.4726764517 155.372255988765 158.817804221626 155.088400602075 156.574196792396 157.173746370392 157.619603961091 156.16019647319 158.677787594043 160.023332919703 161.19940578016 165.938317097488 163.938766603073 161.672200719866 160.067417120737 160.959016435699 157.943101935567 149.253807904899 150.452833546513 152.098555391341 157.586894349434 157.904217621294 157.92362838967 159.431820727883 152.687937208751 143.584496047117 136.82148490445 134.360238730219 136.636157745769 151.724401487259 163.320643024455 156.303883375111 153.16621341925 144.063487846009 142.683519173714 148.198876758967 144.595367865586 137.360985453318 132.172198958401 132.675217457583 136.563646773632 137.765329261871 139.207289810448 141.373132203125 147.890050927148 143.285199184846 140.007858634607 130.919764436532 134.011159603382 133.676210988649 130.709937497401 134.299200852212 148.28820998757 153.47063225741 162.87976628217 165.938072701008 163.608935950143 159.747274208432 159.967909012939 156.890604377461 158.873979862964 158.022705305872 156.130754440999 160.13136152258 159.500391641821 158.034946133326 155.378235950133 153.231069594857 153.546898331184 153.652893747489 151.144825917819 143.899288870363 141.679862505405 151.079545290526 156.431006201023 157.602982499163 157.58411743158 158.96744372273 150.022615449496 143.617774435037 147.13973471938 148.444608137099 148.676400456898 157.181375055442 152.380602657261 157.034428138188 166.894525998604 170.862461671096 178.622332454084 181.099511970718 187.738365339751 191.719946312741 195.200371905184 195.498368942083 193.325085526492 194.004245193276 194.907029382539 197.61965798284 195.791320534997 191.168915773422 185.203462334294 174.686871330253 165.041895531366 160.159093470159 156.797093851329 156.401719780843 149.824028811929 145.896459161681 141.537871243538 145.650596591468 156.623025694139 158.53453202364 151.974351003634 146.644719341203 141.233035332746 137.392204338659 137.587866951293 144.958363794465 167.044428801271 166.654766268372 161.639558584504 161.370856564391 159.501354003796 160.300026635651 171.275688763886 171.708956401944 168.99702007251 160.215654833712 143.866254365028 136.187013542745 131.643209925504 127.909684504176 127.855755431059 125.77108040472 122.816269723367 123.036747626328 121.851556651805 121.233686034291 119.590379036915 117.978018135295 116.370569727995 114.537620598865 112.498778286844 110.850709816131 109.408374414916 108.094456014121 107.232096499496 105.701204653093 105.725743743476 105.203307458422 104.531376125745 105.014304242735 105.146714120674 106.246995672721 107.662950966531 108.168387207777 109.392684660042 110.679331129714 111.684787434293 112.375110094126 113.350105626888 113.999261063737 114.634854274965 114.350572541683 114.722602526323 114.023996315778 113.684091569 113.670678220211 113.263143289681 112.918244166995 111.986064179596 111.273254696967 110.887797863777 109.872128713139 108.740138695595 108.02212592207 106.489818416648 107.00183248166 105.483013683728 105.021447610461 104.590015656031 105.814690536937 104.505525582884 102.969715149748 103.588515965831 104.337546049086 105.999946356103 104.747535897468 105.114733377762 105.376791241732 104.518925814752 102.20322308788 102.09030710593 101.294244812067 99.8838942312626 99.8218871555034 99.7140351519081 100.076748254015 100.240069953561 101.372945772144 101.391776826166 101.82951143972 102.686553159904 104.403707607321 105.661480816617 106.612949934803 108.233369552347 109.237003196339 109.827697566536 110.530510522308 111.203117956601 111.601028183833 111.725474278025 111.75227205144 112.351530488106 112.790806277689 112.731487977635 113.039606662335 112.275179748624 112.429988119039 112.977276815272 113.948791489063 114.910198071827 116.122891816925 117.485127753154 118.153453622848 119.605730854353 120.764116760851 123.676320575063 125.053005122058 125.307367958635 125.946449063861 126.180795587744 125.23869747755 124.402128224093 123.925914580181 123.338312990241 122.504581402527 122.328287226944 123.497997031124 124.018086635842 124.895742048858 125.694416339408 127.047332697833 128.2649951883 129.728810151405 132.560630185367 136.383595656597 141.318030467588 147.114699605017 159.904466897575 182.97462211103 169.106283196047 178.023865537556 180.285576066003 174.830749154433 175.466494952903 162.718587010276 165.690531410519 166.088728489473 162.307994402094 159.148107639462 130.365999372321 97.4520700256172 105.350686859107 107.489240332551 89.4719889658536 95.2255876033683 138.543730952039 136.208841472764 132.54608419084 75.1262695656152 102.629374164875 124.243742737695 128.657247651553 128.499457644028 122.435847508313 130.85888125739 125.565689871212 111.330933869026 97.6681674097782 70.2315084132399 32.8331543563301 41.275160195843 147.439535190955 146.540318731207 142.536876402737 139.396334701293 147.567018928723 159.122128086093 156.482061395087 150.44902841925 151.055291856812 148.748974963249 143.726765347871 138.874173608242 139.39567021027 142.390753497683 150.242474702597 159.516870283437 171.934067720349 179.174004019694 165.452638481933 162.894693370234 179.02325832178 178.554512132276 178.835314713426 178.202641416336 172.941617701792 172.26025770533 161.385062681784 157.726370803705 164.147207160004 166.227085634993 170.308414124025 171.931343303889 167.247873219737 176.129927143728 177.222040020339 162.935494617828 168.884585527176 183.509360933801 180.62708966241 178.03355450847 179.492080587347 182.253366448582 183.403770693465 168.15481285251 156.483722497315 161.952594847061 169.751694896615 174.032123997817 174.423086245056 171.860210584784 168.878034822069 166.345813812607 163.093574522782 159.827115176801 154.02603647835 149.070190259579 141.730359933982 134.035440471146 128.782752909271 123.003329244121 122.736273966612 120.015540718434 118.119015669897 120.876243482229 124.16207767706 127.669209490415 120.868677952175 -9999 -9999 -9999 -9999 -9999 -9999 -9999 -9999 -9999 -9999 -9999 -9999 -9999 -9999 -9999 -9999 -9999 -9999 -9999 -9999 -9999 -9999 -9999 -9999 -9999 -9999 -9999 -9999 -9999 -9999 -9999 -9999 -9999 -9999 -9999 -9999 -9999 -9999 -9999 -9999 -9999 -9999 -9999 -9999 -9999 -9999 -9999 -9999 -9999 -9999 -9999 -9999 -9999 -9999 -9999 -9999 -9999 -9999 -9999 -9999 -9999 -9999 -9999 -9999 -9999 -9999 -9999 -9999 -9999 -9999 -9999 -9999 -9999 -9999 -9999 -9999
-9999 -9999 -9999 -9999 -9999 -9999 -9999 -9999 -9999 -9999 -9999 -9999 -9999 -9999 -9999 -9999 -9999 -9999 -9999 -9999 -9999 -9999 -9999 -9999 -9999 -9999 -9999 -9999 -9999 -9999 -9999 -9999 -9999 -9999 -9999 -9999 -9999 -9999 -9999 -9999 -9999 -9999 -9999 -9999 -9999 -9999 -9999 -9999 -9999 -9999 -9999 -9999 -9999 -9999 -9999 -9999 -9999 -9999 -9999 -9999 -9999 -9999 -9999 -9999 -9999 -9999 -9999 -9999 78.2325844027862 95.137336293707 116.704931502955 164.312893773877 181.555535721971 172.583435762112 206.397640151743 229.228840915481 176.821157822819 161.856359693388 159.384114892897 202.613583679557 169.526428002333 187.347744848075 191.907016084891 183.31577452266 172.586168319934 161.585953679346 145.717690683032 129.35709130548 116.385029609766 112.412116464925 109.688106976228 110.516692060783 111.296640940899 112.583218254255 109.369999920078 110.28970642295 110.33140228371 114.686106214283 120.901791008205 124.159561972319 128.973670882462 134.903382005494 138.260435972158 143.501020149431 145.830174457373 151.367152767363 153.303087128583 152.717961421052 156.147474490006 162.467167423262 165.822560149538 164.765331201792 168.785591099379 164.533251451838 162.810285145125 163.057736317589 162.873672373295 162.744881332919 164.853252020079 168.071065701588 168.877171926815 169.153515160371 166.484684771826 161.838131295772 158.359502713893 153.138388285705 157.036565292491 151.779736038773 154.800715412008 158.743208018103 157.355348187188 161.014621964268 154.286218130344 144.148833051651 138.986985567468 134.16091272061 137.363013087773 151.259427371895 164.266962300212 167.215325564188 164.368341140056 151.339624331842 149.598665567841 175.715391891782 154.86622166267 142.317895892395 133.442139226256 136.116696882181 139.558349114132 144.366280611999 149.795994233876 152.436499705484 150.125229792493 145.398602109795 138.978769576122 133.947153658962 133.817495796948 134.940079751787 138.554147252067 155.505409839216 162.789361551269 163.955792385982 168.7722483639 165.736295507548 161.651211330415 159.771055813574 159.979742999726 155.553493142594 157.609810692014 160.965153583458 163.293564747136 165.064649475903 167.576805522669 165.851696559798 159.43470467873 157.338115794019 154.011212710769 154.977756985393 155.181144386352 149.88259774937 143.334531525814 151.690483743697 153.874991732002 155.786886554756 158.032866475715 159.056001048748 158.507208003292 148.043488164271 137.756643744445 145.396275764687 144.373114175383 146.8652863582 151.482036837338 159.711591560814 170.018993852458 178.709700518164 185.522065569721 186.850797586319 192.637551196949 196.641100517078 198.268205618113 198.533146879192 198.873102514791 197.45912630816 200.488193622705 199.890470205076 198.455920517204 193.904695394718 192.134108507139 179.967237988217 168.063312444374 163.092065088645 160.779266656795 164.766778585636 160.575316363276 149.500929654944 139.674651626336 150.313103081161 157.900116107929 153.433918828432 155.749769799038 152.247574318277 152.410653110316 158.127023478686 137.15058149464 144.753978628201 165.049189971174 163.872111765218 158.070913143296 154.513513120432 156.005314392013 163.877473269786 162.881219435438 166.029103329937 156.397164830809 158.631161087786 140.958221813737 138.729012783803 132.30973475088 129.802032302218 132.141758544727 127.434609660886 125.10838649097 124.764816979713 123.803763945746 122.83555672596 120.666383709499 119.539268362696 118.112374155641 116.305858466446 114.777436245167 113.224067298413 111.089369109578 110.309402343282 108.866225480467 108.059070690965 107.556035251217 107.299620055709 107.57223087347 107.391906990055 107.980462687505 108.600344759535 109.52666287637 110.486869938686 111.921686603166 113.055687937442 114.131291666257 115.348099463746 115.981466835781 116.74929590205 116.581470300498 116.790384312007 117.225191766313 116.715964070076 117.206977523161 116.4686480609 116.170050749234 115.274977176443 114.889654556291 114.159789887381 113.118776893742 112.192268122124 111.223699503314 110.710158605682 109.471955200897 109.026710190373 109.819894611727 111.757400156193 107.735937153464 110.905880318721 108.593303364077 106.524920883616 107.393626904441 107.407530684804 107.397164354986 107.815209661896 107.399543406428 108.626048958548 107.116265587851 106.126814416812 105.110465810398 103.828133797114 102.576338826792 102.471386575229 102.771521953204 103.154902489657 103.568093893845 104.022614298257 104.200816500027 103.517931706916 104.306311281894 105.779180106007 107.286776405486 108.761534534255 109.60448433703 110.67012689619 112.231182005959 112.669048700377 113.273796300547 113.818204611108 114.049088392885 113.962926157972 114.126182833339 114.383325776906 114.186567415134 114.416813194211 114.02208592581 114.23808641112 115.049039214236 115.331603828552 116.502104375861 118.605657987973 119.662163573636 120.185566345575 120.878844384035 122.368959151644 123.668353833995 123.968067085398 124.307933558108 124.690549844848 125.505019930622 125.080030024304 125.578862737346 124.71262880563 124.374756317671 123.51029421311 124.075294300664 124.950877784885 125.562539209534 126.622089715582 127.780117281377 129.23744634712 131.02688356835 132.44662946538 135.413556822298 139.678263696986 144.350390402658 150.438443927585 158.111992324936 185.93366825809 168.608484686094 166.289239852034 166.113728685815 152.605466356904 155.12834289264 173.422561222937 170.185720604994 165.976498369246 163.139856946725 148.144858142031 90.3379411114633 82.8659906479134 77.9786435952395 91.5883968010905 83.1501884806167 51.9195622453413 109.912664361741 131.343647112116 134.217928522561 128.804767771554 138.385415648504 127.832479345279 66.8535109108244 73.6159537514299 63.9072051092648 120.713780088316 135.144844486992 106.530092606281 63.4176701044234 77.8503673251888 46.9947020042137 60.6262618696091 147.004923487935 146.030827896707 132.821249383373 133.50342296186 146.365320655538 148.189668466125 147.759048617692 148.980270191473 148.101651872243 146.933038487728 142.538578627751 142.182073680745 142.587084309675 147.784542522017 164.817483358398 178.05138461109 179.797088139765 179.238105836189 175.70535661094 164.999267102848 157.866756542391 170.688900543921 168.390590699371 177.45277013504 176.916985271539 177.807516194951 177.283417934604 174.827004673469 175.300652889602 175.688800965757 146.733839348431 109.043705433204 141.655749741824 147.363341387761 165.603676623343 175.635368057376 183.434398716659 178.903651789224 180.29239483955 180.537159189991 185.358531293603 184.961719632831 184.78577046003 179.858982907304 178.614002645828 178.752975079565 177.558649580251 175.646169397076 174.170793106143 171.362655451432 167.786585267896 164.081107948054 161.657263335228 157.164458406851 151.747941728611 147.555860133817 143.688132396393 139.250354380171 135.1754272999 132.474338895065 131.501786940564 129.926196397418 126.706896806432 126.067770305008 125.580650186527 125.265902543426 117.86024963278 -9999 -9999 -9999 -9999 -9999 -9999 -9999 -9999 -9999 -9999 -9999 -9999 -9999 -9999 -9999 -9999 -9999 -9999 -9999 -9999 -9999 -9999 -9999 -9999 -9999 -9999 -9999 -9999 -9999 -9999 -9999 -9999 -9999 -9999 -9999 -9999 -9999 -9999 -9999 -9999 -9999 -9999 -9999 -9999 -9999 -9999 -9999 -9999 -9999 -9999 -9999 -9999 -9999 -9999 -9999 -9999 -9999 -9999 -9999 -9999 -9999 -9999 -9999 -9999 -9999 -9999 -9999 -9999 -9999 -9999 -9999 -9999 -9999 -9999 -9999 -9999
-9999 -9999 -9999 -9999 -9999 -9999 -9999 -9999 -9999 -9999 -9999 -9999 -9999 -9999 -9999 -9999 -9999 -9999 -9999 -9999 -9999 -9999 -9999 -9999 -9999 -9999 -9999 -9999 -9999 -9999 -9999 -9999 -9999 -9999 -9999 -9999 -9999 -9999 -9999 -9999 -9999 -9999 -9999 -9999 -9999 -9999 -9999 -9999 -9999 -9999 -9999 -9999 -9999 -9999 -9999 -9999 -9999 -9999 -9999 -9999 -9999 -9999 -9999 -9999 -9999 -9999 -9999 -9999 -9999 -9999 139.093589176451 162.771577013081 186.730670628925 204.175504329132 211.685390467066 254.399829473874 183.366657818702 169.326618316386 163.332448308713 166.829602827955 165.749929263112 178.992544444017 200.848996831095 197.27218593599 181.233104705495 167.64027608479 150.425068979006 136.370872023082 123.31948478572 116.130613670226 114.014736907488 111.150272864456 110.011450748798 109.977132140093 109.871351302232 112.427373268785 115.785796862832 119.927741525577 127.687327385317 133.644071117329 138.25623492838 142.859272679012 146.952999513424 149.165966350656 151.33846279813 154.991736788393 158.267143661602 157.310963093141 161.108159564181 169.741744852623 173.171683900018 172.116562386351 170.961704713909 169.286454680548 167.256851011919 170.777826133398 168.270267061288 168.487439273247 167.726580080373 168.432013790128 170.021904061352 173.861893439036 175.530539344022 169.46795543263 158.925073158811 154.000625785308 155.787057437023 154.11228407702 156.74068590639 161.682814994726 158.821849481179 166.154050708428 158.950604022482 156.491950653724 148.355533533858 144.455745650893 143.673305212472 159.389332911532 167.705529109193 161.107708707145 157.892267997004 161.908106955797 169.997560723889 168.798171317492 142.561551627006 133.238182526917 133.456185766464 134.976337568745 138.9844646666 144.101847015287 147.952709380243 157.461198193785 155.915808827455 145.253780438532 139.081024677163 136.527052908031 142.204433507603 141.843082269539 148.083300545689 172.445027790977 171.32198486832 168.850657506855 172.496888274832 167.768214327198 162.839711351801 158.548497975008 158.544605056369 155.381686730846 157.553180020062 160.934238131107 163.738556543795 169.120195428783 173.029111695313 168.321788894027 160.900540312894 159.135608758665 160.79544551602 158.996754306583 156.553425405645 154.059849471311 143.572254479693 154.532375570429 155.599991997131 151.771832526827 152.608480707048 151.367259597348 152.168252587991 148.571683381415 135.705493736188 132.504822713785 145.744353015259 157.681910161214 160.578129860964 170.133829434661 175.953326676303 179.866547606754 182.85097044665 187.835035988771 191.730877510987 198.140073837777 200.860015535377 200.940917555367 203.381937481715 203.748815374079 204.033287709179 197.959345962958 197.00787224062 199.199437805692 195.90100957458 186.578030633089 176.569752353272 169.412443184582 169.940031821149 165.137825988896 151.536293907727 147.288537598198 148.294437116188 156.057795189118 147.763101464892 150.408049584458 164.514023889623 163.115757576177 162.091693390726 166.057626983566 144.508925520512 131.743441580985 145.958238390326 148.651461475158 138.864155136999 138.843486184031 157.847253438838 163.063377043998 149.334334092715 151.297578279166 152.750877532994 146.507884770051 137.843805186606 136.352736594482 130.753848394331 131.234293945829 128.476542447423 130.442331287419 129.973084580023 126.29233294906 125.634977440824 123.453594369511 121.461800859187 120.500504370052 119.420956433193 118.451969771345 116.698830708365 115.044035784903 113.219711087979 111.923862171554 111.268855687906 110.397728397352 110.313171656803 110.305781571412 110.013431729298 110.418788368241 109.842618518651 110.85333901879 112.072633928513 112.88830120541 114.141072361254 116.236413106937 117.900895323527 118.667714924623 119.037513188442 120.004096543098 120.552963302101 119.93478623599 119.782765791628 119.832082017835 119.740856851677 119.422700005081 119.238462669656 117.837204679657 117.142990247046 116.875803293144 116.317322654593 114.782926560123 114.681387212933 115.903163607944 115.553031693902 116.16538383114 111.874783114459 113.007721839005 115.987119426969 115.498905341169 113.104808892683 112.551671724371 109.80251045611 111.027941971058 111.262209219419 112.88587210689 111.358019605779 110.89364880929 108.773131800215 107.417725254408 106.414964820796 104.84665238758 105.374717361397 104.935333549845 107.574084716162 106.622307646978 106.029029033118 106.530559923376 106.865811000735 107.003223070995 107.783015663413 108.363213135571 108.403159157082 110.573975808536 111.825093003462 113.382359914533 114.581967067275 115.236479873536 116.11410594223 115.978636399543 115.910073073881 116.064986353507 116.249267989543 115.906065981832 115.654731929743 115.722282937864 115.741526006422 116.166958487086 116.992502004272 118.185667742439 119.412949451887 120.510770073677 120.927892065349 122.16749986575 122.182294595434 122.928423909199 123.162732874089 124.155451502847 124.330391693003 124.475093505238 125.009711238295 125.855246509969 126.355540032642 126.349811903058 125.619831917968 125.590689687821 126.094627714734 126.914939349777 127.63453471571 128.658008626732 130.05530446442 131.330220850749 133.287962346109 134.937622582871 137.174179777311 144.404691421312 159.927615565778 172.305832000384 183.485321883044 193.728294388031 160.67295297796 156.980411222508 154.256861438597 141.652744286558 138.050774405129 148.344642468186 154.947320127017 167.267024121895 163.583413744345 156.015433777641 108.787113704619 98.2479294563654 104.010752128501 119.894494243914 106.565698781759 45.0553930649826 68.7283692953698 110.392733607198 94.505555895584 100.250473594101 117.067970350149 119.51007178955 91.9776621461197 69.5371208807138 13.0659901769387 35.8300211014154 62.3970038110863 45.9964803200641 35.1174999395694 53.9687220755472 40.6950536080298 31.4197674968029 149.545169301759 132.412773603444 126.725980009116 132.527085523214 136.718430735579 141.124607125863 147.654092538854 154.157312500863 151.893744269514 151.611732612684 159.17841843177 160.930808590384 156.217358367222 166.4362783627 176.562896495888 180.525403323127 162.939601993678 136.922057844819 136.805321085066 140.029248526628 134.685975766985 140.757883846834 145.427599226451 166.388070505937 176.480551738333 177.068849467481 177.603968994067 176.51820405434 170.789655767579 154.125219342494 126.490871044355 133.29333935341 154.364507436023 166.543472092571 175.965999289443 179.292725485394 182.883984023759 184.303050648335 184.750813918312 182.663203967352 180.114537306382 182.784473300455 181.383113428465 183.196473261316 181.825445519355 180.032150161796 178.208949548315 175.843267926712 173.130238908565 169.974628550803 166.372946760446 162.162792648661 158.201919348047 154.320016468837 149.873280558853 142.11070806251 137.72490777652 137.931818864423 134.065594941751 131.638782831176 130.577249609259 128.691393591019 124.850524924206 123.229708989999 124.124026076638 121.91696254894 113.881439655416 -9999 -9999 -9999 -9999 -9999 -9999 -9999 -9999 -9999 -9999 -9999 -9999 -9999 -9999 -9999 -9999 -9999 -9999 -9999 -9999 -9999 -9999 -9999 -9999 -9999 -9999 -9999 -9999 -9999 -9999 -9999 -9999 -9999 -9999 -9999 -9999 -9999 -9999 -9999 -9999 -9999 -9999 -9999 -9999 -9999 -9999 -9999 -9999 -9999 -9999 -9999 -9999 -9999 -9999 -9999 -9999 -9999 -9999 -9999 -9999 -9999 -9999 -9999 -9999 -9999 -9999 -9999 -9999 -9999 -9999 -9999 -9999 -9999 -9999 -9999 -9999
-9999 -9999 -9999 -9999 -9999 -9999 -9999 -9999 -9999 -9999 -9999 -9999 -9999 -9999 -9999 -9999 -9999 -9999 -9999 -9999 -9999 -9999 -9999 -9999 -9999 -9999 -9999 -9999 -9999 -9999 -9999 -9999 -9999 -9999 -9999 -9999 -9999 -9999 -9999 -9999 -9999 -9999 -9999 -9999 -9999 -9999 -9999 -9999 -9999 -9999 -9999 -9999 -9999 -9999 -9999 -9999 -9999 -9999 -9999 -9999 -9999 -9999 -9999 -9999 -9999 -9999 -9999 -9999 -9999 -9999 160.945948867275 189.496454651904 161.536881633514 152.115331894941 159.54708285018 230.737323476184 163.298307466833 158.14539836985 161.627666149969 163.607857008718 168.735883215456 196.542241974465 212.953790807543 206.620012886411 190.596127968943 172.548539956003 156.762446873772 144.090528486713 131.025646996955 122.026931616438 118.121963599343 114.534179355867 110.883011085028 109.936551129888 114.073824501087 115.157054613136 118.906269435435 126.003999201525 131.158825431618 141.222458127355 148.992029898368 156.718196572217 156.627771322202 157.938877181285 157.720326377627 162.515689806577 164.355661598817 163.16278451894 166.828680355529 171.63202723304 183.924761764934 179.728868679352 177.449251936092 171.729522018784 171.076217109674 174.751733467282 171.352089686412 171.546650527943 175.691965979212 177.567443831603 175.272742531226 175.095035122643 181.579062811815 176.255468137929 164.068371562389 162.385409980725 156.598555987348 154.369687659045 160.13045708302 160.170063317951 159.228153978797 165.812904603329 167.159231542654 167.459083802818 164.367632605902 158.148171440392 154.369867010941 166.149355667815 173.958788686437 168.809706830496 157.924895700395 153.226516199854 178.026733987257 155.059903947052 134.987139269693 134.815193725182 135.840161152356 140.312567405799 145.361799554085 149.082936982554 154.062754063217 160.291961523802 159.57588973172 145.39374156939 139.102335852238 138.439659716596 141.66734141831 149.070472151514 153.775004798467 158.571406530839 167.915308355267 169.9251648624 172.975953702085 169.476760171135 165.506959721999 162.783654910864 157.18425796199 155.545140458537 158.35005358691 160.845156137513 162.902956864747 168.719043803588 174.567707977983 168.740024054163 165.498018536912 165.168661054079 169.537231503227 166.143037310802 161.769720510305 151.688502435875 147.171168292012 157.290578548517 152.269516299196 146.836221832827 147.970876441124 151.439750527323 145.153112410623 142.678153621396 133.346933387972 135.232831879511 146.759911369169 155.255743931289 158.55928320751 165.142604803873 178.329190098542 188.961279793929 190.084870866339 192.558502030865 194.785865250745 199.027520655992 204.441189958781 204.057997042047 203.670719953778 206.227824112892 206.368509880085 199.509269475432 191.78924961859 198.171840536323 197.067489891131 194.675730211808 184.622436761758 175.965945379877 177.846261368587 171.145252858955 160.962505332091 144.844618479991 143.696480872091 144.471189863249 153.552900669998 162.224807596877 157.007710311311 145.296160569008 145.729008013724 140.526111649302 128.525628747034 128.201797761004 135.452129282771 136.989370170997 139.339038795419 131.225849048503 135.912586913324 136.835848627609 139.99150984683 148.244813525292 146.122147795957 140.108508144966 136.610624354305 134.394131411202 132.175851469404 131.944128067823 130.693554278905 137.576099325898 136.93054880072 133.634199192784 130.426696109763 126.902922314949 124.90222392882 123.505792648793 121.763498443885 120.005359372405 118.70878658256 116.984104709275 114.931297270077 114.155857965845 113.036596880285 112.102152006385 111.97705261459 112.43869752599 112.934101081189 115.356945330393 113.176447513503 112.580105588336 114.22048324609 115.671640745064 120.25730852709 126.751018217785 127.815989996768 123.460494137589 121.685402907353 122.32766412285 121.953066028131 122.591710647809 122.584985329054 122.460148481364 122.628276748132 122.207524136561 122.254952657772 121.574305066841 121.419784734537 119.78822642426 118.978810069081 117.888392357077 117.551813689002 117.161857605766 116.515557909167 117.303665304048 116.114532358021 117.040197970665 120.199513544557 120.967529399789 118.176420666546 116.782681328497 114.051414290384 114.657221407556 119.897327364415 119.575567689459 115.779124725142 114.400443527304 112.903876887724 110.864593370255 108.833824388981 108.013556143445 108.955515124599 108.891445443359 111.743691513567 111.669921741742 111.652540303428 109.199484909783 109.139989592485 109.990372514354 110.826309615757 111.123997992201 111.501284586053 112.45116279419 114.373353663916 115.755141983492 117.386209100873 118.305058707841 118.291578519974 118.805028967775 118.912618192297 117.672162955016 117.032354277191 117.120382800808 116.923600756264 117.426351079546 117.924934721234 118.295415285653 118.918715098198 120.095965346576 121.398409250594 123.012472792555 123.343282528798 123.969855202861 123.966346964935 123.86197676923 124.535220251775 124.539121216126 124.25972075702 123.987314666279 125.191695877988 126.454628214808 126.945089422511 127.218139601941 127.183416281417 127.116375837494 127.249902741481 128.25629745976 129.790666625946 131.025714230099 132.374054658497 133.779025744475 135.638165785858 137.191965564854 138.360182913284 145.024302963781 173.146794503836 200.473292167001 199.819002827725 192.585985995009 166.243000444156 161.979513457703 157.225050327141 146.105363198783 135.537945881154 113.327638897483 114.249681901905 156.732483534519 159.120640422963 158.824544500126 152.33266434137 145.162641267287 135.886647919335 129.98120590554 93.0309557042468 43.7002563776579 54.8173208609358 68.7711554495784 104.567219608873 77.745291419092 71.4736335263336 103.042211211637 79.8176127185575 110.645134637731 77.3128918443132 42.815529564049 30.6104372254821 35.3737513739104 32.5163074685691 29.7690829273377 27.2151261865443 75.9672367891784 146.088701303978 123.047419410742 117.25443455637 124.599374014891 131.104767699027 142.161579809806 151.411194443411 157.214556388675 164.875809827259 170.023036910869 180.872584916702 184.9265129547 190.63372509921 157.567362768197 115.05873237505 98.5258041783408 90.1149116181574 98.4147343415237 106.730613362449 122.610405844166 136.81698725296 143.654164498767 140.378765749521 152.018325226373 161.472237934086 168.922123733615 172.238361904232 172.56030513214 171.422619100581 167.356859982327 162.626938559433 163.297370162876 168.3597506216 175.946592118491 180.906082502936 182.133446204975 181.868968910738 181.323968618292 181.564038290028 184.065818384541 183.315460395151 183.091869699593 182.345762808033 180.201864153492 178.139030293135 177.148378692924 174.907837380014 173.905162437943 172.7950894348 170.400774204386 166.453732394282 162.139756995307 158.667030872928 154.866665590804 148.531323128947 138.51602120515 134.819323603824 134.210090789498 132.218014700066 129.972245054652 127.50064898918 127.419489295217 124.70645025357 121.23316092722 119.696768768314 118.201151221135 -9999 -9999 -9999 -9999 -9999 -9999 -9999 -9999 -9999 -9999 -9999 -9999 -9999 -9999 -9999 -9999 -9999 -9999 -9999 -9999 -9999 -9999 -9999 -9999 -9999 -9999 -9999 -9999 -9999 -9999 -9999 -9999 -9999 -9999 -9999 -9999 -9999 -9999 -9999 -9999 -9999 -9999 -9999 -9999 -9999 -9999 -9999 -9999 -9999 -9999 -9999 -9999 -9999 -9999 -9999 -9999 -9999 -9999 -9999 -9999 -9999 -9999 -9999 -9999 -9999 -9999 -9999 -9999 -9999 -9999 -9999 -9999 -9999 -9999 -9999 -9999 -9999
-9999 -9999 -9999 -9999 -9999 -9999 -9999 -9999 -9999 -9999 -9999 -9999 -9999 -9999 -9999 -9999 -9999 -9999 -9999 -9999 -9999 -9999 -9999 -9999 -9999 -9999 -9999 -9999 -9999 -9999 -9999 -9999 -9999 -9999 -9999 -9999 -9999 -9999 -9999 -9999 -9999 -9999 -9999 -9999 -9999 -9999 -9999 -9999 -9999 -9999 -9999 -9999 -9999 -9999 -9999 -9999 -9999 -9999 -9999 -9999 -9999 -9999 -9999 -9999 -9999 -9999 -9999 -9999 -9999 121.748163695295 136.183183468058 166.1006903984 149.582363640926 134.673711391579 129.353496772164 144.119487443358 156.003826072451 160.739853983948 159.144852040688 164.973179592167 172.088973331655 186.774668042632 203.186042389956 198.938941760903 192.328436862035 178.904091489844 163.631673536145 150.204029601702 140.840840109734 131.186778277347 122.492468956566 117.025273977779 111.737766408302 111.117226685111 116.05295806059 121.105266062878 127.67764049532 129.430532524012 136.16198922162 150.451239216114 157.76553391977 165.178533374947 168.619923734412 167.266181617288 166.150676749978 169.642650529592 173.441102198184 172.604069718671 172.542380504354 171.992524451792 181.515239849844 186.997755072409 184.052154244351 178.413216380012 177.412598525328 179.098287964448 177.778982024875 177.806440212185 180.553095167945 177.576288658336 175.362423244972 178.341118559943 185.075043443648 180.647568565085 170.764892773193 166.102687492464 160.459944445905 155.657564938994 167.000891760245 159.428125071665 165.647254729402 165.432610143366 173.899316466887 176.194371582289 172.483037111107 174.625693704996 168.023739001868 170.75768927216 179.359244449976 177.06774720801 163.345216990699 154.447794142373 160.84636471342 153.358624947406 136.027513235495 134.266819820829 138.309365496308 141.666256478899 141.665859621833 143.158338925161 153.756344610626 163.19773918289 160.819092370088 152.309216984353 141.460289156793 142.943807054521 151.012714321808 157.500294736467 163.770039926413 170.541857891493 173.621119651825 172.256937748668 173.183446404446 170.352472892789 169.442087419009 163.811736854876 158.44150366457 158.050691704747 160.051906618123 160.115096009005 164.865946244964 171.649353588603 174.425803555143 173.936929561166 171.292941530496 169.714050399776 171.922809714707 171.132265483555 166.436111921908 158.952178639101 146.94643947385 150.731187193589 151.229055038858 152.496224587054 147.624632440761 152.030974819837 147.586404820539 139.706969871855 135.489531502565 138.214095184602 138.731017712524 145.949129677616 160.731528449327 171.577438001895 180.243211701143 189.414618344471 194.804248133978 200.579397710872 205.345535586917 200.113954022574 205.267953315448 202.031813446824 196.995738440734 189.032869717446 195.740231270295 198.791296816299 179.717017033672 188.478026670177 191.858046108289 194.350892772733 189.203996265356 161.403531068022 163.049859305619 158.315709380101 157.603551868383 143.217282643665 137.427764018442 151.30078576237 150.497069731548 151.276341029997 136.951048090627 128.907435379031 127.66466414652 129.178792607995 129.423189766783 131.976010119053 126.833781941568 127.388128563775 137.233083512264 131.101801563312 129.186202362757 133.736954101891 138.241957799584 137.576458051896 135.384224239896 135.277417809748 138.462651608744 143.361119931284 146.865804357024 143.386802559892 139.765667740645 138.500546745247 142.373449229738 142.605969203795 140.359396528794 134.746826589803 128.777467273423 127.616400442563 124.793489450114 122.337880914991 120.633368389472 118.411421491965 117.676963774972 116.353633559051 115.220029566054 114.774300524813 114.446285535871 116.492201994183 118.461488500892 121.868898031273 120.41619466952 116.592461945808 115.585962305703 118.45540096173 127.89305883125 128.984938275194 123.956793745716 123.985530780942 124.365613231919 124.522891668158 124.645794628791 125.429376319359 125.60457409402 126.050800828878 125.580506421398 124.79217351007 125.109574054439 124.49720348889 123.817015383443 123.384660854175 122.707660070987 121.544372422372 121.023554887361 121.287961576996 120.68230302685 120.850185611514 119.177759834403 119.225307200726 119.636930670872 120.837804597282 120.531657280093 119.858627447676 121.465235083205 122.840882326012 126.043738925593 122.688589215781 119.80560064506 118.413355623425 116.069521364133 112.287219368308 112.176175521258 112.31688643284 113.229972820385 113.148260121541 113.512848790698 111.648858458372 112.798591521001 113.582095385475 112.133140646268 111.920055912115 113.056938211647 113.426313719596 115.242875900704 115.829801084375 117.785933191558 119.191055556718 120.60474024782 120.927512839513 121.930668416996 121.446287683239 119.989275135294 119.746904714288 119.401605510569 118.882253915875 118.886645506293 118.54394806282 118.893137501716 119.496327038617 120.50316147056 122.355851918355 123.541597430791 125.427188439587 126.003399628249 125.649037849484 125.66709709256 125.533708218151 125.51220487204 125.331321723944 124.95001647445 125.776378635328 125.90176995276 127.060285135925 128.165125143908 128.314775773879 128.028401973151 127.790283765719 128.539297415619 130.292382032675 131.914349772052 132.792833265247 135.147053561388 136.504935854915 138.179612259344 139.152101789611 141.491889046126 146.729405801903 161.004783255733 194.353748810269 193.979828272905 169.605822680996 153.185223014422 146.500122001206 153.626363239965 147.729377470844 134.738281317577 128.113213883369 114.54177548613 144.534200825359 156.929710672786 155.479236009021 147.257317670921 143.780030190182 137.409954709212 133.132088698295 106.522673191562 49.4988661555687 58.853386654336 58.937842075042 106.318122520684 118.605065046534 94.4753624913931 87.1954518363188 59.1607956162931 53.4901130486215 77.3753604157979 45.9878143729079 30.6544494945754 33.5770392976203 26.7851323017849 26.3541151950237 63.8891887548993 142.49115164543 141.74261392643 116.973629597771 112.909095536382 120.248829174498 138.964770930244 154.439512700151 162.793361047477 163.135363349024 149.792351481101 107.986580325504 73.1196162516848 72.2545308670079 91.1071945341516 82.7274919180645 90.6054884311247 92.738309316707 114.875414787806 110.369327377235 113.303643216117 108.61508759923 126.016026482059 144.774190973571 150.225798220777 155.905447339097 157.047917958948 164.338958785246 169.99675400692 173.473994136899 174.645095931595 174.844318003519 175.470979732601 176.607745408874 176.248598303231 176.661261376596 180.118039360996 181.239600507811 179.168459414305 176.50865653104 176.290211111674 176.278902684833 176.838990962562 177.545450897656 177.024870862301 175.754847725685 174.88927985475 174.168808857906 171.616092604273 170.584615960308 171.416782053704 170.526202261162 167.649507989636 164.755753955714 160.4646688495 156.112373247493 149.686141260645 141.090060453388 134.880133333912 131.685585567658 130.451589280836 130.250524601799 127.810640626215 125.567626830402 124.63279691883 121.722044728367 122.974408703137 119.931132145067 109.852016143268 -9999 -9999 -9999 -9999 -9999 -9999 -9999 -9999 -9999 -9999 -9999 -9999 -9999 -9999 -9999 -9999 -9999 -9999 -9999 -9999 -9999 -9999 -9999 -9999 -9999 -9999 -9999 -9999 -9999 -9999 -9999 -9999 -9999 -9999 -9999 -9999 -9999 -9999 -9999 -9999 -9999 -9999 -9999 -9999 -9999 -9999 -9999 -9999 -9999 -9999 -9999 -9999 -9999 -9999 -9999 -9999 -9999 -9999 -9999 -9999 -9999 -9999 -9999 -9999 -9999 -9999 -9999 -9999 -9999 -9999 -9999 -9999 -9999 -9999 -9999 -9999
[truncated: 1,596,909 more chars]
