# Supplementary material for: Combining temperature-dependent life table data into Insect Life Cycle Model to forecast fall armyworm Spodoptera frugiperda (JE Smith) distribution in maize agro-ecological zones in Africa
Source: PLoS One. 2024 May 6;19(5):e0299154. doi: 10.1371/journal.pone.0299154 (PMC11073722; doi:10.1371/journal.pone.0299154)
Supplement: S2 File — (ZIP) [file pone.0299154.s002.zip › results_8.5/2000/Mapping-Error.r]

source('C:/ILCYM/lib/geo_sim_M.r')
dir1="D:/results_8.5/2000"
nombre="ERI_2000"
newOutputMap(dir1, nombre)
