# Supplementary material for: Combining temperature-dependent life table data into Insect Life Cycle Model to forecast fall armyworm Spodoptera frugiperda (JE Smith) distribution in maize agro-ecological zones in Africa
Source: PLoS One. 2024 May 6;19(5):e0299154. doi: 10.1371/journal.pone.0299154 (PMC11073722; doi:10.1371/journal.pone.0299154)
Supplement: S2 File — (ZIP) [file pone.0299154.s002.zip › results_8.5/ERI_2050-AI.asc]

NCOLS 535
NROWS 391
XLLCORNER -25.5
YLLCORNER -47
CELLSIZE 0.1666667
NODATA_VALUE -9999
-9999 -9999 -9999 -9999 -9999 -9999 -9999 -9999 -9999 -9999 -9999 -9999 -9999 -9999 -9999 -9999 -9999 -9999 -9999 -9999 -9999 -9999 -9999 -9999 -9999 -9999 -9999 -9999 -9999 -9999 -9999 -9999 -9999 -9999 -9999 -9999 -9999 -9999 -9999 -9999 -9999 -9999 -9999 -9999 -9999 -9999 -9999 -9999 -9999 -9999 -9999 -9999 -9999 -9999 -9999 -9999 11.0615134185847 9.55560353547015 8.23682078918105 5.22047743580317 4.24322348376696 4.14756998105509 3.90756964227748 3.68395441240097 3.45299368478246 2.97115872043356 2.09541719893854 1.65507686723147 1.40444054295896 1.65424531333731 0.99185051891314 1.3959098731404 1.64511334627796 2.06747743635479 2.0678905186418 1.79376117767437 1.79345320724882 1.78411197312671 1.77502238405167 3.88298749089514 4.30644111751575 4.42104224431346 4.42476295875007 4.39483256451667 4.44624732882641 4.44130076371255 4.43376301233523 4.42749326115845 4.42912927643366 4.4136421946479 4.47306463160322 4.50490081140786 4.52405106942408 4.55793939748335 4.56992031834649 4.5486904687262 4.56124489273722 4.53353179467827 4.54520699673579 4.50608197040572 4.52678755237257 4.48790194670085 4.47243713267686 4.39893845261998 4.52693063479888 4.59483851502426 4.59483851502426 4.57347843638565 4.52334949750519 4.45533196978741 4.43493747091029 4.41352664716724 4.39174705103667 4.42643913420564 4.38235226903065 4.38354392518604 4.37951298055926 4.35577184209015 4.29954787324503 4.28116954679171 4.25860797227617 4.20790134588395 4.15358501900477 4.12784804476521 4.07576733538683 4.03691293255137 3.99634436674033 3.95244255524755 3.92322366561255 3.87538914554764 3.86584386975292 3.83697998688183 3.81150265068882 3.79001225429647 3.77160787912604 3.76394687450756 3.73588471002697 3.70278016416048 3.53720353492326 3.4151623366802 3.20587254670578 2.86550389860569 2.24587949591485 1.96901547215825 1.97934003837073 2.00016909183033 2.01077683281424 2.02136865116441 2.03215750086201 2.07261789315813 2.09729115981327 2.07240221526158 2.08335523717768 2.37884822713179 2.1285733940875 2.1187432469352 2.12975511034402 2.1505742822893 2.16033573899553 2.4346155479403 3.51439676835416 3.8824157835531 3.98531672805409 4.04864163207079 4.07854654841946 4.07850124423424 4.06828689998768 4.01022413215941 3.97920404849231 3.98951793811464 3.91144729455634 3.79442746865873 3.80335748782894 3.89060157349281 3.79423704114848 3.67050850048343 3.67050850048343 3.65192053391696 3.80328108068286 3.92020559399861 3.93132515156242 3.81372171557429 3.92092037980562 3.91128846923863 3.9106240316497 3.9114482213281 3.91060082086457 3.97855446054669 3.9774213131259 4.02370619021044 4.01321212950718 4.05669165671779 4.0440242526283 4.02118893462999 4.06476998181361 4.08065971588356 4.05840755498951 4.02963869813932 3.99716576310758 3.97365892710439 4.74009723540617 5.04164451399349 5.41630140474398 5.48555530264075 5.36495113163519 7.24741144111004 7.29819511234992 6.78743977661237 5.42471224716662 5.4420534225407 5.43070846544252 5.25555169851085 4.93406599707599 4.9405206677898 4.94059509022378 4.60703920554243 4.60574826187565 4.93009262234866 4.91183719820267 4.88093713981577 5.07696236077245 5.05381790455982 5.17411861610193 5.35612922416781 5.32218657312111 5.31007948983727 5.28373529629819 5.28859966399264 5.29544136164143 5.30889698625579 5.28217908646559 5.2950253212132 5.29369693003807 5.29417394540861 5.30451742156144 5.33057078101162 5.32058200915672 5.35582025643579 5.37026061655016 5.3955558951174 5.42220193345091 5.44203666377504 5.3889126682222 5.41157917153458 5.28368136586472 5.21185865800947 5.04701304870385 4.74192284644631 4.13585433115982 4.16575961822298 4.81392334013971 4.20394586679427 5.21416926962778 5.24156838871805 4.91078003435719 4.96267329129034 4.96506630465757 5.34191123800381 4.9938695847063 5.37093105894313 5.38180936990323 5.43045575774713 4.23250852237456 4.32960928721553 4.35199641373568 4.32125052262647 4.30671557797787 4.53926870130157 4.34551965144893 4.35851106956263 4.34271083591318 4.31823539333514 4.35845233408782 4.37439981479702 4.38100345964943 4.35194980441214 4.35129790413581 4.33400581350149 4.29714006011909 4.31355470469953 4.28983011816936 4.27223748854831 4.24335127507125 4.19949327556233 4.17836476519432 4.13563386768584 4.33771325953201 4.92976390828421 5.22843828236233 5.37801637863842 5.56223900320377 5.52567750849039 5.54772981509865 5.60832352897381 5.5732386000434 7.34484160960159 7.48297218619953 7.45449812546974 6.50336146022573 5.43811874585504 5.4577290156333 5.43628089652709 5.40379239108504 5.41430969988178 5.41419180760321 5.41819546989535 5.3907573728518 5.42274077467046 5.41386090434133 5.39611307039946 5.40463040546899 5.39171624391369 5.39117422611961 5.36971815916084 5.34275173750466 5.29452557594856 5.27150118346195 5.32506501689486 5.37899727393569 5.37929360714212 5.36832416284359 5.32421090632015 5.28206042538666 5.2754910616223 5.14061949354764 4.87911817123253 4.87911817123253 4.86871937089349 4.29397695196061 4.61125994282418 3.25144944881632 2.74261963939112 2.16811836661172 2.17698703103806 1.9749876590069 1.994867122948 2.00832232842587 2.02065330799545 2.01163861927232 2.0194415395165 2.01513321943169 2.01884489252996 2.01513077747307 2.03952860014148 2.05025208332163 2.07753315341895 2.09422545548989 2.10503583782392 2.11559320504003 2.11029050687203 2.11090483771441 2.12741995474348 2.1378540377443 2.1447630725816 2.14971163117061 2.10696661122479 2.00120294617761 1.95098022328185 1.85947465038088 1.75632771651566 1.59557872592911 1.35461681312055 1.36250624459605 0.969957670545015 0.975955156592064 0.261947123541586 0.263371093937947 0.98788952514188 0.993334111221114 1.41331055430973 1.98717669424462 2.34665835941618 6.20182660656878 6.92391556072877 10.2950479744683 11.4464880002245 7.47477939357672 7.45574848907888 5.17071282098556 8.73154199391646 6.55003326672326 9.40943913985389 5.54694202343825 5.49723503281932 5.50341343609288 -9999 -9999 -9999 -9999 -9999 -9999 -9999 -9999 -9999 -9999 -9999 -9999 -9999 -9999 -9999 -9999 -9999 0 0 1.88225080684257 2.49645911697885 9.11793098710046 11.2558315298426 14.610711596511 18.1574381179675 17.7756788297239 18.7633843252236 17.9759949378161 12.6201368567721 12.7244120416265 12.4503101606962 12.3855458125367 10.8381849295847 9.47653238861499 9.7279285211457 10.1183106702031 10.2750646612336 10.3404038290276 10.3677343804295 10.4486889835872 10.5122457087485 10.4994092375255 10.6204820692892 10.7346308700705 10.861881368431 10.9455310852619 11.0206190632889 11.11646910228 11.1946734339859 11.2635029489252 11.2913851940051 11.3345692861146 11.3714258261141 11.4127946898235 11.4682410382732 11.5016218861321 11.5585072066312 11.6172375703469 11.7042316130726 11.7587636649142 11.8212194839031 11.8493215688995 11.8776576577398 11.8885066708846 11.9225707929472 11.9547200960976 11.943048625324 11.9664016505856 11.9668134242054 11.9352233448164 11.8872405537633 11.7970588367005 11.6414415547366 11.7524195527732 11.7876284579247 11.7063629513381 11.7103403536773 11.6856941399972 11.6430542791328 11.5916081486888 11.5326494907837 11.4707012295082 11.3998543627912 11.2468493782103 10.8414710751624 9.14416735657594 8.59839614646858 8.28488630018571 6.88012109233935 6.7195390079649 6.69315001117562 6.69005377340968 6.69033978821423 6.7454347391753 6.97603070777834 7.97825097269576 9.03156594077987 9.25050679690238 9.54826293674197 11.415829906654 11.8535434377584 12.0922542840989 12.3048446185749 13.3299173296041 15.920271068133 16.7497360616381 17.4697477578527 17.2391833378373 -9999 -9999 -9999 -9999 -9999 -9999 -9999 -9999 -9999 -9999 -9999 -9999 -9999 -9999 -9999 -9999 -9999 -9999 -9999 -9999 -9999 -9999 -9999 -9999 -9999 -9999 -9999 -9999 -9999 -9999 -9999 -9999 -9999 -9999 -9999 -9999 -9999 -9999 -9999 -9999 -9999 -9999
-9999 -9999 -9999 -9999 -9999 -9999 -9999 -9999 -9999 -9999 -9999 -9999 -9999 -9999 -9999 -9999 -9999 -9999 -9999 -9999 -9999 -9999 -9999 -9999 -9999 -9999 -9999 -9999 -9999 -9999 -9999 -9999 -9999 -9999 -9999 -9999 -9999 -9999 -9999 -9999 -9999 -9999 -9999 -9999 -9999 -9999 -9999 -9999 -9999 -9999 -9999 -9999 -9999 -9999 -9999 -9999 10.5535794364121 9.25821167734253 7.96735200572354 4.24676552076338 4.19487195613056 4.12808047157985 3.88964070880122 3.75091422869152 3.45324143436358 2.83865995187687 1.91934108207855 1.39894537932824 1.39792820756889 0.99378818216656 0.263957591866714 0.263371093937947 0.982099806711384 0.981351663408987 1.38215510303538 0.975919887191133 1.78503741757114 1.77565286917314 1.60388803482319 3.01825736310924 4.05182125640276 4.372392772229 4.41158062843705 4.42657918809883 4.42212528451927 4.39438869997394 4.33168808412138 4.35309748279762 4.35518833095569 4.37664951261773 4.43584654114151 4.45745994620213 4.47908455924896 4.49097749012708 4.51246830888948 4.53380207334561 4.50745636447719 4.50622574542671 4.45238845089137 4.47259352440554 4.49260000045182 4.39910181607554 4.41850829906981 4.29931723833123 3.68343246568756 3.7074453123831 4.52885556461419 4.45691107232372 4.4366409076275 4.43651561274091 4.32678821495287 4.39486893513138 4.37398995529974 4.3527347570761 4.31015246076658 4.3364765784209 4.34853862816766 4.34072391341534 4.3347429749779 4.27871813466297 4.26610995785356 4.23680659385896 4.1873037182183 4.1607009263494 4.12173554368941 4.07964713598999 4.03837645480738 3.9812725703492 3.96114639391716 3.92194805686593 3.90218416296744 3.85599380052824 3.83333992219097 3.81010639391183 3.77372088083044 3.75512498607291 3.70257455015439 3.53737182942058 3.19884398958941 3.21633315417153 2.22397187587767 1.94884245439193 1.93446553307464 1.91224675573248 1.93262957210877 1.94300827058716 1.95336131616432 1.92039795966314 1.97441391333834 1.98510667970275 2.03991892038329 2.02885593690691 2.03954901756423 2.09461421705676 2.0754955407225 2.08621260381052 2.11632302523763 2.12990618348034 2.16850047610791 2.17292045336989 2.42280476703191 3.50335498994313 3.73220329163582 3.87847740418845 3.85871188217752 3.86101106889751 3.84287857786586 3.83224819360303 3.67850285506394 3.66791557503735 3.45910412631333 3.44320418121585 3.4500664655005 3.67036337017602 3.43257313716688 3.08895078441793 3.45001872423224 3.45013112491161 3.6883329375718 3.67884073488547 3.67852139483683 3.67856067468682 3.68111675829687 3.68026715101445 3.67053674288763 3.81414107205203 3.81377952298693 3.80484961388498 3.91147567650408 3.90177698452291 3.96746258959651 3.94708345088731 3.94708345088731 4.00272534681151 4.03347696633725 3.98986667702231 4.03299250283388 4.03469760862842 4.02010606068996 3.98716802965406 3.91280784199159 4.69964858492333 5.5188772232137 6.83271165677627 7.39541733307149 7.00394294131259 7.49600332621854 7.35124757350907 5.39005132573843 5.39472933169351 5.22979712236535 5.14905620480469 4.9557445004608 4.62576970327065 4.64286747154326 4.02916890624332 4.02351064104163 3.99910662708686 3.9904056838083 4.59078676054104 4.56143566548216 4.87633174060149 5.06543989937446 5.17937327715337 5.24495398568529 5.28287699094594 5.30250033482227 5.30048446668496 5.30562168086771 5.33662141937822 5.31152251960721 5.32314833778324 5.32298123179786 5.33173450788698 5.32456663258001 5.3487459440283 5.34976251440781 5.38438650897987 5.3880715867296 5.39065154989695 5.41843620947319 5.41029292668347 5.32704764634551 5.2882484819577 5.18227803047191 4.70581448967471 4.1248152033394 3.9260743216309 3.93955566118948 3.95953531086366 3.99014309091733 4.0203001251231 4.04256942782917 4.04540380416821 4.08707514576612 4.12774506024192 4.13245096750343 4.14373425978999 4.15489517244613 4.16348831142128 4.18230024410747 4.22878536573797 4.26027030285701 4.31406539429534 4.38415127368545 4.41747228174621 4.4451635069662 4.43835615750552 4.37308393742347 4.38763630402383 4.40065736172287 4.41247750089744 4.42524735622603 4.42871782892397 4.40658975582759 4.39730231407628 4.39611541741438 4.36466199132835 4.31903155462764 4.27461366998324 4.26722470519741 4.28841162871102 4.25303916050845 4.20489887816373 4.17187819283144 4.15303535766329 4.10734083058052 4.08851336870965 4.28297450077287 4.85361011504071 5.33736708241044 5.58146133639573 5.63534849951675 7.14920761195638 7.6369500158161 7.69573100391995 7.29662681333415 5.64378382819284 5.46941450709548 5.43614035068084 5.42506122098574 5.37158165242804 5.35882734890968 5.35889699568094 5.39632466623036 5.37868599837304 5.37849950245258 5.37856458877924 5.396413114193 5.38846850771131 5.38623470431536 5.38157700334486 5.38157700334486 5.37801236797919 5.37906410689382 5.37676791470953 5.38524545723639 5.37849321195609 5.34888286276722 5.25451509717316 5.23187536892441 5.17583755062989 5.05277688389832 4.8770789937435 4.88606481395367 5.04376532672547 5.12597517515219 4.85418690092668 4.23941298134962 3.58176654475468 3.26544362831357 2.75512079141711 2.18659857118871 1.99035143589265 1.99880127011888 1.99870473885263 2.01117883891146 2.02238008075191 2.01994991483598 2.01568487466568 2.00884996069406 2.01906754977642 2.01538058302177 2.0365018962186 2.0365018962186 2.0821509924236 2.09972564549597 2.10316396017704 2.11054548908739 2.11054548908739 2.13226733171697 2.13799485464219 2.14911685246949 2.14510304466997 2.11511070936554 2.08130374660363 1.95098022328185 1.57712871291819 1.57800501127224 1.33894878653231 0.25706461673789 0 0 0 0 0 0 0 0 0 1.40762286987174 2.19025471516809 3.97168331778805 6.57032006477915 7.91571280425467 6.96190196717375 6.08136016030694 4.89550018489591 5.12594526116002 9.86241336647102 11.5043651357786 12.3133924682483 9.26670818447726 5.50081026971021 5.47792331486833 -9999 -9999 -9999 -9999 -9999 -9999 -9999 -9999 -9999 -9999 -9999 -9999 -9999 -9999 -9999 -9999 -9999 0 0 1.04451737068937 1.56640416785252 2.43506376382348 7.51066814769541 12.0963255791504 11.0766484089515 10.8226144482076 13.3661146277455 16.180859797767 15.7706928681378 13.6899297852861 12.6052707963867 12.6279498302898 9.4165494183963 9.75151167558995 9.9304160638957 9.98127072608686 10.2041696184986 10.3091485903203 10.358595853681 10.4840959099376 10.5589520224235 10.6669209667358 10.7268941103302 10.7959111140115 10.8851330544317 10.9643616464991 11.0533608371179 11.138186394471 11.1931202630259 11.2366214104147 11.3017894885118 11.3133493918757 11.312577407939 11.3567498815692 11.4143224268759 11.4755405359096 11.5563209340268 11.617114795999 11.6953456152351 11.7473227172316 11.8033444406753 11.887295432659 11.9304660508439 11.9593519495573 11.9970339463942 11.9755272458767 11.9797798896453 11.9762114636783 11.9438429696965 11.8579564534398 11.7998166644855 11.6143686114499 11.4164414654352 11.6905765935205 11.693176579451 11.6500225896209 11.6419382489819 11.6044293819036 11.5878454540608 11.4982070083315 11.4507171845647 11.4403651892561 11.4175604378368 11.3895608138509 11.309134649345 10.8862573390112 9.29050936388526 8.94370706248603 8.72992044793538 8.21027169160072 7.68329882272116 6.76951297677125 6.7855730682931 8.22297900561042 8.80978249046418 9.11291254083766 9.35509633854483 9.71699297766249 11.369962540523 11.8482014051258 12.0059394200739 11.515201012511 12.1161654315961 15.34485129169 16.4635238469315 15.873316305305 17.4327848969356 -9999 -9999 -9999 -9999 -9999 -9999 -9999 -9999 -9999 -9999 -9999 -9999 -9999 -9999 -9999 -9999 -9999 -9999 -9999 -9999 -9999 -9999 -9999 -9999 -9999 -9999 -9999 -9999 -9999 -9999 -9999 -9999 -9999 -9999 -9999 -9999 -9999 -9999 -9999 -9999 -9999 -9999 -9999
-9999 -9999 -9999 -9999 -9999 -9999 -9999 -9999 -9999 -9999 -9999 -9999 -9999 -9999 -9999 -9999 -9999 -9999 -9999 -9999 -9999 -9999 -9999 -9999 -9999 -9999 -9999 -9999 -9999 -9999 -9999 -9999 -9999 -9999 -9999 -9999 -9999 -9999 -9999 -9999 -9999 -9999 -9999 -9999 -9999 -9999 -9999 -9999 -9999 -9999 -9999 -9999 -9999 -9999 -9999 -9999 9.42910995989202 8.6819023906226 6.49836116310417 4.24682351251711 4.07729717886065 3.96663859150783 3.87929491187688 3.67785939840854 3.36366006193693 1.91996250799235 1.65625163449229 0.991500636793524 0.263957591866714 0 0 0 0 0.262699944771637 0 0.972730802166234 1.36250624459605 0.963064155874414 1.35461681312055 3.72747899485205 4.0513714185253 4.3809401742867 4.40436113874669 4.41256277977095 4.41271876939619 4.38311819045043 4.19081365976243 4.21159571027695 4.22332695026559 4.31387159542377 4.33494648060299 4.41979055730982 4.44118448225438 4.46218136401562 4.47938684749273 4.42955475900856 4.44120879507512 4.37979440321572 4.38814243782133 4.38529456170144 4.30705752464973 4.31817049670248 4.16931392484673 3.70780854392702 2.46899531859455 2.00073054026145 2.08120516979709 1.9834646112991 4.16030558720031 4.27277640713408 4.26483164533672 4.22335559007049 4.19224572612748 4.19386060612202 4.2676878767488 4.24416208647255 4.28886146468862 4.33590541212658 4.30421425915742 4.29623733133593 4.2516276857325 4.23438865502828 4.2217005847999 4.18384645809605 4.13925724801972 4.11769721517384 4.0802350075927 4.01919559096231 3.99383795742741 3.97828716043139 3.93497414559448 3.88275218412908 3.84941509747215 3.8461061203455 3.76616493569668 3.63924102474937 3.54727975825375 3.40916827037995 2.84522048827691 2.21048415783086 1.94901916288152 1.89232281338403 1.86971124852279 1.82271340918406 1.84264379297686 1.85259975674779 1.86273891347588 1.78469265464746 1.88306162842697 1.89322436706046 1.89309105939266 1.95167824155697 1.97266389819535 2.01715731415674 1.97220549782176 2.01657195751209 2.07227590636113 2.14168581873167 2.15113600290438 2.15719417893255 2.16071048939272 2.17223297208354 2.42778017762256 3.1157011751773 3.1157011751773 3.10479971808939 3.10487032262138 3.10479971808939 2.41480527839297 2.40392431530822 3.09309018358083 3.0913022981046 3.09610578993562 3.09616194265146 3.09610578993562 3.47692330575726 3.09833572287025 3.10313089217016 3.10313089217016 3.0922694957393 3.47294166616638 3.1031057128786 3.10095711195138 3.0875980732888 3.44873603256428 3.82439831254969 3.8049707235342 3.81419121548311 3.66239254492873 3.80511234259438 3.7959965099403 3.89209411722631 3.87151419836593 3.87135264912951 3.93520019641107 3.96973848371605 3.97938018188104 3.94657691448312 3.97283335884045 3.97702881684313 3.95229138965859 3.86412152216392 5.35189382688999 7.55300391356839 7.13031411924458 7.90070325359521 7.55337736896265 6.83032704232761 5.52571758182496 5.40323112330475 5.41003747419688 4.95549567140466 4.02470214840695 4.04950458444372 3.82765962508231 3.83007280604629 3.82102725512362 3.80784508067155 3.79901986036131 3.78407583069623 3.98793389753057 3.97333959928966 4.55908838009692 4.87574570007424 5.04853424429904 5.16265140055841 5.22714001571246 5.26483840114816 5.29339076233231 5.3183039311975 5.34795903362368 5.34118611332873 5.35604860944065 5.372104324433 5.37544200373519 5.35891675675618 5.3462908209237 5.37095308923304 5.35733227800397 5.33704451716094 5.38699686681696 5.34117452317126 5.15783715550524 4.98090915774213 4.68165555030032 3.88326737226926 3.91694955250817 3.94878831886467 3.96302761714899 3.98708694690502 4.01715784047931 4.03508970607382 4.07967042632228 4.08462258016825 4.11591284863371 4.17034269378034 4.20830605521172 4.18844703813194 4.19371706263513 4.20863451628656 4.24084593624845 4.28496316530865 4.30579255017257 4.32485220901621 4.36979650851661 4.4106259695692 4.44406015097868 4.44694103825794 4.42159910238154 4.44707753354579 4.4568358901519 4.45707615098833 4.46563016317652 4.44810286542709 4.41257455734939 4.40574279135956 4.40367346161419 4.36049904659883 4.31439533516577 4.27534185086993 4.44810599694074 4.21202091704493 4.21972252210159 4.20303714033531 4.1578470075924 4.11997982478126 4.09403659979663 4.28364637733899 5.19036835391221 5.62562822331218 6.74370408447995 7.46998322978865 7.93153605231773 7.87267330279746 7.74464586856558 7.77239924049066 7.45644990943573 5.64510507500265 5.42680114894011 5.39744542321247 5.35883450251525 5.28150364633472 5.33220303890966 5.30599558896085 5.29829138627475 5.30913468243198 5.36229895010569 5.35365308935214 5.34439985235867 5.34508514898259 5.38984355385197 5.38185996357787 5.3854800949042 5.33631481850688 5.30175319680166 5.31768424036343 5.31496502637316 5.27183134999207 5.08503441620596 5.07677889632117 4.7004386699671 4.35411582972031 3.74439665007823 3.68437610989113 3.68651357473036 3.5839187227424 3.39987342193068 3.08335835142356 2.76007642921681 2.18680293002593 1.97137131526985 1.98090089602701 1.98944862749311 1.9919580193417 2.00168763131735 2.00159696405455 2.02273165291178 2.03060803794517 2.01616881699906 2.02627967702016 2.02968249069575 2.03001237900116 2.01607221531955 2.03698816273667 2.02910227817853 2.09354092951101 2.10441090701617 2.12207389967471 2.11113446106678 2.13853873298738 2.13812893114136 2.14856655387754 2.13381016609883 2.12925902885762 2.07040738377777 2.00175582488622 1.74597246491255 1.33719781519679 0.943946300438591 0 0 0 0 0 0 0 0 0 0 0 0 1.65783349842613 1.87460042610519 3.35712326742299 4.41794780524084 1.99650291756483 4.75215046414172 2.19127474482049 4.62024185254043 7.53904086106352 12.8220541845715 14.5861883181809 12.3869526176179 5.50101724578289 5.46461987508065 5.39912505971571 -9999 -9999 -9999 -9999 -9999 -9999 -9999 -9999 -9999 -9999 -9999 -9999 -9999 -9999 -9999 -9999 -9999 0 0.0399171087462815 0.0511232355009563 1.56462191936924 2.43878466956925 7.45385332206764 9.33177348271535 11.9737437741227 11.0962968497734 13.921189239938 16.0567893930389 12.7340972626362 12.5801786903139 12.6140927098141 11.8923478320526 9.44933772172293 9.91573666056644 10.1194077737116 10.1932617098004 10.2896856048522 10.3688407245352 10.4522072182358 10.5296148647427 10.6483825663442 10.7365639845872 10.8326061561781 10.8919111234041 10.9874662390419 11.0755342039326 11.1212561548816 11.1788854603243 11.2549166952421 11.2757571780016 11.2539304689524 11.2422431284633 11.2511741586546 11.3282573166301 11.3965076887507 11.4963062029618 11.5702578412088 11.6287518677753 11.6858884650668 11.7572599566348 11.8588799826098 11.9286766878357 11.9111396235404 11.9345838947301 11.9538137456361 11.9521275994325 11.9325340007897 11.8717200804556 11.6413386193039 11.63710191542 11.3017041062561 11.3177947797497 11.5075934947365 11.3963747131717 11.3398312914664 11.3990149529343 11.3998696645901 11.426820190344 11.3172951424901 11.3408008579551 11.2769979937971 11.3923205582201 11.4405609317718 11.4393562024795 11.3799149478934 11.195312128621 10.5901205962206 9.07984440825714 8.95802957246147 8.8076556260108 8.49786640690224 8.63406209956649 8.81769260504147 9.1308318140016 10.256202966691 11.2219383658514 11.6044886745086 11.7659817412945 15.4505766256942 13.048973262438 -9999 -9999 -9999 -9999 -9999 -9999 -9999 -9999 -9999 -9999 -9999 -9999 -9999 -9999 -9999 -9999 -9999 -9999 -9999 -9999 -9999 -9999 -9999 -9999 -9999 -9999 -9999 -9999 -9999 -9999 -9999 -9999 -9999 -9999 -9999 -9999 -9999 -9999 -9999 -9999 -9999 -9999 -9999 -9999 -9999 -9999 -9999 -9999 -9999
-9999 -9999 -9999 -9999 -9999 -9999 -9999 -9999 -9999 -9999 -9999 -9999 -9999 -9999 -9999 -9999 -9999 -9999 -9999 -9999 -9999 -9999 -9999 -9999 -9999 -9999 -9999 -9999 -9999 -9999 -9999 -9999 -9999 -9999 -9999 -9999 -9999 -9999 -9999 -9999 -9999 -9999 -9999 -9999 -9999 -9999 -9999 -9999 -9999 -9999 -9999 -9999 -9999 -9999 -9999 -9999 8.26789689465669 7.17364764593978 4.28240006472839 4.17417119806449 3.92801082405387 3.76277109162942 3.54082653143115 3.6679885975092 3.23789886973927 1.40087713109931 0.993334111221114 0 0 0 0 0 0 0 0 0 0.259228929915036 0 1.74059985938097 4.04020569575262 4.27403837206964 4.39122553700333 4.39013035359581 4.37048399522746 4.39326881639124 4.16788141586784 3.95551234448292 3.97477359261554 4.09163069384435 4.01201656710822 4.32603721973683 4.34699819899099 4.38864532206573 4.40931531661991 4.34870963429526 4.36859175220766 4.26968953157907 4.28082811078553 4.29973421956818 4.15165892304475 3.97518040049402 3.68419938862032 2.46919418504245 2.15773441375712 2.15773441375712 2.15773441375712 1.99284529707257 1.43149517254353 2.08214927577522 3.94205794750071 3.92488646805677 3.90094833972826 3.88975295283963 4.03581314113116 4.02918311275324 4.1266525724838 4.2263574427372 4.26234661702513 4.27574102423217 4.29200944434398 4.26012186783019 4.25207478374509 4.23671157286089 4.19036991616789 4.1780626931984 4.1458044145456 4.11335020414635 4.07091358728108 4.05580363612102 4.01152612913576 3.95703004352782 3.93688123789242 3.87616925977373 3.83515812655168 3.8054690407213 3.73909922259958 3.57073543233145 3.19657669129244 2.21056454136481 1.92464426949633 1.84995407918561 1.80332472496152 1.74630295474303 1.64999838547894 1.65902355644688 1.66823525613214 1.52454279356395 1.53268927664804 1.69580306760322 1.70513608256103 1.70498200256403 1.82377596438327 1.82362247804425 1.82329494863371 1.91317041581814 1.98304016740274 2.04934111918168 2.07227590636113 2.12792933587305 2.15126035561748 2.15743709861125 2.17325745063351 2.17242942820179 2.16112948799854 2.16112948799854 2.16112948799854 2.16112948799854 2.15871808828401 2.16597462101763 2.16088729837789 2.16081705675493 2.42606376493409 2.41889245141697 2.41496544944451 2.1547039653066 2.41972856090978 2.16957353093924 2.42268957122382 2.1585259452313 2.1585259452313 2.16568841222343 2.16575338819384 2.41890373789169 2.41003420614896 3.45962195817938 3.0721193871531 3.443425739839 3.44191419230113 3.44339925545883 3.65344005421262 3.6532776500573 3.65416358414644 3.63568208656907 3.77645651349681 3.75607993148349 3.72654931523854 3.89493004007848 3.91699612870551 3.97803939043232 3.99314755150374 3.96616031121693 3.87399112194036 5.24429449064983 5.40716905457528 7.29791352471627 7.52658856040755 5.55784174793492 5.39474016425866 5.39884367339429 5.38244451106378 5.33729024384675 4.63854129411584 3.84613061699187 3.87411226355571 3.8705609492378 3.86616392187742 3.85638395707186 3.85203820156817 3.83338728592116 3.83338728592116 3.80905063398286 3.78615307802778 3.9965962507818 3.97043195144062 4.55293605647692 4.85976705653135 5.04084105906407 5.1545166888397 5.21786974452772 5.26475088835222 5.31966642125432 5.32875296524342 5.36855681519437 5.36169420977304 5.36187723659399 5.33735484582664 5.36391039531038 5.32566006676267 5.2849486044071 5.2140616982069 5.12196037341325 4.9530957203448 4.05736870527265 3.8543344123376 3.90297774168224 3.92366638757629 3.95999570629782 3.96652325893577 3.98428440903404 3.97580369974722 4.00648479905932 3.98470054395465 4.03143755225483 4.0301330923757 4.05106659337008 4.09312004567487 4.0611431472188 4.07687458486563 4.19630870507554 4.23995005048265 4.27269917029985 4.31673565702847 4.29973010631611 4.31511145333625 4.37404499309918 4.36994466857932 4.4008675399153 4.4250640461163 4.44061864981527 4.46195340716836 4.42923685899659 4.45800752427468 4.43791810664395 4.40553188419867 4.3546864783556 4.36706940701911 4.24740997561837 4.2286643597293 4.02604471298892 4.10031556453629 4.21768481764164 5.86325175212261 5.34448917160459 5.53593879352976 5.70074210224961 5.44204671929838 7.28976875211432 7.28479653530691 7.93097049030012 7.91185928143334 7.97857082203245 7.94749274793302 7.89210250993339 7.88414286630054 7.7588842445418 7.65329821471558 6.51398602260561 5.42478082825087 5.36163031106689 5.22565035265691 5.23381542824383 5.22090651377688 5.20766091066314 5.19583796500847 5.17005309668069 5.2549614735409 5.24196431872445 5.31215985347337 5.30919780729625 5.32125729696522 5.33618691983871 5.35198857258697 5.29002135474199 5.18559395807716 5.08331604844677 4.94599533534893 4.73906340026073 4.95437411603773 4.35928148550859 3.74434313259599 3.54570859936753 3.48531299510968 3.3988227513605 3.27230623058486 3.07941808722277 3.07950395831305 3.07950395831305 2.76895893914853 1.97150700084157 1.98586310740884 1.97993943955081 1.98586310740884 1.99545739298457 1.99058947029737 2.00516052985414 2.01291082727968 2.01671893246365 2.02685307051136 2.03086961373044 2.02657966298848 2.03693308682985 2.03057612992105 2.02712150508086 2.02956751573935 2.05917151680648 2.0699529895602 2.09196363809157 2.09218802714204 2.09218802714204 2.10362484754134 2.12889022463195 2.12889022463195 2.14045115843173 2.07063135820373 1.93085250474084 1.84923863674267 1.57665907022668 0.25588625670971 0 0 0 0 0 0 0 0 0 0 0 0 0 0 0 1.88275655318267 1.04984930224341 0.249481022259211 0.230605024570391 1.06754757180413 4.55355671560187 7.40732531692138 12.9165305802367 15.7725961835583 14.5964953359549 7.62606470733135 5.49800145993872 5.46497973882592 5.37682532123483 -9999 -9999 -9999 -9999 -9999 -9999 -9999 -9999 -9999 -9999 -9999 -9999 -9999 -9999 -9999 -9999 -9999 -9999 1.01283611312262 1.02230604880445 1.88379361877001 2.50909875207372 7.43786151779467 13.2194002058387 10.9203714169122 13.9378195091804 14.3109222552885 15.149900637235 13.1565802127356 12.040551053959 12.5228908032887 9.5054189702643 9.88869224728894 10.064175568589 10.1871477903424 10.2832929138065 10.3901445285417 10.4684511880414 10.5568301819458 10.6561151855934 10.7614015697756 10.8130284699909 10.897736749761 10.99195017671 11.0467378438061 11.1005694286388 11.1656190398824 11.1948794210153 11.238297259384 11.1431882145383 11.1281157852144 11.1668425537341 11.2267523090227 11.3268987201328 11.434858703152 11.5068083498532 11.5415304167827 11.5935897285894 11.6156229402633 11.6825034754248 11.7715593259605 11.7277713225587 11.7674699748913 11.7584567527359 11.8049095896774 11.7592777090272 11.6623829423132 11.4703904102386 11.4014141081339 11.0600493286339 11.284671346527 11.117101122964 10.9685673078512 10.9194146881772 11.0684380230623 11.1534839557567 11.1520524396096 11.0767914299449 11.0480650843511 11.1315597676126 11.309731940397 11.2258851302982 11.364696547608 11.4477637808614 11.3990739585056 11.2631007358534 10.9915191684961 10.085667267936 8.95592170628396 8.86970566551316 8.84856237501083 8.96115328813996 10.7777481910752 11.2692405677393 12.9516984157796 16.0343238293226 17.5842018167503 16.8829416719626 11.8557376459023 -9999 -9999 15.7904737975108 17.0261513137886 -9999 16.8544859930717 -9999 -9999 -9999 -9999 -9999 -9999 -9999 -9999 -9999 -9999 -9999 -9999 -9999 -9999 -9999 -9999 -9999 -9999 -9999 -9999 -9999 -9999 -9999 -9999 -9999 -9999 -9999 -9999 -9999 -9999 -9999 -9999 -9999 -9999 -9999 -9999 -9999 -9999 -9999 -9999 -9999 -9999 -9999
-9999 -9999 -9999 -9999 -9999 -9999 -9999 -9999 -9999 -9999 -9999 -9999 -9999 -9999 -9999 -9999 -9999 -9999 -9999 -9999 -9999 -9999 -9999 -9999 -9999 -9999 -9999 -9999 -9999 -9999 -9999 -9999 -9999 -9999 -9999 -9999 -9999 -9999 -9999 -9999 -9999 -9999 -9999 -9999 -9999 -9999 -9999 -9999 -9999 -9999 -9999 -9999 -9999 -9999 -9999 -9999 5.20591911974469 4.34998098691684 4.20005078451525 3.99162375299909 3.72573714184243 3.49002803149167 2.75550202621267 2.78136367907732 1.37483315189636 0 0 0 0 0 0 0 0 0 0 0 0.259228929915036 0 0.25706461673789 4.11727715671107 4.32630832865673 4.35946046210959 4.34796678640806 4.36687105114732 3.71646369679941 3.02457357530932 3.03939132177036 3.49451755586283 3.51148462588597 3.52269962591373 4.12343450771094 4.26521095564332 4.2972453382951 4.21990655400581 4.25064164832008 4.12267617624724 4.13384233058347 4.15172232801105 3.95239939460218 3.65856240239765 2.45929917340057 2.15793835402892 2.08214927577522 1.99334603762161 1.87139793437141 1.87139793437141 1.69101174461527 1.01524708918753 1.01600042662947 1.98539625911115 3.21062534785491 3.1870337233839 3.58576725443648 3.60085438346458 3.82315413105735 3.82484235254068 4.00213391090627 4.19351135794454 4.2446081259026 4.20173107329259 4.23207139848198 4.24761280892169 4.21595789148788 4.2079541170865 4.20366770498773 4.17111501268897 4.12776853061328 4.10386162122429 4.08252817886629 4.02276766694592 3.99134006991193 3.93669088437882 3.88666003667991 3.82541622535375 3.77034214940285 3.57959694095721 3.41917270087009 2.85226210747796 1.92464426949633 1.85993333310669 1.72744391156517 1.63210490978341 1.26014683048135 1.28179078714343 1.28885287191166 0.920784682630022 0.931014340708174 1.31025827630989 1.31730034247872 1.31730034247872 1.32431579793145 1.55803486317394 1.55764090980993 1.71382116371204 1.83322599431539 1.93390148098159 1.93356656634094 1.99357264290364 2.03855236542568 2.12818493694324 2.14192860698156 2.15775731319677 2.17253245238474 2.1576562441909 2.16103120279515 2.17233702345398 2.17345328298917 2.17345328298917 2.17251940307402 2.16122018022231 2.15887389092684 2.17215732934041 2.16101323180297 2.16101323180297 2.1658135672709 2.17203274543611 2.18327238255767 2.17689975205819 2.18320352825442 2.17720985130391 2.17209741326454 2.17209741326454 2.16586907643813 2.4190016814204 2.15878257832389 2.14783684562143 3.08070595138343 3.08075300680176 3.07583506373955 3.450439175483 3.06233770666845 3.06376910980408 3.41969257794796 3.62752302841722 3.39543099697746 3.60853701532369 3.72784146825447 3.82084135516305 3.85063050561982 3.97482900480426 3.96592589279644 3.88407981132016 5.11935468204549 5.34524570588247 5.41252441395406 5.35609783221264 5.39161847559274 5.38213362396215 5.2292424105413 4.96464108045323 4.65310701224235 3.84780668299166 3.851993169072 3.88080395888015 3.8999907949261 3.8999907949261 3.88631086631222 3.88595890372647 3.86419911905828 3.84541991149565 3.84220976387042 3.80906771697977 3.79596778144792 3.77189014958643 3.98037507355871 4.58501671130079 4.54773458965171 5.06476840570715 5.17802086876296 5.2614355840961 5.25213818916432 5.24355520923344 5.31462166798957 5.29952114428093 5.32298954665268 5.26842621962667 5.29053876239288 5.20957692607381 5.11116194941428 4.94281776822974 4.04228116886672 3.83141243766947 3.86399038341912 3.89357313251825 3.93109178750719 3.91431383259274 3.91771773771616 3.90084116489649 3.87946965079898 3.80950655947392 3.84914622887685 3.75412872424599 3.78418376724976 3.65642580977764 3.69426646988035 3.72445465411638 3.51098498778469 3.54025724128079 3.55824552359751 3.95865981637848 3.96493150536422 3.99859169099105 4.02489903457221 4.04463516907669 4.05905741404824 4.17741185591144 4.19750031433502 4.22329061293797 4.11539977288472 4.23724631112879 4.34686679767194 4.35683440064793 4.2803858232235 4.19669328369167 4.08207900743087 4.0911469696972 3.91720290518688 3.30161341658568 2.59000112143629 3.62655556366727 3.94464438620778 4.19688429676093 5.00320400040838 4.14256164647079 7.82713081862057 8.16925827741867 8.11512143874526 8.08440625513482 8.02149606234639 7.99513203590304 7.93862188478316 7.91300513263434 7.87168421190212 7.85955169401485 7.77688353732862 7.26789215775385 5.44802189074143 5.37025017516561 5.01510923733083 4.79729483814992 4.98087974804099 4.99234816949448 5.12183688331523 5.10307552536503 5.09415035910847 5.07780017527133 5.16651594830931 5.1497374797328 5.19098634375263 5.24961587264066 5.23804797851434 5.24967238324633 5.07754813612935 4.96521025302996 4.73914315529909 4.40665092962756 4.73902855338263 4.73994754791127 3.46792019884779 3.48529204966796 3.3998542779459 3.39881162871485 3.07954488445701 2.76419468766648 2.77463375023679 2.18660676454375 1.97640917853738 1.98012795169586 1.98008709363166 1.98594767920065 1.98973567268588 1.99560167913618 1.99072143396819 1.99463476895803 2.01194575774551 2.01706676010964 2.03132029151995 2.03313802320655 2.04337604261476 2.05360401081123 2.04764963604875 2.05208386120445 2.0301978896796 2.02999634732094 2.09426293743848 2.11164081647024 2.10652315048636 2.10652315048636 2.11776659727117 2.11530710354498 2.09614996646826 2.1266371673144 2.10760601016261 1.93113293546868 1.84956021483276 1.7377847630793 1.32405386051796 0 0 0 0 0 0 0 0 0 0 0 0 0 0 0 0 0 0 0 0 0 4.96126677605695 7.4127494687201 13.2466604954903 16.2454259265017 14.246214293419 10.0729952010722 8.47884733585878 5.47321027527664 5.37205578536991 -9999 -9999 -9999 -9999 -9999 -9999 -9999 -9999 -9999 -9999 -9999 -9999 -9999 -9999 -9999 -9999 -9999 -9999 -9999 1.01005798910327 1.88349713462846 2.25370398015994 3.62805581165699 9.54204666356157 11.8358933133481 13.472132534503 17.5112501006673 13.2226900757823 13.3498321441824 12.4970473628789 12.5922134826636 11.1973731545639 9.66174742287189 9.98509261560602 10.1011657015449 10.1896747720596 10.3328447038401 10.452831818288 10.5112049637961 10.6220334988217 10.7287672303791 10.8227737275944 10.9107253629426 10.9696644652972 11.015243603071 11.0462128718407 11.0727929341716 11.1632287591457 11.206100312057 10.9871172801814 10.9664131737366 11.030060753745 11.1236761234199 11.2441886863369 11.3462904223245 11.3813745170407 11.3312822826998 11.2864309884164 11.2800890158939 11.5166035944021 11.4316934570165 11.4629925206908 11.5324300567803 11.4459480602313 11.5378887377324 11.5493132727256 11.2832323543298 11.2717989584124 11.1864772621468 11.0607981476348 10.9107955707083 11.69912783115 12.4520930153522 12.62121118712 11.7191430648415 10.8678202244557 10.8071492850724 10.8575735419557 10.7819358118261 11.034999676199 11.1139787092853 10.9662869569683 11.2434110684754 11.351258912327 11.3072078297872 11.3133158951437 11.3050872617477 11.2268316355277 11.0725747255962 10.9326284017893 10.9326284017893 11.0911920376199 13.2795051503386 16.1260872954524 18.2766867832054 20.6612806742581 22.7290556398077 20.9239612210526 -9999 12.9183223427502 -9999 15.9491563691596 16.7325273308302 -9999 16.4772693762962 -9999 -9999 -9999 -9999 -9999 -9999 -9999 -9999 -9999 -9999 -9999 -9999 -9999 -9999 -9999 -9999 -9999 -9999 -9999 -9999 -9999 -9999 -9999 -9999 -9999 -9999 -9999 -9999 -9999 -9999 -9999 -9999 -9999 -9999 -9999 -9999 -9999 -9999 -9999 -9999 -9999 -9999 -9999
-9999 32.5952423089857 29.8401419434023 -9999 -9999 -9999 -9999 -9999 -9999 -9999 -9999 -9999 -9999 -9999 -9999 -9999 -9999 -9999 -9999 -9999 -9999 -9999 -9999 -9999 -9999 -9999 -9999 -9999 -9999 -9999 -9999 -9999 -9999 -9999 -9999 -9999 -9999 -9999 -9999 -9999 -9999 -9999 -9999 -9999 -9999 -9999 -9999 -9999 -9999 -9999 -9999 -9999 -9999 -9999 -9999 4.74728662397965 4.38562320697381 4.24670997799438 4.0272759214243 3.70681392590459 3.09799841669793 2.31483937877057 0.95302283142056 0.25706461673789 0 0 0 0 0 0 0 0 0 0 0 0 0 0 0 0.94263908138842 4.07598580241553 4.31205753839167 4.00487290744544 2.99495881570317 2.23784845323224 1.82274877581023 1.84261555022373 1.94375088595204 3.00904456145406 3.51191553826441 3.9986223019959 4.14376164714164 4.17482771245226 4.23176660721183 4.10468091504532 3.93114818869199 3.94193926570491 3.6978343655085 3.24727582907126 2.12866402198971 2.07298052642301 1.98474632264477 1.86352733969247 1.69133934354454 1.69855343041227 1.4339211432796 1.01739711752189 1.01739711752189 1.02118413228212 1.02118413228212 1.69251887018121 2.06475155419568 2.30794583704742 3.11512021614362 3.08784808326245 3.51104976029537 3.77636848537636 4.08455034975097 4.16812526206198 4.15188024786884 4.20170718973433 4.23208769982536 4.24367746707915 4.21443355019107 4.20671667951823 4.2155229635522 4.18263368036834 4.13093219495059 4.09891342587863 4.04265619907935 4.01093345998271 3.9379981942553 3.86559896692928 3.78048031269425 3.71407348150822 3.58211375057181 3.22091492530257 2.19545933530813 1.90260264715533 1.81338424028601 1.64138368058677 1.26770692578595 0.916375121750602 0.247671165382929 0 0 0.252004808577719 0 0.253353134864228 0.946337513654454 0.254648023993183 0.254648023993183 1.55803486317394 1.73266968511443 1.74162751527145 1.73212498657927 1.73192772791552 1.85273009585044 2.00442723091775 2.04964301565012 2.10935533784988 2.12841662616564 2.13078450735664 2.15159772332295 2.1629292823353 2.1514910488331 2.1514910488331 2.15754955904023 2.17243748712526 2.16226841271529 2.16146093793904 2.17747750622279 2.17226339604566 2.18339561410626 2.17735335265816 2.17735335265816 2.18860888224354 2.19265909478823 2.18390343129681 2.18141167352613 2.17741778426401 2.17741778426401 2.17226339604566 2.16112060080614 2.161167617491 2.15496261173551 2.1479102112414 2.40619633512087 2.40618366437662 2.40805085018604 2.39721138488121 2.39718467075479 3.41199922762861 3.61932891850023 3.02873904009142 3.3780318258004 3.36759203892416 3.57060961525269 3.78983716528035 3.94404266825612 3.95530741026471 3.88392891393899 3.84698953998137 5.23444377980924 5.37184681882216 4.03023410360435 4.03980886071412 4.05465876412375 3.84745322701697 3.89273539889574 3.88926907323965 3.90520494120575 3.90520494120575 3.92445475406944 3.9178342756812 3.91995910570636 3.91977940033711 3.90472340017417 3.88572655694677 3.88555010923383 3.86479631897258 3.84084030418066 3.83769328493007 3.82324048902817 3.81007667520958 3.78609303395599 3.97820018629689 4.5675861482771 4.88515039830655 5.06851039754946 5.20191365888449 5.20180090660924 5.18694259124696 5.19623643276345 5.08099010716619 5.0989474802197 4.9125154110633 4.59779159702533 4.02145708055163 3.82714542796865 3.85136604938023 3.87919950002455 3.88132878891299 3.8932590499744 3.85477726746132 3.73949580197702 3.67013025944503 3.55213875017305 3.34596886997979 3.38090957228772 3.02829267199703 3.06326422354213 2.4045407961611 2.170499091714 2.19267639032333 2.2073942734588 2.2301061353863 2.24156178741689 2.26466413757652 2.27270391129083 2.28045340193751 2.29210806956487 2.30379421024261 2.3112657812261 2.32294987970487 2.58847935911331 2.33463249355013 2.61174233341433 3.33907934858423 3.72849739429538 4.12227021213618 4.09888196402179 3.95241982388929 3.31834203430301 3.32335354260018 2.61255625697844 2.36239397327681 2.35102448950927 2.35030728026271 2.33712052167579 2.31328001851933 2.29934246228161 2.26595360815564 4.02875860347818 5.89634685127431 8.17613919931021 8.10627911518 8.08300319329095 8.02315140615253 7.97052513220088 7.91580294332138 7.86911807951135 7.84433774849095 7.8230747109601 7.44371980284665 5.6517194542162 5.3487056584585 5.00767482832083 4.77512993353114 4.43977983659624 4.75245390606536 4.7434348072084 4.75452392161163 4.74565794651586 4.7202694211256 4.94011368835609 4.93997653828327 4.92881572077686 4.94498011704712 4.91892074534858 4.92791191188306 4.7436407660532 4.73995032694284 4.42789901982795 4.73983572502639 4.73987564423194 4.94705282027182 4.35922458426295 3.39099779967629 3.3987923286479 3.39058612794575 3.27230410557736 2.77853247300376 2.18661567700801 2.18661567700801 1.96686938588441 1.9801978051293 1.98281232816923 1.98985608935018 1.98604415124391 1.99567687951656 1.99470529408038 2.21156402360143 2.00439575957782 2.03351592680793 2.02071935743146 2.03159990405626 2.04499058900868 2.05215152249782 2.06228353682585 2.05182340781077 2.03874180038812 2.00522459375996 2.07095302363329 2.11208257297408 2.11578881141626 2.12787963410925 2.12787963410925 2.12803169403134 2.12959704353362 2.09655184242878 2.12717603667248 2.08217912260581 1.85016450872132 1.56955665007204 1.33179833448284 1.32563943114519 0 0 0 0 0 0 0 0 0 0 0 0 0 0 0 0 0 0 0.262554249090466 0 0 2.25699169811573 6.08538543042056 14.5921107892757 14.6063548884384 13.8426716230434 13.8880216482621 10.1521269244823 6.52414848295894 5.42303977969681 -9999 -9999 -9999 -9999 -9999 -9999 -9999 -9999 -9999 -9999 -9999 -9999 -9999 -9999 -9999 -9999 -9999 -9999 -9999 1.5497932799438 1.88134383038743 1.88236702103463 2.25059484233412 4.17065371456308 9.01793447930572 11.2558507063107 19.6882370527148 13.8319108719859 13.3665481310433 12.7838630378623 11.7595780773122 12.5391265536021 11.2961350139444 10.604255667172 9.93157673885903 10.1030205504774 10.2160470513721 10.3384245879268 10.4544336994043 10.6161505323661 10.7274874380079 10.8317845876753 10.8874520734507 10.9446370848152 10.9815812783794 10.9551802357913 11.0060824210452 11.1192789910839 11.0909085677732 10.7618811953269 10.7963106221044 10.9082731143552 11.034525994296 11.1347712362702 11.2442917535031 11.0864104924385 11.0921949108543 10.8950373627736 11.0755429080283 11.1304357388644 11.0184029127847 11.1062888274374 11.209557041838 11.1456185989994 11.2166198993048 11.2777425163799 11.8866160196596 12.3214457287635 11.9175344182672 12.5771083893548 14.208511258322 14.6284241417695 14.6848135943446 14.7476957911956 14.435193175104 14.1909505629582 14.1638833470116 13.7170459171609 12.8201515818294 12.4037801099769 12.2440652472792 12.1928192219029 11.026135398592 11.1322804242676 11.0558220625155 10.9928482978726 11.9125656843165 12.8631855044927 16.1585765096823 16.5431007720407 16.1642256108222 17.905387247957 18.3093618591659 22.3088505760345 22.989183044105 25.0061958425221 23.5817431761999 20.4610857536564 -9999 -9999 -9999 -9999 -9999 -9999 -9999 -9999 -9999 -9999 -9999 -9999 -9999 -9999 -9999 -9999 -9999 -9999 -9999 -9999 -9999 -9999 -9999 -9999 -9999 -9999 -9999 -9999 -9999 -9999 -9999 -9999 -9999 -9999 -9999 -9999 -9999 -9999 -9999 -9999 -9999 -9999 -9999 -9999 -9999 -9999 -9999 -9999 -9999 -9999
32.5910215789704 22.0030720014842 23.7216158916795 26.6645087523206 -9999 -9999 -9999 -9999 -9999 -9999 -9999 -9999 -9999 -9999 -9999 -9999 -9999 -9999 -9999 -9999 -9999 -9999 -9999 -9999 -9999 -9999 -9999 -9999 -9999 -9999 -9999 -9999 -9999 -9999 -9999 -9999 -9999 -9999 -9999 -9999 -9999 -9999 -9999 -9999 -9999 -9999 -9999 -9999 -9999 -9999 -9999 -9999 -9999 -9999 -9999 4.45049291651876 4.29855042726955 4.04758168362987 3.80964461614832 3.16240695110099 1.20816316780576 0 0 0 0 0 0 0 0 0 0 0 0 0 0 0 0 0 0 1.31630529807242 1.5408190876663 2.22723991199405 2.21640191902105 1.81370386149761 1.70410514964246 1.53972331799686 1.547991083879 1.84298529282734 2.980299040371 3.43305710789809 4.18263883904589 4.22377081003441 4.26465073882157 4.1865950861023 4.08432375781529 3.64852563795357 3.19693052128094 2.4506845388131 2.05447795732254 1.83894243296609 1.66964404870668 1.67718919531243 1.42263478990725 1.01077069132016 1.01476898948531 0.265535247294586 0.265447660029493 0 0 1.02360366133687 1.99530532652829 1.97752707008636 1.95946504284261 2.29939864238607 2.28089824228695 3.00164485874294 3.43788352718242 3.71293723773829 3.91173587153855 4.15685897685058 4.1267396757567 4.19072819354551 4.22496522094908 4.24381263051381 4.25818601264837 4.22513190939059 4.21904496511504 4.15037602726883 4.11813461669921 4.08431865513539 4.00953431249231 3.97816920260239 3.89435089220315 3.79443515988623 3.71970517916589 3.45557085976165 2.8628080496753 1.89258792215562 1.80362151096705 1.64138368058677 1.27509917904085 0.244572757347253 0 0 0 0 0 0 0 0 0 0.25588625670971 1.3387317206364 1.33823494849015 1.34426263531163 1.58240476218823 1.58240476218823 1.74124176618674 1.8628182740992 1.93405842679855 2.0499188887592 2.08394146094776 2.12841662616564 2.1422493287165 2.1421480043652 2.12830368664707 2.12818493694324 2.12818493694324 2.15794320532953 2.16165753164753 2.16121033596809 2.17758329879308 2.1816046000042 2.18154500258045 2.18414003413766 2.18506502327764 2.18506502327764 2.1840088930776 2.18506502327764 2.18414003413766 2.19294270818564 2.18885476154475 2.18354612381917 2.17230977888613 2.17235187484657 2.16608065881152 2.15506618879795 2.15506618879795 2.41332175585466 2.40511368087242 2.40694693903667 2.39609463136431 3.05399976655549 3.39528222989503 3.01811248293722 3.02853698150063 3.02844979176459 3.60042156923093 3.70951378562173 3.9061704324477 3.94418202510188 3.94795822161221 3.94585713436208 3.92675489924315 3.92877083687904 3.91966417886644 3.90574298536421 3.90956591185818 3.92878777359281 3.93417233118907 3.91498137195025 3.88471749311804 3.89503559544913 3.94859884795059 3.94369940481249 3.93233741214688 3.93240197549962 3.92429033058071 3.91718177553373 3.90465397094909 3.8807395915219 3.87093778416196 3.85657042871521 3.83280160759475 3.83091557107435 3.82316761664111 3.80453061015102 3.78037521603739 3.99927197928131 4.57903531134257 4.91838428747531 4.91181157523511 4.90318260130655 4.58841674536011 4.60818585491779 4.00855334439091 3.79818496368721 3.83174187193121 3.86006401225998 3.85486855376072 3.86654762278493 3.88733462324088 3.86631705654481 3.71061213626741 3.50065469680576 3.31464275362707 2.33958700154539 2.11539188327083 2.12590491220837 2.1365134747506 2.15802488544525 2.1689254355669 2.17992636310942 2.20219516715537 2.22736040309292 2.23877750478394 2.2618800678926 2.27349454233804 2.29686746495611 2.30857313937507 2.31769600437452 2.32944531551427 2.34119381163058 2.34990512783707 2.36161366761444 2.37329652539797 2.35825928105374 2.35456991875547 2.35456605270659 2.60837414048539 3.33235637604687 2.61530342526073 2.35569237557735 2.37169467662058 2.37422567481617 2.37467581834339 2.37400184818437 2.3706022851536 2.36386348559014 2.3589802032419 2.33381078586839 2.32204307776203 2.28210040473968 3.10839077251144 3.99675325063908 5.64648058594733 7.84604185031529 8.04330501004254 8.01393034729669 7.96090098005988 7.91793073067269 7.87330399455096 7.82703354094341 7.28900272147105 6.52233587966817 5.3837370273773 5.02384614722873 4.45773380529753 3.84319366746915 3.83445873464624 3.81663975892397 3.80550874905188 4.40504792375885 4.40451824116914 4.38676448316757 4.37302770094026 4.39084306646436 3.82373797284672 4.38675585808832 4.395692967671 4.4046224795389 4.71563980008561 4.9381736331732 4.39803644950329 4.72182526619737 5.18102033131156 4.94783281513624 3.53659876655586 3.39094166473066 3.26506762120789 3.39876012903865 2.76732486958807 2.1895980542741 1.97065220279222 1.98029267399507 1.98027478749829 1.98291111444665 1.99397722794276 1.98994074988166 1.99576003668044 2.21998852255768 2.2181878411922 2.23149462542746 2.02365605340018 2.02112382288572 2.03142063880296 2.04840827282159 2.04995576452702 2.06007121346074 2.0728977516669 2.06285963991355 2.04196682334129 1.98323408289593 2.06362862423878 2.09634159506137 2.13453915654535 2.12831545503457 2.1396257115311 2.16071048939272 2.15100541059166 2.0970943585838 2.08274633347022 2.04846127785865 1.85072089595273 1.33947730712252 0.941467675126843 0.937848762953145 0 0 0 0 0 0 0 0 0 0 0 0 0 0 0 0 0 0 2.210843540196 0.260615395202125 0 4.40477932446213 7.06676536350602 10.8640557658027 11.8679548995407 14.7440787780421 14.9412977974976 12.230823803672 5.62347811695458 5.38145814105607 5.30684996078943 -9999 -9999 -9999 -9999 -9999 -9999 -9999 -9999 -9999 -9999 -9999 -9999 -9999 -9999 -9999 4.67262812074159 4.3722190926658 -9999 -9999 2.10293756447038 2.10299975040185 2.10065765347958 2.54637540466071 5.34401340197922 11.1477377047121 17.3815576086241 17.0224367333067 13.8617693452329 13.5399102094627 13.2258251669066 12.0086255530574 11.306359005792 11.2494622637949 11.5027475030922 11.5435243096017 10.092081844247 10.2154550189617 10.3905283127581 10.5540963133633 10.6763982167235 10.7323155433704 10.8158035192206 10.8622497709957 10.8996043677072 10.8376773889886 10.928375631617 11.0176759729053 10.949219164385 11.5381899255964 12.0321600357625 11.6354787215224 11.7367738731318 10.9385153424724 11.0490861300881 11.7518707375019 12.1960316489182 12.591576050828 12.2720304969594 12.6291804233123 12.7550273973952 12.7393384735326 12.7134564370116 13.0686610576483 12.7035659264196 12.8050400840386 14.3911076629129 14.8306031187738 14.4458743734734 14.424992942639 15.0267729629645 14.9054226348553 14.8276576395149 14.9475736009492 14.8867915143163 14.9167027513849 15.0556398642424 15.1052354840664 15.1407031279206 18.3567138316229 18.6546584848875 19.1113177176743 19.1820461337685 18.7416433166519 18.1425277179954 19.5224917996712 20.0501219423489 21.5068246873482 22.0783007934064 21.1434622918473 21.946282221501 21.0030701832753 21.9043688323768 22.1294924836412 22.7702448445817 20.3792717529054 17.5813840588283 18.0957419707557 -9999 -9999 -9999 -9999 -9999 -9999 -9999 -9999 -9999 -9999 -9999 -9999 -9999 -9999 -9999 -9999 -9999 -9999 -9999 -9999 -9999 -9999 -9999 -9999 -9999 -9999 -9999 -9999 -9999 -9999 -9999 -9999 -9999 -9999 -9999 -9999 -9999 -9999 -9999 -9999 -9999 -9999 -9999 -9999 -9999 -9999 -9999 -9999 -9999 -9999
-9999 26.5946106201537 32.0021115981561 30.6246046011925 -9999 -9999 -9999 -9999 -9999 -9999 -9999 -9999 -9999 -9999 -9999 31.4844670259731 -9999 -9999 -9999 -9999 -9999 -9999 -9999 -9999 -9999 -9999 -9999 -9999 -9999 -9999 -9999 -9999 -9999 -9999 -9999 -9999 -9999 -9999 -9999 -9999 -9999 -9999 -9999 -9999 -9999 -9999 -9999 -9999 -9999 -9999 -9999 -9999 -9999 -9999 5.95512694396626 4.45566512443055 4.12250115644054 3.64252124399072 2.91694785218505 1.20810847831247 0 0 0 0 0 0 0 0 0 0 0 0 0 0 0 0 0 0 0 0 2.05887307991562 1.28797099479534 1.78482280630547 1.28747336121317 0.922675454977779 0.917397171984914 0.249160658698483 1.8140051938772 2.88555798714431 3.8623714501087 4.33251084518772 4.27632696233718 4.23571875133097 4.02905899772888 3.8804067580139 3.19410563669458 2.3168362834956 1.9584284906909 1.66256044329858 1.40407139999158 0.998763631432172 1.00305930513619 0.264864863047425 0 0 0 0 0 0 1.7082669347902 1.87415448585546 1.85792039868309 1.84108769602656 1.8239915980542 1.92254809057708 2.16813672059662 2.97790433229045 3.42165934230631 3.87459477537175 4.00550875061609 4.11520859900826 4.11540532147989 4.19071410727181 4.22552932166516 4.25863535911806 4.22639880248137 4.22182691958449 4.19997207059286 4.12342451857373 4.09116021901378 4.05896711169733 4.00571672811624 3.9742796224168 3.81802616080743 3.73281446644761 3.4542449544229 2.86490728318968 1.9229826557466 1.74673017780749 1.50010109445574 0.916905985822059 0 0 0 0 0 0 0 0 0 0 0 0.95588667340545 0.954710110386539 0.958893339115252 0.958893339115252 1.58263149217738 1.34426263531163 1.58240476218823 1.74162751527145 1.85324957439484 2.00486060297824 2.05017023008278 2.12881334940492 2.07294387499053 2.08394146094776 2.03884230663792 2.10935533784988 2.1728602084642 2.17300836844734 2.17300836844734 2.18535050623348 2.18528633561575 2.18426021021933 2.18426021021933 2.1807791749032 2.1807791749032 2.18418154220004 2.19573263125853 2.19573263125853 2.18427314646935 2.18427314646935 2.18171024945334 2.17767163659618 2.16644165594317 2.17242361944694 2.16131372637914 2.15509273082223 2.15511543534188 2.15511543534188 2.39613566771339 2.38635728207879 3.04338156696921 3.60889106879593 3.38843406612113 3.38816046009316 3.02845618026965 3.02332011612213 3.57342810217957 3.80152018556002 3.84295427015055 3.93783562866253 3.93467764515425 3.98373236776716 3.98216967702222 3.97711266615171 3.97692764475092 3.98636650297051 3.99676326264425 3.97341221711727 3.97273638062227 3.94197097561268 3.9512396493888 3.96257274889882 3.96668409249952 3.96065085811615 3.95657846897205 3.93490279238527 3.93496078202308 3.9273466846191 3.91705578607169 3.89321644772836 3.88336094864929 3.88490348839998 3.86114627669821 3.84676067419897 3.83076723824567 3.81338696135613 3.80779690830104 3.80437211549799 3.80420281455314 4.02089056110361 3.80294478918652 4.02504528972992 3.82218119009871 3.83702340399033 3.83663271015648 3.85473449059711 3.8609708421487 3.83429690154309 3.83657562619565 3.82315535403799 3.60790219983676 3.28032182782627 2.96089262317553 2.09463091844699 2.11978230140969 2.14261018880008 2.1533578570318 2.17516679031364 2.18620693346703 2.19733907766323 2.2212161845673 2.23129171712789 2.2556329361414 2.26723067146398 2.29063550326921 2.30239315447703 2.3141318953805 2.33768243402178 2.34804307573651 2.35981595955811 2.3715679731752 2.3832907157541 2.38138600622943 2.3647222086763 2.36167556146487 2.37643971287952 2.37643924617724 2.36472187153813 2.36743726876707 2.38344655406607 2.38494249247267 2.38648627713262 2.3974916395476 2.39615084647468 2.37945057464188 2.38239527616127 2.38044012670112 2.36056640137627 2.33218720974351 2.31422321809154 2.28660537904516 2.25844673409988 3.05936928336876 3.37488595022211 4.77477746890367 7.61948660110239 7.8319285115252 7.89699318522046 7.82604662542666 7.77485402094586 7.27710282679623 5.38697186832478 5.25040788915722 5.00716895748053 3.89250660779809 3.62391791419597 3.5550595761861 3.54586299197057 3.52778394619343 3.51023779185842 3.57037447183888 3.60892677592148 3.79464737684376 3.79469949184056 3.79474915024509 4.38248248671463 4.40442688697963 4.39608126990161 4.41342258037732 4.91267571278583 4.41334119867177 3.81228027522292 4.36588077781126 5.20561945201667 4.71542213250763 3.54499420151628 3.38929793109287 3.07321735815062 2.75952194343882 2.18007784012368 1.9669338645231 1.98297478172643 1.98295723374801 1.98295723374801 1.99407363725908 1.99389830210485 1.98999185314312 2.21801156910397 2.82697516120231 2.02378368669735 2.00122720487151 1.99782340792294 2.00815569892341 2.04208340066428 2.05266261374234 2.06450612874528 3.24958613987982 2.08344431723346 2.08471488896778 2.05322802808132 1.9500265349896 2.00501065783701 2.07505592374231 2.11888170786866 2.13018818652732 2.13988215267051 2.15743709861125 2.11646748947547 2.08291989387247 1.94274118453591 1.74804434124125 1.3399812691406 0.25706461673789 0 0 0 0 0 0 0 0 0 0 0 0 0 0 0 0 0 0 0 0 1.85111599890238 0 0 2.25904126993707 4.80827510996725 6.99250358464529 10.9275674870265 14.9761638427179 17.5209883324532 14.9445138917821 9.4110787755579 5.32457252682702 5.25813312191966 -9999 -9999 -9999 -9999 -9999 -9999 -9999 -9999 -9999 -9999 -9999 -9999 -9999 -9999 5.19970037417624 4.94416173720078 4.73277118815938 4.4360912554232 -9999 3.38308386126527 2.1018900370466 2.10237126463873 2.36497253035623 4.85914595291401 14.4552870976574 20.2512366217166 20.1604380086946 14.7485688974148 14.9166799933601 14.313274289344 12.2636426388373 13.1706390185006 12.610464840725 12.610138442692 11.7581637247978 11.8286753005544 11.4731850033631 10.2594172936471 10.4538360434225 10.5678388456031 10.6659092425419 10.7264107208247 10.7535439747795 10.8566226699552 10.764048659409 10.8500940157218 10.8592945548284 11.6475400627733 12.4929669364565 12.5675994973152 12.6299563703163 12.6406635673058 12.6506585422235 12.7547519585511 12.690819727936 12.9927735736755 12.801349282962 12.8730472577949 14.2692418494719 14.5898308615502 14.8089372899895 14.8583454069991 14.9059823365449 14.9362121701358 15.1374429148127 15.1172371753269 15.1550949834041 15.2316321526059 15.2461908720075 15.2230610822987 15.3822150510894 15.3856565634324 15.3543452406192 15.3632316972595 16.4193954989591 18.7728713158587 19.9757251427243 20.174020807894 21.7018258495361 22.3255217596425 22.5118034345599 22.6839947859294 22.7698788144526 22.885312442897 22.8696927502601 23.0184008060522 23.5318981603103 22.4626473349651 21.0506965635324 21.3550451021546 -9999 -9999 -9999 20.0145531701345 19.5945563026877 -9999 -9999 -9999 -9999 -9999 -9999 -9999 -9999 -9999 -9999 -9999 -9999 -9999 -9999 -9999 -9999 -9999 -9999 -9999 -9999 -9999 -9999 -9999 -9999 -9999 -9999 -9999 -9999 -9999 -9999 -9999 -9999 -9999 -9999 -9999 -9999 -9999 -9999 -9999 -9999 -9999 -9999 -9999 -9999 -9999 -9999 -9999 -9999 -9999 -9999 -9999 -9999
-9999 -9999 32.0080331839624 30.3596479554353 31.5254533345651 -9999 31.7043736456927 32.1483306833466 -9999 -9999 -9999 -9999 -9999 -9999 -9999 31.5909623073219 -9999 -9999 -9999 -9999 -9999 -9999 -9999 -9999 -9999 -9999 -9999 -9999 -9999 -9999 -9999 -9999 -9999 -9999 -9999 -9999 -9999 -9999 -9999 -9999 -9999 -9999 -9999 -9999 -9999 -9999 -9999 -9999 -9999 -9999 -9999 -9999 -9999 -9999 6.19226873081917 4.3246668091054 3.59880914533887 0.953806865235759 0 0 0 0 0 0 0 0 0 0 0 0 0 0 0 0 0 0 0 0 0 0 0 3.19779407116939 0.909885667445941 0 0 0 0 1.29524466300903 1.69595094590857 3.33823060965394 4.24785869410739 4.28102668964539 3.93497396958575 3.56310054898728 3.85264024674066 3.59161533427739 1.8312644022138 1.39862057478433 0.990455266382119 0.263957591866714 0.263957591866714 0 0 0 0 0 0 0 0 1.03059482296908 1.69490584524892 1.680143742582 1.40784661642981 1.64968969620139 1.63388854316057 1.78895886611798 2.03625308127306 2.87213074174918 3.59292918349249 3.86669063828811 4.00547938397584 4.11526955194423 4.19657679276258 4.23234254651991 4.29264275850054 4.28051281367674 4.2248577526179 4.20318890092592 4.10557381482155 4.05971717119677 4.04164796230803 4.00941109791907 3.90024402145498 3.78342494241314 3.63931467592495 3.24929225385156 2.20755943588535 1.82331753901924 1.65975732581421 1.28960139693211 0.249160658698483 0 0 0 0 0 0 0 0 0 0 0 0.960174348223371 0.959338647607171 0.258179901363642 0.258179901363642 0.25706461673789 0.25706461673789 0.959338647607171 1.34484787029091 1.59125620210348 1.75109311486792 1.94471195841823 2.03945954625132 2.05017023008278 1.9940274823204 2.00457819273753 2.08394146094776 2.15205042637476 2.17299467279539 2.169612866579 2.17489262657 2.18110449086127 2.19257647354637 2.16502100887774 2.18625184760998 2.18103063096607 2.18440288493328 2.18440288493328 2.19685680474792 2.18440288493328 2.18541007635013 2.18443833437003 2.18179856732202 2.17774335234542 2.17774335234542 2.17774335234542 2.16134025545728 2.15514967612677 2.16617701117818 2.15099692725869 3.05252134695122 3.61926814390127 3.8520417517905 3.83092416634913 3.61092982377611 3.03416786385343 3.03391386421822 3.3742513617601 3.73084110184644 3.71068436738267 3.80049675771601 3.86293218062228 3.99128133317229 3.98766794181467 3.98292058580642 4.01094529724438 4.02408533592079 4.01356483317599 3.99590356857553 4.0002234903775 3.96765286272214 3.98549222976604 3.98885702605115 3.99840585248741 3.96880643259689 3.95918772493361 3.95244559097417 3.94891501344968 3.94220566629194 3.94810338769296 3.91723051776987 3.91705237112776 3.9070500345646 3.88768522467106 3.88458917259331 3.87026896206497 3.8464383138142 3.84030084060928 3.8252689228207 3.82591106716886 3.82691075012882 3.8513255411821 3.8513255411821 3.86403257767201 3.84962079544912 3.87383579271953 3.85754216164458 3.83060744729888 3.74914641345269 3.69883706486424 3.46763349707137 2.92537497323628 2.31715402096245 2.08670013269151 2.11093317135128 2.14384469263098 2.16626948537669 2.18863884040126 2.19980972033422 2.21109053728582 2.233886660676 2.24521151576173 2.26860686771482 2.28031178121885 2.29189071340848 2.303641437343 2.3154029716668 2.32722632842097 2.35097997635074 2.36277850823096 2.37455340006188 2.38578161264431 2.384858782223 2.37168585583705 2.36978931689677 2.38150015499992 2.39318591106871 2.38150645244441 2.38343991670773 2.39664182297682 2.39819680154888 2.40914826077749 2.40781033388228 2.40278761762094 2.39892800711119 2.39943229050035 2.38287771645513 2.35900008845641 2.32505261013329 2.30302082706383 2.2340193901831 2.2119994043398 2.20942854180973 2.21031371452858 2.18884216829079 2.13932679851565 3.86855982506236 5.79043776477207 7.06315832210134 7.50286517760553 7.69494918745378 6.49823022750342 4.82968864743229 3.64224387652578 3.58941063613838 3.51158599697769 3.49413748479659 3.47666163234928 3.47671948040438 3.45934387463902 3.44843938729944 3.45009644653848 3.50922568584382 3.51029005557988 3.50127621387606 3.73611753789589 4.35041231884179 4.33513015105437 3.77448676324548 4.66483443445173 5.03196897553694 4.89480357952512 4.3574501634801 3.76666933830574 5.19244391723351 4.70637493749388 3.52733256657543 3.39716234674603 3.07028746613154 2.76050505536242 1.96694173461727 1.97332813798525 1.98434410575952 1.99411888946497 1.99411888946497 2.0038954273341 2.0038954273341 3.15365067637335 2.83774149630339 2.01798798133664 2.00146379724756 2.01178590583599 2.04246605970408 2.04891288263142 2.02949323575874 2.06349491725177 2.06356573360203 2.08061793290761 2.09071903114222 2.11323383397512 2.11797828709097 2.02730846407216 1.98217308847081 2.02696170635475 2.09757056453539 2.12792933587305 2.12779212909825 2.10881617434717 2.00356629023634 2.00375341100625 1.94317026947425 1.59631135335691 0.259228929915036 0 0 0 0 0 0 0 0 0 0 0 0 0 0 0 0 0 0 0 0 0 0 0 0 4.46001135223422 3.43301962828627 6.3152188745767 11.5422415099699 19.558707743371 22.7022373480438 15.1865300093783 9.82227752778661 5.31482275734063 5.28073562980847 -9999 -9999 -9999 -9999 -9999 -9999 -9999 -9999 -9999 -9999 -9999 -9999 -9999 -9999 5.36753320167692 5.20063655431311 5.06704119414603 4.73242381019998 4.66015918062357 -9999 2.10281017837504 2.10288295232873 2.25481677390382 3.50717398475069 6.55510134111984 17.8902056340519 17.8619063935543 17.7142128113856 14.2455494833336 14.832554040834 16.8070038758113 16.8837049101198 14.4609872666633 12.5622948405196 11.4592561239049 11.7976242200471 12.0981324119181 12.138599252492 11.954951625022 11.8138747462273 11.5039156491231 10.696942172493 11.6001607230625 11.6385486537304 12.3106069679094 12.4123556456094 12.5534880978462 12.6211042515041 12.5332177917402 12.5030097820097 12.667337146837 12.7591505406578 12.8716797376646 12.9164961532146 14.4908666310845 14.4548893895022 14.6876013252769 14.8410669632503 14.9149041111312 15.0556759903142 15.0346282782679 15.0881333699754 15.1600699153616 15.1274214351283 14.7597824274212 15.7557432639352 15.0489833302755 15.2921163741262 15.3075827398568 15.507111491341 15.5634821386578 15.7525047236383 15.3393423981624 15.6098182436298 17.3075998925102 20.0574161157094 20.4506458569038 20.6315347372096 23.0784936808414 24.6838577997552 24.541017415566 24.493647009141 25.7179723386211 24.5825550657584 23.7300141296164 24.2401421688712 23.8339765683465 22.7538588173277 -9999 -9999 -9999 -9999 -9999 -9999 -9999 -9999 -9999 -9999 -9999 -9999 -9999 -9999 -9999 -9999 -9999 -9999 -9999 -9999 -9999 -9999 -9999 -9999 -9999 -9999 -9999 -9999 -9999 -9999 -9999 -9999 -9999 -9999 -9999 -9999 -9999 -9999 -9999 -9999 -9999 -9999 -9999 -9999 -9999 -9999 -9999 -9999 -9999 -9999 -9999 -9999 -9999 -9999 -9999 -9999 -9999 -9999 -9999
-9999 -9999 -9999 -9999 32.0157199979063 32.1884437673499 29.1491021440759 29.6017435945946 30.2959926494179 -9999 -9999 -9999 -9999 -9999 -9999 32.3515124996761 -9999 -9999 -9999 -9999 -9999 -9999 -9999 -9999 -9999 -9999 -9999 -9999 -9999 -9999 -9999 -9999 -9999 -9999 -9999 -9999 -9999 -9999 -9999 -9999 -9999 -9999 -9999 -9999 -9999 -9999 -9999 -9999 -9999 -9999 -9999 -9999 -9999 -9999 6.33604550351746 4.10792425673062 1.59325988013601 0 0 0 0 0 0 0 0 0 0 0 0 0 0 0 0 0 0 0 0 0 0 0 0 1.26805174575608 0.905792058235186 0 0 0 0 0 0 0.930683024512402 1.31752478170704 3.65178587762566 1.76098950765869 1.60833166496905 1.62434677597438 1.80572727492774 1.38625963457525 0.983239110634446 0.261947123541586 0 0 0 0 0 0 0 0 0 0 0 1.01326489372131 1.41488172962342 0.996192916147771 0.986969587043258 0.977726339486448 1.36130627820017 1.60148844621662 2.01826024411214 3.25910917993139 3.64612025585184 3.98033896806826 4.09893468434937 4.19682357111236 4.23338524039777 4.3244454656753 4.3244454656753 4.25722987189414 4.22218238406629 4.14461170298481 4.12337702068382 4.09537164876401 4.0048027612582 3.72368707944729 3.53461803621681 3.24851386647139 2.18675235656741 1.90051147799247 1.77570915310392 1.51695503368858 0.927478194453125 0 0 0 0 0 0 0 0.258179901363642 0.25706461673789 0 0.258179901363642 0.258179901363642 0.258179901363642 0.258179901363642 0 0 0 0.258179901363642 0.258179901363642 0.258179901363642 0.960174348223371 1.34564032235624 1.74230804943099 1.9347463325726 1.9347463325726 1.94471195841823 1.85324957439484 2.05028712951188 2.12889948084891 2.14017327436951 2.15219639418569 2.15147465615461 2.15147465615461 2.15137948732323 2.14345327682701 2.17670449905524 2.1749716007314 2.1749716007314 2.1749716007314 2.19264969446949 2.18117357956683 2.18452681738572 2.18546515826111 2.19598314004921 2.18452675923865 2.181870366354 2.18911709702059 2.17783991911366 2.17253476490848 2.17253476490848 2.15516956532032 2.15099519359527 3.05388023049348 3.76889726244778 3.76862169578268 3.75728713076954 3.0338596767073 2.39589869499217 3.04458599031553 3.38483750090851 3.60497234706527 3.58580781743754 3.8322318619497 3.82274284384086 3.92817602573593 3.98000990301463 3.97740256213726 3.99586667648745 4.02314037929491 4.02126019141168 3.99917563851675 3.99598152069185 4.0090013418961 4.03361484553794 3.99565312875737 3.97551872498232 3.95787808622662 3.94497205571579 3.93770587803637 3.92501194890603 3.91486474929955 3.91885015139576 3.90099628189654 3.90088955790451 3.90701447650558 3.90673425683968 3.89424487504849 3.88955511587998 3.87040451124344 3.86551855931417 3.86551855931417 3.87811368335524 3.88821727747424 3.88279107721067 3.87469251369286 3.89849746893319 3.85734852385846 3.80345697880083 3.77208972691395 3.61503685441875 3.27179591238106 2.30537760174983 2.07647518199954 2.0989097392608 2.11090342953547 2.14461613170793 2.16658945607723 2.17734138409243 2.19883048398298 2.22150256374265 2.23151503613422 2.24307094626253 2.26634406813434 2.27804158319579 2.28767954972512 2.31127896716244 2.32306758031607 2.32306758031607 2.33703762504682 2.34886637438595 2.36205955791739 2.37384244517426 2.3745811756275 2.37469066729444 2.38593890704263 2.39763424479681 2.39815462765635 2.39767815065837 2.39767874176794 2.40980876321417 2.40914826077749 2.40570964976954 2.41435296386693 2.40554185643636 2.40555338957136 2.40336405185511 2.38333821248791 2.35475069426257 2.32505261013329 2.30304362181406 2.24494778363072 2.19576739993173 2.1740783705996 2.17852131806325 2.17526110699881 2.18164461609392 2.15150528065059 3.70547741525343 5.40742725437986 7.05771583555238 5.3168360379798 5.17948633261343 3.91449965147061 3.52912756874432 3.42477398579648 3.28099814381598 3.27155761558491 3.26435041400965 3.39578146076519 3.23862910331984 3.22453767319119 3.34488093338308 3.33961155270319 3.33053280168902 3.43133206378976 3.53454820208522 4.65032444315749 4.66325448960271 3.72749776377546 4.32160727101086 5.00635393681543 5.10023015624022 4.8870446405504 4.69604799485108 3.51781311559447 5.03676704038932 4.69114708551071 3.54385610636347 3.26055081535737 2.76045166680508 1.96691473064941 1.98031844628345 1.98301015475341 1.99403533577399 2.00393263747985 2.0020200739089 2.01203152486318 2.02394492191066 2.23741430836989 2.01154250157531 1.99837560184552 1.9797861695437 2.01197889293199 2.04953844120284 2.05458569343667 2.02973853491421 2.08455195208712 2.08455195208712 2.33367479762003 2.10132151581354 2.12448378668226 2.11977350843051 2.02777544482005 1.93320204526908 1.94337190889324 2.04917990419799 2.12023563378618 2.08339744861455 2.08339744861455 1.94337190889324 1.58862066796307 1.34846513015678 0.258179901363642 0 0 0 0 0 0 0 0 0 0 0 0 0 0 0 0 0 0 0 0 0 0 0 0 0 2.29833253915079 4.45972804931314 6.16009091218867 11.1642643655914 16.8027898948309 22.7129692984345 11.6827875098538 9.47465151615303 5.32470296381528 5.25834567741006 5.35691711608191 -9999 -9999 -9999 -9999 6.74140570416551 7.68462728060261 -9999 -9999 -9999 -9999 -9999 -9999 -9999 -9999 -9999 5.06571749874471 4.94502605509354 4.66082039724384 -9999 -9999 2.10288295232873 2.25685304059107 2.46227000470333 6.07497275638141 11.7000706943269 14.1611071322127 13.6193436256615 14.8089578077109 13.0132965417223 13.2889778847702 17.4761991554283 17.4067378524588 13.6942444731457 12.6117273054817 12.601759843646 11.7289646621854 12.1434034120873 12.3126728509392 12.3950489840838 12.3386962468677 12.4513456773439 12.5440603162261 12.5915300332123 12.6529512034644 12.743684834551 12.7844476856367 12.6484783002869 13.8188498305409 14.2562710942865 14.0964149061565 14.4767077660831 14.597682348104 14.7147973492263 14.7224223760255 14.7789229642069 14.8488433753979 14.9112174144087 14.8698909054455 15.0109025535296 14.9725040260655 14.9603071363893 14.743859956462 14.9677646068274 15.2661187779245 16.5864283849176 17.3837660262862 15.7025783463132 15.8340226686406 15.9509182047877 15.998615745709 15.849399837129 15.412014971252 17.5198519783953 19.0690746187763 15.0444030019102 13.2539204842215 12.7315520205586 14.0824197795067 14.697911583856 21.1801564951403 24.0773479561653 24.5228262613005 22.4818569970799 -9999 -9999 -9999 -9999 -9999 -9999 -9999 -9999 -9999 -9999 -9999 -9999 -9999 -9999 -9999 -9999 -9999 -9999 -9999 -9999 -9999 -9999 -9999 -9999 -9999 -9999 -9999 -9999 -9999 -9999 -9999 -9999 -9999 -9999 -9999 -9999 -9999 -9999 -9999 -9999 -9999 -9999 -9999 -9999 -9999 -9999 -9999 -9999 -9999 -9999 -9999 -9999 -9999 -9999 -9999 -9999 -9999 -9999 -9999 -9999 -9999 -9999 -9999
-9999 -9999 -9999 -9999 -9999 -9999 32.4885596002885 32.1748713559334 -9999 -9999 -9999 -9999 -9999 -9999 -9999 -9999 -9999 -9999 -9999 -9999 -9999 -9999 -9999 -9999 -9999 -9999 -9999 -9999 -9999 -9999 -9999 -9999 -9999 -9999 -9999 -9999 -9999 -9999 -9999 -9999 -9999 -9999 -9999 -9999 -9999 -9999 -9999 -9999 -9999 -9999 -9999 -9999 -9999 -9999 13.1159155590143 3.76975734651653 0.963459989397257 0 0 0 0 0 0 0 0 0 0 0 0 0 0 0 0 0 0 0 0 0 0 0 0 0 0 0 0 0 0 0 0.911352866593868 0.92166512059155 0 0 0 0 0 0 0 0 0 0 0 0 0 0 0 0 0 0 0 0 0 0 0.261947123541586 0 0 0.258179901363642 0.958914578007092 1.34068519544754 2.72824675438539 3.57580621055216 3.8001472319302 3.98019210256438 4.180768377097 4.33090536768612 4.38213129109096 4.34587130450496 4.34587826361416 4.24455374544292 4.22344985475714 4.22223910543863 4.05503016739011 3.78690447503566 3.55015725288915 3.29302602645696 2.90068420422306 1.85331310811231 1.78557830789644 1.68750490512435 1.31142793570611 0.943215026887775 0 0 0 0 0 0 0 0 0.962904571155648 0.961983260927954 0.960942850400081 1.34512291282342 0.258179901363642 0.258179901363642 0 0 0 0 0 0 0 0.25706461673789 1.3387317206364 1.74246067311942 2.00556466025396 1.8535605729786 1.85340845479607 2.03956588775718 2.03956588775718 2.05039839407451 2.140415115788 2.13254709400325 2.10656625680332 2.07206062654771 2.14375564568757 2.1770296531814 2.1770296531814 2.1770296531814 2.18664417899828 2.18664417899828 2.18670832272814 2.19289612738281 2.19621255716478 2.18564269136044 2.19608348343196 2.19331862538829 2.18194871090044 2.17066135143731 2.17786612335473 2.17255803843977 2.17255803843977 2.15898151505742 2.405724690287 3.06463859094747 3.4093846921222 3.39866131068779 3.39176588688391 3.4022748195348 3.39536077176531 3.75040296172233 3.85347376615894 3.85343278300596 3.59633481465005 3.90699172691327 3.88524309673809 3.90529324552318 4.00050105656434 4.04740246034546 4.03363133573507 4.02292384338411 4.00889424695569 4.02310215510187 4.02925425058411 3.99802497927217 3.95654873896009 3.93621248544109 3.96759660598803 3.94693478011627 3.9369740630712 3.9268972112258 3.90449266542713 3.91428542064973 3.91435820138576 3.91435820138576 3.91442897684665 3.91014136872008 3.91250588008957 3.90250102818762 3.90250102818762 3.91265316732393 3.89662530098992 3.89691941112674 3.88421882713803 3.88051632051829 3.87501477325699 3.85379283734418 3.82644991177703 3.70263206062591 3.48226445935538 3.28185673050948 2.31973366150921 2.0902007637822 2.10047825075912 2.11207218890021 2.13418886517673 2.15545381524008 2.1765581439305 2.18766533460706 2.20873127989074 2.22011140347145 2.23803613440234 2.24963541845248 2.27303094177806 2.28481188588985 2.29272721944859 2.30841607316824 2.31635021135072 2.32818981950917 2.34388872661501 2.35569714175563 2.36742592165644 2.38217588728991 2.38221738215697 2.38572928686197 2.38572928686197 2.39813383399401 2.3974759621961 2.39815114867485 2.40914826077749 2.41729136723352 2.42585453858079 2.42197722134968 2.41702613551226 2.40333506483843 2.39425539983205 2.39461660102943 2.36589633226541 2.2984855171357 2.26654788478875 2.2172106094903 2.15952014387078 2.14899636093902 2.07017557222439 2.10615523241194 2.10778227525464 2.13192019298948 2.12205419696581 3.25027748945523 3.55078252782931 5.63040710864208 5.07082189829642 3.93030169760129 3.64128256229138 3.50280842066368 3.28067801802638 3.07838359108184 2.74554027801593 3.04148694321409 3.23548052359025 3.01685963076533 3.20597999996239 3.1988993824106 3.19612448932993 3.20297629465848 3.48330297589881 3.73500154222131 4.84628056942083 3.77297734943576 4.32837649503152 4.63928947232222 4.63928947232222 4.98597416968061 4.87968157564587 4.36837790238534 3.44744175286169 5.12726384043769 4.37492957344369 3.47548197876197 3.26976385181658 2.7651419088671 1.98028099002055 1.98300103169083 1.9842137403566 1.99211439263441 1.99799367668036 1.99133478228378 1.99167075421147 2.00189705609567 1.98821362440127 1.98005737934699 1.9799962881714 1.99041074225122 2.01938319419155 2.05301193120052 2.06345712022389 2.05426496621673 2.08097858159988 2.10757259408849 2.11557459255957 2.11780569137523 2.13585472915824 2.14089147944067 2.07294387499053 1.95409727831777 1.95409727831777 2.07139180321865 2.12062842491327 2.09482094011274 1.94375088595204 1.58923859592443 1.5811200936072 0.950714510199633 0.25588625670971 0.252004808577719 0 0 0 0 0 0 0 0 0 0 0 0 0 0 0 0 0 0 0 0 0 0 0 0 1.98880143620833 6.47103055913466 5.98244192287518 12.2228710079956 11.2557161217416 23.5483178295446 12.2767511223258 8.88437907961877 5.27456622480704 5.26057655097568 5.19870199676654 -9999 5.51632848483092 -9999 6.63252816729153 7.69675047650192 7.65962863091803 -9999 -9999 -9999 -9999 -9999 -9999 -9999 -9999 -9999 5.23833255243919 -9999 4.73106392249641 -9999 -9999 2.1195588052914 2.30797627609203 3.42404579723379 4.83368504620044 12.2146025042922 14.013319268114 14.1733583070166 18.4509765369287 14.6295748966475 13.240809030754 13.3306461839165 16.7210842681092 17.3280467037431 13.4770830678538 12.9257871661398 12.5395893988468 11.9738085685206 12.2680154588884 12.4637275425424 12.5224892433451 12.5758207572263 12.6174303596502 12.5969786584909 12.6905667369308 12.8001157972699 12.8125139295963 12.8620949779221 14.3026156186153 14.4302149617669 14.5712307186267 14.1243998348229 14.4681066438667 14.6283599431279 14.5831164690531 14.5730639330785 14.7228224385862 14.7095480286826 14.9899460164521 15.1882641420216 15.372551844646 15.5776590979014 15.7712242079084 15.8838156959482 15.9806212659431 15.8915563798194 17.7013085966639 17.061389898812 16.2014646936245 15.7309942715898 14.8235182338232 13.1569139261013 13.2610851681257 17.2018250784125 13.8280271608101 12.6850697730983 12.8627804199692 12.9619192118511 12.6856827316039 12.2883053204127 13.1270596933268 -9999 -9999 -9999 -9999 -9999 -9999 -9999 -9999 -9999 -9999 -9999 -9999 -9999 -9999 -9999 -9999 -9999 -9999 -9999 -9999 -9999 -9999 -9999 -9999 -9999 -9999 -9999 -9999 -9999 -9999 -9999 -9999 -9999 -9999 -9999 -9999 -9999 -9999 -9999 -9999 -9999 -9999 -9999 -9999 -9999 -9999 -9999 -9999 -9999 -9999 -9999 -9999 -9999 -9999 -9999 -9999 -9999 -9999 -9999 -9999 -9999 -9999 -9999 -9999 -9999 -9999
-9999 -9999 -9999 -9999 -9999 -9999 -9999 -9999 -9999 -9999 -9999 -9999 -9999 -9999 -9999 32.1078576218825 31.8530469383084 -9999 -9999 -9999 -9999 -9999 -9999 -9999 -9999 -9999 -9999 -9999 -9999 -9999 -9999 -9999 -9999 -9999 -9999 -9999 -9999 -9999 -9999 -9999 -9999 -9999 -9999 -9999 -9999 -9999 -9999 -9999 -9999 -9999 -9999 -9999 -9999 23.6257386218774 19.2390755206418 3.45875462073649 0.963972773148117 0 0 0 0 0 0 0 0 0 0 0 0 0 0 0 0 0 0 0 0 0 0 0 0 0 0 0 0 0 0 0 0 0 0 0 0 0 0 0 0 0 0 0 0 0 0 0 0 0 0 0 0 0 0 0 0 0 0 0 0.254648023993183 1.33393675785111 2.5584799305835 3.23373970491355 3.7300184482848 4.07417809281984 4.32174176811152 4.43429622379074 4.45583345844601 4.46738646289935 4.42644726930231 4.36327981179913 4.30716398558067 4.21938393275505 4.06955726720264 3.801134626174 3.56969652581764 3.29101036207742 2.14433015079656 1.89432859358405 1.81524251794825 1.55106500467426 0.943215026887775 0.25588625670971 0 0 0 0 0 0 0 0 0 0.259228929915036 0.258179901363642 0.959338647607171 0.957434900313506 0 0 0 0 0 0 0 0 0 0.961983260927954 1.34611710006364 1.74260673456465 1.33823494849015 1.33769584645053 1.8538453468332 1.9347463325726 2.00535251762748 2.09580382749403 2.06154932325854 1.955321921883 2.02659937962028 2.15187515018131 2.17716350296677 2.18853826847551 2.16314082843559 2.1770296531814 2.17709887495687 2.16567827825467 2.17529586460928 2.19625443847101 2.19717896883539 2.18570712589044 2.18467754751585 2.17332220107222 2.18199383379228 2.17255901102472 2.16620761189205 2.17255670387597 2.16999666777025 2.41663727778871 3.05953657429095 3.63207343189296 3.62147873300469 3.61277441246358 3.75024576807534 3.76073115976167 3.76073115976167 3.75093819720029 3.92736881216342 3.91575449974301 3.84225575801237 3.85271044890756 3.91546507118637 4.02916914825055 4.04002877362538 4.02916020383681 4.01912475252448 3.99521261469667 3.98726284032028 3.98968002519789 3.98950014354918 3.93796649797788 3.93144908465852 3.90968986519547 3.8896627349705 3.86968673944608 3.86974134384478 3.89842233702633 3.94106173911675 3.93760511032448 3.93167475164182 3.9417124699675 3.92820175816202 3.91864956545522 3.91485171538748 3.91492283352823 3.90204465831054 3.91182738733313 3.89819384742204 3.91784402123411 3.89467853232123 3.8802800524558 3.83949083091557 3.7125359460477 3.48231327481878 2.93508373759654 2.31969877627263 2.10164935493571 2.11278635960657 2.12356719156405 2.1341660286056 2.15462893177769 2.17511732713836 2.18407866827502 2.20661135524557 2.21507790315408 2.22271793536445 2.23425740832866 2.24588973218813 2.25755071312345 2.27617473398266 2.29284587542873 2.29980191749993 2.30554447584653 2.32338267951869 2.32912295844158 2.34700045734988 2.35876779473253 2.37542581941489 2.38715390883603 2.39878409475532 2.391070555627 2.39404816046489 2.4027558463124 2.40277004073278 2.41046131316342 2.41699304984693 2.41464808973733 2.40551476489402 2.39457762818334 2.38148199739394 2.365873001797 2.33596047531701 2.27717479658806 2.23825758303914 2.18033882027234 2.16999353030031 2.10129447859645 2.08068530387822 1.98766962311497 1.96722993802926 2.040766516691 2.09587138488719 2.10640745783815 2.09570387611233 2.87790410144397 5.07279205217734 4.47011413926419 3.5806184247966 3.56280184405612 3.25874838871182 2.16219893190291 2.14629962172819 3.02571607216808 3.01036571261719 3.00131069736826 3.18952456168698 2.99148756619284 2.99154170957823 2.99764250587346 3.45664657877484 3.71523942769341 4.61828584044475 4.29251812136825 3.50769594845872 3.72606280993928 5.04184214966933 5.19162043508314 5.05801260951092 4.3369313742212 3.42345160203859 3.35269029906474 5.024854854883 4.70636090376278 3.53521870190668 3.27901661144176 2.7793493489486 1.97327324418495 1.9843618838968 1.99213548287827 1.98139824786073 1.98165681891101 1.96800244591548 1.98834599528598 1.98834599528598 1.99867466942564 2.00905882997811 1.96593313915759 2.0010870032593 2.04373707044402 2.05977663604088 2.06400684341354 2.08474708180087 2.10764179568559 2.10705181754853 2.11197745947371 2.12876021808775 2.12985955511941 2.1314568422115 2.05028712951188 1.8628182740992 1.96476368250939 2.07181162050621 2.13225885497129 2.06086701122572 1.75032248153426 1.74124176618674 1.57395890048069 1.32991868258358 0 0 0 0 0 0 0 0 0 0 0 0 0 0 0 0 0 0 0 0 0 0 0 0 0 0 0 2.24471452977689 13.3117592276805 13.416908610551 13.4456878224957 19.3800122611464 13.6723751896773 11.3979598483728 5.20374910685806 5.19184341106374 5.14147785882157 -9999 -9999 5.68629600592322 6.6176065344266 6.73520070975495 7.66386444492156 -9999 -9999 -9999 -9999 -9999 -9999 -9999 -9999 -9999 5.23750339899778 -9999 4.89285915744368 4.83119612392397 4.50013868461873 2.27893099490335 3.30447702106996 3.42447697998989 5.14758683447421 11.8817279992454 14.8546433071835 14.2872286672702 18.7502929236187 18.9301779401742 13.5949663868397 12.5538505322241 12.5320157730369 12.3184466401324 13.040036878947 12.9428438096604 12.0465815713736 12.0297111542565 12.2473276765425 12.4309394403675 12.6155249026961 12.7055734119104 12.8520255029638 12.8331507117035 12.9051978695626 12.9427449771698 12.9249422366071 13.025663947441 14.4760193135469 14.1976556102346 13.9672614041085 13.90697701375 14.2223617750022 14.4689688487832 14.6011214844577 14.5633659599 14.7112728267941 14.9174534556769 15.1849900847511 15.6302263060893 15.8256090529839 16.0129112066381 16.0837711055167 16.1847985497375 16.2615175898542 16.2966658125252 18.141797345655 20.0559429097497 18.5063896971604 18.2984296268144 16.9737437506779 13.9535990134058 12.6832189354966 12.8898490530786 13.0476398716863 13.0986359323006 13.0725318116127 12.9018001979223 12.6064972250909 12.3370296459295 -9999 -9999 -9999 -9999 -9999 -9999 -9999 -9999 -9999 -9999 -9999 -9999 -9999 -9999 -9999 -9999 -9999 -9999 -9999 -9999 -9999 -9999 -9999 -9999 -9999 -9999 -9999 -9999 -9999 -9999 -9999 -9999 -9999 -9999 -9999 -9999 -9999 -9999 -9999 -9999 -9999 -9999 -9999 -9999 -9999 -9999 -9999 -9999 -9999 -9999 -9999 -9999 -9999 -9999 -9999 -9999 -9999 -9999 -9999 -9999 -9999 -9999 -9999 -9999 -9999 -9999 -9999
-9999 -9999 -9999 -9999 -9999 -9999 -9999 -9999 -9999 -9999 -9999 -9999 -9999 -9999 -9999 32.0865743462749 31.79559499021 -9999 -9999 -9999 -9999 -9999 -9999 -9999 -9999 -9999 -9999 -9999 -9999 -9999 -9999 -9999 -9999 -9999 -9999 -9999 -9999 -9999 -9999 -9999 -9999 -9999 -9999 -9999 -9999 -9999 -9999 -9999 -9999 -9999 -9999 -9999 -9999 24.7210252816841 23.1062894079828 6.17794423669065 0.959387762450381 0 0 0 0 0 0 0 0 0 0 0 0 0 0 0 0 0 0 0 0 0 0 0 0 0 0 0 0 0 0 0 0 0 0 0 0 0 0 0 0 0 0 0 0 0 0 0 0 0 0 0 0 0 0 0 0 0 0 0 0.252004808577719 0.944776850702852 1.58503932271583 3.46100816856353 3.85449693378977 4.18054094525179 4.37836494086524 4.49169581369034 4.50931411154168 4.49885244198746 4.45327680043986 4.47875161766455 4.47949645315948 4.22359413530223 4.00224678964158 3.80282649205183 3.53630564785441 2.96463550042243 2.18888729974956 1.83516074069708 1.56818406364995 1.33349436413887 0.25588625670971 0 0.259228929915036 0 0 0 0 0 0 0 0 0 0 0 0 0 0 0 0 0 0 0 0 0 0 0 0.956593795172768 0.95588667340545 0.25706461673789 1.58325820031145 1.75159147900634 1.8637503258706 1.95567775688651 1.95556481717908 1.87362807074963 1.97591833006058 2.11808517770458 2.14415788471724 2.14408702244917 2.10694561827453 2.10702784856141 2.14408702244917 2.16328531009427 2.18687413305023 2.19632613029767 2.18482531423607 2.18482531423607 2.18575627261363 2.18471155823036 2.18472323712491 2.18200775057565 2.1778773676975 2.17254250300655 2.16618691939316 2.15890663567051 2.40649375763028 3.43008933552604 3.63190933905192 3.4127742028298 3.4127742028298 3.62358314286425 3.7711653062309 3.86382273460395 3.8636047325465 3.85275400230726 3.77279197938911 3.87427302766154 3.93770204094744 4.02085494955956 4.02085494955956 4.00002374734028 3.96058849501739 3.97266808017819 3.91768367845283 3.9077228702834 3.82400129992743 3.90761275019868 3.88850851730433 3.86729715648076 3.84709842549854 3.83674397974625 3.89122725334037 3.92014318156326 3.94346248345079 3.95458919970512 3.95168929779066 3.92426856684878 3.92426856684878 3.93883652065018 3.91141354574993 3.91141354574993 3.93114991878766 3.89805768096402 3.90798581535965 3.89013308555969 3.84922781300606 3.80485133152485 3.73738559222722 3.64643241902522 3.28419787756639 2.95740657673383 2.09008721122647 2.11197911957266 2.12355163606524 2.14461114742434 2.15316235868696 2.17296591691043 2.18114323652326 2.19985817451555 2.20644602844326 2.21791178243801 2.22347638511304 2.2350990173889 2.2467441137775 2.25850543130317 2.26449862239994 2.27027059979178 2.27469885122149 2.2938434242053 2.29825933834397 2.32184763832379 2.33361148714268 2.34534225474501 2.3645270096619 2.3645270096619 2.38024689849433 2.39175873255784 2.39182664374464 2.38784005875206 2.39187878460458 2.39419289364171 2.39452371568793 2.38142614936506 2.37685596397354 2.35821389224647 2.33592756386146 2.27709883535627 2.23817758112725 2.1413581408012 2.06659656697128 2.05716238315477 1.94271453531443 1.93332362732613 1.79017848312187 1.88516847820351 1.86552924063311 2.0633331066511 2.03036815726529 2.03335117616717 2.05934033339956 2.02860484512126 3.13197218349347 3.50290572544469 3.3906157114082 2.74391554733505 2.72619915431809 3.01546309061861 3.18817647308679 3.28862132203623 3.37110559824433 3.15410489870554 2.10511018190381 2.65711966263735 2.96698618883202 2.96704224863796 3.43909198521866 4.5615594618314 4.5615594618314 4.24119343611194 4.5790964865323 5.01614028281303 5.09466417328807 5.13717483618589 4.62420018056494 3.46511584684508 3.4823449442438 3.34703423785266 4.99815918770538 4.90367435004393 3.53588359132003 3.40380998116052 2.17890210036872 1.97459427901936 1.98418840557696 1.97148373851521 1.98169643503674 1.96806527520962 1.92526295190477 1.95983040006156 2.01235296828298 2.01235296828298 2.0091646130433 1.93358584746833 1.94390407149539 1.98705719258481 2.04094045288529 2.05449960704022 2.09553439856647 2.1048564675479 2.1071342118514 2.35775176649163 2.15088224629662 2.14119884293014 2.11030718219868 2.01592632760809 1.75997168147802 1.88271406938614 2.02635570644607 2.10666892424563 1.95491253314672 1.59057631179083 1.74162751527145 1.83399215610607 1.54971110310244 0 0 0 0 0 0 0 0 0 0 0 0 0 0 0 0 0 0 0 0 0 0 0 0 0 0 0 0 8.7300989495538 15.5187775787051 17.51895934048 17.3779435199059 13.1420788037307 11.4638790414751 6.59000727677646 5.19992858963785 5.15970530052472 5.43690317684201 -9999 -9999 6.60487380454046 5.77438277909486 7.65523973489154 -9999 -9999 -9999 -9999 -9999 -9999 -9999 -9999 -9999 -9999 -9999 -9999 4.89255615771503 -9999 3.30372221871086 3.30893597050762 3.9374378354667 6.82659108769218 13.426290255651 13.3577449400284 14.5440529856776 21.9337256779448 20.4170075629303 19.0643670044647 13.5777780983298 12.3802663242174 12.6360759285854 12.6701888356718 12.5451411379578 12.614457810008 12.5591929282257 12.5026034872532 12.5863705929131 12.6416191961071 12.8327210635834 12.9568017768611 13.0570379507666 13.1062812015055 13.1779923120653 13.1212877619964 13.0402853252787 13.3170346514056 14.1929547671371 14.7227242495873 16.8034351705557 15.6123233904221 14.6622828210411 15.2845217115103 15.3524448054642 15.1693091675501 15.4686115537412 15.8888611230645 16.1297514276862 16.2468309799439 16.3329257500086 16.427145660771 16.5595908663152 16.5764036712236 16.6626858626126 18.184802618811 20.7948159505163 22.3839204220415 22.5116340329967 21.8545084766348 22.7986095588618 22.8538583537983 20.6469601683707 15.9912263232961 14.5218329125224 13.2101337997564 13.0341707310586 12.7383447173765 -9999 -9999 -9999 -9999 -9999 -9999 -9999 -9999 -9999 -9999 -9999 -9999 -9999 -9999 -9999 -9999 -9999 -9999 -9999 -9999 -9999 -9999 -9999 -9999 -9999 -9999 -9999 -9999 -9999 -9999 -9999 -9999 -9999 -9999 -9999 -9999 -9999 -9999 -9999 -9999 -9999 -9999 -9999 -9999 -9999 -9999 -9999 -9999 -9999 -9999 -9999 -9999 -9999 -9999 -9999 -9999 -9999 -9999 -9999 -9999 -9999 -9999 -9999 -9999 -9999 -9999 -9999 -9999
-9999 -9999 -9999 -9999 -9999 -9999 -9999 -9999 -9999 -9999 -9999 -9999 -9999 -9999 -9999 32.1688061320735 32.2813707094068 -9999 -9999 -9999 -9999 -9999 -9999 -9999 -9999 -9999 -9999 -9999 -9999 -9999 -9999 -9999 -9999 -9999 -9999 -9999 -9999 -9999 -9999 -9999 -9999 -9999 -9999 -9999 -9999 -9999 -9999 -9999 -9999 -9999 -9999 -9999 -9999 25.2056391523739 24.3236547884842 11.7601491723262 0.254648023993183 0 0 0 0 0 0 0 0 0 0 0 0 0 0 0 0 0 0 0 0 0 0 0 0 0 0 0 0 0 0 0 0 0 0 0 0 0 0 0 0 0 0 0 0 0 0 0 0 0 0 0 0 0 0 0 0 0 0 0 0 0 2.52093108886022 3.33216625897929 3.89437905023251 4.28905533673021 4.45982700487079 4.48699078097766 4.51783884882729 4.56566822203457 4.58882620025373 4.55247515047883 4.43670560588576 4.23796121630259 4.04927717649925 3.84031644852705 3.39963669702317 2.92822314151973 1.8552796816036 1.57697933676335 1.34098633331094 1.34813714937855 0.258179901363642 0 0 0 0 0 0 0 0 0 0 0 0 0 0 0 0 0 0 0 0 0 0 0 0 0 0 0.956593795172768 0.960566580528739 0.258179901363642 1.35298849751458 1.59221732707238 1.60057703524722 1.88384687497718 1.89352161407704 1.89339618032175 2.03766584871647 2.08360021790435 2.08360021790435 2.072758051667 2.15545341751645 2.11824378243311 2.14422418144099 2.17737817147585 2.18700209147754 2.16589516143679 2.17547696365617 2.18162556618337 2.18489436970895 2.17344441395039 2.18473780061219 2.17786346886978 2.17785185147116 2.17249811997089 2.16988988570626 2.16173135202029 2.41385335825565 3.07970797418161 3.06502743991734 3.42355207833409 3.41658715693625 3.41652065186913 3.42355207833409 3.65595303053953 3.7931107194282 3.63671135969713 3.79247411686398 3.97010393190059 3.96016874379572 3.96016874379572 3.8750559283597 3.77420350623683 3.87596579911722 3.86653776082322 3.86637488721679 3.74556732578705 3.73473810905298 3.82601695956532 3.88862147503428 3.78527022683431 3.85848847826338 3.78615930729503 3.83736222953958 3.95454412021548 3.95964843635967 3.92655964217545 3.93673258844373 3.93392406575209 3.93090731839484 3.93090731839484 3.96444193367053 3.9339879457278 3.94406758139845 3.91323383019529 3.92324938429814 3.81792592489899 3.74742385097092 3.50506269814526 3.30328675344821 2.33144062211899 2.10036282740111 2.1127405483199 2.12351154905488 2.13388738080204 2.14379071770154 2.16192937618198 2.17002742675539 2.18857409389729 2.20648321187219 2.21200334637844 2.21628140079694 2.23075215395769 2.23192429418461 2.25417813272282 2.24362855809467 2.25535871429755 2.26593619675687 2.26593619675687 2.26710440379989 2.29060058470737 2.3022897171527 2.31399437447827 2.32566367506446 2.33728835299214 2.3488596247278 2.35876841993733 2.35876841993733 2.35884969206165 2.35888426980174 2.37019735677516 2.36581506739895 2.35817836493527 2.33584998719745 2.31986182111771 2.28761398191836 2.20062257932543 2.07595657813909 1.97921604461067 1.84248884873387 1.66643830230331 1.65888823248367 1.39704500248214 1.38369772329836 1.61105939600627 1.86557970175512 1.7259203374526 1.70728297604264 1.86430254674012 1.94425426500078 2.01199245980363 2.00293454272174 1.98328881849213 1.9639368180344 1.95441806007782 1.93541050129279 1.92606029129897 2.11579756616308 2.65650573288428 3.14298675460964 3.12715021604652 2.07782648840441 1.88826595675169 3.24608391910531 3.39653171327266 3.25804651976363 3.38624467661996 4.53217721812101 4.95821557125662 4.5322859406936 4.89098600077014 5.16150190235451 5.15224062371907 4.78899955414584 3.45502692287914 3.68849156083059 4.31437813183136 3.42854521486557 3.49123494954512 3.50067410624539 3.57809945225456 3.06606087182905 1.97043515765952 1.97317169845246 1.98222574227784 1.97168190504399 1.93973979596897 1.92536835012632 1.9031884853303 1.97013018250167 2.01239259548041 2.03243224515007 1.99085414750395 1.97667560723808 1.95446571992329 1.95446571992329 1.9978270443813 2.05180536025084 2.0857397763647 2.11853650666581 2.12263618870176 2.1334683475959 2.15075665088514 2.14315899807266 2.12170449194459 1.96588000595499 1.6079238771849 1.76954137191391 2.04774224203009 2.08331912411923 1.8733450096931 1.351367709937 1.34484787029091 1.32407236738269 0.249160658698483 0 0 0 0 0 0 0 0 0 0 0 0 0 0 0 0 0 0 0 0 0 0 0 0 0 0 0 0 0.997289746622083 13.40411493677 19.0636445470262 14.377394510951 18.6184427038232 20.800605500324 8.83650971574606 4.99566506279805 5.17308377756508 5.31112241834787 5.4977918639406 -9999 5.52156301994312 5.55086347254741 5.64974427164183 6.54443541246794 6.53326315238709 -9999 -9999 -9999 -9999 -9999 -9999 -9999 -9999 -9999 -9999 -9999 -9999 3.83121018799177 3.94975827692945 4.25219580125583 6.72437032236106 13.5539952845336 11.7988178908857 14.5998626724418 18.6477335565347 18.4973608048633 19.6145711750054 20.4719097246246 21.8944104494561 12.3590510038724 12.6515236483365 12.71397913424 12.7403717547581 12.7810726407151 12.8104859732603 12.8014187510833 12.8546524303281 12.9384463628125 13.0708384968082 13.1489976220425 13.253250328326 13.3460284381753 13.365333010335 13.3516989002786 13.4017189888689 13.5209806107 13.6560446429671 15.3072896309942 15.3240619271589 15.229004249347 15.5691907934801 15.8759609936064 16.0012811159106 16.1505703212132 15.9827350362993 16.0282790285777 19.3850565851921 17.7609975255685 17.5888267392603 16.8123678931345 16.7798614924714 16.8150465530056 18.9936978089521 21.6296336730974 26.4166854697556 27.8296718669461 28.1869215807896 26.6643284808436 26.8548727862764 27.7676286242666 28.4312369920496 25.2447495714196 23.2990766778359 16.1609897089928 15.139053603218 -9999 -9999 -9999 -9999 -9999 -9999 -9999 -9999 -9999 -9999 -9999 -9999 -9999 -9999 -9999 -9999 -9999 -9999 -9999 -9999 -9999 -9999 -9999 -9999 -9999 -9999 -9999 -9999 -9999 -9999 -9999 -9999 -9999 -9999 -9999 -9999 -9999 -9999 -9999 -9999 -9999 -9999 -9999 -9999 -9999 -9999 -9999 -9999 -9999 -9999 -9999 -9999 -9999 -9999 -9999 -9999 -9999 -9999 -9999 -9999 -9999 -9999 -9999 -9999 -9999 -9999 -9999 -9999
-9999 -9999 -9999 -9999 -9999 -9999 -9999 -9999 -9999 -9999 -9999 -9999 -9999 -9999 -9999 -9999 -9999 -9999 -9999 -9999 -9999 -9999 -9999 -9999 -9999 -9999 -9999 -9999 -9999 -9999 -9999 -9999 -9999 -9999 -9999 -9999 -9999 -9999 -9999 -9999 -9999 -9999 -9999 -9999 -9999 -9999 -9999 -9999 -9999 -9999 -9999 -9999 -9999 24.5564444976442 23.5030701269653 12.241780676384 1.11276804875219 0 0 0 0 0 0 0 0 0 0 0 0 0 0 0 0 0 0 0 0 0 0 0 0 0 0 0 0 0 0 0 0 0 0 0 0 0 0 0 0 0 0 0 0 0 0 0 0 0 0 0 0 0 0 0 0 0 0 0 0 0 0.248409137487313 3.29874709073933 4.07471172121683 4.31675549710551 4.37872233829212 4.49227060243788 4.56538521758801 4.6392713241049 4.662546339625 4.60325593326898 4.47451896348133 4.3205884895641 4.0869762423306 3.87710567724249 3.61422214625599 2.86519049592931 1.75340402071185 1.59401276068719 1.35551631450945 0.259228929915036 0.260208550161963 0 0 0 0 0 0 0 0 0 0 0 0 0 0 0 0 0 0 0 0 0 0 0 0 0 0 0.258179901363642 0.258179901363642 0.259228929915036 0 0.971593634285144 0.971593634285144 1.77975027053017 1.77975027053017 1.77961803694427 1.89375525337601 1.98661140048372 1.97647928927554 2.12944130396063 2.12950847774097 2.12950847774097 2.11838368897857 2.1635682144016 2.16361216506596 2.17746054840242 2.19645061503346 2.18166865220658 2.18168480202644 2.18493119120294 2.18581806369681 2.18472298828454 2.18198082396412 2.18198082396412 2.17245378021885 2.1660535413712 2.16979212333537 2.42480164492687 3.0759239582133 2.42690402049694 2.43802028040965 2.43456450487052 3.09472620254712 3.45456085043944 3.4446638954971 3.43813543751887 3.666604370262 3.666604370262 3.66666785434585 3.81473161429299 3.67762561017504 3.43104794852833 3.6390347697097 3.6388970020505 3.78566943017421 3.39481422853176 3.6008204152292 3.73501421170643 3.82622204355643 3.70614780252584 3.69587802468812 3.79638490736003 3.7860519507764 3.82711834126493 3.87953056276624 3.87959448014928 3.87781356139973 3.87763939854006 3.92601014079644 3.92601014079644 3.92607236134411 3.93606796464364 3.93606796464364 3.89501413728178 3.83079308842432 3.84060132237904 3.77943365662531 3.53599917773252 2.97784667251106 2.11065353388906 2.1231708980956 2.13408404470044 2.14376252013257 2.15313404894674 2.16192310942687 2.17002771955317 2.17735217768154 2.19509868976202 2.20057269639497 2.2048113248958 2.21920089671956 2.22033297930641 2.21943236204417 2.2161045387226 2.20991398830944 2.22775010525534 2.23945764053329 2.25111950971119 2.23316384713042 2.26272684799219 2.26786895509876 2.27932212166022 2.29077854297547 2.28027952232822 2.30264055074659 2.28720014991566 2.30275392802733 2.32490732507127 2.31394019470177 2.29836961939316 2.27700692733024 2.24841952408703 2.24847341457718 2.15099556910956 1.98800211229302 1.85913828904175 1.68141033232166 1.42222400811877 1.01121699536711 0.264456489386728 0 0 0 0.260399749525578 0.956436216039152 1.70734955748712 1.786547816667 1.94418221708562 1.959594660333 2.00279853786474 1.97327456280314 1.95769734292425 1.912410204824 1.88006131275018 1.88411339864829 1.86546672681417 1.87527550169452 1.85688831233414 1.86362212403346 1.86112869408608 1.85893942983799 1.86181480233336 2.89596095855265 3.54155436161203 3.28538071818001 3.21798792476631 4.46350846948135 5.07469478263377 5.35249693433949 6.64583789615926 5.38246047437556 4.73973698991907 3.40496929323357 3.36267721771738 4.58454877696359 4.59332981197864 3.72728160787137 3.33539959157079 3.44570709451618 3.45616719969128 3.27200742822225 2.76490651633516 1.97446072931412 1.97147455828491 1.92983719725306 1.91544338097037 1.89327696737033 1.91338563324361 1.97017535339189 2.01239844185924 2.01239844185924 2.01979826050645 2.0013750460405 1.91136354955246 1.95462488116641 2.03340212233654 2.04426490769861 2.09671085613138 2.12838754527506 2.12870956107535 2.15084888510663 2.14324646732332 2.09628613798058 2.07291211859356 1.88372685301606 1.77902556290264 1.77902556290264 1.89326477972743 1.89326477972743 1.59982537479789 0.963892819769053 0 0 0 0 0 0 0 0 0 0 0 0 0 0 0 0 0 0 0 0 0 0 0 0 0 0 0 0 0 0 0 0 0.978548455195465 2.8081107681475 12.8724434793428 18.5857924361624 24.4289400227183 11.3202576426098 4.20397745975971 5.07883067889132 5.31870806422146 -9999 -9999 5.45960484772808 5.47124910266789 5.39551264294358 5.54647384510525 6.45559785391945 6.45567590217722 -9999 -9999 -9999 -9999 -9999 -9999 -9999 -9999 6.78708018094751 6.14633260662706 5.01271504813035 4.75020219911514 4.58322736787392 4.25552169226867 7.15756726087142 11.0419342896597 13.6748150807037 22.4469795138573 17.7675853048056 17.0744366046343 17.0200807181227 19.7909959750218 18.9700875274188 15.4817433121994 12.391698106558 12.658636312809 12.7304412807273 12.7675668729827 12.8564642460975 12.892248732435 12.9831654579598 13.0552338729234 13.1265299744884 13.1807967029908 13.2760549614599 13.3562051063997 13.4426811008665 13.424704102047 13.5876187663558 13.6601898378481 13.7417133675329 14.0853148848783 14.9703920111605 15.8804648520268 16.0725042557255 15.864296395792 17.2954970810987 20.9733898444061 17.88967222608 21.9875259189656 24.2712276414455 21.0439846442581 24.6923853683927 23.3262253440967 21.5396516894479 20.9935072490302 20.4516099972181 22.6681720275259 26.7939902768766 26.9180315786956 28.6314119429962 28.017303820101 27.0558648702839 25.1502590140582 24.127580022457 25.6707007141947 25.3957755065613 23.6110449540138 25.4507042642208 -9999 -9999 -9999 -9999 -9999 -9999 -9999 -9999 -9999 -9999 -9999 -9999 -9999 -9999 -9999 -9999 -9999 -9999 -9999 -9999 -9999 -9999 -9999 -9999 -9999 -9999 -9999 -9999 -9999 -9999 -9999 -9999 -9999 -9999 -9999 -9999 -9999 -9999 -9999 -9999 -9999 -9999 -9999 -9999 -9999 -9999 -9999 -9999 -9999 -9999 -9999 -9999 -9999 -9999 -9999 -9999 -9999 -9999 -9999 -9999 -9999 -9999 -9999 -9999 -9999 -9999 -9999 -9999
-9999 -9999 -9999 -9999 -9999 -9999 -9999 -9999 -9999 -9999 -9999 -9999 -9999 -9999 -9999 -9999 -9999 -9999 -9999 -9999 -9999 -9999 -9999 -9999 -9999 -9999 -9999 -9999 -9999 -9999 -9999 -9999 -9999 -9999 -9999 -9999 -9999 -9999 -9999 -9999 -9999 -9999 -9999 -9999 -9999 -9999 -9999 -9999 -9999 -9999 -9999 -9999 23.7870541655657 23.3490313679982 17.2326654400455 5.40668937770425 0.8901093297055 0 0 0 0 0 0 0 0 0 0 0 0 0 0 0 0 0 0 0 0 0 0 0 0 0 0 0 0 0 0 0 0 0 0 0 0 0 0 0 0 0 0 0 0 0 0 0 0 0 0 0 0 0 0 0 0 0 0 0 0 0 0.246235335315961 2.65494053485411 3.71703044153651 4.07852633527455 4.31307988707734 4.50140497299393 4.62752267560034 4.70592188234359 4.73824407474359 4.70383853593231 4.57376967922567 4.43756655041511 4.14110950913316 3.90271228315935 3.37759013251519 2.16044542971145 1.77195952077489 1.3557676127211 0.975036047166862 0.260208550161963 0.261947123541586 0 0 0 0 0 0 0 0 0 0 0 0 0 0 0 0 0 0 0 0 0 0 0 0 0 0 0 0 0 0 0.261115642714132 0.977430937182204 1.37483315189636 1.37503098306387 1.37483315189636 1.78907902571432 1.90360318737709 1.98680795112646 2.04853546515025 2.09473781471669 2.08390662550841 2.08390662550841 2.1296295748233 2.14444575518999 2.18713766478347 2.19730845658587 2.18580408934223 2.19730018751897 2.18580408934223 2.1961604415588 2.18580408934223 2.18469756977552 2.18580408934223 2.1933139112165 2.18190527497383 2.18359073617358 2.18834382888252 2.18830560285769 2.19962154445328 2.19962154445328 2.20333497064475 2.45551919961372 3.10579643494684 3.10781554436728 3.46554857988155 3.11891633600215 3.11693395249457 3.11891633600215 3.11897797441243 3.11889874948544 3.11382232998241 3.09740562345766 3.43993291609826 3.42310976017014 3.41210193402605 3.39481322035321 3.60051602761312 3.74539874199881 3.72595137971733 3.70625711584338 3.68702525532311 3.68698816411921 3.68668102875532 3.77601161404169 3.77607131995283 3.8573126133975 3.90968836254048 3.89994986701767 3.90980589207051 3.90777799377591 3.90783590815475 3.90766116487267 3.91759548881639 3.85319070808514 3.77954483385611 3.68835584337296 3.33088738909059 2.99500906665121 2.12313773554359 2.1340563389248 2.14452902689974 2.15456036984122 2.16404350908692 2.17001850885819 2.17734961966344 2.18378811698687 2.18918182355519 2.18469635265859 2.18573356954369 2.19632613029767 2.19307335097502 2.18692086636488 2.17727940520385 2.17483120003788 2.17477089027198 2.18619120050152 2.19760098984846 2.1976602421682 2.17799927454719 2.1892290678176 2.21155351756447 2.17354324410451 2.14839700733682 2.20606817532083 2.1589587316724 2.20620069403681 2.20626031150365 2.16964808503577 2.18009419771652 2.13125355518411 2.06640236229525 1.85068076762678 1.67375162199661 1.42207108783314 1.01494566143439 0.265179810016675 0 0 0 0 0 0 0 0 0.250991376540011 1.66104226446499 1.99107637943366 1.9925086303347 1.9632033772921 1.93141018889285 1.87127907271331 1.82876453851133 1.83395444130729 1.83344769795945 1.80661324945821 1.82865055868856 1.81967130150626 1.82713618899274 1.82725826245991 1.81837016000457 2.01192159566045 2.01481112111673 2.86638159029423 3.50392616364994 3.26893937693368 3.34446508418791 5.03456764052086 7.17015293287844 6.86919657598497 4.8250552638849 3.63936434595394 3.39444775272623 3.3455860398093 4.25246197535253 4.92792011312022 4.63016952490716 3.4712514568805 3.33526498423367 3.44794188565102 3.47122829757273 2.76469882856321 1.97231414609122 1.93826783705048 1.90557748538949 1.84118330166387 1.85097123857208 1.8708130774404 1.91344905091008 1.97018853260633 2.0219618554504 2.02277459062283 2.00140995193304 1.91143992900149 1.9218153089645 1.97580412525068 2.01946393726106 2.09832101658088 2.11888712392466 2.15073652223107 2.16198584349578 2.14330109288817 2.06222922958374 1.88417370969794 1.6090514795184 1.61712730634106 1.77961803694427 1.36703045704405 0.974580198820353 0 0 0 0 0 0 0 0 0 0 0 0 0 0 0 0 0 0 0 0 0 0 0 0 0 0 0 0 0 0 0 0 0 0 0 0 3.3535543773668 15.4953155777347 23.4530906594291 21.8487266091835 3.9084295693589 4.60454173173347 5.20469335818809 5.20419407820016 -9999 5.32572500388597 5.30943005702958 5.29490977448463 5.30427533838394 5.17095402137474 6.24496794180406 6.69475391576588 6.69474045684324 -9999 -9999 -9999 8.01678944221063 7.747166076733 -9999 6.78682605728316 7.20057815133059 5.01243839312068 4.82628560516851 4.73954437584917 4.25525298843797 6.30834158773967 10.0812111719695 15.0043114950701 17.7066372055491 16.404889909881 16.9048683984873 19.6164317595133 18.343623977136 18.5232440478119 21.3091788097675 15.7436667361629 15.0706857635937 12.33574751147 12.7573579731589 12.8111769357358 12.881445722843 12.9515340611085 13.015457932841 13.1208593598985 13.191756161673 13.2973998715218 13.3838076870464 13.4493669896045 13.753187403465 15.0689560825475 15.5983361547215 15.5681978853756 15.4927422583032 16.4072373226488 20.6861775988464 17.5620036613033 21.8401785322654 22.5809389152328 22.7221783650352 23.9201384333 25.4882604689967 25.8425920159467 26.1813928174672 27.5638267533914 26.4962378775563 27.5704957165892 26.8733305421566 26.4818229446008 24.2919096602885 24.9092281658788 27.2585363406832 25.2673690159722 29.1495968062194 28.2672574147836 26.9848263487463 20.5985465634405 18.7784053467232 18.824103531746 16.2219284020893 25.1743896980897 -9999 -9999 -9999 -9999 -9999 -9999 -9999 -9999 -9999 -9999 -9999 -9999 -9999 -9999 -9999 -9999 -9999 -9999 -9999 -9999 -9999 -9999 -9999 -9999 -9999 -9999 -9999 -9999 -9999 -9999 -9999 -9999 -9999 -9999 -9999 -9999 -9999 -9999 -9999 -9999 -9999 -9999 -9999 -9999 -9999 -9999 -9999 -9999 -9999 -9999 -9999 -9999 -9999 -9999 -9999 -9999 -9999 -9999 -9999 -9999 -9999 -9999 -9999 -9999 -9999 -9999 -9999 -9999
-9999 -9999 -9999 -9999 -9999 -9999 -9999 -9999 -9999 -9999 -9999 -9999 -9999 -9999 -9999 -9999 -9999 -9999 -9999 -9999 -9999 -9999 -9999 -9999 -9999 -9999 -9999 -9999 -9999 -9999 -9999 -9999 -9999 -9999 -9999 -9999 -9999 -9999 -9999 -9999 -9999 -9999 -9999 -9999 -9999 -9999 -9999 -9999 -9999 -9999 -9999 -9999 21.3579487800117 17.0815441581113 5.71831068626481 3.49604645178333 0 0 0 0 0 0 0 0 0 0 0 0 0 0 0 0 0 0 0 0 0 0 0 0 0 0 0 0 0 0 0 0 0 0 0 0 0 0 0 0 0 0 0 0 0 0 0 0 0 0 0 0 0 0 0 0 0 0 0 0 0 0 0 2.26633634108388 3.31383078223606 3.99863473855083 4.30181384358439 4.54182218575405 4.67968604092664 4.77207183767334 4.81375498516317 4.77906503189515 4.61944540775012 4.38592757596667 4.11340876252962 3.9027222797027 2.8962420188972 1.78120278866896 1.61099093292286 1.61091808333049 0.98011192885868 0.261947123541586 0 0 0 0 0 0 0 0 0 0 0 0 0 0 0 0 0 0 0 0 0 0 0 0 0 0 0 0 0 0 0 0 0.261947123541586 0 0.987265358470871 0.262699944771637 1.63417704367239 1.91357221370162 1.91347996436561 1.99716213166633 2.05917682739919 2.04868413091209 2.09487167440721 2.03814334704566 2.08403256663584 2.14456874674166 2.16615066329668 2.16615066329668 2.19725710664491 2.18492577904483 2.1817103629991 2.1756639127934 2.19644024243639 2.18491520905077 2.18490160127229 2.18490160127229 2.19326371303548 2.20472752034465 2.2118666306658 2.21183092647596 2.20619107900911 2.21089102855241 2.20614744097431 2.21084193478178 2.46672722962735 2.474412013813 2.22215970065314 2.233712707081 2.47802773605792 3.13960771558044 3.12826515658314 3.12826515658314 2.46662411299518 3.10660447924814 3.09209423699246 3.43284339376919 3.04843512888637 3.39772826418648 3.60231361270255 3.73648750482938 3.57326555525717 3.56515028203811 3.55446629152217 3.69758089194755 3.68714196189586 3.68689234154431 3.77701663033768 3.85871608114099 3.8574827685399 3.85754050336524 3.93052626729824 3.93011643185968 3.97932064282055 3.92795534757691 3.87309152199272 3.79922828496686 3.70974226971491 3.34279824857568 2.36689673302954 2.13368392868001 2.13402586139732 2.14450130372937 2.15309982895983 2.17293237703043 2.17000913604225 2.18378858160207 2.18919309068057 2.18471155823036 2.18575627261363 2.18485203568964 2.17547696365617 2.16589516143679 2.15211218977263 2.13304847711206 2.14428601794398 2.11838368897857 2.12950847774097 2.09473781471669 2.04845411765532 2.05901970517813 2.05910061934034 2.06953172382982 2.00710259431786 1.9228870371014 2.02711607739564 1.93251835647036 2.02728949885338 2.03725107497953 1.9515055273216 1.83364120083529 1.66598307210354 1.00592487015762 0.264864863047425 0 0 0 0 0 0 0 0 0 0 0 0 1.76698307118301 1.81416933750385 1.97028036054882 1.96293038508548 1.92153577784058 1.83785518669083 1.74754351692068 1.66762374829921 1.70336295636524 1.78833249941595 1.77952734868711 1.77943863242897 1.80229682415681 1.80752095778482 1.80030642720675 1.80478580258819 1.99013388111313 1.99031681319541 3.29370167455615 3.39197957031851 4.56635449431535 4.41657246183725 6.09746863564278 5.01930329320659 4.94148562599408 3.42329087915061 3.2902514488908 4.19153572788254 5.12158776369867 7.32795269086141 5.16172635566517 4.81284831488169 3.51513505342852 3.20590067522009 3.49776090814881 3.38301166520772 2.17158151601135 1.96815155674437 1.94813134194554 1.8736336484145 1.78526439699859 1.79485082368923 1.80452265312832 1.86093141242348 1.97016496295925 2.02829540569146 2.03228294293238 1.97684446670484 1.85404176753832 1.78625063029476 1.98653404457403 2.03036911854201 2.06627504534699 2.10946142622884 2.15166894674376 2.16201483344226 2.14332467862078 2.13336598564515 2.03826615720954 1.36790900711025 0.97680320116554 1.36790900711025 0.97680320116554 0.260208550161963 0 0 0 0 0 0 0 0 0 0 0 0 0 0 0 0 0 0 0 0 0 0 0 0 0 0 0 0 1.05398850753838 1.99071755617895 0 0 0 0 0 0 0 14.9782343374036 22.124555798051 21.1733146183276 13.1798302144759 6.617513587117 4.58521969089806 4.95986406706432 4.46354322195855 4.57673308743203 4.121167302845 -9999 5.04355822948252 4.64051748506402 5.1765539371787 6.17530045706755 6.56144250774471 -9999 -9999 -9999 -9999 -9999 -9999 -9999 7.19891036038238 7.1426413717812 4.82850076756075 4.58228862036167 4.25841333111212 7.30245290902869 15.1424890920921 19.4433378274446 22.4791072224877 17.6159022529665 16.7889584645533 18.656621409436 15.7805352671391 17.067075126164 21.4934189031217 20.9680263251463 19.8401996523896 13.1638591564464 12.6082123066201 12.7187239981159 12.8207634544872 12.8988324255286 12.9689820004423 13.1024195877634 13.2312298461939 13.3237591065112 13.4521406033762 13.7568426056129 15.3510409887402 17.5570207189076 21.4896697108694 21.6816537232727 21.8953708040358 23.8973892694993 23.3422025481276 24.6267963035056 24.359111964987 25.2584379742372 25.516734149867 25.9225060953219 26.1508948830108 26.3407315402368 27.8069064986108 27.4013902404644 26.4289031893063 26.2618008672652 26.6555477744879 27.5561417447719 28.934053991005 28.3636904640936 28.9561621472793 27.6538183389523 29.2769172562793 28.9004032216276 25.1327584089385 18.4272974059655 14.8310146500799 15.8968396419872 -9999 -9999 -9999 -9999 -9999 -9999 -9999 -9999 -9999 -9999 -9999 -9999 -9999 -9999 -9999 -9999 -9999 -9999 -9999 -9999 -9999 -9999 -9999 -9999 -9999 -9999 -9999 -9999 -9999 -9999 -9999 -9999 -9999 -9999 -9999 -9999 -9999 -9999 -9999 -9999 -9999 -9999 -9999 -9999 -9999 -9999 -9999 -9999 -9999 -9999 -9999 -9999 -9999 -9999 -9999 -9999 -9999 -9999 -9999 -9999 -9999 -9999 -9999 -9999 -9999 -9999 -9999 -9999 -9999 -9999
-9999 -9999 -9999 -9999 -9999 -9999 -9999 -9999 -9999 -9999 30.5037331237702 30.827519770484 -9999 32.742382578486 32.5512172866772 -9999 -9999 -9999 -9999 -9999 -9999 -9999 -9999 -9999 -9999 -9999 -9999 -9999 -9999 -9999 -9999 -9999 -9999 -9999 -9999 -9999 -9999 -9999 -9999 -9999 -9999 -9999 -9999 -9999 -9999 -9999 -9999 -9999 -9999 -9999 -9999 17.5134232036095 15.0268049163112 4.69788700424307 3.95418925931558 0.91121597034166 0 0 0 0 0 0 0 0 0 0 0 0 0 0 0 0 0 0 0 0 0 0 0 0 0 0 0 0 0 0 0 0 0 0 0 0 0 0 0 0 0 0 0 0 0 0 0 0 0 0 0 0 0 0 0 0 0 0 0 0 0 0 0 0.503815669249435 2.8797046859992 3.79901615686378 4.23662909570732 4.50633838618721 4.66784832510056 4.79229193013135 4.88361322934316 4.80307089258079 4.62804289406169 4.27243174554224 4.22633527644166 4.19004438664621 3.39344275203686 1.78124831114498 1.61105939600627 1.61105939600627 1.88523203356498 1.61930003623732 0.985467250575659 0 0 0 0 0 0 0 0 0 0 0 0 0 0 0 0 0 0 0 0 0 0 0 0 0 0 0 0 0 0 0 0 0 0.263371093937947 0.263371093937947 1.38902842513104 1.63431183803748 1.79831468975267 1.79831468975267 1.90389624480814 1.90389624480814 1.9871416215353 1.97698276554586 1.97691065424615 2.08423387669496 2.14465721474349 2.144679379472 2.17764888815199 2.15244199769318 2.15244199769318 2.14106572878622 2.17564404284332 2.18166374841011 2.18166374841011 2.18167993712479 2.19721365680903 2.19721365680903 2.19602876167441 2.20754688233411 2.21175164780782 2.21612716127692 2.22325378345909 2.23476866383243 2.23476866383243 2.24643558002167 2.24638359191619 2.24047713213262 2.24514612175324 2.49077410000712 2.48943699598652 2.48956753621061 2.47800347450183 2.46371553166217 3.10633345830035 3.09196497512493 3.0572460545426 3.05418770426123 3.38937262651726 3.37833576032138 3.36203590133869 3.35500821272225 3.34429409031724 3.33748018179565 3.55742250939923 3.69757891497028 3.69784779402515 3.79676964095196 3.8692055601777 3.86801501434303 3.92011981105714 3.96927830602127 3.92801186632155 3.93802701459953 3.88293315020173 3.79922828496686 3.7098956681868 3.36037294829491 2.37744434877492 2.13364504169544 2.13395679804952 2.14367063860784 2.15305388189596 2.1589456129569 2.17733420708846 2.1778773676975 2.1847314593797 2.18579076329339 2.17016415249175 2.17554348487895 2.14086039831823 2.12186727964278 2.09628613798058 2.062110100467 2.01676299336586 1.95616323668707 1.87433490125468 1.88417370969794 1.89396696305306 1.89396696305306 1.77987652786807 1.61761165881934 1.61761165881934 1.37503098306387 1.38188280631192 1.3888465849233 1.38920274027314 1.39606097174928 0.997046792146668 0.263957591866714 0 0 0 0 0 0 0 0 0 0 0 0 0 0 0 1.46877165490678 1.9700335001181 1.94712441544463 1.88865911325663 1.7971388724839 1.60448583418823 1.58787476042505 1.57146964663501 1.55522202634221 1.60845402099325 1.72979246845196 1.73542762082625 1.77355359578381 1.94874587779246 1.76947319352679 1.76332814075549 1.76970078617098 2.78192039126003 2.78781633416919 4.48462072500331 4.53488358388801 6.4641749398106 6.06120274970751 4.40835027065434 3.3138007005797 3.2659774611549 3.34234704441738 4.69649644526185 7.29593758738448 7.08113612571824 7.20820265471948 4.24116089656804 3.46962554937285 3.3245353384977 3.49759563446874 3.04525481014784 1.94509677164842 1.94191096035843 1.9381991600909 1.87364164042897 1.79489437653767 1.7194070839415 1.60689295656427 1.80459473971107 1.94570486783916 2.01219805279201 2.03214236156027 1.94431597474266 1.86424607858559 1.79619083332888 1.95342186052256 2.00809664071812 2.10944429229934 2.1473818134995 2.15874905365823 2.15472533470996 2.1221553808184 2.07338974074352 1.88469035355212 0.977726339486448 0.261947123541586 0 0 0 0 0 0 0 0 0 0 0 0 0 0 0 0 0 0 0 0 0 0 0 0 0 0 0 0 0 0 0 0 2.36888097032513 1.79577745150812 1.79233186078121 2.39513459696135 0 0.202844541221785 0 1.80242290475691 16.6964987616523 21.359443303983 20.5421227953283 24.60461793402 17.4400963595776 6.64436158047449 0.215768107384303 0.181477817609224 1.07834451086275 2.04576907286593 1.71625380530066 -9999 -9999 -9999 -9999 -9999 6.34049217084956 -9999 -9999 -9999 -9999 7.14827930437205 -9999 -9999 7.3335019468221 5.93834330445692 4.78859520888748 4.25147483635013 6.5475639879526 11.943841885323 11.5873787593435 14.3808720666674 19.4186736132774 15.1312544305728 17.9131321402575 17.216913170607 18.7166977742428 20.7334007107821 20.6866970219575 17.6548514966696 14.575039283883 14.8668871650784 13.5010895548112 12.9692909043627 13.0758499077495 13.9649406006786 14.1118711882634 14.2615097516144 14.4054032002466 14.9268420353477 15.4453421013191 16.7899798642357 22.3359747295402 24.8894066926323 25.1731959348326 25.578503398464 25.2266070655374 26.1205607824393 26.4875471821713 26.8626185378014 27.1712280439578 27.6067471183149 27.8638357635464 27.9688342212771 27.2061583896633 26.159593495425 24.8216436104181 23.6122311680165 23.1028875140867 26.6698000454314 27.7242736722053 27.0536125137356 29.2503723840047 27.6531533453199 25.0283552627327 19.4053160222282 25.1698967896242 17.0257003682399 13.5058712949748 -9999 -9999 -9999 -9999 -9999 -9999 -9999 -9999 -9999 -9999 -9999 -9999 -9999 -9999 -9999 -9999 -9999 -9999 -9999 -9999 -9999 -9999 -9999 -9999 -9999 -9999 -9999 -9999 -9999 -9999 -9999 -9999 -9999 -9999 -9999 -9999 -9999 -9999 -9999 -9999 -9999 -9999 -9999 -9999 -9999 -9999 -9999 -9999 -9999 -9999 -9999 -9999 -9999 -9999 -9999 -9999 -9999 -9999 -9999 -9999 -9999 -9999 -9999 -9999 -9999 -9999 -9999 -9999 -9999 -9999 -9999 -9999
-9999 -9999 -9999 -9999 -9999 -9999 27.9097402937518 27.1482831340311 -9999 -9999 29.8688632535903 29.6725246806509 32.808393659424 32.8056465932912 32.754846050956 -9999 -9999 -9999 -9999 -9999 -9999 -9999 -9999 -9999 -9999 -9999 -9999 -9999 -9999 -9999 -9999 -9999 -9999 -9999 -9999 -9999 -9999 -9999 -9999 -9999 -9999 -9999 -9999 -9999 -9999 -9999 -9999 -9999 -9999 -9999 18.245662322461 14.7775890186015 4.91420951910674 4.12359484881506 0.868944988993358 0 0 0 0 0 0 0 0 0 0 0 0 0 0 0 0 0 0 0 0 0 0 0 0 0 0 0 0 0 0 0 0 0 0 0 0 0 0 0 0 0 0 0 0 0 0 0 0 0 0 0 0 0 0 0 0 0 0 0 0 0 0 0 0 0 2.48037177295553 3.69888627217225 4.15891224065889 4.41198802081886 4.59201437354531 4.74826842602344 4.82143973324211 4.7072139005117 4.40189791406514 3.94148421300696 4.0652999480701 3.38313811319239 3.36159363048815 3.69907357161642 1.88525844244647 3.4656043228499 3.76544481137429 1.37726072738781 0 0 0 0 0 0 0 0 0 0 0 0 0 0 0 0 0 0 0 0 0 0 0 0 0 0 0 0 0 0 0 0 0 0 0 0 0.997046792146668 1.64246037813513 1.63444058217809 1.63444058217809 1.79851637935632 1.91365954120387 1.91374206888467 1.904066759661 1.78042392430272 1.77137509189844 2.03846195868982 2.08434332788522 2.07347796460194 2.10777219635643 2.13344950544503 2.16614214542947 2.1815977001118 2.1815977001118 2.1755970164946 2.15469947349608 2.17561565435528 2.19317720577293 2.20791817221903 2.20871571467443 2.21906135138647 2.22026033874347 2.23187935547607 2.24225867678278 2.25397825828509 2.25388240988834 2.25073986954503 2.25786502186329 2.50889222154137 2.49720692753152 2.24507977388489 2.24514612175324 2.48806195259437 2.47359856588119 2.46060174343636 3.0960384573145 2.43765994263604 2.42356924534106 3.05197998192684 3.03582634391037 3.02496311483998 3.37139206599888 3.35372408896626 3.35378140102187 3.35512577595988 3.55678082631462 3.55767907278084 3.69752987553407 3.80725310736409 3.88948972766571 3.93231283552598 3.93064172722001 3.92818778134177 3.93814224853089 3.88304508876202 3.82111540016957 3.56666401234112 3.00679860666901 2.12302241009572 2.13364504169544 2.14443760523022 2.15445525043092 2.16184552513584 2.16996267904263 2.17254250300655 2.18200775057565 2.18581118084469 2.17018437764778 2.15459786684895 2.11069172994908 2.08520814437756 2.05123113246153 1.93563101357179 1.85475097144648 1.86465271608106 1.75263661319238 1.59313009368327 1.59299425274959 1.35425554713788 0.96260973420084 0.967612100003742 0.259228929915036 0.260208550161963 0 0 0 0 0 0 0 0 0 0 0 0 0 0 0 0 0 0 0 0 0 0 1.59814168989237 1.88498685056131 1.8248342789198 1.7561180796715 1.67589034320758 1.57945019054481 1.46723728625899 1.31038685168886 1.42919903951989 1.4068433827454 1.55951439612746 1.6866872388026 1.72252498184589 1.74568319427531 2.43974603620687 2.43638115847565 1.74377288985283 3.80669281040211 2.9313595488264 2.94356966990202 4.25758418997052 5.14601971386553 4.6727333174202 3.2082945023742 3.34006190205143 3.55530905325119 3.32551118610017 3.58448606411044 4.19999591787193 3.66720946614611 3.48325168977531 2.6557556900819 2.98701386196927 3.19860276803094 3.21042738524443 2.72173485205405 1.93547916267603 1.94184714265483 1.95165771582059 1.83158537545436 1.71016995555373 1.46033156233676 1.61578341416645 1.61582954299014 1.87088517114396 1.98031444502332 1.9907493869165 1.95475093254554 1.77671268537442 1.78640528136884 1.80608073229547 1.8846509653844 2.1136530051325 2.08849598334228 2.07442682435715 2.05163069904695 2.01723122480239 1.96705167620704 1.61038253800038 1.3759045315104 0.261947123541586 0 0 0 0 0 0 0 0 0 0 0 0 0 0 0 0 0 0 0 0 0 0 0 0 0 0 0 0 0 0 0 0 1.5145434720212 2.40184503614223 4.5547800786312 4.08440697852124 2.53962142395292 4.09332737129419 4.70500204218016 5.25866982789061 15.4662002079873 22.2708914034674 22.811374807878 23.556311599383 23.4475622080921 21.3733449713151 6.53797185648573 0 0.211547860627543 0 1.07281141837836 0.142187905174513 1.06468001405617 -9999 -9999 -9999 -9999 -9999 -9999 -9999 -9999 7.20501750762581 7.4591077007099 -9999 -9999 -9999 4.54808511572561 4.1331718196054 4.06229355624763 7.00086532395343 11.4679036379344 22.0474146696291 21.6025502877298 22.7956406083043 18.6417098526537 17.323816285763 20.2838897830934 21.5329994936179 22.0600597440793 22.4921097340068 21.5541302425774 18.8283904147387 15.6663504677045 14.2376074755123 14.1640432033926 14.7088975575335 14.7691983515849 15.0754662233599 15.2608882148377 15.4232089443058 16.3357585475126 22.86541311235 24.5994499047546 25.0662273282819 25.0091882724748 25.2546184812172 25.4098879841169 25.4706262015639 26.1374467696049 26.2133697755286 25.951420967099 25.7848934077839 26.3724560753394 27.3686794955416 26.8235727483744 27.3993336880466 27.6494398607035 28.9240328432392 29.1893195633972 27.359041621411 24.1133367158515 19.8443643606759 14.8690299246543 13.6234417372768 13.570858962314 13.5969950351639 -9999 -9999 -9999 -9999 -9999 -9999 -9999 -9999 -9999 -9999 -9999 -9999 -9999 -9999 -9999 -9999 -9999 -9999 -9999 -9999 -9999 -9999 -9999 -9999 -9999 -9999 -9999 -9999 -9999 -9999 -9999 -9999 -9999 -9999 -9999 -9999 -9999 -9999 -9999 -9999 -9999 -9999 -9999 -9999 -9999 -9999 -9999 -9999 -9999 -9999 -9999 -9999 -9999 -9999 -9999 -9999 -9999 -9999 -9999 -9999 -9999 -9999 -9999 -9999 -9999 -9999 -9999 -9999 -9999 -9999 -9999 -9999 -9999 -9999 -9999
-9999 -9999 -9999 -9999 30.1057003046987 33.2429987936471 21.2764515539868 21.2278355623015 -9999 -9999 32.5475521272921 32.3272747157887 32.8898281392347 -9999 -9999 -9999 -9999 -9999 -9999 -9999 -9999 -9999 -9999 -9999 -9999 -9999 -9999 -9999 -9999 -9999 -9999 -9999 -9999 -9999 -9999 -9999 -9999 -9999 -9999 -9999 -9999 -9999 -9999 -9999 -9999 -9999 -9999 -9999 -9999 24.4570703129887 17.7955391420697 6.71339839040281 4.48895110495199 2.31798357335851 0 0 0 0 0 0 0 0 0 0 0 0 0 0 0 0 0 0 0 0 0 0 0 0 0 0 0 0 0 0 0 0 0 0 0 0 0 0 0 0 0 0 0 0 0 0 0 0 0 0 0 0 0 0 0 0 0 0 0 0 0 0 0 0 0 0 1.56310952586911 3.43392284692505 3.99235929559754 4.30280382084303 4.46389814896491 4.56185744133936 4.54018266307455 4.27694271645924 3.58745662769938 2.78371517307395 3.28102806644494 2.85934786057973 4.32812310986786 4.35402076772148 4.24354309048694 2.01739548393788 0.261050244488748 0 0 0 0 0 0 0 0 0 0 0 0 0 0 0 0 0 0 0 0 0 0 0 0 0 0 0 0 0 0 0 0 0 0 0 0 0 0.997561581152149 1.65051656269411 1.64258306756549 1.64258306756549 1.80754462197653 1.79860958062289 1.63456345456211 1.62658063707906 1.78069049983039 1.36913429889764 1.78076982585032 2.03856786294836 2.02798113499823 2.10779254470432 2.14102821359184 2.18543858763077 2.18425730794174 2.16608811338227 2.12216167336618 2.1221685621423 2.16614214542947 2.16612707070874 2.18711445989987 2.18711445989987 2.20470567311269 2.20467723756506 2.21625595638938 2.23106390387665 2.24348762300049 2.25515933155483 2.25372032617619 2.2577348090988 2.51707893799785 2.25780103926971 2.26367867048645 2.25195810933519 2.24501123105102 2.23339378572493 2.22191029993801 2.21043209845074 2.44385210025141 2.18778676844795 2.1802990672241 2.41083599511962 2.39821285081907 2.39827248178567 2.38865271133358 3.02003640395168 3.02211008217272 3.35388899038963 3.35523406752756 3.565463385084 3.70859431082819 3.89041300479784 3.88948972766571 3.95282167903047 3.94075686773369 3.94864836586143 3.89354602111097 3.83188187315156 3.73111337994798 3.37939911466119 2.1339183107119 2.14440172998923 2.15442205540388 2.16182116569356 2.15890663567051 2.17251591700591 2.18917618984212 2.18473780061219 2.18492238223861 2.14324646732332 2.1107302107986 2.04040997878133 1.99558685079475 1.9460583687257 1.74356109320204 1.58497968035854 1.34035692055872 0.95840208505516 0.25588625670971 0 0 0 0 0 0 0 0 0 0 0 0 0 0 0 0 0 0 0 0 0 0 0 0 0 0 0 0 1.22133734989112 1.82461448989325 1.75591265922503 1.595833259934 1.47480935676643 1.11741703543034 1.10516186407741 1.08699297903075 1.26887099528513 1.38471511618676 1.53544550529599 1.56948137871989 1.62814709642215 1.68855914268055 1.8743967133085 1.70944304023135 1.88581276830893 3.67055034259654 3.17735317683296 3.2770145312545 4.65609344888422 4.84729680819876 3.99033651406737 3.23997890911065 4.06181353170194 3.5539599714757 3.37922505747487 3.39761863059136 3.34200492330634 2.90520321656434 1.85893942983799 1.86372544995838 1.89786455481663 2.69271996973373 3.01762318354998 1.9259095138228 1.92914372529948 1.93206681050847 1.94174297125635 1.82196016160783 1.58956477259641 1.24158322107549 1.46048602882627 1.62477451710546 1.73831082975411 1.82418378063232 1.8910404564353 1.90128710061417 1.77674794385608 1.67937047368664 1.68855152896106 1.81596807279694 1.82584469230455 1.83572989453375 1.84561395431007 1.86538495256151 1.76264484458019 1.61058060992426 0.984078291091945 0.262699944771637 0 0 0 0 0 0 0 0 0 0 0 0 0 0 0 0 0 0 0 0 0 0 0 0 0 0 0 0 0 0 0 1.99873412583302 2.56209073556601 1.7991686220606 2.47206254316611 2.52272353519454 2.48622732087591 2.49360704941477 2.81539343984414 5.02466993441034 6.30522802362231 17.488927237872 20.2279787695981 19.2722119858035 20.2466664777855 23.3899940291862 23.2622503956054 20.2657193367439 6.51544879923213 0 0 0 0 0 0 -9999 -9999 -9999 -9999 -9999 -9999 -9999 -9999 -9999 -9999 -9999 -9999 4.22906920141858 3.31879483404526 2.24522256029911 8.21602287803015 9.59556187154172 12.8271255988581 12.8506040648039 18.4504084229386 17.7783443487766 18.3660178717984 20.7922340656423 22.2020018721019 21.3498019080392 22.7108703210199 22.8642092201036 19.6906122693965 20.1703180556856 16.5853120723095 16.5163782393342 16.623606147285 16.7151394865229 15.2799742598164 15.4230280716619 16.8547223213135 20.4171430156515 23.5231568389335 24.7946139512802 25.5828697146788 25.7891493239462 25.6013148424153 25.1393412145206 24.2754314643696 24.1859920770642 24.2056410875449 23.1272081479028 22.2560036521635 27.5449463446261 28.2870502255799 28.8069423470587 22.3717685057042 18.0296457570365 17.6485637812989 17.5164730755688 14.3655465881646 13.747020665029 13.6746426207435 -9999 -9999 -9999 -9999 -9999 -9999 -9999 -9999 -9999 -9999 -9999 -9999 -9999 -9999 -9999 -9999 -9999 -9999 -9999 -9999 -9999 -9999 -9999 -9999 -9999 -9999 -9999 -9999 -9999 -9999 -9999 -9999 -9999 -9999 -9999 -9999 -9999 -9999 -9999 -9999 -9999 -9999 -9999 -9999 -9999 -9999 -9999 -9999 -9999 -9999 -9999 -9999 -9999 -9999 -9999 -9999 -9999 -9999 -9999 -9999 -9999 -9999 -9999 -9999 -9999 -9999 -9999 -9999 -9999 -9999 -9999 -9999 -9999 -9999 -9999 -9999 -9999 -9999 -9999
-9999 -9999 -9999 -9999 30.1042994150849 -9999 32.6501304964608 -9999 -9999 -9999 -9999 -9999 -9999 -9999 -9999 -9999 -9999 -9999 -9999 -9999 -9999 -9999 -9999 -9999 -9999 -9999 -9999 -9999 -9999 -9999 -9999 -9999 -9999 -9999 -9999 -9999 -9999 -9999 -9999 -9999 -9999 -9999 -9999 -9999 -9999 -9999 -9999 30.9391787630693 29.388477188847 24.975849071765 16.6786558082251 5.11557016798517 3.89024349539 0 0 0 0 0 0 0 0 0 0 0 0 0 0 0 0 0 0 0 0 0 0 0 0 0 0 0 0 0 0 0 0 0 0 0 0 0 0 0 0 0 0 0 0 0 0 0 0 0 0 0 0 0 0 0 0 0 0 0 0 0 0 0 0 0 0 0 1.30297365802066 3.13998038789392 3.83729741329845 4.06607286287686 4.22261469484803 4.17103996235969 3.88245388301077 2.32485691274989 0 0.256103849773682 4.05371787123187 4.32756110194904 4.33072863752466 4.32389716112306 4.26066994088632 1.75385078442713 0 0 0 0 0 0 0 0 0 0 0 0 0 0 0 0 0 0 0 0 0 0 0 0 0 0 0 0 0 0 0 0 0 0 0 0 0 0 1.0020459536514 1.6506333778994 1.64270005590209 1.64281150486126 1.64291756849918 1.38305599860776 0.988578761973545 0.983845829360905 0.979493807428199 0.979493807428199 1.36955603829436 1.61075879238603 1.60268897927404 1.87539883489654 1.95700190890555 2.12210399510721 2.09663249188532 2.00671868730417 2.00671359409291 2.06263086964314 2.12216167336618 2.12216167336618 2.15242089182493 2.17758357057518 2.17758357057518 2.19859013198182 2.19855943592478 2.22785554659794 2.2278182777033 2.2551104274696 2.27728350040335 2.27412204990491 2.27412204990491 2.27418392870278 2.2696163193884 2.2696163193884 2.25195810933519 2.2344232901544 2.22274976289036 2.20557821298701 2.198897198438 2.18765491943855 2.17650044804585 2.17656494885789 2.1655589429415 2.16088908630434 2.16567115075466 2.15474114017149 2.39680351205252 2.38881047831536 3.02221362871321 3.57425748927338 3.72798227368441 3.82742735992859 3.90104779357015 3.90988448000316 3.97356071229468 3.96132645326986 3.90789825829007 3.74313776360984 3.59832867594217 2.37827892842201 2.14461032209385 2.14360783826856 2.1529966390764 2.16179398421153 2.16613320076298 2.16662984651638 2.17336040922289 2.16207899735086 2.13193427527005 2.11079566732892 2.04050597102272 1.93583881809541 1.73443818734238 1.33349436413887 0.953555867482244 0.254648023993183 0 0 0 0 0 0 0 0 0 0 0 0 0 0 0 0 0 0 0 0 0 0 0 0 0 0 0 0 0 0 0 0.859322431882133 1.53034796718987 1.59558328971436 1.57084614414928 1.11735867964203 0.782084295104213 0.195440756224623 0 0.75004216757539 1.03979251545427 1.35578094925707 1.43088181406257 1.53770813206512 1.56704255109072 1.64249475661239 1.67175595204099 2.35966518042121 3.50279143970504 4.40279498880281 4.13865460579104 5.05196447405149 4.42643321214492 3.21218433395802 3.27452185805028 4.37008752628339 4.85757880005516 4.10125223740873 3.17713891800585 3.19770972175867 2.9052269829678 1.86100522518579 1.8472209210505 1.86612905224039 1.91644823496139 1.91017699610759 1.93530687423517 1.91271171874144 1.89070794987452 1.80298041579979 1.58097883317472 1.23469994286766 0.888765049532869 1.46870579668799 1.80452959243556 1.62478916766347 1.26322935042241 1.75740938347579 1.84408946635919 1.67019396536011 1.52692974499928 1.68862159564635 1.70718489124932 1.82587647269623 1.83576501127653 1.85552904525477 1.59418220416891 1.36269474560532 0.979708224406224 0.261115642714132 0 0 0 0 0 0 0 0 0 0 0 0 0 0 0 0 0 0 0 0 0 0 0 0 0 0 0 0 0 0 0 0 1.79919096601187 4.10839621806176 2.47206254316611 2.4083805669592 2.52264581073635 2.53740211332626 2.5394543484937 4.57039564913413 5.0156863294052 4.97991987571584 8.86945200867681 17.2729666597221 17.591849469467 13.4743115872296 20.0479368424224 22.3168647785361 23.7836912522279 11.2280665145131 0 0 0 0 0 0 0 -9999 -9999 -9999 -9999 -9999 -9999 -9999 -9999 -9999 -9999 -9999 3.82762182799823 2.02863202716019 1.07707615861366 1.5512519469276 12.173722150421 14.401505434838 21.2272639045022 21.7180993246138 20.2846780895061 19.2623860958262 19.0043307178246 21.2234729552102 22.6573134555148 22.1941340333037 22.477375247755 22.2237490663147 23.0464248577606 20.3408717073313 20.5672869122999 22.415355854696 21.0458740506361 17.0331849529946 17.1713869779746 20.8512120844027 23.2379541071432 25.2366564115927 24.8337740834395 25.5986572947753 26.2308805990577 26.3316054697338 26.8730804753213 26.5430164829286 23.6846308652289 23.6859568377878 22.8279693861408 21.1620445617364 27.6610107805649 22.7267536845058 17.1312944332176 13.808278296537 13.7602572219526 13.7598111876022 13.7171060242539 13.7578302500698 -9999 -9999 -9999 -9999 -9999 -9999 -9999 -9999 -9999 -9999 -9999 -9999 -9999 -9999 -9999 -9999 -9999 -9999 -9999 -9999 -9999 -9999 -9999 -9999 -9999 -9999 -9999 -9999 -9999 -9999 -9999 -9999 -9999 -9999 -9999 -9999 -9999 -9999 -9999 -9999 -9999 -9999 -9999 -9999 -9999 -9999 -9999 -9999 -9999 -9999 -9999 -9999 -9999 -9999 -9999 -9999 -9999 -9999 -9999 -9999 -9999 -9999 -9999 -9999 -9999 -9999 -9999 -9999 -9999 -9999 -9999 -9999 -9999 -9999 -9999 -9999 -9999 -9999 -9999 -9999 -9999
-9999 -9999 -9999 -9999 -9999 -9999 -9999 -9999 -9999 -9999 -9999 -9999 -9999 -9999 -9999 -9999 -9999 -9999 -9999 -9999 -9999 -9999 -9999 -9999 -9999 -9999 -9999 -9999 -9999 -9999 -9999 -9999 -9999 -9999 -9999 -9999 -9999 -9999 -9999 -9999 -9999 -9999 -9999 -9999 -9999 -9999 -9999 -9999 28.7941094440748 21.2134900365793 11.9346431506246 4.52486249841003 3.38137290630176 0 0 0 0 0 0 0 0 0 0 0 0 0 0 0 0 0 0 0 0 0 0 0 0 0 0 0 0 0 0 0 0 0 0 0 0 0 0 0 0 0 0 0 0 0 0 0 0 0 0 0 0 0 0 0 0 0 0 0 0 0 0 0 0 0 0 0 0.915229775402102 2.65012279516368 3.60380846088757 3.83402409487404 3.85677327589846 3.63634438329432 2.28957047164719 0 0 0 2.85947052579335 4.1497521299382 4.28295026732062 4.18221419532372 1.3424574515214 0 0 0 0 0 0 0 0 0 0 0 0 0 0 0 0 0 0 0 0 0 0 0 0 0 0 0 0 0 0 0 0 0 0 0 0 0 0 0 1.82533115462199 1.65085054717334 1.65095120237739 1.39666080975926 1.39666080975926 0.993689027633863 0.262699944771637 0.261947123541586 0 0 0 0.975605706382997 1.60288219551538 1.94669721047244 2.12196731200376 2.00669729146786 1.75385078442713 1.7538229420834 1.86559974411457 2.00671868730417 2.09665284894884 2.12213876825282 2.16606431724549 2.16606431724549 2.1775381241077 2.1890342830173 2.18900697157842 2.22171818192237 2.2278182777033 2.2551104274696 2.266791902982 2.27853000098542 2.28905132839323 2.28905132839323 2.28602649695338 2.27418392870278 2.25780103926971 2.23885651214215 2.22268217376145 2.19867561819319 3.06258583018677 2.41774246322203 2.17165234818674 2.17178298058283 2.17190446347348 2.17201657324783 2.15510245273202 2.16099089275532 2.15005071351592 2.15478842195415 2.39685121598099 3.37178727471959 3.5865340198458 3.72798227368441 3.82775878102888 3.96576938690896 3.97478064802547 3.96301087137133 3.84570951454386 3.60084781773914 3.02939679732927 2.14436323427873 2.1435723999745 2.1529966390764 2.15086358126993 2.15509656863037 2.15548810550559 2.16206734664651 2.16208204948037 2.13193427527005 2.08837251400903 1.9743506346731 1.71577413205946 1.32642513026481 0.253353134864228 0 0 0 0 0 0 0 0 0 0 0 0 0 0 0 0 0 0 0 0 0 0 0 0 0 0 0 0 0 0 0 0 0 0 0 0.834513297975589 1.48219967099357 1.32402976318289 0.203681992706754 0 0 0 0 0.173539704995553 0.714569327843 1.18947151714934 1.30650905048489 1.45069917793178 1.57149579986971 1.64773455865048 3.99654921469836 4.36343209927957 5.72183618224871 6.22479664713913 5.00500129199851 3.92360527134371 3.19612849215176 4.63226372307535 4.66864168107933 3.31246121816257 3.14499498721403 2.01477908775832 2.87560119073924 1.8406183090973 1.85448678743408 1.80686418148131 1.8251076282317 1.89554832684552 1.88023728825986 1.91952480222952 1.92232887866717 1.86664432322802 1.67391222792878 1.22088807386277 0.878474412780583 0.888975342336008 1.46874110553471 1.7947837423232 1.48522390592094 0.905016922025462 1.50186013786571 1.50184162813352 1.51857768341166 1.29898819046101 1.69792892892245 1.70718489124932 1.82590466446664 1.73504700772941 1.58593129164088 1.3558847160302 0.975036047166862 0.261115642714132 0.262699944771637 0 0 0 0 0 0 0 0 0 0 0 0 0 0 0 0 0 0 0 0 0 0 0 0 0 0 0 0 0 0 0 0 1.98654058756179 2.53053136713634 2.29802376788022 2.53953891983401 2.54554700799714 2.51003202433616 4.38436201818839 4.97982639899242 4.9657753278355 5.00701229764468 8.84453661030724 8.81842977091205 12.0472009664485 10.4567959302742 19.5798972049907 21.7266415075673 23.2505262281872 16.279592981318 0 0 0 0 0 0 0.14944740528107 0.118541870383795 0 -9999 -9999 -9999 -9999 -9999 -9999 -9999 -9999 -9999 1.56711440781006 0.156411112244564 0 0 12.9102351765291 17.4480058771766 15.8369020385456 23.1422845586311 20.4673915345798 18.624693863268 16.9116481336956 18.3092473772142 21.5436833244998 22.5574601624954 20.930318667852 20.4228455724577 23.0632847648438 23.501230833202 20.7120557587841 20.9805880801451 21.1624232639043 21.3650446001929 21.6338135250109 21.916542747609 25.3168196290936 25.5815657432236 25.918188357265 25.9440465208722 24.9305373796299 25.0820934633633 24.5592648965619 22.3530411105431 23.8716308889758 26.6091036124622 25.5696773213804 27.2157665950865 27.4955267389966 20.0266607511989 13.7775467125334 13.7467632879143 -9999 -9999 -9999 -9999 -9999 -9999 -9999 -9999 -9999 -9999 -9999 -9999 -9999 -9999 -9999 -9999 -9999 -9999 -9999 -9999 -9999 -9999 -9999 -9999 -9999 -9999 -9999 -9999 -9999 -9999 -9999 -9999 -9999 -9999 -9999 -9999 -9999 -9999 -9999 -9999 -9999 -9999 -9999 -9999 -9999 -9999 -9999 -9999 -9999 -9999 -9999 -9999 -9999 -9999 -9999 -9999 -9999 -9999 -9999 -9999 -9999 -9999 -9999 -9999 -9999 -9999 -9999 -9999 -9999 -9999 -9999 -9999 -9999 -9999 -9999 -9999 -9999 -9999 -9999 -9999 -9999 -9999 -9999 -9999 -9999
-9999 -9999 -9999 -9999 -9999 -9999 -9999 -9999 -9999 -9999 -9999 -9999 -9999 -9999 -9999 -9999 -9999 -9999 -9999 -9999 -9999 -9999 -9999 -9999 -9999 -9999 -9999 -9999 -9999 -9999 -9999 -9999 -9999 -9999 -9999 -9999 -9999 -9999 -9999 -9999 -9999 -9999 -9999 -9999 -9999 -9999 -9999 -9999 -9999 -9999 6.24606779695465 4.03735803600236 1.73674734707282 0 0 0 0 0 0 0 0 0 0 0 0 0 0 0 0 0 0 0 0 0 0 0 0 0 0 0 0 0 0 0 0 0 0 0 0 0 0 0 0 0 0 0 0 0 0 0 0 0 0 0 0 0 0 0 0 0 0 0 0 0 0 0 0 0 0 0 0.899745837178337 1.76905482390048 3.16401059348339 3.64548914564892 3.52331351622989 2.83286142987476 0.964115741896791 0 0 0 2.72744537058942 3.97088142042769 4.16788752788815 1.72599569709852 0 0 0 0 0 0 0 0 0 0 0 0 0 0 0 0 0 0 0 0 0 0 0 0 0 0 0 0 0 0 0 0 0 0 0 0 0 0 0 1.40977636584681 1.942600019577 1.65104676049135 1.40352624674952 0.998681517360355 0.998681517360355 0 0 0 0 0 0 0 0.97655246818306 1.75391370295752 1.74466483255554 1.75392801154426 0.966992882387362 1.5864061919709 1.93634945126615 2.04073833029023 2.07439325273796 2.11086643647198 2.14099150571953 2.16603769785364 2.18697677446561 2.17748141343273 2.18897689120652 2.20048423657257 2.2216840898663 2.25111632431434 2.26610115557279 2.29041245709605 2.29036508378708 2.28910629580131 2.28602649695338 2.27418392870278 2.25061962951545 2.2387909567641 2.44547000822335 3.06232772220134 2.4288047733987 2.18110769019506 2.16569311772534 2.17000517206454 2.17012108093411 2.15902131572016 2.16617564949271 2.15510245273202 2.15000638414041 2.15478842195415 2.38593959107215 2.38883128403985 3.01142755331949 3.57567163394037 3.72808274825822 3.91218406692118 3.96576938690896 3.96488278016559 3.85720121844344 3.37735512057701 2.38673718843607 2.14214059366121 2.14000318365158 2.14792090514594 2.15507326899833 2.15030999200422 2.14833691018878 2.13953663701597 2.13010257379771 2.08842494294563 1.90490288863204 1.55140667985554 0.943706678419028 0 0 0 0 0 0 0 0 0 0 0 0 0 0 0 0 0 0 0 0 0 0 0 0 0 0 0 0 0 0 0 0 0 0 0 0 0.839438647332709 2.67148521521601 3.33351161586798 3.44547770126408 0.197972452940208 0 0 0 0 0 0 0 0.977608221135024 1.36507730098507 1.51259919090452 2.41544667542287 6.41148553122295 6.02815669505955 6.70322488567834 6.45537729031546 4.41821628597356 3.86433801856692 3.40564573067944 4.31431793092681 3.50863932827343 3.32103928251631 3.02539139607189 2.5678877881123 2.01576515197267 1.82956004909872 1.79783718154531 1.82463493130688 1.80148067010548 1.83426166513446 1.82900089433333 1.90309091371311 1.89908459209315 1.89056422313796 1.57248679862353 0.873418894458359 0.878674836872795 0.883954006934844 0.889417695215888 0.894728097030122 0.244732565403115 0.91046404844793 1.27770447423592 1.28481621652335 0.920397552935922 0.930617345248992 1.31338580269355 1.70722119738145 1.71651896399277 1.74439876579554 1.59433320599254 1.36293438204693 0.984722163618173 0.261947123541586 0.262699944771637 0 0 0 0 0 0 0 0 0 0 0 0 0 0 0 0 0 0 0 0 0 0 0 0 0 0 0 0 0 0 0 0 0 1.05488944610117 0 2.30383065693736 2.49346138590335 2.43686465440743 2.53909567485018 5.05550245918163 4.79454884279116 5.00075890119819 4.95642726245503 4.98560192445199 15.6960230383017 18.6652058752909 21.1892521521538 20.5417193609286 21.1773651793162 16.5410583080327 0 0 0 0 0 3.85478326535017 6.78209441575245 5.69070518987692 2.59571386591663 0 -9999 -9999 -9999 -9999 -9999 -9999 -9999 -9999 0 0 0 0 6.20382760172471 10.8749253338668 21.0762983112854 16.0788422819059 21.6050398666639 17.8113862823802 17.0256946746238 19.2446483189994 20.4737243324452 21.9834580440998 21.1447171668543 20.8459104579596 23.1025806345683 21.6713537193458 23.4246976478062 24.0801327841885 24.4468713012329 23.1579563479136 23.7015919785743 25.3471746399434 25.3631769507815 24.4910457742998 22.722346906901 20.9727609395408 17.1375866868441 23.4659868252461 25.7657414551399 25.8200395718803 23.3831758789752 19.5121885534026 28.6294437366699 26.8369410894223 18.0961286988409 13.7367124960509 -9999 -9999 -9999 -9999 -9999 -9999 -9999 -9999 -9999 -9999 -9999 -9999 -9999 -9999 -9999 -9999 -9999 -9999 -9999 -9999 -9999 -9999 -9999 -9999 -9999 -9999 -9999 -9999 -9999 -9999 -9999 -9999 -9999 -9999 -9999 -9999 -9999 -9999 -9999 -9999 -9999 -9999 -9999 -9999 -9999 -9999 -9999 -9999 -9999 -9999 -9999 -9999 -9999 -9999 -9999 -9999 -9999 -9999 -9999 -9999 -9999 -9999 -9999 -9999 -9999 -9999 -9999 -9999 -9999 -9999 -9999 -9999 -9999 -9999 -9999 -9999 -9999 -9999 -9999 -9999 -9999 -9999 -9999 -9999 -9999 -9999 -9999
-9999 -9999 -9999 -9999 -9999 -9999 -9999 -9999 -9999 -9999 -9999 -9999 -9999 -9999 -9999 -9999 -9999 -9999 -9999 -9999 -9999 -9999 -9999 -9999 -9999 -9999 -9999 -9999 -9999 -9999 -9999 -9999 -9999 -9999 -9999 -9999 -9999 -9999 -9999 -9999 -9999 -9999 -9999 -9999 -9999 -9999 -9999 -9999 -9999 -9999 -9999 4.03749050294877 1.94180952129584 0 0 0 0 0 0 0 0 0 0 0 0 0 0 0 0 0 0 0 0 0 0 0 0 0 0 0 0 0 0 0 0 0 0 0 0 0 0 0 0 0 0 0 0 0 0 0 0 0 0 0 0 0 0 0 0 0 0 0 0 0 0 0 0 0 0 0 0.241334690578312 1.63607627351205 2.82059679236341 3.45033466585585 3.19457837204875 1.93515593556654 0.260237580580709 0 0 1.26296008559587 3.79712638172187 4.07443640925313 2.15529215660605 0 0 0 0 0 0 0 0 0 0 0 0 0 0 0 0 0 0 0 0 0 0 0 0 0 0 0 0 0 0 0 0 0 0 0 0 0 0 0 0 0 0.264456489386728 1.003554900105 0 0 0 0 0 0 0 0 0 0 0 0 0.260961746359377 0 0.967434361335305 1.85574949361592 1.92598654536822 1.99603460221783 1.98536353542561 2.07440724037395 2.11086643647198 2.14096881584596 2.14094328991028 2.15229161547964 2.16368955930041 2.17512761163469 2.21202360544365 2.23330630590149 2.26618115908907 2.27876512204803 2.29045732513694 2.29792992099946 2.28602649695338 2.26596200648175 2.24251683555005 2.22759317346839 2.20430166402504 2.19654730342272 2.19234666262733 2.17279156680726 2.16152118382928 2.1503177151021 2.15132672289973 2.15047209570463 2.13942121493532 2.14800413229304 2.14412276543084 2.1441666329068 2.13911707758346 2.14389832306419 2.38425227485089 3.34507009124121 3.56627213083261 3.82893607234408 3.96649112798138 3.93250329055953 3.74607822785146 3.36955238403256 2.38366262583184 2.13997134880878 2.13705619681979 2.13935083963188 2.13349009986597 2.13730047744716 2.1295110125422 2.12500489973221 2.08479366434149 1.95324652883025 1.71601845428377 0.944160646175541 0 0 0 0 0 0 0 0 0 0 0 0 0 0 0 0 0 0 0 0 0 0 0 0 0 0 0 0 0 0 0 0 0 0 0 0 0 0 1.52404373756165 3.88816784898021 3.41744272704489 2.01305046225332 1.05199979439588 0 0 0 0 0 0 0 0.950657632417463 1.44701958419681 5.19208700476352 6.18031827742196 5.97595236761688 4.79837097059503 4.15531450232489 4.52254796128143 4.18660484687866 3.94704702484288 3.27470331695768 3.23262659879353 2.81120298185118 1.99202950287343 1.78415123190947 1.81083776259603 1.78882626980097 1.79780248552107 1.8159077578826 1.77053775275811 1.74784721517632 1.79778229932509 1.86209251054885 1.88956517757989 1.78425882061313 1.20733580189147 0.868290305388481 0.873609709836295 0.236990599710856 0.889338258039158 0.242660166740336 0.244557100484343 0.91046404844793 1.49352698245217 0.915313601058905 0.249196559194659 0.93588620919257 1.31346371633453 1.70725386929654 1.83584872409975 1.74444146718558 1.59440206708721 1.37003523609717 0.984920013510741 0 0 0 0 0 0 0 0 0 0 0 0 0 0 0 0 0 0 0 0 0 0 0 0 0 0 0 0 0 0 0 0 0 0 0 0 2.35619955474422 2.22215553163469 2.34972309630885 2.43679520670575 2.47150671066612 5.0603173551425 9.32721108601505 9.6192878860847 10.9092924094903 14.3339184903143 20.3896553632379 21.6228022538226 20.8330048798626 17.785187798467 18.0948473922683 22.9472801534596 4.12511887851545 0 0 0 0 0 7.32283090586476 7.60164557835341 7.04074537332985 0 0 -9999 -9999 -9999 -9999 -9999 -9999 -9999 -9999 0 0 0 8.04948743317137 9.51441682127544 10.5403049682838 10.3730266533297 20.3022133022735 16.1708986326696 18.4480986697415 17.0794794662234 21.784949785645 22.2805535179048 21.2614392139061 20.7718553759955 22.5074141134082 20.4403551192534 22.1326185868485 22.7534895603478 21.5214430327969 22.9558219656438 22.8245716059587 24.293770712118 25.5912228338237 25.6797165274864 23.9871595887692 22.0697277065545 17.5683915513321 17.5944746244781 18.6123491433998 17.7211573707466 19.1342415230151 21.429126278972 18.2618794800837 18.3645196912292 15.0453063458786 13.7327611345874 -9999 -9999 -9999 -9999 -9999 -9999 -9999 -9999 -9999 -9999 -9999 -9999 -9999 -9999 -9999 -9999 -9999 -9999 -9999 -9999 -9999 -9999 -9999 -9999 -9999 -9999 -9999 -9999 -9999 -9999 -9999 -9999 -9999 -9999 -9999 -9999 -9999 -9999 -9999 -9999 -9999 -9999 -9999 -9999 -9999 -9999 -9999 -9999 -9999 -9999 -9999 -9999 -9999 -9999 -9999 -9999 -9999 -9999 -9999 -9999 -9999 -9999 -9999 -9999 -9999 -9999 -9999 -9999 -9999 -9999 -9999 -9999 -9999 -9999 -9999 -9999 -9999 -9999 -9999 -9999 -9999 -9999 -9999 -9999 -9999 -9999 -9999
-9999 -9999 -9999 -9999 -9999 -9999 -9999 -9999 -9999 -9999 -9999 -9999 -9999 -9999 -9999 -9999 -9999 -9999 -9999 -9999 -9999 -9999 -9999 -9999 -9999 -9999 -9999 -9999 -9999 -9999 -9999 -9999 -9999 -9999 -9999 -9999 -9999 -9999 -9999 -9999 -9999 -9999 -9999 -9999 -9999 -9999 -9999 -9999 -9999 -9999 -9999 3.59887528816521 2.90732407076698 0.869714168908142 0 0 0 0 0 0 0 0 0 0 0 0 0 0 0 0 0 0 0 0 0 0 0 0 0 0 0 0 0 0 0 0 0 0 0 0 0 0 0 0 0 0 0 0 0 0 0 0 0 0 0 0 0 0 0 0 0 0 0 0 0 0 0 0 0 0 0 0.884049945151619 1.65426404821036 2.13337981638091 1.78887460111552 1.30309076844331 0 0 0.238407632089565 3.40422312869214 3.77704556426998 1.52701083197964 0 0 0 0 0 0 0 0 0 0 0 0 0 0 0 0 0 0 0 0 0 0 0 0 0 0 0 0 0 0 0 0 0 0 0 0 0 0 0 0 0 0 0 0 0 0 0 0 0 0 0 0 0 0 0 0 0 0 0.260413411882455 1.34280801644965 1.72604076502049 1.8359199311262 1.97470091969038 2.01896169274074 2.06331945927403 2.06331945927403 2.04073833029023 2.05166373338453 2.06259626984861 2.07353880787293 2.1559510151945 2.22171818192237 2.25448018509399 2.27880453826436 2.28934451639996 2.27876512204803 2.27733816192388 2.24481405845532 2.21192326749704 2.18882961673579 2.18672291182085 2.16368826186133 2.17266709127597 2.14086298691714 2.11846937775393 2.12462145839154 2.11357200926877 2.1280934343562 2.11708952777782 2.1292623069977 2.12850367968669 2.13707190585513 2.14420792843001 2.13915848060603 2.14389832306419 2.3825877858112 3.34495119510458 3.71488621833933 3.72591388432199 3.58301193327582 3.57453287366518 3.0115285439907 2.12916876275501 2.12625472388041 2.13324362417528 2.12848876260397 2.12636015900098 2.11782110778423 2.11733952723171 2.08724772298343 2.01946393726106 1.80577415360577 1.31220053784999 0 0 0 0 0 0 0 0 0 0 0 0 0 0 0 0 0 0 0 0 0 0 0 0 0 0 0 0 0 0 0 0 0 0 0 0 0 0 0.15191338537414 2.01628732297978 2.26170280590322 3.593150353399 2.63136213892508 2.00970343667197 0.166300741598547 0 0 0 0 0 0 0.142362342427111 1.31062900238129 3.90447947310975 6.36353595049475 5.40619407688577 4.02994460128522 2.30040039049824 3.26254387572025 3.10752477528679 3.19889835963452 2.9261190869957 1.75005238194573 1.76738069244558 1.77529837897376 1.77979342772337 1.77098413751903 1.78878903367895 1.7833358527329 1.76153871412622 1.81054461693923 1.69391781618825 1.70272235947505 1.76589998787552 1.81621309442095 1.65621519161918 0.863290179660429 0.232957034731195 0.878856237264789 0.878940112123669 0.889338258039158 0.242471303241267 0.242660166740336 0.899828934679754 0.904928617345716 0.915211002401305 0.920284728584198 1.29905761194645 1.54392176998926 1.82596835469238 1.84577006857526 1.58606513837834 1.35610263312513 1.37003523609717 0.985109966113352 0.263371093937947 0 0 0 0 0 0 0 0 0 0 0 0 0 0 0 0 0 0 0 0 0 0 0 0 0 0 0 0 0 0 0 0 0 0 2.29192193691319 2.48593577327441 4.35281913204651 1.50839866470778 2.21645739023647 3.58194751005242 5.02843877769991 11.330616031923 18.7737504784301 20.236246584502 20.3192153166587 18.3169190365773 20.8081105820746 21.171937251039 21.741774096488 18.4651690142323 20.8006345815016 6.89877222204925 0 0 0 0 0 4.63480145855658 10.9567584753174 7.7164558521394 2.58777091120267 0 -9999 -9999 -9999 -9999 -9999 -9999 5.20611836265505 -9999 0 0 0 3.93999604541909 6.96544484634742 9.41171115863091 23.2036409627309 19.7802698373917 17.6495517359998 19.4929182251689 21.1915340072336 22.0796719961487 20.8718090545261 22.4492179876835 20.5438024393697 20.3981754684102 19.0471116365311 19.7496345457198 19.6202902807789 22.543597468553 24.1935688554173 23.9391779172487 16.403583060576 17.3609137545569 24.6484245269704 23.1936184154487 25.2414348843063 17.4696229451435 13.5319464045221 13.5644351521289 13.6385849792276 15.8644490995857 15.9052788796826 16.2728129246152 13.8122639309702 13.7148948818309 -9999 -9999 -9999 -9999 -9999 -9999 -9999 -9999 -9999 -9999 -9999 -9999 -9999 -9999 -9999 -9999 -9999 -9999 -9999 -9999 -9999 -9999 -9999 -9999 -9999 -9999 -9999 -9999 -9999 -9999 -9999 -9999 -9999 -9999 -9999 -9999 -9999 -9999 -9999 -9999 -9999 -9999 -9999 -9999 -9999 -9999 -9999 -9999 -9999 -9999 -9999 -9999 -9999 -9999 -9999 -9999 -9999 -9999 -9999 -9999 -9999 -9999 -9999 -9999 -9999 -9999 -9999 -9999 -9999 -9999 -9999 -9999 -9999 -9999 -9999 -9999 -9999 -9999 -9999 -9999 -9999 -9999 -9999 -9999 -9999 -9999 -9999 -9999
-9999 -9999 -9999 -9999 -9999 -9999 -9999 -9999 -9999 -9999 -9999 -9999 -9999 -9999 -9999 -9999 -9999 -9999 -9999 -9999 -9999 -9999 -9999 -9999 -9999 -9999 -9999 -9999 -9999 -9999 -9999 -9999 -9999 -9999 -9999 -9999 -9999 -9999 -9999 -9999 -9999 -9999 -9999 -9999 -9999 -9999 -9999 -9999 -9999 -9999 -9999 -9999 3.58963949452077 1.71634993825812 0 0 0 0 0 0 0 0 0 0 0 0 0 0 0 0 0 0 0 0 0 0 0 0 0 0 0 0 0 0 0 0 0 0 0 0 0 0 0 0 0 0 0 0 0 0 0 0 0 0 0 0 0 0 0 0 0 0 0 0 0 0 0 0 0 0 0 0 0 0 0 0 0 0 1.24171168438592 3.59813518066753 3.47592682148071 0.251995772309153 0 0 0 0 0 0 0 0 0 0 0 0 0 0 0 0 0 0 0 0 0 0 0 0 0 0 0 0 0 0 0 0 0 0 0 0 0 0 0 0 0 0 0 0 0 0 0 0 0 0 0 0 0 0 0 0 0 0 0 0.258518015028262 1.56953396861451 1.91564791134974 1.96406781201003 2.00812664236377 2.00812664236377 2.01896169274074 1.97469448005315 1.92599668849278 1.93634945126615 2.00670765907664 2.14464366504423 2.18900697157842 2.24357214638209 2.27004652012727 2.29371369544691 2.28965647883282 2.24648244004395 2.22349222262259 2.1750983063238 2.15222608755097 2.14081358588918 2.13154959754908 2.13548065983293 2.10905174709521 2.09800249687103 2.08698539781741 2.07608684428538 2.09650806649819 2.10268663577158 2.11716048456421 2.11835491897363 2.11838657795381 2.12860853967713 2.1371455960542 2.13331742915634 2.13915848060603 2.99241725539474 2.99258280138779 3.0033800553691 3.34205138146201 2.98844209387598 2.36394787929498 2.11558042214316 2.1118006966183 2.10705398361319 2.11185235344761 2.10476975159114 2.10699614700874 2.10637962204228 2.07628154410711 1.97580412525068 1.80577415360577 0.933904088961355 0 0 0 0 0 0 0 0 0 0 0 0 0 0 0 0 0 0 0 0 0 0 0 0 0 0 0 0 0 0 0 0 0 0 0 0 0 0 0 1.8205863639048 2.16102863882388 2.52509624949992 2.4508544517832 2.01306942722043 0.165580136143934 0 0 0 0 0 0 0.133103566592214 2.91336718210136 8.21660889172275 8.41602006494943 1.55673924335426 1.52051846997911 1.57195242241428 2.61727704469102 2.84635815880019 2.42128630208148 2.73352004765345 1.92944591680227 1.73589659743878 1.6915870431003 1.70875972125977 1.75656621889894 1.8064632895437 1.75259182934293 1.81582902093156 1.82487014779674 1.69390585949315 1.38272054099927 1.53091581003957 1.64746150923727 1.20063444794467 0.231122167827783 0.231331752771622 1.22112309924421 1.44453525198166 0.237185918874815 0.240535913640971 0.89457355301514 0.899828934679754 1.26327178228745 1.2775282463407 1.28459470033347 1.52692974499928 1.53537343564905 1.82595054321058 1.72581295655749 1.58600036054279 1.60268897927404 1.37014131915224 0.985292292638709 0.263371093937947 0 0 0 0 0 0 0 0 0 0 0 0 0 0 0 0 0 0 0 0 0 0 0 0 0 0 0 0 0 0 0 0 0 1.97767100727985 5.04644263068981 6.07995528929061 4.67596369382836 1.50592575695834 2.21074533885918 3.54422702749522 4.90928974450008 4.92197420444542 6.6884459353882 12.9248684216289 12.1291977446701 9.13476459442902 9.86317618467104 13.621882536023 22.4247820418821 20.5731020476942 17.1046403262415 6.55557008551914 0 0 0 0 0 0 10.9258864533505 8.80333076831652 4.20000365890177 0.0165814319968913 0 0 -9999 -9999 -9999 -9999 1.03469819874905 -9999 0 0 0 1.2798853656546 9.19639018033072 16.4179667054428 23.500255339208 22.643091419931 16.8114664472358 15.9430322878814 22.722752041708 22.6061890385643 17.7024056176923 21.0987450230821 21.2720416959226 22.3451634042824 21.2284602597801 20.7144969744953 18.904975773118 16.1240478363123 16.8184126041216 16.3966243765036 16.9932617560134 16.8859210610522 17.0831518093802 17.6135157434147 17.047996303875 13.5484948027994 13.5025659886546 13.4781884144619 -9999 13.6853982888506 13.6242469542116 -9999 -9999 -9999 -9999 -9999 -9999 -9999 -9999 -9999 -9999 -9999 -9999 -9999 -9999 -9999 -9999 -9999 -9999 -9999 -9999 -9999 -9999 -9999 -9999 -9999 -9999 -9999 -9999 -9999 -9999 -9999 -9999 -9999 -9999 -9999 -9999 -9999 -9999 -9999 -9999 -9999 -9999 -9999 -9999 -9999 -9999 -9999 -9999 -9999 -9999 -9999 -9999 -9999 -9999 -9999 -9999 -9999 -9999 -9999 -9999 -9999 -9999 -9999 -9999 -9999 -9999 -9999 -9999 -9999 -9999 -9999 -9999 -9999 -9999 -9999 -9999 -9999 -9999 -9999 -9999 -9999 -9999 -9999 -9999 -9999 -9999 -9999 -9999 -9999 -9999 -9999
-9999 -9999 -9999 -9999 -9999 -9999 -9999 -9999 -9999 -9999 -9999 -9999 -9999 -9999 -9999 -9999 -9999 -9999 -9999 -9999 -9999 -9999 -9999 -9999 -9999 -9999 -9999 -9999 -9999 -9999 -9999 -9999 -9999 -9999 -9999 -9999 -9999 -9999 -9999 -9999 -9999 -9999 -9999 -9999 -9999 -9999 -9999 -9999 -9999 -9999 -9999 -9999 4.03034411958547 2.09331345757878 1.39726550262945 0 0 0 0 0 0 0 0 0 0 0 0 0 0 0 0 0 0 0 0 0 0 0 0 0 0 0 0 0 0 0 0 0 0 0 0 0 0 0 0 0 0 0 0 0 0 0 0 0 0 0 0 0 0 0 0 0 0 0 0 0 0 0 0 0 0 0 0 0 0 0 0 0 0.24117885914184 3.44903575584785 1.7865440654682 0 0 0 0 0 0 0 0 0 0 0 0 0 0 0 0 0 0 0 0 0 0 0 0 0 0 0 0 0 0 0 0 0 0 0 0 0 0 0 0 0 0 0 0 0 0 0 0 0 0 0 0 0 0 0 0 0 0 0 0 0 1.5610447636614 1.90531308658606 2.04129789430502 2.08474507310983 2.08472126924368 2.06620356987998 2.0568874947442 2.97209956421762 1.83592444574104 1.92599313179543 2.12205769396371 2.18697677446561 2.22022268022455 2.23942114582558 2.27473767042247 2.26811593620842 2.1278021111365 2.20048423657257 2.13333323593357 2.12203032001088 2.06323577733949 2.09564424490515 2.09791282097737 2.07347083355735 2.0441496216133 2.06261321622763 2.0517608586398 2.06523784622075 2.0855913704647 2.0747925855809 2.09186993770327 2.10627096608513 2.10629638811151 2.12860853967713 2.11770405253099 2.12248725269342 2.12252253196607 2.12252253196607 2.35545669470467 2.3554123578749 2.34479571260863 2.10118339460272 2.10118339460272 2.0964438090852 2.09061837675718 2.09061837675718 2.09411839417873 2.09626757964495 2.09551489670842 2.06539616977212 1.97580412525068 1.67883230290519 0.249160658698483 0 0 0 0 0 0 0 0 0 0 0 0 0 0 0 0 0 0 0 0 0 0 0 0 0 0 0 0 0 0 0 0 0 0 0 0 0 0 0 2.02220188339198 2.16462546543601 2.41294325357109 2.40791516900728 2.16102863882388 1.05019780278241 0.171349369004627 0.177376916915911 0.183143883507764 1.51672345935277 1.51057701096363 1.78881353704161 1.78119269244691 3.13604754722534 7.47908191951037 8.21580184434339 1.46848918335571 1.50528645506287 1.29990636421489 1.4165356814507 1.56213857392041 1.64536399175961 2.74345650643626 1.72731589832901 1.67448489061492 1.65224395187621 1.54739318314838 1.56355167840965 1.65069045220193 1.71232495092732 1.80130803061161 1.72991562709301 1.38274191385224 1.1741064422411 1.39024554484623 1.53909729881526 1.1939822893394 0 0.863471688385528 0.868653491445509 1.22115913168617 0.236990599710856 0.240535913640971 0.889417695215888 1.25616570299832 1.26322935042241 1.27031517463804 1.51010246744159 1.51846089648117 1.53532362203035 1.69785940912478 1.72576971830498 1.58600036054279 1.60275763828977 1.37024221911226 0.990200908310136 0.263875887439334 0 0 0 0 0 0 0 0 0 0 0 0 0 0 0 0 0 0 0 0 0 0 0 0 0 0 0 0 0 0 0 0 0 0 3.54059268624795 8.33362508218649 7.17240030572317 2.28561195413221 2.33635211238862 4.89979882279855 4.96648048430582 4.94831700979825 4.82794588194138 4.70822053676718 4.97726961689578 7.47510068400382 9.96544392617031 22.3642472947741 22.900134179096 23.0418134079096 21.2948899441357 1.93152581875369 0 0 0 0 0 0 1.73322088413789 7.75878214552256 7.5664410043539 7.74425765877612 6.93542129408632 4.12561981988596 1.47649036523874 -9999 -9999 -9999 3.34211543825999 -9999 -9999 0 0 7.07491849751153 9.92648759216907 10.8819626823575 16.7746612079999 16.5640230767092 16.1898458935662 13.9128132567221 15.5761594461718 19.3556931373464 16.3544787743154 23.1621049163689 20.1921990635994 18.1685746249935 15.4262088839872 15.6998960397953 16.0162338835641 16.448773682977 16.8404038054425 14.9685217796962 15.2822453825066 17.2508475738033 17.0933398438393 14.9923910536401 13.5361610364032 13.5069903440564 -9999 -9999 -9999 -9999 -9999 -9999 -9999 -9999 -9999 -9999 -9999 -9999 -9999 -9999 -9999 -9999 -9999 -9999 -9999 -9999 -9999 -9999 -9999 -9999 -9999 -9999 -9999 -9999 -9999 -9999 -9999 -9999 -9999 -9999 -9999 -9999 -9999 -9999 -9999 -9999 -9999 -9999 -9999 -9999 -9999 -9999 -9999 -9999 -9999 -9999 -9999 -9999 -9999 -9999 -9999 -9999 -9999 -9999 -9999 -9999 -9999 -9999 -9999 -9999 -9999 -9999 -9999 -9999 -9999 -9999 -9999 -9999 -9999 -9999 -9999 -9999 -9999 -9999 -9999 -9999 -9999 -9999 -9999 -9999 -9999 -9999 -9999 -9999 -9999 -9999 -9999 -9999 -9999 -9999 -9999 -9999
-9999 -9999 -9999 -9999 -9999 -9999 -9999 -9999 -9999 -9999 -9999 -9999 -9999 -9999 -9999 -9999 -9999 -9999 -9999 -9999 -9999 -9999 -9999 -9999 -9999 -9999 -9999 -9999 -9999 -9999 -9999 -9999 -9999 -9999 -9999 -9999 -9999 -9999 -9999 -9999 -9999 -9999 -9999 -9999 -9999 -9999 -9999 -9999 -9999 -9999 -9999 -9999 5.22959277990714 2.3003973639815 2.09331345757878 0 0 0 0 0 0 0 0 0 0 0 0 0 0 0 0 0 0 0 0 0 0 0 0 0 0 0 0 0 0 0 0 0 0 0 0 0 0 0 0 0 0 0 0 0 0 0 0 0 0 0 0 0 0 0 0 0 0 0 0 0 0 0 0 0 0 0 0 0 0 0 0 0 0 1.90792154010493 0 0 0 0 0 0 0 0 0 0 0 0 0 0 0 0 0 0 0 0 0 0 0 0 0 0 0 0 0 0 0 0 0 0 0 0 0 0 0 0 0 0 0 0 0 0 0 0 0 0 0 0 0 0 0 0 0 0 0 0 0 0 1.31373210022736 1.80620187877866 1.98659211092701 2.06276011837601 2.07614848118039 3.57114275063707 4.06262266074396 4.18397332112896 3.73507461631861 3.48890421333528 3.11435309120111 2.16395384974882 2.18552480665386 2.21612716127692 2.22035721488123 2.20060828673928 2.15598781680261 2.12210399510721 2.11082653588233 2.05224912150014 2.04124138951229 2.03028838631093 2.0441496216133 1.99789356309169 2.03332358878378 2.05172963446147 2.04096688439164 2.05445046283086 2.0747361968908 2.0747925855809 2.0748165253599 2.09189465258274 2.10629638811151 2.10629638811151 2.10755860121594 2.10692702414504 2.10471475792232 2.11179072919533 2.10690870248251 2.10690870248251 2.0963665733079 2.0905473889337 2.0801034474125 2.0801034474125 2.07306143642383 2.07309472562115 2.07506720063715 2.08560923962956 2.08612918117556 2.07489793624246 1.96521778920004 1.51781243847507 0 0 0 0 0 0 0 0 0 0 0 0 0 0 0 0 0 0 0 0 0 0 0 0 0 0 0 0 0 0 0 0 0 0 0 0 0 0 0 1.5262918881871 2.27421191996427 2.16805960043694 2.17135908343104 2.35509242909669 2.02222328348048 1.52476907139385 1.52268451553854 1.81107357455855 1.80238785944454 1.79920997001785 2.12705018904301 2.29211672874985 2.38123313794646 3.31022839649838 5.81824356507042 8.20264159009556 1.37884780953963 1.13910964274159 1.17048089845965 1.32776977157413 1.34904477471562 1.46153013250096 1.63261976410088 1.39967995453586 1.28265618665057 1.60050532499191 1.54737838219124 1.33166558138191 1.14209012756732 0.818868623943243 0.818868623943243 1.3679169894209 0.833446648487501 0.22004886391783 1.18074398846162 0.223855746314496 0.227618832994946 0 0 0 0.235188517903176 0.238773676644662 0.238773676644662 1.24906182835316 1.47694286460467 1.48518653959952 1.50179461691709 1.51010246744159 1.67015094783689 1.68858838405254 1.69781911921552 1.71643571291002 1.73509381984234 1.76291492588165 1.61936402798672 0.990368802738825 0.264226088472636 0 0 0 0 0 0 0 0 0 0 0 0 0 0 0 0 0 0 0 0 0 0 0 0 0 0 0 0 0 0 0 0 0 0 2.34328416004816 7.28701892471165 15.2023408913123 5.01732572193733 4.610270208145 4.98390235857829 4.96243396367806 4.72087451041151 16.6006811080419 4.81091815682686 4.83944866714336 4.71923045456014 20.8813407038379 22.2655627956793 21.5212835676671 20.9565837851605 23.5145156705095 3.71233168579475 0 0 0 0 0 0 0 0 7.82226219751822 12.5842819203171 12.7122569096124 7.85140340108266 5.05474627851383 2.72579820260971 -9999 -9999 3.29556086231527 -9999 -9999 0 0 7.34327407815403 9.79444294214662 11.2036222963768 15.8601611991943 11.332976582561 11.3600194307823 11.5613335303816 12.8353315701541 11.795965734701 12.0235982502718 14.8828703049447 15.0778263710189 14.2431813086111 15.9090347910302 21.4643172755094 19.1814525267457 16.5372766803875 15.1978414816129 13.4713015399115 13.5134153406264 13.5304984489733 13.5699275667613 13.5626811805164 13.4821623645616 -9999 -9999 -9999 -9999 -9999 -9999 -9999 -9999 -9999 -9999 -9999 -9999 -9999 -9999 -9999 -9999 -9999 -9999 -9999 -9999 -9999 -9999 -9999 -9999 -9999 -9999 -9999 -9999 -9999 -9999 -9999 -9999 -9999 -9999 -9999 -9999 -9999 -9999 -9999 -9999 -9999 -9999 -9999 -9999 -9999 -9999 -9999 -9999 -9999 -9999 -9999 -9999 -9999 -9999 -9999 -9999 -9999 -9999 -9999 -9999 -9999 -9999 -9999 -9999 -9999 -9999 -9999 -9999 -9999 -9999 -9999 -9999 -9999 -9999 -9999 -9999 -9999 -9999 -9999 -9999 -9999 -9999 -9999 -9999 -9999 -9999 -9999 -9999 -9999 -9999 -9999 -9999 -9999 -9999 -9999 -9999 -9999
-9999 -9999 -9999 -9999 -9999 -9999 -9999 -9999 -9999 -9999 -9999 -9999 -9999 -9999 -9999 -9999 -9999 -9999 -9999 -9999 -9999 -9999 -9999 -9999 -9999 -9999 -9999 -9999 -9999 -9999 -9999 -9999 -9999 -9999 -9999 -9999 -9999 -9999 -9999 -9999 -9999 -9999 -9999 -9999 -9999 -9999 -9999 -9999 -9999 -9999 -9999 -9999 9.69606645273583 7.44347804519334 2.38451266855351 1.38934115520195 0 0 0 0 0 0 0 0 0 0 0 0 0 0 0 0 0 0 0 0 0 0 0 0 0 0 0 0 0 0.988950886894645 0 0 0 0 0 0 0 0 0 0 0 0 0 0 0 0 0 0 0 0 0 0 0 0 0 0 0 0 0 0 0 0 0 0 0 0 0 0 0 0 0 0 0 0 0 0 0 0 0 0 0 0 0 0 0 0 0 0 0 0 0 0 0 0 0 0 0 0 0 0 0 0 0 0 0 0 0 0 0 0 0 0 0 0 0 0 0 0 0 0 0 0 0 0 0 0 0 0 0 0 0 0 0 0 0 0 1.30651600710472 1.93240359480104 2.03339784275303 2.0410622157937 3.55868604253919 4.36916938626695 4.57589211286612 4.57906545230756 4.40654974318419 4.30928862038908 4.29334924856376 3.13505346773794 2.14025371941652 2.15916116807959 2.15924159949937 2.16194136947644 2.14129852880799 2.09589266901502 2.04129789430502 2.0303525697098 1.97587758388444 2.00384035783645 2.96393657218056 2.94897269874392 2.98172456558383 2.96622549341636 2.02863701128707 2.01968686813521 2.04378716621065 2.04381275512137 2.06405668913928 2.06407736913316 2.08110394342454 2.08110394342454 2.08468959692459 2.08606308139112 2.08558127370628 2.08555051859653 2.07302543549445 2.08006431605578 2.06268165665351 2.06967007493802 2.06268165665351 2.06268165665351 2.06268165665351 2.07302543549445 2.06461647717445 2.0649816048253 2.07407316114098 2.06413023625623 1.95468183011961 1.51781243847507 0 0 0 0 0 0 0 0 0 0 0 0 0 0 0 0 0 0 0 0 0 0 0 0 0 0 0 0 0 0 0 0 0 0 0 0 0 0 0 1.04268323406171 2.35944906276863 2.35944347709633 2.17134542312332 2.02496681268455 2.27020119199546 2.0162686161074 1.05216592528607 1.05305591350538 1.80542066533454 2.22772432736641 2.5180486981759 2.52294377467336 3.59203849445774 5.31507660945537 8.83135766557109 13.4526910838207 4.2993818653792 1.33721366500316 0.98317788802926 1.19607245174481 0.727358062812657 0.744952906117664 0.758377832022974 0.767514341260394 0.194915870451638 1.30347301208894 1.11110847465514 0.799950017755754 0.804688567265221 0 0 0 0 0 0 0 0.226138460288097 0 0 0 0 0.238773676644662 0.238773676644662 1.46875391723468 1.62478916766347 1.6427885077626 1.65186781132978 1.66099086246183 1.78651774021897 1.79627831515209 1.8061095528017 1.82587647269623 1.85563258261725 1.76295711245232 1.61118356812607 0.985796027331336 0.264888331126149 0 0 0 0 0 0 0 0 0 0 0 0 0 0 0 0 0 0 0 0 0 0 0 0 0 0 0 0 0 0 0 0 0 0 4.95524324913607 15.6405549632389 20.7629548378341 6.66674497717636 4.9935085119239 4.86961502021011 6.80865527739765 17.6037531524332 19.6224188037208 7.43272379068925 4.60261745800613 4.81015432809981 4.91063119606688 18.2432295808386 23.3009375574694 21.3823196077059 17.7648345288522 4.01229123589195 0 0 0 0 0 0 0 0 5.13733438669549 12.9018479506054 13.8170084210266 8.12221789817021 7.32575692470898 4.6081878895058 4.6760484135994 -9999 -9999 -9999 -9999 0 1.9792652874859 7.36784732771793 9.79761235682153 11.7708031538224 17.2015330695935 11.6855972809892 12.1551253863189 12.1434189068537 12.2777862221814 12.3374365140915 13.1211501303437 12.8317207992744 13.0132059873129 13.2264173797127 13.2532135147736 15.1350675602866 13.4316192607363 13.4846412783722 13.5224737402657 13.5072938289162 13.5327861435207 13.5290356046049 -9999 -9999 -9999 -9999 -9999 -9999 -9999 -9999 -9999 -9999 -9999 -9999 -9999 -9999 -9999 -9999 -9999 -9999 -9999 -9999 -9999 -9999 -9999 -9999 -9999 -9999 -9999 -9999 -9999 -9999 -9999 -9999 -9999 -9999 -9999 -9999 -9999 -9999 -9999 -9999 -9999 -9999 -9999 -9999 -9999 -9999 -9999 -9999 -9999 -9999 -9999 -9999 -9999 -9999 -9999 -9999 -9999 -9999 -9999 -9999 -9999 -9999 -9999 -9999 -9999 -9999 -9999 -9999 -9999 -9999 -9999 -9999 -9999 -9999 -9999 -9999 -9999 -9999 -9999 -9999 -9999 -9999 -9999 -9999 -9999 -9999 -9999 -9999 -9999 -9999 -9999 -9999 -9999 -9999 -9999 -9999 -9999 -9999 -9999 -9999
-9999 -9999 -9999 -9999 -9999 -9999 -9999 -9999 -9999 -9999 -9999 -9999 -9999 -9999 -9999 -9999 -9999 -9999 -9999 -9999 -9999 -9999 -9999 -9999 -9999 -9999 -9999 -9999 -9999 -9999 -9999 -9999 -9999 -9999 -9999 -9999 -9999 -9999 -9999 -9999 -9999 -9999 -9999 -9999 -9999 -9999 -9999 -9999 -9999 -9999 -9999 -9999 12.9903950999698 8.83475781805495 6.51397995894381 2.22863450284536 1.7366363071164 0 0 0 0 0 0 0 0 0 0 0 0 0 0 0 0 0 0 0 0 0 0 0 0 0 0 0 0 0 0 0 0 0 0 0 0 0 0 0 0 0 0 0 0 0 0 0 0 0 0 0 0 0 0 0 0 0 0 0 0 0 0 0 0 0 0 0 0 0 0 0 0 0 0 0 0 0 0 0 0 0 0 0 0 0 0 0 0 0 0 0 0 0 0 0 0 0 0 0 0 0 0 0 0 0 0 0 0 0 0 0 0 0 0 0 0 0 0 0 0 0 0 0 0 0 0 0 0 0 0 0 0 0 0 0 2.52170863870643 3.36974969678033 4.05325360744874 3.83536068184785 4.31582769393946 4.66399895389791 4.75944880854967 4.66829841728177 4.69599446679664 4.58062556885794 4.46047648354056 3.92591153306029 2.10069508290255 2.09045512298276 2.08396883509114 2.09050790041839 2.09539098271975 2.06531664544835 2.02264348443725 1.99799554596849 1.95475093254554 2.89043964816148 3.71071961513688 3.92558154169986 4.12261151670601 4.00041811793562 3.81032789194831 3.49138178977896 2.00229214480854 2.02271735228378 2.02273937132278 2.02277459062283 2.03328865757371 2.05343173661889 2.05977197174636 2.06345005492307 2.06495458707484 2.06458369558829 2.05421913572356 2.04397755600214 2.05234685397741 2.05234685397741 2.0439400435984 2.0439400435984 2.04415050590101 2.05445846543424 2.05449345291922 2.06345005492307 2.05978973240472 2.03041113265183 1.91150135762092 1.29088320736601 0 0 0 0 0 0 0 0 0 0 0 0 0 0 0 0 0 0 0 0 0 0 0 0 0 0 0 0 0 0 0 0 0 0 0 0 0 0 0 1.04041789314383 2.02488086320534 2.02491305959448 2.17134542312332 2.35509242909669 2.49486617210727 2.15728113283844 0.171081336687546 0.182895144141034 2.13179235715654 2.47923621936177 4.08643772913858 4.68033046637086 5.06298941981202 7.33722378417787 12.4241399817551 14.4801885772925 9.47556089033123 1.39903839614555 0.977508822227572 0 0 0 0 0 0 0 0 0 0 0 0 0 0 0 0 0 0 0 0 0 0 0 0.235571591029109 1.60704964760636 1.7288323128145 1.63375725550209 1.75741199181854 1.76706155788573 1.77674794385608 1.87446481067289 1.9534621099599 1.97469556988213 1.85565985896905 1.76299554438394 1.61947955467339 0.990831981974875 0 0 0 0 0 0 0 0 0 0 0 0 0 0 0 0 0 0 0 0 0 0 0 0 0 0 0 0 0 0 0.215307909723576 0 0 0 0 2.10668147197851 4.88805284245845 14.2865056010669 7.15549018363513 9.20665998021236 20.7352537164292 14.008965213073 6.1799603140299 5.54262566114549 15.8307109493147 2.35136562021908 4.76504295954508 5.46375759453061 22.5916845596889 22.6818818719644 22.7625073058683 10.1732836685216 3.70116286373352 0 0 0 0 0 0 0 0 0.0402838988477165 12.8889303787149 13.0597379713491 8.1295402317331 7.91411447714894 6.92817057706794 6.52930663298004 6.86559266166827 -9999 -9999 -9999 2.35397607170655 5.6233251278777 7.83424213342561 10.1713562290189 12.2144755508711 17.0760961748363 14.956476771095 13.4148029885926 12.262856502374 10.2418119532058 12.2128580249905 12.3025910472145 12.7095068139789 13.364431322078 13.2350349210264 -9999 -9999 -9999 -9999 -9999 -9999 -9999 -9999 -9999 -9999 -9999 -9999 -9999 -9999 -9999 -9999 -9999 -9999 -9999 -9999 -9999 -9999 -9999 -9999 -9999 -9999 -9999 -9999 -9999 -9999 -9999 -9999 -9999 -9999 -9999 -9999 -9999 -9999 -9999 -9999 -9999 -9999 -9999 -9999 -9999 -9999 -9999 -9999 -9999 -9999 -9999 -9999 -9999 -9999 -9999 -9999 -9999 -9999 -9999 -9999 -9999 -9999 -9999 -9999 -9999 -9999 -9999 -9999 -9999 -9999 -9999 -9999 -9999 -9999 -9999 -9999 -9999 -9999 -9999 -9999 -9999 -9999 -9999 -9999 -9999 -9999 -9999 -9999 -9999 -9999 -9999 -9999 -9999 -9999 -9999 -9999 -9999 -9999 -9999 -9999 -9999 -9999 -9999 -9999 -9999 -9999 -9999 -9999
-9999 -9999 -9999 -9999 -9999 -9999 -9999 -9999 -9999 -9999 -9999 -9999 -9999 -9999 -9999 -9999 -9999 -9999 -9999 -9999 -9999 -9999 -9999 -9999 -9999 -9999 -9999 -9999 -9999 -9999 -9999 -9999 -9999 -9999 -9999 -9999 -9999 -9999 -9999 -9999 -9999 -9999 -9999 -9999 -9999 -9999 -9999 -9999 -9999 -9999 -9999 -9999 11.0305081756228 9.64492641955588 7.3008902033959 6.01569426708538 4.00725180315561 1.75109875863451 0 0 0 0 0 0 0 0 0 0 0 0 0 0 0 0 0 0 0 0 0 0 0 0 0 0 0 0 1.51626112471166 0 0 0 0 0 0 0 0 0 0 0 0 0 0 0 0 0 0 0 0 0 0 0 0 0 0 0 0 0 0 0 0 0 0 0 0 0 0 0 0 0 0 0 0 0 0 0 0 0 0 0 0 0 0 0 0 0 0 0 0 0 0 0 0 0 0 0 0 0 0 0 0 0 0 0 0 0 0 0 0 0 0 0 0 0 0 0 0 0 0 0 0 0 0 0 0 0 0 0 0 0 0 0 1.50708948418359 0.978770980415426 2.0758787856693 4.08956352458111 4.50839624639303 4.58394635671034 4.62436753142564 5.7824707633622 6.92912691741652 6.28515470923529 6.32219367727768 4.69281001757907 4.64966668396974 4.37151624921397 2.05458044365865 2.02627463233093 2.00101599314834 2.02355978635663 2.04397755600214 2.03233655282347 1.99086649522204 1.92366652382746 1.88445868828526 3.6327681977355 3.99414560191292 4.202127120719 4.33116758190923 4.37353964298219 4.3327828552233 4.26597642677793 4.01204912934235 3.4759803114494 2.00200297455475 2.00202429925709 2.01235369177115 2.02198400241322 2.03878286507995 2.02842508929199 2.03228078036432 2.03392984892038 2.02375651975126 2.0337431380429 2.02375651975126 2.02371714037096 2.03385312327847 2.03385312327847 2.03221535643873 2.04252899500144 2.03875710805006 2.04920781735231 2.03328865757371 2.01200511869483 1.85400962612092 0.918653140614173 0 0 0 0 0 0 0 0 0 0 0 0 0 0 0 0 0 0 0 0 0 0 0 0 0 0 0 0 0 0 0 0 0 0 0 0 0 0 0 0.122519968382017 0.130136071410035 1.82432223958103 2.35510431004788 2.46193492420362 2.40791516900728 1.05008183627455 0 0 2.30968285626471 2.78964886634563 2.7694186052698 4.68042059074551 6.02619809825114 7.98175624860402 16.9202356276381 18.105402919157 10.2846982974994 0.955352146063255 0 0 0 0 0 0 0 0 0 0 0 0 0 0 0 0 0 0 0 0 0 0 0 0 0.235752691651587 1.46062994705089 1.46875391723468 1.63375880406709 1.90119182132859 1.91155366173122 1.86430254674012 1.87447545740227 1.95346890005989 2.02985737533285 1.9466698162942 1.76303029625843 1.37751904487425 0.264828812817749 0 0 0 0 0 0 0 0 0 0 0 0 0 0 0 0 0 0 0 0 0 0 0 0 0 0 0 0 0 0 0 1.05358940843823 3.89051674940104 1.50307118811933 2.1067290765064 4.99004192520934 5.07060080113263 4.98559229347356 7.17070224597037 22.1519570641986 15.5018105083226 14.9688793723427 12.3264607509986 16.0027993879521 4.76307967909248 4.11341094205803 2.33988211032051 2.65829874154506 9.93971812262327 21.8643258601257 21.1191527858649 17.8038294965645 6.97349889084173 0 0 0 0 0 0 0 0 0 8.06432405482114 7.8067050098009 8.14537082437797 11.4797460755096 8.39711504779294 8.43034101972705 7.98750006894093 7.35732198968253 6.48146363781577 -9999 3.77245453018677 6.07484241682963 8.09912235520512 11.5766866595453 12.9205237084621 12.674219006822 12.9476910075847 12.5053090523003 11.9603817248728 8.40213829101828 8.42059784357706 11.780995435049 13.310418542587 13.5375746332169 -9999 -9999 -9999 -9999 -9999 -9999 -9999 -9999 -9999 -9999 -9999 -9999 -9999 -9999 -9999 -9999 -9999 -9999 -9999 -9999 -9999 -9999 -9999 -9999 -9999 -9999 -9999 -9999 -9999 -9999 -9999 -9999 -9999 -9999 -9999 -9999 -9999 -9999 -9999 -9999 -9999 -9999 -9999 -9999 -9999 -9999 -9999 -9999 -9999 -9999 -9999 -9999 -9999 -9999 -9999 -9999 -9999 -9999 -9999 -9999 -9999 -9999 -9999 -9999 -9999 -9999 -9999 -9999 -9999 -9999 -9999 -9999 -9999 -9999 -9999 -9999 -9999 -9999 -9999 -9999 -9999 -9999 -9999 -9999 -9999 -9999 -9999 -9999 -9999 -9999 -9999 -9999 -9999 -9999 -9999 -9999 -9999 -9999 -9999 -9999 -9999 -9999 -9999 -9999 -9999 -9999 -9999 -9999 -9999
-9999 -9999 -9999 -9999 -9999 -9999 -9999 -9999 -9999 -9999 -9999 -9999 -9999 -9999 -9999 -9999 -9999 -9999 -9999 -9999 -9999 -9999 -9999 -9999 -9999 -9999 -9999 -9999 -9999 -9999 -9999 -9999 -9999 -9999 -9999 -9999 -9999 -9999 -9999 -9999 -9999 -9999 -9999 -9999 -9999 -9999 -9999 -9999 -9999 -9999 -9999 -9999 9.91314303636029 8.69481882438498 7.41915658054677 6.93182071183714 5.87728813459416 2.88676213528082 1.42902589354955 0 0 0 0 0 0 0 0 0 0 0 0 0 0 0 0 0 0 0 0 0 0 0 0 0 0 0 4.20105659021234 0 0 0 0 0 0 0 0 0 0 0 0 0 0 0 0 0 0 0 0 0 0 0 0 0 0 0 0 0 0 0 0 0 0 0 0 0 0 0 0 0 0 0 0 0 0 0 0 0 0 0 0 0 0 0 0 0 0 0 0 0 0 0 0 0 0 0 0 0 0 0 0 0 0 0 0 0 0 0 0 0 0 0 0 0 0 0 0 0 0 0 0 0 0 0 0 0 0 0 0 0 0.0156461052319108 0.984076486947154 2.04062725303329 2.19594712867066 2.40359189858573 3.81135159217609 5.64336206497444 6.29212263570546 6.30876359534854 7.05242024144785 7.36562123819461 7.16680822791638 7.16034881027363 7.04165953737 4.74007976956473 4.57840436698617 3.04428608655949 2.00673129920269 1.96385659811494 1.99728006253746 2.02211226773364 2.00148603939811 1.91547934521304 1.84128266958859 2.77238772301576 3.7443206378274 4.0997347773491 4.27173012978986 4.41970232945081 4.43907004188287 4.52239564001572 4.51610475919872 4.48594541465677 4.35539008966406 4.17098450634469 3.80873379675946 2.96467640917163 1.99135510313278 2.00796947494704 1.9978981411849 1.9978981411849 2.00539490494416 2.00535906350183 2.0171698232697 2.00532050707409 3.00019957139061 2.01534781458456 2.03564703976477 2.0283319628388 2.0116270280905 2.03231116884548 2.03323922719699 1.99090140432693 1.94430972699756 1.76688322838271 0.918834605813969 0 0 0 0 0 0 0 0 0 0 0 0 0 0 0 0 0 0 0 0 0 0 0 0 0 0 0 0 0 0 0 0 0 0 0 0 0 0 0 0 0.137448308335363 2.27421191996427 2.50067632184967 2.34598376157342 1.81842013259513 0 0 0 1.99074945724694 2.45768905360101 2.77269694069989 4.78777362085987 7.20889551723272 8.31345642092619 18.1241132019532 18.2120122137352 5.00437994961589 0 0 0 0 0 0 0 0 0 0 0 0 0 0 0 0 0 0 0 0 0 0 0 0 0 0 0.240920332446297 0.242471303241267 1.63375283128071 1.83400526364162 1.91148699748848 1.87447268217223 1.80620187877866 1.82596835469238 1.93633362855777 1.9570214297814 1.77230545464612 0.986504766093687 0 0 0 0 0 0 0 0 0 0 0 0 0 0 0 0 0 0 0 0 0 0 0 0 0 0 0 0 0 0 0 0 0 2.01231145227586 6.18435528199585 5.06451042948422 7.33876311398696 7.31715905303994 6.0446970059701 16.3091629301369 16.9970227482797 21.9931361026284 20.8406436890909 20.8056200539324 14.9782152861742 4.71747588329227 4.67584100067418 4.61472044470188 3.76657224350832 11.8198976674277 19.197281985411 17.7332820583565 11.044068341062 5.97894296789749 0.530520048139881 0 0 2.95497272469356 0 0 0 0 0 0 2.4615422409028 8.15593323071003 12.1317557017003 10.378798059126 12.0692873701046 8.24165655105178 6.89410503594506 6.68702669225185 7.02049721202971 -9999 6.72669839751961 7.88450638753551 8.46021198788029 10.8408007427894 9.27186179875969 8.46107761503169 10.3061007199326 9.43696211176202 8.49315373363424 10.7153272456604 12.4803942688385 -9999 -9999 -9999 -9999 -9999 -9999 -9999 -9999 -9999 -9999 -9999 -9999 -9999 -9999 -9999 -9999 -9999 -9999 -9999 -9999 -9999 -9999 -9999 -9999 -9999 -9999 -9999 -9999 -9999 -9999 -9999 -9999 -9999 -9999 -9999 -9999 -9999 -9999 -9999 -9999 -9999 -9999 -9999 -9999 -9999 -9999 -9999 -9999 -9999 -9999 -9999 -9999 -9999 -9999 -9999 -9999 -9999 -9999 -9999 -9999 -9999 -9999 -9999 -9999 -9999 -9999 -9999 -9999 -9999 -9999 -9999 -9999 -9999 -9999 -9999 -9999 -9999 -9999 -9999 -9999 -9999 -9999 -9999 -9999 -9999 -9999 -9999 -9999 -9999 -9999 -9999 -9999 -9999 -9999 -9999 -9999 -9999 -9999 -9999 -9999 -9999 -9999 -9999 -9999 -9999 -9999 -9999 -9999 -9999 -9999 -9999
-9999 -9999 -9999 -9999 -9999 -9999 -9999 -9999 -9999 -9999 -9999 -9999 -9999 -9999 -9999 -9999 -9999 -9999 -9999 -9999 -9999 -9999 -9999 -9999 -9999 -9999 -9999 -9999 -9999 -9999 -9999 -9999 -9999 -9999 -9999 -9999 -9999 -9999 -9999 -9999 -9999 -9999 -9999 -9999 -9999 -9999 -9999 -9999 -9999 -9999 -9999 -9999 9.04686513060977 7.80966044796035 7.45690053948087 6.94436986272158 6.2218711827194 5.02033890018882 4.79959320494634 3.22030071337001 1.81153096752713 0 0 0 0 0 0 0 0 0 0 0 0 0 0 0 0 0 0 0 0 0 0 0 0 0 4.57927348724015 1.83267632274661 0 0 0 0 0 0 0 0 0 0 0 0 0 0 0 0 0 0 0 0 0 0 0 0 0 0 0 0 0 0 0 0 0 0 0 0 0 0 0 0 0 0 0 0 0 0 0 0 0 0 0 0 0 0 0 0 0 0 0 0 0 0 0 0 0 0 0 0 0 0 0 0 0 0 0 0 0 0 0 0 0 0 0 0 0 0 0 0 0 0 0 0 0 0 0 0 0 0 0.984076486947154 0.984789082370026 1.5041719997999 2.04062725303329 2.40359189858573 2.53143426981791 2.62111724294379 4.57279397004363 6.3710020364062 7.21868880527298 7.08900843876038 7.33899734453358 7.46575519161944 7.40682217800494 7.27940187051398 7.2787103136891 6.34274142795894 4.61720149138181 3.87064434143686 2.00505124731862 1.99422162066984 1.9954077558653 1.99385393997408 1.96164789822699 1.86389724956217 1.68285412791854 3.40683999983748 3.75252376336261 3.96837914358678 4.2557244965768 4.45338061527902 4.52687584286793 4.60961920907499 4.61245525739841 4.63064693080971 4.60040506129528 4.56857767479 4.48953068214086 4.45141735019896 4.36870508007512 4.29405797995407 4.29405797995407 4.29456349684469 4.29802133866223 4.29798071728906 4.3078567898775 4.1772712675048 4.19703274051289 4.18063252850131 4.02496017278099 4.04533914431654 4.05505042502951 3.81413823830365 3.79485783374761 3.44993306935888 2.84086089020832 1.76691695330407 0.919175930878651 0 0 0 0 0 0 0 0 0 0 0 0 0 0 0 0 0 0 0 0 0 0 0 0 0 0 0 0 0 0 0 0 0 0 0 0 0 0 0 1.0425177834835 0 1.04489139284402 2.16101918482967 2.16102547082517 0.158481307871294 0 0 1.5127840540512 2.3625823455459 2.53060689392696 5.61206664918245 6.96181720051803 7.31714623293927 7.33601737356073 8.43479044921789 8.51521820121918 3.66748395656096 0 0 0 0 0 0 0 0 0 0 0 0 0 0 0 0 0 0 0 0 0 0 0 0 0 0 0 0 0.246062253057142 1.27055872833858 1.77673371089663 1.68876713062958 1.71670931232053 1.735336062298 1.74462116826599 1.88533935470009 1.62787109612593 0 0 0 0 0 0 0 0 0 0 0 0 0 0 0 0 0 0 0 0 0 0 0 0 0 0 0 0 0 0 0 0 0 0 1.50302699586995 4.89183009630305 6.17294954436357 12.8261133075754 11.4962597698295 21.1710560320343 17.1762700799058 16.6496716598231 16.2876479353444 7.83558703859576 5.72500766813287 4.73363787947024 4.68836323834123 4.57874706580477 14.9707580148131 11.4006200765448 18.5371373977401 18.2171647799584 19.7961837724691 7.61548542484049 6.47708098899074 0 0 0 0 0 0 0 0 0 4.4213466731287 2.99313004732707 8.3222475619265 12.6820374727086 13.0388442655216 12.3985498847874 8.48203037945463 8.06838164779217 7.61925093335515 7.40841091435737 -9999 7.13271956776123 7.35733798178601 7.96945580103042 8.34495182222634 9.40800706493918 8.43090602858569 8.31044312792213 8.25867475008748 9.81007528801272 12.2776868875919 13.5180494871216 -9999 -9999 -9999 -9999 -9999 -9999 -9999 -9999 -9999 -9999 -9999 -9999 -9999 -9999 -9999 -9999 -9999 -9999 -9999 -9999 -9999 -9999 -9999 -9999 -9999 -9999 -9999 -9999 -9999 -9999 -9999 -9999 -9999 -9999 -9999 -9999 -9999 -9999 -9999 -9999 -9999 -9999 -9999 -9999 -9999 -9999 -9999 -9999 -9999 21.7283231252342 26.6374187500058 19.4036390910428 -9999 20.5714603960323 20.0321023559168 -9999 -9999 -9999 -9999 -9999 -9999 -9999 -9999 -9999 -9999 -9999 -9999 -9999 -9999 -9999 -9999 -9999 -9999 -9999 -9999 -9999 -9999 -9999 -9999 -9999 -9999 -9999 -9999 -9999 -9999 -9999 -9999 -9999 -9999 -9999 -9999 -9999 -9999 -9999 -9999 -9999 -9999 -9999 -9999 -9999 -9999 -9999 -9999 -9999 -9999 -9999 -9999 -9999 -9999 -9999 -9999
-9999 -9999 -9999 -9999 -9999 -9999 -9999 -9999 -9999 -9999 -9999 -9999 -9999 -9999 -9999 -9999 -9999 -9999 -9999 -9999 -9999 -9999 -9999 -9999 -9999 -9999 -9999 -9999 -9999 -9999 -9999 -9999 -9999 -9999 -9999 -9999 -9999 -9999 -9999 -9999 -9999 -9999 -9999 -9999 -9999 -9999 -9999 -9999 -9999 -9999 -9999 -9999 8.13177198196381 7.90487085447931 7.2347756642511 6.27604752384805 6.20849388539547 5.86262768404117 5.20655356876571 4.74745282151779 3.77894975381795 3.22836467516744 0.920728056969938 0.931241659744282 0.941720427245181 1.47449437976283 0 0.974542390285265 0.985497494235579 0 0 0 0 0 0 0 0 0 0 0 0 0 0 0 0 0 0 0 0 1.03524003036809 0.114590474704335 0 0 0 0 0 0 0 0 0 0 0 0 0 0 0 0 0 0 0 0 0 0 0 0 0 0 0 0 0 0 0 0 0 0 0 0 0 0 0 0 0 0 0 0 0 0 0 0 0 0 0 0 0 0 0 0 0 0 0 0 0 0 0 0 0 0 0 0 0 0 0 0 0 0 0 0 0 0 0 0 0 0 0 0 0 0 0 0 0 0 0 0 0 0.0035080155048063 0.0035080155048063 1.8245123966473 2.1960566332842 2.19583310893488 2.31258334128125 2.53384648826967 4.24232606531627 4.23985105094084 5.92736758010638 6.29731398941305 7.01713617126824 7.28193869981205 9.05210854556131 9.08215658303384 8.07461805519797 7.42315319506462 7.36058431819252 6.90524605905225 4.67687566429554 4.43844538579664 3.52079828741776 2.00213459056497 1.99377983675351 1.98790691303044 1.9199447232913 2.79141884980935 2.92621151467196 2.9001081543973 2.63433687037397 3.44032061650782 4.09504566317117 4.39910844089897 4.53919802478509 4.63117606701724 4.66685671094359 4.69243605946149 4.66947891065577 4.67703416587104 4.6719774966961 4.65093463267977 4.64558117993535 4.61673892466108 4.60703764590482 4.58278405369819 4.57312497454319 4.58278405369819 4.57611847069872 4.54762304205935 4.53788737464303 4.48719841367315 4.44825507888121 4.44121644485361 4.35484603538235 4.36521220080088 4.34347230772311 4.19909656218491 3.86505096678956 3.1241469467725 0.9193362578526 0 0 0 0 0 0 0 0 0 0 0 0 0 0 0 0 0 0 0 0 0 0 0 0 0 0 0 0 0 0 0 0 0 0 0 0 0 0 0 0 0.130136071410035 0 0 0 0 0 2.24311046465315 2.48605263190775 2.45089724177577 2.77657182962129 7.34200173100878 7.56099829782817 7.45938617456179 6.24625445412713 2.38628732832453 2.19410290921653 1.03478910068478 0 0 0 0 0 0 0 0 0 0 0 0 0 0 0 0 0 0 0 0 0 0 0 0 0 0 0 0 0 1.28506140142892 1.52720902587137 0.93681367209961 0.952211075874891 0.962374978244849 1.36400605020431 1.37791587907137 0.266652996128639 0 0 0 0 0 0 0 0 0 0 0 0 0 0 0 0 0 0 0 0 0 0 0 0 0 0 0 0 0 0 0 0 0 0 3.19665351223244 5.20697216915226 11.663186632688 22.6406076014033 23.6773783942847 22.9329051989784 20.3039037968028 22.8611377686221 15.3564423858894 11.4736231517021 8.20162104359687 4.69958630120274 10.3042096273829 16.8587760002257 22.0817572569283 19.1656709923667 16.4329431816059 18.4398860301753 15.6575296783389 8.96285115625406 5.70922499492647 0 0 0 0 0 3.07769379297429 0 6.34129873003446 7.33548082275897 7.45276034139795 6.79477298796147 8.37777330066896 13.2476348536818 13.535263929925 13.6140665255525 13.7029789361405 12.9108668598332 11.0754071498498 8.10099213349327 7.84772996632771 7.48544443019232 -9999 -9999 7.95353455921918 8.07012116179342 8.20147216855394 8.19544410532531 -9999 -9999 -9999 -9999 -9999 -9999 -9999 -9999 -9999 -9999 -9999 -9999 -9999 -9999 -9999 -9999 -9999 -9999 -9999 -9999 -9999 -9999 -9999 -9999 -9999 -9999 -9999 -9999 -9999 -9999 -9999 -9999 -9999 -9999 -9999 -9999 -9999 -9999 -9999 -9999 -9999 -9999 -9999 -9999 -9999 -9999 -9999 -9999 -9999 -9999 -9999 -9999 24.1058482717348 27.2359825565506 27.2374896833655 23.617706162674 28.0031655601949 29.3698975154316 26.7259297587871 28.9288012324789 20.9853981645065 -9999 -9999 -9999 -9999 -9999 -9999 -9999 -9999 -9999 -9999 -9999 -9999 -9999 -9999 -9999 -9999 -9999 -9999 -9999 -9999 -9999 -9999 -9999 -9999 -9999 -9999 -9999 -9999 -9999 -9999 -9999 -9999 -9999 -9999 -9999 -9999 -9999 -9999 -9999 -9999 -9999 -9999 -9999 -9999 -9999 -9999 -9999 -9999 -9999 -9999 -9999 -9999 -9999 -9999
-9999 -9999 -9999 -9999 -9999 -9999 -9999 -9999 -9999 -9999 -9999 -9999 -9999 -9999 -9999 -9999 -9999 -9999 -9999 -9999 -9999 -9999 -9999 -9999 -9999 -9999 -9999 -9999 -9999 -9999 -9999 -9999 -9999 -9999 -9999 -9999 -9999 -9999 -9999 -9999 -9999 -9999 -9999 -9999 -9999 -9999 -9999 -9999 -9999 -9999 -9999 -9999 9.07537271326718 8.09905560448327 7.62913903682327 7.20412235799804 7.04041440513625 7.13834093055447 6.91840006914416 6.46406414533317 5.91123169802922 4.95262213885507 4.59274041442071 2.90358763779544 1.78443900121239 1.79445077234461 1.81643279228091 3.21074280095445 2.0450628994479 0.99666134948264 0 0 0 0 0 0 0 0 0 0 0 0.0598456394108112 0 0 0 0 0 0 2.03419095511679 2.17442919970605 0 0 0 0 0 0 0 0 0 0 0 0 0 0 0 0 0 0 0 0 0 0 0 0 0 0 0 0 0 0 0 0 0 0 0 0 0 0 0 0 0 0 0 0 0 0 0 0 0 0 0 0 0 0 0 0 0 0 0 0 0 0 0 0 0 0 0 0 0 0 0 0 0 0 0 0 0 0 0 0 0 0 0 0 0 0 0 0 0 0 0 0 1.50388952469598 2.04184430282944 1.82510084568791 1.82537821121131 2.31335516037753 2.40414020242806 2.53173504054856 3.63991537866984 3.67664518587187 4.99322772673957 5.14574136682059 5.23926128670575 6.30894480311305 6.677071893321 7.64221953271898 9.24811930591673 9.2618208295873 9.08817841049281 8.76486543265545 7.43700708100063 7.09306876767826 5.82682400607272 4.65299694927542 4.4263326651401 3.82343635991713 2.964376358598 2.93116060711625 2.8474949471407 3.49868148818151 3.24875451662479 2.31552801693759 2.47933928682622 2.88401901624018 3.93223361594622 4.41592451904751 4.55835074752317 6.22758853347034 6.79906412957212 6.81246776326454 6.60365551014948 6.26642373250535 5.74427837721103 4.71177577414323 4.70883767937549 4.70883767937549 4.69547187886313 4.6993018311169 4.68369690274229 4.66736054920145 4.67697371361611 4.67192582277702 4.62209330037649 4.58553467123544 4.54429469455454 4.47951540198343 4.4600728542625 4.40362028726723 4.37553610915656 4.23957614124497 4.24055585705276 3.79719197169343 2.24469508202467 0.918493499074902 0 0 0 0 0 0 0 0 0 0 0 0 0 0 0 0 0 0 0 0 0 0 0 0 0 0.0494191276509245 0 0 0 0 0 0 0 0 0 0 0 0 0 0 1.52588732228609 1.82247076458807 0 0 0 1.80830656398945 2.13639482957256 1.99482095275108 2.53167477863311 7.59986787839468 7.53862345895209 6.30714963065773 2.43714276108638 2.13234732971365 0 0 0 0 0 0 0 0 0 0 0 0 0 0 0 0 0 0 0 0 0 0 0 0 0 0 0 0 0 0 0 0 0.25452340685619 0 0 0 0.265493920239912 0.996901524878813 1.40519706077314 0 0 0 0 0 0 0 0 0 0 0 0 0 0 0 0 0 0 0 0 0 0 0 0 0 0 0 0 0 0 0 0 1.51033499201764 0 3.06352444455478 4.94452015442193 11.8592188588995 24.1771137163943 22.3190373597326 20.6521695260794 22.9137373423762 22.9165459361888 15.6498249979583 16.0460766693925 11.6998413669863 6.05539049191407 19.0634201569205 22.4228881361648 20.7629780087366 18.6223482378545 19.2808958466377 20.534001435063 10.0559970407557 9.60201920042526 0.968639522739963 0 0 0 0 5.17022189432233 7.59607728491168 7.76762981524683 7.69735311284898 7.61129247576236 8.19031476629253 12.7086683152461 12.643090655501 12.867308691697 13.6527688126353 13.4937210748923 13.7885251741095 13.9091395981786 13.959289719562 13.5610695257988 9.696095435647 8.82348379777003 -9999 -9999 -9999 -9999 -9999 -9999 -9999 -9999 -9999 -9999 -9999 -9999 -9999 -9999 -9999 -9999 -9999 -9999 -9999 -9999 -9999 -9999 -9999 -9999 -9999 -9999 -9999 -9999 -9999 -9999 -9999 -9999 -9999 -9999 -9999 -9999 -9999 -9999 -9999 -9999 -9999 -9999 -9999 -9999 -9999 -9999 -9999 -9999 -9999 -9999 -9999 -9999 -9999 -9999 -9999 -9999 -9999 -9999 -9999 26.9448760811926 27.0161641470006 26.4352638054313 29.2532448384634 26.4634631283874 26.483989974129 27.0834640162192 -9999 -9999 -9999 -9999 -9999 -9999 -9999 -9999 -9999 -9999 -9999 -9999 -9999 -9999 -9999 -9999 -9999 -9999 -9999 -9999 -9999 -9999 -9999 -9999 -9999 -9999 -9999 -9999 -9999 -9999 -9999 -9999 -9999 -9999 -9999 -9999 -9999 -9999 -9999 -9999 -9999 -9999 -9999 -9999 -9999 -9999 -9999 -9999 -9999 -9999 -9999 -9999 -9999 -9999 -9999
-9999 -9999 -9999 -9999 -9999 -9999 -9999 -9999 -9999 -9999 -9999 -9999 -9999 -9999 -9999 -9999 -9999 -9999 -9999 -9999 -9999 -9999 -9999 -9999 -9999 -9999 -9999 -9999 -9999 -9999 -9999 -9999 -9999 -9999 -9999 -9999 -9999 -9999 -9999 -9999 -9999 -9999 -9999 -9999 -9999 -9999 -9999 -9999 -9999 -9999 -9999 -9999 -9999 8.09941831525795 7.90166774938263 7.68746889015073 7.58238675055198 7.57191737429122 7.28851384667578 7.28273043965173 7.24686709218301 6.89494978120026 6.46781828759017 4.87515048400814 2.15696082127144 2.17832931356357 3.84434988246196 4.20696143914173 3.22740419597294 1.51492979236476 0 0 0 0 0 0 0 1.83178671500553 5.16617593256597 1.83172266420891 0 2.18980389057047 0 2.04077794245685 2.04084464700831 1.52486443457347 0 0 2.28529004332123 2.35945158266598 0 0 0 0 0 0 0 0 0 0 0 0 0 0 0 0 0 0 0 0 0 0 0 0 0 0 0 0 0 0 0 0 0 0 0 0 0 0 0 0 0 0 0 0 0 0 0 0 0 0 0 0 0 0 0 0 0 0 0 0 0 0 0 0 0 0 0 0 0 0 0 0 0 0 0 0 0 0 0 0 0 0 0 0 0 0 0 0 0 0 0 1.5045679589493 2.0418901163354 1.82427427921649 2.04111319686748 2.31446576944052 2.47743013812794 2.58148966822849 3.64036176382494 4.56900470871548 5.13064602974364 5.32124773421717 5.39321357086615 5.95862710704012 6.67328706790431 8.36314111502129 8.99402565484943 9.36816670741254 9.60442310340538 9.55521894850762 9.40501626731599 8.74153107933798 7.31133650239206 6.73166121108166 4.79016127915319 4.67911885587035 4.5293165904964 4.26443434693676 4.07080358242271 3.963837232516 3.62599066597354 2.63385984873212 2.48004876468016 2.58693081702426 2.7116062638398 3.9519002730565 5.44976649866429 6.70757541162003 7.16949326155252 7.24253911527903 7.24530526165961 7.25972662368549 7.26592026954584 7.19775986344213 6.98782157398076 6.82890420780645 6.61133059518917 6.61635242419752 6.28634744431101 5.72860374785506 4.70999528818002 4.66747651205658 4.66269446640924 4.61856851949054 4.57033501122047 4.4373437323792 4.30795142368593 4.16897235741782 4.14802859040782 4.13190223932281 4.14163413642928 3.86065745258347 3.81951248003855 2.63251602689922 1.99995654668328 0.928501920318651 0 0 0 0 0 0 0 0 0 0 0 0 0 0 0 0 0 1.82626459152117 1.82626459152117 2.04381879148881 2.60538364777556 1.51265420738694 0.998451048140858 1.51532914355828 1.00838865719193 0 0 0 0 0 0 0 0 0 0 0 0 0 0 0.137448308335363 1.04489139284402 0 0 0 0.164486580344936 1.51984684132974 2.4861681901077 7.09516381301247 7.38485363023921 6.16197534392249 2.38497196967665 2.06593646922333 0.247184810650513 0 0 0 0 0 0 0 0 0 0 0 0 0 0 0 0 0 0 0 0 0 0 0 0 0 0 0 0 0 0 0 0 0 0 0 0 0 0 0 0 0 0 0 0 0 0 0 0 0 0 0 0 0 0 0 0 0 0 0 0 0 0 0 0 0 0 0 0 0 0 7.02069378465314 12.0003145848033 4.8311266608188 4.97486890763295 9.67350065272751 16.659668431908 22.4087306177761 18.279577857147 15.0182585883011 20.0380033818969 20.0868564687291 20.8052024196917 22.2475326828562 17.0486993808508 12.0144764681299 18.2599549944241 22.5892430906414 22.436244697541 19.459183041236 19.6960959445807 21.8762648061033 10.9620468620774 10.2197121401192 1.76263774444535 0 0.269840593074472 1.05096413588603 1.0666032114987 1.72745752221626 7.16920532318034 7.72822712460976 7.93208659105665 8.06987976084856 8.03902662502268 10.7185684811528 8.29501703158475 11.941698197236 13.4256364306825 13.6105401165735 13.6444176006249 15.7966328446437 16.2985580990651 13.9739518269531 13.1789554236025 10.1250338541364 -9999 -9999 -9999 -9999 -9999 -9999 -9999 -9999 -9999 -9999 -9999 -9999 -9999 -9999 -9999 -9999 -9999 -9999 -9999 -9999 -9999 -9999 -9999 -9999 -9999 -9999 -9999 -9999 -9999 -9999 -9999 -9999 -9999 -9999 -9999 -9999 -9999 -9999 -9999 -9999 -9999 -9999 -9999 -9999 -9999 -9999 -9999 -9999 -9999 -9999 -9999 21.4157101559154 22.1761527839777 22.8321633346445 -9999 -9999 -9999 22.0896955784553 -9999 -9999 19.3171982042424 19.7658986667999 18.8208143175621 18.0247532875724 -9999 -9999 -9999 -9999 -9999 -9999 -9999 -9999 -9999 -9999 -9999 -9999 -9999 -9999 -9999 -9999 -9999 -9999 -9999 -9999 -9999 -9999 -9999 -9999 -9999 -9999 -9999 -9999 -9999 -9999 -9999 -9999 -9999 -9999 -9999 -9999 -9999 -9999 -9999 -9999 -9999 -9999 -9999 -9999 -9999 -9999 -9999 -9999 -9999 -9999 -9999 -9999 -9999 -9999 -9999 -9999 -9999
-9999 -9999 -9999 -9999 -9999 -9999 -9999 -9999 -9999 -9999 -9999 -9999 -9999 -9999 -9999 -9999 -9999 -9999 -9999 -9999 -9999 -9999 -9999 -9999 -9999 -9999 -9999 -9999 -9999 -9999 -9999 -9999 -9999 -9999 -9999 -9999 -9999 -9999 -9999 -9999 -9999 -9999 -9999 -9999 -9999 -9999 -9999 -9999 -9999 -9999 -9999 -9999 -9999 -9999 8.13633899939184 8.0766455114139 7.93495583215199 7.9423294027782 7.84174599132769 7.74085315968668 7.70388842626884 7.36085756724443 7.22388992920511 6.11207532525247 4.66250553302767 3.33407659391661 3.29433101919193 3.96643918093875 2.21646185196665 1.51936009421301 0.0494191276509245 0.0698795254264602 0 0 0 0 1.0330245437364 8.64804608916037 18.5852321661421 22.0054111450549 1.5259116695084 1.52569587385465 2.47462229063041 4.68095296408625 3.56293687470481 4.46134433878028 0 0 2.4724729566403 0 0 0.164486580344936 0 0 0.203083792197811 0 0 0 0 0 0 0 0 0 0 0 0 0 0 0 0 0 0 0 0 0 0 0 0 0 0 0 0 0 0 0 0 0 0 0 0 0 0 0 0 0 0 0 0 0 0 0 0 0 0 0 0 0 0 0 0 0 0 0 0 0 0 0 0 0 0 0 0 0 0 0 0 0 0 0 0 0 0 0 0 0 0 0 0 1.50257144693698 2.04247082863589 2.19825219360082 2.04096162693006 2.19791729959725 2.31493490184309 2.40616951751507 2.58383321978442 3.63226402163499 4.54243737805368 4.81966021454726 5.23970247690658 6.68117233770768 7.41359462445951 7.61684976885378 8.00602096683613 7.85142393098153 9.50171202079083 9.92217544394716 9.99767167356278 10.1126916581029 9.98335177151107 9.58574919230149 7.39015794035105 7.11773499224144 6.37226250823824 4.77755131404458 4.60531477038539 4.48964257732125 4.2543963327111 4.0681525765686 3.34173384746883 2.53781892125266 2.62738936497195 2.68921985440555 2.74800961065008 3.96444202460612 6.61283508562712 7.17830023888726 7.35631508041655 7.42851169387456 7.46233711388621 7.44159707572761 7.44944517718826 7.39870716488365 7.40432136284867 7.31514152530081 7.27069114308261 7.25525054248244 7.18883054901029 7.08437774364725 6.96441019619796 6.77525077524563 6.17576714630398 5.54980905469228 4.36739351981947 3.99923287436787 3.64635242054992 2.98203034588949 2.96429030942377 2.94067706331684 2.94042227437287 2.66464223639894 2.6628831657121 2.59034194130473 2.38723579029326 1.99969340146044 1.45263120209199 0.916876735738236 0 0 0 0 0 0 0 0 0 0 0 0 0 1.8278133970839 2.31504894864137 2.40596949506946 2.19890199996323 2.47247169194466 2.71263584218048 2.31110489990533 2.04389298776394 2.04330079796412 1.00868116240839 1.01283497353647 0 0 0 0 0 0 0 0 0 0 0 0 0.130136071410035 0 0 0 0 0.151197408503078 1.52356640359928 2.15338058355189 2.47067305235673 3.75152880861229 5.64742612320535 2.4156096849265 1.95328386450674 0 0 0 0 0 0 0 0 0 0 0 0 0 0 0 0 0 0 0 0 0 0 0 0 0 0 0 0 0 0 0 0 0 0 0 0 0 0 0 0 0 0 0.182091462876602 0 0 0 0 0 0 0 0 0 0 0 0 0 0 0 0 0 0 0 0 0 0 0 0 0 0 0 0 0.192403866171685 4.87662777730022 7.7682852100136 5.1524082001056 11.6052535931102 20.8857397266028 23.3218160894295 22.6914881418357 20.4401368420121 18.7679851655728 17.324535399518 21.8152318274293 22.4530357989339 20.4967683852444 21.110956448252 16.9983792738814 15.3858995538169 21.3152034128397 22.6130179925522 15.5854480712412 10.8392323415801 16.1723061291695 15.4715052275037 10.4052301497955 3.47405672456691 1.65202745928699 3.92765327341961 5.40853229367503 3.63988813406975 0.242420815006967 1.24121790110274 4.98862383999425 7.71509439204458 8.023091054535 10.6707622208951 10.7167133480272 9.12627758801404 13.3367962535764 8.52043815966386 13.3549074587884 17.4511118994825 17.4926226279801 17.6338753967038 14.1063816933888 12.8726911150672 11.8651613724771 -9999 -9999 -9999 -9999 -9999 -9999 -9999 -9999 -9999 -9999 -9999 -9999 -9999 -9999 -9999 -9999 -9999 -9999 -9999 -9999 -9999 -9999 -9999 -9999 -9999 -9999 -9999 -9999 -9999 -9999 -9999 -9999 -9999 -9999 -9999 -9999 -9999 -9999 -9999 -9999 -9999 -9999 -9999 -9999 -9999 -9999 -9999 -9999 -9999 -9999 -9999 -9999 24.2995708513941 28.4606445730417 -9999 -9999 19.7727726104439 26.7430847328608 23.1426358529208 -9999 -9999 -9999 -9999 -9999 -9999 -9999 -9999 -9999 -9999 -9999 -9999 -9999 -9999 -9999 -9999 -9999 -9999 -9999 -9999 -9999 -9999 -9999 -9999 -9999 -9999 -9999 -9999 -9999 -9999 -9999 -9999 -9999 -9999 -9999 -9999 -9999 -9999 -9999 -9999 -9999 -9999 -9999 -9999 -9999 -9999 -9999 -9999 -9999 -9999 -9999 -9999 -9999 -9999 -9999 -9999 -9999 -9999 -9999 -9999 -9999 -9999
-9999 -9999 -9999 -9999 -9999 -9999 -9999 -9999 -9999 -9999 -9999 -9999 -9999 -9999 -9999 -9999 -9999 -9999 -9999 -9999 -9999 -9999 -9999 -9999 -9999 -9999 -9999 -9999 -9999 -9999 -9999 -9999 -9999 -9999 -9999 -9999 -9999 -9999 -9999 -9999 -9999 -9999 -9999 -9999 -9999 -9999 -9999 -9999 -9999 -9999 -9999 -9999 -9999 -9999 -9999 9.59758207534182 9.07257793394706 8.13812074522621 8.08418350675879 8.02584220183009 7.9956227781811 7.97696101147304 8.66814413829664 8.25070451098663 6.34451078202249 4.60338333804217 4.01685618320377 3.34270834974368 2.2373808714555 1.83328698678938 0.0795336403339663 1.83190238056019 0 0 0 0 0.114590474704335 5.0569665220539 19.7596641366947 19.8640377122703 3.5670289633061 4.46007703738647 2.2918916323447 5.02306264454599 4.50596828310318 2.43607583112963 4.71368191535369 2.47745138903663 2.50639997091276 0 0.164187016354217 1.80827681039347 1.51657722826477 0.198501323959262 2.10670663060693 0 0 0 0 0 0 0 0 0 0 0 0 0 0 0 0 0 0 0 0 0 0 0 0 0 0 0 0 0 0 0 0 0 0 0 0 0 0 0 0 0 0 0 0 0 0 0 0 0.0598456394108112 0 0 0 0 0 0 0 0 0 0 0 0 0 0 0 0 0 0 0 0.0273337851863325 0.0273337851863325 0.0273337851863325 0.0156461052319108 0 0 0 0 0 0 0 0 0 0 0 1.50312733642254 2.19851565098739 2.40678249644383 2.53541357938005 2.53541357938005 2.53748356002841 4.21236915847563 4.21236915847563 4.81664654725117 4.99439318857412 6.60932324066139 6.58315497569655 7.14722408929608 7.62288664622917 7.9937687647793 8.07825743850351 9.41175851947719 9.3944856596279 9.60496144699542 10.04640217461 10.1436353078066 10.2609249686753 10.1013135025139 9.70039848677341 9.0442808345567 7.15535296198635 6.89320007894344 5.70668232221725 4.61024322642405 4.49100348560903 4.23267496940902 3.85344794296 2.81829884483198 2.62561610519244 2.65991816518794 2.73276962725424 2.77374666321101 5.86335621796467 6.89580775856255 7.30191447691142 7.44832122255657 7.46921812771127 7.47822601686521 7.48583223018858 7.47830716086259 7.4867153873046 7.47488649373062 7.47158288882665 7.44226539181667 7.39085447330253 7.33734644366414 7.32695528603939 7.28863697037385 7.19396304115866 6.91881507477012 6.33668520169147 4.59577774889285 2.79036758677297 2.77786394827367 2.75177886753478 2.73635390948458 2.7149179078695 2.7149179078695 2.69003696628557 2.69210150952577 2.63000884312617 2.48245059978272 2.29523880157838 2.00937998563973 1.78248620857463 0.927182696542472 0 0 0 0 0 0 0 0 0 0 0 1.50364154943672 1.8278133970839 2.64239380141267 2.57588654686613 2.5279773704483 2.68167278613938 2.63448141876498 2.46456610724602 2.30930669814279 2.19457795509696 1.83201326908564 1.52206196776307 1.0175478193305 1.0248726250201 1.02511199991929 1.028527087266 0 0 0 0 0 0 0 0 0 0 1.04473948533026 2.0192842453723 1.82046103721852 1.52447960698116 2.01619177861597 2.1533716333513 2.39751894118602 2.51559337993805 2.44423214209649 2.11203315266635 1.05309934327788 0 0 0 0 0 0 0 0 0 0 0 0 0 0 0 0 0 0 0 0 0 0 0 0 0 0 0 0 0 0 0 0 0.186146759113232 0.180850910931462 0 0 0 0 0 0 0 0 0.1823692938442 1.51984684132974 0 0 0 0 0 0 0 0 0 0 0 0 0 0 0 0 0 0 0 0 0 0 0 0 0 0 0 1.05385090049905 4.36814901192519 5.00059753682261 4.80970340080166 7.90420328434223 22.1224190089826 22.723700506498 23.9317447543583 23.5336716339317 21.9183038676677 19.5104997743961 22.3475809690185 21.5859578625501 19.8426546617606 19.5075641460388 21.2094097483227 22.7649705028169 22.6213931766597 22.9628156229426 19.7051011657683 13.7388837428262 13.4664113972484 22.5774306089529 13.9669957922308 6.15550927010598 4.07976239073042 4.10719999419585 6.06059112054966 6.09077528820638 4.53002966381747 1.70606467216887 2.62666903805962 6.39640353797715 7.67614649088033 8.09079902566123 8.15035885282252 12.7973010250682 13.5262418411826 13.6955942682388 13.8209688696284 16.9375158327481 17.0522929839574 17.7306188103769 14.122563502922 12.4786804025444 12.7829815827147 -9999 -9999 -9999 -9999 -9999 -9999 -9999 -9999 -9999 -9999 -9999 -9999 -9999 -9999 -9999 -9999 -9999 -9999 -9999 -9999 -9999 -9999 -9999 -9999 -9999 -9999 -9999 -9999 -9999 -9999 -9999 -9999 -9999 -9999 -9999 -9999 -9999 -9999 -9999 -9999 -9999 -9999 9.86246581563614 10.3501073108175 12.7629619562837 20.8848404867951 21.3804431957613 -9999 -9999 -9999 -9999 -9999 -9999 -9999 -9999 -9999 -9999 -9999 -9999 -9999 -9999 -9999 -9999 -9999 -9999 -9999 -9999 -9999 -9999 -9999 -9999 -9999 -9999 -9999 -9999 -9999 -9999 -9999 -9999 -9999 -9999 -9999 -9999 -9999 -9999 -9999 -9999 -9999 -9999 -9999 -9999 -9999 -9999 -9999 -9999 -9999 -9999 -9999 -9999 -9999 -9999 -9999 -9999 -9999 -9999 -9999 -9999 -9999 -9999 -9999 -9999 -9999 -9999 -9999 -9999 -9999 -9999 -9999 -9999 -9999 -9999
-9999 -9999 -9999 -9999 -9999 -9999 -9999 -9999 -9999 -9999 -9999 -9999 -9999 -9999 -9999 -9999 -9999 -9999 -9999 -9999 -9999 -9999 -9999 -9999 -9999 -9999 -9999 -9999 -9999 -9999 -9999 -9999 -9999 -9999 -9999 -9999 -9999 -9999 -9999 -9999 -9999 -9999 -9999 -9999 -9999 -9999 -9999 -9999 -9999 -9999 -9999 -9999 -9999 -9999 -9999 -9999 11.0719771636754 11.0562829619098 12.0429614190511 11.9959685656471 12.4638853791578 14.3676031713964 13.5825840423464 11.9812502236309 8.13338813513678 4.87099982933059 4.36755887018083 2.2268482682554 2.04123238744829 1.83195417222703 1.52636343752384 2.03445223596332 1.03621682455955 0 0 0 0 4.81908181114451 9.47232129378402 18.368620189168 19.4631880663151 8.00522243714317 4.72254046072221 2.69682656376509 3.69188467594119 4.5328379415976 4.50847417012638 4.69330269983593 1.82035824664908 2.45107099682886 1.52255775627935 0 0 1.78882247829896 0 0 0 0 0 0 0 0 0 0 0 0 0 0 0 0 0 0 0 0 0 0 0 0 0 0 0 0 0 0 0 0 0 0 0 0 0 0 0 0 0 0 0 0 0 0 0 1.02192410079241 0.0698795254264602 0.0598456394108112 0.0598456394108112 1.01826736815659 0.0698795254264602 0 0 0 0 0 0 0 0 0 0.0598456394108112 0 0 0 0 0 0 0.0273337851863325 0 0 0.994838522429084 0.999909939170473 0.994569738331037 0 0 0 0 0 0 0 0 1.50411735245335 1.82487769229499 2.04198458992419 2.40793617460383 2.48095298299494 2.58614844152349 5.2641575298865 7.17689670644413 7.16924135722672 7.25786350875771 7.32210999677034 7.54019591258509 7.54999592842545 7.87799875746082 8.07893855567249 8.13996344997667 8.26864211770494 9.19179293848334 9.96312870973336 10.0779408710359 10.0401979849132 10.246731584662 10.1581666795761 9.9997979802904 9.77577378770742 9.33973317351137 8.39614889609853 6.83789680975714 6.08750624655934 5.52838147159697 4.35161021143393 4.17704691829641 3.94338399145214 2.65760425996945 2.68651799630287 2.71137227501033 2.74788142001311 2.7865325094938 6.24580630425895 7.07296564056208 7.35936274417439 9.17404445607585 9.5975517087394 9.59770251409104 9.64787681568214 8.88168958048543 7.48481194084271 7.48097066944667 7.47650907718506 7.47762645202048 7.48005263161994 7.43102769628061 7.43458073292979 7.34959121505619 7.27296686141029 6.97928775385042 5.44293258764965 4.91757908172914 4.34530283262431 3.81169853818105 2.76420519164692 2.75177886753478 2.73339764696826 2.73339764696826 2.7148867445537 2.69202459995982 2.62995483713489 2.54114451868811 2.47304113866271 2.29501974491389 2.17685669602635 2.00922953509615 1.78211166296349 1.46115574753591 0.936521478502087 0.936521478502087 0 0.947207213479709 0 0 0.958135020982123 1.49252367596098 1.50338943910599 2.04329911923749 2.19877865678157 2.53076079127244 2.60907857619479 2.66241986337722 2.60534656604931 2.56949210578316 2.56601111376848 2.39634462093934 2.1930297657979 1.83184732304168 1.83184732304168 1.52337596901828 1.52431784426975 1.52505853843022 1.8293898942773 1.03170556318685 0 0.106337666386885 0 0.106337666386885 0 0 0 0.130136071410035 1.5262918881871 2.27020753414811 2.27020753414811 2.27020753414811 2.15726325780882 2.34125264030628 2.39751894118602 2.47696722525327 2.52260147694833 2.30973617832519 1.51044334834706 0 0 0 0 0 0 0 0 0 0 0 0 0 0 0 0 0 0 0 0 0 0 0 0 0 0 0 0 0 0 0 0 0 1.05212552211098 1.05287800959633 0.181193621853444 0 0 0 0.269749580169887 0 0 0 0 0 0 0 0 0 0 0 0 0 0 0 0 0 0 0 0 0 0 0 0 0 0 0 0 0 0 0 1.51822854788588 4.59005887904836 6.71386610508984 7.65766175418902 4.972252029398 11.4187684606945 18.0177461402072 23.5696043169824 23.6747296036913 23.8018703668287 23.7847314153581 23.5053398874074 22.9671974896112 21.6007112240318 16.2770914673377 10.4523726317383 14.4214609285844 19.454524182088 18.136859310055 18.9140905434569 11.3820605769405 11.1991682263771 11.6225745245389 21.0192807349851 15.6594721414562 9.21396025906072 4.35878722481459 4.78936792358541 6.83606793712328 6.8424745456996 7.05737792393368 3.9055433428076 3.42601081838983 5.36919587244266 7.45637538065726 11.4618082220958 13.0016121784656 8.29468744632315 13.4834141634175 13.4276905709361 11.0332726507615 16.4542319790027 13.981457895062 12.9116284530975 14.008522274225 11.9035423446951 -9999 -9999 -9999 -9999 -9999 -9999 -9999 -9999 -9999 -9999 -9999 -9999 -9999 -9999 -9999 -9999 -9999 -9999 -9999 -9999 -9999 -9999 -9999 -9999 -9999 -9999 -9999 -9999 -9999 -9999 -9999 -9999 -9999 -9999 -9999 -9999 -9999 -9999 -9999 -9999 -9999 -9999 8.11223769209113 10.1531482338988 10.4342148187441 12.6036165733915 24.2327423056152 22.551704416673 -9999 -9999 -9999 -9999 -9999 -9999 -9999 -9999 -9999 -9999 -9999 -9999 -9999 -9999 -9999 -9999 -9999 -9999 -9999 -9999 -9999 -9999 -9999 -9999 -9999 -9999 -9999 -9999 -9999 -9999 -9999 -9999 -9999 -9999 -9999 -9999 -9999 -9999 -9999 -9999 -9999 -9999 -9999 -9999 -9999 -9999 -9999 -9999 -9999 -9999 -9999 -9999 -9999 -9999 -9999 -9999 -9999 -9999 -9999 -9999 -9999 -9999 -9999 -9999 -9999 -9999 -9999 -9999 -9999 -9999 -9999 -9999 -9999 -9999
-9999 -9999 -9999 -9999 -9999 -9999 -9999 -9999 -9999 -9999 -9999 -9999 -9999 -9999 -9999 -9999 -9999 -9999 -9999 -9999 -9999 -9999 -9999 -9999 -9999 -9999 -9999 -9999 -9999 -9999 -9999 -9999 -9999 -9999 -9999 -9999 -9999 -9999 -9999 -9999 -9999 -9999 -9999 -9999 -9999 -9999 -9999 -9999 -9999 -9999 -9999 -9999 -9999 -9999 18.7981669555355 18.4516074020807 17.8126465889548 17.5038739902753 15.1262950953596 13.171514742007 14.1218530191118 18.4405272542568 21.3843930117651 16.3478189385148 9.05861802834678 4.85214711423191 3.34671854269081 2.25666316638923 2.03821411190601 2.03447517403733 2.1775151620564 2.17452790589441 2.4992208045213 0 0 7.22874006222855 4.64062077210084 14.707900194178 21.3170802190493 16.6578516129488 15.6685114233815 11.5722896207269 8.70082198461887 9.94043432622563 11.3074428172684 5.32093907096521 2.27418900715115 1.52579855518546 2.16099695045043 1.81359246802718 0 0 0 0 0 0 0 0 0 0 0 0 0 0 0 0 0 0 0 0 0 0 0 0 0 0 0 0 0 0 0 0 0 0 0 0 0 0 0 0 0 0 0 0 0 0 0 0 0 0 0 1.02214536031561 1.52282798691109 1.52282798691109 1.01413519960444 1.52010181476952 1.52149822247391 1.01436579745422 0 0 0 0 0 1.01870159320777 0 0 0 0 0 0 0 0 0 0 0 0.995346086639388 1.83208747022912 2.04502970861033 1.83141136306394 1.51130449635704 0.983613160155556 1.50843829232622 0 0 0 0 0 1.48285469794322 2.04241158354485 2.40821884897155 2.54023294005875 5.27500694675434 6.17996010278961 7.08565041113245 7.84211641361634 7.6984108842077 7.6929299676678 7.87727191851314 7.77464355525781 7.8016228467386 7.91479652966997 8.16983929273257 8.27879812631715 8.59897391699949 9.85881576951313 9.85471068004659 10.1289583577439 10.2123439089271 10.0895078518401 9.96462220411492 9.89197182807857 9.95735544364729 9.89156452059061 9.44688029242358 9.25725004193371 8.3198748684798 6.70021330467819 5.58437421836716 5.567922049319 2.9662880704487 2.72630357989416 2.74447090829734 2.74440551128145 2.77103005785298 4.90566279274777 6.52197111135396 7.13349188965142 9.31824871779693 9.8657118659514 9.9164595020008 10.6850759483012 10.0912737219428 9.59757317943772 9.22288529864 8.89335586539942 8.34434925867789 7.45928445384375 7.44766010475792 7.42817230458017 7.40283303237259 7.30257300290277 7.10127045896126 6.37455189494672 5.4233980463224 5.20285224233502 4.68839393718844 3.80182186731431 2.76508271399455 2.74843619229254 2.73023670005137 2.71211726502966 2.68996282399377 2.66087487984234 2.62989743415419 2.54106708564818 2.48219547521386 2.3993741363461 2.30729292591968 2.17672326977501 2.00907304009969 2.00891031076658 1.79182860411206 1.79182860411206 1.79182860411206 1.47088574561788 1.47088574561788 1.47088574561788 1.481424362976 1.81402784624098 1.82450711281049 2.19895761060781 2.40448742148128 2.53076079127244 2.57594221253234 2.60907857619479 2.56949210578316 2.46731680936183 2.56601111376848 2.51881540695957 2.30732351818818 2.19129780028887 2.04037340135844 1.83160089317893 2.03910564065018 1.83030959364353 1.52560224829128 1.03465319359943 1.03465319359943 1.0371721173825 1.03737553318479 0.122519968382017 0.114590474704335 0 0.122519968382017 0.122519968382017 1.04268323406171 1.5262918881871 2.16459608380354 2.45660104369442 2.45107099682886 2.40282164340066 2.25732674576408 2.3313038770203 2.42755411571057 2.2330225786534 0.202338728032913 0 0 0 0 0 0 0 0 0 0 0 0 0 0 0 0 0 0 0 0 0 0 0 0 0 0 0 0 0 0 0 0 0 0 0 0 0 0 0 3.13388641294534 0 0 0 0 0 0 0 0 0 0 0 0 0 0 0 0 0 0 0 0 0 0 0 0 0 0 0 0 1.52124725977146 0.176284426100341 3.08929297520056 4.76451632570593 5.18325229543578 7.99791129707884 10.449297133785 9.21940960372687 11.8593362590911 23.0589987943416 21.7000889029902 23.258578972902 23.4719069841162 23.9582685826562 23.0447874451048 20.2251768118717 18.5670933875773 18.5464916251383 14.9340666017985 20.6494657986455 22.202392195675 23.1120861416683 17.9842154165469 16.6088786978332 18.4904312078194 18.0882838718093 18.551168042654 15.814446063492 10.6247863492627 5.5239090133336 5.63828684382534 6.47980328190752 6.78145551740563 6.84000497421933 3.89827550136656 6.22674044595853 6.09256677432801 6.77697888954721 7.48968031849587 13.1623560678466 7.76781780128468 12.9562372284448 8.44057435949498 7.81558471522353 13.4321014152259 13.8487555444185 14.0749805961676 13.4295535747762 12.2907085129681 12.5149063109182 -9999 -9999 -9999 -9999 -9999 -9999 -9999 -9999 -9999 -9999 -9999 -9999 -9999 -9999 -9999 -9999 -9999 -9999 -9999 -9999 -9999 -9999 -9999 -9999 -9999 -9999 -9999 -9999 -9999 -9999 -9999 -9999 -9999 -9999 -9999 -9999 -9999 -9999 7.52761763946036 10.477837070356 13.3572447544736 16.1938371422447 21.4057440588069 21.6729201501101 21.8198054187789 21.3781355153024 23.2045948185387 -9999 -9999 -9999 -9999 -9999 -9999 -9999 -9999 -9999 -9999 -9999 -9999 -9999 -9999 -9999 -9999 -9999 -9999 -9999 -9999 -9999 -9999 -9999 -9999 -9999 -9999 -9999 -9999 -9999 -9999 -9999 -9999 -9999 -9999 -9999 -9999 -9999 -9999 -9999 -9999 -9999 -9999 -9999 -9999 -9999 -9999 -9999 -9999 -9999 -9999 -9999 -9999 -9999 -9999 -9999 -9999 -9999 -9999 -9999 -9999 -9999 -9999 -9999 -9999 -9999 -9999 -9999 -9999 -9999 -9999 -9999 -9999 -9999 -9999
-9999 -9999 -9999 -9999 -9999 -9999 -9999 -9999 -9999 -9999 -9999 -9999 -9999 -9999 -9999 -9999 -9999 -9999 -9999 -9999 -9999 -9999 -9999 -9999 -9999 -9999 -9999 -9999 -9999 -9999 -9999 -9999 -9999 -9999 -9999 -9999 -9999 -9999 -9999 -9999 -9999 -9999 -9999 -9999 -9999 -9999 -9999 -9999 -9999 -9999 -9999 -9999 -9999 -9999 -9999 19.0266930830029 19.3901487734527 19.5175802815961 18.4960525871452 15.2484751069097 15.2842760165747 18.7014963686788 21.4509547459787 12.6995946806162 5.4367571128773 4.36893549797516 2.04359874899479 2.27868922764784 2.29764777309148 2.0300983866512 2.28175467899114 3.50922842311779 4.81306165742207 1.52694189653182 2.02757675811076 18.079375864039 18.0422731346657 18.5879839644032 23.3572563873271 23.3910757371688 19.1598345861879 15.9462190291623 14.9914293834442 12.9603616920735 11.382250527761 4.71796945141454 2.58754083010659 2.53145376188544 2.5493098164673 0.170514680876479 0 0 0 0 0 0 0 0 0 0 0 0 0 0 0 0 0 0.114590474704335 1.03231707948809 1.02936001954722 0.0977511976213519 0 0 0 0 0 0.114590474704335 1.04089448604264 0 0 0 0 0 0 0 0 0 0 0 0 0 0 0 0 0 0 0 0 0 0 0.0795336403339663 1.02214536031561 1.52282798691109 1.83257894569753 2.04396729249346 1.83248608284754 1.83248608284754 1.83268098014509 1.83248608284754 0.0494191276509245 0 0 1.01458742016348 1.83276875758296 1.5205063120319 0 0.0273337851863325 0 0 0 0.0156461052319108 0 0 0 0.0035080155048063 2.3117086538995 2.19784653336845 2.31341313374613 2.31487947063919 2.04498643909499 1.82927474176158 2.31482352169548 2.04498643909499 1.82779028674779 2.04442330301926 2.04386841777823 2.04290488980167 2.199344816075 2.30782415538994 3.58822069808158 4.91799495084685 6.54471052480901 6.96445012632185 7.59212401343059 8.04363012309658 8.03788242257277 8.06973952562866 8.15690150067556 8.18347870688679 8.12214515232496 8.18208386811632 8.27218678069061 8.3075463241877 8.35363289903199 8.36929897004334 9.8853516625656 10.0386661724636 10.1463284003311 10.2387155914472 10.3034767305045 10.2810155255458 10.2072024993228 10.0497209088266 9.55578772394253 9.93971103501371 9.77432556288137 9.07783690668704 7.21478500072016 4.65829841240161 4.31747006825787 3.78420238427056 4.33073660683616 4.33222597838465 5.05983126654741 5.50728210205561 8.20328359522348 9.01162258349876 9.6581886780917 9.99862037905725 10.0507251240714 10.2580623739938 9.92733495377444 9.51904714154686 9.5509674794472 9.82076544510458 9.61043037119946 9.45901765787817 8.88285037141648 8.2555653007242 7.24414119673148 7.01247845403191 6.44781523285382 5.5610358271885 5.50437309802373 5.36182933959694 5.06837072593714 4.34897921917843 2.77822566188971 2.74495054684887 2.73021150876045 2.71208331253705 2.68734295078557 2.66077218640811 2.62825930460074 2.58886704111574 2.54098551920151 2.48210181069204 2.47284683800658 2.3866283277795 2.28324728801384 2.16561449478826 2.16546886565048 2.16546886565048 2.16546886565048 2.00874115137252 2.00874115137252 2.01954832082912 1.80246369017345 2.03136687583238 2.19849591661584 2.19882795141523 2.47682666361933 2.64243019677921 2.57599395890031 2.52809624148773 2.52809624148773 2.46737978877681 2.5660496668374 2.59334693857933 2.39119369547999 2.3052280162976 2.18938545333933 2.03910564065018 2.037485599794 1.82929450212242 1.8293898942773 1.8294803706228 1.52611475341981 1.52623548112973 1.52620074909479 1.03987793335771 1.03775847166136 1.03775847166136 0.122519968382017 0.130136071410035 1.0425177834835 1.5262918881871 2.02214871915562 2.26605804991341 2.15726325780882 2.15726325780882 2.00963615843473 2.14516804106766 2.00251376089177 1.05411490814682 0 0 0 0 0 0 0 0 0 0 0 0 0 0 0 0 0 0 0 0 0 0 0 0 0 0 0 0 0 0 0 0 0 0 0 0 0 0 0 0 1.80816596456976 1.81093216740784 0.163876152089616 0 0 0 0 0 0 0 0 0 0 0 0 0 0 0 0 0 0 1.80539457601 0.187911527859028 0 0 0 0 0 4.55795070003415 4.95680416824141 4.0261443696233 4.95145790581754 5.14058723066411 12.1988945256488 11.9706640657163 20.3526245939707 10.1166106593122 12.0035364558157 22.9690064275485 21.4823162394278 22.2731858692563 21.9442057185921 22.0236284889843 23.7951995526438 22.8062565616567 19.5936788034834 21.1568570750683 18.8739939407382 22.1092395644642 20.1493237083324 23.6267481768309 21.891945222554 22.1661093664756 21.1988861142529 19.5811487796972 20.5809656297715 20.7663071782812 15.830851983078 8.80543298807539 6.55101326588407 5.65570542828461 4.2558688943612 4.16972961829115 3.39317546137231 7.67640326950326 7.87624340344679 6.76471640232331 6.7103896790301 8.16426671486333 12.3318289914589 7.14549034237213 8.16704068505337 13.1751299338112 13.4150916698941 15.183758745856 15.798424417879 14.0582804553748 13.130277796708 12.3437789663945 -9999 -9999 -9999 -9999 -9999 -9999 -9999 -9999 -9999 -9999 -9999 -9999 -9999 -9999 -9999 -9999 -9999 -9999 -9999 -9999 -9999 -9999 -9999 -9999 -9999 -9999 -9999 -9999 -9999 -9999 -9999 -9999 -9999 -9999 -9999 9.63207198332687 13.1612086751567 16.1616749838328 10.4211402627333 10.0333185706875 10.2961182673756 12.0599960847932 17.4735119111381 23.5905023407359 23.9650057875335 12.4447448342328 -9999 -9999 -9999 -9999 -9999 -9999 -9999 -9999 -9999 -9999 -9999 -9999 -9999 -9999 -9999 -9999 -9999 -9999 -9999 -9999 -9999 -9999 -9999 -9999 -9999 -9999 -9999 -9999 -9999 -9999 -9999 -9999 -9999 -9999 -9999 -9999 -9999 -9999 -9999 -9999 -9999 -9999 -9999 -9999 -9999 -9999 -9999 -9999 -9999 -9999 -9999 -9999 -9999 -9999 -9999 -9999 -9999 -9999 -9999 -9999 -9999 -9999 -9999 -9999 -9999 -9999 -9999 -9999 -9999 -9999 -9999 -9999 -9999 -9999 -9999
-9999 -9999 -9999 -9999 -9999 -9999 -9999 -9999 -9999 -9999 -9999 -9999 -9999 -9999 -9999 -9999 -9999 -9999 -9999 -9999 -9999 -9999 -9999 -9999 -9999 -9999 -9999 -9999 -9999 -9999 -9999 -9999 -9999 -9999 -9999 -9999 -9999 -9999 -9999 -9999 -9999 -9999 -9999 -9999 -9999 -9999 -9999 -9999 -9999 -9999 -9999 -9999 -9999 -9999 20.0842784652499 20.1347095308366 20.102652807046 20.4311711957868 19.6524170690411 18.9287844440931 13.4057448702688 13.4540392167 16.3761098731822 9.08788985628423 4.61234813372566 2.04567943348836 1.83029063266428 1.0460887414722 2.02228180337623 2.02228284802967 2.025042040213 4.05537346675676 4.95235464674781 2.03002933142061 4.1004274437814 10.3435171584125 11.0695436265021 21.2425663131586 23.2304070352146 23.1266160381032 14.5557364848284 11.3199060808645 11.3956907981558 11.1727225950931 4.21733860274708 2.56801967406828 2.56195385683393 2.45662751347445 1.04956142249864 0 0 0 0 0 0 0 0 0 0 0 0 0 0 0 0 0 0.130136071410035 1.03542024913318 1.52620940556448 1.03250498203863 1.52569587385465 1.02617567911801 0 0 0 0 1.03575910744221 1.52681476263024 0.122519968382017 1.03858836956393 2.15515415092501 1.5269326818009 1.03591820814893 0 0 0 0 1.03811131997836 0 0 0 0 0 0 0 0 0 0 0 0.0795336403339663 0.0795336403339663 1.01848880740222 1.83268098014509 2.06162912901879 3.87705774847729 4.29250559884914 3.96637680378095 2.04502970861033 1.83219648162372 1.83248608284754 1.00546932812496 1.00570123044925 1.83268766606305 2.1935842562369 2.19522701135622 1.51877029668132 0.0273337851863325 1.00592468581476 0.0156461052319108 0 0 0.0035080155048063 1.51191898737199 1.83173988908314 2.31175573898414 2.51479694530848 2.57041955794652 2.55856435848018 2.405289959982 2.31604459659941 2.40677221771922 2.53662239925226 2.40677221771922 3.49937739702173 2.47955073752952 2.40778432354308 3.55016013233051 3.58714262157247 2.48267054638889 3.56764454876098 5.55936938947856 6.94280649230166 7.70476469782775 7.97283065863535 8.04959046640754 8.04977747827374 8.15500468229702 8.22991339511694 8.29626061339235 8.2789175833871 8.28589153655169 8.23066983105565 8.23066983105565 8.32814513076391 8.36924055480094 10.3680830848779 9.32716661684431 9.31736506963897 9.91910168225205 9.91189216059203 10.1788964488335 10.1692181587029 10.0220089272851 9.97738211696494 9.69121103987931 9.93351955210571 9.66752152834853 8.46815514754643 7.57942330113 6.69892756840646 6.32593577129018 6.33540649183032 5.71493261847787 6.93853227766816 7.08220937453217 8.42204063437076 9.2822526495355 9.82154324683105 9.81977880343612 10.0421622184764 9.8862234213872 9.64110950382685 9.23423435285072 9.58876849224362 9.95480693765896 9.95024006253725 10.0017698282626 9.74074478394414 9.40415114332721 8.80128347430839 7.92206676665053 5.58914791741707 5.55865460825208 5.51661466108852 5.45754297294832 5.26885394929919 5.057880648317 3.81633262868676 2.7413066526299 2.70912671706304 2.68734295078557 2.65844460838353 2.66071542846861 2.62819196882327 2.58886704111574 2.54098551920151 2.54098551920151 2.54163598571209 2.47284683800658 2.46023556906128 2.3866283277795 2.38651040992205 2.38651040992205 2.38651040992205 2.29452132382475 2.17643962872441 2.17643962872441 2.17643962872441 2.03136687583238 2.19863299229506 2.31673553402289 2.4785374217778 2.68625425854959 2.68625425854959 2.66243997524329 2.56949210578316 2.52519123953949 2.46462046698365 2.4616281663185 2.45846491169888 2.30288039536603 2.30035787111756 2.18736574660018 2.18264162347624 2.18264162347624 2.03189445623492 2.03189445623492 2.03402101746502 1.82845801758463 1.82709956496826 1.82709956496826 1.52635063435908 1.04006535544318 0.122519968382017 1.04041789314383 0.137448308335363 1.52579855518546 1.52588732228609 1.82041162051164 1.81602169576983 1.81602169576983 1.05164650641598 1.52117769639453 1.05329348979637 0 0 0 0 0 0 0 0 0 0 0 0 0 0 0 0 0 0 0 0 0 0 0 0 0 0 0 0 0 0 0 0 0 0 0 0 0 0 0 0 0 2.32080290581982 2.56241662322239 1.05164650641598 0 0 0 0 0 0 0 0 0 0 0 0 0 0 0 0 0 0 0 0 0 0 0 0 0 4.03245486570606 7.39467038947602 4.81935650041922 5.0547029758533 6.80941135006395 10.2917452393904 10.2586318934948 11.602945184978 11.5484320406607 18.6765523075463 20.9040780636158 20.3396215978324 20.9668714302905 19.3904168187328 19.3700985997362 20.6844073747711 23.8348544730739 23.7061174314938 23.6317662416803 22.4166566876221 22.821856786887 19.8617830614888 23.4372093582768 19.5720067156128 17.6087360479496 17.6266245642964 18.4043984150699 16.6965273017625 20.3378798027767 20.0533336980102 11.1792317889309 6.61532911682956 4.42662719313532 4.10964021622842 3.64074054300086 3.68579343686152 7.30692360498506 6.53087784093398 5.52864337526871 7.53923750211957 5.54200861037977 8.08258843038713 8.17241145361327 8.11292580237502 13.069681865525 13.6789964470676 13.3183371857098 13.6871626633079 13.995979972335 13.3227898698592 11.9744584236048 10.425446798186 -9999 -9999 -9999 -9999 -9999 -9999 -9999 -9999 -9999 -9999 -9999 -9999 -9999 -9999 -9999 -9999 -9999 -9999 -9999 -9999 -9999 -9999 6.49263495800234 6.49426874793592 -9999 -9999 -9999 7.00673332258519 7.77257350836652 7.58342350037264 8.95591068061193 7.49243755906364 7.78797904974946 9.09686231303677 10.4092324482137 15.8291194888386 24.8937085262406 22.7739711042705 11.1343532420143 12.2495235873917 12.2454916699372 12.598963336074 13.8815847461301 14.1250974947688 7.19933561240809 -9999 -9999 -9999 -9999 -9999 -9999 -9999 -9999 -9999 -9999 -9999 -9999 -9999 -9999 -9999 -9999 -9999 -9999 -9999 -9999 -9999 -9999 -9999 -9999 -9999 -9999 -9999 -9999 -9999 -9999 -9999 -9999 -9999 -9999 -9999 -9999 -9999 -9999 -9999 -9999 -9999 -9999 -9999 -9999 -9999 -9999 -9999 -9999 -9999 -9999 -9999 -9999 -9999 -9999 -9999 -9999 -9999 -9999 -9999 -9999 -9999 -9999 -9999 -9999 -9999 -9999 -9999 -9999 -9999 -9999 -9999 -9999 -9999 -9999 -9999
-9999 -9999 -9999 -9999 -9999 -9999 -9999 -9999 -9999 -9999 -9999 -9999 -9999 -9999 -9999 -9999 -9999 -9999 -9999 -9999 -9999 -9999 -9999 -9999 -9999 -9999 -9999 -9999 -9999 -9999 -9999 -9999 -9999 -9999 -9999 -9999 -9999 -9999 -9999 -9999 -9999 -9999 -9999 -9999 -9999 -9999 -9999 -9999 -9999 -9999 -9999 -9999 -9999 -9999 -9999 20.3313078025718 20.4114863912387 20.2770468697757 17.8540342042749 16.6398904933947 12.236285049514 9.36164558013876 6.17248319184909 4.78656380197565 2.02158158709397 0 0 0 0 1.52507953317427 2.025042040213 4.81888224403951 6.26731513956077 4.11078476337486 4.87057434439279 15.1774088989844 9.43689744130937 21.7848666536173 21.2790868564629 21.363680765457 13.8924221910781 11.0678262647571 11.4502509902055 5.92109128515596 6.54027158283629 5.89918298090688 2.50080548382851 2.01297536081374 0.164187016354217 0 0 0 1.5127840540512 0 0 0 0 0 0 0 0 0 0 0 0 0 0.130136071410035 1.5266641589315 1.82979547754658 1.83074040909239 1.52580641276509 1.02617567911801 0.0795336403339663 0 0 0 0 1.52681476263024 4.73638058205027 4.46742770207943 4.68119587026221 4.85115328130827 4.47357032622053 4.54224270892966 2.13937698095807 3.87000930703928 3.25225895887218 1.83158165619182 0 0 0 0 0 0.0698795254264602 1.52321275935781 0 0 0 0.0698795254264602 1.52309031313795 1.55321073745186 3.08041866647109 4.08852726607563 3.76136515202245 4.20579229292756 4.51587932734796 4.2060939817198 4.20573299913442 3.22687807374572 3.35143050225151 1.83219648162372 1.83230027397292 2.23835945536121 4.03931185498759 2.24981203712957 1.83249272550597 1.51680007782958 1.00111326366932 0.0035080155048063 0 0.0035080155048063 1.83163553331181 2.19899407664377 4.10138901367372 6.87961745987398 4.50905802260819 4.50914041023886 3.56950601533876 2.55133708126174 4.50701592694473 5.1084228607232 4.49657409519095 4.49130502343473 6.58134962714482 5.38414101915694 5.00495190672682 6.56702196134952 7.26784019795954 6.94768215660762 6.93334521982134 6.75006343548592 7.40354149328066 7.93117665287933 8.02547810963168 8.15352205917582 8.00683125919986 8.12216205945981 8.2939472074972 8.33479393923639 8.30887461131905 8.26095806437352 8.20390417923762 8.24939504615613 8.3607536912708 8.55653609304502 9.93306451602195 8.55669756319494 8.39655812704015 10.7652250864329 8.65975017260924 9.94701598619912 10.2191749633374 10.1921234766818 10.2620717819039 9.5777133994488 9.7722955270001 10.2305153306387 10.3177262294585 10.0789595643293 9.61414071236998 7.47623216539519 7.34248681512946 7.61738533798455 7.99342231635414 7.768462678175 8.87803305099455 9.29118160876626 8.95361166384203 8.92132147792318 9.56973105633367 8.99878092356922 8.26521639679029 8.88749147375986 9.28885326785394 10.0206291321819 10.0999022814679 10.1110456367801 10.0127850866183 9.83127156342741 9.27311871493385 7.88761134414608 7.60928092974204 7.36522328295413 6.46476721053463 5.51882376035228 8.29405614056918 5.31083020133792 5.15359575449753 2.74872650443864 2.70596911769894 2.68734295078557 2.65844460838353 2.62658404233934 2.62825930460074 2.62970300058493 2.59000246742431 2.59000246742431 2.5417230915857 2.48210181069204 2.47294626704007 2.53290511476561 2.52024945063839 2.52015085671349 2.46002007537044 2.46002007537044 2.38651040992205 2.39903870174095 2.30704600270672 2.18846269368227 2.40859998063094 2.53780331482501 2.31642763390786 2.53336787979833 2.57901373907992 2.57285075551121 2.5728942296826 2.5660496668374 2.51889964645943 2.46471762099047 2.4616281663185 2.39124636458987 2.30035787111756 2.29766350239458 2.38211834266834 2.29180161377584 2.28855988764181 2.17724182505697 2.17724182505697 2.02966526011399 2.02966526011399 1.82709956496826 1.82853411374504 1.52646036773845 1.0402452591456 1.04234530092523 1.04441568348693 1.04643963168649 1.04643963168649 1.04809830416655 1.5234876014066 1.05069444296915 0.176284426100341 1.05269246893394 0.182091462876602 0 0 0 0 0 0 0 0 0 0 0 0 0 0 0 0 0 0 0 0 0 0 0 0 0 0 0 0 0 0 0 0 0 0 0 0 0 0 0 0 0 2.24802852029856 2.3313170644967 0.163836234192562 0 0 0 0 0 0 0 0 0 0 0 0 0 0 0 0 0 0 0 0.131683483217553 0 0 0 0 4.10427558163828 3.39179128865633 4.24527200090928 3.8928458959845 4.57698730416448 6.30241878160403 7.15586517773675 9.55850104296304 10.2456048147973 14.5360120264271 21.5610512285841 19.6234371957171 17.2923650048675 18.5957001201737 17.3793472993518 14.8561919723733 18.9513893996621 23.2937555561226 21.5238722983303 23.809493525613 23.7960553184304 20.1331594594167 23.8986423923898 21.8157351452855 18.4848173973866 10.710412639699 13.3431892479251 14.0783578275359 17.0084648773406 22.6695774512045 18.4849687536644 13.8124295060329 6.51328736794668 3.70034809022008 3.90703383072225 5.48772636835113 5.3746903766004 7.57255252501084 7.67417518973423 7.36536753761895 6.606131646833 3.11702786540249 6.14940219094258 7.6831150839786 7.87309674865214 12.2077297911209 13.2485982192437 14.4557875440994 13.6679982115377 13.7733640651001 13.0156933399458 11.9383350125118 10.1960892386877 -9999 -9999 -9999 -9999 -9999 -9999 -9999 -9999 -9999 -9999 -9999 -9999 -9999 -9999 -9999 -9999 -9999 -9999 -9999 -9999 4.95796988296981 9.20672211696545 10.2761378200576 10.1042150445389 9.67872180871059 10.0571164425662 10.2777181038973 10.2028654817025 14.0040572127869 9.92586474560008 9.71590999514422 10.1956382965793 9.99574378102738 10.1632650138818 10.6866193223191 15.5101332001104 25.7755088900132 25.59709303999 15.6818473448972 12.8812601194397 12.3805918084939 11.9606408047039 11.2221773997951 10.1823112017618 5.20516241098663 8.38984233078522 -9999 -9999 -9999 -9999 -9999 -9999 -9999 -9999 -9999 -9999 -9999 -9999 -9999 -9999 -9999 -9999 -9999 -9999 -9999 -9999 -9999 -9999 -9999 -9999 -9999 -9999 -9999 -9999 -9999 -9999 -9999 -9999 -9999 -9999 -9999 -9999 -9999 -9999 -9999 -9999 -9999 -9999 -9999 -9999 -9999 -9999 -9999 -9999 -9999 -9999 -9999 -9999 -9999 -9999 -9999 -9999 -9999 -9999 -9999 -9999 -9999 -9999 -9999 -9999 -9999 -9999 -9999 -9999 -9999 -9999 -9999 -9999 -9999 -9999
-9999 -9999 -9999 -9999 -9999 -9999 -9999 -9999 -9999 -9999 -9999 -9999 -9999 -9999 -9999 -9999 -9999 -9999 -9999 -9999 -9999 -9999 -9999 -9999 -9999 -9999 -9999 -9999 -9999 -9999 -9999 -9999 -9999 -9999 -9999 -9999 -9999 -9999 -9999 -9999 -9999 -9999 -9999 -9999 -9999 -9999 -9999 -9999 -9999 -9999 -9999 -9999 -9999 -9999 -9999 -9999 -9999 -9999 -9999 15.218330605742 -9999 6.07941990920686 4.79112603654298 2.34747754533704 0 0 0 0 1.05086819560203 1.04769168736728 4.05485786401128 4.67710508568431 4.48320067396021 4.49017173317781 5.21974839105018 4.5169376222322 6.87049733631792 12.025604524162 19.4481485740089 16.7713222407461 11.6766310504699 17.4820820655444 13.9430763895081 7.82046944816626 10.3395950982327 8.68428689491043 2.41304802653399 2.48908512868309 1.05191785562889 0.182637064590654 0.188418096219087 0 0.198732018032659 1.51282135987061 0 0 0 0 0 0 0 0 0 0 0 1.04687597292108 1.04299392967915 1.5266641589315 2.03620235913781 2.03620235913781 1.83158165619182 1.5251025323211 1.5251025323211 1.02256222454397 1.0227584235107 0.0795336403339663 0.0795336403339663 0.0888202767370384 3.87041953084302 3.10620018115455 4.69550871358365 6.60892429227188 4.86238298851166 5.96015639233621 4.27213190241947 6.24770063648211 1.52521335488267 0.0698795254264602 0.0795336403339663 1.0227584235107 0.0698795254264602 1.01890603038968 1.02256222454397 1.01870159320777 1.01890603038968 1.01480038926691 1.01480038926691 1.55185517355627 1.53956357200223 2.87108128432756 3.61042278491616 3.39758878434728 4.09026790054151 4.42614117299055 4.51787738009479 3.74824042607943 3.03117401711495 3.73697577501667 4.29756796660296 3.87957283332078 2.20378481628614 3.35293631948128 4.29379463157849 4.83354884728305 4.41735030510975 2.19784653336845 2.04519861377643 0.995816640770217 0.990243463154195 1.51177389232543 1.83066854330736 2.34447939308469 7.03671389449417 7.70168990008004 7.76352423452944 6.52256125557249 6.53268929615839 4.51226757362116 5.67441528172602 6.76887884709911 6.58397276416291 6.80808793253645 6.32827708015222 7.52476233189949 7.51332289395407 6.98709686602589 7.58728314509387 7.86559603335678 7.71528917593454 7.80416872055238 7.78625577256358 7.62446547968922 7.99583796641929 8.08119276493994 8.16685476913248 8.10888052404416 8.27182213292278 8.32333188234953 8.32370228761729 8.31669277543761 8.22722932300077 8.27913612202051 8.34719173934028 9.45901563719178 10.2507872759076 10.2457730983768 9.93642163653361 9.45911257176161 9.92408419059018 8.5644615192225 8.67893583359748 9.97489315787456 10.1045790027824 10.3038868885171 10.1934787300407 9.86811200022391 10.0246162936227 10.3526160830473 9.77837869419505 8.09430761904452 7.74512831780467 7.97335170892165 8.0861667496263 7.96296749441927 8.04715221385514 9.03913178141795 8.10193411374457 8.11902233928531 9.69323299051099 10.0379279098676 9.85549289474874 8.22215724051209 8.11695567412607 8.22978113790176 10.1351412200943 10.2088358982454 10.0314380455919 9.88043046904694 9.4953603284001 9.12303154756991 8.48636290432052 8.12796764575819 7.97436379665354 7.87622337798143 7.85619875343069 11.9002642097299 7.67952699734767 7.9959077233067 2.82258949238425 2.70264745696442 2.6558682442805 2.62453180604311 2.626646122839 2.62825930460074 2.5889413494503 2.5889413494503 2.59007807824061 2.63112042368018 2.59096944599212 2.59088837499746 2.59088837499746 2.58280867627595 2.53290511476561 2.53290511476561 2.53290511476561 2.47284683800658 2.47274271866717 2.39915546019859 2.39915546019859 2.40877998043314 2.4087045808607 2.48003547569198 2.47690512601906 2.53343073754277 2.64249228451941 2.52814972594163 2.52524021043291 2.56608460717931 2.56242873691043 2.55860936446975 2.45850672434272 2.4551712942584 2.38532895551168 2.37870773807792 2.37517527851976 2.37520446968688 2.28859308859837 2.1772846519871 2.18011471035661 2.02972111651223 2.02972111651223 2.03201104453113 1.8271753287391 1.0425177834835 1.04234530092523 1.04441568348693 0.144465825105034 1.04794667542706 1.04956142249864 1.05069444296915 1.05069444296915 1.05269246893394 1.51978171914095 1.05342011345366 0 0 0 0 0 0 0 0 0 0 0 0 0 0 0 0 0 0 0 0 0 0 0 0 0 0 0 0 0 0 0 0 0 0 0 0 0 0 0 0 2.00963615843473 1.05054946039964 0 0 0 0 0 0 0 0 0 0 0 0 0 0 0 0 0 0 0 0 0 2.93968139852088 3.88664489647128 4.52193145121013 4.66510524145741 3.62230234017011 5.24245469675973 4.40656842012971 2.12798246768947 5.1937418650429 8.49179383435922 10.3400207737353 9.7671064023848 10.5908375529269 12.2836189355911 19.9703860548954 22.4527400451129 18.6000048160554 16.7745085409274 16.411717161391 17.7592572481289 20.6694586165783 16.7071675108109 18.5398351901166 18.0212811966835 18.1029876621543 16.1088635298716 23.5991185916443 23.5327795222046 14.8584073748185 10.6673045628137 7.54259171954931 9.20480107885369 9.58309918290885 13.8974065402015 21.3511242006515 18.8112197619197 10.4770165811319 6.4954528763724 3.41790221234419 6.65721887171592 7.00394304517968 7.13608695813075 7.52009888120209 7.27192667837682 8.84665191659346 7.56868284085161 7.92375180858191 7.12122671758149 7.27247801425414 8.00858153093896 10.3422617435789 13.3745801843922 13.4262628791218 13.6672346977957 13.3307111176178 12.7555849142515 11.2354628504788 8.98271878654439 8.16411035778591 -9999 -9999 -9999 -9999 -9999 -9999 -9999 -9999 -9999 -9999 -9999 10.192362146555 9.87968662542594 -9999 -9999 -9999 -9999 -9999 8.5018220602432 10.1143407256677 10.3370454845307 16.5710723791777 27.7655602268184 26.7398265174171 25.2918420786568 24.6614078102473 25.1229217583469 25.063529267904 24.8976226394034 26.34528397543 16.9749021990764 9.92792300244364 9.96261540883016 14.4965949821021 16.6625802154883 23.9711289313682 25.5655483384574 19.5305478777968 12.9528546679576 12.1130962590442 10.1361680300544 9.66173668249364 6.14141376637767 6.64448334063538 -9999 -9999 -9999 -9999 -9999 -9999 -9999 -9999 -9999 -9999 -9999 -9999 -9999 -9999 -9999 -9999 -9999 -9999 -9999 -9999 -9999 -9999 -9999 -9999 -9999 -9999 -9999 -9999 -9999 -9999 -9999 -9999 -9999 -9999 -9999 -9999 -9999 -9999 -9999 -9999 -9999 -9999 -9999 -9999 -9999 -9999 -9999 -9999 -9999 -9999 -9999 -9999 -9999 -9999 -9999 -9999 -9999 -9999 -9999 -9999 -9999 -9999 -9999 -9999 -9999 -9999 -9999 -9999 -9999 -9999 -9999 -9999 -9999 -9999 -9999
-9999 -9999 -9999 -9999 -9999 -9999 -9999 -9999 -9999 -9999 -9999 -9999 -9999 -9999 -9999 -9999 -9999 -9999 -9999 -9999 -9999 -9999 -9999 -9999 -9999 -9999 -9999 -9999 -9999 -9999 -9999 -9999 -9999 -9999 -9999 -9999 -9999 -9999 -9999 -9999 -9999 -9999 -9999 -9999 -9999 -9999 -9999 -9999 -9999 -9999 -9999 -9999 -9999 -9999 -9999 -9999 -9999 -9999 -9999 -9999 -9999 -9999 3.29632243526893 2.24075733054496 0 0 0 0 0 0.115211703588332 1.52691256712645 2.3822825567651 5.03193706738757 5.28686317054326 7.67169401298984 4.56527989888435 4.77971212475273 7.6872410625191 13.969497346619 23.7293408158769 17.720620637221 17.6645244430694 10.0174683289645 8.12252623707112 7.96468415163924 7.01277628702687 2.5810572049938 2.54270970714083 2.47053802395066 1.05430211620483 0.193925559542874 1.05476033007587 1.51676465775314 1.51672345935277 0.199168570269334 0 0 0 0 0 0 0 0 0 0.158481307871294 1.52538770451241 1.52670219121011 1.82737633281574 2.03620235913781 2.18536773801114 2.0395169405853 2.0395169405853 1.83216638816479 1.83264584002017 1.83216638816479 1.02636391932438 1.52521335488267 1.02636391932438 1.02654463654466 3.61549215547232 5.06902382486974 5.10694904187827 4.87705057206994 4.19243673703471 1.83216638816479 0.0698795254264602 0.0598456394108112 1.52321275935781 1.5219017354769 1.5219017354769 1.83256333352542 2.08429290230061 2.08515862019206 1.5219017354769 1.01064806395895 1.01064806395895 2.55358065083466 3.40013708667709 2.86576200486581 2.86576200486581 3.93716473905969 4.67269029516083 4.51787738009479 4.0892913126289 4.0675617545615 3.568954178153 2.79142730715295 3.72539410442632 4.29751624980957 4.59184461300417 4.51976651518515 4.74558390805308 6.52807160913033 6.99606844635961 6.47247330984494 4.04340293886377 2.04534622102179 1.51177389232543 1.83066854330736 2.22899773659382 2.21680574524538 6.77101487994743 7.3988339744331 8.19518852832687 7.61264725644273 7.57209722999789 7.2876680616513 6.55276879348149 7.00064414054907 7.60419137402103 7.62460124792967 7.30014347158428 7.15626230479427 7.85140754945175 8.03766287890066 7.92682728682007 8.13669815203877 7.94288211742325 7.71762242023502 7.79514980132555 7.99028603646121 7.93142059798374 8.10228986469193 8.04366695868043 8.09054322870827 8.20115874512085 8.36801811016215 8.33670016264636 8.34539681335897 8.29303433835004 8.2819912786292 8.2439715784081 8.29118858818437 9.93463705856884 10.5809321230474 10.5586483590165 10.2259826194234 10.2059038120674 9.92405255991015 9.46354915566665 9.46522844248348 8.82837100744876 9.89762112261066 10.1548155508084 10.3158376266493 10.4171058076027 10.3258276078261 10.305285819139 8.56271142762602 8.15775934627596 8.02335392659264 8.13282630042921 8.09679494864942 8.13225880818147 8.21573958995314 8.1765029488223 8.13579832904407 9.18546132930436 9.90995448793264 10.0797391587047 9.90066884470023 8.25772471325914 8.17878731267677 8.31268626927166 9.77117731644933 11.230994168854 10.0246001999801 9.22662069053953 8.32997461083381 8.32419806444569 8.33532641727429 8.27805367389055 8.22090160877269 8.20612233583018 12.2315218968344 13.6099234304752 10.1110644862823 7.90140280349968 3.82489836555335 2.69900526335217 2.6558682442805 2.62458817813001 2.626646122839 2.62838239517152 2.62838239517152 2.62983643782478 2.62983643782478 2.62977167720249 2.63112042368018 2.63223249726867 2.63215710988823 2.63215710988823 2.63215710988823 2.62466903236811 2.59080300187003 2.59080300187003 2.59080300187003 2.4820035956834 2.48210181069204 2.48210181069204 2.481044206134 2.48011681728898 2.47877791435756 2.57906232069972 2.61609224153437 2.52819934213501 2.60547357408305 2.60547357408305 2.51893628104445 2.55863275698914 2.51188418360004 2.4551712942584 2.50813056962883 2.38215456881797 2.44418531822872 2.44418531822872 2.37520446968688 2.28859308859837 2.28862264752253 2.18015414145358 2.03201104453113 2.03206323396533 1.82724664366904 1.52641979199164 1.52619803459359 1.04458098710907 1.04643963168649 1.52447960698116 1.52356640359928 1.52117769639453 1.81097299416522 1.80824350741916 0.1823692938442 0 0 0 0 0 0 0 0 0 0 0 0 0 0 0 0 0 0 0 0 0 0 0 0 0 0 0 0 0 0 0 0 0 0 0 0 0 0 0 0 0 0 0 0 0 0 0 0 0 0 0 0 0 0 0 0 0 0 0 0 0 0 0 0 2.41572474669524 4.63790428008691 7.13056507925764 7.42387991664124 5.18534886042231 6.44973260501928 4.71107328881477 4.97080443773428 8.2800470260662 17.0464459123004 16.0191867867773 11.9804803503719 12.2745594502432 15.8752573925621 20.1834894258122 22.3387947949538 20.9483145074618 20.1843962186061 19.4353549678436 21.227723596189 22.3495545435286 17.5605282160678 11.6448711391732 7.93156411676426 16.1219475656948 22.3263530523471 23.8140688234273 22.1294505156209 19.0033979171026 18.542720007052 18.6364992441976 14.5904103190335 15.4457404193777 16.1162930063623 23.0811976162358 20.6417998309348 10.9956562923598 6.80849262029631 2.07047858773295 6.90592687978862 7.37516040085266 10.2548781381229 5.19751892619816 7.17743171093225 7.63437170389551 9.38131863809426 7.859521495601 10.4146010394042 11.9952566913848 10.3614807980527 12.1128623562854 13.2390401980028 13.308203079154 13.3162541238023 12.8494074144753 12.4179455407402 9.73496705063029 8.19337063440442 7.96000719776727 7.89191857282865 -9999 -9999 -9999 -9999 -9999 -9999 -9999 -9999 10.0769129483233 11.3001892497762 13.3080564814338 12.4372524862716 8.06914935937154 5.42516316263277 4.60290093415815 4.50227154358843 7.64017662520772 12.5502189600098 25.2164984382922 21.8809592985563 19.3610428913397 23.6284124222077 24.9704835362551 25.1284907436599 26.2964866640497 26.51299279344 15.5099864369369 15.4471902769001 15.0275234309809 10.8831002448747 9.6811089617255 9.35454711215868 8.70234541405617 9.2858712490204 11.5446234473266 13.3966036601641 13.33695885506 11.8691120513801 9.873651444585 9.32661954781247 7.26303284612883 7.17845552264623 5.71581914270762 -9999 -9999 -9999 -9999 -9999 -9999 -9999 -9999 -9999 -9999 -9999 -9999 -9999 -9999 -9999 -9999 -9999 -9999 -9999 -9999 -9999 -9999 -9999 -9999 -9999 -9999 -9999 -9999 -9999 -9999 -9999 -9999 -9999 -9999 -9999 -9999 -9999 -9999 -9999 -9999 -9999 -9999 -9999 -9999 -9999 -9999 -9999 -9999 -9999 -9999 -9999 -9999 -9999 -9999 -9999 -9999 -9999 -9999 -9999 -9999 -9999 -9999 -9999 -9999 -9999 -9999 -9999 -9999 -9999 -9999 -9999 -9999 -9999 -9999 -9999
-9999 -9999 -9999 -9999 -9999 -9999 -9999 -9999 -9999 -9999 -9999 -9999 -9999 -9999 -9999 -9999 -9999 -9999 -9999 -9999 -9999 -9999 -9999 -9999 -9999 -9999 -9999 -9999 -9999 -9999 -9999 -9999 -9999 -9999 -9999 -9999 -9999 -9999 -9999 -9999 -9999 -9999 -9999 -9999 -9999 -9999 -9999 -9999 -9999 -9999 -9999 -9999 -9999 -9999 -9999 -9999 -9999 -9999 -9999 -9999 -9999 -9999 -9999 -9999 0 0 0 0 0 0 0 1.83317720434119 4.1799602373644 6.91237127414969 7.88259411757788 4.77947730812022 5.20243023794678 8.0632182124596 10.7041534495098 21.861711465085 13.1263247589189 13.2688819839939 12.0974704745464 14.1017789583631 13.1832876057567 7.92958163703076 4.90369144203917 2.3973826691087 1.99875474517068 1.514884707282 1.05495017549398 1.05503555668048 1.05493591201282 1.51680221782782 1.05503555668048 0 0 0 0 0 0 0 0.188657709296721 1.05228165182258 1.04996038161982 1.82432223958103 1.82596263060912 2.18025031839222 2.18289273684389 2.2979226684863 2.18767245325522 2.40544118648606 2.18980389057047 2.19180442929052 2.26693877090391 2.04223638521556 2.1161452301786 3.10086696364481 2.88836968679975 2.88836968679975 3.61663180603815 3.40663442210169 1.07610551528751 0.0598456394108112 0 0.0598456394108112 1.01480038926691 3.08634477667027 2.87599716137345 2.87599716137345 3.76487145228515 4.08670319855126 4.08824796670892 3.61265972330792 3.40233125113139 2.55177381552899 3.93823950279844 4.42621340416221 3.93767877681449 3.60751982122268 4.09012886269187 5.8752406830376 4.59113824473039 3.57002617053008 2.80223780727862 4.17412629260224 3.00844391893675 3.72539410442632 4.42038396178716 6.58834766567569 7.82629775447634 7.9940124858222 8.15418657484076 7.53317719767754 4.5858111780998 3.97464603204383 2.22899773659382 2.19987901435324 2.22899773659382 4.29986155165853 6.20670592974655 7.78014460943196 8.20838411937447 8.29877608721544 7.95476336572078 7.92643366852678 7.62705391666714 7.53256576395462 7.66126135968555 7.9519922964547 7.61934301090392 7.61463781703769 7.77338511583383 7.99193119779556 7.99199834038483 8.25027523262227 8.22252809825394 8.13900204590793 7.94291965831393 7.73287121166052 7.72613933085227 7.88112594076509 8.19209515741667 8.31544336652686 8.33060983934338 8.32478816587245 8.36645597566511 8.37817497956601 8.23479568947008 8.19914906499101 8.21036859035653 8.26189440566201 9.37890386356869 10.2175718553213 10.5896696533812 10.683083954452 10.4051448208351 10.3907547217334 10.4059726670889 10.225997632619 10.2289896440892 9.46755122574355 9.72945995221402 12.2495971780969 11.7658078287726 11.9135163811571 11.9362892785496 10.3301741483323 8.6144832330526 8.2727578211145 8.19215361267579 8.23351231200792 8.25624671606571 8.29348198473522 8.23778415813908 8.07697606622662 8.30124877562461 8.30502834936541 8.64068920666644 8.40346737464378 8.38701439621584 8.24166332290105 8.20201598034553 8.33650402317811 8.40389388294009 11.6875654974749 12.2676392394515 8.40076751775834 8.37216860847028 8.35194188065557 8.37021998928824 8.37053941441759 8.32162236049485 12.1332668438969 13.6280173072141 11.1535957151096 8.14575256679916 4.84567667240877 2.70663089244537 2.64976259256203 2.62220714441956 2.62464061434431 2.62675918156968 2.62843846956989 2.62843846956989 2.66274917720327 2.6644635538472 2.6644635538472 2.63124881986778 2.66590657682403 2.69553061603603 2.66584575666236 3.64131966068245 3.62195573778887 2.66716740693646 2.63223249726867 2.63215710988823 2.5417230915857 2.54098551920151 2.54106708564818 2.53915177777997 2.48019406418474 2.53793882108512 2.57906232069972 2.58190891758779 2.57612640155886 2.63863076249489 2.60547357408305 2.60549664362214 2.60162159417582 2.51553632399964 2.51191266705519 2.50815511803636 2.50421662659283 2.44803406060586 2.44418531822872 2.44418531822872 2.28859308859837 2.28859308859837 2.28862264752253 2.17732368088017 2.17732368088017 2.03206323396533 1.52641979199164 1.52619803459359 1.52579855518546 1.04809830416655 1.81597664144216 1.05164650641598 0.170215259798704 1.05281920854924 1.05342011345366 0 0 0 0 0 0 0 0 0 0 0 0 0 0 0 0 0 0 0 0 0 0 0 0 0 0 0 0 0 0 0 0 0 0 0 0 0 0 0 0 0 0 0 0 0 0 0 0 0 0 0 0 0 0 0 0 0 0 0 0 0 0 0 0 1.57664631073501 2.26266864101741 4.52066879887435 9.3866343426779 11.8695851029421 8.41765217528187 6.36423638509691 4.71929914561753 5.23924150152894 10.4702040424938 17.1403527410944 21.4182720657578 16.0537284648547 19.8690439751577 15.8222684051274 15.8620701107077 18.8635285885598 20.3280097292901 21.4064362403411 22.7064126811105 23.4617448824574 22.2069887332795 19.7271022545123 13.5940873019142 11.3080631965553 17.0635114257361 21.3306294084268 19.8816567329197 23.9345675152333 22.7704610890385 22.6063529741191 20.1670859653569 20.2294310667828 18.1874750708463 16.6788547477087 16.7351825580156 18.2076015342014 13.9160339502934 6.19266634245257 2.49997006246342 6.56350176614398 10.1778004934524 7.35261293930962 7.3232032601913 7.6591482920693 8.70494178272972 7.61018477780862 7.69660417762043 9.3860705979058 10.2585302554138 12.0118492982354 12.7435891655391 13.0193165433439 13.0749325256797 13.3065190916965 13.074506117893 12.7373163225303 11.1505822012149 8.25335471747538 8.04119350811147 7.99898816749915 7.72219754130536 7.47926183811189 -9999 -9999 -9999 -9999 10.1317835413225 12.1549170675329 10.4872099561088 12.8345927738657 13.2332985285693 13.2838593085595 13.122712560866 12.9528774365626 12.6533980489676 7.63386879051329 9.41332042683461 16.7294865491741 24.1541148712287 21.1244524307839 21.8366110948905 24.5761202265158 26.6652075487788 26.7819444675489 26.7782753228413 24.5345551356269 15.3235791961361 13.2435808848017 10.7552827763944 9.47002530022767 9.12039190668212 7.50201762425226 7.3905661062359 7.1453186052861 6.47358085629549 5.98956970186192 9.5536067185956 9.18042315782951 6.91509080250524 5.85713164424129 6.58520235187365 6.59603101326736 2.63093608463941 5.1421897169114 -9999 -9999 -9999 -9999 -9999 -9999 -9999 -9999 -9999 -9999 -9999 -9999 -9999 -9999 -9999 -9999 -9999 -9999 -9999 -9999 -9999 -9999 -9999 -9999 -9999 -9999 -9999 -9999 -9999 -9999 -9999 -9999 -9999 -9999 -9999 -9999 -9999 -9999 -9999 -9999 -9999 -9999 -9999 -9999 -9999 -9999 -9999 -9999 -9999 -9999 -9999 -9999 -9999 -9999 -9999 -9999 -9999 -9999 -9999 -9999 -9999 -9999 -9999 -9999 -9999 -9999 -9999 -9999 -9999 -9999 -9999 -9999 -9999 -9999
-9999 -9999 -9999 -9999 -9999 -9999 -9999 -9999 -9999 -9999 -9999 -9999 -9999 -9999 -9999 -9999 -9999 -9999 -9999 -9999 -9999 -9999 -9999 -9999 -9999 -9999 -9999 -9999 -9999 -9999 -9999 -9999 -9999 -9999 -9999 -9999 -9999 -9999 -9999 -9999 -9999 -9999 -9999 -9999 -9999 -9999 -9999 -9999 -9999 -9999 -9999 -9999 -9999 -9999 -9999 -9999 -9999 -9999 -9999 -9999 -9999 -9999 -9999 -9999 -9999 0 0 0 0 0 0 2.31696552829721 4.57274705318086 5.12399950138106 5.22994036404251 5.31779023798004 7.88677280013426 10.9171265637145 10.7799232129811 13.3626962028957 15.8656995034711 18.5810787512523 10.51801212041 12.3759573817723 12.823859162509 9.56924008416686 4.6751186496416 2.32595686241667 1.99072047788943 1.05498544225798 1.05498544225798 1.05520401394281 0.208711086534209 1.79244358137929 0.217169690012323 0 0 0 0 0 0 0 1.52006658812852 1.81369367502708 1.8205863639048 2.02494168744047 2.02994149779874 2.28870574610527 2.29193393488173 2.50502963949336 2.49946569631579 3.45235335227671 2.48673211473947 3.45140537230321 3.88121279647753 3.24797184823907 3.76745827806982 4.08671329261598 4.41389131218993 4.08678736972115 4.08862083708426 4.30455191336022 3.40578046062245 3.404126250439 1.01458742016348 1.01458742016348 2.56485163325216 3.61447386573581 4.41834808482504 4.41834808482504 4.0885364112088 4.50698890768736 4.08849041971751 4.08935193074284 4.0907575345977 3.39727214867297 3.39389775890248 4.79711489604601 4.79711489604601 4.58971434444345 4.43041206127773 4.87328163406934 6.47782658982123 4.42054387310309 3.54802925630426 3.71508617654052 3.54802925630426 4.3977907501917 4.87774844700188 7.56392707121092 7.49094337217493 7.28746274565214 6.59507924994334 4.80645444472779 4.37154458624707 4.42612158887814 3.97644333612252 4.04862423364837 4.37204244918438 4.69338287847012 8.04621196109897 8.20645647134731 8.34898353561256 8.23056763089421 8.15759393678914 8.05084778820667 7.89364989204176 8.10709533372722 7.98775164603602 8.05833499204906 7.96296455373216 7.92204816246567 8.13720199216443 8.32512533663105 8.24729127636994 8.1864512650959 8.25814643153169 8.18608343599624 7.94922630030762 7.72242011937816 7.54943188457301 8.01359707741416 8.35125077675677 8.40682201350971 8.3423030215875 8.33420733534493 8.3398937485465 8.23065687738129 7.89033586893923 7.91917313842462 8.05700480724342 8.23107535758588 8.36012661210062 8.14997262472516 10.4302166503161 10.6983360748528 10.6832239507432 10.6482701133493 10.6569323114622 10.6539942928216 10.5691794205142 10.924533842793 11.9050362234516 12.4919169881408 12.3914581462661 12.4423621350089 16.4559885181376 13.1426215744105 9.73060619487497 8.35603739804566 8.32862839203638 8.33306580380354 8.28791546699414 8.26657607928122 8.23046088991918 8.10907161134378 8.24135892489743 8.25363238515682 8.40075873972798 8.66985979704858 8.38885788452212 8.19786967640301 8.37361668839044 8.3552023353354 8.33926163920883 8.4379568875346 8.41673035338302 8.39013382994558 8.38289242741328 8.41453674039264 8.41772559434462 8.40786327069213 8.39965202254428 12.1769042356527 12.7742312220425 9.85821331356995 7.72333268368036 3.80543648942224 2.66665876854343 2.64619647107689 2.65322909396127 2.65862637829098 2.65862637829098 2.6612490781349 3.67337505316983 4.21145288276147 3.6618460057398 3.68165945464329 3.67056855686021 3.65969325590004 3.63155197382013 4.19378146381361 4.19378146381361 4.53380192597886 4.19236068693636 2.66584575666236 2.63112042368018 2.59007807824061 2.54106708564818 2.58901164065721 2.58777208418411 2.53928983763612 2.53793882108512 2.58457029544434 2.57910711610726 2.61275265702868 2.63863076249489 2.60923162469096 2.56614389664868 2.60162159417582 2.56248000202526 2.55863275698914 2.51195938003326 2.55050673221014 2.5042373292735 2.44803406060586 2.44805678285207 2.37880187231433 2.37522644624465 2.28862264752253 2.28862264752253 2.17735898445564 2.17735898445564 1.82578774618717 1.52570493080474 1.52570493080474 1.04809830416655 1.05069444296915 0 0.176284426100341 0.182091462876602 0 0 0 0 0 0 0 0 0 0 0 0 0 0 0 0 0 0 0 0 0 0 0 0 0 0 0 0 0 0 0 0 0 0 0 0 0 0 0 0 0 0 0 0 0 0 0 0 0 0 0 0 0 0 0 0 0 0 0 0 0 0 0 0 0 1.57562994977292 2.51704651009774 4.16818763780726 10.0266650114485 16.541632660303 10.8363404347128 9.81414413222431 5.37373653702558 5.37961080854092 10.3193782712395 12.4211620039414 19.9964638175531 16.1998092299737 20.2497823820419 15.7959363845584 9.81160009098753 11.9149233659505 13.0444175650128 20.2609192072753 20.4239063284289 22.7398495781029 21.2989458719182 19.7357772885133 18.1147916044864 17.4967532662282 18.6258836031179 20.3625813483515 23.6356788842407 22.0189845100225 22.1327031812152 22.8699330961848 23.957370617187 17.6874628580682 19.1948009910088 15.8336769669891 11.5800302239207 23.8684798787383 14.4446910348517 5.18383301893518 3.8425581526357 6.38606238545553 9.41521717049682 6.98228094547941 7.40203581395285 9.01250924486014 9.4239738817952 7.55477955531839 7.65661468823731 7.70065981774654 7.7442115492263 10.2618282577048 12.6756982960477 12.7074575385402 13.321158632869 16.7248481839587 16.3154516833109 13.0371754399201 13.3120332875491 12.7608031101977 9.57842389946991 8.1167435053472 7.92715396607449 7.86031845792811 7.52370667436501 7.65893325536842 8.09761458377179 9.55748660777815 10.5915877087433 13.2772173934474 12.819762098707 13.2120774169022 13.1701954076126 12.8931380883346 18.1121226603424 16.7474286468106 12.5796358242023 12.4468206995487 12.2385899116039 25.2073134856918 23.2992335894987 23.5028545292612 24.4545775877147 26.0082787183419 27.3409415460535 27.221922223582 26.70623882904 24.6275998456471 16.9000096725314 13.1712704090974 12.2244019872994 9.06386609558337 7.27407638050344 7.28625834430666 6.85522828138375 4.84837366315755 4.53316054672695 4.26362107267495 3.88039647413757 4.36991994681306 5.60406475574934 2.5180756989152 2.53224108304386 2.06923238009097 2.22505195727361 6.69446242080264 7.45817709375431 -9999 -9999 -9999 -9999 -9999 -9999 -9999 -9999 -9999 -9999 -9999 -9999 -9999 -9999 -9999 -9999 -9999 -9999 -9999 -9999 -9999 -9999 -9999 -9999 -9999 -9999 -9999 -9999 -9999 -9999 -9999 -9999 -9999 -9999 -9999 -9999 -9999 -9999 -9999 -9999 -9999 -9999 -9999 -9999 -9999 -9999 -9999 -9999 -9999 -9999 -9999 -9999 -9999 -9999 -9999 -9999 -9999 -9999 -9999 -9999 -9999 -9999 -9999 -9999 -9999 -9999 -9999 -9999 -9999 -9999 -9999 -9999 -9999
-9999 -9999 -9999 -9999 -9999 -9999 -9999 -9999 -9999 -9999 -9999 -9999 -9999 -9999 -9999 -9999 -9999 -9999 -9999 -9999 -9999 -9999 -9999 -9999 -9999 -9999 -9999 -9999 -9999 -9999 -9999 -9999 -9999 -9999 -9999 -9999 -9999 -9999 -9999 -9999 -9999 -9999 -9999 -9999 -9999 -9999 -9999 -9999 -9999 -9999 -9999 -9999 -9999 -9999 -9999 -9999 -9999 -9999 -9999 -9999 -9999 -9999 -9999 -9999 -9999 -9999 0 0 0 0 0.909394721270462 2.27397654622497 2.53371027194336 10.3566718297409 11.1276430592117 10.9797429915238 5.40636148011036 10.9677266035601 10.3892008500588 12.5642905254323 15.8105690128895 12.7586942608785 7.85795856504434 7.9806397047113 7.80135576478767 8.30595940921258 5.03522295467496 2.38040680807704 1.9820904036272 1.50331120877863 1.50331120877863 1.05427807662373 1.05427807662373 0.221248915280175 0 0 0 0 0 0.21699237794064 0.2039570092141 1.05449694532415 2.00619993496669 2.15338848628763 2.27020119199546 2.278068671113 2.28871803664286 2.37528027887387 3.52351681850366 4.08297960339617 4.4418749837799 4.4015171347113 4.03611184642377 4.35270946210965 4.62490894001988 4.35673115296586 4.78589034712806 4.84653511890048 4.84653511890048 4.78107527601956 4.69243445315724 4.69467309190953 4.46369566022533 4.87067189579136 4.46531051266493 3.40193688634752 3.61402624476087 4.30870954534361 4.93828977082744 5.06576935004951 4.99549814322413 4.94080148796245 4.58134225959622 4.31073798999975 4.31073798999975 3.60751982122268 3.60388770961497 4.80015590824508 6.51136663882813 5.69595237205048 4.43041206127773 4.67392474925566 6.41857907269298 4.67385721936378 4.39780069646526 3.69507601623154 3.69507601623154 4.39771301455823 4.50071806909712 4.75580862084149 4.93486695615609 5.07689775676933 6.5978169983824 6.60072393993333 4.96998690241946 4.42841553469495 4.69569238363719 4.43081107244186 4.37255906295409 4.85475990271695 8.14768604171496 8.21043491847993 8.34738899432618 8.31334420616605 8.3262462836628 8.19430383680952 8.19915993895167 8.25451134897592 8.23685600545457 8.2267118592029 8.22642192768428 8.15261067610746 8.35720417534317 8.36280272059922 8.27245825059198 8.25880308394246 8.25619995346192 8.18730812278774 8.11263863145566 7.88745291579019 7.56427773738257 8.06076522046954 8.30364676889042 8.32558290199061 8.39012905694407 8.35180878755329 8.07773773400136 7.99674410023421 7.74561529038298 7.53614241996958 7.92465228317354 8.08277271129868 7.8252114892844 8.15116712066941 10.1274637715039 10.6933649378505 10.7633510689981 10.7560098059214 10.8052227251185 10.8301709544081 10.8475087777138 10.8314829566106 12.6097377180539 13.7958317321439 12.8077781888408 13.7546686925128 16.0838457658668 12.425616517105 12.0787021994087 8.42155830389257 8.65967666808732 8.40336768586331 8.33705694949756 8.25449289906992 8.23181994600599 8.20943644719373 8.08501879136194 8.19677499102695 8.43640011589273 8.69951481865149 8.39760720994005 8.28830727705897 8.12621744409633 8.16492461323343 8.30974803115362 8.35264073570498 8.45118324299846 8.43647937991643 8.44115467619778 8.45690922338892 8.60512501823635 8.59793031575804 9.89705787299258 12.6257625987353 12.2051842847257 8.32679216496516 7.84562827631392 4.63610271102198 3.77149818693131 3.75894991767257 4.28715145806294 3.70671007290671 3.6806078362826 4.22048066025132 4.58001438659231 4.58001438659231 4.57141794561757 4.55982749636121 4.55090086425046 4.54065460981672 4.54211254308858 4.53260683160075 4.53255809702085 4.53255809702085 4.17208825586651 3.63155197382013 2.63124881986778 2.62989743415419 2.62989743415419 2.58783351774518 2.58636040035311 2.58641702568524 2.58457029544434 2.58461649065921 2.57918561600312 2.6463092528619 2.63864595897562 2.60925190044853 2.60551635460287 2.60163746236527 2.59759776752424 2.55866951814554 2.55866951814554 2.55467799031915 2.55051925241845 2.50425472138344 2.44805678285207 2.44805678285207 2.37880187231433 2.37522644624465 2.28864863040904 2.18018984033444 2.17735898445564 1.82578774618717 1.82416039543256 1.52579855518546 1.52439599767759 1.0494163099301 1.52124725977146 1.05342011345366 0 0 0 0 0 0 0 0 0 0 0 0 0 0 0 0 0 0 0 0 0 0 0 0 0 0 0 0 0 0 0 0 0 0 0 0 0 0 0 0 0 0 0 0 0 0 0 0.137448308335363 0 0 0 0 0 0 0 0 0 0 0 0 0 0 0 0 0 0.0644729972597752 1.57562260532688 2.23310419049889 5.16654420880778 11.5596763388999 16.7716939498654 17.3163474695131 13.2572722701691 11.5716424518338 9.63564338649051 9.13258890177488 10.3611820904207 16.3834109254178 15.6418804318366 17.4017321144959 16.1015536114364 17.3675513994779 17.6212669171987 17.2031422339076 16.9702268167253 14.7098791993232 20.4731589261867 21.329947090943 21.5495757182135 20.8010581023548 18.9768908404566 20.2791348153308 23.1163476416335 16.9878204666279 22.7289674540298 23.4440799917606 21.9815822069275 22.8900336751945 21.1867520366865 18.1090312027379 14.5530705872694 12.1856363406964 21.3633355554065 12.2595372544254 5.75329385598228 3.23497096927537 5.20269261956776 8.84864362803502 6.46365971389051 8.23337676458352 8.8917382050702 8.49920828303179 7.24059391211576 7.18778618740564 7.37558367708197 7.50393592813729 9.22591600448515 11.2566954349639 13.1040391889276 16.3958178592767 16.149457133792 17.2175171955355 16.2986487238658 15.1136328649982 13.0112418589574 12.0766814896898 11.3156690717016 8.94974201767802 8.05991300389865 8.03993352594847 9.96363554556536 12.5593556982339 13.3091963462448 13.3650862262747 13.2908121358321 13.203764026921 13.0953697392479 13.0022078109521 12.7640738131134 16.0489325105437 14.3217068262976 12.4586585738571 12.3376041715232 12.0461372882943 26.5516948882285 23.1328128200756 23.860780242632 26.0885357406395 27.1425563647969 26.7749455082066 24.8195176973095 23.3423577237334 21.0122092762629 19.8240219069842 15.248694075473 12.8515322444979 10.2478795110183 8.58008301510694 8.04157787835565 6.84631798763973 4.54187285067862 4.26226613397185 3.65167267294038 3.25767254639417 4.32469501595017 4.37969849990072 4.93391104345386 6.77567674016848 4.41274078325093 -9999 -9999 -9999 -9999 -9999 -9999 -9999 -9999 -9999 -9999 -9999 -9999 -9999 -9999 -9999 -9999 -9999 -9999 -9999 -9999 -9999 -9999 -9999 -9999 -9999 -9999 -9999 -9999 -9999 -9999 -9999 -9999 -9999 -9999 -9999 -9999 -9999 -9999 -9999 -9999 -9999 -9999 -9999 -9999 -9999 -9999 -9999 -9999 -9999 -9999 -9999 -9999 -9999 -9999 -9999 -9999 -9999 -9999 -9999 -9999 -9999 -9999 -9999 -9999 -9999 -9999 -9999 -9999 -9999 -9999 -9999 -9999 -9999 -9999 -9999 -9999
-9999 -9999 -9999 -9999 -9999 -9999 -9999 -9999 -9999 -9999 -9999 -9999 -9999 -9999 -9999 -9999 -9999 -9999 -9999 -9999 -9999 -9999 -9999 -9999 -9999 -9999 -9999 -9999 -9999 -9999 -9999 -9999 -9999 -9999 -9999 -9999 -9999 -9999 -9999 -9999 -9999 -9999 -9999 -9999 -9999 -9999 -9999 -9999 -9999 -9999 -9999 -9999 -9999 -9999 -9999 -9999 -9999 -9999 -9999 -9999 -9999 -9999 -9999 -9999 -9999 -9999 -9999 0 0 0 1.38763222949041 4.1222558463531 7.25309767006384 7.25313561334966 11.2542376560329 13.1021547274775 7.83787583250134 7.40421796848932 5.43091186533997 11.1548351272714 11.1406901907479 9.17372327658716 8.30937481149057 8.31093638989076 7.95972072095853 7.61912530883729 6.21597742650776 4.01940821202429 1.9680937701724 1.77707895368561 1.77710175739627 1.05375935190468 1.49766818010086 1.05293772268035 0 0 0 0 0 0.213047074542044 1.05503555668048 1.80547872143661 2.00970503265797 2.26604172727951 2.35509242909669 2.60035800677299 3.57527688901765 3.52423910498496 4.43488398196074 4.68895866258948 5.91813012264902 4.66073174103134 4.82145566245765 4.97731403563129 4.9409066895006 4.90372220975774 4.98930520185742 5.11587407806218 5.17214551857912 6.19271426825921 5.21826614441417 5.07412239439188 4.94650258597099 5.00343650990825 4.78681805282924 4.15879690343302 4.31073798999975 4.58134225959622 5.07152370703526 5.0692328010723 5.0692328010723 6.07239103469636 5.00134036692037 4.42788229179834 3.60730612915641 2.84949690631606 2.83827259186318 5.70955774877312 7.6082755019804 7.19556226894811 7.13202235420858 5.46978115315766 5.45846237019015 6.8962478627524 6.40145681654883 4.65118039439477 4.14444493708727 4.38744626987502 4.73525803404531 4.96402833946748 5.82754458381145 6.54104817999823 7.37961255924519 7.02808026333217 6.63459566753647 4.65275090828179 5.01320354155086 5.01320354155086 4.85741160706141 5.01476797293676 7.49454083255784 7.8508965369023 8.26604318550616 8.36183299880032 8.36444287447862 8.32053038319894 8.31634004220585 8.25989724052236 8.30938287206491 8.30684266035769 8.25380746012407 8.35078692949133 8.37877298853869 8.33299879031145 8.31967880451524 8.26092375587853 8.26061937144507 8.26555178670304 8.1953910802439 7.8880184825786 7.74981439494307 8.16212416555302 8.35790929673492 8.35550812471606 8.29581367034727 8.31296618405674 8.0042106013263 7.496784011142 7.58394122596636 7.58461848110232 7.35585666732554 7.95727596267529 7.41879200268582 7.67391594954622 9.20317230087862 9.77689937343072 10.5712332407637 10.6950048573721 10.9019166828401 10.9187657055476 12.864057083355 13.4715433329312 12.0498666497091 14.050536750895 14.4900654133419 16.9655125187045 16.6017615863185 14.9429790221535 14.2765747677651 8.6774656563715 8.42438033784071 8.36634145253058 8.33796894218164 8.3487327340164 8.21708904513674 8.08366431791846 7.98831020627631 8.1866169708359 8.43539343006622 8.46748954185335 8.40472356570247 8.29839311342648 8.15477748155588 8.03463009109305 8.07640333096228 8.3061395969229 10.5550951750198 10.5515741540962 8.63878163370367 8.63582457405182 8.47686685465523 8.47427846181622 12.8680771280911 12.6230374302932 10.3377048607131 8.364470700531 7.54606906690073 6.00812089325025 5.00027245717021 5.01107994800541 5.13115095460694 4.98094541744134 4.80134099950563 4.80391218393449 4.79348187488188 4.79348187488188 4.79551718745453 4.78369977147221 4.78366508325607 4.55090086425046 4.54065460981672 4.54065460981672 4.54211254308858 4.54211254308858 4.54061043885288 4.18064892868434 3.6411467629285 2.66274917720327 2.62849114708459 2.58789145670694 2.58647037820834 2.62477502979401 2.62481243018006 2.6224092034427 2.61618768503012 2.61621253275496 2.61282542298504 2.60925190044853 2.60553276040556 2.60553276040556 2.6665688087017 2.55866951814554 2.63041817024189 2.6405709446767 2.55467799031915 2.50819415133932 2.50820874110847 2.50426885434943 2.37882081609926 2.37882081609926 2.37524495737972 2.28864863040904 2.17739063263435 2.02986480761865 1.82416039543256 1.82236744315993 1.52447960698116 1.05069444296915 1.05178517913709 1.51978171914095 0.187643887678411 0 0 0 0.193206763235207 0 0 0 0 0 0 0 0 0 0 0 0 0 0 0 0 0 0 0 0 0 0 0 0 0 0 0 0 0 0 0 0 0 0 0 0 0 0 0 0 0 0 0 0 0 0 0 0 0 0 0 0 0 0 0 0 0 0 0 0 0.0533470917768187 1.68073876718293 3.90872945745435 5.03756742187016 10.368522481579 16.7959198516947 17.4056784502852 17.1355744772809 17.2886176714367 12.976267034736 6.88162984463991 9.65725301787844 11.7887029375081 12.3140975438171 12.3255255509588 18.9413232339113 22.636924812146 22.4712624264386 22.3321662340016 22.1728216984888 22.634736479669 13.5190486534201 13.4449851271912 13.6367427595103 20.9288005190492 23.2537959431308 18.2024142405427 16.5417377907519 17.5084091868758 21.7796028966663 20.1243035786017 22.5835266160403 24.1640805987975 23.1966844038919 20.6295349704582 16.5016524964443 17.4197346727671 13.3876306640968 6.94287531392037 3.4896354788237 1.93248356379218 5.41865505590729 11.381837334139 9.0897320790177 6.90055646627686 7.11647553667982 7.18146351557303 7.0894973067667 6.88975640055656 7.064854823775 7.28063523001975 8.52497798086374 9.90540079908149 12.0739453327156 15.9883483332864 21.8024967112555 23.2111697506505 16.2515176355715 16.4288081357777 16.0972582380949 16.4839190658317 12.5035766033673 12.609593922413 12.9463353143725 12.9964811627085 12.9617061445171 12.7829367415476 13.8871926386661 15.9795040824708 12.6234283438047 16.2793583380805 16.0783168691255 12.6635593786122 12.5280265646816 16.1779579416049 14.0482229676904 13.7290072215343 13.8850083798285 14.0626727678319 13.9940892448925 27.3215702377687 26.8167939744713 27.1198527453851 26.703020898113 24.8383131195024 22.7376078184576 17.7711046013008 15.3038471670833 15.1611655030677 15.0589429102171 14.2057769519591 10.7190225326157 10.0944409333375 8.93014057631915 8.95687197450016 8.90937970972472 6.73670340507479 6.92844904140472 6.9381173551249 6.58826311906632 6.68141629649857 6.9445548595901 7.02167279542698 5.04337900555932 -9999 -9999 -9999 -9999 -9999 -9999 -9999 -9999 -9999 -9999 -9999 -9999 -9999 -9999 -9999 -9999 -9999 -9999 -9999 -9999 -9999 -9999 -9999 -9999 -9999 -9999 -9999 -9999 -9999 -9999 -9999 -9999 -9999 -9999 -9999 -9999 -9999 -9999 -9999 -9999 -9999 -9999 -9999 -9999 -9999 -9999 -9999 -9999 -9999 -9999 -9999 -9999 -9999 -9999 -9999 -9999 -9999 -9999 -9999 -9999 -9999 -9999 -9999 -9999 -9999 -9999 -9999 -9999 -9999 -9999 -9999 -9999 -9999 -9999 -9999 -9999
-9999 -9999 -9999 -9999 -9999 -9999 -9999 -9999 -9999 -9999 -9999 -9999 -9999 -9999 -9999 -9999 -9999 -9999 -9999 -9999 -9999 -9999 -9999 -9999 -9999 -9999 -9999 -9999 -9999 -9999 -9999 -9999 -9999 -9999 -9999 -9999 -9999 -9999 -9999 -9999 -9999 -9999 -9999 -9999 -9999 -9999 -9999 -9999 -9999 -9999 -9999 -9999 -9999 -9999 -9999 -9999 -9999 -9999 -9999 -9999 -9999 -9999 -9999 -9999 -9999 -9999 -9999 -9999 0 1.35465441255459 2.44020491071519 7.16985874300077 9.48885976050948 7.73671610950601 11.155317287289 12.7452596211594 7.83529420991879 5.54426395971624 5.49132112057481 10.8173004574238 5.58746764317883 8.1524300009898 10.1091240389645 9.18019741414793 8.00741859984697 7.8984464171642 7.13360172043847 4.84245556416317 3.3776487375452 2.09535534251711 1.77707895368561 1.77290547081797 1.49463400146024 1.76862645463428 0 0 0 0.228465610718558 1.78118178135621 1.50837864431641 1.79925377868093 2.1408219006127 2.25728215677393 2.61118131434463 2.60248919771379 4.10348781903684 4.45836665558333 4.12477834544838 4.6867270599648 6.93008260129954 7.30528381420957 7.00457200563138 7.36776939758604 6.71353187330917 6.08750487312848 6.08767262197118 5.14930667882113 5.15620165580465 6.10442385920632 6.78119354526657 6.25325601157811 6.21335281184639 5.26557597264248 5.12943595038497 4.95436958121242 4.70393220770801 4.95436958121242 4.70393220770801 4.88269983056964 5.07498017818696 5.07491882610998 6.16785162010245 5.01197104593456 4.42944591379837 3.60721348947461 2.82484566810674 3.58004425659589 6.61951973168571 7.73301617847895 7.94031584380878 7.87594491064539 7.05375883503458 6.81574832715825 8.31267878823448 7.63556182124555 6.28525860390596 4.14444493708727 4.64050855105154 5.79200892976137 6.64475718622154 7.54599145235393 7.72698018230766 7.60295457503562 7.10534350387678 5.9386819315831 4.98304570619416 5.0208053609255 5.0525105941675 5.23953468748806 8.05227028796915 8.2763771401511 8.31611781918706 8.38889857975837 8.38103690601314 8.32651375475176 8.27366227785382 8.32251920419738 8.20524128273739 8.26540439497914 8.33880777616457 8.40710351051605 8.41999014878299 8.45072068075627 8.46055443729579 8.3716156649026 8.32596179056008 8.26630657167183 8.2745532391893 8.27242049283243 8.12023413870279 7.75115893084141 8.16203230783318 8.19527852611951 8.2699985542831 8.29004421954668 8.31536662699878 8.2656664468606 7.7522529990556 6.08886227704575 7.27038167687491 6.91890840208748 7.0136205922281 7.39232438831749 7.86083512281149 10.1027143383251 10.7866305714769 10.9786052588877 10.9526102391925 11.0082287765969 11.1396010728766 13.5375661918305 14.1828188347232 14.6166111377824 14.3518997864519 15.1295999913228 21.96241426532 22.7432921234119 21.4889479854756 16.0171178268076 10.173735147399 8.42496829371982 8.3946830267451 8.36290479541332 8.44909337349749 8.40021386568389 8.16539485669596 7.65186711242401 8.27115378173236 8.43081058438707 8.39447320195924 8.43364891047828 8.41758285436648 8.41463992079097 8.47297304658402 7.96225172992851 8.30478595339249 10.3053366078183 10.0243235390692 8.4798432232701 8.4467423023872 8.4523016183641 10.2805541309732 10.0078141922842 10.4312638137658 8.36243240163354 8.37583245542969 7.53158247243849 7.08020184261737 6.06846658113664 5.21582507563088 5.29951776791004 5.10513676351223 4.96546316388182 4.95536306832911 4.95744207882803 4.95744207882803 4.76634058043309 4.75624143065701 4.78560588546404 4.78560588546404 4.77269806834974 4.55093932855035 4.55090086425046 4.55085968267789 4.56167579047503 4.20176436974169 3.66189057947444 3.66189057947444 3.62758982918479 2.62695524224369 2.625014032795 2.62481243018006 2.62306208121541 2.62047835128151 2.62127647255785 2.63081524637643 2.64312412920469 2.68486701029983 3.64885059631152 2.69950341752398 2.666578237535 3.61494926737298 3.65764841867548 3.65348661906316 2.65034714903302 3.57181865441529 3.57510650564857 2.61326052221573 2.44807616813772 2.44807616813772 2.28864863040904 2.28867110076165 2.18022187690097 2.17739063263435 2.02745372994532 1.82242108474315 2.01923164785813 2.15338058355189 1.52248801414674 2.14517546323736 1.51828934172899 0.1823692938442 0.188169480408933 0.188169480408933 0.188418096219087 0 0 0.193694748118768 0 0 0 0 0 0 0 0 0 0 0 0 0 0 0 0 0 0 0 0 0 0 0 0 0 0 0 0 0 0 0 0 0 0 0 0 0 0 0 0 0 0 0 0 0 0 0 0 0 0 0 0 0 0 0 0 0 1.04769574675546 2.92434295997784 4.09652750576843 4.88380958517916 10.468379985083 17.8897271899497 17.8767851560265 16.9314438935155 19.4993870753799 18.3220214108505 14.1299219515425 12.0265317135272 10.0693619357403 12.0715473042908 17.9995430166571 22.0901294266149 21.489725073191 21.0462225390067 22.2762569809369 21.5903958715374 18.3227321867335 21.0771041675346 13.4463493193141 13.3996022065567 15.4182385690214 11.1409275301626 15.8320057352624 20.0331405639244 20.7537688630252 19.7534808596062 22.2578081505145 20.4984624960667 23.8267606754323 19.9543653345812 21.3560381011185 18.1381397056703 19.5401767102294 16.9262468144271 5.98296141001423 0 0 5.38002043535944 6.12777072778776 6.17522239704919 6.55521832646627 6.62648270463312 6.72099053996604 6.547958099729 6.64870467821495 6.84170677601947 7.16187467213553 9.62274659998526 11.7814157749993 13.7092415157407 15.6585506441404 16.6963454254255 22.8201830424449 23.8604220241568 18.3171920148925 20.0943673161626 15.9599396119809 15.0623951430576 16.1465483917652 16.0598104664358 14.7591959004978 15.8150762594861 15.9568730513153 23.0585847544429 22.9822668286529 22.8723112112584 23.295304955365 24.1430712219119 22.4168287570728 16.8968894307052 24.002218725803 24.4651196781312 24.8799882953655 15.6953939596567 18.0057557871992 19.3534183772944 25.1994414776674 25.2030054325778 24.7845248018983 24.212235374083 21.4099679901994 17.7227590777776 15.2820779295133 14.4159747773112 14.1435194082877 14.1916991558281 10.5940365885101 8.92421814536527 8.76611597551882 8.86710422099675 8.96082222598077 9.06523195434385 9.14323715102891 9.09950274259619 8.63312170834824 7.11601025959631 7.08817455866252 6.91549400109744 6.50094294762086 4.63369438055145 -9999 -9999 -9999 -9999 -9999 -9999 -9999 -9999 -9999 -9999 -9999 -9999 -9999 -9999 -9999 -9999 -9999 -9999 -9999 -9999 -9999 -9999 -9999 -9999 -9999 -9999 -9999 -9999 -9999 -9999 -9999 -9999 -9999 -9999 -9999 -9999 -9999 -9999 -9999 -9999 -9999 -9999 -9999 -9999 -9999 -9999 -9999 -9999 -9999 -9999 -9999 -9999 -9999 -9999 -9999 -9999 -9999 -9999 -9999 -9999 -9999 -9999 -9999 -9999 -9999 -9999 -9999 -9999 -9999 -9999 -9999 -9999 -9999 -9999 -9999 -9999
-9999 -9999 -9999 -9999 -9999 -9999 -9999 -9999 -9999 -9999 -9999 -9999 -9999 -9999 -9999 -9999 -9999 -9999 -9999 -9999 -9999 -9999 -9999 -9999 -9999 -9999 -9999 -9999 -9999 -9999 -9999 -9999 -9999 -9999 -9999 -9999 -9999 -9999 -9999 -9999 -9999 -9999 -9999 -9999 -9999 -9999 -9999 -9999 -9999 -9999 -9999 -9999 -9999 -9999 -9999 -9999 -9999 -9999 -9999 -9999 -9999 -9999 -9999 -9999 -9999 -9999 -9999 -9999 -9999 -9999 4.99933925562062 7.16465400634945 10.6235707935936 11.2468012292 11.3181639593884 23.2231138379355 9.77417541450326 7.43494989682693 5.62826556813384 5.6615577512466 5.59859991371078 7.45253237187638 10.8647553410664 10.867995583534 9.77730835512171 8.092010784196 7.45624691153936 6.24670566943716 4.63229043081242 3.37152061188855 3.35750936213054 2.08963985713796 1.76859833624744 1.49145600765674 1.05098662773626 1.49463400146024 1.77295382673685 1.96816372256174 3.37046934194548 3.95510057110863 3.97406161272639 4.33435541607313 4.3626027488054 4.38291279483619 4.40392881221214 4.65746879045908 5.82523692611578 5.63605234753203 6.49327288635009 7.54627595674495 7.84484383235813 7.74167910281709 7.60918487385296 7.4112059740685 6.78649215768121 7.21186735458086 6.81256664592783 6.80931041452373 6.80962242605922 6.21635953315866 6.27546165084442 6.90502487843301 7.24287806518016 5.36517406997862 5.01668631244158 4.79885689626448 4.88488835903698 4.88683967480482 5.02813508719177 6.11375626825858 5.18836376083876 7.40767962038404 6.66806186491172 6.55766628966769 4.68161915409394 4.43102028865109 4.1968757265823 7.46106433556896 7.93676400784424 7.65460937904379 7.50087169733492 7.83750407861708 8.17535733622434 8.17433221521839 6.15301953858605 4.12299996927946 4.35927775298242 4.62091588315136 4.94008712240511 6.57923753150284 7.30630673187286 7.91897553326047 7.90459414830779 6.72486733809231 5.19427004081292 5.11898204804592 6.72919031305304 6.75113648457068 7.46766709755817 8.424985125725 8.40744821282042 8.37862929543545 8.392224684158 8.40896150765852 8.32001966291662 8.25919871698636 8.25968375093054 8.17803058699295 8.25983537975861 8.34701403571838 8.40372844660462 8.43997585889199 8.4399838896799 8.46707381246172 8.37205014076321 8.34679934740757 8.38163464004221 8.32704901609057 8.29802422419346 8.16055959194271 7.64112009537444 8.21245631587834 8.24415752756265 8.04978126590189 8.05108862963529 8.05240208919089 8.08859167843744 7.71136329688651 5.13266620146954 4.95734128055111 6.96210430220771 7.99701249446359 9.00467472800204 10.3225434845885 10.6848947885356 10.7976780443554 10.8934173853665 10.9802119535278 10.977986589662 11.951167371606 12.781159929839 14.4904540162377 15.1577135649302 16.1244518781553 16.7470378312468 23.3988108112405 23.5459634200029 20.8924852785387 16.7000649625256 14.1152411153354 8.56395097680989 8.43246261816845 8.44328125651872 8.42777170407169 8.13506788448494 7.9942876967561 8.08504605781793 8.34192055620176 8.14820058587847 8.273086296828 8.50426738585832 8.49867788935311 8.49809157180766 9.56386039998201 8.24158339638213 7.54060268922223 8.26636337941537 8.34618220155151 8.00211149142097 8.00226885226951 8.47808086002395 10.3240102569529 8.2839364645655 8.30748735797338 8.31457350885255 8.03603545444303 7.44867496280868 6.98225797539074 5.93110917065934 5.22054661067811 5.20366725329957 5.29581929545745 5.22489173438393 5.07770213212856 5.07978994213417 4.95744207882803 4.94732668232322 4.78376354656129 4.78376354656129 4.78373243904611 4.78560588546404 4.78369977147221 4.55986458896627 4.53064624515259 4.54219960180389 4.54033437658098 4.20965195721216 4.20965195721216 3.64668773367909 3.64672513406513 2.62554325895045 2.62713220554441 3.65011586798652 3.64719638625957 3.64943767683445 3.65121406286924 4.21202755339437 4.20998719071355 3.68678117325192 4.20756036253384 4.20475627050719 4.17607760635789 4.17324676293612 4.17324676293612 4.13133528840756 4.13133528840756 4.13214245040542 3.57510650564857 2.55682221374951 2.61451583367947 2.44424134770077 2.37526006223835 2.28869011970771 2.36766878768424 2.36363492631261 2.52394998421149 2.02214871915562 2.01301999165308 3.42663809483328 2.45229836230492 2.14517452826475 2.002543978424 1.05365659174405 1.51662982843408 1.51667854363472 1.51480621172965 1.05476033007587 0.193925559542874 0 0 0 0 0 0 0 0 0 0 0 0 0 0 0 0 0 0 0 0 0 0 0 0 0 0 0 0 0 0 0 0 0 0 0 0 0 0 0 0 0 0 0 0 0 0 0 0 0 0 0 0 0 0 0 0 0 3.09409786578156 5.05046928462741 6.89862487900898 9.48847958547321 14.0342561415158 21.9963697973297 21.9766423249564 21.4426489580716 20.8655030639052 19.2633304709697 18.8129764578185 17.8759147772465 12.3495430472846 12.4103330704662 16.152118947036 22.6390371720459 22.6909355737615 22.8773529470538 20.3330248335751 22.4193233591527 17.435180447316 20.1568938904718 19.8660404119779 22.6647117539583 22.9791189790995 19.5792062036431 18.3200396916872 22.4761139943857 20.3895724222206 12.2754217191192 16.4154016210422 19.7165094921094 17.9352322877651 16.7426204710449 18.8996095318969 17.4285125748107 16.2080828589644 12.3840976591588 0 0 0 0.238445181536933 2.52636633077732 5.69121723510216 6.58499196972621 6.55513462668193 6.69957272761174 7.10471799081694 7.38658737293361 7.09913415494328 9.00387132415711 10.9433944185035 17.9023882134684 26.0618847295824 25.9823445044102 25.8505532066348 25.8591634788745 25.5356861537733 25.0561824818279 23.6657975269617 20.4030832997053 15.7231882017733 15.6796262363713 15.5045492294648 15.7302394027313 15.4497863197497 22.9269732755538 23.5805571109655 22.5130405539007 23.749739462896 23.8417483105909 21.5508507708022 19.9617597306777 17.7084401621558 16.8452994415926 17.747169247909 23.1995360833444 25.0637363290851 23.2879189970185 24.2501326976093 15.9308060174131 15.5249933381397 15.4774497297842 15.6194224115599 18.7297886181314 18.1298603708614 15.0391083910196 13.7179859326548 11.1839212216543 9.03433594848041 8.76738595906296 8.59107288003442 8.4965906744142 8.57965075464107 8.79033949821304 8.83704121747857 8.75461048069017 8.42980121628676 7.00154682034514 6.90543180073711 6.58173414652822 6.37860552280614 5.13314612064808 4.22001760623783 -9999 -9999 -9999 -9999 -9999 -9999 -9999 -9999 -9999 -9999 -9999 -9999 -9999 -9999 -9999 -9999 -9999 -9999 -9999 -9999 -9999 -9999 -9999 -9999 -9999 -9999 -9999 -9999 -9999 -9999 -9999 -9999 -9999 -9999 -9999 -9999 -9999 -9999 -9999 -9999 -9999 -9999 -9999 -9999 -9999 -9999 -9999 -9999 -9999 -9999 -9999 -9999 -9999 -9999 -9999 -9999 -9999 -9999 -9999 -9999 -9999 -9999 -9999 -9999 -9999 -9999 -9999 -9999 -9999 -9999 -9999 -9999 -9999 -9999 -9999 -9999
-9999 -9999 -9999 -9999 -9999 -9999 -9999 -9999 -9999 -9999 -9999 -9999 -9999 -9999 -9999 -9999 -9999 -9999 -9999 -9999 -9999 -9999 -9999 -9999 -9999 -9999 -9999 -9999 -9999 -9999 -9999 -9999 -9999 -9999 -9999 -9999 -9999 -9999 -9999 -9999 -9999 -9999 -9999 -9999 -9999 -9999 -9999 -9999 -9999 -9999 -9999 -9999 -9999 -9999 -9999 -9999 -9999 -9999 -9999 -9999 -9999 -9999 -9999 -9999 -9999 -9999 -9999 -9999 -9999 -9999 9.85131676265058 10.7625767943881 9.56475973148378 7.72064848835264 8.79154624969042 13.0945753194945 7.56651873335794 5.53972541277246 5.6503440544447 5.66176690744943 5.68584440493164 10.360586368319 12.1139772115795 11.232208793496 10.7309866366622 8.31580698848119 7.68596024995913 7.40098448900304 5.06399479079661 4.74799268943824 4.57239910599437 4.13230311651324 2.32845252719376 1.94767051622152 3.32576024369376 2.08390064920358 2.43716254255387 4.14672357691763 4.22115825679122 4.88470063790665 6.62259620294619 7.26637578363322 6.10094534240343 5.97416536419475 4.8231818505835 6.61134643761341 6.92957168103149 6.49829586975564 7.25709426475813 7.66378221652865 8.19849639078177 8.01759748003513 7.91079367136069 7.42106534063287 7.406943452621 7.65921810017027 7.44415256911315 7.44290143282039 7.65933359829327 7.81929440023854 7.50116720455771 7.29172352059933 7.57682766304165 7.28944320752547 5.31404971207723 5.27928537748856 4.96114492365351 4.8888789930722 5.24120037265594 6.04791990626836 6.0511710805854 7.38310409579086 7.5433989743104 7.6732141048695 7.48964674524974 7.17880970559593 6.91605247136624 7.80216609816421 8.15191555952468 8.02446070737633 7.52735132457346 7.25457484049687 8.33452150132936 7.50209189283692 4.12308974926828 4.45119406786676 4.62091588315136 5.67544937473864 6.90212672952501 7.30775836466206 7.60541813087994 7.93990150297365 7.96225202593346 6.73016696522152 5.15713391857022 5.12163470248178 6.11259411849794 7.46328564424877 7.84265985617104 8.15019413561988 8.39763950855958 8.38125473097735 8.40076385652718 8.4008387161559 8.36957138443068 8.33472678456597 8.20026342553616 8.13303485668005 8.26195712843564 8.3435077029325 8.37308585474209 8.45090832922416 8.45573184571906 8.48012728216833 8.43421955421014 8.43458542487951 8.50605598574951 8.43082080183836 8.35424637619563 8.00022759092496 7.81808222611019 8.23996775424474 8.07217217380308 7.72639143938611 7.82594481579243 7.97536315928121 7.43542033485662 7.18832061427959 4.95734128055111 5.10746027792993 7.52973950222746 7.82398369898911 8.01303237490969 9.64070080162429 10.8264181000961 11.0774304757751 11.0338632130016 11.0467662009218 11.0181118720784 11.9921718305121 13.3209227673772 14.7255325441944 14.88727241537 16.2571021436229 18.8283559948133 23.4541163633747 23.5900285346103 21.9021997478948 20.5337946650042 18.0246060379626 12.2494146518275 8.58051527774434 11.2415237197049 8.46776471644612 8.3182811350759 7.74465958827092 7.74045232918909 7.83712986673425 8.28830147721697 8.47142259523313 8.40575879157132 8.09134211295003 8.11770517482686 7.97421611195356 6.90950854869058 7.07154578752239 7.77122964300019 7.88292035863524 7.99577212524072 7.4491883560974 7.75768769577388 7.89617102495004 8.02967990918245 8.26430011499994 8.1408001007865 7.74797438693646 7.43123110181043 6.96425132231183 6.59283363463208 6.13728721749554 5.27884572041072 6.92393179189276 6.35760813991349 5.39056254924132 5.30007332464554 5.20711624872755 5.07978994213417 5.08951254199937 4.9574721779595 4.95744207882803 4.7935115299648 4.7935115299648 4.76634058043309 4.77670448267753 4.5528144792013 4.22048066025132 4.18642500850548 4.22101807760052 4.22101843306542 4.57519190570418 4.18476086835144 3.60974581168191 3.62028315317224 3.6545465182647 4.56577116795409 5.10586831618864 5.18243974622534 4.77518303449903 4.20899435696136 4.52954475835848 4.13696322243582 4.52516954581815 4.17324945881616 4.17324945881616 4.45321843607203 4.4532144379104 4.13615400804958 4.08628149833683 4.12859722286216 2.62717531279983 2.57099191065714 2.50662021042404 2.28530528814882 2.37155333736809 2.17132843261995 2.27421191996427 2.16460912211232 2.44771397340318 3.96660994197055 4.54111500406037 3.4168225606371 2.34515830170838 1.80544334396322 1.99875423952395 3.93547771293373 3.45955535023332 1.79922569538435 1.51480621172965 0.193925559542874 0 0 0 0 0 0 0 0 0 0 0 0 0 0 0 0 0 0 0 0 0 0 0 0 0 0 0 0 0 0 0 0 0 0 0 0 0 0 0 0 0 0 0 0 0 0 0 0 0 0 0 0 0 0 0.0385865384547387 0.0494191276509245 3.09274753713971 6.90467599756781 16.4176088093686 17.6353656205989 17.7723968726704 22.325241964937 21.9478361530876 21.2704470541828 20.7983870239213 20.6764413754824 23.0537628433802 22.4875852267213 18.0897517740952 17.4012843361356 14.1515699184393 17.0551405846871 17.9960977832798 17.6996216882702 18.1701049109473 22.4331374940054 17.2007384739379 18.5605447214695 20.153266574632 22.7023623868331 21.144114876565 20.4727819949342 23.1813988675851 21.3294085164755 22.9921135109361 21.1606137469343 17.3417387056267 15.8381666570496 16.6792275446306 16.3880307457672 15.9637487556998 15.5847421954558 21.1053281125249 4.36942193433756 0 0 0 0 1.16017228734239 5.63213827462812 6.41729271659001 8.3840088021193 8.83773327985181 11.0080741343496 11.329669804592 17.1393690857239 27.5094909394027 24.436300193136 22.9943596897401 22.1911015328604 22.938730941981 23.64711499985 24.9409487020799 25.6213752118768 24.0158604704972 23.8168597266062 23.6291941494568 19.7497635389803 19.4191836596999 17.4175121119326 15.5271539017169 18.1089779511761 20.5853052019808 21.7301688911942 22.8947395016408 21.9453391435098 19.400232906257 16.1896461990765 15.7490047071109 13.3051000313362 12.9474959757268 13.2218625843339 15.8005540787243 15.6538428436952 15.0771572996386 15.2900670272395 13.1559249708316 12.3895698095309 12.2900924923775 12.2569599065611 14.1473390281348 17.1705395376828 16.2544149134643 13.9086241062729 11.4012017287609 10.1522708242022 10.3926221189904 8.42642958674993 7.70948491246323 7.56281406826352 7.85404447992867 8.05694375849895 6.65816205111288 6.73581965911085 6.88147901625463 6.6122526792238 5.66322963410417 4.66988109243111 4.56706754722889 -9999 -9999 -9999 -9999 -9999 -9999 -9999 -9999 -9999 -9999 -9999 -9999 -9999 -9999 -9999 -9999 -9999 -9999 -9999 -9999 -9999 -9999 -9999 -9999 -9999 -9999 -9999 -9999 -9999 -9999 -9999 -9999 -9999 -9999 -9999 -9999 -9999 -9999 -9999 -9999 -9999 -9999 -9999 -9999 -9999 -9999 -9999 -9999 -9999 -9999 -9999 -9999 -9999 -9999 -9999 -9999 -9999 -9999 -9999 -9999 -9999 -9999 -9999 -9999 -9999 -9999 -9999 -9999 -9999 -9999 -9999 -9999 -9999 -9999 -9999 -9999 -9999
-9999 -9999 -9999 -9999 -9999 -9999 -9999 -9999 -9999 -9999 -9999 -9999 -9999 -9999 -9999 -9999 -9999 -9999 -9999 -9999 -9999 -9999 -9999 -9999 -9999 -9999 -9999 -9999 -9999 -9999 -9999 -9999 -9999 -9999 -9999 -9999 -9999 -9999 -9999 -9999 -9999 -9999 -9999 -9999 -9999 -9999 -9999 -9999 -9999 -9999 -9999 -9999 -9999 -9999 -9999 -9999 -9999 -9999 -9999 -9999 -9999 -9999 -9999 -9999 -9999 -9999 -9999 -9999 -9999 6.97475519603012 7.56466979565988 10.3720443212837 9.85156981323061 7.27010336122976 6.43889942465218 6.95245639294643 6.88162872253252 6.43213290265846 5.6686030262474 5.72017158742096 5.74120625313022 7.92301296926506 10.810076725346 10.8154500989127 10.6650386489309 10.0771583299615 8.00490890316843 7.60871594165625 7.33776754322569 6.20902410564869 4.86779363050087 4.65811586523483 3.78593972102247 3.25526316966771 4.33693169588149 4.66083700833354 4.84833039067477 4.59507026343241 4.72862750782713 7.38231894498801 7.4403316225435 7.84733876127102 7.65813591203502 7.34785512911504 7.01922588097493 7.4750290548403 7.71868925638264 7.55247436991571 7.57676022008039 7.5759360301095 8.07315541067395 8.26614129790308 8.10552386277305 7.82712562758653 7.80619370881865 7.91651938629265 7.80537503364171 7.83777750921111 7.96233247717882 7.82476657580606 7.52668250267823 7.53474766011517 7.97727908223542 7.72010322778453 6.8620836720951 5.35055631115139 5.19331709170111 5.03528760455424 6.81635142798058 5.19738384734515 7.13308028026985 7.3621112554365 7.99020505412773 8.09496982658015 8.02199790994469 8.1180421416602 7.93767284403876 8.04538710972297 8.28340597061744 8.23224033993573 7.77286831192975 7.29509228718707 7.71456362838852 7.37531822875805 4.21487065019757 4.12308974926828 5.47070690816448 6.35824998163416 6.34799867950709 6.49379748233124 7.61029961365085 8.05677583872475 7.96577285913624 7.47292378844136 6.04223235699089 6.12856928455078 7.49735907742904 7.96605846126086 8.21554760089884 8.39784396675888 8.40986249110808 8.40444282194508 8.4102592638415 8.4152472689715 8.40239013952728 8.32523399880242 8.1553243071995 8.1899454315458 8.30221265448251 8.28081427839142 8.40533283670783 8.46546188630376 8.47851018047977 8.48311510354769 8.48824928984958 8.46432596214123 8.48858288932299 8.47733520246618 8.42836228048386 8.24033140357939 7.65433305994248 7.88809540891177 7.96494504629706 8.04529841254018 7.88324419777657 8.05438085257544 7.78724265852593 7.00060715966294 5.88798739994137 6.0624850302643 6.12276922012955 7.2312635019645 8.12307106889723 10.3757235349905 10.92816436711 11.0674982574528 11.0881836128846 12.4747327127293 13.034595160763 12.4648831993542 13.0999047256925 12.9948307993157 12.3781841889245 10.6330028491051 12.3475387159546 23.5956461239059 24.6834541875172 23.428998095196 23.1528852917266 21.3309217720508 13.1684360997067 8.14959831611388 8.25529122942892 8.15128254226733 8.18295301556928 7.46574460681487 6.67829491621362 8.07384100309882 8.10659725484575 8.17674515486475 7.32625513666028 6.16046693068258 6.13715829994426 6.66447395759692 6.90978963368191 7.29320361467675 6.71649172711155 6.81554542924881 7.7884210622411 7.36033360279462 7.16017399293251 7.62072237868578 7.8435919765189 7.8693907159979 7.5556778612265 7.45940606043705 7.62018739902802 7.8406459843421 7.94494195239257 7.69773451025394 7.26477604111912 6.9613421942319 7.36732075848503 7.37068518315374 7.01400336190733 5.43221822836041 5.30007332464554 5.20367439103126 5.08688627761066 4.96538601880809 4.80394078975776 4.77492641809149 4.77489349893314 4.77539343992674 4.55008017615802 4.51620687343263 4.51620687343263 4.7679362091929 4.95217248220355 5.08558826477991 4.94741362323532 4.1888648514256 4.1486481431138 4.51087402751333 5.17546859583277 5.17050453673598 4.52942455301906 4.52942455301906 4.71341980986931 4.49651192401821 4.4573974178087 4.52485272555235 4.70819904811283 4.70819904811283 4.49212889454437 4.13615800621121 4.45271400637873 4.13275935023366 4.13275935023366 4.08275711318331 3.52091710110138 3.51969153523396 2.51102781940294 3.45157447438144 2.52232471540106 3.44479790282577 2.33335183124767 2.44554167316692 2.44945653067055 3.90713433538817 3.42199861880882 2.44747677320213 3.95157012348184 4.47259568117872 5.00700556632081 4.26223423337524 2.13173333513095 1.99481294908306 1.05476033007587 0 0 0 0 0 0 0 0 0 0 0 0 0 0 0 0 0 0 0 0 0 0 0 0 0 0 0 0 0 0 0 0 0 0 0 0 0 0 0 0 0 0 0 0 0 0 0 0 0 0 0 0.999640477482377 0.999640477482377 1.00471843374314 1.00471843374314 1.5353397945684 3.40382741160487 5.0017999900483 10.55329527243 17.6420251524452 22.1302604771745 22.1406970000402 21.9927940628055 21.5802820509527 20.8122023423969 20.3755894563496 21.032209419671 22.8801885657058 17.7907306081234 18.1053388510455 16.1069411987659 18.2112376681211 18.0855924900796 17.8047827979057 17.5845426505384 22.8376174248818 17.9362354741284 18.9628844360332 18.9599314485357 22.4909933221072 17.3878100585671 22.6919146723451 22.0736117830301 19.1787337388639 18.564026060184 21.1912124958834 17.7947745950439 15.8692129335098 16.4336265927735 15.5028602388301 15.4371947858578 19.8504970579988 19.9957802186347 0 0 0 0 0 7.20004708578441 9.84474817462085 17.4656996730787 25.9782551397696 24.0911384585978 20.8898476402434 20.7465840622199 22.460067740483 21.6615530176545 22.3368730233929 22.4926890833538 24.4727928775502 24.0941352535341 24.3024850086198 23.8375615509413 25.1754635461462 23.869484847285 23.8171391790302 21.7002770221984 20.0248366526344 19.7505612300811 18.435975958608 13.4342823002691 13.1946472800597 13.3722963219957 15.229786261625 15.5109749335028 17.2493729098464 17.9254422464953 15.8448030253424 14.7335834543744 10.8112666841912 9.6616444655602 9.59499337616401 9.46077084833654 10.0904018479354 10.4404441386064 10.2830486656482 10.1278150970254 9.94641615189951 9.87706334197295 9.44580765255142 9.47317542421534 13.5497651020519 15.9235376442252 16.9190003721884 14.60533309304 10.936948224449 10.7148140617453 9.40171908684716 7.64980610829811 5.95104386284171 6.04810516143796 6.26829007875565 6.51500132689293 6.57012145196166 6.32014313513307 6.01812908887137 4.75082022910786 4.9414550288289 4.57300224544386 3.13733884908185 -9999 -9999 -9999 -9999 -9999 -9999 -9999 -9999 -9999 -9999 -9999 -9999 -9999 -9999 -9999 -9999 -9999 -9999 -9999 -9999 -9999 -9999 -9999 -9999 -9999 -9999 -9999 -9999 -9999 -9999 -9999 -9999 -9999 -9999 -9999 -9999 -9999 -9999 -9999 -9999 -9999 -9999 -9999 -9999 -9999 -9999 -9999 -9999 -9999 -9999 -9999 -9999 -9999 -9999 -9999 -9999 -9999 -9999 -9999 -9999 -9999 -9999 -9999 -9999 -9999 -9999 -9999 -9999 -9999 -9999 -9999 -9999 -9999 -9999 -9999 -9999
-9999 -9999 -9999 -9999 -9999 -9999 -9999 -9999 -9999 -9999 -9999 -9999 -9999 -9999 -9999 -9999 -9999 -9999 -9999 -9999 -9999 -9999 -9999 -9999 -9999 -9999 -9999 -9999 -9999 -9999 -9999 -9999 -9999 -9999 -9999 -9999 -9999 -9999 -9999 -9999 -9999 -9999 -9999 -9999 -9999 -9999 -9999 -9999 -9999 -9999 -9999 -9999 -9999 -9999 -9999 -9999 -9999 -9999 -9999 -9999 -9999 -9999 -9999 -9999 -9999 -9999 -9999 -9999 -9999 -9999 -9999 -9999 9.77534783846546 8.52908830267891 7.70698471312623 7.74742587236256 7.59837032343786 7.12131003351703 5.75703895774388 5.77706117054329 7.20191278781595 7.54016760689193 10.8942883192599 12.7362101120376 11.8676594955446 10.4171289564122 13.828720041646 7.864272686349 9.680119132166 7.94255111042136 7.20573044201317 4.89696096510348 4.38458468565911 4.12017404830514 4.51014268313151 6.54309500357625 8.69664391333175 10.3378849106457 6.99202180119097 11.492660303405 9.66662963489264 9.78357267513337 11.5018384755557 8.04324782689665 7.75999778551193 7.85778455579198 8.06012600898472 7.87963476469275 7.75273680319786 7.40810964251057 7.77968937292583 8.23399485724551 8.10833945633999 8.05015120826436 8.05524945478386 7.85721243394102 7.8494469796989 7.9820099985217 7.83594800363413 7.70313251674353 7.52234840320522 7.88341956319602 7.98924345574559 7.55796543598199 7.30556268928417 6.31230952187485 5.32263298698733 5.15442545772336 5.24722032480627 5.09382407006099 7.12995001996561 7.58226914296731 8.08895598046561 8.28166214793291 8.2775959836507 8.33973768008678 8.17294875440593 8.28565632186065 8.4666114375372 8.35386950889908 8.24551035738556 7.79759169788986 7.42428279812631 6.64444535898713 4.22381028047799 3.65378571234724 4.44745985090844 4.69451724551173 4.87577500885694 5.02993333653235 7.18404727717165 7.68909191526876 7.68633845412238 7.49455996718986 6.07569111750492 6.7902664355434 7.86986820093984 8.08964582204804 8.39244281971729 10.5895894877133 10.626634845225 8.41610631399312 8.42639680743129 8.40326375544247 8.38099020459534 8.30407619332816 8.19848690565669 8.23423358561191 8.37074575404871 8.34628574408524 8.43560962742823 8.48273736012385 8.49316284104251 8.49430269390243 8.50409554412688 8.46565419453794 8.44144170087988 8.43963485899294 8.45307438183364 8.16105084163487 7.95109188335585 7.41526960976097 7.5142706453216 7.59271521855946 7.59277858783508 7.76980670979762 8.05164565247983 7.23647756373878 6.97753738459064 6.68569719231295 5.98247859030477 7.21848550085573 8.06266935756208 9.18329219499323 9.10579236971896 10.4197365652219 11.2805791329992 13.0705119098152 13.2135259130648 10.8324921698639 10.9295132762344 10.9191044836545 10.7451951904052 10.6509780642368 12.8559196623035 23.4474430426323 24.2108941117458 23.4659793919347 21.6953269355227 15.5145877827541 13.0651654610532 8.23436703635458 7.12202758139715 7.58695879036058 7.6835455430457 7.22255421761456 6.40147106696479 6.99337846755193 7.25284822840718 5.30218147574593 5.06188862615354 5.91804554582507 7.23834418912916 7.82542074684601 7.82558344942022 7.56794814681427 7.0056732530092 6.59329810933417 7.3660186451738 7.17060289215409 6.93459254492555 7.49164615721143 7.86890501057112 8.06500730262161 7.80026634222189 7.66004528810865 7.73843774227634 8.07523177325098 8.02563958090989 7.42625527772307 7.25396839346429 7.57800834010088 7.78478251101852 7.62331389865592 7.3724562132568 6.96743762513796 6.93234961027993 6.88160460373052 5.29429116697364 5.08066161958442 4.96280857211188 4.77304851408755 4.95965113943043 4.95965113943043 4.77070600141936 4.76795376859805 4.79305882805148 4.76440976787332 4.94741620936824 5.2687164442457 5.17817902499621 4.72637738066604 4.36756816589584 4.42304148109319 4.46802022375618 4.50053873831844 4.71734441929246 4.71228014383027 4.67184648139911 4.71228014383027 4.71228014383027 4.74091546025393 4.7081956895755 4.7081956895755 4.70687535755681 4.71095959236632 4.45271400637873 4.48670371504048 4.44711762627753 4.44293143700833 4.08297960339617 4.07463743721623 4.37853579063482 4.01373647953487 3.51805635845048 3.9363863178898 3.99291100483029 3.43851362539942 2.44770006409803 2.45078037356464 3.90035979999379 4.49366327273796 6.04547414978797 7.73217294162659 7.19787720486588 4.78034542040433 3.87031779862071 1.802435563243 0.193925559542874 0.194147992809039 0.194147992809039 1.05476033007587 0.188888637806819 0 0.188418096219087 0 0 0 0 0 0 0 0 0 0 0 0 0 0 0 0 0 0 0 0 0 0 0 0 0 0 0 0 0 0 0 0 0 0 0 0 0 0 0 0 0 0 0 0.0035080155048063 0.994569738331037 0.999640477482377 1.51587882001768 1.51587882001768 1.5353397945684 2.87044710953905 3.61504977571587 4.41726564262168 5.14540097467988 9.84666825378454 17.5757369686239 22.238737336589 20.3481213415442 19.8098421610347 19.4867058098747 19.1121432870155 18.931367231078 21.0188045263997 21.8020251807102 21.1580539653383 18.0793101769492 17.9013160036525 18.8477103257826 19.8751118322308 22.9390631647998 22.5505468265501 20.1335377766849 18.663516614688 20.3210790611289 22.8507294743107 22.2079721244921 21.6654323805508 14.8825224525484 15.8710320279636 14.7554743326632 14.5744737305195 15.6580086706524 13.3154613444973 14.6537954937173 18.8806669186503 18.1368519800788 20.5175212729029 13.8247705998961 0 0 0 0 12.8472520125553 11.5939035313509 19.3133002029145 23.9670480704446 20.9842676849637 19.98603999194 21.0971900409478 15.7247249364221 24.7887262774917 25.108120406719 28.0086934209314 27.0051084763079 26.6391378099595 25.5032980251586 25.239442432249 24.8052626191111 24.58931660467 25.1645061713268 23.6685692659893 21.2624752064541 18.9129288269039 17.708194526396 16.8979894572892 14.207867596871 11.1066684841591 10.5580669419612 10.5972639594258 11.7259347182756 14.0743443747353 17.3577646578739 17.7864909209633 14.8153011684759 10.8424790589673 9.20421086462893 9.07252847753432 9.36285090028298 8.65396869692086 6.48405856674772 6.02125706077214 6.00157903554093 6.11359891001885 6.43539824215216 7.99823249248291 10.2688607733378 12.0450203109122 10.5495002562295 9.31066321454873 7.82410259013487 9.29280358806429 10.6583361761158 10.4575946905815 7.88539526269738 5.89799467609043 5.90555195287458 5.91879992442875 6.31870484731159 6.47924998229809 6.38871569989195 5.77573869464118 4.10993899464569 4.07607336020709 3.72679877664099 -9999 -9999 -9999 -9999 -9999 -9999 -9999 -9999 -9999 -9999 -9999 -9999 -9999 -9999 -9999 -9999 -9999 -9999 -9999 -9999 -9999 -9999 -9999 -9999 -9999 -9999 -9999 -9999 -9999 -9999 -9999 -9999 -9999 -9999 -9999 -9999 -9999 -9999 -9999 -9999 -9999 -9999 -9999 -9999 -9999 -9999 -9999 -9999 -9999 -9999 -9999 -9999 -9999 -9999 -9999 -9999 -9999 -9999 -9999 -9999 -9999 -9999 -9999 -9999 -9999 -9999 -9999 -9999 -9999 -9999 -9999 -9999 -9999 -9999 -9999 -9999 -9999
-9999 -9999 -9999 -9999 -9999 -9999 -9999 -9999 -9999 -9999 -9999 -9999 -9999 -9999 -9999 -9999 -9999 -9999 -9999 -9999 -9999 -9999 -9999 -9999 -9999 -9999 -9999 -9999 -9999 -9999 -9999 -9999 -9999 -9999 -9999 -9999 -9999 -9999 -9999 -9999 -9999 -9999 -9999 -9999 -9999 -9999 -9999 -9999 -9999 -9999 -9999 -9999 -9999 -9999 -9999 -9999 -9999 -9999 -9999 -9999 -9999 -9999 -9999 -9999 -9999 -9999 -9999 -9999 -9999 -9999 -9999 -9999 -9999 10.1805323565758 10.1010354600084 9.36892918887943 8.21661116606982 7.76705825568278 5.78612114906411 5.78612114906411 5.78008434659283 7.55082934439617 10.80758467722 14.5807241114625 11.0279691032713 10.2470228750098 11.6200976649205 8.11187840418604 11.9364488810202 8.79389264058687 7.04391970512723 5.22982255886805 4.94854866641921 4.79740216823329 5.21314811506448 11.1436640145494 11.492665223973 11.9507805836586 10.8945001915617 12.3196964997002 11.8104381295108 12.4159971004351 12.633303014651 11.5852369478587 11.0200065958405 9.72229506158484 8.07465501373218 8.09500958425967 7.83103671241825 7.6508949386054 7.82879674688265 8.11219578803501 8.0501554185587 8.04187143354465 7.96360974150706 8.04746528304371 7.95081185631025 7.97515977089255 8.07100729552396 7.85515245062475 7.53528201908466 7.88995496172055 7.76218682197039 6.93907266927622 7.564660496626 7.27715612968978 5.40966744931103 6.30523796265451 6.8444711790986 5.20279089701445 7.12669816224774 7.73098031720656 8.25979594788135 8.35054990587041 8.33572910107874 8.38517749593835 8.26845039366151 8.42694169563821 8.51834981102248 8.42339385510438 8.27801517148159 7.86276739601891 7.79514209963534 7.10236772783021 4.54322352666614 4.22381028047799 4.20319674512622 4.88561106658903 4.88554900557128 5.13667296059593 7.191514376654 7.20921889827891 7.26402961398142 7.50806437611021 5.26488151424255 6.87647061577964 7.75566409936553 7.69984097606243 8.33041895246031 8.37023486185768 9.46217067638605 8.34299107863114 8.42246359019683 8.43683483207529 8.31164886117773 8.26067381741864 8.13373377200198 8.31423294180511 8.45986523837422 8.42570773188589 8.4923531751576 8.49981672701941 8.50931700626552 8.51919334763935 8.51466011230164 8.51646534521757 8.5277731685412 8.53476357146796 8.66651812242621 8.41914138895204 8.30066400316096 7.87259115868697 7.20852867534604 6.8527518487786 6.82392524232758 7.37986760628716 8.00807465339108 7.77307192043077 7.50984567638138 6.96214477229444 7.06114262103954 7.44044639698841 7.89965329556435 8.27307612927805 7.80538762201913 7.95603011043772 10.8284163646345 12.0998463943788 12.8135568646834 10.6351121407562 10.7428041498641 10.6117437064573 10.8596190855168 10.6546015360726 10.4413870586744 13.1189214563098 18.6930770976006 14.9248127272203 12.5262442829727 7.51017875966055 9.88810407980982 7.73708192676646 6.16775276220276 6.52530684822146 6.47694625065802 6.40072205805969 6.11048145878262 6.81266105986939 5.05474319764343 4.95355440560459 6.46375496349081 8.02651507929443 8.32064319558533 8.45277493109249 8.26933530764431 7.70152598082638 7.57884322279703 8.20900881382334 7.97635812380576 7.17514593752156 7.25347547658162 7.83929856653243 8.09735699596041 9.26420592666926 7.98737299502593 7.79917555880603 7.88704002729538 7.52551231939834 7.35997805633002 7.6947355732364 7.88946785428452 7.91245521139596 7.00354653884236 7.33840493830273 7.33829915339241 7.34195320772735 7.56456530285309 6.30645456910305 5.28551288385198 5.28551288385198 5.19338333857464 4.93051280901483 5.18457228535869 5.27233113741887 5.26632511572085 5.33319225942892 5.08380074316109 5.05967031543126 6.37890292469532 6.97819376948955 7.31486964319811 4.87408754231883 4.42049158883665 4.68589486741461 4.68157746889957 4.62975294106356 4.6249392580275 4.67184484213345 4.82534446488221 4.82534909774478 4.78052179645207 4.67184484213345 4.7081893659886 4.86243897905566 4.86446095523968 4.70536509912289 4.89307620621917 4.88638285916486 4.69942989502785 4.69503380691412 4.65466322152011 4.43628096875573 4.38455439802326 4.37850116392609 4.31695663283868 4.60314492160937 4.87305493359206 4.33571136080203 3.91975331370432 4.69376692344463 4.69376692344463 7.52470631451356 7.80052524121754 8.03299247704641 7.68232519978435 6.53573406945551 3.40596938250421 1.99481294908306 1.99481294908306 1.99073207622909 2.13173333513095 2.13173333513095 1.51676465775314 1.05449694532415 1.51676465775314 0 0 0 0 0 0 0 0 0 0 0 0 0 0 0 0 0 0 0 0 0 0 0 0 0 0 0 0 0 0 0 0 0 0 0 0 0 0 0 0 0 0 0.0035080155048063 0.994290338251885 1.51077307056373 1.51343796300604 1.83090022337357 1.86131857402658 2.07400426303278 2.87527565618072 3.61408217375425 4.41815853468605 10.0219758546816 17.6373842411008 17.603723623203 22.1665289880731 21.0871843180151 21.6500591212313 21.8183143418393 20.4021352352792 19.9178082057114 19.7279595156301 21.6616456417112 20.9950823262189 18.0891765617841 17.9938286639567 23.1722728975938 21.7852151867236 21.3213689731475 23.0707709138411 22.3755726039956 21.1898323330088 17.1623652061651 19.8621062761773 21.4507613468451 18.3283695763777 16.259904201094 17.1976903059057 17.8977433534335 16.2090081287097 15.8664576622473 17.8430370853261 18.7292902167863 22.0553030729772 24.8147198789129 18.8020851284194 0 0 0 0 0 12.5931572904326 25.7746065481454 23.6553004190578 23.5679231704955 22.9819202568862 25.6762070953572 25.4141936983983 22.8822923157585 24.4924365214655 27.1012888488456 27.7761253621443 27.4199613656109 26.8780344047605 26.4481079785427 25.9545147790352 25.6845396460785 25.2369358518937 23.3832283153148 23.2728545967275 21.3098156571247 16.9050103022288 16.0135559125677 14.5859268968172 12.4961187851288 11.2507232408894 11.3139033086879 11.2095577427482 10.3319720727419 10.8164077675712 11.6000846624059 17.0090804601776 17.6433522599056 13.8954634043037 16.8235387714214 17.4674998050633 15.9228097010021 12.234186337857 6.23140301183305 5.23397113275833 4.43802324701797 5.65301349402083 5.83972994168621 5.56655250191066 9.93680648460946 6.54421236105882 7.35518138168842 5.71256363829548 4.14540203171375 4.86738026844522 7.15910922511256 9.87513087342854 7.99816893692375 6.20486868119937 5.99818263275362 6.00345761953168 6.3063149144731 6.32274193661085 6.54469256728745 6.35146606116734 4.65205388308874 3.81672765523453 -9999 -9999 -9999 -9999 -9999 -9999 -9999 -9999 -9999 -9999 -9999 -9999 -9999 -9999 -9999 -9999 -9999 -9999 -9999 -9999 -9999 -9999 -9999 -9999 -9999 -9999 -9999 -9999 -9999 -9999 -9999 -9999 -9999 -9999 -9999 -9999 -9999 -9999 -9999 -9999 -9999 -9999 -9999 -9999 -9999 -9999 -9999 -9999 -9999 -9999 -9999 -9999 -9999 -9999 -9999 -9999 -9999 -9999 -9999 -9999 -9999 -9999 -9999 -9999 -9999 -9999 -9999 -9999 -9999 -9999 -9999 -9999 -9999 -9999 -9999 -9999 -9999 -9999
-9999 -9999 -9999 -9999 -9999 -9999 -9999 -9999 -9999 -9999 -9999 -9999 -9999 -9999 -9999 -9999 -9999 -9999 -9999 -9999 -9999 -9999 -9999 -9999 -9999 -9999 -9999 -9999 -9999 -9999 -9999 -9999 -9999 -9999 -9999 -9999 -9999 -9999 -9999 -9999 -9999 -9999 -9999 -9999 -9999 -9999 -9999 -9999 -9999 -9999 -9999 -9999 -9999 -9999 -9999 -9999 -9999 -9999 -9999 -9999 -9999 -9999 -9999 -9999 -9999 -9999 -9999 -9999 -9999 -9999 -9999 -9999 -9999 10.828384322472 10.854822631243 10.8430493429563 10.0389341466513 8.26098363768068 7.56164245543536 6.6404224941405 5.78465418416771 6.66112367711979 10.7935090351398 12.7441977961354 12.312356337641 10.440162985588 8.1057329134841 7.58517012364275 12.1822769830201 6.88715622270982 5.38234950658697 5.05943514505167 5.03005425043097 4.94610336883461 7.29510693175384 11.0707478220607 11.8940354390997 13.945315007623 12.3013977866579 13.6325611850806 12.5484162686964 17.0519480069131 17.4893105996141 15.1144546813927 14.6250719847453 13.1710996607952 10.9746106503285 8.03037261132198 8.04353465187386 7.82604954936952 7.97428242116918 8.13345946416822 8.12214792333176 7.96348181308978 7.87402630454084 7.98433339138467 7.99673091041952 7.98930221692936 7.88059363713657 7.88296964294818 7.54033923505059 7.98940226463696 7.30530442278816 6.36347236903888 7.74953678108051 7.56445527035076 7.27450649514882 7.27683122170058 7.50469056628736 6.78675770621738 7.15776154022107 8.03518267500981 8.41581867712712 8.41453790759481 8.42397689711629 8.4784284539311 8.40912320105766 8.40257771598585 8.48401188239624 8.37833661619323 8.21052419055236 8.13219583198876 8.00494461019398 6.90649630780563 4.32984607761524 4.54062240940986 4.45683261680097 4.96616275531519 4.88336183945986 5.25287361202315 6.8645820276258 6.2850240106007 7.53998946754194 7.25721069533338 5.39952140142216 7.24270048769443 6.85735726649642 8.29413508424209 8.41187932558621 8.4091150673758 8.22898232681166 8.29559841443422 8.41103388441601 8.40384550481913 8.31614921835504 8.20897230468074 8.28158006231127 8.33770005610206 8.45876569010058 8.46378510602556 8.48834123984077 8.52358548687943 8.52358548687943 9.4932824742425 9.50587530522598 11.2629867122901 10.0964971793841 9.51190387469391 10.0906874500404 8.42160716817563 8.31421128362129 8.19206278806548 8.29283972135869 8.10448235300751 7.68488333927025 7.02563576172538 6.62295725560809 6.65377416065726 6.6929890963681 6.48801826459779 7.29701172337208 7.62330475949995 7.4388348472293 7.84564457067959 7.53916358236245 8.05002049362704 10.4433997213028 11.2659277541765 11.0081606738988 10.4032486919395 9.77136900159097 10.1414161317319 10.5813196909563 10.4299298487141 7.95607501274198 5.48275890799897 6.93267012062174 6.87277988226337 6.28322990670954 4.75814118989012 4.72763775704922 4.78207583203631 5.26681225558511 5.2044046383725 4.82184249556205 5.71458377854892 6.01827800990743 5.67615951916828 4.58607888338637 6.45693342090611 7.20815156813918 7.96638745015925 11.4400588894542 11.0018760954014 8.30892957233381 8.16277932224617 7.85251926170177 9.45379853253862 8.32934710789474 8.22500435262739 7.41225482526805 9.89479233019722 8.30722068053218 8.12207273400274 7.99062970304466 7.56587512692536 7.22278453551358 7.17997505404707 7.35976727547641 7.4851831686759 7.88261178135001 7.56659978824673 7.56178972568093 7.58347298720143 7.62012229979034 7.33861022351814 6.91198038517924 6.32344869231833 5.4027549969401 7.25964739380043 7.29398980180202 5.35807699809543 4.9269568042058 4.92259894493581 4.92259894493581 4.8877610842837 4.75610586717119 4.90872237578504 5.23179048505024 5.04026038780137 4.87237420136732 4.63419877512621 4.63307264767526 4.72684973292175 4.78051890800012 4.6234325975114 4.62343243102607 4.77251661422925 4.77252022982757 4.77251661422925 4.7784433471535 4.82353195766857 4.8624297298514 4.86035118776313 5.01000657719052 5.20838179649456 6.87260841209765 5.22219672716104 4.88636923416912 4.84699489901815 4.83983551834465 4.8323415944185 4.82448931071596 4.37850116392609 4.61940285513886 4.61140759668608 6.18506940562615 6.1065847608073 4.53776905252039 4.81034895274589 7.44616548173147 7.793887652011 9.36923733808553 8.88978507047136 8.83648900317788 6.52972215777675 4.27236084049098 3.93543390696798 4.26218069322032 6.5140265033156 4.2583036232418 4.49292399818995 2.5381903704034 2.13173333513095 1.80547872143661 0.183143883507764 0 0 0 0 0 0 0 0 0 0 0 0 0 0 0 0 0 0 0 0 0 0 0 0 0 0 0 0 0 0 0 0 0 0 0 0 0 0 0 0 0 0.0156461052319108 0.994290338251885 1.51325365193297 2.04464717759244 1.83171865158108 2.04411895084215 1.87375620304157 2.09679555091547 3.0947966976004 3.76591348560325 5.23153853526651 5.47386840658102 12.440648192893 21.885204196635 24.4124940293271 22.9881016628544 20.6343030205022 19.8058322523651 19.5684332424263 20.9411446464065 21.8881543977357 17.9646295427598 17.947832385231 17.9219759186691 23.2620152969437 22.9585433285613 18.7747364653795 22.7317344500391 23.0085176902799 19.6906758039916 22.2123773467291 18.1415907030533 19.5762200966807 17.3644738624812 18.0868963837091 21.645470605594 21.6909631817894 19.6188614647118 21.3320896957289 20.7228310971548 21.5641507260951 21.9306571685447 23.9314235814016 12.627057394919 0 0 0 0 14.8109617877222 24.5496069949568 24.6172528966849 23.4944625098304 26.6287227081047 26.9875174604953 27.1545251268368 26.2154654606927 27.5821362565953 27.2324983701817 27.7756598552045 26.7027894969269 26.8749377789836 24.4176669775675 21.8895245657742 23.5425627113615 20.9873532153165 22.9858831558004 22.3546972014614 19.7236606031715 17.3934902048951 17.0250150265814 15.3323574852547 14.382550805706 13.5709064214914 13.6675382162333 13.7549443745715 12.5842704998154 11.2940047584349 10.3712910904311 10.8822551731021 11.6168271080509 13.1914787611957 15.0941418405747 16.0543546148738 11.4264224099373 10.7764108088908 6.3324157399757 5.66615805034911 5.11221513207268 3.884228766625 3.70941041224034 3.67711585599505 3.59616367808478 3.57081142813514 5.07756246860025 4.32495611428088 3.79810164098677 3.17114503562982 3.32828982830301 4.15856562418349 5.93881982464131 7.84536789512805 7.93972643741011 6.38100337383384 6.3371355143122 6.42856188751345 6.39477482322885 6.22747906268574 4.33696622178421 3.68146855380904 2.07165271901566 -9999 -9999 -9999 -9999 -9999 -9999 -9999 -9999 -9999 -9999 -9999 -9999 -9999 -9999 -9999 -9999 -9999 -9999 -9999 -9999 -9999 -9999 -9999 -9999 -9999 -9999 -9999 -9999 -9999 -9999 -9999 -9999 -9999 -9999 -9999 -9999 -9999 -9999 -9999 -9999 -9999 -9999 -9999 -9999 -9999 -9999 -9999 -9999 -9999 -9999 -9999 -9999 -9999 -9999 -9999 -9999 -9999 -9999 -9999 -9999 -9999 -9999 -9999 -9999 -9999 -9999 -9999 -9999 -9999 -9999 -9999 -9999 -9999 -9999 -9999 -9999 -9999 -9999
-9999 -9999 -9999 -9999 -9999 -9999 -9999 -9999 -9999 -9999 -9999 -9999 -9999 -9999 -9999 -9999 -9999 -9999 -9999 -9999 -9999 -9999 -9999 -9999 -9999 -9999 -9999 -9999 -9999 -9999 -9999 -9999 -9999 -9999 -9999 -9999 -9999 -9999 -9999 -9999 -9999 -9999 -9999 -9999 -9999 -9999 -9999 -9999 -9999 -9999 -9999 -9999 -9999 -9999 -9999 -9999 -9999 -9999 -9999 -9999 -9999 -9999 -9999 -9999 -9999 -9999 -9999 -9999 -9999 -9999 -9999 -9999 -9999 17.0191106540183 15.5940278568243 13.5784007590952 10.8247488414043 8.46898391157566 8.26574306169849 7.80739610544665 7.19999170359253 7.54966479003417 10.1317885367698 12.4415651560726 12.3227258057308 10.2474459578886 7.85655645403113 7.41552102767269 7.54601235541212 6.42322545279612 5.22384685159444 5.1250793561488 4.98690108317763 5.01326561228862 5.23596511048729 4.99031523892377 11.6853501387865 14.4858506466432 12.624417532867 14.1632243422185 14.4159723775053 16.469236421898 17.5672549012707 16.4371068544409 14.9810252775588 12.6222635984952 10.9074898420122 10.6999400840521 8.04742390175429 7.8574180601376 8.05472324557943 8.34419156017629 8.14656700284259 7.99615776560109 7.75973356626234 8.00150511002565 8.00313335119911 7.88767819521877 7.74936573919466 7.56682589425491 7.58857825711757 7.87883964370172 6.95342983709056 6.35436596803626 7.75253677017823 7.87979388383907 6.31645462117513 5.38774115548508 7.52858048115983 6.81523402326408 7.15784010658704 7.89712311123432 8.42148710670808 9.52525425850352 10.3839485852523 9.56244066478195 8.46637907565988 8.3647064496232 8.41580940866201 8.32114698110702 7.82083421050516 7.55724034744657 7.1624855552079 5.71619428058605 4.31698067977695 4.31698067977695 4.46710478191642 4.90803389949005 5.05255379889639 5.34585029722951 5.37544570068266 6.91913575888701 6.93783369896206 7.27327848520079 5.37096759140019 6.25933535406873 7.56424343164615 11.8525495476486 10.5925495731499 8.37301909576458 8.16948441856742 8.2446449574733 8.34256947772365 8.34238949051484 8.30890562376625 8.2709403431733 8.28132079137435 8.29298766253713 8.43728471620074 8.43149689526474 8.47765553878634 8.51360750388491 8.53150141412462 10.0938319442123 9.5179935613313 10.0947687211837 12.3632334223928 11.7762632842069 8.60842969332456 8.4553399841144 8.42569906591443 8.38310419956121 8.37344332850691 8.19438191590242 8.26487965048597 7.98973314280969 7.79751567978473 7.34603369097589 7.05709045385484 6.8153286077602 6.424466091994 7.54430697447219 7.61435365581339 7.6712582280346 7.70998824292788 8.25517399720005 10.8031316415199 13.4021911961154 10.9623150444548 9.75881987339974 9.24163285445374 10.1445573122657 7.80821524694672 10.7243788679955 6.97376529350503 5.30518187361767 4.93532951417453 5.08008624676425 4.94598739698927 4.70566954642109 4.65950101917478 4.6803172363885 5.42814093201441 5.1407099386986 5.00383325457401 4.59991271142412 5.20589639890969 5.11423524221346 6.17932773072322 6.92571232534151 7.37964254963691 8.16926744250078 13.4114479347904 13.3204836956943 11.9658877953895 8.3239013422634 8.18667422047906 8.18228236150671 12.6435958771133 13.2554988125863 7.53500154843914 8.2029723109172 9.30787042755142 8.12950263953001 7.82724739746727 7.64280221903447 7.05727540626846 6.32523382661638 6.48889963414971 6.71371630325562 7.20008362736873 7.52574050237884 7.59192327289849 7.7936372174146 7.92238111596844 7.56278375626652 7.311149114933 6.92451140793151 7.52265743511885 6.92271051189805 6.31013468604628 5.17629154613956 4.89214758523877 4.73037014183828 4.72981660789457 4.68664655899002 4.87785911582191 4.67802350762057 4.86844005689656 4.62975294106356 4.57125789927566 4.57125789927566 4.56975978324683 4.5648341457148 4.71584553033363 4.71340697642122 4.64361461053507 4.71340697642122 4.71339516834403 4.71340697642122 4.88901710618069 4.88902619374891 4.93568835138727 6.89815879489709 6.84582923182986 6.86826511044236 6.8640627341567 6.2551509980922 5.21110577024331 5.09930961286192 5.17082453487295 4.95222864307644 5.08203735195051 4.92695554776999 5.02214442546129 5.0328487046874 7.34226671621749 7.52910585637256 7.03428638814934 8.09385834592287 9.70769163909717 9.88033049016256 7.99776163095466 8.86488213105915 8.84798427189364 7.51198652571927 6.9081419820644 6.52303081981354 7.18033177360499 9.96185273822977 8.50928981443459 4.91494438117008 3.93295672902505 2.46097593986113 1.99874675371322 0 0 0 0 0 0 0 0 0 0 0 0 0 0 0 0 0 0 0 0 0 0 0 0 0 0 0 0 0 0 0 0 0 0 0 0 0 0 0 0 0.0273337851863325 0.0156461052319108 0.999360349648011 1.51325365193297 1.83090022337357 2.04452460436723 2.23991260159536 2.04422425416398 1.83213738548455 1.83225586189067 1.90710350125942 3.2494821357113 3.8752598572078 4.17657338282818 5.09553008230441 18.4557479965075 24.6487154381031 21.1022946143584 16.2689859697344 16.7152325888603 18.5238523447343 20.1736981135769 21.6345990567514 23.1794861467844 20.0441902160743 22.3743470042443 18.7809445724875 21.7164154085938 18.6010273272914 18.5019759049409 23.4738538232619 23.2460628690598 20.6056102336415 17.8857614789774 16.2503179751384 14.6651044318686 17.7613967113931 21.2789265067663 21.5174542886326 21.952761611779 22.5621076723595 23.0749210329208 23.8802122251385 23.1871343711632 20.3641765664697 4.26425173068775 0 0 3.58976346733764 21.8040232094897 25.5245312031176 25.8243848312337 25.9791940352628 26.0006208703869 17.1379118608134 16.3136328412803 16.8030242572651 27.5988537949846 24.9703844593255 26.7956251278343 25.1382957374214 16.2977258082251 26.2776102310943 13.5822835896572 23.523343924047 9.05625117313707 14.3390826756956 13.6930165964249 16.4741432591665 14.2085939527602 13.1541167475292 12.5076736278309 12.9197857529265 13.1392347691557 13.1853614458868 13.097895717654 13.2205921050788 13.1092988946477 12.3982711775313 10.4980270610641 8.51413964234427 9.61702934180268 10.0506115285864 10.5159575140464 13.2694431023277 13.195965793104 12.1860455685691 10.2607247076208 7.98520913248946 7.73310775358648 5.03886153036489 4.02710310779901 3.0962438546272 3.04545651645416 2.24007441803486 2.19143792499079 2.11132672440435 1.84360967904805 1.615463675973 1.62956522203178 2.36446612595798 3.5368315513808 5.8872686495384 6.77897174695149 6.78245960169623 6.44395987657745 6.43803011927513 6.54562009227714 6.54444172084257 5.21724388032894 3.24428572639896 -9999 -9999 -9999 -9999 -9999 -9999 -9999 -9999 -9999 -9999 -9999 -9999 -9999 -9999 -9999 -9999 -9999 -9999 -9999 -9999 -9999 -9999 -9999 -9999 -9999 -9999 -9999 -9999 -9999 -9999 -9999 -9999 -9999 -9999 -9999 -9999 -9999 -9999 -9999 -9999 -9999 -9999 -9999 -9999 -9999 -9999 -9999 -9999 -9999 -9999 -9999 -9999 -9999 -9999 -9999 -9999 -9999 -9999 -9999 -9999 -9999 -9999 -9999 -9999 -9999 -9999 -9999 -9999 -9999 -9999 -9999 -9999 -9999 -9999 -9999 -9999 -9999 -9999 -9999
-9999 -9999 -9999 -9999 -9999 -9999 -9999 -9999 -9999 -9999 -9999 -9999 -9999 -9999 -9999 -9999 -9999 -9999 -9999 -9999 -9999 -9999 -9999 -9999 -9999 -9999 -9999 -9999 -9999 -9999 -9999 -9999 -9999 -9999 -9999 -9999 -9999 -9999 -9999 -9999 -9999 -9999 -9999 -9999 -9999 -9999 -9999 -9999 -9999 -9999 -9999 -9999 -9999 -9999 -9999 -9999 -9999 -9999 -9999 -9999 -9999 -9999 -9999 -9999 -9999 -9999 -9999 -9999 -9999 -9999 -9999 -9999 -9999 30.6226530986917 26.2530072814244 17.9411709439576 14.604356229805 10.4739355926803 8.5121357629416 8.43984433896379 8.08178471014777 7.94672116545279 11.1376094045831 13.4099777795159 12.3758519117086 10.4957621745024 10.7154149469078 7.67075494470174 9.71697378880863 5.42010724633088 5.30538536252802 5.18568211096299 5.07006178173433 5.00880400916044 4.97508179010496 5.01637516900222 11.0537888549282 14.2207906836966 11.7478676184585 14.7389656502744 16.5763450429125 16.3774082949652 15.6685436473812 15.1989742610339 13.1861349534866 12.8793771916064 12.8751957323306 12.2953828756546 10.2566033306667 7.97615247747037 8.14330807556258 9.30189174149906 8.20429243317871 8.08386385131316 7.88897447534171 8.01099975900978 8.08247881762905 7.89668211794585 7.76789014418366 6.38827333952528 7.59152639370717 7.3140677999348 6.39814723160444 5.41229986423868 7.589777400373 7.91226990092266 6.37304404190871 5.46243405401256 6.32961554833841 6.24201214552348 7.84036804940429 8.06148140948201 8.21794291553814 9.51325207474154 10.6015821296436 9.56715872527681 8.47347895088819 8.42221318944031 8.2729007943256 8.30493049407922 7.83345551531223 6.32172500688749 4.68644325224902 4.70524860047306 4.63662330735314 4.79857269185366 4.85661933967611 4.89517697186138 4.89517697186138 5.37413458700952 5.37413458700952 5.44180306868118 6.92120464105657 6.28991844265432 6.30191753904441 7.30399374436803 8.26208681970115 12.2961514014678 10.2833436377035 8.36760155116494 8.10961694016055 8.24809569982279 8.24332443725108 8.3048360423677 8.25578702303432 8.2128037060599 8.14084537562702 8.13180930500637 8.400888885477 8.43063734551801 8.48205131941389 8.53029205795642 8.53372962118182 10.106090071338 10.1087543003596 9.51606907051718 12.2600698592054 11.7860349095979 8.59759414265923 8.59741490588405 8.45394253438867 9.54006982272178 8.44686699142125 8.44677541335333 8.32066753528107 8.42137536088353 8.40528193181223 8.23227789413414 7.93641609062569 7.7752483999319 7.17139425473876 6.90526480488455 7.74293047125546 7.92757393820369 7.83121504584408 9.33842532585528 10.8061888663426 12.0227831039875 10.4393707716278 8.0798015884876 10.3996034857129 9.07139260888152 5.3426557444551 5.34262519479969 6.24868431849785 5.36710261762373 4.99842909333884 4.8875837938225 4.88752644733645 4.85622711710735 4.65950101917478 5.5403555888418 6.16862871925373 5.33727769828927 4.96761869082487 4.91130247191416 5.90363764318568 6.72991473520589 7.23916102579203 7.05324248745319 7.4753031438025 7.82042978098773 13.3729089142889 20.7575524459895 13.3828960233862 9.93851341938546 9.36778318071507 9.94977587141683 14.9321927303355 8.17380225927946 7.57332268123937 9.92396368322622 9.33051255500733 8.10634430221352 7.96294600279864 7.83705724942897 7.64893511367252 6.95331533135761 6.68899880571506 7.11799383287045 6.85440964753556 7.26073814841701 8.04658177434977 8.11588349461137 8.11554567229112 7.90176960688015 7.2984834339847 7.28908156350087 7.25936932688533 5.34577590774703 5.32787284316396 5.15431127307746 4.91782536441669 4.84778475612827 4.68664655899002 4.68495831745268 4.83305328969543 4.35984401287303 4.35598067313204 4.35598897084557 4.28198083809015 4.49474424184449 4.7134157790125 4.64100764266971 4.66293741874114 4.63492340956861 4.63491090895517 4.63492340956861 4.75333317108073 4.75333317108073 4.75967693783954 4.88613848749749 5.02316713854056 7.71577979426725 7.70536960172306 7.26688798550009 8.12940662920433 7.87565179773688 6.24447253125888 7.5098610274533 7.83263518200997 7.77987736360659 6.82933263220461 7.42973281616707 8.19903292844167 9.55975245067386 8.15892856279256 10.1468647567753 9.96619567291759 11.6868670314153 11.2507825476086 10.1606888422263 7.93449067230801 9.3376146310536 8.76198954510194 8.67368400417051 7.16397983367052 7.3340235224361 9.07699781976292 8.52044568818697 8.38428656522968 4.49964575356374 3.47091290547782 2.14078739718205 2.00254079932067 1.51853406840172 0.17809679630705 0 0 0 0 0 0 0 0 0 0 0 0 0 0 0 0 0 0 0 0 0 0 0 0 0 0 0 0 0 0 0 0 0 0 0 0 0 0 0.0385865384547387 1.00444823749692 0.0273337851863325 1.51570319151592 1.83158439836751 2.04411895084215 2.19612380453811 1.83213738548455 1.52337596901828 1.52505853843022 1.52573517223812 1.52620074909479 1.52635063435908 1.04643963168649 4.77049576715395 18.8789953190283 25.4743663143031 20.0180133547075 16.9141561529905 16.131751688141 20.3659807812077 21.0439170625534 21.193282097397 23.1289218169725 22.6029396762095 22.4876477415682 18.4704436309918 17.5111282991015 17.57089105281 18.3395162288476 20.2140198823801 22.5110100107495 23.1042315362177 22.0720826915499 21.932516278716 20.8864315581363 18.523534262513 19.7137302630057 18.0920855548518 20.4359416283415 23.3163582628525 23.9288721910149 23.985847762479 23.8816479155721 20.4915966681701 12.9566600272789 7.05136527000923 14.8422135198082 24.987372620836 22.7199004469924 21.8521377306617 21.3391433318527 26.0270605402851 22.9550433303219 25.1513543740468 10.8844569949449 22.3865057672316 20.7540415018395 12.3437672056403 15.6985752881993 5.61772636204052 7.88337293640156 17.7886179671768 8.25965075203971 9.17051348217916 6.89642233104682 4.77252486161431 6.74177109423379 8.56591785445918 11.0900282141264 6.2058108373849 5.51476100592363 8.03564786995014 10.6154507168444 11.1315169655717 11.0791380546612 10.6329976720059 10.8142518038641 11.1221494382864 9.27999252541686 8.2893821016625 6.63954789377806 7.1625276413102 7.20690161123402 9.45508508160244 9.55163863533403 12.3157472175852 13.0359081458966 14.776079462984 15.4852807984903 9.9891874584192 7.87233809718846 4.8799107034154 3.78399091626261 3.10737230859624 2.35070491598411 3.00003323160132 2.95419634502283 1.7815164831411 1.37796769928385 1.39817154608517 1.41116187312965 3.37244739558067 5.93822719560725 6.57327818035056 6.63891227080322 6.5673711909264 6.77899903010254 6.79688232886794 4.91010686689937 1.55115868801103 -9999 -9999 -9999 -9999 -9999 -9999 -9999 -9999 -9999 -9999 -9999 -9999 -9999 -9999 -9999 -9999 -9999 -9999 -9999 -9999 -9999 -9999 -9999 -9999 -9999 -9999 -9999 -9999 -9999 -9999 -9999 -9999 -9999 -9999 -9999 -9999 -9999 -9999 -9999 -9999 -9999 -9999 -9999 -9999 -9999 -9999 -9999 -9999 -9999 -9999 -9999 -9999 -9999 -9999 -9999 -9999 -9999 -9999 -9999 -9999 -9999 -9999 -9999 -9999 -9999 -9999 -9999 -9999 -9999 -9999 -9999 -9999 -9999 -9999 -9999 -9999 -9999 -9999 -9999
-9999 -9999 -9999 -9999 -9999 -9999 -9999 -9999 -9999 -9999 -9999 -9999 -9999 -9999 -9999 -9999 -9999 -9999 -9999 -9999 -9999 -9999 -9999 -9999 -9999 -9999 -9999 -9999 -9999 -9999 -9999 -9999 -9999 -9999 -9999 -9999 -9999 -9999 -9999 -9999 -9999 -9999 -9999 -9999 -9999 -9999 -9999 -9999 -9999 -9999 -9999 -9999 -9999 -9999 -9999 -9999 -9999 -9999 -9999 -9999 -9999 -9999 -9999 -9999 -9999 -9999 -9999 -9999 -9999 -9999 -9999 -9999 -9999 34.3754671987315 33.110187729774 25.9808853475083 18.9984974504572 15.0091816839033 11.1236992017207 10.988848984586 10.3099055010456 8.2619907397002 10.6389780443131 14.9962595999814 12.9113983839338 11.6823664030741 11.7139304286992 7.84530558814799 7.9832834330812 5.48048916920861 5.35965659892814 5.21766521413036 6.05291398476521 6.4260662655276 6.61788772439172 6.01517119307216 7.90198296810609 12.1404792775351 10.7022623399402 13.6371261974024 14.9202263418803 15.4965697579446 18.4237387164768 14.9238593457883 14.1217237887689 12.907208045532 12.6724067217974 12.1345700172001 11.7848536698891 8.14545528284489 8.14314181386385 10.3045396635056 9.77961511633628 8.34042473011968 8.00321046515125 8.07872754062038 8.00500509278635 7.87738199868896 7.74959103501307 6.39788124381726 6.39369043590555 6.37462819266873 5.42730043355347 5.33435409115356 7.34850973961551 7.76825578427074 6.3793443944916 5.43309797803341 5.42316426894132 6.28553672203189 7.85713738619241 8.29232001650837 9.4658258842433 9.53823529868835 10.8701349529854 10.3997437092907 8.49961167099149 8.46405537129583 8.27307417994627 8.06704346671382 7.67468147670298 5.72836111784392 5.0900979123431 4.90648620578729 4.86580485131446 4.98823654096788 5.23187778102015 5.0835661185833 5.05255379889639 5.28777308466959 5.43812175106046 5.43983756379918 7.3558419029845 5.43823675684059 5.37207038185551 6.90652825383013 10.6492140091524 12.8592469084096 9.52142350511073 8.36792974739897 8.10026597993561 8.24225946766529 8.18582607750925 8.2413224789882 8.19329411574358 8.18008617894463 8.00402062419268 8.08577817291247 8.31202330947775 8.34920221136816 8.47566243987312 8.50275946703886 8.66118751937801 8.63933989857573 10.3914603063908 9.95816480585503 11.2755845558718 12.7321537826426 11.9717853563688 10.9701154575554 9.53326716224153 11.981613510576 11.9799949699397 12.427833501419 8.48124940787369 9.46547109959219 8.41628883200544 8.44072910863147 8.39715514024454 8.40971923329209 8.24503304077899 7.41315618211318 6.87889329936734 7.99042778894716 7.92743061836151 8.16227765179303 8.1712766501741 7.9728986493318 8.12720487309659 10.0652932851449 10.1307815757057 6.8073710244472 5.31124170943772 6.93594429029757 7.29404330279309 6.8845828543809 6.08984369402267 5.12992437832217 4.95841938196379 5.71383179504412 6.94035518883392 6.31507143047941 6.45281589114093 5.93401909329782 6.48232280460234 6.69862060817607 6.71796980430442 7.58705327746586 7.37469575039038 7.87338166167649 8.17334367290717 7.83994082327538 8.28421901384558 13.6939380108282 13.5393058893311 12.493349735898 13.1183316406349 8.09042016115648 7.73874343314633 7.56638049556079 7.84776782610148 12.4385596118876 15.1801509016029 12.8773359102147 9.21127967901532 7.95731210914337 7.9421245994277 8.18344442394868 7.36609732569057 7.6863588679799 7.72028830527283 7.51841893075568 7.89709920575492 8.02412958105643 8.21116022798735 7.92477690680561 7.5928876848076 6.96223728747199 6.31376742806479 6.91477661055647 6.90002568960263 5.24314975230515 5.00171651492148 4.8445732162675 4.83985154750678 4.87237178977072 4.82742738055802 4.35648466487634 4.35276334939573 4.49643130483786 4.19042959624619 4.55049468072655 4.43568458232882 4.43003194570754 4.53854955805372 4.64959136824219 4.65641687115789 4.54481046240952 4.65641687115789 4.65641687115789 4.75012300959923 4.91641577572555 4.97309423374903 5.13038082214595 6.82411434064856 7.28312031314963 7.54409276258549 8.20516301887187 7.51680007798384 8.03980114647772 9.17522597240375 9.66742255112506 9.0794849386981 9.05650848064804 9.54064043974735 10.0733338495787 10.2722126943535 11.3624873171493 10.4638618872933 11.3181909845127 9.92521263081845 11.6973381775178 10.222830563658 7.86486462409104 7.7349611157118 6.96002635547317 6.91608087221045 8.56597487550301 9.09493019482093 6.94337717781892 5.9504379210941 4.31138306836811 3.93879178973017 3.47125151372086 2.14078739718205 1.05346655174543 0 0 0.165580136143934 0 0.159027975104759 0 0 0 0 0 0 0 0 0 0 0 0 0 0 0 0 0 0 0 0 0 0 0 0 0 0 0 0 0 0 0.0598456394108112 0 0 0.0494191276509245 0.0385865384547387 1.00444823749692 1.00416732193897 1.00868116240839 1.51929894541996 1.83201368690205 1.83213738548455 1.02511199991929 1.0314848210384 0.122519968382017 0 0 0 0 0 9.3749221467838 16.8295718477632 16.8785505860608 16.6228045979804 16.1432323727507 19.0983493689699 19.0976646146373 19.1020367307268 20.7518900967737 22.8553762561116 22.6947416824592 22.6756588812199 18.5018154622698 17.944836976702 22.336902382218 18.9555542027139 22.87841045257 18.2586230339 23.47910740216 23.6940967564492 22.5052753795151 20.7864191102915 16.6077774279044 12.4736035373136 19.2262833948761 23.8570421847869 24.8677377983796 21.5646794490353 22.7685068234047 19.8411288332789 23.0660095246807 24.1978900500548 21.603603333232 20.4835482449211 21.667862196712 21.3768176124703 22.0538525675491 13.1408951334061 22.2273389802628 13.7071149638769 1.72855022248062 19.0113575561269 14.3628965077274 4.55449725620449 10.6014290743119 3.27676165080515 3.05435078112851 10.4079777810626 6.68912624148202 3.56422991667964 7.22219924654025 2.55830020035598 4.066420824904 2.86643171366612 6.28163175613785 4.69331316974872 4.83219491569789 4.08714976317925 2.59122500517133 3.13001166593308 7.20732226133503 8.3675896037092 7.14877218076903 7.17918761273739 7.56239834935487 8.28593495283559 8.2019594019301 5.75474147470515 4.58437712622205 5.36485499470636 5.47875880846452 5.91119285872064 6.5905232817871 9.59451908384952 13.3947448638007 17.160171830296 15.8348548765998 13.2656988616539 9.62356655150661 8.18450934963404 6.43404204373467 4.95104214586987 4.23979750734388 3.10694452648208 3.41889203593583 2.21645658868072 1.68268175509306 2.13819331814252 4.13710602937258 6.43909366598377 6.84752510238217 6.6895925724644 6.84888952745504 6.65215140369547 3.57558097105473 -9999 -9999 -9999 -9999 -9999 -9999 -9999 -9999 -9999 -9999 -9999 -9999 -9999 -9999 -9999 -9999 -9999 -9999 -9999 -9999 -9999 -9999 -9999 -9999 -9999 -9999 -9999 -9999 -9999 -9999 -9999 -9999 -9999 -9999 -9999 -9999 -9999 -9999 -9999 -9999 -9999 -9999 -9999 -9999 -9999 -9999 -9999 -9999 -9999 -9999 -9999 -9999 -9999 -9999 -9999 -9999 -9999 -9999 -9999 -9999 -9999 -9999 -9999 -9999 -9999 -9999 -9999 -9999 -9999 -9999 -9999 -9999 -9999 -9999 -9999 -9999 -9999 -9999 -9999 -9999
-9999 -9999 -9999 -9999 -9999 -9999 -9999 -9999 -9999 -9999 -9999 -9999 -9999 -9999 -9999 -9999 -9999 -9999 -9999 -9999 -9999 -9999 -9999 -9999 -9999 -9999 -9999 -9999 -9999 -9999 -9999 -9999 -9999 -9999 -9999 -9999 -9999 -9999 -9999 -9999 -9999 -9999 -9999 -9999 -9999 -9999 -9999 -9999 -9999 -9999 -9999 -9999 -9999 -9999 -9999 -9999 -9999 -9999 -9999 -9999 -9999 -9999 -9999 -9999 -9999 -9999 -9999 -9999 -9999 -9999 -9999 -9999 -9999 34.1504947877871 34.1689215449614 28.6458035698413 22.5827260159465 20.0249861024783 15.2428433493237 12.5843737530758 10.9867158177091 10.5547043582532 10.928416149891 13.0261774938541 13.1118059392724 12.6010441365533 12.4882347458715 7.97894591929459 7.67565097575554 7.64006903267541 8.34757942843819 8.06650125397251 7.33459404901439 9.39688485973329 8.67828744205811 6.93646720247929 11.808851799095 11.4579495368513 11.6307083550947 12.303553494511 15.0547638907836 15.2277787744006 13.1370771905613 13.1551632278116 14.141075889819 14.1511618649668 13.2960641402653 13.0171354300847 12.6643956917509 11.7504974280002 9.24431821949516 11.9181382721972 9.76604569949793 9.23792696979636 8.20254520640204 8.20051294869624 7.7828159588498 7.77403614525822 7.60268677989938 7.34572546110549 5.37384151937053 6.37989865257936 6.37992069881645 5.28979436015599 5.44752318147721 6.40366717785181 5.44985541484541 6.40621670484932 5.44394061221196 6.94406898336063 7.99637963976189 8.16109654486633 8.35182199634567 10.0250020835748 10.7457292816462 11.9401018041377 10.4095183801199 10.0713949423097 9.51625481229304 8.11461091234104 7.73015755130234 5.1203185184493 5.06294612561615 5.27740473963587 5.25634085429136 5.19719197103571 5.19719197103571 5.29403130738365 5.19093655366853 5.05255379889639 5.28777308466959 5.3414888411435 6.3744285386619 5.49693873647264 5.37207038185551 7.91431128637286 12.6386159726145 15.2991180612253 10.3055500678033 8.37444641852395 8.17311942785696 8.17256176260036 8.17233154090774 8.17744635391114 8.09570973826189 8.07238515650544 7.93038129973134 8.01187603896185 8.25926671627606 8.26274658245132 8.46251071767021 8.50926406710721 8.52718069451126 8.61600598755937 10.5707572244593 9.95650597096099 12.1007986982101 12.8686669350449 12.5087454056497 12.104113608427 12.9604579695114 12.9673528859531 13.2890685841826 13.4681436767948 12.8291755157976 11.9753916463109 11.2637266612664 10.982634041727 11.4968583374369 12.5035958964857 12.2819735743277 8.23362075352795 7.55381627375291 7.40602102950974 8.17328732803702 9.90801190343014 8.03236804491438 7.95568239851021 8.01853690275243 7.89562019283746 7.73470851633721 6.79487076239345 7.59850307384199 8.0490148244418 7.73894061296247 6.84096318985964 7.72041756070147 7.48210067071504 6.9992826091562 6.40050533080799 7.13732923025907 7.18894607741843 7.18886039926269 6.98468405495193 7.19403468782952 7.4283150724233 6.88962321907253 7.31049355449095 7.18441513233308 7.50989811151971 7.90808412509045 7.99817468797045 13.2392025744286 13.395622581677 16.8436367607569 12.7429031672536 8.2603342120081 8.27564281289724 8.12204151167499 7.95381218532967 7.70173928550041 8.1279125948919 12.4857210654605 14.8275461496433 10.6769000866165 9.73809578154109 7.97080426746066 8.09527127298243 7.81405149572755 7.18603310061524 7.5031284235027 7.90505074235734 7.90043237368358 8.1133933026596 9.72991110458289 7.90160753937974 7.322570647373 6.96246341509215 6.30578616345566 7.32971467493808 6.91465401903001 5.2898443853706 4.99613840597675 4.83832505243929 5.07122762519684 4.97729475173717 4.28611439295968 4.19477122469095 4.19130723929811 4.0779632711919 4.07314503426269 4.28024426756429 4.27499324372026 4.42404478779578 4.27338431397476 4.3873104449275 4.3873104449275 4.27338431397476 4.38730765437971 4.62621327847991 4.74499091915475 4.90719686472867 4.9808494741409 5.04096029807485 5.09517186301682 5.22820724496927 6.90198595542628 9.59506889886385 9.10758508673746 9.67578544718151 10.478509047676 10.7444961235232 10.6303236547674 10.6020187221611 10.580723464909 10.3327777847738 11.8626240119934 10.5888823750031 11.8107032243358 11.3421499330208 9.69825290687565 9.90529169648124 10.0563013970091 7.76753209015232 7.23739696595344 7.20394387450956 9.41609110658845 9.86050367151644 9.79915044911437 9.28080596151379 9.25518213500152 8.41358996269378 5.12947632797404 3.98554064081703 2.14078739718205 1.80840440892184 1.05346655174543 1.52015327539067 1.52011179338956 0.165829247702499 0.159027975104759 0 0 1.04517624493869 0 0 0 0 0 0 0 0 0 0 0 0 0 0 0 0 0 0 0 0 0 0 0 0 0 0 0 0 0 0 0.0494191276509245 0.0494191276509245 0.0494191276509245 0.0494191276509245 1.00868116240839 1.01283497353647 1.5218882392105 1.024364465184 0.106337666386885 0 0 0 0 0 0 0 0 0 6.30034819908598 16.4107653220728 23.3732598659925 23.6877427062179 23.6855164175322 23.5524764180295 22.8821852565741 22.0005732651813 20.8955023624378 21.5697652018645 22.5412792925764 18.3922460667435 18.2416903772581 19.7905377765915 22.1365541363096 18.2095129470242 18.061400609276 23.518594053718 22.3500652010936 18.4011542773107 11.6575410391416 16.7415405070732 22.0774147555496 24.3183121763584 24.8809152145119 24.6599111222537 24.416617594141 24.0404379951991 20.2081569319029 17.931786197619 14.7881602910586 25.7063520218052 13.4368784078062 15.5934270982892 20.5889462637382 12.8429635702614 3.35024515401878 19.5248721133466 22.6664798756385 7.07095903487837 7.70708753323807 3.94001053601295 5.6203459405591 0 3.9798784017955 7.24427747275159 3.54590763961638 1.85136689581895 6.91860368253834 2.85371427456924 2.43285282183543 2.56638533206163 2.60452847121959 4.33057280002304 4.78993489806745 4.65020862106428 3.67437830268575 2.57368904472307 2.51266692587563 2.58759885224057 2.56389181728782 2.48129902856748 2.42290637642069 2.68355745458149 5.27361578154094 5.44284599622544 5.11330576948044 3.45494832337281 2.65161583141095 3.41338353921138 4.17746948520933 5.16118408145357 7.47906194800377 11.307799723391 13.0878036964325 14.5753179497029 16.6594326465482 16.8260146104294 13.1180887880672 10.4482377761579 8.62329825413091 7.23182375019666 6.02244038308253 6.40903184439031 6.34938972225551 6.09350751860595 5.794718365692 5.02404448073507 6.5555215465699 6.52156365502537 6.32497939713281 5.71456655575976 1.55158247382124 -9999 -9999 -9999 -9999 -9999 -9999 -9999 -9999 -9999 -9999 -9999 -9999 -9999 -9999 -9999 -9999 -9999 -9999 -9999 -9999 -9999 -9999 -9999 -9999 -9999 -9999 -9999 -9999 -9999 -9999 -9999 -9999 -9999 -9999 -9999 -9999 -9999 -9999 -9999 -9999 -9999 -9999 -9999 -9999 -9999 -9999 -9999 -9999 -9999 -9999 -9999 -9999 -9999 -9999 -9999 -9999 -9999 -9999 -9999 -9999 -9999 -9999 -9999 -9999 -9999 -9999 -9999 -9999 -9999 -9999 -9999 -9999 -9999 -9999 -9999 -9999 -9999 -9999 -9999 -9999
-9999 -9999 -9999 -9999 -9999 -9999 -9999 -9999 -9999 -9999 -9999 -9999 -9999 -9999 -9999 -9999 -9999 -9999 -9999 -9999 -9999 -9999 -9999 -9999 -9999 -9999 -9999 -9999 -9999 -9999 -9999 -9999 -9999 -9999 -9999 -9999 -9999 -9999 -9999 -9999 -9999 -9999 -9999 -9999 -9999 -9999 -9999 -9999 -9999 -9999 -9999 -9999 -9999 -9999 -9999 -9999 -9999 -9999 -9999 -9999 -9999 -9999 -9999 -9999 -9999 -9999 -9999 -9999 -9999 -9999 -9999 -9999 -9999 33.1391509545547 -9999 28.9327204814032 24.5442694631076 22.4213051235153 20.0929061217197 14.3266422503325 11.0884696798938 10.9037048702062 10.9854587421704 11.0070933072083 12.7408365066135 12.874344222613 12.7898758716053 9.26263558518261 7.98281120336372 7.84142570328039 8.63222427248836 9.86372594522948 9.47620929477041 10.1159701926535 9.10485183678482 9.5869745535853 9.90488610975973 9.83459837855394 10.9283435132352 11.6156749916425 11.6352071824072 12.9296859387606 12.7306732946887 12.7891232738697 12.8511960845766 12.8574039479717 13.0075045090406 13.1033356479797 13.3524818516841 12.3927003986597 9.77347735395448 10.2602341974364 10.1021431567167 9.23876940151133 9.72083842735072 8.00587414782409 7.77916895191768 7.61341024396267 7.35779723672992 5.44749913853246 5.37384151937053 5.40949213263712 5.40505614199635 5.28181199634103 5.42740034005129 7.32163688008726 5.37423661137044 6.34460571410607 6.9483775560888 7.29353996822576 8.01148985686095 8.09239865599236 8.24401728309048 8.40292243915429 10.5880141303514 12.9926397710588 11.0139151282226 10.3948930734689 10.044345973107 8.34567253232153 7.82496366505302 7.49393507287049 7.59218904053894 9.88565260433008 7.61912713512265 5.31725829436067 5.28963388696107 5.29114193654416 5.20023444889292 5.22455325913316 5.31756868263772 5.35063026350779 5.49587820339996 5.36344736850627 5.43956248600566 10.2685283608524 12.8147550367308 14.965674731179 8.54746883265441 8.33418143957061 8.05885561021886 8.06515874583397 8.21931832890326 8.14952725947147 8.12317634734749 7.92748331618804 7.87647308490766 7.83462696826454 8.1555962270796 8.18630855167754 8.4024870003416 8.45813396923098 8.46973892121112 10.3843953741278 11.6210911775031 10.2451184235569 12.227277929169 12.6118914252817 12.600728097659 12.859055910738 12.860405334092 13.3950200245403 13.4784168500487 13.4447503465202 13.4829895433821 13.3090966977663 13.1584899743432 13.4470588583766 13.4678501490936 13.5051592824563 13.4345744070224 12.6383030008583 8.18719493550202 7.77652823822974 8.3188898950009 8.18719292733812 7.54179432622498 7.28525189286304 7.11756556435125 7.47193665517291 7.72921801687538 7.50219643256042 9.03775086291858 7.91252513283485 7.65445262281045 7.40394409943436 7.53043698553338 7.47103324381979 7.37036500211309 7.00518324838068 7.40875805420106 7.86561579970067 7.89108802846412 7.28707245940346 7.19889317378856 7.47760210473705 7.34476983080596 7.09546902319508 7.25376864979898 7.51012418226245 10.7717017857341 10.2569214012762 12.6533006392947 13.5233439588284 13.4578689026874 12.0465727715091 9.23591644075925 9.83168141555628 10.1461799412193 9.2298210978152 8.10021000595138 7.91695659241624 8.25842060349733 10.5677054574934 10.5400337477274 9.68484913522084 9.634045543875 10.319475089013 10.8842343871204 10.7297800815009 10.8778324067298 11.94770363577 12.8893009023063 10.8612976396426 10.0864666696773 8.01829828948458 8.01182852776487 7.54382851025915 6.89226119100847 7.73456671604743 7.28613415659236 6.29224568133222 5.11507943927002 4.98392588311742 5.09355367708528 4.7784433471535 4.56310530892572 4.49161463641988 4.18642839136508 4.07314503426269 4.12990491842408 3.92121344072352 4.06440887083574 4.06442325830376 3.76212491073666 3.76287897572447 3.76284375392351 3.87591802165735 4.26361318790007 4.4741032829506 4.692300543235 4.80836583633544 5.02984749176656 6.19412415205142 5.18878088735459 5.19201779799733 6.25559275765889 9.00635239291534 10.466075808799 10.6307803557532 12.1079116302642 10.796289672728 10.7130935597819 10.4636162474169 10.7348410847699 10.3220160479969 11.8999441127628 10.2757624133319 11.3929684824113 10.2211220273276 10.2072891697945 8.77170398008296 9.27677999473715 9.81833446736624 6.98355646770291 8.93545659528239 10.044070435179 10.1077015478135 9.30039563840776 7.11271049904043 9.07292220513144 8.63051934518105 8.06382197937591 4.50617514329405 4.2785090582806 2.46188245455507 2.46157708672573 2.4619115728284 1.52015327539067 1.05249726828745 0.159027975104759 0 0.152191893589447 1.52619621542304 1.0470091628424 0 0 0 0 0 0 0 0 0 0 0 0 0 0 0 0 0 0 0 0 0 0 0 0 0 0 0 0 0 0.0494191276509245 0.0385865384547387 0.0494191276509245 0.0494191276509245 0.0494191276509245 0.0698795254264602 0.0795336403339663 0 0 0 0 0 0 0 0 0 0 0 16.1096193902308 25.1746672150013 22.5692342043406 24.6189831873833 24.0661126711347 23.2386897870211 20.8771544325122 21.0430219038517 20.8958948023975 22.8202623318591 19.0310928788321 18.4031486113457 22.2952136072967 23.1071326286596 22.2977798527024 23.3624609617426 22.7804438854424 22.779133905589 20.2946224493597 14.098150678893 12.8030841672553 22.058561476844 22.9125357897935 24.4448423138508 25.0499000089236 23.5032936639913 19.7622568806754 17.5379380577278 17.9667156728907 19.3852590376155 20.5583663344974 25.8888684520747 15.1950353316881 12.502365009919 21.3344097482813 21.9732970150697 26.3119869248412 1.90809809012364 7.83988088474069 4.00183200018701 0 6.10185992750423 0 0 1.83946936660003 2.2826405880406 2.04699234567607 0 2.55182993910244 2.58178744714826 2.37891962684722 1.85859228994912 2.48646105953879 2.52334895065104 4.10839938555875 4.77253070025282 4.40016348382569 2.84571168623341 2.39651226114186 2.51900103933537 2.4758117709226 2.22832987762746 2.34053298764521 2.23233381766976 2.08620907794724 2.08923104080506 3.29294210181167 3.99358496189673 3.65036424264658 2.41962625702159 1.73244011541397 3.5136875897728 4.16583019417908 4.93997876835298 8.79750194736316 9.22328850598538 11.619010054755 12.7338346682302 12.4147870968991 13.7206319451882 13.3116915240276 12.4260333691477 13.4131835176995 12.9088903264688 10.3560529554204 7.09383917910306 6.82019271168058 6.4974637364487 6.23753974913283 6.12537145291443 6.51959229850501 4.85646351387072 -9999 -9999 -9999 -9999 -9999 -9999 -9999 -9999 -9999 -9999 -9999 -9999 -9999 -9999 -9999 -9999 -9999 -9999 -9999 -9999 -9999 -9999 -9999 -9999 -9999 -9999 -9999 -9999 -9999 -9999 -9999 -9999 -9999 -9999 -9999 -9999 -9999 -9999 -9999 -9999 -9999 -9999 -9999 -9999 -9999 -9999 -9999 -9999 -9999 -9999 -9999 -9999 -9999 -9999 -9999 -9999 -9999 -9999 -9999 -9999 -9999 -9999 -9999 -9999 -9999 -9999 -9999 -9999 -9999 -9999 -9999 -9999 -9999 -9999 -9999 -9999 -9999 -9999 -9999 -9999 -9999
-9999 -9999 -9999 -9999 -9999 -9999 -9999 -9999 -9999 -9999 -9999 -9999 -9999 -9999 -9999 -9999 -9999 -9999 -9999 -9999 -9999 -9999 -9999 -9999 -9999 -9999 -9999 -9999 -9999 -9999 -9999 -9999 -9999 -9999 -9999 -9999 -9999 -9999 -9999 -9999 -9999 -9999 -9999 -9999 -9999 -9999 -9999 -9999 -9999 -9999 -9999 -9999 -9999 -9999 -9999 -9999 -9999 -9999 -9999 -9999 -9999 -9999 -9999 -9999 -9999 -9999 -9999 -9999 -9999 -9999 -9999 -9999 -9999 -9999 -9999 29.6229606583271 25.3959794504654 22.8397711386743 20.4572707724497 15.1202044546045 12.8844945033809 11.0243353384833 11.1138621810631 11.0265779494339 10.9852848206861 12.9582235528839 10.8678489764295 10.2534763998359 9.85553015129638 8.21908375517424 10.0488974913788 10.1949581550216 9.62521467540832 8.46206779692301 9.69624350507631 9.85030448625534 9.78882110430155 9.74221616673635 9.86670467745658 9.47747939434155 11.542973599119 12.4179792245508 12.5076326851005 12.7038685571233 13.150089951189 13.1955366483381 12.9941780884129 13.0469043298116 14.2688099306069 12.9773632571007 10.1237613204452 11.5006223286943 12.4888604122306 10.3108264535939 9.68239499181667 8.01201072118818 7.90807039643269 7.61352672824461 5.53236374893702 5.37385632925636 5.38938583280888 5.39970707081384 5.39548032127345 5.33696237677249 5.28979639922665 6.3723491570381 5.37052171756801 5.41639647179105 7.33145613567818 6.92805698255843 7.91994639876543 7.89803380417662 8.12361913852476 8.36226696673614 9.51803945671995 10.5912493709754 10.8675573941147 12.310309408653 12.0197706692077 10.9658761869205 10.9065115530673 12.9810498033591 11.8043710527385 9.45896123557984 6.39876097023855 5.36521189573608 5.29114193654416 5.29244960192381 5.39394660418711 5.45938774504114 5.48210972847015 5.43154495899353 5.44793555469263 5.43383657676936 5.44187597434604 9.42235715524187 9.99002533242501 13.3218883694062 8.53486272262687 8.27875947476231 8.15394604989231 8.20260132845809 8.29305480444853 8.09690509063583 7.92394992161157 7.869208375296 7.95583204382379 7.59262892125791 7.90782444936342 8.20553225095381 8.3630466477278 8.36873440753774 8.44912675044556 8.57186958350266 10.537700579962 10.4363102466283 12.3100154617969 12.6872735352155 12.8627104956777 13.0589981762492 12.8557835550137 13.4925172260802 13.516605300205 13.4595110910491 13.5662671607664 13.4771517509208 13.5067951856414 13.5164995998057 13.5337817673823 14.0355724430004 13.5460106954681 12.4766015732233 10.9387150151258 7.95499211601847 7.26760811043917 7.36916231815409 8.13957764355592 9.24612295727059 9.7850606137559 8.10301103273225 7.63056916647438 7.61295760064403 7.43616435715793 7.4789414685087 7.66851215256182 7.62996343430323 7.58093406860291 7.56262709870311 7.53768363260245 7.84890774160095 8.94320384218322 9.60188142450403 7.92729194892319 7.63883265342635 7.87633203391737 7.33209499956976 7.59261674389075 7.84619510522583 7.19712709961009 7.51033938842949 7.97253895993499 8.13779719300108 9.85974413938725 11.8314157223211 13.3979308478239 12.9484159461805 10.1388320573955 11.6880965669622 12.5889469453851 12.8458487313728 12.9697921305415 9.17326979175725 9.75129484931715 12.3271079528871 11.1075512085006 10.6307751315149 14.4019454201741 18.6435313777831 18.8096289535059 17.4643231119044 13.9298640561718 11.9770908408496 11.1673843380761 10.9501689594663 10.5897650410326 10.0321205085753 8.01719651831467 7.31855530270675 7.54277416578822 7.53804252115284 5.33505663535547 5.20904718171104 4.98786787787699 5.25132744642419 5.15403561934999 5.04998766340305 4.7098181510645 4.18519107320978 4.0690410505127 3.40598817306422 3.70798113218756 3.61522703095833 3.60821592416591 3.13064630210891 3.275503254891 3.27953197852331 2.38997872346606 3.38612674026027 3.47631835241975 3.95536301443929 4.62638254651254 4.76969294329159 4.85752298670437 6.18186628577253 6.75910296197577 5.1383315248125 6.23003045257151 7.65212020819307 10.2474665692789 10.8465975783437 12.1291301710367 10.8439643351328 10.4818924837049 10.3475402965029 10.7378908081924 10.4101914816276 11.5190604911973 10.2798768109702 10.1037053828436 10.0911066264585 10.3119490474488 9.79934600303693 9.50048760408215 9.49063110644665 8.31113793244217 9.3449182464359 9.75789655870301 9.87206839734911 9.00740900474133 7.5893660389775 8.37094442495653 6.9389948549919 5.98823547292181 7.77684196478695 6.44322141116683 4.71030095132731 4.24124706241709 2.35430944517919 1.81115917696314 1.52284428795481 1.04888057077742 0 1.04876447967889 2.01933757766339 2.02224131115148 0.144774127053822 0 0 0 0 0 0 0 0 0 0 0 0 0 0 0 0 0 0 0 0 0 0 0 0 0 0 0.0598456394108112 0.0598456394108112 0.0494191276509245 0 0 0 0 0 0 0 0 0 0 0 0 0 0 0 0 0 18.3511654953802 23.0741308992397 24.6943671370817 24.0085159588203 23.9956413279638 21.8998141270254 20.188735700665 20.8281350567353 21.4825578702312 21.4464449655014 20.6214059975639 23.1050036916273 22.8698383943918 21.1502977710526 22.7045602834023 22.7652666411857 23.904438480305 22.7971762586086 15.8263215763667 14.7418992995952 18.735977969754 22.25312186416 23.2243166524075 24.5441822851524 24.0408406622134 19.0691613723842 9.42541454924216 5.76677585119726 17.3345529684675 19.0001012196278 21.5352853424855 26.0863624063631 14.9384668172137 10.407427109177 19.5637868785636 8.43105912071898 19.7728140302164 26.6961186095182 23.8481587114487 1.30498869947732 0 4.00043542033883 0 0 0 0 0 0 1.86511740044702 2.45199825712186 2.56653483975948 2.20643976891655 1.56922700241674 2.45823601963241 2.31646133012578 2.61471727958104 4.41665131383249 4.14835288627046 2.5509848594982 2.41283024158148 2.33601447129781 2.23227264604785 1.88122609600685 1.88126031388083 1.57699383129865 1.57769501169663 1.57769501169663 1.88122609600685 3.56105223641514 3.65582861828324 3.15579814457419 0.973213957738009 1.59498384271541 3.098880037714 4.22742321863565 4.2577646177148 5.71914224891919 9.68812773634389 9.43555547322621 10.882207848706 11.3172470328782 12.4535001985177 12.3473101685069 12.0253088340169 10.6787176069147 8.24275560018734 7.10844010450802 7.11047238330321 7.03253671908974 7.02394605998249 6.62466263106876 -9999 -9999 -9999 -9999 -9999 -9999 -9999 -9999 -9999 -9999 -9999 -9999 -9999 -9999 -9999 -9999 -9999 -9999 -9999 -9999 -9999 -9999 -9999 -9999 -9999 -9999 -9999 -9999 -9999 -9999 -9999 -9999 -9999 -9999 -9999 -9999 -9999 -9999 -9999 -9999 -9999 -9999 -9999 -9999 -9999 -9999 -9999 -9999 -9999 -9999 -9999 -9999 -9999 -9999 -9999 -9999 -9999 -9999 -9999 -9999 -9999 -9999 -9999 -9999 -9999 -9999 -9999 -9999 -9999 -9999 -9999 -9999 -9999 -9999 -9999 -9999 -9999 -9999 -9999 -9999 -9999 -9999
-9999 -9999 -9999 -9999 -9999 -9999 -9999 -9999 -9999 -9999 -9999 -9999 -9999 -9999 -9999 -9999 -9999 -9999 -9999 -9999 -9999 -9999 -9999 -9999 -9999 -9999 -9999 -9999 -9999 -9999 -9999 -9999 -9999 -9999 -9999 -9999 -9999 -9999 -9999 -9999 -9999 -9999 -9999 -9999 -9999 -9999 -9999 -9999 -9999 -9999 -9999 -9999 -9999 -9999 -9999 -9999 -9999 -9999 -9999 -9999 -9999 -9999 -9999 -9999 -9999 -9999 -9999 -9999 -9999 -9999 -9999 -9999 -9999 -9999 31.7660477349314 29.9101924629915 25.310639461954 22.2854307929791 18.1605598487221 13.6139358349346 13.1910729774293 11.00499631736 11.0365138678895 11.0333989748689 10.9911034787752 12.0116715718755 10.9462391526645 10.9363546557613 10.7313907268405 10.1394806897707 10.4597132880167 9.93846518823207 6.4903183553095 9.07434546008076 9.49705082489995 8.84100189372158 9.85908042349616 9.46448210064366 9.5007594814942 9.81112871768854 11.009479556644 11.8622907194739 12.5392481591075 12.0486246255566 14.6974647855705 15.7480438117817 15.1863019910112 19.4595566722587 20.4193790653685 15.1161341465677 11.5236245221853 11.6156768146915 12.167215991599 11.7037958832395 10.4617135572374 8.19847387534169 7.91795359349766 7.600909789039 5.5114588811018 5.39826710297536 5.42128385670687 6.44053392598335 7.33803998343797 6.35077109422272 5.36960704573021 5.30128406246604 5.31520644138402 5.44055634794534 7.56404591525182 7.56841194288486 7.57341825635517 8.01423832919025 8.13581968394971 8.37271531920054 8.44679918953901 10.7455328206584 11.8331451601119 12.6760537852291 13.0262952962563 12.6618034215427 16.9430168309955 19.7347737203936 13.2108947973937 9.88607121224011 5.45316704101294 5.43176821834694 5.40901007901203 5.48616317002595 6.39068114345682 6.35123222805224 6.37266809475017 5.49587820339996 5.36967974462729 5.37155889169425 5.39114261059756 8.21325119931485 10.6817679665503 14.7774664120039 15.7163063500717 10.0079580802646 8.2395801087382 8.29617327293052 8.29000412638911 8.1927274904468 7.86847493732092 7.82963653111364 8.01397603955175 7.76019581414049 8.011786190024 8.33885136467845 8.3594084273261 8.41091300404089 8.38817030781964 8.42849460840868 9.90269654873575 11.6057508581198 13.1269734625932 12.6789467770366 12.8093984420103 12.1937602437726 12.5783310209554 13.3034577676589 13.5538999986527 13.5032537304617 13.5091140413203 14.5648553473223 17.4608747174435 19.6771476721645 13.5122301708163 13.9666116643753 13.3102267103836 8.53320896113325 8.28412403450018 7.60609979112956 8.08704192797193 9.84753338692072 13.1160875108425 13.2900625112342 12.3218488680243 12.3343792083616 10.3900793316878 9.10842052359326 7.69544708685947 7.6300780791308 7.67188631206134 7.5967656104267 7.61249895358125 8.96513927816038 10.3067816264968 9.58195150934804 9.95056572192361 9.58543563651155 9.01469511798527 7.90467159144016 7.80363102752652 7.57143567752561 9.16194413425669 13.6724903416249 12.2803998957784 11.538074093482 12.57768447501 11.7397255316359 11.3075857595678 11.358164137081 13.350422396821 13.3754675724484 11.6594007560261 13.3536462684692 13.3075324097285 20.9067162569634 17.1044018600141 12.8161945919609 12.3288316411588 13.9634581873298 12.3555184186145 12.3742542592086 17.2428903994481 20.1084663834949 18.9181933110066 14.3603998099796 11.9778024713474 10.897619946508 10.4399236034123 10.036063876338 10.291846262085 9.06331113423076 7.7675476605579 7.73382283516693 9.70068388015139 7.73238448964488 6.90165889340166 5.21337068303134 5.10951137610528 5.24763506979393 5.06207054657519 4.7134157790125 4.48645264665261 4.0690410505127 3.6083169322136 3.40226247841767 3.4041347972514 3.60384100254589 3.12565339825066 2.25198028073538 2.21586397866091 2.21592564082712 2.32689639567922 2.3270265224274 2.57993082383741 2.57800592413827 4.01919364658357 4.82726186791328 5.96603502420951 6.24433566576691 6.08725829368303 6.92220343274853 6.98661044435376 7.33932615878173 9.47486560673926 11.6960364565696 11.6926523891213 10.6072127376039 10.5379653002749 10.3875484453021 10.4144402201927 10.2736398878114 10.6858632560919 10.443556798963 10.2376556504349 10.0493777249604 10.0377800417394 9.51092183119165 9.10781592333458 8.8121119783843 9.24398809612269 9.23641199378478 9.88543337673812 9.65288425376663 8.98481775193864 7.57321385281472 7.6027411487639 6.913367502546 5.86175476828713 6.54020840144317 8.05307357116608 6.70547937702163 4.63506491516195 3.33904370403153 2.1493042025533 1.81376346879377 1.52394855240744 1.04888057077742 1.52566061389506 1.82065157700528 1.04725823862454 0 0 0 0 0 0 0 0 0 0 0 0 0 0 0 0 0 0 0 0 0 0 0 0 0 0 0 0 0.0598456394108112 0.0598456394108112 0 0 0 0 0 0 0 0 0 0 0 0 0 0 0 0 0 17.2635161701502 23.2209363276742 24.3458130256339 20.55304650265 23.2514019147408 21.2127786190297 19.2801270554286 18.0076016388959 21.0794131078541 21.6393583063152 21.2266026730567 22.3818694783718 22.046912774311 22.9668331890991 22.7862105759274 22.5582266358432 21.4053649478791 20.7780426660811 16.2299416552265 20.4682297664897 21.8697336528413 23.5476811990706 24.9771875430137 23.7703658721254 19.1021786844068 14.5037048383322 13.3348499404009 9.25053396090194 20.7226278535346 18.6966835590596 18.2802947502029 19.1767495132908 26.2090576851075 17.7037057399714 16.252859712588 22.1770648039812 26.2526756664198 24.090451155484 10.6944004502081 6.42378504941681 0 0 0 0 0 0 0 0 0 2.3214861238792 2.64341269256047 2.54417165896117 2.07231314265521 1.87390205147733 2.07231314265521 2.58082167854327 3.70557257748569 4.43399281663056 4.43875046758621 2.56389181728782 2.3314218256557 2.22839353354225 1.87898191962945 1.57700519817591 0.154308036270136 0 1.08370377128256 0.154308036270136 1.08370377128256 1.57769501169663 1.84225815076754 0 0 0.265879490387019 1.78142145612507 3.06529044835527 3.19194039360502 3.23801730329533 6.8144001840598 10.1961135941116 10.4757095155489 10.0965917708192 11.0814098710103 10.497789753715 10.087596932621 10.3611429780033 7.38526773040229 7.17311328760023 7.1969267870554 7.18981420574503 6.64391989004065 -9999 -9999 -9999 -9999 -9999 -9999 -9999 -9999 -9999 -9999 -9999 -9999 -9999 -9999 -9999 -9999 -9999 -9999 -9999 -9999 -9999 -9999 -9999 -9999 -9999 -9999 -9999 -9999 -9999 -9999 -9999 -9999 -9999 -9999 -9999 -9999 -9999 -9999 -9999 -9999 -9999 -9999 -9999 -9999 -9999 -9999 -9999 -9999 -9999 -9999 -9999 -9999 -9999 -9999 -9999 -9999 -9999 -9999 -9999 -9999 -9999 -9999 -9999 -9999 -9999 -9999 -9999 -9999 -9999 -9999 -9999 -9999 -9999 -9999 -9999 -9999 -9999 -9999 -9999 -9999 -9999 -9999
-9999 -9999 -9999 -9999 -9999 -9999 -9999 -9999 -9999 -9999 -9999 -9999 -9999 -9999 -9999 -9999 -9999 -9999 -9999 -9999 -9999 -9999 -9999 -9999 -9999 -9999 -9999 -9999 -9999 -9999 -9999 -9999 -9999 -9999 -9999 -9999 -9999 -9999 -9999 -9999 -9999 -9999 -9999 -9999 -9999 -9999 -9999 -9999 -9999 -9999 -9999 -9999 -9999 -9999 -9999 -9999 -9999 -9999 -9999 -9999 -9999 -9999 -9999 -9999 -9999 -9999 -9999 -9999 -9999 -9999 -9999 -9999 -9999 -9999 31.7817913546401 29.9737510292762 24.8155477611483 20.5993377922433 14.7432793335028 13.4570885970997 13.0790080373551 11.8714253191835 10.901224653409 10.885096391876 11.0043237584952 10.9788576784992 10.8879414971781 10.9862801327703 10.736505905061 10.9242194575116 10.2853183968033 7.44741361291448 7.04166744157534 6.0381318114642 4.69587569930504 4.51756857164897 8.9797317198148 9.43801327006178 9.32519301672546 9.56338167324046 9.56150952633404 12.0167485641882 16.1936698985375 11.8630782340351 18.2106339124972 20.8353034179843 18.4087757030718 20.4685546408141 20.0652698252105 12.9711677895124 11.6515015655235 12.1896401709334 11.6277979950862 11.6939835255705 10.2912382433737 9.62151808324328 7.62857219508809 7.61749702758867 5.53223760454655 5.44066732350084 5.4549289019943 5.44041074330781 6.96834631613517 5.36062254796235 5.31821024702271 5.25931439702682 5.23791447027408 5.44394339977113 6.98107694668239 7.91689200893062 7.77879481797635 7.78312190637915 8.14404951952351 8.34007489637654 8.41965789176354 10.3218204554459 11.8251230853169 12.9423140759813 12.8634130315007 13.1285528868445 18.5501988989826 18.6781411785669 13.6554773197212 9.98345407957167 6.94084480507123 6.96911276143925 6.37874326927227 5.4855104996871 5.45215421587713 5.43551278191278 5.47368430914856 5.4915268825317 5.43713706797296 5.3414888411435 5.35011185449274 8.28098070478417 11.0085027024969 17.7081628158731 21.3365973620252 12.8184356788253 8.25532066859489 8.18835989015311 8.27769130403283 8.22752395709181 7.85549221583382 7.51253301156727 7.93629131119687 7.64267616375166 8.2153136120685 8.390506312627 8.35560869002828 8.4080562015014 8.42304680051244 8.47161276800307 9.42230832468553 12.2224426193982 13.2057127182074 12.8261581581121 12.5401128863485 12.5262337579692 13.0795582952287 13.5189584423984 13.5976932867719 13.580244792797 13.6076428071082 13.6146360269887 13.5829715889866 18.4489514092771 13.6074301439822 13.808177108686 13.5484590743223 12.4685358456954 8.27833214071261 9.46439006870946 13.1762326362057 13.468610957896 13.6197550125527 13.5949357791316 13.742379406618 13.2959221117115 11.8022372981738 10.3892215549775 10.0424585777507 9.51423340014493 10.2744677668364 9.881423996329 9.97462158399014 8.97414607317548 8.96899433602941 9.97255585519035 10.3513560576853 11.4142885422805 9.63010963258188 7.86200217401721 7.8056028254415 9.0466306728671 12.948896376747 13.6880325240218 13.6517525516632 13.5846308093639 13.6244215689018 12.382551786583 13.4332143206158 13.5363864610711 15.2541597361457 13.4538804242539 15.352491134583 12.8973679087108 13.3049336558175 20.67187337174 16.9902302514756 14.445903184105 13.095336278429 18.4746686584257 19.9284635144654 19.0639759975232 17.155486590734 16.7315476020394 15.4790340938915 13.3371885430577 12.4048902909924 11.1809480574527 11.1940657950361 10.9445841424934 12.3691428219831 10.4718474845353 10.0238451941902 10.4592064406546 11.0590229886692 8.00029854331511 6.91409759579625 5.31236911920084 6.28556312133869 5.16978347780702 4.93283752095169 4.76747691344193 4.70067005231961 4.38365694988823 3.90838554429963 2.62551629369558 2.62595235252323 2.25744252204321 1.86214835442577 1.85884020553919 2.06065558391544 2.06071075793563 2.20684566089251 2.3169906647658 2.40264649673018 2.47637924382142 2.64229634798653 3.54075032945055 4.42946217500017 4.77844795986224 5.11428739038398 6.29748654645345 5.26601604732373 6.33439113670807 9.2740102873012 11.6537415564652 12.3936248341583 12.0792209939315 10.4895673865338 10.4487872175846 10.3486405079267 10.2341553042697 10.4528459999248 10.7667067550716 10.4062753631896 10.1580267293394 9.74923332026285 9.85864472931993 10.2468765727459 10.1730777944421 9.93078069113868 10.0555783542364 9.78839108289706 9.6892877659638 9.20732567258943 8.71919049282772 6.98063322866254 7.38868415764779 6.79933791081741 8.55670003564067 8.74109829933458 6.79936263157168 4.62979340336686 4.19305223935673 3.34341557403925 2.00971029525998 2.0130738169473 1.81851197214456 1.81851197214456 1.52566061389506 0.145341892016719 0 0 0 0 0 0 0 0 0 0 0 0 0 0 0 0 0 0 0 0 0 0 0 0 0 0 0 0 0 0 0 0 0 0 0 0 0 0 0 0 0 0 0 0 0 0 0 0 16.2145397752057 24.6430449376006 21.4058953456268 19.5887112811843 20.4678065240334 22.633340330431 22.7346722320739 23.0346718953587 22.1145597743753 21.2893006225153 22.3431738599622 22.863663416693 22.7779367632809 20.3715924118258 22.0601788796089 23.1793315167566 20.6132021666469 19.3081854212772 21.9724824354585 23.2380011276342 24.8214683157112 25.5464737540617 25.5420426870183 16.0166937669645 13.1208354490934 12.2736718677426 11.9808748673622 20.2250330593897 23.7180557023119 21.2998226550337 21.8099975857536 26.3164301904808 19.3650210437802 26.2657474195391 25.7213465234431 23.796664657495 9.78140517189308 1.75227674398842 0 0 0 0 0 0 0 0 0 0 2.22416623931486 3.71080292344185 4.1601236877579 2.5943533232173 0.168630694172014 2.56379013195609 4.76581521227784 4.99451325104033 4.63729918721892 4.44364286779351 4.13357249222385 2.73491349701768 2.48138671541723 1.87898191962945 1.0837324913533 0 0 0 0 0 0 0 0 0 0 0 0.268738706409525 1.65208769761278 1.96158034935417 2.19041902229171 6.66579548964705 7.8436604484804 8.21399892147241 8.18237663430225 7.93842080133611 8.20322859873795 7.3725632479377 7.18828287345977 7.06605582791623 7.13201973521858 7.15375857986445 -9999 -9999 -9999 -9999 -9999 -9999 -9999 -9999 -9999 -9999 -9999 -9999 -9999 -9999 -9999 -9999 -9999 -9999 -9999 -9999 -9999 -9999 -9999 -9999 -9999 -9999 -9999 -9999 -9999 -9999 -9999 -9999 -9999 -9999 -9999 -9999 -9999 -9999 -9999 -9999 -9999 -9999 -9999 -9999 -9999 -9999 -9999 -9999 -9999 -9999 -9999 -9999 -9999 -9999 -9999 -9999 -9999 -9999 -9999 -9999 -9999 -9999 -9999 -9999 -9999 -9999 -9999 -9999 -9999 -9999 -9999 -9999 -9999 -9999 -9999 -9999 -9999 -9999 -9999 -9999 -9999 -9999 -9999
-9999 -9999 -9999 -9999 -9999 -9999 -9999 -9999 -9999 -9999 -9999 -9999 -9999 -9999 -9999 -9999 -9999 -9999 -9999 -9999 -9999 -9999 -9999 -9999 -9999 -9999 -9999 -9999 -9999 -9999 -9999 -9999 -9999 -9999 -9999 -9999 -9999 -9999 -9999 -9999 -9999 -9999 -9999 -9999 -9999 -9999 -9999 -9999 -9999 -9999 -9999 -9999 -9999 -9999 -9999 -9999 -9999 -9999 -9999 -9999 -9999 -9999 -9999 -9999 -9999 -9999 -9999 -9999 -9999 -9999 -9999 -9999 -9999 -9999 -9999 -9999 -9999 18.8733098343814 15.2861632054166 13.5266337264284 12.9503585845699 11.7974283269913 10.5767923331576 10.7216594406988 10.7220781345062 10.9244914131652 10.958826808135 10.8329347017681 11.138104628801 10.800545101435 9.2568118058134 8.93803142015945 4.5318862626842 2.44799474580282 2.56462730581235 6.42718229633818 9.08229190002641 9.40059179459021 5.13670948822385 5.38375280079139 8.45116997219 10.0982712919379 9.81895769876298 10.2088152374791 13.8129179179642 19.3718836040716 14.6622368863637 18.482468766941 14.2075330920762 12.9610707909619 12.2129168350019 12.2776589760998 11.7177321632284 11.7099230668678 10.4482004976578 10.2541221857604 7.65032812798822 7.8863549508962 6.46472980801925 6.45920830688409 5.48913844281355 6.42978965264836 6.99603578787044 5.43222590265207 5.4454024398826 5.41264986946187 5.36266043649553 5.44747211158479 7.78474581680433 8.05268208223499 8.14453175498922 7.92957722415102 8.14713813283186 8.29218992464927 9.97502164889493 10.8232927662687 12.9664124298151 13.2658016469735 13.4074320341935 13.559235810808 17.5853802570463 18.253940257736 13.2542250675752 10.6363043528066 10.16456175356 8.78491533794502 6.99114555297995 6.96910295841146 6.99597189840317 7.3904012619109 7.39418008219161 7.03321447387307 5.55218994459397 5.45936588967352 5.39758930934874 7.93849105129164 12.6502593943359 27.1945562178152 12.6419134386787 8.31459458352172 8.20161254961727 8.11060933600451 8.26133715706727 8.17850796473839 8.15365334287971 8.03910187710748 7.88261933177298 7.93432170550874 8.27276408694769 8.41279841333538 8.43584939745859 8.37120289520859 8.4616214914632 8.44011795610133 10.2021306536634 12.7819777787812 13.1967543142965 12.7642390177828 13.0078648179908 12.5660853139137 13.2304945113906 13.3467790133979 13.597242118209 13.6674787285226 13.6754879053115 13.6279951456934 13.6194706399521 13.6407774071069 13.6450045324737 13.8329748965201 15.3192902210793 12.6413380992081 11.7343545234711 8.01508641698003 12.2520033185132 13.5470266889337 13.5337191868262 13.5968741333166 14.7387245796807 13.6953626565067 13.1909812631442 12.3181277172256 10.5961131437638 10.3374101936615 12.2412738533901 10.2703027539728 11.6106769892104 10.5597213026684 9.58407042510548 10.2975904683506 10.4379295125072 11.3683887190685 10.2223192188248 9.89631008366534 8.87837373949168 10.0035145296986 13.4029273321177 16.9637859929035 15.8243230601579 16.0721467047932 12.6688311000216 10.1043324767743 16.0275900281126 23.1930994100235 23.0860356645868 15.0168807865613 21.0056225627312 14.4214629222814 17.3602404167257 20.5717442784917 17.1208808802276 16.7791193264314 16.9068441506534 18.5849081506888 18.6830867766587 18.6436522011181 18.7735491466982 18.7872506860922 17.3179481222738 17.3518434139083 15.9187182963773 14.4401563876799 13.0700859099783 12.9224299503457 13.0711237398672 10.8434381924668 11.1526363474697 13.0822939513707 13.0531112248449 10.2505933186922 7.68623321043598 7.20982641138687 6.88997009041508 5.1618948617231 5.01572380336503 4.91051252546724 4.97359026370524 4.17060642937922 2.61182006276893 2.13873134664186 1.27532223402241 1.09113462669231 1.56099109828441 1.85169997879004 1.85174735594604 1.85179235766672 2.05214422932033 2.30651960704705 2.69825379775922 3.56467525473312 2.69760946122215 4.63630804889936 5.1921069640928 7.32300718093641 8.02840638558355 8.47195190947356 9.14072054351145 9.4265781799325 9.45643299713544 10.1259434988917 10.4178328395062 12.0489542615076 10.7334250147797 10.7312702566109 10.3275883901852 10.7819926864561 10.7169292383457 10.7772870592066 10.3322556565687 9.91234493432811 9.88789959081468 10.2799531239984 10.6087395008893 10.6386137531064 10.0178945413961 9.99339584560938 9.96503848200753 9.36100714159946 9.40051339100382 8.9197918059317 7.45157612489288 7.45157612489288 7.76264881765615 8.75896980340861 9.1808982694161 8.70502901901856 6.99254444245364 6.59286461699737 4.20134047606312 3.82181200567401 3.35200234886508 2.0193567771031 2.19785206132887 1.82065157700528 0.152460323160782 1.04888057077742 1.04725823862454 0 0 0 0 0 0 0 0 0 0 0 0 0 0 0 0 0 0 0 0 0 0 0 0 0 0 0 0 0 0 0 0 0 0 0 0 0 0 0 0 0 0 0 0 0 0 7.58482357939084 23.0912313586197 20.2002405218102 18.8495588786197 20.6672641617932 22.4346462222018 22.9031411047837 23.6207470653553 23.735236089702 23.5594051809153 20.4544890760531 21.4083258570294 21.2293724423834 21.3169519166255 15.6677831721174 21.6626882000165 19.7118730444838 21.213765635604 22.9225707053306 22.6952240784796 24.7779018382266 24.866864234741 22.1251954702042 13.2670105035527 7.6163315103408 9.62299151831771 13.2279000618232 21.8394923802565 23.4999119546643 21.9890989742198 22.5299823759208 22.278208258173 22.0523125053916 22.9581665895886 25.8601040455808 24.1597474183102 21.2716618187473 6.30581946560699 0 0 0 0 0 0 0 0 0 0.154656487548908 1.57696302863694 2.81895396504267 4.45045272367846 4.88606464600773 2.48129902856748 1.57611821330326 3.68621480094109 4.64977683299875 5.07138800553991 4.78646689092631 3.66243254327948 2.48673244573158 2.34060349372347 1.57699383129865 0.154428985457106 0 0 0 0 0 0 0 0 0 0 0 0 0 1.02297050749656 1.87653439444061 2.32561494363636 2.90345500139828 3.66424411388613 5.40564168260299 6.17317716475657 6.57681606059512 6.93359014873098 6.76133332993192 6.95061362611963 6.99589051727948 6.71791907298459 -9999 -9999 -9999 -9999 -9999 -9999 -9999 -9999 -9999 -9999 -9999 -9999 -9999 -9999 -9999 -9999 -9999 -9999 -9999 -9999 -9999 -9999 -9999 -9999 -9999 -9999 -9999 -9999 -9999 -9999 -9999 -9999 -9999 -9999 -9999 -9999 -9999 -9999 -9999 -9999 -9999 -9999 -9999 -9999 -9999 -9999 -9999 -9999 -9999 -9999 -9999 -9999 -9999 -9999 -9999 -9999 -9999 -9999 -9999 -9999 -9999 -9999 -9999 -9999 -9999 -9999 -9999 -9999 -9999 -9999 -9999 -9999 -9999 -9999 -9999 -9999 -9999 -9999 -9999 -9999 -9999 -9999 -9999
-9999 -9999 -9999 -9999 -9999 -9999 -9999 -9999 -9999 -9999 -9999 -9999 -9999 -9999 -9999 -9999 -9999 -9999 -9999 -9999 -9999 -9999 -9999 -9999 -9999 -9999 -9999 -9999 -9999 -9999 -9999 -9999 -9999 -9999 -9999 -9999 -9999 -9999 -9999 -9999 -9999 -9999 -9999 -9999 -9999 -9999 -9999 -9999 -9999 -9999 -9999 -9999 -9999 -9999 -9999 -9999 -9999 -9999 -9999 -9999 -9999 -9999 -9999 -9999 -9999 -9999 -9999 -9999 -9999 -9999 -9999 -9999 -9999 -9999 -9999 -9999 -9999 -9999 -9999 13.5062021367557 12.9304503364577 12.1557803260073 10.272369449024 10.2922606694658 10.7228313124918 10.821708083403 12.5201315843823 10.9484825281587 10.5914494618878 10.5815354306997 10.6506735956808 9.09211371981877 3.70206635574927 2.71606699364083 6.48869642599643 8.7276536646258 9.85660254554714 7.87367731860933 5.06034659558874 5.07851517601079 7.05888626750607 8.54882461130816 8.67702542464282 9.80618922702923 10.4142078941536 10.8055907496555 12.2313019359926 12.8314608627775 13.0263997670982 13.0812669185938 12.3213029501873 12.8743560912408 11.743740657808 11.7289536025179 10.6079993524473 10.4497768536735 7.87945022812059 7.64206731519181 7.06139338569513 7.02701762649943 7.59588237989871 7.34762491016282 7.36738581895479 5.4454024398826 6.38433820971975 5.3564307695626 5.36577849466158 6.98699195359024 7.80785514155806 8.21341761864844 8.06255557210665 7.94731945695668 8.29399986162383 8.36806601465176 10.6943635118309 11.7831215773145 12.342115147616 12.9613837530112 13.1518402541051 13.2988466059745 15.4403275620404 15.6269372244995 15.8136601758422 17.3968259551066 10.878320472858 8.90821295516902 9.63123617455972 7.96250957488064 7.62550459077961 7.99626840368076 7.60499035960144 6.38367560957515 5.53054824882536 5.50384792215238 5.37238905343497 11.8367243189136 12.6921001946297 24.3178975463501 12.2148008094463 8.28404790845422 8.20576457732854 8.02744784623186 8.19440527205423 8.17570524643629 8.1825985801043 8.35225741486183 7.79412230418736 7.79131627541284 7.94475205939505 8.26325497241279 8.345572876631 9.44543003987838 9.36403799615175 10.4343100728198 12.7502149435557 12.9433939931326 12.8747717280849 12.8768873254192 13.2901107851343 12.8921701750887 13.2286177249645 13.4593294491895 13.60997896389 13.6813650141616 13.7086598577354 13.6805940662102 13.6767954475262 13.5346636969034 13.630273306759 13.6602065358135 13.6411214356348 13.5351700994749 9.45002506054976 8.14412332727347 12.4474379758355 13.0883078764411 13.1500478923083 13.5777601179208 13.7798868542454 13.5666303884959 12.7134485669376 11.6870222519961 10.5098093866491 10.5365664362271 10.5444991674962 10.3656294910031 11.4857852195111 11.4865321854645 10.2919458915681 10.2319290443779 10.4191252441137 11.3858760596979 12.0278417597126 11.4113751904301 9.97118956134105 9.50247097999269 9.52176410112213 13.4927287135698 17.4183743876731 19.4396395162071 12.12531839517 12.5408309736471 13.5904423479758 22.9989128792119 24.2503720760274 25.5324770646698 23.9993306276645 22.7187049494765 19.4459902100074 19.1001207482713 17.0196410724378 16.9510155496568 17.2354883403456 18.5662046360352 18.7749608637546 18.8201348114748 21.5149631630054 25.203386585395 25.5242467469445 25.7571354301145 22.5915506156849 17.368192562768 17.2634466044962 13.0957196449378 12.9680647217739 14.2094803989891 14.6884217112432 15.1271899589157 13.058452166377 12.2808066383711 10.2436386850546 9.12741979585401 7.71006304545505 6.82060554532729 6.82749396779785 6.20049008008328 4.84845670519949 3.75222219797102 2.90743516854319 2.61274089782629 1.28165513634646 0.218366764767069 0.226735030526695 1.08922605879586 1.08922462957242 1.84002122050927 1.8441339850719 2.18686285940077 4.38701427667475 6.49345262475403 5.75438054018813 6.64523529717589 4.29311865740094 5.69646122557698 8.48618917297534 9.12626285862055 8.86532236385002 9.34784507339748 9.73019798966695 10.0949076482307 9.9996404928433 10.4147188956616 11.5395874064157 10.4616767462563 10.4918478752442 11.6101858952858 10.4733967131606 10.4047434622118 10.4416165440685 10.0134477312562 10.0575337081489 10.3278927573737 10.6528885881651 10.1909187133212 10.2234781726215 9.99811085242966 9.90713563055249 9.68046698225649 9.67558192809713 9.10984593409177 7.85152509069312 8.59659539906666 7.97269572031397 8.20306194426909 8.19597214363754 9.32858568954477 8.37583859016832 9.00104007690511 6.27722326842257 6.2844722209396 4.20933708682419 3.24989930649187 3.24990533407183 1.82065157700528 1.52566061389506 1.52566061389506 0.145341892016719 0 0 0 0 0 0 0 0 0 0 0 0 0 0 0 0 0 0 0 0 0 0 0 0 0 0 0 0 0 0 0 0 0 0 0 0 0 0 0 0 0 0 0 0 0 0 5.98166609500393 20.0753630005294 25.2890906193882 24.8766202257881 23.9120873009816 23.4722740077362 21.8903840169564 22.851664841864 18.2830730767074 20.0925780820473 24.1567833885903 19.1731635563664 18.3827347767134 18.8743414740282 15.9316453001221 23.8365939336319 21.5835388046329 21.316893332551 23.928945151621 22.5782812294818 23.3328987625596 22.7271129382083 17.3974663881611 12.1547632755336 10.8260589890966 13.8342626183151 15.9663267188662 14.1584723352299 11.3812892706493 16.2939112769099 17.470515431023 18.085318301066 18.6638619280744 21.4065978074918 23.7018612882492 26.5211589949402 20.8132357938157 12.2227082843671 0 0 0 0 0 0 0 6.5940410730383 0 0 0 1.08200363876698 2.78360537597169 4.44669396321128 4.90845173480966 4.90129014625639 2.08912967312136 4.4607077065769 7.73706185926409 8.48436165869749 4.91185713372721 3.63713171831317 2.34053298764521 1.88122609600685 0.154428985457106 0 0 0 0 0 0 0 0 0 0 0 0 0 0 1.46553148544415 1.74556260432788 1.94429683027034 2.18872222818079 2.21154040168671 2.53070296705871 5.02457885417535 5.8339850149954 6.16215506143028 6.39376641595151 6.63536993672343 -9999 -9999 -9999 -9999 -9999 -9999 -9999 -9999 -9999 -9999 -9999 -9999 -9999 -9999 -9999 -9999 -9999 -9999 -9999 -9999 -9999 -9999 -9999 -9999 -9999 -9999 -9999 -9999 -9999 -9999 -9999 -9999 -9999 -9999 -9999 -9999 -9999 -9999 -9999 -9999 -9999 -9999 -9999 -9999 -9999 -9999 -9999 -9999 -9999 -9999 -9999 -9999 -9999 -9999 -9999 -9999 -9999 -9999 -9999 -9999 -9999 -9999 -9999 -9999 -9999 -9999 -9999 -9999 -9999 -9999 -9999 -9999 -9999 -9999 -9999 -9999 -9999 -9999 -9999 -9999 -9999 -9999 -9999 -9999
-9999 -9999 -9999 -9999 -9999 -9999 -9999 -9999 -9999 -9999 -9999 -9999 -9999 -9999 -9999 -9999 -9999 -9999 -9999 -9999 -9999 -9999 -9999 -9999 -9999 -9999 -9999 -9999 -9999 -9999 -9999 -9999 -9999 -9999 -9999 -9999 -9999 -9999 -9999 -9999 -9999 -9999 -9999 -9999 -9999 -9999 -9999 -9999 -9999 -9999 -9999 -9999 -9999 -9999 -9999 -9999 -9999 -9999 -9999 -9999 -9999 -9999 -9999 -9999 -9999 -9999 -9999 -9999 -9999 -9999 -9999 -9999 -9999 -9999 -9999 -9999 -9999 -9999 -9999 -9999 -9999 11.6597657069052 10.4449222074123 10.2825229269626 10.7053702373798 14.0663251055255 16.498396791976 13.1918082089307 10.6774321618043 10.7534426314031 10.3675265888231 7.7529915709288 6.94788189638319 7.2747423468091 8.94167876238701 10.2396022876602 9.85298195407054 7.39019778526856 5.15186547029141 5.01550135900488 5.11237175869619 6.29232790461896 7.39409585209818 8.68683275415121 9.98772288430142 10.4601371819055 10.9292964541273 11.8188608650954 12.9078598247932 14.4756577715217 12.649192267127 13.0759797359976 12.3439797570983 10.9374671799499 11.767349806008 10.6066653223303 10.2181424725089 7.81870686688211 7.63242987272412 8.01362877430099 8.01482674640333 7.91445041711777 7.35254637438437 6.41549602164393 5.44198587518379 5.36576029951044 5.45357978870107 6.97404387164854 8.04758086164025 8.1401410372293 8.06231070140384 8.05096292010281 9.88941803833193 9.93539699366719 10.5163070688199 10.6846428993353 10.679995990637 12.9643585615839 12.7651054185976 12.7537408655868 13.3753312716345 17.1164423628936 16.0631746200281 21.7367540436488 25.0024526366433 13.3884132398497 7.90568092216022 7.7471641355868 7.36639790494947 7.97527011430046 7.61869972462854 7.36182485002039 7.36981358728146 5.42896572705416 5.39169228486701 7.77692827009122 14.9534978717298 12.5966758690788 9.92272778752558 8.29676341824631 8.16127848504752 8.14088860812499 8.19382242582743 8.35780754785231 8.22667357632652 8.09729139790657 7.8669850866555 7.79348718698991 8.10486301379079 8.27342954169149 8.38080563712548 11.9852651646257 12.0993272094738 13.2076019274649 13.2117480883069 12.9177267064992 12.8288883177292 12.8421506026856 13.2937339523255 13.1150390264579 13.3233397806091 13.5813759409927 13.6422682553051 13.7648121403008 13.7413060194116 13.6504223752747 13.6300987828307 13.4671936595457 13.5415724187073 13.4509219069455 13.1272436663662 12.6542935659636 8.39723499770524 8.01364431932222 8.06666612469938 8.25545099924693 12.3431107450859 13.6942938271939 15.3052731223489 13.504431797179 12.333944251481 10.5331734031506 9.96915740919576 10.2843823606645 10.0552811979982 10.3002754722654 11.445289839276 12.0900002237702 10.2797083484752 10.4435796245028 12.052730501362 12.7936852629106 13.1926902189207 11.8559127705042 13.6319903707955 12.7639586137306 9.86122625552638 12.0140143662952 15.8259148180128 26.8244894785214 17.9261033379871 15.8919803007972 16.0987308609921 26.6142614699335 25.7918263050209 23.6096531550237 25.2342230202678 20.4540956199098 19.0644245176075 18.7714769592157 18.4594978904469 18.4205205751243 17.9835491552762 17.9648989858376 19.9033231873104 20.838225279767 22.3560041638337 25.5377734334609 25.5500375075664 24.7010429508043 21.0671916232049 17.3256556591116 14.7729935056305 15.7405393579461 16.8257321421894 20.3844963692904 17.1000155982216 15.38963331947 13.1295927316588 12.9417968575441 12.2569485795175 10.2181622509253 8.01062086458236 7.5156511035618 7.49834602447379 7.17096433384078 4.68238089621318 3.74836792032146 3.59014331893874 1.71765689453608 0 0 0 0 0 1.08622480301634 1.54740839714426 2.28629182739517 3.75694179545911 4.18964817222261 5.72697000980547 7.72713903517363 8.53766690023103 5.69573031911947 5.98147982428352 7.64333390590157 8.31422109819294 9.43708656595931 9.82097914265078 10.0545776479428 10.0547424418451 10.0978292218246 10.7979110504789 10.4882774578822 11.6035103306914 11.5781199127737 10.6654070375347 10.3985835768019 10.1303669699293 10.1748928236403 10.6092193985338 11.4439869869783 10.3278927573737 11.4179519132766 10.5081305417339 9.91253341087096 9.90532898273574 9.66953747456901 9.49655593222627 9.3290465077492 8.61048493362645 8.80828243108332 6.79609850614581 8.21008103535675 8.21008103535675 8.21325406858818 7.01195839456767 8.42768619329741 8.42776812062295 7.3305149084537 4.83996757931149 4.21975160154824 3.24616441573405 2.19458622247961 1.81848487915033 1.52559876479315 1.04725823862454 0 0 0.152460323160782 0 0 0 0 0 0 0 0 0 0 0 0 0 0 0 0 0 0 0 0 0 0 0 0 0 0 0 0 0 0 0 0 0 0 0 0 0 0 0 0 0 0 2.07515946947241 3.76743377251692 10.8133519526517 20.1313778450631 25.1477526751317 22.241650411875 20.3695563905477 24.71774888189 23.8244204856395 21.9457574292653 21.3342285920272 24.5212749067369 24.4866202403546 22.7578114146434 23.9526672996075 15.9486648164674 20.1909786065531 23.1322704270515 23.3915048490456 23.8478306346306 22.761947070447 23.7412112040106 22.2730511568219 14.9300069384384 14.0662877914697 15.1785774252549 16.8026555730428 16.9819938152217 9.6845560308266 6.86316679747959 12.7718258864448 16.0503101329736 16.956911487729 21.0309754626644 24.2214852908133 25.9877719927184 21.4875642688408 13.3000857588001 0 0 0 0 0 0 0 0 6.24276406369636 0 0 0 0 1.57819903011581 2.34897638966283 4.44429388473711 4.90640132132056 2.34904662712639 4.13472305134485 8.21560280967602 9.15416609824756 6.32649530719606 4.4223524028582 2.34911452702327 1.07999059603352 0 0 0 0 0 0 0 0 0 0 0 0 0 0 0 0 0 1.51412663983653 1.80343052660748 2.00731806112087 2.26007521703386 2.77580505365155 4.58167909499367 5.88042946012271 5.60896554567733 -9999 -9999 -9999 -9999 -9999 -9999 -9999 -9999 -9999 -9999 -9999 -9999 -9999 -9999 -9999 -9999 -9999 -9999 -9999 -9999 -9999 -9999 -9999 -9999 -9999 -9999 -9999 -9999 -9999 -9999 -9999 -9999 -9999 -9999 -9999 -9999 -9999 -9999 -9999 -9999 -9999 -9999 -9999 -9999 -9999 -9999 -9999 -9999 -9999 -9999 -9999 -9999 -9999 -9999 -9999 -9999 -9999 -9999 -9999 -9999 -9999 -9999 -9999 -9999 -9999 -9999 -9999 -9999 -9999 -9999 -9999 -9999 -9999 -9999 -9999 -9999 -9999 -9999 -9999 -9999 -9999 -9999 -9999 -9999 -9999
-9999 -9999 -9999 -9999 -9999 -9999 -9999 -9999 -9999 -9999 -9999 -9999 -9999 -9999 -9999 -9999 -9999 -9999 -9999 -9999 -9999 -9999 -9999 -9999 -9999 -9999 -9999 -9999 -9999 -9999 -9999 -9999 -9999 -9999 -9999 -9999 -9999 -9999 -9999 -9999 -9999 -9999 -9999 -9999 -9999 -9999 -9999 -9999 -9999 -9999 -9999 -9999 -9999 -9999 -9999 -9999 -9999 -9999 -9999 -9999 -9999 -9999 -9999 -9999 -9999 -9999 -9999 -9999 -9999 -9999 -9999 -9999 -9999 -9999 -9999 -9999 -9999 -9999 -9999 -9999 -9999 -9999 -9999 10.679390053128 16.8973716064604 18.1214189028612 18.019337400103 15.8706139887691 10.9057159772295 10.5962187930609 9.66797771879125 7.84279521488527 7.8342664574224 9.57291576048594 10.2520080012113 10.3956759213681 10.0693147740973 8.64849429360179 6.26798211075642 5.09595857882865 5.25174226285356 7.15150127042562 7.21801187376686 7.82768465421544 10.0797247070789 10.5776762839762 11.7388502177815 11.7854224606818 12.6846086527252 12.6920307847675 12.3251627432441 12.9247715852226 12.6712240599061 11.8785156426808 12.4016342303305 10.9074818309112 10.720035827525 9.57569387148142 7.81265965473641 9.95630130471841 10.2764998476926 10.2636690175847 7.60358040820425 7.34323133043625 5.42620126881011 5.47676620940467 5.43464854107999 6.97933763075314 8.25853671368974 8.0632720924224 8.05639421657666 8.30894611445945 10.6372477375654 10.273305195089 10.6664491259242 10.5059904457614 10.8617461654681 11.9368469945555 10.6606877134185 11.7349235739332 14.9297626128382 14.1971803961965 12.511869527683 15.4070013500252 21.7986042061736 20.1171947228364 10.9310003364526 7.58010095594679 7.30079174050667 7.59197244051681 7.33155119804165 8.95180551190741 7.31330837743384 5.36249467407495 6.90858869533457 9.32757191339703 15.5292477384142 11.4556267875924 9.82603083190235 9.26084056705285 9.24604583713982 8.2752871954969 8.15746359268841 9.42496140457659 8.32122672294502 8.23660949547933 8.35342192269152 8.18371946870085 9.45002234457802 10.0323317899941 11.4327323208217 13.3630630491899 13.2317322654457 13.4320252966549 13.6085024437408 13.3074046444912 12.8852436397993 12.7928479495241 13.0659844555319 13.0732821592537 13.418261568397 13.5463213891075 13.647220304008 13.6784568013751 13.5944476604077 13.5033604501537 13.0812820152216 12.9632519661176 12.9579810906655 12.5264127456601 10.9589331988401 8.39013215214113 8.08903820194136 7.95888227487707 7.96939125096936 9.84264484148523 13.3869478170047 15.3344711580654 13.7823073792013 12.7889672714252 10.6027218283222 9.97010221125491 8.98787735607831 10.2942468971786 9.63539650004423 10.0743119804273 11.440856218435 12.3852347478915 12.5162122784895 12.0782674308425 12.0665782097685 13.4476106493847 13.6395050929862 13.8330844903558 13.6967431494164 16.0620783841443 13.4986840124933 11.3461434488914 16.2651220535348 25.9401565933111 26.1012470623191 26.7571052297133 26.2809496482133 23.3264764485079 19.7679157755324 21.1906225495287 18.8236973562914 18.5778597285593 18.2778473965595 18.7516482520631 21.758490560562 19.0739208740296 17.1381545024346 17.1922909655306 20.0482606303114 18.7371569162907 20.3821877759726 21.18575687315 20.1276995959833 17.4038466066432 16.6033261852505 17.3835510502351 21.4355509233415 21.2696433243173 20.9595405939885 21.2821629529071 18.3700337231893 15.3023274387086 13.409045625751 13.2094934629574 12.5483472357636 10.803509264763 10.1378774498885 9.47805947476974 7.67201083915769 6.76008846172665 4.8977166897507 4.51630469075614 3.72832815632165 1.05523381228205 0 0 0 0 0 0 0.241180393141651 2.42094319574425 3.64120940583721 5.47725051066361 6.29673481530157 8.26306124000175 9.39688032165776 7.30053690101524 7.4693522122755 8.37668983007558 9.45446487488203 9.74096773020224 9.86077105072414 9.89847695843246 9.91019228569769 10.1533072150822 10.4235074783014 10.4690525549266 11.547999113129 10.6759167892039 10.6531437622091 10.261353055442 10.3323260335508 11.4779276060145 11.4223468005818 10.6269525853716 11.4016615830892 12.1630088657733 12.1171280407771 10.492705964185 9.98617167666834 9.77407397166681 9.2488095221618 9.24804433774731 9.25537630641667 8.76663651115698 8.10814415184415 7.28175486276023 6.9391427808594 6.7040253633749 7.06964182065069 7.10313410536574 7.33722585537693 7.33723311565392 5.88216596972181 5.72669574160844 3.83983244216584 3.84104554165228 2.18807051079462 1.52566061389506 1.04713652801548 1.04725823862454 1.04725823862454 1.04888057077742 0 0.152460323160782 0.159286565875807 0 0 0.159286565875807 0 0 0 0 0 0 0 0 0 0 0 0 0 0 0 0 0 0 0 0 0 0 0 0 0 0 0 0 0 0 0 0 0 0 0 0 23.1018309935991 26.1350874439368 14.388478212637 19.9478841500313 23.7401274110172 21.8613838648217 23.0296052392366 18.0600951645073 23.7106258926874 21.2674855968795 19.2230726164854 14.1928000251627 25.2123286745464 24.7030742003095 24.969598747985 11.7737782918771 20.0993298586104 23.1303963058993 23.4671559072107 23.3693903490445 23.2770827632426 22.5043513274431 18.3384745716726 14.1505025702286 14.9362207617911 12.4606000611536 11.7523419413046 11.4443757028366 3.86040076602968 0.65919098369735 4.25639469197179 16.1281405963916 18.8184725569474 21.4469404954783 25.3183668670342 26.3267522489921 17.6704203058216 11.7687690222742 6.41766478365545 0 0 0 0 0 0 0 0 0 0 0 0 0 0 2.4368800932783 4.64618157340425 4.07323910671179 1.88863275976353 3.55513056015048 2.67978089134991 2.43695582401465 2.43247270820243 1.8852632686348 0.139110972886589 0 0 0 0 0 0 0 0 0 0 0 0 0 0 0 0 0 0.247990949529796 1.54064663819656 1.83614867561404 2.18239933513803 2.29641659550183 4.60226112945165 4.61192262180288 4.61522965650229 -9999 -9999 -9999 -9999 -9999 -9999 -9999 -9999 -9999 -9999 -9999 -9999 -9999 -9999 -9999 -9999 -9999 -9999 -9999 -9999 -9999 -9999 -9999 -9999 -9999 -9999 -9999 -9999 -9999 -9999 -9999 -9999 -9999 -9999 -9999 -9999 -9999 -9999 -9999 -9999 -9999 -9999 -9999 -9999 -9999 -9999 -9999 -9999 -9999 -9999 -9999 -9999 -9999 -9999 -9999 -9999 -9999 -9999 -9999 -9999 -9999 -9999 -9999 -9999 -9999 -9999 -9999 -9999 -9999 -9999 -9999 -9999 -9999 -9999 -9999 -9999 -9999 -9999 -9999 -9999 -9999 -9999 -9999 -9999 -9999
-9999 -9999 -9999 -9999 -9999 -9999 -9999 -9999 -9999 -9999 -9999 -9999 -9999 -9999 -9999 -9999 -9999 -9999 -9999 -9999 -9999 -9999 -9999 -9999 -9999 -9999 -9999 -9999 -9999 -9999 -9999 -9999 -9999 -9999 -9999 -9999 -9999 -9999 -9999 -9999 -9999 -9999 -9999 -9999 -9999 -9999 -9999 -9999 -9999 -9999 -9999 -9999 -9999 -9999 -9999 -9999 -9999 -9999 -9999 -9999 -9999 -9999 -9999 -9999 -9999 -9999 -9999 -9999 -9999 -9999 -9999 -9999 -9999 -9999 -9999 -9999 -9999 -9999 -9999 -9999 -9999 -9999 -9999 -9999 19.1645323111516 19.1033783458481 18.8770879123874 17.7526195898077 13.4013554133679 10.7315106741052 10.0290517923286 7.85657689825818 7.51251144512562 10.1330272760739 10.1289323335296 10.2063514043228 9.9790014425066 8.80925051611298 7.19089009539095 6.78566568427295 7.14013435509381 7.57208496077727 7.79890475252964 9.791836315619 10.2946643381608 10.618541399511 10.9829559237225 11.7696286038608 12.6514323560633 12.9179959810753 12.7042752542541 12.7296727605006 12.6938209310176 12.7690252428744 12.4016099624653 11.8928870673659 11.855080345131 10.5977849083238 10.2948596346464 10.2991031603832 10.0209325033343 11.598781136042 9.13931054734732 6.98356569744441 5.3709462099483 5.43720176023656 5.49173634574284 7.79364468196513 8.05817677387568 8.13674132642027 8.13696036642254 8.34813619866449 9.92459166992609 9.38153498712766 10.5244115283408 10.5270654240084 10.8593563935004 10.8590701250981 10.4990743251257 13.165697511733 19.8649059780411 10.8120608063901 10.5901340605206 13.8009592542184 14.6211929282573 12.3352987826394 16.6063787140616 13.2608493408606 10.8702029116114 9.54534817487155 6.97578544574218 6.34650693791656 6.37996482464675 6.32912541507696 7.32769144452576 12.4716415020938 9.88260517869009 8.21186283909432 8.27732956943045 10.1494313377642 9.7604968948107 10.1789474094905 8.21885474604767 8.28384313622291 8.3403090064243 11.2041924608659 12.7992630202168 9.38686315464645 12.4807922379394 13.06464374261 13.2695405227318 13.79727637379 13.9617678545105 13.7382018574647 13.7494963990699 13.1966912376026 13.0616264668315 12.7131724293301 12.9228375655766 12.981057099217 13.3226002567056 13.4265932662072 13.1752903804995 13.0907803897163 13.0008622463827 13.090504815163 12.6204046823217 13.0715248057655 13.5349439390269 13.7631392690686 13.9467243703935 13.3258199956193 8.31659828110416 8.06065681336181 8.0711113606459 9.85622164752566 13.6033676953723 17.1773745455932 13.2630161328757 11.9062200756404 10.3121558416643 9.51643219583195 7.9748793233204 10.3883734820367 9.07074678810229 10.130248477546 11.9777220649238 12.4337519032041 13.2292617675974 13.1444401564898 13.508636800036 13.4840432358394 13.7598115587908 17.2015743391019 17.1752279495405 18.3410857858315 18.1957742878187 14.7362019747683 17.5633851015555 26.9872632569578 26.9655765046148 27.0513067271961 26.9155669599103 22.7078685515543 19.5582407598916 17.8694542299311 16.8097794017985 15.7442115974914 15.9157676531591 17.5186280869325 21.4006074787556 20.6701677626764 15.798951500971 15.8123808224027 15.8470966244001 17.0781124893364 17.1140091432029 17.3663987786147 19.1744315415267 19.4468591710849 21.6380837247266 21.6511713599568 21.6641613332846 21.7254287776366 21.7117849163992 21.6772253920705 18.6244956072819 15.658011629049 15.6399290051969 15.3613437427474 13.2646829685476 13.0199956948448 12.109986563076 10.3107571322744 8.96766835459505 7.42210341349527 6.13919408971768 4.875161642119 3.24122431944026 0.195321966177257 0 0 0 0 0 0 0 1.82699059635544 3.73840971458104 4.10659884102685 6.37498770121379 8.56628932519385 9.80671104850908 9.10351645701999 9.39583101540592 9.72300498348156 9.52515493474038 9.79249010216237 10.1162278586357 11.4004974728549 10.3145279108473 11.986394515139 12.3367837284403 11.9993779754112 10.662572418218 10.3328001140141 10.3742510116733 10.3789693673108 11.4472924874239 11.4247429828327 10.5466194382781 11.8607384526022 12.3739509557909 12.1208818552469 11.80281150083 11.7613581947348 12.0946730881172 9.87345251135358 9.11797751005577 9.51460114826795 8.83143486443569 8.11457199417887 8.1109384237223 6.72018441547304 6.78613275660009 7.13405726522199 6.72023619670466 7.30827300093275 9.42431076200519 8.58993545259901 7.33980710036727 6.73348734631268 4.647391033602 3.74072779897492 3.10760264441977 1.98436762276383 1.98249446217635 1.68086958756992 2.90443200121024 1.68739674752264 1.04725823862454 0.152460323160782 1.21751534951828 0.145610456345605 1.0473744574187 1.0473744574187 1.04899132768421 0 0 0 0 0 0 0 0 0 0 0 0 0 0 0 0 0 0 0 0 0 0 0 0 0 0 0 0 0 0 0 0 0 0 0 14.0013896034282 24.1806128283438 17.9155625389574 21.4511412126616 26.0393851698787 24.3379930199652 25.0464714102034 9.83140986097539 13.7498007441191 12.7434609637573 15.6327263440763 12.8502625442915 16.9287827961227 18.5591181194253 14.5453690882299 25.1112137039113 21.2849450952262 20.9644139093359 18.733621411944 18.1870153158498 23.6471607998188 22.7008187482442 13.6458792669311 14.1450411856626 14.8086607161862 11.5700843419076 12.4262554571798 10.5799617399754 17.9427763681907 10.7716346502676 9.14979537862134 25.692949307155 16.0343932280661 24.8579831448433 26.3283395354415 22.5097861988142 17.7341997707899 7.99769920437504 3.14166942352083 13.376794813321 1.09033248908605 0 0 0 0 0 0 0 0 0 0 0 0 0 2.0973878974429 2.09976439692994 0.104920143013525 0.1047831889483 0.113813636721432 1.57868975498092 2.0974319780377 1.57855563358227 0 0 0 0 0 0 0 0 0 0 0 0 0 0 0 0 0 0 0.239522254680216 1.08750301307259 2.04816545709841 2.20279815418655 2.74036743286075 4.61789048548337 4.67044083297664 -9999 -9999 -9999 -9999 -9999 -9999 -9999 -9999 -9999 -9999 -9999 -9999 -9999 -9999 -9999 -9999 -9999 -9999 -9999 -9999 -9999 -9999 -9999 -9999 -9999 -9999 -9999 -9999 -9999 -9999 -9999 -9999 -9999 -9999 -9999 -9999 -9999 -9999 -9999 -9999 -9999 -9999 -9999 -9999 -9999 -9999 -9999 -9999 -9999 -9999 -9999 -9999 -9999 -9999 -9999 -9999 -9999 -9999 -9999 -9999 -9999 -9999 -9999 -9999 -9999 -9999 -9999 -9999 -9999 -9999 -9999 -9999 -9999 -9999 -9999 -9999 -9999 -9999 -9999 -9999 -9999 -9999 -9999 -9999 -9999 -9999
[truncated: 1,450,397 more chars]
