# Supplementary material for: Combining temperature-dependent life table data into Insect Life Cycle Model to forecast fall armyworm Spodoptera frugiperda (JE Smith) distribution in maize agro-ecological zones in Africa
Source: PLoS One. 2024 May 6;19(5):e0299154. doi: 10.1371/journal.pone.0299154 (PMC11073722; doi:10.1371/journal.pone.0299154)
Supplement: S2 File — (ZIP) [file pone.0299154.s002.zip › results_8.5/ERI_2050-ERI.asc]

NCOLS 535
NROWS 391
XLLCORNER -25.5
YLLCORNER -47
CELLSIZE 0.1666667
NODATA_VALUE -9999
-9999 -9999 -9999 -9999 -9999 -9999 -9999 -9999 -9999 -9999 -9999 -9999 -9999 -9999 -9999 -9999 -9999 -9999 -9999 -9999 -9999 -9999 -9999 -9999 -9999 -9999 -9999 -9999 -9999 -9999 -9999 -9999 -9999 -9999 -9999 -9999 -9999 -9999 -9999 -9999 -9999 -9999 -9999 -9999 -9999 -9999 -9999 -9999 -9999 -9999 -9999 -9999 -9999 -9999 -9999 -9999 0.590300978158977 0.576892762014849 0.527853176966457 0.478947306762498 0.450609072358305 0.414367239188608 0.393360868115007 0.372292341472136 0.35858812925571 0.344687755871242 0.330960695205557 0.321472108348319 0.313823946765112 0.302499410624289 0.298031408576181 0.296117435810365 0.290242152371042 0.284750515743244 0.282592119979854 0.283336295342258 0.28006905124153 0.27543753322613 0.275059842762876 0.276595653287868 0.290147710960372 0.30020233986265 0.307876581999646 0.310898421068279 0.29643922355171 0.288980032446238 0.278088543059556 0.270273110958401 0.268182743716273 0.267297648236919 0.262477089544076 0.262053738910252 0.261451088199327 0.259743835167156 0.256729134515017 0.256892045469809 0.25284758913136 0.251227647942028 0.249934529885512 0.250121475452233 0.249489860864347 0.249509254561139 0.246771578874805 0.246105335915503 0.248337960824233 0.25329152807925 0.252125724128183 0.252163768365772 0.255091578777932 0.258512156179704 0.257982561894116 0.259805332796596 0.261928820893271 0.263972759569797 0.269023501363666 0.27045341030776 0.271435288953717 0.275002803764599 0.280170582763062 0.285390111525264 0.289402071485079 0.29751693817604 0.306304744696309 0.311735905720693 0.320392643178571 0.329005143952692 0.33529555065853 0.344060390272224 0.345330654126775 0.352814107375362 0.353510553908854 0.360147354712981 0.362362990697298 0.365388316157105 0.364679608347156 0.358304237431435 0.354915418449831 0.3506096733211 0.347434871616742 0.349499924078355 0.347523227524602 0.341094099565166 0.339989555186902 0.333860359520016 0.331087668328936 0.32461937113169 0.322117270464447 0.319077289743957 0.315622206535213 0.312676988100006 0.313785209709315 0.309171536204286 0.304598828211008 0.303323506559852 0.295841041398524 0.289841538595963 0.28362615764381 0.279982669908948 0.282757417887695 0.280232794232271 0.281293251211227 0.291769543960909 0.295159343632276 0.299688742072073 0.305277114336152 0.300438628266155 0.305512303063358 0.29870805225175 0.304879817069177 0.299698724173642 0.300240536150606 0.298373616238725 0.29949294950169 0.299270442761536 0.296003973243759 0.288066978608704 0.286934968800059 0.289741173951269 0.293684188945605 0.292161265930798 0.291181841535418 0.289158726015484 0.295429928516537 0.294485936061855 0.294683119214329 0.294785541572156 0.293592255593134 0.298730031849578 0.29695670363437 0.298718765336432 0.299228210075904 0.30337822202791 0.301188481767414 0.302207710161176 0.300211132998567 0.297402711662685 0.293913469656164 0.287139976542376 0.283339086671428 0.284927998721929 0.277214334206263 0.280401572820182 0.280073630359673 0.28857798422202 0.294674193186819 0.364240338860628 0.353857492106486 0.298296420751565 0.28546986507256 0.281020139121948 0.275456588172421 0.274658691296043 0.272153324592766 0.273251350837557 0.271158346906256 0.271846274892915 0.271679492542638 0.273275758475443 0.272114311294717 0.271054689343654 0.274442140239417 0.271780299148669 0.273450419686787 0.274880202843894 0.273154204433945 0.271246040217106 0.272671929611785 0.27247913930693 0.275285422984225 0.276304072885908 0.276977071315755 0.278798156740663 0.276482008172881 0.279775813896745 0.280215132646732 0.280283639285024 0.281259137652751 0.281736455332468 0.281580423458127 0.282283996366945 0.282070336706216 0.281282271944333 0.279690184166138 0.28137872535879 0.278994001622801 0.281732701607755 0.280304635712753 0.27542935308015 0.274519676180721 0.274563790817042 0.276294493206309 0.27477213750972 0.270409037075084 0.271845173839465 0.271738633600337 0.273206978252222 0.270348868340344 0.272926981003625 0.27106209033259 0.275748067670823 0.275697972307196 0.27411492341745 0.27469377212431 0.269357852744834 0.266965250330675 0.278838824691486 0.282954594535829 0.288342531954278 0.287951797569312 0.287506601306119 0.298572980908934 0.296720209327528 0.298567563038543 0.299532940850353 0.304273482838126 0.309179068797777 0.30646184570269 0.313255239436756 0.31685229063185 0.3248704871935 0.323342720691676 0.327497215298699 0.331662362413191 0.332756168980822 0.333864445667938 0.333933697510539 0.334823447506742 0.335786790993147 0.334491728577624 0.335365935387219 0.334847214625173 0.335628876323862 0.339859083348831 0.3408928506083 0.342115421297217 0.35004637479579 0.349327909158431 0.350441940499588 0.344358638765609 0.342140216520488 0.34068884772439 0.337681415383979 0.33749900187907 0.337742712149553 0.336395557066953 0.337802699560906 0.33232541028422 0.334356183754913 0.331186228397165 0.333760185343917 0.331424425119137 0.328089980378926 0.328393624525726 0.327585607589127 0.3294612093377 0.327492112574447 0.33114250453718 0.326471509761939 0.328489034963828 0.332948524133721 0.332791100029047 0.329252636898057 0.328731670168635 0.331510412847789 0.335487183672096 0.339530266378073 0.338067995194603 0.333859502688969 0.33980284035037 0.341303415900431 0.346177557243243 0.355166029142857 0.364548468826675 0.366500960166594 0.353506684059299 0.340531602493356 0.33303320417663 0.325217135471559 0.324158123741768 0.31540199175322 0.315945911335275 0.303157100090235 0.298350985918912 0.299533773940321 0.297641821440055 0.300523634646919 0.307262920652566 0.307411556249568 0.311309275966007 0.321516929796184 0.328021703632564 0.325372302942935 0.320216230834436 0.311200961912263 0.303513951902592 0.302171052796997 0.297132907619572 0.294940809896674 0.302706898622762 0.304830127577256 0.311320254076268 0.317884532675118 0.321079138239768 0.327315083128578 0.331815507516554 0.341376392854841 0.339670534879461 0.351280225875504 0.356379224950998 0.35363619250797 0.34866647060768 0.354759578260277 0.379882070821696 0.410696915045777 0.453322997641901 0.414869205676943 0.334096671773826 0.308895663272466 0.283539151030151 0.3121797816028 0.301645404411742 0.313254264434072 0.29386076199339 0.278129459395273 0.276975144624032 -9999 -9999 -9999 -9999 -9999 -9999 -9999 -9999 -9999 -9999 -9999 -9999 -9999 -9999 -9999 -9999 -9999 0.26250402493996 0.266766307037817 0.269405193522024 0.281264765108169 0.37799293400129 0.49606327347635 0.553049502917531 0.640897682354658 0.615220093165962 0.609941133477388 0.595030248930442 0.544308210101623 0.524763652425279 0.50261941483375 0.553620291209257 0.480080643444915 0.440194609022064 0.428136561625736 0.419782940366211 0.408291364689936 0.405356360034582 0.399127691417925 0.395950623607552 0.394850802947599 0.389191287470218 0.387132513991905 0.392080439410324 0.394727931908096 0.393672493522643 0.399567273220598 0.402900223597524 0.408171180620829 0.420277688073023 0.417795444951442 0.422112675283247 0.42605015194898 0.431594083703538 0.437021986164153 0.441518169250572 0.439060290298321 0.434951166235689 0.434137829514752 0.424619069869461 0.421657489871429 0.419854444218605 0.416968782532089 0.414188888047113 0.410002120122563 0.405689861779261 0.401524870094847 0.401182134689418 0.404998820623753 0.407388472532291 0.408518018676404 0.415328975298465 0.424295029891677 0.415222058936021 0.411104112154786 0.415101303634561 0.413839891228453 0.415616792243418 0.412750399536708 0.417194899695692 0.422681419919581 0.41828116733668 0.418453704256177 0.415632039928932 0.408898725999166 0.402353588322882 0.403735773742297 0.398674116487978 0.394300498079208 0.389014719795612 0.385450017110073 0.380462665405878 0.385128304212998 0.387386456812188 0.397532472983976 0.405348809497889 0.420057370878924 0.43099404572676 0.437818516252711 0.451480405466087 0.458619383629192 0.469693075349972 0.472579165789496 0.472478042264401 0.482593201878956 0.484879476327147 0.491849610911692 0.47982829037884 -9999 -9999 -9999 -9999 -9999 -9999 -9999 -9999 -9999 -9999 -9999 -9999 -9999 -9999 -9999 -9999 -9999 -9999 -9999 -9999 -9999 -9999 -9999 -9999 -9999 -9999 -9999 -9999 -9999 -9999 -9999 -9999 -9999 -9999 -9999 -9999 -9999 -9999 -9999 -9999 -9999 -9999
-9999 -9999 -9999 -9999 -9999 -9999 -9999 -9999 -9999 -9999 -9999 -9999 -9999 -9999 -9999 -9999 -9999 -9999 -9999 -9999 -9999 -9999 -9999 -9999 -9999 -9999 -9999 -9999 -9999 -9999 -9999 -9999 -9999 -9999 -9999 -9999 -9999 -9999 -9999 -9999 -9999 -9999 -9999 -9999 -9999 -9999 -9999 -9999 -9999 -9999 -9999 -9999 -9999 -9999 -9999 -9999 0.576848647659196 0.561900149989691 0.519453667750038 0.485768307759979 0.44700670481905 0.417430574507032 0.398897833940634 0.377707438717603 0.360675691063783 0.342888087029405 0.331480592610798 0.325279255950267 0.312535039480654 0.3057049422531 0.2974653877239 0.292735680429055 0.291321749490867 0.287676978377108 0.284449411779578 0.280845193861529 0.284751427561448 0.279603381373339 0.275483403446333 0.281526441362166 0.281424715377185 0.297884646143779 0.308752384519485 0.308680887173024 0.291830347659255 0.284034343058331 0.278314160659628 0.273875729682356 0.271862246881241 0.269397889295886 0.266170320807887 0.263496039734029 0.26157380250964 0.259192241202983 0.255972963182636 0.253862044776799 0.254781874090407 0.252024328050084 0.25106321007575 0.248895004611974 0.248180075967164 0.247717132263513 0.24655296855763 0.247356625294823 0.238009643006972 0.239187205304599 0.255939491512182 0.255766165638109 0.256498520990421 0.256365713619304 0.259715561699972 0.259054337224243 0.261114238074996 0.263753899879437 0.267290270442915 0.270493111216886 0.272875712818623 0.275046565798421 0.278453019391506 0.284264547309853 0.28854246984674 0.294942701458825 0.302949233379926 0.308268993946017 0.319117637705774 0.325792307651986 0.329525514870483 0.339519119757604 0.34192476970599 0.348539504147757 0.350896320244957 0.353339914226371 0.356979643768161 0.359534399894282 0.358143452278136 0.356871002873969 0.352246651454664 0.350885441834283 0.351198808294463 0.34454712473431 0.346717615550193 0.340717599564986 0.336844396854121 0.332800836945164 0.326544092747379 0.326358383865575 0.323829028002312 0.316893779744204 0.314441688507676 0.311928890640772 0.30797566836787 0.309351945622847 0.303289153427477 0.304926767550328 0.297499931977163 0.285446817198578 0.283136541200962 0.285321245198025 0.27765685336895 0.281588641982696 0.287683059671327 0.290435362529572 0.292746695036536 0.293262876161257 0.2957529397205 0.293263253939244 0.293698364826995 0.297444314505151 0.293679543097965 0.296803359607917 0.287291779023908 0.287868160176028 0.290729302155077 0.292796299468726 0.291505948893785 0.282293886330546 0.286206995906893 0.285133201723178 0.288567257116802 0.287098183443588 0.290218317563646 0.291671814885645 0.286292305187691 0.289413886307576 0.291394948381269 0.294630682704394 0.292159997570876 0.290687878730038 0.296872834900924 0.296582301502851 0.299491123857587 0.300376107300754 0.301045033930374 0.300079625316772 0.301575509706048 0.297122532171944 0.294308280870508 0.290241150390454 0.286988047085083 0.280054372570139 0.277906494748282 0.281469850899038 0.28817666688889 0.305303952344327 0.311076028634148 0.38951278307971 0.334843974089185 0.307804647763914 0.289010719485298 0.277705356850652 0.277175150116867 0.273353969664087 0.27329237188207 0.272720244361776 0.271710330343573 0.272180086075225 0.273235703889142 0.271477844198714 0.272899913556795 0.272797233699413 0.269733071751203 0.271348486783489 0.274771830514947 0.273962287002021 0.2741569768647 0.273636220028906 0.272734304267015 0.273677254145781 0.273614160883319 0.277179564981871 0.27547497914034 0.27642311327213 0.276397430223155 0.277601247739838 0.276167633062441 0.279982526827458 0.27907770894024 0.280263571750601 0.279660030206931 0.278704690837421 0.280405219519697 0.2792579553721 0.279721688607663 0.28017343797138 0.278567138446074 0.279812195519504 0.278722475612572 0.276690038095979 0.273861629336806 0.272505884296102 0.272937370450393 0.272994635319057 0.273925759538109 0.270266706280679 0.270148065510275 0.272630351627058 0.271473611065819 0.271038871939669 0.271384443233287 0.27209139671205 0.271421215213683 0.275002999531794 0.272479138759982 0.271219680878615 0.257208068593368 0.250213995336612 0.249999239653099 0.254023147435841 0.274590006272396 0.28370245854816 0.286197007874421 0.284310654609051 0.291629382595879 0.297994336499345 0.301709187620913 0.303382403352589 0.307568702890687 0.315176089118 0.318265506538929 0.327100219110339 0.327403836262762 0.335933942444107 0.337470026110721 0.340634429682977 0.33727276001153 0.339686714701426 0.336153024826577 0.33879070800233 0.338501615367735 0.339608757596432 0.34021419554205 0.343457889732678 0.349675675824346 0.353616090155237 0.3576250145825 0.361338879704044 0.354198543485609 0.349378480209922 0.348776392937861 0.343683646022131 0.343931197142435 0.339268841827937 0.341995442792272 0.340557861743761 0.339390424359371 0.339636437000116 0.338531671350594 0.337702229302249 0.336443358507152 0.332744264057734 0.333606026567185 0.331704350066577 0.328808158800925 0.329882353525752 0.330944029693199 0.331309052018569 0.328205192967142 0.33160379368363 0.336624000968042 0.33670593100568 0.334313036662117 0.337699069017806 0.339295482624127 0.341995808392197 0.339700500956179 0.338155773492724 0.334591643907733 0.340305015182667 0.345502452985753 0.346192460625025 0.349849425130946 0.359929999008415 0.363866766604338 0.352237848126547 0.345806980477672 0.343140534438138 0.337801088273376 0.330561905412032 0.322466767610708 0.320407102993996 0.314091938858062 0.306391920628454 0.301209077578533 0.294103687311243 0.297122460342438 0.296695183640066 0.29970001537214 0.317476509192364 0.321927329021858 0.326642167001166 0.320275254331241 0.318313640266072 0.316504838402403 0.314263026125248 0.307327912765553 0.299272533688814 0.288491752367526 0.297919806176085 0.304478893356955 0.30813209998584 0.315472973146718 0.319470359169875 0.321774820817097 0.33247284962686 0.333815451413812 0.33899372048685 0.340260086288394 0.347918174106046 0.36037530711777 0.357819576313769 0.361134506925462 0.367159290100861 0.372937792565998 0.386903553875853 0.418110210523885 0.340401452203613 0.312475788990746 0.288387728108405 0.28479970673712 0.348325340553343 0.379385931745932 0.435555974197922 0.317922572275931 0.29249208975769 0.284653114283788 -9999 -9999 -9999 -9999 -9999 -9999 -9999 -9999 -9999 -9999 -9999 -9999 -9999 -9999 -9999 -9999 -9999 0.250355168980964 0.258946181936025 0.262695342159233 0.257606152016416 0.271359898847518 0.339341340838668 0.449312947950919 0.497541998863668 0.500762727813467 0.61639872840142 0.590238845080049 0.566724635107601 0.538642548574994 0.509818128468324 0.552618976324784 0.458894642931396 0.435912095370683 0.42696598085574 0.423798440608053 0.41829800993599 0.409022759666469 0.406899889233608 0.399661116686171 0.393868070547697 0.395419216967812 0.38995098390454 0.391908072818142 0.393730158963083 0.399452721750697 0.402047112295767 0.407259860063027 0.410926743747609 0.413941287093875 0.418912331819469 0.424976527782331 0.41837575489342 0.423092475327285 0.432447458514843 0.434999770890997 0.445745924464662 0.443870440256779 0.440092467195623 0.434527382878843 0.429276072143941 0.425239988344143 0.421803181405302 0.420497326705929 0.419404795502695 0.413273351192091 0.409323218125618 0.40815427668586 0.413825574808165 0.423939393927424 0.423125892174442 0.436964037755328 0.452313314646391 0.429069294494203 0.427836464613955 0.434274450120045 0.433684110061207 0.43550008569716 0.431547797250542 0.43697133805254 0.441119180159818 0.439403063133433 0.436696117477559 0.428928323578022 0.419673151068566 0.413185117784944 0.412857151154365 0.41572273394525 0.408364949840453 0.407382144691773 0.401262570225216 0.397164902532708 0.39875942520495 0.408426928235415 0.423831029588492 0.43591420758857 0.449519544601894 0.454008737016128 0.46265001770664 0.479364623823891 0.472707779247873 0.454807817726865 0.463031219338404 0.481525441270328 0.484676170683943 0.474821163745658 0.494128289187703 -9999 -9999 -9999 -9999 -9999 -9999 -9999 -9999 -9999 -9999 -9999 -9999 -9999 -9999 -9999 -9999 -9999 -9999 -9999 -9999 -9999 -9999 -9999 -9999 -9999 -9999 -9999 -9999 -9999 -9999 -9999 -9999 -9999 -9999 -9999 -9999 -9999 -9999 -9999 -9999 -9999 -9999 -9999
-9999 -9999 -9999 -9999 -9999 -9999 -9999 -9999 -9999 -9999 -9999 -9999 -9999 -9999 -9999 -9999 -9999 -9999 -9999 -9999 -9999 -9999 -9999 -9999 -9999 -9999 -9999 -9999 -9999 -9999 -9999 -9999 -9999 -9999 -9999 -9999 -9999 -9999 -9999 -9999 -9999 -9999 -9999 -9999 -9999 -9999 -9999 -9999 -9999 -9999 -9999 -9999 -9999 -9999 -9999 -9999 0.568576651879011 0.547861296238367 0.514831395679215 0.476785795730719 0.450181568636529 0.421545987940754 0.397779580463369 0.378254091685794 0.359319145661335 0.347044574747168 0.333939980565862 0.325726787489657 0.315719484190705 0.307488605154119 0.298870074260866 0.293379407329239 0.289175498777197 0.286976979749069 0.284297369269167 0.282114629324331 0.282165125841273 0.279498735596967 0.27757661800097 0.289939034436179 0.292833478855534 0.298583133249234 0.309476184453682 0.307789638668837 0.303511595809028 0.285884172482867 0.278948947616656 0.275409791201179 0.273139094510606 0.267393324476496 0.266656050167081 0.263331069013405 0.260140907489899 0.257262955995445 0.253583462084053 0.25405136016447 0.253085109619771 0.253609907502291 0.251032220258332 0.247015877956132 0.248130073135617 0.244624342918594 0.245656029564485 0.24164313554741 0.235311437184361 0.225034746533119 0.227751294093643 0.230265668317871 0.251256698538189 0.25680664716305 0.257962438488487 0.258448904353708 0.260364973341495 0.264997930587306 0.264993740844784 0.271205765165838 0.274333028063626 0.271260112693405 0.278224379060038 0.2827561939303 0.289994604219711 0.29538812580404 0.300597836469612 0.310097048313554 0.313763173006717 0.319529156378855 0.32569124798984 0.334580631160203 0.335189928357268 0.339040877678741 0.34541431686358 0.348378922731861 0.353793835169475 0.349242223410812 0.35371877901697 0.355388466614217 0.353903854512458 0.349896421832675 0.350786758180347 0.347622029493045 0.343434087778016 0.341635035512369 0.337812417896266 0.326859844954209 0.327836622619479 0.328434720556314 0.325167469345757 0.317661622237446 0.317565475534335 0.312531093376613 0.310852410394234 0.311931375661021 0.296831210093921 0.29871757946392 0.293918023928279 0.29047947409162 0.285290065285768 0.282624513084566 0.283753876507641 0.284032197455679 0.286811170448973 0.284638807079808 0.287116418111675 0.290123141360661 0.289084661403134 0.288905300628124 0.289023420570063 0.286646866915308 0.285137830395313 0.290235779227669 0.288146895953286 0.285085277932371 0.284060926361402 0.285922309510979 0.282692559289765 0.282811678976216 0.281564011972949 0.282009167671143 0.280125722954749 0.285895695765698 0.287701354922736 0.282307920610204 0.284371636814721 0.28570468488823 0.290703766330277 0.295468455645135 0.300892633906822 0.29637228426661 0.292775218580807 0.295386146809358 0.294715879295298 0.300015893558812 0.300294593448475 0.299221254163682 0.298916341671175 0.296672086304053 0.295394313140907 0.292957315088532 0.283598076525329 0.281943767381614 0.282916098224293 0.278957678222107 0.284535247653789 0.320679334304005 0.390952540670565 0.414551641500657 0.321349622726258 0.300771831930779 0.294940309907674 0.285964128215859 0.280869835437853 0.275011639463754 0.270861619420477 0.271259710444861 0.272597896673965 0.273797313079439 0.273132603212852 0.270069464680594 0.271364442930037 0.273638232623682 0.274435774378166 0.273584579417763 0.274896219239687 0.274930931776832 0.275041962425353 0.274320015384099 0.272348440819716 0.271825579873687 0.272660236687573 0.27336301079263 0.274028339728265 0.273917212668141 0.27643278355968 0.277831979091199 0.276147020019142 0.278938177382736 0.27809877909595 0.278795641102858 0.277873228724174 0.278870589608479 0.280225315602234 0.279003580583276 0.280405714418125 0.276087454858073 0.27872462630562 0.27753476783002 0.278159291369081 0.277496925699694 0.274121253927761 0.270756107134073 0.270050785755502 0.272717985901357 0.268603318876847 0.26910341313014 0.26902886727094 0.27246472621973 0.271269194374487 0.269959858975289 0.271220377410367 0.26970737963293 0.268662868456345 0.270165420616041 0.26835262903418 0.265400650009712 0.254140284489898 0.246768211759557 0.24020085917075 0.247972890963748 0.264281294483381 0.266072695634646 0.26951483135948 0.273589762950215 0.276009663127485 0.282931288591068 0.287429433313121 0.298260055237641 0.308504566435231 0.311965343400158 0.320284069620808 0.326745395135708 0.336132512399693 0.342659979496836 0.343223635660756 0.347338385228879 0.348158298762725 0.347061020366692 0.346382628235114 0.349430480474558 0.347993124319258 0.352427824747144 0.359219800975705 0.363280762912256 0.379607356135629 0.376530337866147 0.368914949043175 0.373247703889235 0.362549570314587 0.355111929555354 0.347721557234438 0.350820980007084 0.346903253547585 0.34184301243443 0.342073319157263 0.340874327811802 0.342827958427953 0.342130929737542 0.339479481925793 0.339401809534786 0.337757409060717 0.338262531689106 0.337492405748399 0.33631918004232 0.334959871332283 0.333453120087824 0.338762005538006 0.339875894706971 0.33272843742254 0.340145219055793 0.341944774178773 0.339773947992466 0.341208332750143 0.343079473034178 0.344531866099923 0.348680703332043 0.348400990237839 0.346930373580778 0.351012004980075 0.351428039619981 0.356272631916264 0.359665090028502 0.371081134051214 0.366064765078759 0.361941092876503 0.357629619082476 0.349962413986209 0.35087040743041 0.336489365879322 0.324510183562706 0.328286391332388 0.324470204889647 0.3138290891742 0.306625682392109 0.308482146408122 0.298523918471144 0.298912533257009 0.297460639713197 0.296187674275459 0.295875643518467 0.308539088312965 0.307412214694973 0.318424846011296 0.308391723174287 0.315240174464358 0.311016515042092 0.303476158009412 0.296033595783391 0.289474604252984 0.293743850872564 0.302965034127691 0.308506018572189 0.310687618452197 0.319431087295025 0.325292315001902 0.334187661543229 0.33673973804021 0.335926066924251 0.349159364545328 0.356364149306946 0.369335395359671 0.37128558459365 0.391301893974649 0.372834700130411 0.349997384013063 0.361105198421045 0.348856049260154 0.300296441658936 0.308360418598007 0.285145212619587 0.286923490207052 0.32901219707294 0.481590841731014 0.494768093706178 0.424469485751322 0.300157980653757 0.296893323656321 0.292863896829357 -9999 -9999 -9999 -9999 -9999 -9999 -9999 -9999 -9999 -9999 -9999 -9999 -9999 -9999 -9999 -9999 -9999 0.256402843855285 0.247564803076848 0.249485509412595 0.2524244885942 0.264138541602567 0.337860156931337 0.383246543561955 0.45006658143877 0.484075144419462 0.569353530351383 0.578384785733001 0.540486527296498 0.52780924885633 0.534402727999874 0.52182239859191 0.459349944216488 0.427203386963457 0.424748634730864 0.422687340107139 0.414709590147642 0.404852522027521 0.399688274522335 0.399189529084455 0.39485030365764 0.392969159913801 0.394418949995932 0.394873994931299 0.395056381179542 0.39725328041511 0.399286589868786 0.40554070273742 0.408119913286543 0.411206812254011 0.412088675560784 0.41520955051737 0.417847146185668 0.424111771518699 0.428649580723897 0.436253901324955 0.445733041235924 0.44887028573239 0.444991751496789 0.439399114623065 0.435148119716131 0.428749646924259 0.427323012971642 0.425571513231209 0.423395003775716 0.427506164033685 0.42616004582967 0.430839226540235 0.443706094698737 0.443485958561443 0.468458583031128 0.465188647303915 0.45208607102418 0.461264166299544 0.467356464814715 0.462221744858822 0.462555104883069 0.462640677301947 0.467922497399875 0.465830308060763 0.469944794505344 0.454864185782333 0.450716469362218 0.442312475691333 0.434106425073145 0.431711576518966 0.431122617801757 0.426527187640107 0.421873774705005 0.424583690684459 0.415678648807243 0.423127358155952 0.430958430684244 0.448348888262852 0.463872898364641 0.479194851357241 0.486433393787316 0.504130235040722 0.529226664464341 0.493343589660268 -9999 -9999 -9999 -9999 -9999 -9999 -9999 -9999 -9999 -9999 -9999 -9999 -9999 -9999 -9999 -9999 -9999 -9999 -9999 -9999 -9999 -9999 -9999 -9999 -9999 -9999 -9999 -9999 -9999 -9999 -9999 -9999 -9999 -9999 -9999 -9999 -9999 -9999 -9999 -9999 -9999 -9999 -9999 -9999 -9999 -9999 -9999 -9999 -9999
-9999 -9999 -9999 -9999 -9999 -9999 -9999 -9999 -9999 -9999 -9999 -9999 -9999 -9999 -9999 -9999 -9999 -9999 -9999 -9999 -9999 -9999 -9999 -9999 -9999 -9999 -9999 -9999 -9999 -9999 -9999 -9999 -9999 -9999 -9999 -9999 -9999 -9999 -9999 -9999 -9999 -9999 -9999 -9999 -9999 -9999 -9999 -9999 -9999 -9999 -9999 -9999 -9999 -9999 -9999 -9999 0.554456986020836 0.525078746362057 0.499841234523542 0.471409951781398 0.447849645453422 0.423700926121461 0.398452301756318 0.377041781731604 0.359461490740385 0.352072252759595 0.337931535848376 0.32485533662038 0.31373076146773 0.307130981263277 0.300496291654397 0.295680519738947 0.29104815753277 0.286829935855973 0.285758537843608 0.28359525862612 0.28492339554951 0.278696686035567 0.286014019783344 0.299611517589625 0.30172246803683 0.309375303112261 0.317123815001697 0.324606635126299 0.304298936819538 0.281506103716506 0.275874258608719 0.27289389876254 0.26858913485832 0.271761489095112 0.270153537359163 0.266630465219665 0.262796693213085 0.258156115963545 0.256780989398332 0.255022805134595 0.254288928413805 0.252550818720613 0.250895968924111 0.249649538680009 0.244662687337758 0.242013225706096 0.237287359345986 0.234903030496051 0.234576130541953 0.232823301999013 0.23277558750826 0.225993359906615 0.234607289332077 0.254730755656598 0.257904701332656 0.259488090056194 0.260936847956439 0.260993244149075 0.266729435027669 0.26761378840844 0.273119656511871 0.275623105535534 0.276334532772709 0.280386005814053 0.289453886001052 0.292540832850236 0.297456866544171 0.308790883147381 0.312671355870855 0.316961258092616 0.321378671477418 0.326398188147447 0.330026168378932 0.336891503578545 0.341498832671128 0.341651261720845 0.344818079040212 0.348426280796976 0.345208920273948 0.344273849676977 0.348109031843584 0.348115436496849 0.348963701640619 0.342430846438713 0.340285987226345 0.335609728548885 0.332177813208188 0.330769169097964 0.326050611252473 0.326502498996839 0.320929864983898 0.31894820539388 0.315786235191609 0.314659121072708 0.31371629098868 0.304336726221832 0.303689772299164 0.300015028576957 0.294132350788964 0.292205888434141 0.278655821287081 0.283850161187128 0.282336448644019 0.285307023451371 0.285581487183153 0.283329179976689 0.285124604027902 0.28835728444497 0.286644517034478 0.285859419300564 0.285990787912408 0.286117107566901 0.282170095304607 0.284784399611267 0.283615613535531 0.283999364783492 0.284393594650459 0.285365248460314 0.283618441221665 0.282176298915885 0.276617312896713 0.277962742334641 0.28051752605621 0.281190872099982 0.279926093549911 0.280403884453305 0.283097508559987 0.284136985847109 0.290723493803338 0.293988284325964 0.293351772599416 0.295086393909294 0.29215527713903 0.298373481225088 0.29611249151435 0.294674845997523 0.295121997002529 0.300230316988547 0.298506808658632 0.297253831961965 0.297797153660813 0.292171548157474 0.29052461407479 0.283137506918044 0.280699703271067 0.27864141411179 0.287324966957036 0.298110248947 0.312038911094601 0.343237356865259 0.29990011074374 0.291307049258452 0.285399450894091 0.281092451362399 0.278197084465931 0.275357675903828 0.273528986335546 0.275485861385894 0.27273810246438 0.271956906141506 0.27128576839532 0.272459571572068 0.272885618528796 0.274296144656422 0.270840985451621 0.274301711852358 0.274045398093754 0.272514139449103 0.271908966173698 0.274034421969456 0.273985637974197 0.274386326749936 0.273044789001585 0.273477731653544 0.272038613548929 0.273589701219673 0.274643065684031 0.275463454392434 0.274587626732608 0.276510731976579 0.277363861260325 0.277772591507658 0.27812586981018 0.277635376969609 0.277314285185818 0.279015545394199 0.278978356252839 0.275987839730298 0.278022436447761 0.279515773037849 0.278056163096505 0.27479273404597 0.276207670947029 0.272718869197351 0.272823215469097 0.270955009774076 0.273211153751283 0.274506177438423 0.271030036309204 0.264686477618731 0.258473729498748 0.254318451009765 0.259056883032347 0.270836725044606 0.264160826258816 0.258754326354402 0.250352968795513 0.246581665461481 0.246481018619106 0.238697059837689 0.241394857908661 0.245257526580274 0.240190767193402 0.249640267146289 0.256667655257488 0.261747054866365 0.26802222696132 0.272860756077981 0.278768129973914 0.289234035126994 0.294385291143956 0.309340923196546 0.311172074336716 0.321130865481423 0.338786222264424 0.360131271062771 0.363280963190522 0.36114163466156 0.363098490444738 0.361635402610845 0.372152504469595 0.371731509873292 0.380160387539961 0.373427410004937 0.385223289538849 0.393386161375262 0.383354635806793 0.382437766139074 0.38142879510089 0.374248959913986 0.360342709194393 0.355958796079154 0.356554998656099 0.355731413308215 0.354953659580102 0.353053336764362 0.349197486425208 0.343299047787129 0.341888787646998 0.342961878074427 0.34181222625348 0.345254396002404 0.339416346017716 0.343321588375578 0.336313926921035 0.334763506923552 0.336358256801779 0.341055232600654 0.341099079343797 0.340397596917372 0.341139809480202 0.345295488740063 0.347576966147349 0.342939054500035 0.347484275236406 0.352310462444096 0.357178276108009 0.357974832395435 0.362510109492199 0.366601697520891 0.363754566306913 0.368081143658823 0.36854649727485 0.369687844290059 0.376214033985218 0.371704648690803 0.368322814561974 0.366979735083073 0.358194715125942 0.34475736780186 0.333568307912589 0.330406294915035 0.331693599998697 0.330103569904464 0.32609865747152 0.315437444107119 0.309108868690927 0.300245049441711 0.299211997402192 0.295980347648223 0.289385443344462 0.293501633993486 0.296006131973845 0.294397986225516 0.299314339995561 0.301920617849379 0.301124831919289 0.303026505842644 0.297063105222155 0.295354787123375 0.291644082817172 0.301212707472733 0.302907423184677 0.314404269089099 0.320236422186227 0.326588183247155 0.332752333149732 0.334823647306255 0.337177829248358 0.341874542688609 0.361524400736267 0.350800150889632 0.35664743333523 0.366859658459886 0.379312588694032 0.373489053457494 0.342690492812789 0.353443371084159 0.312718044458291 0.299532383497934 0.288214315418625 0.282440635693263 0.2987739718582 0.339818030545522 0.483614945500054 0.521118743857994 0.517462633442709 0.318340810784825 0.310654713711239 0.299644431548079 0.295248051815739 -9999 -9999 -9999 -9999 -9999 -9999 -9999 -9999 -9999 -9999 -9999 -9999 -9999 -9999 -9999 -9999 -9999 -9999 0.24252384231411 0.24532323221324 0.247880008053974 0.258858888705481 0.336908328441553 0.52340177417549 0.501126938848917 0.576123275926139 0.56406941027197 0.549928211042392 0.515922862905545 0.514819321167152 0.540683869601412 0.462162495443276 0.436858781417794 0.431008365455409 0.423278552320154 0.420387059944755 0.409381118276986 0.397851990214704 0.394888735780566 0.39657485302638 0.397333452736582 0.394123620246509 0.394725065315441 0.400152615601284 0.402622560227996 0.400956466801759 0.406655711978173 0.410068351561224 0.413641995070426 0.412709403313985 0.407402086819638 0.41770430330675 0.41873619498569 0.430716482218244 0.438289134092081 0.436839631172756 0.443708622271416 0.446644098446014 0.455781974006053 0.449938950277261 0.443961517870975 0.447367541934138 0.442539801002248 0.44809160642844 0.441592615012003 0.445405495903863 0.449318537321356 0.461425940811245 0.467647653276522 0.470530851003855 0.480191426878719 0.477309479550285 0.480050360435616 0.478000178619156 0.483246317725214 0.493526666775254 0.494464982238733 0.491192914461307 0.496656066361241 0.493804388908105 0.481307863329428 0.48740255733929 0.472562859262107 0.454803061598775 0.451330402257223 0.456593205593339 0.450671649284931 0.444271588931727 0.444667422970942 0.43935147003067 0.447191223585702 0.462826371892145 0.490959593171175 0.516447903479943 0.538474343555112 0.573683825305027 0.585092643026075 0.546521818830984 0.477150743001829 -9999 -9999 0.476742063064298 0.492440160311417 -9999 0.475982525697332 -9999 -9999 -9999 -9999 -9999 -9999 -9999 -9999 -9999 -9999 -9999 -9999 -9999 -9999 -9999 -9999 -9999 -9999 -9999 -9999 -9999 -9999 -9999 -9999 -9999 -9999 -9999 -9999 -9999 -9999 -9999 -9999 -9999 -9999 -9999 -9999 -9999 -9999 -9999 -9999 -9999 -9999 -9999
-9999 -9999 -9999 -9999 -9999 -9999 -9999 -9999 -9999 -9999 -9999 -9999 -9999 -9999 -9999 -9999 -9999 -9999 -9999 -9999 -9999 -9999 -9999 -9999 -9999 -9999 -9999 -9999 -9999 -9999 -9999 -9999 -9999 -9999 -9999 -9999 -9999 -9999 -9999 -9999 -9999 -9999 -9999 -9999 -9999 -9999 -9999 -9999 -9999 -9999 -9999 -9999 -9999 -9999 -9999 -9999 0.546727816758366 0.518058515049106 0.494374397467144 0.468689327538512 0.44818326764738 0.422033427399281 0.402909573046026 0.380239005803015 0.365802841063595 0.354162862231754 0.340241710211779 0.325492233192443 0.316954444222228 0.307751377275988 0.30648677942353 0.296649028707788 0.296178489159275 0.288615474534517 0.287249700707861 0.284502363049688 0.28715391213634 0.282127845680996 0.285032038311378 0.308745744569874 0.317503848537003 0.329151300159342 0.336970948461225 0.322570098906779 0.288478217222245 0.281521354004857 0.276587073537064 0.273197912799931 0.269993256792016 0.269622665925863 0.267355669828438 0.269075060143504 0.264693468608164 0.261014755736759 0.258268061351853 0.255920384242635 0.254477415735412 0.252468202450443 0.249571746480584 0.24819512571847 0.240871817451001 0.235952625034462 0.236127559499589 0.236639327790263 0.235082795472515 0.233096299976899 0.232665202951446 0.22738130542135 0.227700075321513 0.241978048904223 0.254004442902621 0.259682578993464 0.259123566851459 0.264652169648609 0.264754875694159 0.272637952499354 0.275080474392327 0.275661853153756 0.278763665268261 0.285981367287526 0.289629543738114 0.294805077705331 0.30331003648305 0.306083882694789 0.310292308446506 0.313097539971886 0.317338337210932 0.323164676150102 0.326258286218035 0.332199640572866 0.335288488438408 0.34234422699457 0.343071455804392 0.347480697120327 0.345846627005714 0.347504546410605 0.344359982202056 0.345725273710902 0.342217408632721 0.337900207732063 0.334679996661189 0.335028379783734 0.329574640972928 0.333404776218288 0.327028441594922 0.324062381615528 0.320522891679323 0.315456973818618 0.311146104553603 0.314801429199051 0.308077511005097 0.303875138836032 0.30004969268068 0.299262328351384 0.293596972386349 0.286610973966848 0.281739699654602 0.28392706880992 0.287619468671051 0.284829150266 0.286083372452932 0.290635369248584 0.288766343481013 0.287662178872559 0.285480575998419 0.277140293170582 0.27748858057004 0.277244470477821 0.278324562147984 0.280852652587511 0.284261019481294 0.282961840598497 0.287372808737379 0.285797318882 0.279703761317536 0.277345877983277 0.272497272817534 0.275810541826411 0.272152678998393 0.275552042158656 0.280166801532677 0.278882810165969 0.283864271694203 0.286711748582007 0.285468197001296 0.288606112813476 0.29643634856805 0.295369500666635 0.294673313466271 0.296488705227289 0.295203923736821 0.292065066415598 0.295673100423955 0.300008541726213 0.297234994983587 0.299325649877112 0.300483845896262 0.298197038231016 0.285895161445657 0.282189656741151 0.281947436294116 0.281883601567891 0.287060854530162 0.291912699237811 0.292287743300912 0.288321031918012 0.287305515574231 0.283661873773147 0.281461062013831 0.278375493731828 0.276220405373431 0.275354597751733 0.275261467681372 0.273887343052296 0.273957733716223 0.272972725843227 0.275795232315246 0.275309966801466 0.271138492608797 0.271544442965402 0.273328148432133 0.271398283580774 0.273979850137545 0.273362321795142 0.275521300819381 0.276152722879229 0.271735937389037 0.27261562168968 0.272174505898482 0.272188046445088 0.273553864998765 0.272922784830943 0.275944524438509 0.274707020908033 0.277390292018741 0.276118002786884 0.277622307478507 0.276953712696229 0.276627103689398 0.278748589575182 0.280351161453427 0.275293195709848 0.275779248065009 0.277086540102109 0.276076301089336 0.276817128887435 0.278333240556003 0.280258856778592 0.282674731411352 0.277387206660374 0.276036883758712 0.275693033776183 0.271538444160766 0.267510810613478 0.261168760976687 0.254511005003213 0.250427092400215 0.243868480046098 0.242019826198766 0.245188665296243 0.241726693445839 0.239820248895414 0.233418265627087 0.231813078765318 0.228942406481973 0.230573965164648 0.230351084065607 0.22968217587515 0.228582565875461 0.233670965582912 0.24711976469565 0.253881574523475 0.256807583489513 0.264519901670112 0.271090909386613 0.280976611673128 0.288058941468007 0.291124111333695 0.305641454170279 0.328064837864523 0.335446771465658 0.347447775398709 0.364513775874791 0.36083222266127 0.377954562988628 0.392204727763568 0.386331862375915 0.400102873094029 0.403487485095858 0.392657762508934 0.400714321967572 0.396142424848941 0.392780458387379 0.39346040478129 0.384286473210929 0.37433006858631 0.364604828314222 0.361927155907102 0.358676381967913 0.356975210441971 0.356733248819598 0.356250574959352 0.356989785422921 0.348856031699204 0.350025767676341 0.348599771714792 0.342017513945368 0.344065162988831 0.342497559164171 0.344830320579589 0.339872537745048 0.342851039299013 0.340168037311738 0.343442838067707 0.345347937010215 0.344034003030817 0.341132373229662 0.347725455718101 0.354729521457916 0.35021830486513 0.34830103405889 0.351936265482542 0.359142507018189 0.36235321660032 0.366987436959099 0.370610700706826 0.368101750096448 0.373616019274506 0.374355667459391 0.372679747134136 0.37813060306107 0.370542042946606 0.368896372644403 0.361591587114683 0.363346720641945 0.342581552445671 0.341091486911153 0.344245780167376 0.340007453303617 0.334366023888802 0.328212612230467 0.311891904478949 0.304117460208838 0.304388288264325 0.306314769893536 0.308157111130293 0.299878221765763 0.303536286158263 0.301518590991623 0.29685324988987 0.296092127666365 0.295743777016629 0.296103845762778 0.294655896778818 0.293372501734173 0.29698486433303 0.305577068656667 0.310498471660499 0.313129291535692 0.319995260814219 0.323104083131977 0.324634228291739 0.333560349129019 0.338283242436533 0.339127449456228 0.345919644104347 0.357633563740869 0.348743516291646 0.355100717077699 0.368671313225854 0.387092616060532 0.37073982829711 0.338544349526979 0.33254781501189 0.326444937619783 0.309607324688412 0.297175375800628 0.287839109161375 0.322162084754977 0.367728301332809 0.473552209831023 0.571368048911187 0.540083291226518 0.371068916919514 0.327605024448306 0.310717271574526 0.297368263801936 -9999 -9999 -9999 -9999 -9999 -9999 -9999 -9999 -9999 -9999 -9999 -9999 -9999 -9999 -9999 -9999 -9999 -9999 -9999 0.245050784698049 0.245193430385921 0.248402338401314 0.264931506107137 0.387187965696321 0.520427750798474 0.626154938991681 0.590048111249251 0.544816624067651 0.523431031625632 0.537676739320787 0.546825797764915 0.515035700261408 0.460239249220317 0.447567913825156 0.429922385214383 0.420706577942187 0.41020264927188 0.407019988700356 0.399671092747842 0.401579166187902 0.400118460424778 0.39975887573161 0.397721661581442 0.400126088744354 0.399460822859768 0.400916497006511 0.406564992683452 0.409443444291954 0.412242651874792 0.415186241030579 0.413959295884229 0.415393360376747 0.420399221798262 0.422457555005137 0.433505398424855 0.437648882211069 0.438074677690223 0.439903280935462 0.436884774736687 0.455360245037752 0.45102810362987 0.459425548195761 0.467538134837244 0.46913166598812 0.471382255884308 0.467871369402784 0.471037664966888 0.472501867587154 0.478795772874559 0.47598016449858 0.477312622590192 0.480854687815298 0.487292603187422 0.487723154163259 0.490765521903517 0.491467203826052 0.499692425221564 0.503925977638795 0.507329511815663 0.50974335643011 0.509866782548321 0.519723466704273 0.502434744708117 0.4967262194711 0.501687804549081 0.495139249038945 0.489899907882154 0.487622312532372 0.492969860663634 0.495216510439126 0.504067705140911 0.525654493566116 0.552190379543234 0.592966059234567 0.608285965228999 0.624176232522328 0.652284647952202 0.595772802947313 -9999 0.458392686872773 -9999 0.480425979258911 0.481199719600301 -9999 0.474981209344411 -9999 -9999 -9999 -9999 -9999 -9999 -9999 -9999 -9999 -9999 -9999 -9999 -9999 -9999 -9999 -9999 -9999 -9999 -9999 -9999 -9999 -9999 -9999 -9999 -9999 -9999 -9999 -9999 -9999 -9999 -9999 -9999 -9999 -9999 -9999 -9999 -9999 -9999 -9999 -9999 -9999 -9999 -9999
-9999 0.722124718591919 0.867824980029442 -9999 -9999 -9999 -9999 -9999 -9999 -9999 -9999 -9999 -9999 -9999 -9999 -9999 -9999 -9999 -9999 -9999 -9999 -9999 -9999 -9999 -9999 -9999 -9999 -9999 -9999 -9999 -9999 -9999 -9999 -9999 -9999 -9999 -9999 -9999 -9999 -9999 -9999 -9999 -9999 -9999 -9999 -9999 -9999 -9999 -9999 -9999 -9999 -9999 -9999 -9999 -9999 0.553979032259253 0.542539210861448 0.514131613019737 0.496083807518692 0.471796559548536 0.451022127709707 0.425731798456734 0.405646799194043 0.388639337508043 0.372607346739686 0.354864327189265 0.345679475656616 0.329154761392713 0.316549280978492 0.309593113572367 0.305685607149481 0.301819665517684 0.297238724388658 0.292482246133204 0.29046770744366 0.290422065737225 0.287111088078718 0.284787959036452 0.281821663843883 0.290907588607071 0.315865601082661 0.325905600861994 0.305971287132167 0.295324153235861 0.286724969000181 0.277527377556812 0.274672518339329 0.27382660087605 0.270697599006597 0.273417850261516 0.275471053663239 0.268440561729574 0.265667330457186 0.26420202584648 0.260493987885837 0.257353795962686 0.254482675705009 0.248740608553866 0.24687116086667 0.245212387786705 0.239630407916342 0.237688216230937 0.237166842484416 0.235433531792869 0.230541074325212 0.23164696844359 0.232502831059782 0.229494637834271 0.225758668437212 0.228526838771091 0.238766488133654 0.25351757189906 0.260084473866249 0.262945386875252 0.268907695056375 0.271984163174917 0.275812584496954 0.27643260504898 0.280017665214641 0.287017629745113 0.291612545692037 0.297380864634526 0.298426787179452 0.305258073428668 0.307179146686397 0.310192342659036 0.314095857549066 0.324327556261541 0.324956641516221 0.331466168545197 0.334374755359283 0.336477322716634 0.343054410930394 0.346898271168805 0.344396100521561 0.342173329128219 0.342818250142915 0.342197982170869 0.341890843425192 0.339049896643906 0.338372833446744 0.335748551914199 0.331951039505787 0.328962776663608 0.325541771582041 0.321940303961818 0.319238578387548 0.315501220227926 0.312316735375687 0.309011751709854 0.303419377896074 0.300677460165653 0.306515548310502 0.293914731941273 0.285042098520874 0.289710540032187 0.287749188558497 0.282124228401248 0.281021560465212 0.283784366000665 0.285609343390235 0.287389044943435 0.293072885555017 0.286085992639943 0.279038123715941 0.279777542634865 0.278642861304452 0.277461606176668 0.276294911126179 0.281235290612004 0.284401940727092 0.282700202347714 0.287493620589971 0.277740811416752 0.277458505128886 0.276450642307868 0.271214352928075 0.267758249105214 0.271081947449628 0.276185813235625 0.279375373135907 0.280350195543363 0.283554206968704 0.286829865212699 0.288587456991936 0.291933835781257 0.293022656475665 0.295667435021711 0.294546023151564 0.292595906878978 0.294911924436729 0.295279226528132 0.301263309289724 0.302302779777346 0.297576902511158 0.301377686073593 0.303888994945039 0.296336331470032 0.291199370456872 0.285983231577805 0.280900730799088 0.28311275544302 0.282389500763342 0.289418485999649 0.294289639105875 0.280487268527477 0.279224110816869 0.279467082375606 0.27696395265496 0.276242883446146 0.275075034049927 0.277391942308467 0.277048641592214 0.275940575158108 0.274009564176962 0.276983784164168 0.27613739931868 0.272665630396782 0.274607928436663 0.275079724702408 0.274582682596292 0.27316666475759 0.275157905363812 0.272762593518164 0.275772923383803 0.275003830125753 0.276920924783983 0.27607416530766 0.274575513713679 0.274780386052938 0.27403217743625 0.275362071713212 0.275190120950228 0.275848087576756 0.277118024357741 0.276985234332524 0.276492686538 0.277229537924624 0.277636416452738 0.277320092364935 0.27770837447304 0.27684510419135 0.277659493018342 0.280180490526391 0.278929018725965 0.281090010322906 0.282874016798291 0.28055731803876 0.283095713214141 0.280619209263671 0.274808333445526 0.269921757021061 0.265818534330793 0.257162679168851 0.249217643654978 0.248543587168324 0.242389927711689 0.238218627775629 0.233029835798551 0.229384665545708 0.226271936281641 0.223000020669539 0.22333203138322 0.220299004671346 0.219272246238919 0.220707399294597 0.219254365869118 0.22046923494846 0.223504891609316 0.232767730364404 0.242310147882186 0.249909340955252 0.253513772759228 0.258269352261423 0.265890352483288 0.271858172871908 0.276301407853096 0.288866788517122 0.298214234050217 0.313259764378148 0.332449654122399 0.344516057745328 0.347398605748941 0.347753747753858 0.37245252327631 0.397519928992417 0.406717376309704 0.40289172653359 0.405569989697834 0.405618086780948 0.402293473587264 0.406413119486257 0.404509523003099 0.39710995621411 0.383915749044185 0.373434439122492 0.364178687095747 0.362373056569396 0.360954879324732 0.363419317402846 0.361143327670659 0.360371336629774 0.359191221116407 0.359482114532142 0.352543651465006 0.349335341469217 0.347411517605105 0.348429240474472 0.346307713491755 0.345393515010559 0.345478442649734 0.347919093473174 0.350146960103821 0.354815367118792 0.34973546201869 0.348826529169635 0.348362796660562 0.35482503385655 0.35407214804086 0.354257559695276 0.348121976039136 0.356873124684215 0.359696111968172 0.370630177081646 0.36983812205414 0.369609709932931 0.372591436265807 0.378262976168955 0.375481483133061 0.369447714875258 0.369091140960085 0.362396540842501 0.358626566850451 0.359231021475982 0.355095495255775 0.339274614627039 0.349274220587026 0.357466271583015 0.351848172382338 0.343412294115264 0.328413914533435 0.318715396108258 0.308928098521664 0.306060804068514 0.313963156258421 0.321411948389729 0.304697409272506 0.306552977645328 0.31228260812806 0.305751405923193 0.300711923797197 0.304191143024926 0.29816924363494 0.295843959231768 0.297455341802973 0.300428863093298 0.310295182681739 0.315382937319106 0.318979688361498 0.3263288102266 0.326258779316778 0.334256336914018 0.336910919357605 0.340941699817881 0.341896052063648 0.348262267510016 0.353310290359844 0.351121311773709 0.359612391608768 0.367871921876011 0.368382871839195 0.363873153541524 0.328513557276071 0.339254419307444 0.347619404455817 0.335071844112188 0.316139667927101 0.299893273684565 0.304828619420535 0.337969208351082 0.52203755125209 0.529787630324569 0.564777168143399 0.477066322526721 0.37521233796566 0.320879210296249 0.3039751166933 -9999 -9999 -9999 -9999 -9999 -9999 -9999 -9999 -9999 -9999 -9999 -9999 -9999 -9999 -9999 -9999 -9999 -9999 -9999 0.244020021912957 0.24216806154483 0.246670504751486 0.24884812306247 0.265042995350871 0.382072488448027 0.50280526209722 0.609805750353502 0.55001195431759 0.532706120777357 0.512001895896757 0.50134774992594 0.521243060471942 0.526027408097587 0.479172574215691 0.449647679354608 0.437954765712123 0.422812256395235 0.419103058901789 0.41137657017231 0.40414231371735 0.403367732017351 0.401741050669504 0.403172210549077 0.401336767400083 0.40617021483391 0.408898639316284 0.407659659633339 0.411661717681055 0.414086875581289 0.41923862957404 0.421905791874633 0.424383608676879 0.430220647919737 0.432090858499137 0.43074877302407 0.433931059297821 0.439694058500601 0.4401555521615 0.445770078184335 0.449956241097293 0.452508682369082 0.456954551457515 0.465231577892293 0.466798625739944 0.471332521030401 0.47653840318342 0.476719084658811 0.478833977300913 0.482856645882671 0.482678191047657 0.493847171708595 0.499386366698084 0.504875419974059 0.50753083348227 0.506627916185331 0.511750138188769 0.517972375658612 0.516007285687784 0.525138232281748 0.524331395829695 0.531206436113091 0.531173048848348 0.539205325006112 0.544023369871833 0.544328536498413 0.55156625364094 0.553841820228109 0.556677247710751 0.566689285667536 0.572070357877769 0.589809726760007 0.609578616277669 0.622708084245175 0.655354393258042 0.673890761515556 0.666430313056814 0.684210673493737 0.562880598740239 -9999 -9999 -9999 -9999 -9999 -9999 -9999 -9999 -9999 -9999 -9999 -9999 -9999 -9999 -9999 -9999 -9999 -9999 -9999 -9999 -9999 -9999 -9999 -9999 -9999 -9999 -9999 -9999 -9999 -9999 -9999 -9999 -9999 -9999 -9999 -9999 -9999 -9999 -9999 -9999 -9999 -9999 -9999 -9999 -9999 -9999 -9999 -9999 -9999 -9999
0.722263474901154 0.704556798558754 0.766416531178807 0.88123448245455 -9999 -9999 -9999 -9999 -9999 -9999 -9999 -9999 -9999 -9999 -9999 -9999 -9999 -9999 -9999 -9999 -9999 -9999 -9999 -9999 -9999 -9999 -9999 -9999 -9999 -9999 -9999 -9999 -9999 -9999 -9999 -9999 -9999 -9999 -9999 -9999 -9999 -9999 -9999 -9999 -9999 -9999 -9999 -9999 -9999 -9999 -9999 -9999 -9999 -9999 -9999 0.554542226220902 0.539518581335416 0.513652249760031 0.486089417046009 0.465378306256243 0.448852543142511 0.426964739427195 0.410590604210215 0.388339631646642 0.378753827577582 0.365547446530265 0.351348367725054 0.328786013454843 0.318810548265895 0.311127385740689 0.306413848832717 0.303381832778197 0.301078530048218 0.297054529119024 0.294904979464227 0.292933404749901 0.287461245684783 0.286732915428492 0.282446910192637 0.298460903301743 0.297827190373708 0.307631335898858 0.301785849537309 0.295458715827299 0.288112642504268 0.281178754348249 0.279024937304091 0.279460537986045 0.279865175584751 0.277944556873658 0.28148385916606 0.273449643181481 0.268978027543244 0.265635282325797 0.25950886361715 0.259148292170446 0.254985334306753 0.248876637158865 0.250716851301845 0.248795483440518 0.24487459925843 0.241768035262798 0.240467174794075 0.239134902030318 0.234179530566696 0.233455863184992 0.227769537276406 0.222804448221535 0.219966878917013 0.233201427616449 0.247962166957856 0.255622965195265 0.263600090163134 0.26678657326527 0.271964714453996 0.273967734105487 0.276801529128748 0.280374617296283 0.284954880614698 0.286780921899655 0.293504832527983 0.296331005208121 0.300417378349282 0.302984425497835 0.3057132361482 0.307927613223088 0.31587847285257 0.325490905589294 0.325443340133474 0.325981266116891 0.331094661424353 0.331282313401888 0.339046186903995 0.339017593178105 0.339837044346707 0.34401881194472 0.340948509003602 0.336094293911108 0.337628151669451 0.335808103495328 0.335463009502728 0.330377756956911 0.332268241709394 0.326551808220961 0.327746560444632 0.323529329420237 0.315885701023214 0.311633152270324 0.304850971182347 0.30192755015328 0.298587167098062 0.298766151680754 0.295947640905058 0.292843910521301 0.281199777106072 0.284195736514886 0.283594244199388 0.28157883350415 0.279272083386634 0.286992722051576 0.286454224897873 0.2862122652867 0.287580351358198 0.288267731106604 0.283844156449343 0.278149820320541 0.275055003191812 0.27550712255036 0.280575207877313 0.292864171503422 0.294297238036566 0.287614072434171 0.282671936845076 0.281187417750876 0.276757561174262 0.272100509345792 0.271046360520302 0.269086097747328 0.272575372607021 0.275648388531273 0.275758526961893 0.27894764642503 0.281183527303951 0.286118975375019 0.286774957272593 0.291290247654669 0.295696878224558 0.296949747220598 0.29773604276224 0.299333482136076 0.296269291342807 0.299810859886026 0.301091383238796 0.305956703694905 0.306115107807189 0.303054677580322 0.302813060018575 0.302948546717759 0.294246244125316 0.283605588411247 0.281537163015846 0.282717352743727 0.280411945557344 0.276956244681875 0.277388590294545 0.276351468971573 0.27938478921298 0.276371417883201 0.275672948901869 0.277249841459736 0.278037624241729 0.277211906395878 0.277496152676055 0.276982918216633 0.27670641931384 0.27512320374735 0.275855990542386 0.275148307390159 0.277836247794898 0.277297611969713 0.275613621766573 0.27439911554907 0.275145138614502 0.272590553768741 0.273180121303271 0.2741039374346 0.274289741710123 0.273678517298093 0.274026033996855 0.273176243988918 0.275003701686374 0.274501190346819 0.276506263843694 0.275007816158007 0.276634624623256 0.275891278076396 0.276057854717037 0.274573196663718 0.280524739183219 0.276996776697918 0.279195474421323 0.281110465465526 0.280561346262844 0.276447430407029 0.281796654521815 0.28546530030409 0.284628456259673 0.283960078715645 0.277241243651465 0.27408535807901 0.268581815583709 0.262561551793141 0.25810319926971 0.2514250296135 0.246437488683569 0.242031458912391 0.236602325469661 0.234507334605208 0.226798784319112 0.224602662703245 0.221073991038169 0.219136534869843 0.218361639338247 0.214967973226839 0.214748415112466 0.213880151007874 0.218768790228082 0.222598373227297 0.225795762147383 0.233999062462818 0.24105006099962 0.245780634812314 0.251193048221872 0.254751545539243 0.259744977451432 0.269803309240145 0.274545464484617 0.283479150183326 0.290614062669997 0.298766858355386 0.308675316156978 0.314727044364392 0.337201062238892 0.347013993921573 0.35775877244948 0.374858699336066 0.392729995125229 0.408381778587242 0.409018699223987 0.409747124632063 0.406274589508803 0.403162374779326 0.400892306069831 0.389213382338637 0.384417689618889 0.373899885299638 0.366980612302504 0.365487418990327 0.368875609211747 0.365882255912737 0.365662277716666 0.365815321640334 0.364293417871151 0.358892343228398 0.360273282561688 0.358245057297978 0.355940388197608 0.353477861458158 0.354513419660794 0.351804000321164 0.352150497840294 0.353658483828015 0.353492593930079 0.352994941975387 0.351434355683698 0.351259155942673 0.353552782277409 0.353983902766548 0.351410897923744 0.354374540931372 0.353442697028517 0.356099240493332 0.360972060127103 0.37135189438448 0.368461280747289 0.374136725173857 0.375448154502209 0.379674552010518 0.372901616099552 0.370569658629999 0.361804898219959 0.362058472084533 0.362293762353698 0.3700283234842 0.347879872837967 0.343591675098701 0.343184479906285 0.365716889604003 0.363402661173266 0.353182522576143 0.33244433972433 0.310861370896648 0.305926784334932 0.303567493379848 0.314949008940427 0.310968374814683 0.311248433036477 0.30991435296825 0.311636218758769 0.309908023907992 0.307129140916801 0.30208408342637 0.300397050015564 0.298732158429225 0.29425525043975 0.303735176694351 0.315114974783471 0.320456865317312 0.328547286007046 0.329499564563355 0.337109770636579 0.346058821750978 0.34436477401964 0.347383965303236 0.349504064195991 0.35100833311011 0.357444299262692 0.354588512591417 0.355201709260143 0.362973661353042 0.367020726046796 0.352945475039479 0.334307049448496 0.349048275732639 0.373526292424897 0.387427550022648 0.333975556257919 0.303247705534491 0.344089235144525 0.382331583156405 0.447857937261385 0.452342113652026 0.512825536507533 0.530758506509193 0.468270931236799 0.330356260585388 0.307930079242945 0.300052882162864 -9999 -9999 -9999 -9999 -9999 -9999 -9999 -9999 -9999 -9999 -9999 -9999 -9999 -9999 -9999 0.273927407913721 0.267162251352341 -9999 -9999 0.237638180561504 0.238755817455634 0.248806908036525 0.258007166170235 0.313385052083921 0.526026543642258 0.587750355179442 0.574444716524428 0.534227041470553 0.515949038262207 0.503836251771299 0.493752701681524 0.553019201491399 0.546045391776624 0.522219442175906 0.480023735580091 0.445460731283661 0.431490810457281 0.417839771635811 0.410217565736183 0.41048660938374 0.411102230059914 0.407897156748814 0.407712982585193 0.410515331333855 0.414710655229485 0.417021468539523 0.416781054045353 0.422468143378886 0.431880882704752 0.434777476035485 0.430913329790451 0.430786822913191 0.440141995541904 0.441533651116892 0.441947382262636 0.447627714832167 0.448863995050164 0.451068106066674 0.45450702638707 0.460736734386844 0.463918941477214 0.471906706188694 0.477841237809817 0.478582430983432 0.481398403988964 0.486721540295903 0.491938615670855 0.495682596789744 0.498869922394683 0.509325386161808 0.528304196965667 0.541570153619046 0.532236759411105 0.547407476599315 0.54879890117243 0.548705461486494 0.550149185103956 0.550923260794632 0.554156117977249 0.560717878312126 0.563445351748194 0.564658488775591 0.573085242243717 0.577867730659251 0.589770937086282 0.614407905250541 0.626372202407551 0.661937116033218 0.661149604586853 0.590666520751874 0.60191226251 0.605325054576757 0.693214788156243 0.678126927777102 0.559290198079715 0.519375838139672 0.529602555687255 -9999 -9999 -9999 -9999 -9999 -9999 -9999 -9999 -9999 -9999 -9999 -9999 -9999 -9999 -9999 -9999 -9999 -9999 -9999 -9999 -9999 -9999 -9999 -9999 -9999 -9999 -9999 -9999 -9999 -9999 -9999 -9999 -9999 -9999 -9999 -9999 -9999 -9999 -9999 -9999 -9999 -9999 -9999 -9999 -9999 -9999 -9999 -9999 -9999 -9999
-9999 0.88954938076915 0.770564140580292 0.868887921942981 -9999 -9999 -9999 -9999 -9999 -9999 -9999 -9999 -9999 -9999 -9999 0.791399807883568 -9999 -9999 -9999 -9999 -9999 -9999 -9999 -9999 -9999 -9999 -9999 -9999 -9999 -9999 -9999 -9999 -9999 -9999 -9999 -9999 -9999 -9999 -9999 -9999 -9999 -9999 -9999 -9999 -9999 -9999 -9999 -9999 -9999 -9999 -9999 -9999 -9999 -9999 0.583250680107704 0.559761980302369 0.5356445791765 0.497772802565035 0.486293136007675 0.466562204042729 0.452665563324668 0.433239746509569 0.418488241190808 0.397521792360533 0.393983439759532 0.372468000815307 0.352648021462478 0.335589964935358 0.318464831557266 0.311470442270012 0.311091488857299 0.310131743789139 0.304626332331199 0.302894129433719 0.297203346409341 0.293152486331035 0.289314558631893 0.290201508167277 0.28935766128646 0.291656101340431 0.314105309483671 0.305014787223087 0.307730871211302 0.295409408260591 0.287655046911734 0.287079220908842 0.282341088629508 0.288123462165473 0.283556246581158 0.285659853627772 0.290493543598621 0.283961198844434 0.27641686722098 0.268700900697667 0.262643446119867 0.258963766414342 0.256433297699021 0.253989579157776 0.254930371544408 0.252518585434706 0.249828373361334 0.245835936773012 0.245701257606492 0.243347091080504 0.237109424761762 0.234714016411405 0.227126112796981 0.218750851630786 0.218788239792327 0.241688966619685 0.251404536984137 0.259972319774195 0.269257642924252 0.273788480199642 0.276853157039586 0.278625110406405 0.28164785608974 0.285224141139404 0.284824859047815 0.288292644558841 0.292248687322503 0.300521935207196 0.304452883041485 0.305253790259181 0.30623528447029 0.311924985743071 0.316177866073236 0.319515786831232 0.323999055342691 0.323055855961971 0.326755640775687 0.333647891881683 0.331250654125619 0.33351739476614 0.337998820618754 0.337925156649122 0.333731428261903 0.331110939059727 0.331445244668658 0.329698326182924 0.328791592386571 0.332912662417815 0.328240015673486 0.324077164133384 0.322953992566758 0.320703884758108 0.310176378370554 0.309186263865149 0.304303541504546 0.295907042562279 0.293895947021038 0.291154623641959 0.293672690492764 0.288099792758154 0.279433017139417 0.280968050205688 0.284668646653376 0.282566978886746 0.283472913946905 0.284633901864539 0.284439773312179 0.282968748360919 0.284470372638038 0.293307004756215 0.285999556000016 0.277382669626411 0.275493672115644 0.27530879273991 0.285694362910356 0.288594876983555 0.29060497218873 0.282839040621723 0.281158758688432 0.275825058107232 0.274066015871117 0.268410836265601 0.267657085918302 0.271435129246134 0.275359272860994 0.275091545275913 0.27934093004047 0.279765288629967 0.285650593417636 0.287099255375189 0.289150183900404 0.289726202234381 0.296760548301983 0.299180883745618 0.300532210275772 0.299199236514492 0.306148772439223 0.305031716741097 0.304887885742618 0.302840137530391 0.299271919502015 0.303150137279748 0.302049064872778 0.301982855133235 0.2962931887142 0.29014601543338 0.285299918540364 0.287336947576333 0.280467235560192 0.278271074122046 0.27792780305745 0.279316571334431 0.279559397879965 0.277558314294875 0.277058756208354 0.278601327823036 0.278933803855054 0.278680411309723 0.276115137959774 0.275566191385428 0.278645326810998 0.279129547825501 0.277085846740856 0.278962864610979 0.279896495861333 0.278975977410123 0.278736196039832 0.277446197878921 0.27632730845964 0.277560305146287 0.276052905246519 0.275168968301339 0.274981998675313 0.274882323354461 0.274278063486152 0.276918833295727 0.278092598884432 0.275534372340898 0.274339351934524 0.276515271590497 0.276158247851284 0.275655431230545 0.276650831576711 0.277324911160799 0.279904241855779 0.278374101213545 0.27899415589782 0.28533291580949 0.283890964177602 0.283986884405067 0.283234081425596 0.284493400992981 0.285886111554099 0.279607316194754 0.272967347640428 0.266066399253177 0.261919608356108 0.256995947056045 0.255114893593822 0.248560324941287 0.242621845338365 0.23790882744696 0.232168660051991 0.229501726098235 0.226341108213077 0.220927560921394 0.218028338559724 0.215825767833432 0.214462444906384 0.213176425251883 0.214277576759606 0.218530572504921 0.221738072547023 0.223122630225279 0.225568435017943 0.234670123727231 0.239537672631154 0.241301187970426 0.247224712200122 0.254459228141265 0.257778982991937 0.262277017162718 0.274973176198855 0.279322362838706 0.283997014645431 0.290055315977438 0.296249083866475 0.311595327572331 0.333869876411456 0.347510932553295 0.352260535301726 0.351327211529381 0.372462055278514 0.397290926119894 0.402121874770931 0.40632578129165 0.403835096672174 0.401488918082577 0.393286288428573 0.387160651355126 0.383103951062212 0.377284760525572 0.371614406907531 0.370576230852957 0.365810206165164 0.365269485489677 0.370696256343879 0.370096792208583 0.364708897616471 0.366619274441601 0.363270585749137 0.363194218908395 0.36321916797853 0.359075609776034 0.357591880963861 0.359225041958837 0.356758820434449 0.352343460599972 0.356354725322001 0.353635261454095 0.350500659367334 0.349511305752133 0.352175134666473 0.357062514956433 0.360576145583534 0.358922676146002 0.360880351411743 0.366172603660454 0.367582601484279 0.374018982421641 0.376053648856368 0.376836810344414 0.37938076370037 0.384880824066567 0.372865479840759 0.364111020419431 0.362792865229766 0.377552110715814 0.359183673094842 0.351020960494932 0.347236299475014 0.346562223674449 0.342522844649464 0.362357911980304 0.359051869807221 0.356843771494761 0.331770468579989 0.314551391500403 0.304000097298132 0.303331327199672 0.308481461150199 0.310464126269734 0.307598051869588 0.313087875028722 0.313623508743617 0.31434443490715 0.304501102516105 0.295139658213588 0.288885185963954 0.291299985512084 0.293635205155776 0.304474713728857 0.321755181722405 0.335850100782392 0.335941266576613 0.337893667845982 0.342516481264981 0.352531116574719 0.355609773907187 0.357961373446615 0.356858725188795 0.361758067161319 0.359992334425038 0.358911801677401 0.35955472420457 0.36801282839449 0.371838237999371 0.358242693888677 0.343953516437397 0.367715962636606 0.400172322850422 0.403513603688037 0.336882744712338 0.316293444895353 0.351976938564599 0.373620620215497 0.388414615463688 0.460170855342894 0.536477919147673 0.617590835374108 0.518194468715323 0.355860584895006 0.316072460541566 0.306539802285204 -9999 -9999 -9999 -9999 -9999 -9999 -9999 -9999 -9999 -9999 -9999 -9999 -9999 -9999 0.282310610999632 0.273713051782856 0.267985768203863 0.261994245059542 -9999 0.248141247662549 0.23779984695264 0.245118478189422 0.253523907567456 0.296810225992256 0.563399090366588 0.607541096623553 0.624212143481716 0.540703597553477 0.524846499334242 0.518175013787783 0.503029347667192 0.489332753082605 0.477798787499868 0.517711129387191 0.521014011756983 0.486075085400045 0.454326570907051 0.435793684854692 0.425652012401983 0.422153544091795 0.41876048391042 0.416042012297978 0.415245763894376 0.421274492089091 0.425694967392029 0.422733001514653 0.423946158468767 0.432162969091954 0.44486433116773 0.449898367286938 0.449423050168241 0.449546114755081 0.447229011543998 0.452158939274724 0.452425208364235 0.461086555912002 0.46312775872614 0.463760612717072 0.475232654629209 0.479710323331684 0.48417163462077 0.484394424833725 0.487835261737085 0.489002426046441 0.504695264441376 0.512303747475372 0.51992427949195 0.521800571476694 0.521861575580673 0.526409776310595 0.526755869572304 0.530531919249642 0.536318784872319 0.544987562279543 0.548759928695365 0.558963771579848 0.580965254659237 0.597323849281982 0.610172552988293 0.618742797692694 0.632016967137312 0.642255519620662 0.645522075345849 0.646539994470337 0.670140811129266 0.66500794081426 0.664182931136229 0.596660067977052 0.567761208929535 0.559030026054707 -9999 -9999 -9999 0.534305431252357 0.523128804083977 -9999 -9999 -9999 -9999 -9999 -9999 -9999 -9999 -9999 -9999 -9999 -9999 -9999 -9999 -9999 -9999 -9999 -9999 -9999 -9999 -9999 -9999 -9999 -9999 -9999 -9999 -9999 -9999 -9999 -9999 -9999 -9999 -9999 -9999 -9999 -9999 -9999 -9999 -9999 -9999 -9999 -9999 -9999 -9999 -9999 -9999 -9999 -9999 -9999 -9999 -9999 -9999
-9999 -9999 0.772584659948488 0.877583698904973 0.803787816803101 -9999 0.78438988948591 0.761945086595008 -9999 -9999 -9999 -9999 -9999 -9999 -9999 0.790124265366526 -9999 -9999 -9999 -9999 -9999 -9999 -9999 -9999 -9999 -9999 -9999 -9999 -9999 -9999 -9999 -9999 -9999 -9999 -9999 -9999 -9999 -9999 -9999 -9999 -9999 -9999 -9999 -9999 -9999 -9999 -9999 -9999 -9999 -9999 -9999 -9999 -9999 -9999 0.59068962739785 0.569715160978958 0.53570900404079 0.506227001552693 0.487150020130117 0.476655568762484 0.462805459106105 0.447709763127943 0.425599985967235 0.405029452934094 0.407201213909638 0.381737340276478 0.356397382912905 0.333829563132568 0.32054684785854 0.31646171317918 0.316414153849689 0.312356405411047 0.307406548309802 0.306314766554799 0.297796243943539 0.293174838080263 0.290886952896838 0.291313368991101 0.294418595971894 0.289324598076473 0.310401479482814 0.326442982646848 0.308342752700671 0.297035766750873 0.293860498991008 0.289133702939702 0.283349355371993 0.29150485004472 0.290981190077864 0.29377693911764 0.301007793190914 0.294798042678212 0.278596066522104 0.277512133574114 0.268783314479758 0.264260258075538 0.260597014389111 0.259746816592357 0.258746993512412 0.258487239955864 0.255987790566088 0.254038804860388 0.250486586375078 0.247284942912474 0.243209872225229 0.236248085309061 0.229019301513386 0.220368575027416 0.220544159055493 0.240507385453521 0.257908433643259 0.264186811126941 0.276985484916781 0.280167604028374 0.281581255864356 0.284756645969054 0.288026373015385 0.29180367800345 0.289301492132031 0.296975299742979 0.299398500530618 0.302875514609768 0.305489144316997 0.305626185250655 0.309647826345601 0.311383586412969 0.320915155858856 0.320549281678503 0.321062520823482 0.317760000076945 0.324752971948077 0.329768391138113 0.326819051680523 0.328409135100006 0.331285687999694 0.333953243085047 0.328782684937044 0.326773975402402 0.326656517726801 0.325869606387188 0.329890537776943 0.326643911749694 0.327110897339883 0.318068904937944 0.312321038382355 0.314680642729676 0.312890756863612 0.305275664314891 0.30302064478649 0.295069660482033 0.287065138927953 0.282279509696501 0.283117216395813 0.278867992094005 0.275613973705374 0.278892894119804 0.28740212456275 0.289370474765913 0.285398805604925 0.284511750195472 0.282375701356338 0.281463650003457 0.284886009129925 0.295051556337197 0.283843390734081 0.277702695033397 0.270658456894448 0.273606604844871 0.287729184767478 0.288782462492207 0.2839521426462 0.274573440589589 0.277951089600213 0.27204137102891 0.267660253664439 0.267003898296113 0.274505925004946 0.277276239778883 0.276822725411395 0.274437354376792 0.278113002582958 0.281556487408922 0.2839242655402 0.286421143942024 0.288767817109366 0.290483013654393 0.291305959329075 0.299727809932767 0.306201959010808 0.29814725125369 0.303731893786186 0.308855549074386 0.300489277338286 0.296494770468315 0.293394025287878 0.299686472911312 0.293377906109226 0.297083885946026 0.293291979354224 0.29153880050513 0.290812182368912 0.284680197065993 0.283105409502394 0.283335064716705 0.27940208668838 0.278734853265716 0.281113857589074 0.282255730032121 0.281518274982022 0.278137471823677 0.28039695542632 0.279413074525275 0.277359286346209 0.279012035133185 0.282581098478479 0.279582700248527 0.280829844871256 0.283630617809668 0.278505709987957 0.282042352618279 0.282625919158474 0.281227263631783 0.280469399635596 0.278929625649815 0.279457923162674 0.278504046763384 0.279567293766196 0.278152115186282 0.278116454595853 0.276095248377596 0.278622915361832 0.274969426505933 0.275723142567067 0.27590747571956 0.276602698390302 0.278361878004686 0.278534603713246 0.278611250600223 0.279790720290286 0.281079445503176 0.282311596600451 0.283083358090106 0.283364135321563 0.285039993377331 0.285508371003736 0.292086447934441 0.282917852258089 0.274260114208193 0.269035500166601 0.263547407461123 0.260318660865835 0.253951946340963 0.251187861430124 0.242777283177351 0.239972022738765 0.236863489352857 0.232265131109973 0.229897984187097 0.227341416758724 0.221151567404889 0.21964861821874 0.217515868078089 0.213051135360755 0.216084859062826 0.220443529822408 0.221602648542388 0.221205060052721 0.221363241767403 0.229378311267638 0.236194757936875 0.235874561434801 0.241739442775087 0.246121618502973 0.251166148979769 0.258675773168103 0.265733514835148 0.268508204855234 0.277410940828775 0.28508167678692 0.291808105439248 0.293848090663138 0.302336257774278 0.315309923569505 0.329091865055614 0.353017582043745 0.364064166848019 0.363150476569222 0.380323058526925 0.396221133442652 0.399401512860537 0.400744697065101 0.404345817535063 0.397109503427998 0.386165852736599 0.380822784554675 0.381344636023686 0.376125348736267 0.372555823782422 0.371514702518271 0.370956334187913 0.371008398137621 0.375527303380782 0.371725294232294 0.372753250100888 0.365860087507877 0.368758248798491 0.367694196733214 0.361792574456223 0.363779276104102 0.360044361083835 0.362402794247377 0.358930180846558 0.357801800717445 0.358434294994202 0.358516148913141 0.356623173748487 0.355613232358397 0.36046042809348 0.361102504240131 0.365793605325078 0.369750247340669 0.368476862235605 0.376528543008872 0.381239740308454 0.377842668020838 0.38004967277336 0.378883325582787 0.382643228269506 0.367437902212345 0.366928127632046 0.379598321394121 0.368252892272727 0.36390749662713 0.372457971044249 0.361901994630471 0.345245338486619 0.348438947390218 0.351863365276886 0.362725616657025 0.366821872274456 0.332993903538202 0.324798141952727 0.299545666301896 0.296628775643223 0.300918612315096 0.304617537682678 0.306380373866924 0.306750190480096 0.305909327689187 0.300306077843601 0.301832776672397 0.29806047315536 0.28608173784505 0.284885341317864 0.295792019036845 0.314498607085131 0.323819015294636 0.33181446983905 0.3393354401847 0.34670935601218 0.354093618306029 0.364445039419296 0.364281283880721 0.368161715585411 0.370569582865162 0.374707662031703 0.372327258574766 0.372004093666805 0.366690381409141 0.371326726193032 0.374553411862421 0.367162607041677 0.366833634087859 0.388088325750733 0.421247440778052 0.394273289570446 0.330714379215063 0.334427063674456 0.427400616796592 0.373914135437731 0.404234321432891 0.492587003108673 0.648298485963168 0.58657899076826 0.538586943144417 0.391774104158558 0.319877181059812 0.306472584099114 -9999 -9999 -9999 -9999 -9999 -9999 -9999 -9999 -9999 -9999 -9999 -9999 -9999 -9999 0.287643474622519 0.279780251072334 0.275618332450031 0.267697476336281 0.264107812758718 -9999 0.243222929733668 0.247271222350141 0.254183034340641 0.273312617064932 0.334400259922047 0.584192256016939 0.570353734248127 0.552156823958415 0.528161562711046 0.513210043641718 0.550441134502844 0.536845406537811 0.485385486841322 0.495499773774612 0.559796039251792 0.540234584753821 0.496201034632093 0.469946947863539 0.450715045081222 0.438113615764934 0.438210372091124 0.436200155214801 0.43489930012675 0.43386754475394 0.44140357710472 0.438109108186115 0.443241974513889 0.449374168624079 0.468352059583181 0.475258057705801 0.468306493225064 0.461424272009502 0.458314473334582 0.461603179223476 0.478136282808086 0.480573549578602 0.482793642656079 0.486101369734297 0.495149654687647 0.497682888531822 0.503171935263771 0.514634506730895 0.517295865975546 0.528934940345232 0.550834551514751 0.57327592537115 0.559317371786515 0.543081375508084 0.551016328240913 0.551205047720508 0.550406418448159 0.543638664305108 0.545990810634153 0.554250603337477 0.56503083738297 0.571909523130161 0.583886471558882 0.585045495191459 0.614381033638849 0.677542871884649 0.732843422877041 0.714234363129106 0.7575972218782 0.75822214687952 0.684447647187045 0.681014435963531 0.701170731074077 0.571111708985233 -9999 -9999 -9999 -9999 -9999 -9999 -9999 -9999 -9999 -9999 -9999 -9999 -9999 -9999 -9999 -9999 -9999 -9999 -9999 -9999 -9999 -9999 -9999 -9999 -9999 -9999 -9999 -9999 -9999 -9999 -9999 -9999 -9999 -9999 -9999 -9999 -9999 -9999 -9999 -9999 -9999 -9999 -9999 -9999 -9999 -9999 -9999 -9999 -9999 -9999 -9999 -9999 -9999 -9999 -9999 -9999 -9999 -9999 -9999
-9999 -9999 -9999 -9999 0.772200654185867 0.759376609066283 0.894211713831777 0.882022427858967 0.852048613117682 -9999 -9999 -9999 -9999 -9999 -9999 0.749990181327668 -9999 -9999 -9999 -9999 -9999 -9999 -9999 -9999 -9999 -9999 -9999 -9999 -9999 -9999 -9999 -9999 -9999 -9999 -9999 -9999 -9999 -9999 -9999 -9999 -9999 -9999 -9999 -9999 -9999 -9999 -9999 -9999 -9999 -9999 -9999 -9999 -9999 -9999 0.627007323242052 0.580475873172545 0.547792190900795 0.509818075083261 0.494777055196097 0.502016136711665 0.490142718487408 0.463290853877054 0.441012953977994 0.433013045413823 0.439726728722643 0.405073948791538 0.362901481761328 0.332690320672704 0.323970678658819 0.32056834984801 0.317202447732899 0.317020319124626 0.31568527250955 0.314339073964782 0.307467840581807 0.299876615709932 0.293834115523109 0.297063657096086 0.294138664809497 0.292634476961729 0.303939521396732 0.32904537445527 0.323321121042867 0.304063352018011 0.301123359135396 0.293326467175112 0.29053085984109 0.292582131118425 0.289226845641178 0.290284181739511 0.287412144934049 0.296768523961731 0.283009098254209 0.275110941744277 0.26855008931508 0.266276558135395 0.2663421470315 0.266245394727655 0.266456688535286 0.268974662835632 0.264217947457437 0.266015362998508 0.262459659725643 0.257808092513004 0.251038842296495 0.245247751119413 0.238199849017828 0.229890720610944 0.225794704757359 0.239853841790115 0.270158174690407 0.276975955515462 0.286349398037814 0.285988910116099 0.28718402313906 0.289576641141751 0.294275491491203 0.298690429141372 0.297489500653262 0.302937248557972 0.301495194886505 0.304784293778028 0.306375365381396 0.307505127535597 0.311124995399399 0.312799546600728 0.320261991724569 0.319396860494056 0.321983819848441 0.322803306838411 0.331806200061141 0.329862466673133 0.322087460111062 0.3222574638219 0.319508445814149 0.322206100262717 0.323264865979784 0.322720927882868 0.32194691844444 0.321004089359995 0.32367036629528 0.323874990151683 0.317357832525617 0.314336611174044 0.305276728297799 0.306487411807016 0.302426276595305 0.300360758005085 0.301246233985433 0.291937010696536 0.28382015098861 0.27310012054671 0.271941202309996 0.275055418709342 0.274972471270152 0.279443807122795 0.28567683457817 0.29144543349304 0.293044288870121 0.292287005702497 0.28755290775661 0.290607053955437 0.291993435352188 0.291767646460231 0.290249308983753 0.275086257167059 0.274215706410443 0.276499441110049 0.286448172768398 0.279698217752899 0.292600339959928 0.274271484935013 0.270767451870429 0.269052708913684 0.261323279870071 0.267216966200984 0.277376185401391 0.276588673081898 0.276520305009668 0.272895059795136 0.277255592018436 0.281897135548891 0.283131886955098 0.282733171993241 0.288335170171244 0.290034644935346 0.290833553047009 0.299064616801946 0.303076914697193 0.300052469439883 0.309346512720323 0.305762894415427 0.302332077435357 0.301091496966905 0.296321878358638 0.292114732013961 0.297192261188568 0.297805669346931 0.294947964295887 0.291410963651248 0.294509810575344 0.289502884392885 0.286302636899981 0.286504774890332 0.284995130959519 0.286233030426256 0.283380794628155 0.281245819728215 0.282954481947494 0.282788483767134 0.281620598020368 0.279991392988396 0.279749321907994 0.281909902882095 0.281382020360165 0.282423345632205 0.284956240360935 0.282609450248688 0.285546296709413 0.282908180670823 0.283850126757364 0.282246269703425 0.279770303159584 0.280428732410282 0.28069925242234 0.281021349089351 0.280518785423976 0.278660765198338 0.279006352542593 0.277005334262275 0.27670985463814 0.277079161907504 0.27924114359854 0.278426641270938 0.278687210828072 0.2804286245062 0.276239269948338 0.280308647346927 0.283441717175728 0.286921016281924 0.287810541219725 0.285251716666484 0.286382310816046 0.285867262847804 0.288029031356055 0.289529420260203 0.281301514365658 0.277641444251744 0.270770318250147 0.261063152592112 0.260197527615536 0.255704029358511 0.248447284835968 0.244554083445806 0.243321355400499 0.236691608072521 0.232051568061857 0.232743263698743 0.228655044014399 0.227184572112653 0.222254343723604 0.221295638290452 0.221477045228438 0.223471261257614 0.221057371405124 0.219675247856825 0.22332703316523 0.227070674154062 0.230962959031221 0.234022050413928 0.239185573629352 0.244752602586741 0.246501127617818 0.25545286612744 0.258143046431607 0.264995186317369 0.272883207844226 0.282072706715746 0.288840875582259 0.292739271971561 0.298999592220477 0.306839851777895 0.31729934963389 0.333394182708956 0.352251339513803 0.369801258001203 0.378540658543255 0.38087765591102 0.400492357631637 0.408915867668641 0.400896859071405 0.398521368058636 0.393562861883991 0.389152660087906 0.385857671897427 0.384810425979487 0.381084145702057 0.379388535063585 0.380834501252807 0.378952404649994 0.373666066407039 0.378813621513809 0.375922883902563 0.376203886786715 0.376624241472688 0.373488709619701 0.371810009919775 0.367347626000476 0.366539684545045 0.364625006020019 0.364478065620086 0.362830244472606 0.36471131206727 0.362884513434148 0.367302569419206 0.362605661713993 0.360380786632644 0.367905691078187 0.36783511724963 0.371123799085834 0.370947210245226 0.37227041828338 0.372777964464043 0.381243003595991 0.38012549152979 0.384977832060537 0.383898235851768 0.378991070260141 0.364308555370452 0.388297599375645 0.371896309029772 0.370819655720937 0.377932562194394 0.368421010352129 0.380163277788761 0.355284583400265 0.362510422010573 0.360833810210451 0.359128124323808 0.3676064017925 0.337697329444919 0.323413847182897 0.308990060586628 0.297356670074792 0.293372051238249 0.300813591629702 0.303377620888614 0.3073763374959 0.308847391761844 0.299959891938239 0.292968852069527 0.291661825151357 0.291576544408911 0.300437614446202 0.308974088409656 0.321466854724373 0.333031691738167 0.343905943603577 0.350331955859349 0.355287074669324 0.363116877685549 0.370164906137596 0.374963424231179 0.382692009721463 0.380809741167932 0.385023204070605 0.389695920730576 0.38636687187457 0.388802427847495 0.384347904150766 0.37844636284616 0.381513985223758 0.392845939511354 0.41311593368478 0.416173116210403 0.365658799840876 0.340742826490324 0.342862788225942 0.432641740883292 0.450530331046386 0.441867112167459 0.488658167730104 0.580982173461663 0.614492369492823 0.505473384712231 0.396678176017445 0.336334908596877 0.31255075733269 0.305902045696753 -9999 -9999 -9999 -9999 0.311158843432904 0.318580902095061 -9999 -9999 -9999 -9999 -9999 -9999 -9999 -9999 -9999 0.276737656186898 0.269587913256873 0.270001935709067 -9999 -9999 0.253254534872038 0.257959002486355 0.271964479250057 0.327519232518849 0.521977573026426 0.623533311458666 0.564998567138479 0.534032244605384 0.529214535478395 0.536482214408512 0.509549581718005 0.51928215644966 0.485293492541229 0.495198955434049 0.534505801234743 0.566205217900235 0.519298223375723 0.488196288473013 0.462858142839862 0.451910420874475 0.454200245961854 0.469081513684976 0.468506094908167 0.465349255351693 0.454854359519397 0.455398791800657 0.474307681089063 0.505725453482153 0.506092326018808 0.486208323910131 0.505868935729288 0.499690575526224 0.501843378355843 0.507027306227859 0.511033027964792 0.507782752792893 0.509105378910926 0.520225565828079 0.52482985937305 0.537836244446792 0.544698827649526 0.558467050499687 0.555121947291851 0.548131817103626 0.565903602855401 0.581752388978196 0.552596948920877 0.552481091010638 0.552441662496016 0.562746481395782 0.555774570144156 0.538232254849804 0.571135239924338 0.571663185856835 0.527751096234843 0.50617110073468 0.477837803287191 0.488942433987179 0.490601952721903 0.568204018337907 0.620084305072875 0.670057426120155 0.600200674530553 -9999 -9999 -9999 -9999 -9999 -9999 -9999 -9999 -9999 -9999 -9999 -9999 -9999 -9999 -9999 -9999 -9999 -9999 -9999 -9999 -9999 -9999 -9999 -9999 -9999 -9999 -9999 -9999 -9999 -9999 -9999 -9999 -9999 -9999 -9999 -9999 -9999 -9999 -9999 -9999 -9999 -9999 -9999 -9999 -9999 -9999 -9999 -9999 -9999 -9999 -9999 -9999 -9999 -9999 -9999 -9999 -9999 -9999 -9999 -9999 -9999 -9999 -9999
-9999 -9999 -9999 -9999 -9999 -9999 0.736982203583485 0.758687844886292 -9999 -9999 -9999 -9999 -9999 -9999 -9999 -9999 -9999 -9999 -9999 -9999 -9999 -9999 -9999 -9999 -9999 -9999 -9999 -9999 -9999 -9999 -9999 -9999 -9999 -9999 -9999 -9999 -9999 -9999 -9999 -9999 -9999 -9999 -9999 -9999 -9999 -9999 -9999 -9999 -9999 -9999 -9999 -9999 -9999 -9999 0.667474241244776 0.61011625951111 0.569373352928959 0.531418164678231 0.515025262965538 0.525539343815707 0.513211424390405 0.50209477338219 0.477979831597728 0.470847123759002 0.460381786343676 0.423200674490049 0.37994628549473 0.347615228421067 0.333200085428331 0.327473271391576 0.322196609375596 0.323259745103385 0.321315003756526 0.318734345132586 0.310872485856408 0.302180304654964 0.299157288245957 0.302672337364416 0.299248465598177 0.299209337183238 0.296627512662138 0.324580342675059 0.325946731431684 0.306906909623346 0.301368857343372 0.298513645326001 0.295418780862356 0.300074889475618 0.312280539141994 0.305538971990278 0.292750515198065 0.28667494518947 0.285046338427232 0.27816294482242 0.271199482704789 0.27012493876263 0.27181240540305 0.273854137608627 0.277507606552665 0.275431126145456 0.276565996869967 0.274272100563113 0.271906222610754 0.268057447988835 0.261969274069064 0.258875977883423 0.2547932925443 0.245917707557542 0.243944875337044 0.24810923503717 0.265705284503577 0.291560947430686 0.296279757139195 0.294844988254313 0.29675831037951 0.302586083400108 0.302301535895818 0.305470470555436 0.306450515289894 0.308496529525958 0.311444966862766 0.315554382978776 0.312610600710417 0.312869052363408 0.31311804067058 0.320604882232062 0.322714848641345 0.317923316936692 0.322980903434213 0.327902934339316 0.329389238788988 0.324111655970556 0.319642565639829 0.317672187883777 0.316436677651628 0.316171545269372 0.318139603264428 0.319357242882247 0.318004377910127 0.319025231055867 0.319132095224276 0.322605797603387 0.311297149677114 0.310401392264625 0.2979020068804 0.291254070047385 0.298326014207955 0.30411699016731 0.298581063612526 0.290554217916316 0.282382025577233 0.27526083103422 0.267016988614315 0.269200346430972 0.273043763461516 0.281421613303971 0.288710250299806 0.293120106778863 0.293179864781402 0.292663115733331 0.293519384311933 0.294346539032117 0.295110660215343 0.289747134238724 0.289678935180271 0.278909851492076 0.274831303485195 0.286569254511287 0.285548323979541 0.277637914815498 0.286071924095429 0.274271364114207 0.268678931691124 0.264995187345011 0.266940256406478 0.276168253155849 0.27599925198494 0.271808943301053 0.272743897828008 0.273724008209225 0.275887724756599 0.280123320749673 0.283088831060571 0.288678249502244 0.288591809540078 0.291893419118243 0.298092464044088 0.303543100980409 0.304270819355355 0.308335153525116 0.308156446847423 0.309154422198003 0.307668877297173 0.30198342764316 0.300241519595437 0.301428087559224 0.296257181102122 0.297959122242236 0.293278275389923 0.294621776215236 0.291736708501764 0.290079179741483 0.289191014113126 0.290319424558408 0.288184985340601 0.286927777913897 0.287593452694111 0.287261939400712 0.285869776558982 0.284292322303444 0.28197080230642 0.284155644638439 0.283164807852994 0.285316484442332 0.283933936852835 0.284925490506349 0.287623479551269 0.285112225637869 0.286884627827723 0.286758245735601 0.283908216284037 0.284373429300377 0.286250342626733 0.282818724390435 0.282707912278508 0.279030289906062 0.279978124874191 0.281296046394096 0.280498726613327 0.282323281242178 0.28026690662377 0.278262279766585 0.276732795734892 0.277283081609791 0.282301101851428 0.280507295273142 0.283937708450445 0.282595500882471 0.284095800671977 0.285839363115174 0.291843867413602 0.290767027989175 0.286351885344013 0.289943124383483 0.293572742055682 0.291748195889299 0.284767698623726 0.279442002590859 0.27262748217341 0.267232443797906 0.262706593044962 0.257865882766983 0.250227370648064 0.247283994766313 0.245819872816164 0.239793072483498 0.236913638814435 0.234680086322132 0.229814486995723 0.226725066908548 0.2250272402715 0.222171880121122 0.224678360990776 0.223699270271699 0.22523929729959 0.222973587116737 0.228116722818502 0.231928815193259 0.232123395659234 0.235161035526418 0.23521788100148 0.24167492084497 0.246399618948103 0.255560567622458 0.26167640783669 0.264421724793996 0.272887588556792 0.284595327959823 0.290734966535046 0.299932822322179 0.309319799810216 0.313073287887446 0.327044574754284 0.336691610878693 0.36246660185479 0.387953777097879 0.385001627305061 0.389936219453517 0.394466421750656 0.413940043341167 0.406133880724106 0.402936973256933 0.403917784094945 0.396976763093174 0.393382734110368 0.394243445188323 0.388699252690283 0.386058551300069 0.386681717879995 0.385353471212006 0.380776114225118 0.378952877809905 0.384975514389898 0.382791078601424 0.376442991476527 0.373190052907384 0.377319223826367 0.371279682434988 0.375147953045164 0.373585991635653 0.374306795848084 0.371790764398472 0.369656660275077 0.367576081358871 0.372893934099853 0.371228517044568 0.367829385675017 0.364438583344712 0.369015718579739 0.378899121691259 0.374381394001927 0.379445111201961 0.383641201394062 0.383623045057405 0.388902424181396 0.392507375642231 0.397554163236402 0.391944995116328 0.386098081392985 0.378982075447964 0.378479759599192 0.374367237419689 0.370159901240206 0.384556869245828 0.383498060495393 0.364925576995938 0.365638000416535 0.36482046930088 0.370356536358725 0.368757789738926 0.341968499051761 0.333395432114185 0.314464981083202 0.294311062526091 0.295770987284426 0.298623084779849 0.310534181581657 0.308603720034096 0.305977012284101 0.298331712231852 0.299807486750855 0.303890313053947 0.308583193380114 0.330313587425665 0.328612123224685 0.337185003411353 0.346736497906586 0.356475802762784 0.364488392249659 0.370845067183529 0.377371530747616 0.384763826782629 0.387616501413118 0.395057230020829 0.401021281113876 0.403769840685141 0.409614623037417 0.407255002660777 0.403815333666408 0.403846585599203 0.393748246022788 0.395536903055341 0.410953482366437 0.432213875222985 0.475196318892353 0.379122054211538 0.3521865441812 0.349303825482874 0.463575053375915 0.52115207457838 0.498043820163798 0.551208748098377 0.551875567041188 0.612848304926669 0.544038925284943 0.412143810838383 0.348412205401125 0.32223959336877 0.311441261741258 -9999 0.305388444353666 -9999 0.312290296719461 0.314001000660948 0.322236175323523 -9999 -9999 -9999 -9999 -9999 -9999 -9999 -9999 -9999 0.274936097088912 -9999 0.268294557182018 -9999 -9999 0.262914532739014 0.265801568719247 0.277851372147866 0.316812051421413 0.514492875019367 0.538745452032619 0.612779219576808 0.571996743065676 0.525733722641476 0.521273180543943 0.564879042301903 0.50123942034238 0.494876994632443 0.496269176979202 0.513920924933821 0.563120269942761 0.550606094588615 0.517795886632426 0.489613332518617 0.480395273009087 0.484592324647718 0.485457408398968 0.486922258719139 0.47516559576999 0.472765015705761 0.474294481935045 0.49402485733947 0.535829589929224 0.528743017907135 0.520742916701663 0.566025869908653 0.539424222995939 0.529558805248303 0.541854278069518 0.550293020187426 0.541990667970211 0.550814225639483 0.538461228691392 0.535888721536116 0.533108396287623 0.527529009361742 0.530939080270367 0.536465390213527 0.537973323172465 0.550748143850341 0.57140319068001 0.558660433571997 0.563585515092155 0.537844540500479 0.520340848358463 0.502088930499297 0.499369755314052 0.5300357087315 0.504837154326389 0.48750638364869 0.479931879179165 0.452725720827496 0.427269120013954 0.427694249116425 0.432088713564521 -9999 -9999 -9999 -9999 -9999 -9999 -9999 -9999 -9999 -9999 -9999 -9999 -9999 -9999 -9999 -9999 -9999 -9999 -9999 -9999 -9999 -9999 -9999 -9999 -9999 -9999 -9999 -9999 -9999 -9999 -9999 -9999 -9999 -9999 -9999 -9999 -9999 -9999 -9999 -9999 -9999 -9999 -9999 -9999 -9999 -9999 -9999 -9999 -9999 -9999 -9999 -9999 -9999 -9999 -9999 -9999 -9999 -9999 -9999 -9999 -9999 -9999 -9999 -9999 -9999 -9999
-9999 -9999 -9999 -9999 -9999 -9999 -9999 -9999 -9999 -9999 -9999 -9999 -9999 -9999 -9999 0.757067731186742 0.789024540559435 -9999 -9999 -9999 -9999 -9999 -9999 -9999 -9999 -9999 -9999 -9999 -9999 -9999 -9999 -9999 -9999 -9999 -9999 -9999 -9999 -9999 -9999 -9999 -9999 -9999 -9999 -9999 -9999 -9999 -9999 -9999 -9999 -9999 -9999 -9999 -9999 0.572184174917962 0.600231603189091 0.656489992701219 0.610097865401047 0.573019361281612 0.545998479257452 0.542135486636522 0.532536211127605 0.520083103709044 0.504118037042664 0.485205353590829 0.465762057221331 0.43272301077821 0.398763201785549 0.371026621133457 0.348402405714002 0.33378729476502 0.327329223700342 0.330217573675328 0.324348179316715 0.32095038586598 0.308647966302053 0.307719449439606 0.306472792311111 0.306225266874888 0.305709602459713 0.305998591705727 0.305971201924284 0.347384347360959 0.349756382633299 0.313720445259057 0.307590460301171 0.307758150907026 0.308264895344797 0.305568188561466 0.321654946611345 0.314946472065993 0.308490748158326 0.298603383090317 0.287768897555068 0.287945841665298 0.284075066514943 0.28036052055874 0.280453477168065 0.28299238885545 0.282680691180719 0.282413848452026 0.285524756559167 0.284774975171414 0.28533588991378 0.284471533911635 0.285502830022421 0.278857627283434 0.276306572497533 0.27220874725241 0.27072965473114 0.277400345835762 0.287023718554846 0.299082488614859 0.306411196682366 0.307822769755101 0.31065441749021 0.313489993377668 0.313627827567905 0.315015468315496 0.31421013251451 0.318791569876219 0.319012098162318 0.319651497233812 0.315561333995529 0.321426492644143 0.319155800514446 0.322219499710393 0.323512045680048 0.32527055488618 0.332568992682704 0.330644675500745 0.332148515375938 0.326170367814095 0.318969500218024 0.315640534189209 0.315643320071183 0.318691021513037 0.318995984299294 0.317683952791731 0.312173881466166 0.315605243882574 0.317500461674242 0.307838078734671 0.302496309615429 0.296715658360797 0.294455567973804 0.287005154184269 0.289229487743721 0.29184690886181 0.28998645023725 0.283675441848109 0.281880768354998 0.275021883322876 0.264756273531231 0.270044665182725 0.281391472305151 0.294157999014397 0.295344793799971 0.297664331672412 0.300838000886378 0.301524295632355 0.299248595579436 0.292901064410634 0.294817066481005 0.289277808736123 0.289099926991234 0.280188234213362 0.273947829928392 0.280525981573377 0.281185570225903 0.277637204556836 0.279067537054144 0.274256733521068 0.268607344964946 0.265599537877818 0.281392243450395 0.277337357071189 0.270184268950414 0.27076580116619 0.273056679283802 0.275155532497292 0.279948143831902 0.284220226477697 0.285403065947782 0.288519131732584 0.295130586488149 0.299713692348207 0.307281657544153 0.306725554152096 0.312646684879061 0.312338221509271 0.315202816790111 0.308084550756683 0.308814352662012 0.302148442597201 0.299564808274837 0.300517266805226 0.295977419387019 0.297525819530593 0.295302349478451 0.294562116978138 0.291910919252622 0.29238310426107 0.288743274685105 0.290492254316584 0.288951645237486 0.288570042216467 0.289246314852326 0.289617408536164 0.289384099621873 0.290175131612953 0.285587868124952 0.285470162366025 0.288110577334142 0.287462154114117 0.285320485550917 0.293949684959787 0.292114355630506 0.290670326804974 0.290665315075391 0.291224430949278 0.290899000231421 0.290943369161365 0.28919578952886 0.286777538343878 0.287505168627739 0.28459943821473 0.286408394922533 0.282682838210145 0.283468498613289 0.281294385336762 0.280566591143575 0.282764625063501 0.282320968278999 0.280271170597435 0.285321750883416 0.28397454443125 0.281786757522468 0.281810556829379 0.288867160813119 0.289301662150379 0.293901760434132 0.292059153302646 0.295125127728939 0.293531051280402 0.297620981921175 0.289087431219629 0.28544492865132 0.27670447003314 0.275823926403307 0.272753477514199 0.267707124878463 0.263131038425183 0.26039389084845 0.255367716351409 0.249241739522867 0.24786010852079 0.244351440249637 0.237689930691456 0.236234151358338 0.23113492043953 0.230472952632112 0.226602633848062 0.225392035255577 0.224596598958109 0.228850167622861 0.231280911474677 0.231164989781402 0.236031796913593 0.236408609992317 0.236853858827785 0.242249552981844 0.246483811382089 0.254245751335452 0.258554696772806 0.265627585040228 0.271453288698324 0.282262546800734 0.287706036164596 0.297303374544405 0.303940754075459 0.313408520723488 0.327786075063976 0.341819899216896 0.3594163404404 0.38939263518602 0.395405135363738 0.392705562906567 0.393906098709124 0.398842154040094 0.421328624091133 0.416570099745638 0.413985858675545 0.411941356445298 0.403388770006725 0.402360243839407 0.40435688344319 0.395356497356458 0.394760096899061 0.393585994927364 0.388939664467034 0.394079838850214 0.390724676145636 0.388384377467259 0.383463723302305 0.383627372000079 0.379407507262693 0.379556165520796 0.381494075111682 0.382170069338014 0.382638076652534 0.382051213695886 0.37920740360767 0.376648145512587 0.37549967160093 0.37614095268157 0.374627987092168 0.373444054950576 0.373444557600456 0.370651390353401 0.376511334676698 0.380293102733651 0.380854534628397 0.386048291445719 0.393233786151331 0.392971675897722 0.399967282626624 0.395488288537963 0.39723335107441 0.39569591608229 0.386083115876668 0.379675324133006 0.378921055697591 0.382876767722127 0.385884534353746 0.381859992357199 0.378897734868821 0.373170040122404 0.371003809017403 0.368011491675758 0.371666407668207 0.349711251207666 0.336177429920433 0.31360964055536 0.301829099179238 0.29785591056469 0.305253085896629 0.313474834846066 0.313290184681653 0.307849624854817 0.312600509602532 0.319338020144536 0.326038959713201 0.331346527661691 0.351264821465376 0.363425008741011 0.361402545461312 0.3653928871135 0.375025154526085 0.380705984174571 0.381093306839315 0.392001692899872 0.39338336735687 0.402725009027929 0.408544137436084 0.414511243204515 0.421944059740479 0.429321830770806 0.428227887521979 0.42641414929196 0.425415402840793 0.416918808429531 0.411269968207141 0.418656165350517 0.434649558599072 0.455183218817722 0.399819729856717 0.366417875064078 0.373510258015096 0.453815265825697 0.537759958623576 0.610733960342994 0.607319468137888 0.611632623463302 0.681989206599785 0.591267226554693 0.49317685901213 0.358175995834253 0.327649520522254 0.312801568126052 -9999 -9999 0.3132673371877 0.310973435416265 0.320955346200273 0.319236876564693 -9999 -9999 -9999 -9999 -9999 -9999 -9999 -9999 -9999 0.279496505061619 -9999 0.277973959667594 0.277191033074152 0.279835838472977 0.261851075771178 0.272258836659446 0.280469310502181 0.325155281823356 0.52244899021504 0.556041445064524 0.608364888605413 0.552591952453358 0.547732552547131 0.554662223736888 0.526367345545313 0.523085463193032 0.540345131851125 0.569087067663875 0.51840522929663 0.564232807996623 0.564959561541926 0.537621485843891 0.511350812412879 0.491528264783282 0.479229383714414 0.47157766726607 0.474165698597924 0.469480789970701 0.472965713005149 0.47995841043983 0.496554198997692 0.527525955942151 0.574478380144435 0.600260487679582 0.606400684790175 0.583654544444488 0.570710136906418 0.564894361106817 0.570341061723017 0.567160508014971 0.556341126919289 0.549185542453172 0.533760733851363 0.529620516612577 0.537232858667914 0.543096145852163 0.546656157149503 0.554164916476513 0.555759005155016 0.569649140899537 0.583187507513293 0.583173235968319 0.560451580402469 0.533228219299134 0.508225707247354 0.4948883175692 0.478173717785679 0.465238862677353 0.453680098370262 0.446054653495955 0.432320242083684 0.425042828957373 0.417898621539408 -9999 -9999 -9999 -9999 -9999 -9999 -9999 -9999 -9999 -9999 -9999 -9999 -9999 -9999 -9999 -9999 -9999 -9999 -9999 -9999 -9999 -9999 -9999 -9999 -9999 -9999 -9999 -9999 -9999 -9999 -9999 -9999 -9999 -9999 -9999 -9999 -9999 -9999 -9999 -9999 -9999 -9999 -9999 -9999 -9999 -9999 -9999 -9999 -9999 -9999 -9999 -9999 -9999 -9999 -9999 -9999 -9999 -9999 -9999 -9999 -9999 -9999 -9999 -9999 -9999 -9999 -9999
-9999 -9999 -9999 -9999 -9999 -9999 -9999 -9999 -9999 -9999 -9999 -9999 -9999 -9999 -9999 0.769913086149326 0.791913683592315 -9999 -9999 -9999 -9999 -9999 -9999 -9999 -9999 -9999 -9999 -9999 -9999 -9999 -9999 -9999 -9999 -9999 -9999 -9999 -9999 -9999 -9999 -9999 -9999 -9999 -9999 -9999 -9999 -9999 -9999 -9999 -9999 -9999 -9999 -9999 -9999 0.541843175472147 0.548765491326463 0.669584806793496 0.652092879078035 0.610595058432808 0.591948528653456 0.575082050494243 0.557425685905844 0.538116032922078 0.518876849871377 0.495818450359947 0.470330518164971 0.448122198615228 0.415213927001887 0.38913837958876 0.365936298204138 0.351115300075274 0.337558893861104 0.333393746303926 0.327667745957643 0.327229160653406 0.32790413876785 0.31720004223881 0.315922889634648 0.314561891428151 0.319417403535362 0.315645020075324 0.313636290734514 0.348654467738283 0.353361875621598 0.316829872368009 0.313141456078541 0.314990123660755 0.313525804200118 0.315248029220175 0.332931703950168 0.328984122901402 0.317415829495732 0.30683124472064 0.302696922283976 0.297114011397156 0.290901398332521 0.287898382202806 0.291992006250966 0.291827608570944 0.293482184993182 0.295276595194913 0.298547211580457 0.298851460148578 0.298280589083377 0.298767040816333 0.298844606621637 0.301165019917359 0.298661628050156 0.298230566003668 0.301900929323926 0.307154320541272 0.313688820390989 0.316844305459579 0.323236342176422 0.326572800704409 0.32880277479238 0.329878749708309 0.326943648554082 0.324663531788185 0.32886810925809 0.331231149713816 0.325125351511927 0.327132101511183 0.322329423865597 0.320545970656803 0.326226917351497 0.320512549156699 0.322165283051358 0.327816840812824 0.336202442069765 0.338543111677014 0.336067478282691 0.328745919707499 0.321535469018085 0.32294989405258 0.317239186648432 0.316557854588365 0.313979457172963 0.313798773600457 0.31200772977795 0.311768342368763 0.305000918666607 0.29683749393062 0.296997541713142 0.293281716499378 0.286501931305989 0.279819821472311 0.279917319039406 0.280594646426329 0.28635249076431 0.285712207476071 0.284651170494681 0.275119303775379 0.278181033927153 0.279243551557043 0.291850393800581 0.300168955931854 0.30641232932254 0.311891882156597 0.314818211461915 0.307967047739469 0.302950099744601 0.294945110427875 0.29493074211769 0.291109429944754 0.289620683854353 0.28429180278464 0.274609395999049 0.273100046295886 0.271422877855274 0.274523787401345 0.27733253541961 0.274633165815139 0.269454124444536 0.259667969549472 0.271824613935928 0.276456301645689 0.27218144191667 0.273276924159458 0.274632578612238 0.27277410134645 0.27588520001648 0.284210562091307 0.290376351579233 0.295353743242288 0.296325029281736 0.302734632103149 0.306238278801578 0.310195899507711 0.316440470305815 0.318486367287249 0.312997443323566 0.314365345739656 0.313266255193167 0.307092289111795 0.306713461385046 0.307223597360506 0.302446169394853 0.301672072240057 0.299184094535564 0.297257269233494 0.297797151098802 0.297282103055576 0.294471979588787 0.295712444439425 0.295546076098012 0.296260959746203 0.29313090417624 0.29382560289645 0.293529175869301 0.292049980907118 0.29577453189314 0.292489298816347 0.291838565984933 0.292266943753537 0.290967690781505 0.29592491748297 0.293905124496802 0.293814341837451 0.294411997820436 0.294831924677921 0.295187746661835 0.29378201762762 0.292809774436612 0.287905501521778 0.287115226792571 0.2861970827481 0.286140958157942 0.28555825338837 0.285584645212588 0.28484180884655 0.284071007115652 0.28312009522603 0.284878774109933 0.282341339822319 0.281627424099792 0.288989934001969 0.285195122441083 0.287576395724772 0.290028205535498 0.288315520694184 0.288103893577548 0.297367355636895 0.296286237889898 0.303615156208653 0.29510419752543 0.289646762270881 0.282515828534138 0.281788836991551 0.275911913939455 0.274505127327739 0.269736636936983 0.265843637159018 0.26393558825742 0.261867767033316 0.261204238656724 0.259030750360193 0.251025507765347 0.249727595371787 0.243759140884828 0.23947248458008 0.238395359399024 0.233756751676173 0.23410372663702 0.231314467416109 0.227527122126212 0.232913883864295 0.239141513459118 0.24070858234368 0.24269816691522 0.244010829654947 0.249266857274766 0.251365600259473 0.257890817166456 0.264186814505283 0.27329129850498 0.278938857583608 0.285211177151201 0.291198991692728 0.300664836749205 0.315367550422437 0.324111097295132 0.342160211799854 0.356160158351058 0.377203823927922 0.398236356043291 0.408504581995148 0.413686781943333 0.412580036223541 0.416077895414129 0.422366666503336 0.423411750121776 0.423051839763424 0.415867934428676 0.417815921836836 0.420409795242227 0.419260675389309 0.413233615116469 0.410816419382178 0.408698175006311 0.403979091205818 0.400186822418247 0.396414825157481 0.395905092220342 0.388415853247229 0.391961643277159 0.391358520587177 0.390848099693644 0.388320845333767 0.388720448516646 0.388511275238222 0.390493782981093 0.384914448829295 0.385132566616732 0.381530299211105 0.37529670147271 0.377496813600752 0.378216842306031 0.373064826990881 0.376517545265052 0.383556559336984 0.389260651547285 0.388448483284885 0.399351393139033 0.396948659155351 0.401412632630701 0.410654340825947 0.404414565880912 0.393743844445407 0.396122220425893 0.398926237783415 0.390673102015143 0.382273751698246 0.38276414905606 0.381138739901828 0.388375967970225 0.378032758985455 0.369817835353319 0.365802803485528 0.361497964660024 0.370906693670106 0.350241667588488 0.331236715148401 0.313760472860053 0.304843920855534 0.301981286181029 0.311460183770353 0.321014352381464 0.315958272925376 0.309873989207384 0.320519077405874 0.340380707065434 0.349422428925983 0.356341140593113 0.376954906189593 0.394664890379367 0.396210418642913 0.39358372378112 0.401506417869377 0.408490938290115 0.407475816954421 0.406474968526119 0.406061244107182 0.413137657769798 0.42315071674499 0.42758925955586 0.437162572462025 0.444589634066849 0.452307645610446 0.453304572017226 0.451778417720652 0.443066098121264 0.431672627203778 0.444336133136313 0.449930657071511 0.431580757349197 0.400080788711829 0.382435162396734 0.373328586214809 0.39257897819879 0.513746350651817 0.613774251324061 0.581233322886904 0.587214188799092 0.62263543981797 0.579784861076685 0.543731077975757 0.400507391024434 0.340522069111459 0.326294318345567 0.307213968458229 -9999 -9999 0.317411451137361 0.318911655418575 0.327099489104049 -9999 -9999 -9999 -9999 -9999 -9999 -9999 -9999 -9999 -9999 -9999 -9999 0.280462638728421 -9999 0.274841501098107 0.27845555697015 0.291888166929016 0.341590653283077 0.524575688015746 0.519863320225447 0.588150362712743 0.628090674634748 0.60563427161974 0.546173234907902 0.559014894651465 0.580216444038967 0.509593159241429 0.498143915748481 0.516240308997328 0.50983066312498 0.514843206820429 0.524362774375458 0.521235795688169 0.506865391730423 0.493268910643403 0.475067629867626 0.473228924777301 0.469984614978087 0.472534491102708 0.484110567769484 0.491618011589587 0.496532095969849 0.501095561020012 0.502671996881344 0.618432176737324 0.625936556721711 0.572832408295411 0.54041929947586 0.537245972954839 0.55775828870011 0.547471745732598 0.537749894074566 0.528495299317644 0.535032632064281 0.546112778136746 0.554468166089143 0.554794472221911 0.557816049117144 0.562049518575915 0.569171796788514 0.596604953469656 0.614476732053448 0.618655670674481 0.618479115962165 0.627451896819677 0.604184693137794 0.53325835942459 0.494520851462921 0.480516904952055 0.458452600483698 0.43722100609869 0.431690991600625 -9999 -9999 -9999 -9999 -9999 -9999 -9999 -9999 -9999 -9999 -9999 -9999 -9999 -9999 -9999 -9999 -9999 -9999 -9999 -9999 -9999 -9999 -9999 -9999 -9999 -9999 -9999 -9999 -9999 -9999 -9999 -9999 -9999 -9999 -9999 -9999 -9999 -9999 -9999 -9999 -9999 -9999 -9999 -9999 -9999 -9999 -9999 -9999 -9999 -9999 -9999 -9999 -9999 -9999 -9999 -9999 -9999 -9999 -9999 -9999 -9999 -9999 -9999 -9999 -9999 -9999 -9999 -9999
-9999 -9999 -9999 -9999 -9999 -9999 -9999 -9999 -9999 -9999 -9999 -9999 -9999 -9999 -9999 0.760193832129816 0.754465111046816 -9999 -9999 -9999 -9999 -9999 -9999 -9999 -9999 -9999 -9999 -9999 -9999 -9999 -9999 -9999 -9999 -9999 -9999 -9999 -9999 -9999 -9999 -9999 -9999 -9999 -9999 -9999 -9999 -9999 -9999 -9999 -9999 -9999 -9999 -9999 -9999 0.539475768122122 0.549762521461374 0.652897239486569 0.695818034753024 0.658028198972739 0.620330428302216 0.603248633231085 0.588261089232843 0.565179124361964 0.529877111512321 0.500051445377738 0.474038792455751 0.448379818879211 0.429170642580348 0.405353952968334 0.385471478609795 0.371284437846805 0.360854086609895 0.349387585485722 0.334765287847585 0.334432187609017 0.337487369024949 0.334307503749601 0.331228512303188 0.327675206984214 0.327868465396696 0.328854753540204 0.328514116730142 0.354274726014978 0.331540348646914 0.314766507323364 0.313642927411153 0.325195200288018 0.335835316515257 0.347265671207465 0.35482961174108 0.334253200408448 0.322952705582285 0.31426096520914 0.308169064366299 0.305487896288849 0.301969140293407 0.301537293595549 0.300824085283357 0.302709288988711 0.30654121345295 0.309098961601749 0.310154326928331 0.312133214948754 0.31386460934448 0.316922806636032 0.31826428213173 0.318937208854159 0.324081594194319 0.326678842119579 0.328769668920082 0.333824711870355 0.333612925055607 0.336204642992887 0.339156759247025 0.342351252894406 0.349914046404073 0.348283690560415 0.342723936639622 0.335772783811429 0.343272096087482 0.339983700099081 0.340144847579024 0.334873020463237 0.333610331686843 0.322390531865448 0.319573675977251 0.321468809414954 0.3242890047386 0.331046512656228 0.331985098705008 0.335887922248014 0.339878545970383 0.334441565718272 0.332880759329044 0.325744187725171 0.322878844920028 0.319808071673416 0.316470289047341 0.3186209276507 0.319166532274733 0.301806871714393 0.299895666100933 0.28966181625249 0.290655335694075 0.28346149885734 0.2781845748361 0.274105001919015 0.277894999735766 0.284035062667684 0.289923888540436 0.288614921555135 0.284182132330156 0.285706567312189 0.292520689305717 0.296067165392127 0.302647591084408 0.316971380671086 0.321299689147075 0.323333150139835 0.320479938090142 0.316285501350982 0.308433963075036 0.299753564463828 0.292289014279531 0.290477149734973 0.288577942962878 0.28635932858725 0.272178480184143 0.269297875868176 0.270385683870038 0.274122066103544 0.27115028216287 0.273384902951878 0.264595049910561 0.260550141655229 0.269528397627095 0.270694925850203 0.270899908911777 0.274970075113656 0.269856968133743 0.27143599253405 0.275203551854496 0.284169562129805 0.289338333269301 0.290389778605663 0.294910855327538 0.302516716907316 0.308520851820952 0.314377444691152 0.319926417285139 0.320057719154163 0.321676315096431 0.317417769932188 0.314266588067779 0.310631031663791 0.31184779386089 0.307758646752632 0.306238818272879 0.305414728798861 0.299750980996494 0.303476815149096 0.304770591314729 0.304445249215877 0.304065133529429 0.300509488904327 0.299620557860011 0.30217021272685 0.301517117312161 0.300280722762315 0.298580905362099 0.297701552274437 0.299130466506743 0.29822688005885 0.298188297511981 0.297997892374065 0.298210385333233 0.301502258210497 0.298655637775183 0.298898570644219 0.298139839472644 0.301526364197789 0.293680515759093 0.295393997950885 0.295959502040371 0.291341906016836 0.292209856840437 0.287748321936069 0.284133508201953 0.283863691452845 0.285004485136192 0.286421412991863 0.286800916937496 0.286085361671134 0.285293453572516 0.284299398247448 0.286297423960579 0.283270878398113 0.290462907648075 0.291759390649172 0.2901641281625 0.295521480849324 0.294845346870363 0.296470013250204 0.298146659359388 0.302991010572443 0.299291984630395 0.291742447791228 0.284268400241148 0.282088884243945 0.278058687498262 0.271621783171105 0.270179898980057 0.263492958595907 0.267606569625691 0.264295754092743 0.263088718081939 0.261416185349458 0.261723239777932 0.255467607315157 0.250598346533267 0.245741271641372 0.243469098231622 0.240805028856798 0.238082686276611 0.234196363502781 0.23503403620339 0.240518643486056 0.245592018916396 0.243642082218386 0.246399726631888 0.2477090275749 0.252455171249244 0.256461218550837 0.261360675947639 0.270195499462436 0.277441665492382 0.283436754837206 0.292425292072546 0.301098596517597 0.310559376330646 0.322456076417028 0.334685608313815 0.353690317279878 0.381802280721668 0.401571907160481 0.421988963859891 0.427575989166785 0.429403270314403 0.430849459261514 0.435559130446917 0.440412824222833 0.439809704267853 0.437548415477648 0.438735153122036 0.434463011142512 0.430227206143719 0.43094975293641 0.430433918172206 0.42722603512411 0.420309821113217 0.411747774643831 0.406729445951278 0.402569509312669 0.403956320851919 0.40670267065728 0.404566053880081 0.400294389411972 0.395906336402946 0.395162274298625 0.410243222385961 0.403856586371704 0.396695876040587 0.393558334269906 0.394527234630939 0.392586927536502 0.390286578174001 0.38524711832774 0.381874912139931 0.382728100056787 0.387718764262079 0.382798665625989 0.388188749702202 0.393823087781658 0.400814836317075 0.408708834771808 0.412167497525906 0.414961365705194 0.403619592956812 0.399690594253425 0.392686498431321 0.402835436367795 0.401464441413268 0.386413455845366 0.386315284944935 0.386140679084263 0.387338683867129 0.389941756825963 0.375147350315232 0.368502866636952 0.370932650349035 0.37022930044784 0.351178330666712 0.335820117060286 0.311975562908091 0.302895819675569 0.305196919302084 0.306454677324394 0.322458905341459 0.321467823716823 0.314753716581347 0.320470289348919 0.340496091343125 0.365187178650153 0.377761521295616 0.405366168886203 0.426919866506546 0.425092663416219 0.415679445765407 0.421026987521259 0.435461883452217 0.430977376653371 0.430004536887115 0.426284056753506 0.434216885421834 0.43921256640202 0.453854187919583 0.458494240889223 0.459619535927295 0.471151213235627 0.47524590966296 0.477372460140126 0.462963654149562 0.443829929531998 0.472527565783445 0.491679724201198 0.472494529815915 0.441791632007481 0.405577345550055 0.385192498895059 0.408671471395247 0.451543689115427 0.606303246020176 0.536047367910791 0.537929364744944 0.570400678619919 0.57631480845752 0.626531557923759 0.50307084536882 0.348207968014149 0.33077425487053 0.32295405658739 0.316393244864295 -9999 0.323657662742441 0.324885663444334 0.324050896187057 0.330959019571282 0.32856655097575 -9999 -9999 -9999 -9999 -9999 -9999 -9999 -9999 -9999 -9999 -9999 -9999 0.284338101243594 0.281873009591965 0.299029489262417 0.340561702055874 0.523880207788526 0.516396746078747 0.572265955103498 0.593084902086354 0.581250045442818 0.584836969838784 0.565520128267728 0.565313130241342 0.564305190091577 0.524393909353885 0.513278460122545 0.498952283639735 0.501383694501008 0.501992235404753 0.50245854725613 0.497597308288986 0.501429787408067 0.490333270575021 0.48144550748943 0.476285605512422 0.473435937868245 0.48260125394647 0.486771113059902 0.484101478447937 0.479744289590501 0.488379749765374 0.509369024436167 0.537682308837917 0.550095161405605 0.540266282154717 0.52427967309229 0.527536901364135 0.536500189039262 0.551252709865928 0.557900917007381 0.586242961847413 0.571411017282898 0.57470677510639 0.565942101539611 0.537658694673751 0.531300623807794 0.564901245955641 0.619155868038619 0.67165754322081 0.700141877527619 0.704149687525789 0.689661819299196 0.678445324132787 0.697117353894144 0.720218649800887 0.681033203699158 0.53212027179582 0.471695060406948 0.45614531547962 -9999 -9999 -9999 -9999 -9999 -9999 -9999 -9999 -9999 -9999 -9999 -9999 -9999 -9999 -9999 -9999 -9999 -9999 -9999 -9999 -9999 -9999 -9999 -9999 -9999 -9999 -9999 -9999 -9999 -9999 -9999 -9999 -9999 -9999 -9999 -9999 -9999 -9999 -9999 -9999 -9999 -9999 -9999 -9999 -9999 -9999 -9999 -9999 -9999 -9999 -9999 -9999 -9999 -9999 -9999 -9999 -9999 -9999 -9999 -9999 -9999 -9999 -9999 -9999 -9999 -9999 -9999 -9999
-9999 -9999 -9999 -9999 -9999 -9999 -9999 -9999 -9999 -9999 -9999 -9999 -9999 -9999 -9999 -9999 -9999 -9999 -9999 -9999 -9999 -9999 -9999 -9999 -9999 -9999 -9999 -9999 -9999 -9999 -9999 -9999 -9999 -9999 -9999 -9999 -9999 -9999 -9999 -9999 -9999 -9999 -9999 -9999 -9999 -9999 -9999 -9999 -9999 -9999 -9999 -9999 -9999 0.573599475631545 0.594065035658207 0.68184887008802 0.733985675900471 0.696775101810359 0.660732818112243 0.623291368595172 0.604063690302077 0.579559280807664 0.534669962063453 0.505808068677058 0.479724589444083 0.456101322355087 0.433635607229268 0.41596847447602 0.400358902245656 0.386839171242509 0.378767328754932 0.366797956314526 0.347748502620534 0.340236953876591 0.344473436416393 0.341787644570945 0.344662661213224 0.33826189942751 0.334034065173671 0.331127620750573 0.336584861175647 0.378623634754042 0.346176857945614 0.321284440037126 0.323385202796226 0.342258583035797 0.360963715649021 0.360017263104311 0.353474102344479 0.341140426297469 0.33078016503368 0.33210746314417 0.322968815961615 0.315424978476238 0.312997070457826 0.312078520977975 0.317410249769873 0.317849519342568 0.317430947146862 0.322332644999909 0.329132463440149 0.330067776631247 0.329814071300179 0.330708722385962 0.341326357332308 0.349537536855519 0.352818533389162 0.357110663943784 0.355229882242258 0.35704740285802 0.357360243679411 0.358206074772998 0.360775637271528 0.364074928710182 0.367728686833535 0.367150726357682 0.361043356431939 0.354895463466589 0.351214715668368 0.356184938870094 0.352697109418382 0.34371114151117 0.331062831754367 0.320532216833739 0.318610740434062 0.314847750699191 0.317836188107554 0.326380018772214 0.332595783704389 0.337943465382438 0.344933393028883 0.342036414154305 0.331794032224476 0.32915847727926 0.326742580349927 0.324796017585244 0.322465965538459 0.323959795203679 0.313478074836226 0.301154529335768 0.292481821477742 0.283700401038234 0.278214297364442 0.275178218208471 0.268772080523976 0.268002242977562 0.272364763453002 0.290048660956889 0.289271950350922 0.286114343751982 0.293679462791389 0.296226655381451 0.308298003659821 0.315214567639261 0.320825566307293 0.337355460598878 0.344196003583423 0.340909013083852 0.330317744604739 0.323737377875099 0.313152926045918 0.303951084762689 0.298954052702151 0.296694018510643 0.289474883801676 0.288389070870693 0.278305124856161 0.270969684708466 0.269047103907687 0.271774596626466 0.270523209903187 0.268426184872656 0.26647107988748 0.264129999129044 0.270553170956457 0.264962399012182 0.26769705268102 0.271556661523594 0.273183224260593 0.272260666471782 0.277671463744016 0.286861499416745 0.288430333022617 0.290426802722952 0.308618948593385 0.309222502020356 0.313864361474431 0.318576685804886 0.32176852640635 0.326577276149626 0.325929347316754 0.325766490798283 0.322590907677414 0.324414296294409 0.316832861098328 0.315136957727401 0.310005055599124 0.311084159830628 0.308770718386304 0.315113336426463 0.316392400284309 0.314019481332286 0.312386224270005 0.308412728088168 0.308985805846451 0.308891694004204 0.30865360451338 0.305590668889299 0.303849031264543 0.303710890715 0.307212180609981 0.304926233649642 0.300917151631172 0.304473155639797 0.302563435136031 0.306957603958985 0.30758348713978 0.300859194519249 0.30605716247887 0.30289669841909 0.302794713343704 0.299284260900723 0.297126643605459 0.294699356021525 0.29111292910445 0.290536664367008 0.288574605978359 0.28794956792511 0.287631125054799 0.289279604826592 0.28816000131382 0.286922802636768 0.286023173932977 0.288145502043572 0.28793686476568 0.29115031445508 0.287299311295686 0.28791383266374 0.294892904516719 0.294652287326591 0.300779831640405 0.30040351976911 0.303997227020719 0.303703051074329 0.300181933430906 0.293616552154742 0.290681778044781 0.287481103920648 0.281178777651723 0.279146912244599 0.27349173827954 0.270618522066042 0.270216479605322 0.267048187052797 0.265792073839194 0.262036396936077 0.266111098395899 0.257879611802093 0.256105560946965 0.250546657642801 0.247839266412991 0.248474586155831 0.240650610611674 0.241524314817721 0.244652547810581 0.248296319044787 0.25055229602147 0.25079916603715 0.253089296096521 0.255767869495602 0.257336502023452 0.263725177573845 0.269088210124138 0.274740548874976 0.281539430715309 0.287855124128434 0.295787627092595 0.307512475640258 0.321885159523948 0.333572346737729 0.343979640041345 0.36468261057545 0.39279370354917 0.424700966153645 0.435148572674871 0.438446027708286 0.452238681748675 0.450278206836831 0.456622113682966 0.452588765580691 0.457690586540537 0.461528147266404 0.454983863448351 0.457541595664949 0.44729868101787 0.450041214670448 0.441275920799081 0.433634843872324 0.430466897247546 0.421102261652258 0.422037674751179 0.417910908361159 0.417624393792316 0.411754840503823 0.405913661510508 0.412798331513941 0.41889946007096 0.42128213059283 0.419492865590211 0.403403506774117 0.400917158739741 0.397423901690536 0.400024300579538 0.404258461400663 0.401314802549129 0.396692912843904 0.396127641678312 0.395152687128788 0.393351329271075 0.391140015198094 0.395538587054175 0.401892945100782 0.415781992999271 0.413708490234969 0.415836964647378 0.409787595862537 0.40615627725212 0.403824330965177 0.407464935596422 0.403515876351012 0.405415924586696 0.397018111366971 0.40287849894495 0.397052694508769 0.391773961720289 0.38784270492454 0.381383651181151 0.380396884461941 0.375286191783914 0.361140549313511 0.338327959285607 0.329170075770268 0.314553844122707 0.305250138436167 0.30804558721901 0.315806035004441 0.318395603410752 0.319298256275003 0.315467323385656 0.323009594439215 0.342939904852938 0.363966771243252 0.38743525498223 0.414457495668497 0.442868476057357 0.448375952013379 0.437539084303142 0.441293225567381 0.456530529892533 0.448655335045787 0.453039623055946 0.458613492026919 0.460240422133967 0.464183039957952 0.474262007179785 0.475399836814754 0.481823881989028 0.485269998797 0.485613302774001 0.486953993146095 0.463999657074391 0.445106965939892 0.49447570039055 0.560159030152384 0.535037386947754 0.528954153990374 0.468520708856713 0.415985735384725 0.421764784419712 0.489103964884171 0.606821725242835 0.615513843543839 0.634761464453932 0.517836246459055 0.53349452068383 0.561764726920917 0.551055875660605 0.35498929668882 0.343201975628171 0.324631003558239 -9999 -9999 0.332353012014511 0.333752204075307 0.332020577595573 0.327605019184525 0.326886769656337 0.321053179608766 -9999 -9999 -9999 -9999 -9999 -9999 -9999 -9999 0.294474722709918 0.290179905740114 0.28805075389533 0.287693834519525 0.291137740019293 0.30458109026688 0.355431897982633 0.464906390201261 0.531200603947494 0.658374180471807 0.586910205919545 0.573285963565205 0.568144698855061 0.57353879415731 0.54762944778572 0.564498138621622 0.567666347918512 0.546083011226437 0.521541629148115 0.510621772092868 0.511179331416351 0.513431651093084 0.508073839465079 0.512114768911966 0.501869443498914 0.496117217526415 0.488838773178383 0.495132797509557 0.494684174106552 0.498542495836368 0.494414350830189 0.492665665846653 0.497296474434316 0.504294820952631 0.513380763782949 0.524645134702124 0.530292197741083 0.554857378524035 0.572977273419375 0.589960581206605 0.58327695778766 0.601809637953635 0.615108969637785 0.600430982996724 0.612450658879338 0.609388212649728 0.613187232392913 0.608857138655594 0.573862361773714 0.610170684570308 0.658066823197931 0.68487129348516 0.729876836568188 0.697255223968225 0.683631108705202 0.599343679802896 0.551303213357539 0.601421003618201 0.573424630280081 0.53242816210203 0.560376224381305 -9999 -9999 -9999 -9999 -9999 -9999 -9999 -9999 -9999 -9999 -9999 -9999 -9999 -9999 -9999 -9999 -9999 -9999 -9999 -9999 -9999 -9999 -9999 -9999 -9999 -9999 -9999 -9999 -9999 -9999 -9999 -9999 -9999 -9999 -9999 -9999 -9999 -9999 -9999 -9999 -9999 -9999 -9999 -9999 -9999 -9999 -9999 -9999 -9999 -9999 -9999 -9999 -9999 -9999 -9999 -9999 -9999 -9999 -9999 -9999 -9999 -9999 -9999 -9999 -9999 -9999 -9999 -9999
-9999 -9999 -9999 -9999 -9999 -9999 -9999 -9999 -9999 -9999 -9999 -9999 -9999 -9999 -9999 -9999 -9999 -9999 -9999 -9999 -9999 -9999 -9999 -9999 -9999 -9999 -9999 -9999 -9999 -9999 -9999 -9999 -9999 -9999 -9999 -9999 -9999 -9999 -9999 -9999 -9999 -9999 -9999 -9999 -9999 -9999 -9999 -9999 -9999 -9999 -9999 -9999 0.615442728779376 0.61709916329471 0.671445330812409 0.751231403838982 0.765395906311653 0.738864485261286 0.696668912356415 0.652877218858061 0.614290530108148 0.570655149780512 0.522764022524431 0.493560070277567 0.478190024231684 0.46240443253492 0.446955235141167 0.431441095841271 0.41597645955946 0.40273004501165 0.39408311433017 0.387572477859473 0.375254042782192 0.357664707389402 0.357821256671424 0.35987725880807 0.35405415894683 0.349665269504668 0.345551937921468 0.349916112439727 0.347974708210457 0.358416842856999 0.332006210706606 0.322396155135793 0.335834032530635 0.350941558954074 0.3747521466826 0.364229012604187 0.355342276519322 0.3528432519586 0.349466255468335 0.350844425975858 0.339563679501713 0.330964344208601 0.327541589613271 0.324744454052045 0.326821676284907 0.338264911708623 0.336662448383287 0.343782725899242 0.350452540744152 0.351861301148175 0.355792480155623 0.359892399739767 0.369689396013568 0.379100274932106 0.389252562026373 0.389700949109423 0.394658338564864 0.395225531482479 0.395764225273047 0.390280860970665 0.388214426916852 0.396706224566032 0.391098738433984 0.394288844761614 0.385099944929312 0.374754207193372 0.367803370899459 0.358022677527776 0.352560799655457 0.338783159220457 0.330692663506093 0.322788936872437 0.317814267977455 0.315287845789624 0.317638375821951 0.323557014190763 0.331327476334085 0.338140130271493 0.34758508831814 0.342051906031028 0.341563491989198 0.338353672125154 0.336947930246544 0.331849135658258 0.332350672622528 0.323064260236332 0.308814736041073 0.297598698152765 0.283836857319077 0.272638761842736 0.265506270576948 0.261190307067148 0.262444622786626 0.26948766506435 0.27319441640549 0.276992578749101 0.284368556130109 0.286657102407879 0.294621133847341 0.30116587509763 0.308327297903982 0.317542418335824 0.335047328455099 0.351848405031058 0.35548738758058 0.346781020115794 0.334778814265087 0.3294396205835 0.321103812996936 0.304664659898422 0.304086578376753 0.298213379538041 0.288345345654669 0.282925577073066 0.283574497852172 0.275846246425929 0.271598654502159 0.272277168400319 0.273704702891971 0.268421832120314 0.269462958574891 0.26732474928177 0.268120321069204 0.266346135659438 0.268847028966557 0.27168111996773 0.272249712997498 0.279950546472415 0.279940837668654 0.278130039582165 0.287397308928685 0.305339605271011 0.322893292643549 0.333003748872395 0.328714553768704 0.332951659129888 0.330864449507487 0.334029298790428 0.332304535931205 0.33438006641475 0.329392775423756 0.332712960403755 0.32847323201669 0.324840347930116 0.323373039207255 0.319767775265835 0.319208859734212 0.31987325033183 0.32151846387756 0.322073291144115 0.319361544154405 0.317764926022349 0.317812740786808 0.319389449000534 0.315438822154646 0.315858206264878 0.312928175486579 0.312028543372392 0.312832732714369 0.314250109155231 0.311042370493811 0.312537446119172 0.309056971438201 0.311787421825985 0.311615680687614 0.308182475917777 0.309472541420043 0.309626725055783 0.307390964913359 0.301167471772055 0.299742907327167 0.299476452474229 0.29702612033698 0.294930698193418 0.294736749365774 0.295772519041951 0.291002589071177 0.291300689303089 0.290601990826589 0.291763785911043 0.289571164875601 0.289945348434586 0.286141227525975 0.290194743227353 0.291505558857198 0.297126630842824 0.298456719989304 0.297430458493796 0.298621917616944 0.298482398291669 0.305896417154403 0.304982535882946 0.301567828175871 0.29791075094446 0.299738033722565 0.295808622146665 0.288149593864884 0.286442394165681 0.28444970104417 0.280799750635659 0.273683334513477 0.273681520170727 0.271250856107581 0.267254041196323 0.266357398828672 0.265669319964869 0.261584325653604 0.255366570661704 0.258117225946838 0.253424285289662 0.247043916680107 0.251485182975394 0.253369329908864 0.258580194419688 0.259461718031576 0.258562965858614 0.260332517269361 0.264637850002166 0.26822842100415 0.274070746121907 0.278151745371089 0.280976622887682 0.287322480972055 0.298205375866838 0.306441999964874 0.314836120036002 0.328107250341206 0.348567959488371 0.361038473243067 0.385164954171603 0.412458642987246 0.453402638126141 0.453074023061735 0.469686640853154 0.473064520098102 0.482202869513826 0.483879993305577 0.48603617418657 0.481652543291508 0.481007147763114 0.479625914968105 0.476305009988604 0.470297272638916 0.467726385528544 0.462605668019511 0.458239834474557 0.453103358001677 0.443053859280416 0.439102497005908 0.427507520136557 0.422721408658765 0.419758485719078 0.415150371817433 0.427163104077965 0.43935752528029 0.427911524251259 0.416247906192674 0.403382959714976 0.409359804378243 0.401669523856546 0.402816054766904 0.412130241317216 0.407073507123164 0.406414372161684 0.402633291199438 0.402782772610433 0.407125301455734 0.396301028531683 0.406511672456018 0.419716913331099 0.421155154528492 0.428395925055949 0.421722148042938 0.419773069857058 0.423107512328453 0.422136502283425 0.413964976093947 0.407245345942624 0.410217960006484 0.407746207271727 0.402649380411378 0.39710151728037 0.39630074732069 0.389684290352141 0.388876415447251 0.380829178732565 0.375148041151973 0.371231965260706 0.343165240626151 0.325820439195954 0.315332747532275 0.311326455463795 0.319348054050309 0.318039143097204 0.309392519344454 0.298685062356855 0.293222774770271 0.32147129398161 0.348750507030416 0.384196643722585 0.403921456167851 0.429641248583935 0.448809127483447 0.459561695999046 0.461357673108895 0.462914493603851 0.479039884891762 0.475278925842149 0.479234616690224 0.483141662331253 0.486520875152956 0.484448312589119 0.492276000589509 0.498488347199569 0.495318096641562 0.487875973756274 0.485468600226414 0.472254486887413 0.444379143532093 0.429838366711347 0.508734306328308 0.573903330021012 0.564095061082009 0.550920970286276 0.562322417935447 0.480556886926265 0.44723618596405 0.454169798173955 0.474344435266341 0.536192950701434 0.621264566706099 0.640532513740808 0.530573273622856 0.553726566909596 0.640837877433197 0.427276236422098 0.376380624591412 0.344641698520548 0.333970786593515 -9999 0.329057093928017 0.337130499466537 0.334934698740964 0.332161281515876 0.326201824210643 0.324778738408165 0.320844475917142 0.323411441030717 -9999 -9999 -9999 0.324243814427037 0.31844762466548 -9999 0.293281895816748 0.292220077348262 0.287148670586077 0.291470287328214 0.296594785508722 0.304382832783251 0.340739600391625 0.46331067851091 0.555274961157843 0.58988958859 0.575458904283987 0.575684762471232 0.592641885885584 0.581000028101353 0.566331384428125 0.57043191657189 0.586495459262124 0.604948353386009 0.587498794170366 0.538383963898668 0.535300839987731 0.531138813491241 0.5301346498515 0.521170359062749 0.522798115143329 0.513471561521273 0.508620131400513 0.508286727289778 0.50699978160263 0.511708746871226 0.509900517568013 0.520330295975971 0.547477391978059 0.561483699197047 0.576873609355561 0.598843383354022 0.578409133051042 0.602894082874383 0.62338338342974 0.618126884291388 0.617120508828371 0.644952174312986 0.64387304574215 0.653538680930363 0.700915979203216 0.678257210218157 0.688149868854763 0.664496735182286 0.65075991661857 0.612024628939284 0.635450849324444 0.691006529210241 0.657579190922986 0.74077815083582 0.795686013272347 0.699048419880331 0.515690493114238 0.49710202023588 0.489287342810655 0.46863221827418 0.549805691625157 -9999 -9999 -9999 -9999 -9999 -9999 -9999 -9999 -9999 -9999 -9999 -9999 -9999 -9999 -9999 -9999 -9999 -9999 -9999 -9999 -9999 -9999 -9999 -9999 -9999 -9999 -9999 -9999 -9999 -9999 -9999 -9999 -9999 -9999 -9999 -9999 -9999 -9999 -9999 -9999 -9999 -9999 -9999 -9999 -9999 -9999 -9999 -9999 -9999 -9999 -9999 -9999 -9999 -9999 -9999 -9999 -9999 -9999 -9999 -9999 -9999 -9999 -9999 -9999 -9999 -9999 -9999 -9999
-9999 -9999 -9999 -9999 -9999 -9999 -9999 -9999 -9999 -9999 -9999 -9999 -9999 -9999 -9999 -9999 -9999 -9999 -9999 -9999 -9999 -9999 -9999 -9999 -9999 -9999 -9999 -9999 -9999 -9999 -9999 -9999 -9999 -9999 -9999 -9999 -9999 -9999 -9999 -9999 -9999 -9999 -9999 -9999 -9999 -9999 -9999 -9999 -9999 -9999 -9999 -9999 0.659109146589846 0.698963515859272 0.771183565570668 0.787846203153085 0.773326638716056 0.746640740814797 0.717289621451364 0.666740706647608 0.613264369810867 0.549867007746817 0.503028781528314 0.494798774663064 0.483122745537717 0.475852248832458 0.459525290490593 0.446421864483941 0.431489448572556 0.421745549891759 0.414896977153496 0.405046684016822 0.400478320976223 0.392730755023399 0.38065326535012 0.37769691008783 0.37630363690812 0.376795255539879 0.372086721561387 0.36309300304951 0.35412944912585 0.351680955476336 0.334243628354099 0.32995090337044 0.344385572254356 0.366931120024474 0.382331871025012 0.382145525095788 0.372985053257136 0.371596630952352 0.368682720221277 0.37029911671341 0.368607852169553 0.355887670374796 0.342857188884646 0.341912214387427 0.349248301139908 0.361471231289591 0.365350774468129 0.368817677299116 0.375481756307609 0.384825198026402 0.385943198022048 0.391795029961491 0.404062621848365 0.41621178120564 0.423805913138594 0.432906579256301 0.450444380802665 0.450618735359327 0.450099412537441 0.437363807072917 0.424378686731871 0.426442058197961 0.428741174695015 0.426229777126773 0.419285806593282 0.400577100980679 0.388884866506991 0.369934954974407 0.35375914593612 0.339726503091107 0.335623239354334 0.323019370337681 0.314953387556034 0.314536615442558 0.314999985804652 0.321074671114073 0.334042005197293 0.343195271415338 0.34885578341887 0.349180418426373 0.348898845988676 0.346599572799355 0.344063824252514 0.345613994886574 0.335297447941187 0.322260042491615 0.309889634440783 0.294102450993119 0.280562609946106 0.267179118659954 0.261250170639237 0.258317006309469 0.259175528490871 0.264432475538232 0.272007389982375 0.279198342949057 0.287875140137728 0.294746697264422 0.30407831864394 0.307068058813997 0.314519562644775 0.3208453236857 0.336591574181378 0.35206885403867 0.353308488660783 0.342769224697763 0.3355946434485 0.330562710989847 0.320800456515623 0.308902637850578 0.309142643730749 0.30057912425812 0.290462824666185 0.281872709433011 0.281916794079979 0.281712549490384 0.272976017721145 0.275958816574228 0.273564048239075 0.271827675324404 0.270863595882214 0.265972463932362 0.265308261993398 0.269257921263551 0.268847984788494 0.267616361059094 0.270170125248457 0.277290021224826 0.276893760050703 0.281078215152958 0.284138288118176 0.298205803944526 0.319103493571137 0.32111370346584 0.335822719311136 0.338267810311871 0.338556287369703 0.332903043922716 0.335099270700928 0.342409929871276 0.343167494911547 0.342745698699112 0.335949557301029 0.334866349721843 0.33171326787334 0.33029141844505 0.33005777723191 0.331387240815148 0.335125360687447 0.331958433854974 0.329442494437581 0.332032854038096 0.331795160139282 0.327740511577136 0.328420975709175 0.324113791091735 0.323775230810744 0.322388539595052 0.318757923979778 0.321075923619691 0.317633174600394 0.319823798816972 0.322045468062584 0.316146287618842 0.319923907931808 0.316977762636839 0.315607135674316 0.3135997806597 0.313328069915794 0.309349594177166 0.30815674567756 0.303711206034551 0.305522459992654 0.301795054975628 0.296314920918158 0.296084616528931 0.292615191522279 0.295708182095571 0.293233097868493 0.290841204511811 0.290234677321828 0.288804423371954 0.290977587693954 0.291836218183244 0.293794234399268 0.295895077883772 0.298801628591977 0.29775335303933 0.304346396444212 0.305221512591622 0.30545468678057 0.306103129172709 0.303085717823037 0.304079472397171 0.299523991273647 0.2959905206148 0.292735213357696 0.289499531678226 0.287047787739891 0.285482590250321 0.279126761717613 0.276303972294676 0.272116647089029 0.272593320409519 0.270987452106802 0.267660529150128 0.268255607117375 0.263467552055766 0.261846900139323 0.261822371795862 0.256359381090854 0.262404644054649 0.264044339513332 0.264013488408794 0.26580737763971 0.268549943715305 0.269447405222837 0.27437371516342 0.278225506361969 0.282103728190687 0.287413602960432 0.293719419884306 0.300586711128064 0.307354022168669 0.316962891946109 0.326958517545331 0.338753028799924 0.356609172860724 0.382279850333432 0.403810014660284 0.44805427066468 0.464471139822134 0.480674540424882 0.494093199786581 0.495914691307157 0.503142770875635 0.510829426915079 0.511574882761155 0.518189090366929 0.516678342113495 0.508482023343831 0.502530205075633 0.495130673418286 0.487094508460507 0.476049232605764 0.469422407407512 0.459238136941727 0.449505186787522 0.444188145699999 0.442460981760067 0.436390964496389 0.437991060768081 0.428978536656025 0.439187198371553 0.43258363857203 0.424980660952491 0.420026034112712 0.421840135552042 0.416050776096763 0.432548438555868 0.44626503486461 0.423332073372194 0.415290958656442 0.411693230613223 0.415562936516429 0.415263518346164 0.414563832809601 0.413652857272965 0.4142363963306 0.418034418604136 0.430418434477332 0.43432432905313 0.432948039190204 0.430958270994772 0.432265628452412 0.429899040843728 0.42136401118898 0.418770547140108 0.420766623893032 0.422341854057038 0.404811683507065 0.40324937204261 0.397341136896094 0.399867111401569 0.393992678541572 0.383202948934644 0.384482990507586 0.382679286157065 0.361198221718446 0.337570795365094 0.32430016881178 0.319995864730163 0.32754581618894 0.324509998762778 0.316684783848671 0.306926673528468 0.30843819335564 0.332032438895099 0.365288254125979 0.403138012504399 0.427447248731001 0.44843695424422 0.453307159537266 0.46250023859172 0.4749910285592 0.48199981918966 0.492115636058166 0.493878774092111 0.501407965927876 0.515734924820897 0.513299429874098 0.514908679247604 0.517398472654832 0.513717741262266 0.504663718638503 0.487451800346207 0.484655493660567 0.466730828525744 0.441084430043511 0.429935068012901 0.484950051887298 0.532105855465433 0.523832926583136 0.501579304643885 0.494363754537017 0.53249807711521 0.543020940042973 0.528618242861215 0.556512518109325 0.601026932668263 0.646788714151072 0.665994331113946 0.502512438044151 0.57825211238728 0.607690433243658 0.658273159676853 0.582195427128612 0.430860349836412 0.395670713243753 0.345235838823428 0.3431423153563 0.336779538082264 -9999 0.33310601980792 0.324043345254505 0.325838515193021 0.318716261204258 0.317521088256058 -9999 -9999 -9999 -9999 -9999 -9999 -9999 0.293578220590503 0.292785439304942 0.292502093859216 0.296684996977001 0.305364853160171 0.374786785374733 0.538476817188492 0.644870879201155 0.65109168493686 0.591829705263241 0.579042770370405 0.586588614590047 0.571208537849269 0.563905026171744 0.604732889077787 0.582828147189599 0.588936673082251 0.61851151334555 0.574604859046147 0.567938651507405 0.560181634488096 0.548056581201027 0.540800140901538 0.537453648498263 0.530438735773161 0.522358997165987 0.516437209050922 0.517687026255832 0.546342014073367 0.605170130764377 0.631644202134809 0.651309425759365 0.668544358392263 0.653719751033112 0.681955448872179 0.696363270350498 0.65392830680823 0.673935588013272 0.659331404866268 0.659825981731625 0.676254477897347 0.68278239282147 0.700928733199738 0.731950251171481 0.719432636319651 0.716981139740624 0.731357773118063 0.752671587450164 0.749291960637547 0.711871365691004 0.718951239721877 0.6956387535301 0.727118801550306 0.78176884670435 0.559989019948985 0.498875386714889 0.454493966347948 0.462299922450281 -9999 -9999 -9999 -9999 -9999 -9999 -9999 -9999 -9999 -9999 -9999 -9999 -9999 -9999 -9999 -9999 -9999 -9999 -9999 -9999 -9999 -9999 -9999 -9999 -9999 -9999 -9999 -9999 -9999 -9999 -9999 -9999 -9999 -9999 -9999 -9999 -9999 -9999 -9999 -9999 -9999 -9999 -9999 -9999 -9999 -9999 -9999 -9999 -9999 -9999 -9999 -9999 -9999 -9999 -9999 -9999 -9999 -9999 -9999 -9999 -9999 -9999 -9999 -9999 -9999 -9999 -9999 -9999 -9999 -9999
-9999 -9999 -9999 -9999 -9999 -9999 -9999 -9999 -9999 -9999 0.860127524010706 0.849803674143112 -9999 0.709991897273327 0.739849094831425 -9999 -9999 -9999 -9999 -9999 -9999 -9999 -9999 -9999 -9999 -9999 -9999 -9999 -9999 -9999 -9999 -9999 -9999 -9999 -9999 -9999 -9999 -9999 -9999 -9999 -9999 -9999 -9999 -9999 -9999 -9999 -9999 -9999 -9999 -9999 -9999 0.69587594804566 0.725025473374122 0.787085211608079 0.812516326949423 0.79759159799719 0.774937244828593 0.750098662648057 0.731253762856229 0.675949344043762 0.619983689008583 0.565898348960242 0.527952020155139 0.506031005534287 0.49357263984532 0.481693898068585 0.474947875155294 0.464141672014398 0.45249782436189 0.441980478855182 0.431205083961917 0.432626014910612 0.42474392609493 0.423422348646468 0.418093501168845 0.403828031348497 0.404111582427205 0.396982104644347 0.388940258401887 0.376715337894622 0.367044091891209 0.34995620215539 0.334770724035785 0.342271907865965 0.356229398445316 0.36209460724701 0.381719085493515 0.384882835183213 0.383651217086139 0.383778077577421 0.42110206001543 0.412863558915275 0.407351166159711 0.397507397603198 0.371422104519267 0.364346390385378 0.375320273324976 0.400117767478637 0.400656624221873 0.403178428042443 0.405620319582038 0.418192743071113 0.4223977254816 0.42797655019106 0.435606006473101 0.449452352418915 0.462712405038487 0.487709291006211 0.513266708823013 0.521680516864145 0.499409699749566 0.491145507117609 0.483174971474009 0.458632371495143 0.459367501006737 0.461956633957202 0.450441692314328 0.425497493127389 0.403101253614321 0.389463023609974 0.367184714978714 0.353894724426863 0.338889826199571 0.323099096104527 0.318198525931952 0.312738657808012 0.311335021003041 0.323214994019525 0.333014763773037 0.346255106645301 0.355259464332074 0.364052874444898 0.354663641788868 0.353113132102924 0.352110642285657 0.354556057787523 0.363078903394753 0.349396117572756 0.336133905832806 0.29651086760685 0.281591148038291 0.268643717272551 0.26110551136849 0.256414850304023 0.262822160654389 0.269985982832933 0.277703336570425 0.279915155604173 0.287065066066014 0.296106235785051 0.305779987544937 0.316805366823207 0.317185274782934 0.327075527217533 0.33474331303446 0.344454177389941 0.345860271098048 0.336973106544796 0.339202968537317 0.327257763593688 0.319110463901665 0.304729132804415 0.308246289695142 0.299253795141938 0.293215412812637 0.285225788664125 0.285146872577208 0.282731482115692 0.275298372525787 0.275622993635954 0.279104848955068 0.273737806302961 0.274263499053519 0.264624123997736 0.266347611535458 0.267083896431209 0.268545223765145 0.269137711735827 0.272864944010021 0.273920306872481 0.279853493432764 0.283874207927571 0.280844655592711 0.297813661857692 0.310482685925791 0.31022072153559 0.326664485427866 0.329505865125071 0.33311447067732 0.34262320109533 0.350055009089311 0.351953653259993 0.352280449333135 0.35129974522499 0.346762564119518 0.345592716013026 0.345224774297124 0.342195361656655 0.340337369602518 0.343109430401556 0.341551282392007 0.339750298851843 0.339308679261449 0.340050639834013 0.339057424557152 0.340927398559289 0.335584367423173 0.335550034706104 0.332478135259966 0.33034811749542 0.330116035005384 0.330171592714022 0.329524806964105 0.325230213935811 0.331343104400297 0.324303641378538 0.326661993437605 0.327539226313775 0.322220806605401 0.320083663334064 0.319869097854287 0.318643305999753 0.312423074021014 0.313478315375205 0.308672489718149 0.306135348030334 0.300711524109728 0.298269304135796 0.295578329344508 0.294544297664129 0.293161138241363 0.294648854608438 0.292712821255861 0.291523620341085 0.293715097071754 0.293762607388214 0.293530265812789 0.29732075968128 0.297634062346439 0.304069406761996 0.303398999947143 0.308424234735606 0.309410205498717 0.313192911739985 0.308340029628098 0.303303483168098 0.303563080973045 0.296412128121019 0.297865042373145 0.29463852600661 0.292552469972741 0.29143861654717 0.287513486641383 0.285121741642468 0.28195730727805 0.277575806483363 0.274032000767188 0.273460915690908 0.271410604985875 0.270640967606269 0.270970299778385 0.272690730311965 0.270521599415156 0.270139624038421 0.275536545358866 0.276311539789128 0.276376226286546 0.278234125695222 0.278695347102516 0.279981156565396 0.283029482524759 0.28719126724433 0.296429539304178 0.301657187240134 0.307277830129489 0.316233652484307 0.33096868427719 0.340808266163005 0.35921881296361 0.377591920155359 0.395581911258719 0.433867389051891 0.46717316172854 0.501847374827794 0.508156438403627 0.520140570536393 0.531392870689501 0.533262665384787 0.545437533433524 0.5415675512963 0.540472269203977 0.5397110941953 0.539287934320191 0.525101681563618 0.520285899656713 0.513041580226103 0.5068388618569 0.493685270016002 0.485368633749638 0.474555899300906 0.463457701587038 0.457974444508827 0.451416603464057 0.448272114602694 0.451331947514687 0.446276042907964 0.430075923312641 0.433062143919357 0.425396723915914 0.424974660472434 0.428359773337826 0.458289160530167 0.503027040309955 0.450628805820761 0.420248056516487 0.421155364510998 0.423011826757643 0.42475038692017 0.424161429733294 0.428382793514248 0.431196597437741 0.433399773364795 0.439449999936457 0.437854885075161 0.442688430176795 0.45544083096764 0.447318651455295 0.44455824641235 0.437859936912852 0.4332172808895 0.428773812681793 0.42614519288277 0.413027815278164 0.405231736787429 0.401872796584831 0.40056902670801 0.395165583718607 0.389170776695306 0.387032146752703 0.37853297056481 0.360524740637957 0.345840639542687 0.33124794927022 0.322458245162919 0.327343672824044 0.332488656403086 0.336441511437192 0.328115351237979 0.335448605763512 0.35743285546553 0.393595942923943 0.427411612483368 0.446379975142657 0.457903227407637 0.464582659755968 0.47378135266936 0.479727776710564 0.494743694443596 0.499707583852134 0.51069610258014 0.526237321830556 0.54304993910775 0.548460357047055 0.536094087120036 0.540715079519821 0.521246334594048 0.508715319996102 0.499449472710294 0.488389082524733 0.477807631951907 0.467880446948843 0.463292933561894 0.505097775355339 0.515951654440909 0.511519050199972 0.495306953937943 0.479817015620904 0.493185839816943 0.494837036210967 0.482031528331203 0.523887651387925 0.535336845789275 0.576656845797848 0.573015409409934 0.461480349206286 0.612127790012061 0.653917945548915 0.54055349510056 0.637193889896597 0.580931479483881 0.373289840998373 0.341262769089663 0.344563278071371 0.337383425939065 0.339666782670408 -9999 -9999 -9999 -9999 -9999 0.323553715223304 -9999 -9999 -9999 -9999 0.300933492415465 -9999 -9999 0.303958797284172 0.29833173008414 0.302438659767161 0.310830109402207 0.351482298511686 0.559613157536189 0.537756658590684 0.559633362691957 0.607439358473216 0.568914287591792 0.580302690839645 0.571991167334426 0.577333599675207 0.588446519131686 0.605019616879926 0.622143032090488 0.631617243918629 0.638756850295183 0.603380711949462 0.58780274295348 0.579006331612186 0.567414272309023 0.553737631155647 0.540752313343634 0.540298625924023 0.537908266518609 0.545479073794213 0.605536107596681 0.614825796897889 0.609807559176825 0.61793432803331 0.633693607064134 0.658527815453642 0.661548241978014 0.678689271374335 0.691407236147009 0.710947604680124 0.735723159507337 0.724317636951609 0.75091603037387 0.726305079145352 0.710081075270805 0.700936862976144 0.677909573320668 0.661884144418617 0.739566941458267 0.760341736830447 0.753537006033095 0.762426588807562 0.69908480881192 0.56558914439382 0.504902728836139 0.557889457806011 0.485178129727074 0.446479538666156 -9999 -9999 -9999 -9999 -9999 -9999 -9999 -9999 -9999 -9999 -9999 -9999 -9999 -9999 -9999 -9999 -9999 -9999 -9999 -9999 -9999 -9999 -9999 -9999 -9999 -9999 -9999 -9999 -9999 -9999 -9999 -9999 -9999 -9999 -9999 -9999 -9999 -9999 -9999 -9999 -9999 -9999 -9999 -9999 -9999 -9999 -9999 -9999 -9999 -9999 -9999 -9999 -9999 -9999 -9999 -9999 -9999 -9999 -9999 -9999 -9999 -9999 -9999 -9999 -9999 -9999 -9999 -9999 -9999 -9999 -9999 -9999
-9999 -9999 -9999 -9999 -9999 -9999 0.918399159038299 0.874518018229907 -9999 -9999 0.87377210763069 0.882734946229559 0.732153900554582 0.700919295084701 0.721633761990372 -9999 -9999 -9999 -9999 -9999 -9999 -9999 -9999 -9999 -9999 -9999 -9999 -9999 -9999 -9999 -9999 -9999 -9999 -9999 -9999 -9999 -9999 -9999 -9999 -9999 -9999 -9999 -9999 -9999 -9999 -9999 -9999 -9999 -9999 -9999 0.684798474846391 0.721451902867037 0.790600508002578 0.807320270155865 0.783926145088194 0.784312917240502 0.764831859671332 0.755711292321043 0.745288425964666 0.695501635928651 0.63926079020549 0.586558647089774 0.558027562880939 0.533339365603604 0.520185624461734 0.500255251133305 0.499684333475954 0.487946904029261 0.475819587217684 0.472224085897161 0.463195476635585 0.452732787985901 0.452280093379441 0.453301309905118 0.453024867765082 0.450368119283205 0.432659179353003 0.428782420441526 0.419319386006916 0.394310142337944 0.371010234652515 0.344020513173586 0.330392451075953 0.336170071732976 0.364342405477162 0.367853606217659 0.373050095582684 0.376950574682707 0.393302799857683 0.411289231808382 0.434777036475301 0.426757046427677 0.420015935155932 0.418210455722268 0.404524336932131 0.404021506728734 0.410326908512963 0.42397080716878 0.435079205094308 0.443747106490083 0.438409423824228 0.438931937856427 0.445682382586203 0.455547211582743 0.457864342893423 0.471799067513824 0.495102905534695 0.523024116704812 0.551842619639702 0.5642789492155 0.539159670297529 0.527085110356027 0.514344328358875 0.494409063323751 0.489578474010161 0.490710149103002 0.471452805822039 0.449782543125077 0.422849933824095 0.404883697902955 0.381604551754427 0.357381939721567 0.340170307411593 0.329788374046492 0.321922364507355 0.315200488829261 0.31768294450204 0.327138900160127 0.343027050367283 0.350116496016006 0.362930748214089 0.369782861938396 0.370122579009961 0.383430222660757 0.374234209184144 0.395250547532651 0.401211889427364 0.351271841174088 0.326080254538999 0.309475176254726 0.297938663272491 0.280651387105032 0.274094315085352 0.268299155181613 0.271007582011951 0.273498675376253 0.281462417197798 0.284933285177778 0.292116186880329 0.297603220652712 0.306860562396528 0.317510143422876 0.323948752744113 0.331072415674714 0.334828185771753 0.342711075417968 0.343706760904553 0.338569401854359 0.338916897446157 0.324767594695992 0.309653087515904 0.310432372775461 0.305509561641053 0.297993213670079 0.292094027903722 0.290508873071195 0.291121139241281 0.288024616463753 0.283990591687172 0.279779400254738 0.290121513913445 0.27960524333813 0.276538232272028 0.267446918803314 0.265020941352147 0.26794114960647 0.269358154939255 0.269233617924968 0.274632839845666 0.27474939877238 0.277301784050146 0.281919175369242 0.282572557440732 0.292165608951284 0.303987801507806 0.310066950317723 0.324241004798855 0.334030323871192 0.345908805343318 0.360166264394662 0.362744207653677 0.360346767478718 0.361878413426953 0.362112532704374 0.355507684685578 0.356087781645144 0.349431641764487 0.350527190025171 0.348572801886442 0.351053207512747 0.351026708616873 0.345861822281225 0.344788507447367 0.349810831663527 0.351138079466122 0.350913576377917 0.346250065292997 0.345557540879462 0.340988749648111 0.339804031592392 0.338156332625838 0.340129017623398 0.339842767423766 0.335285361619345 0.334021995586438 0.340501071384264 0.335137257625791 0.334010422799953 0.333310140658832 0.32556684014461 0.323652585098567 0.322851739364099 0.315283890877756 0.317401274152235 0.307964696613201 0.305829208261262 0.304799266687134 0.302789442182746 0.300056799213283 0.29646034663518 0.295723276561409 0.29642137102199 0.295136774676476 0.295916065458664 0.299009986176568 0.298510948170988 0.300463035662556 0.297796150273105 0.301525401612258 0.302255500605099 0.308435129591467 0.307789708474964 0.312792352927324 0.313944302566814 0.310215687856085 0.308998579231097 0.303997109374359 0.304456883038529 0.30227348501984 0.298752187479454 0.299001224899555 0.295762745932979 0.288811046712838 0.288351317293488 0.285587303382353 0.283355650427079 0.282151052465375 0.283226868346342 0.280240128675567 0.281144833658301 0.277329780197691 0.282217600709112 0.282082855867891 0.281388829536394 0.286117649455077 0.287673431091823 0.286080306623164 0.287314122947603 0.288019519597332 0.290313476816257 0.292370911032697 0.295527517077327 0.298508874266056 0.306443297344958 0.316492882231863 0.32406507345088 0.33696452567084 0.352287522984905 0.369235193286697 0.393831948718656 0.416806481212746 0.4719618741677 0.502120420083161 0.525685136159068 0.53564526646519 0.550567372724718 0.557207651247407 0.565144191167379 0.572928034599554 0.572976725251476 0.572329944040903 0.568987167508337 0.576446463410615 0.564106923270532 0.540796422473763 0.537133681560333 0.519740473129671 0.508840805805503 0.503069856952964 0.486094772796559 0.48481907328438 0.4700920692135 0.459355029616668 0.45191117587875 0.45429430093429 0.451110552532174 0.439979641873496 0.438939101925588 0.433432557883099 0.430574147542862 0.434795084413506 0.431449599238155 0.428680148370093 0.430986592574111 0.427292151144108 0.429191877814042 0.429411175749144 0.434276416062893 0.430555177381491 0.438791804147466 0.444162029198968 0.442057302082788 0.452166826272302 0.450706690899423 0.460375531630403 0.463245079695946 0.463160031329452 0.458474254566558 0.452885305363845 0.447447795503072 0.435185777432622 0.437975644781297 0.427573204171438 0.416868803814887 0.419785545595778 0.413632804658455 0.409040051124706 0.396098157538238 0.382490552873086 0.371264466677392 0.363484405550583 0.351132021401132 0.33953461066752 0.336270245354359 0.333098536910565 0.342089230646712 0.346449487940002 0.348150448336423 0.356723245252798 0.387695537661242 0.428797607164179 0.45388338490492 0.46350051531931 0.465659378369542 0.482044409738665 0.489208781473279 0.499206479291117 0.506330025162431 0.510015171013812 0.518325795944479 0.531837809893759 0.556293509175731 0.573324884263401 0.560318304502366 0.541458433214783 0.528841988273243 0.521100839395901 0.516290016660438 0.504084315381632 0.495363430277928 0.496478473762305 0.505109197433335 0.534289357935624 0.543785625105851 0.507570290225008 0.498811955544027 0.49217070390474 0.478859516888015 0.458433809536743 0.450491545351066 0.457292622781014 0.45041577537057 0.454747886419758 0.440089391344314 0.433948032906157 0.54475826712347 0.526311797856677 0.520375433889581 0.553104438666848 0.589042286820802 0.613402151414022 0.407729957756217 0.378696633374301 0.35504604222632 0.342726463175751 0.332262448283865 0.32511865226488 -9999 -9999 -9999 -9999 -9999 -9999 -9999 -9999 0.314863659748254 0.314453638551933 -9999 -9999 -9999 0.308252924101362 0.315911132880967 0.338207526082108 0.408020045390364 0.552720804385021 0.6640575120359 0.649723079904023 0.647214595499684 0.577424057058631 0.573008077446089 0.585853696669409 0.594989365073571 0.600929649384558 0.619618784153413 0.616167821212185 0.638482402064438 0.638132992195485 0.612576342821058 0.599942690359056 0.595580359326851 0.57662767948451 0.563911396025714 0.568978369756938 0.563924818180669 0.588219034393361 0.62204287936261 0.617513532000186 0.62379636977378 0.632540218105581 0.635036516937775 0.644687999371564 0.656893072927586 0.673000513767815 0.675789823141996 0.682273866330114 0.69185627043769 0.700131009945264 0.731758720448173 0.721201539857964 0.736447048611751 0.751189004816983 0.712377271242348 0.71918919110241 0.643101860081021 0.563739858769591 0.518036961477449 0.463950361766928 0.437064898859178 0.438435429172568 0.432682546027404 -9999 -9999 -9999 -9999 -9999 -9999 -9999 -9999 -9999 -9999 -9999 -9999 -9999 -9999 -9999 -9999 -9999 -9999 -9999 -9999 -9999 -9999 -9999 -9999 -9999 -9999 -9999 -9999 -9999 -9999 -9999 -9999 -9999 -9999 -9999 -9999 -9999 -9999 -9999 -9999 -9999 -9999 -9999 -9999 -9999 -9999 -9999 -9999 -9999 -9999 -9999 -9999 -9999 -9999 -9999 -9999 -9999 -9999 -9999 -9999 -9999 -9999 -9999 -9999 -9999 -9999 -9999 -9999 -9999 -9999 -9999 -9999 -9999 -9999 -9999
-9999 -9999 -9999 -9999 0.872119874830978 0.680995495624789 0.678160521690318 0.680494324338952 -9999 -9999 0.789215748561615 0.810257254275154 0.712655340125586 -9999 -9999 -9999 -9999 -9999 -9999 -9999 -9999 -9999 -9999 -9999 -9999 -9999 -9999 -9999 -9999 -9999 -9999 -9999 -9999 -9999 -9999 -9999 -9999 -9999 -9999 -9999 -9999 -9999 -9999 -9999 -9999 -9999 -9999 -9999 -9999 0.600266292038054 0.685538613631058 0.798302073356167 0.792387685417375 0.788494290878609 0.777332524480982 0.755329019830545 0.749785726224226 0.747746387723402 0.750111252436022 0.706437724349969 0.657457527365067 0.617302012724167 0.585321396256028 0.562205475945863 0.547491464634909 0.532966789163651 0.518208026984876 0.50827048524404 0.501179481021557 0.494048860476181 0.494351394076072 0.478663606149716 0.479539358726652 0.480201786362384 0.484793981816409 0.485345136613508 0.479367201711144 0.465390985571378 0.453741690045001 0.411031268676859 0.370929523537521 0.338798427778647 0.322254919498815 0.330667929472635 0.356763770699189 0.37795954850287 0.377984958303992 0.393074701832741 0.412971632257758 0.448756845652995 0.46824457932742 0.443950856935293 0.440124994709881 0.432634866735183 0.42594423298244 0.42944635798849 0.431033533483031 0.451989655108827 0.453061848489669 0.46381916192386 0.456144608149931 0.461561834916158 0.472231376176546 0.474845159832685 0.487001935549316 0.497534747567825 0.518474498244313 0.539975560877903 0.560570470040189 0.571227195050839 0.557853703919107 0.547736357108125 0.526711603301039 0.516405588270487 0.506476624957972 0.497296180576411 0.486791867561109 0.472466175789293 0.443761894741177 0.419426605454507 0.391525437682879 0.369759419112592 0.35016688470701 0.333848453046599 0.325835632585392 0.323890188541121 0.329806661501932 0.340462624847188 0.351140077725002 0.359371168658001 0.372419235416731 0.378865482543367 0.433957454168501 0.424946457904953 0.427236560696704 0.398418623843304 0.360110807010376 0.338846663277342 0.323376804872947 0.310106504003895 0.297146585877212 0.289107378689862 0.283198586280527 0.281543256270941 0.281327811528543 0.285126277078391 0.291010586375264 0.297884369230349 0.301816957374284 0.310093296140461 0.315798506450092 0.321641384765708 0.322466331134462 0.323935454964562 0.33528255641913 0.346267076528405 0.342642924803785 0.330798297057607 0.327410469654863 0.317013644925855 0.313150288580442 0.305825319699785 0.307708662509667 0.299930879174463 0.296064094065087 0.291004103020757 0.29258782993026 0.302763464967328 0.295588166329313 0.287225969693342 0.299511066953019 0.290762518127928 0.279160158099059 0.271157591617886 0.271467669228448 0.267709717453979 0.270564292486299 0.272940014356577 0.275695933383865 0.279472247282966 0.276540690635544 0.283706241637055 0.294056940974826 0.294070080639814 0.296668473782888 0.318649751661326 0.332647980618978 0.353689028616739 0.374897510264058 0.378212602740373 0.378251138185164 0.374105496026529 0.376606648419263 0.370505835812608 0.365736489993716 0.36540382159768 0.363296898059728 0.364209914146613 0.360908138635141 0.359930078007616 0.361989857354066 0.360923394320427 0.358306027139094 0.359284060313886 0.360717629101991 0.361510643561164 0.36033446257451 0.358762505850973 0.350296055760508 0.349173857397308 0.345331639686945 0.347702821421849 0.349055705540672 0.35115134822332 0.350409374516569 0.349960717187776 0.344437281648758 0.342316252991699 0.340123711887874 0.336767112946365 0.329359694831913 0.327899629570549 0.320808019705556 0.323073009367249 0.317442851460935 0.313904514200037 0.309049760082546 0.307813921584448 0.305512234296409 0.301781713932793 0.300373947810122 0.296216597256721 0.294899281357818 0.296317056192106 0.298361152122929 0.300367298119663 0.305659644158788 0.305115337623283 0.304830021441977 0.311654508288844 0.313230897751707 0.315996286450894 0.316891166798086 0.317015287196986 0.311118929609138 0.315527472516562 0.310451520499267 0.31009326886845 0.305845619529252 0.297710215540088 0.299915736747371 0.296522053325222 0.296504176331334 0.293576280467798 0.292258478332842 0.291769254306576 0.288721465815338 0.28982362760581 0.289462697278374 0.290133518608226 0.288522418296182 0.287865161944174 0.292162356798852 0.290108695335334 0.291279909706104 0.292994148133083 0.292007686062828 0.291003916813781 0.298041259021715 0.299370074682426 0.301526988184755 0.301506261214428 0.309556782533581 0.314637187643905 0.324572997777541 0.331677327869489 0.345929563496816 0.356053044129667 0.375803511906322 0.408425404477428 0.445870407650526 0.504880455681144 0.525885058962103 0.556186513926788 0.572238315881527 0.585980482533974 0.598556039694712 0.603416637631646 0.614796394599096 0.608348989290297 0.616728485657463 0.608943485385035 0.603052652158262 0.591330282880302 0.57600032624037 0.569504048753788 0.552710524091478 0.537620693834302 0.523321103597227 0.507546626330079 0.492135341776516 0.481758129193862 0.470366954275524 0.469416712764369 0.465649853817828 0.452588732491305 0.447274117831646 0.443385289362584 0.441089130167428 0.439108692905241 0.436930267418103 0.43616011470602 0.439014772237371 0.442013659388048 0.444474204182467 0.43765839903871 0.435201605756366 0.441780353223083 0.448100558656668 0.450660213944943 0.453553698357173 0.453880200675252 0.461505560410825 0.471789730259995 0.475282416746184 0.481341489508991 0.47616364299916 0.472275151765533 0.470641795297627 0.464087813772367 0.451147653704842 0.444187806141775 0.443948329700724 0.429579833225987 0.413452283641409 0.406422731468749 0.398661808456008 0.390765464928056 0.37775246751005 0.368564312332993 0.359123815820706 0.347587808544155 0.335381401486281 0.340357727945985 0.341525677956448 0.345927424167001 0.356652063699689 0.360655699453931 0.377371823790542 0.407061106606519 0.441341005084575 0.470353716499098 0.476157924493361 0.487988165003573 0.500649501983681 0.511304817259533 0.512411107275225 0.513624789562257 0.520899222074558 0.534595702596616 0.54316576142904 0.555334637796416 0.579655381323277 0.587445279938933 0.567761867150657 0.542597723533689 0.528772820177371 0.525633434733607 0.528398753188218 0.520401181752245 0.525375104891489 0.544383717925378 0.577176311894369 0.551268639499305 0.488523435299083 0.450094914731646 0.492796256729094 0.469495869855261 0.459730470108358 0.466004821568515 0.461193404802085 0.441269531141121 0.417246180319652 0.40380517158585 0.445671447435362 0.481945426933771 0.450071032187611 0.473064958754515 0.53447292176276 0.580257823448445 0.588267118252776 0.622311838459726 0.402937220520307 0.370623082673567 0.354596103177422 0.338097671140593 0.33375804954825 0.328511336637836 -9999 -9999 -9999 -9999 -9999 -9999 -9999 -9999 -9999 -9999 -9999 -9999 0.309717416429294 0.313220957141888 0.326335637557047 0.450344768899048 0.509982288381569 0.54916185667924 0.562686608632622 0.639968282060503 0.566033477713208 0.567142450047414 0.584704811893481 0.597722579660737 0.642077843654544 0.626560611066587 0.623855544343384 0.647632931354062 0.638885078336318 0.684467378876568 0.650070636532131 0.650151266885379 0.646761589743847 0.607808192576493 0.603850935389789 0.610882348842626 0.658227432904081 0.626638476751725 0.625376507898966 0.634321500486382 0.643247500359863 0.646868484621802 0.659265546947887 0.667712949860515 0.671780835388434 0.679304761145382 0.647594956066868 0.620366843005389 0.738690572928834 0.763921561868709 0.70335075253708 0.578599393194244 0.492857492074002 0.477493818969701 0.474174289172343 0.44665061569032 0.433802504437572 0.42834224265136 -9999 -9999 -9999 -9999 -9999 -9999 -9999 -9999 -9999 -9999 -9999 -9999 -9999 -9999 -9999 -9999 -9999 -9999 -9999 -9999 -9999 -9999 -9999 -9999 -9999 -9999 -9999 -9999 -9999 -9999 -9999 -9999 -9999 -9999 -9999 -9999 -9999 -9999 -9999 -9999 -9999 -9999 -9999 -9999 -9999 -9999 -9999 -9999 -9999 -9999 -9999 -9999 -9999 -9999 -9999 -9999 -9999 -9999 -9999 -9999 -9999 -9999 -9999 -9999 -9999 -9999 -9999 -9999 -9999 -9999 -9999 -9999 -9999 -9999 -9999 -9999 -9999 -9999 -9999
-9999 -9999 -9999 -9999 0.869789644531261 -9999 0.761616899050111 -9999 -9999 -9999 -9999 -9999 -9999 -9999 -9999 -9999 -9999 -9999 -9999 -9999 -9999 -9999 -9999 -9999 -9999 -9999 -9999 -9999 -9999 -9999 -9999 -9999 -9999 -9999 -9999 -9999 -9999 -9999 -9999 -9999 -9999 -9999 -9999 -9999 -9999 -9999 -9999 0.599666967431866 0.575958149046879 0.593883913036966 0.696331287421312 0.772489803731247 0.768858483999941 0.76831165102416 0.759677655037382 0.684066312190362 0.689888078253841 0.74523824042567 0.734265142999315 0.70436337850599 0.670956350264628 0.644649475208993 0.614601282020204 0.590375099278907 0.577552260190466 0.558514343173589 0.54223422211624 0.533251415640978 0.530185890427687 0.517609865299081 0.511154887866406 0.507776010286257 0.508232599259642 0.511107482380631 0.513764119959816 0.511320874059839 0.514793992805485 0.496690706354192 0.465847262471643 0.422413715913279 0.367517868921975 0.326562737414454 0.311069304996883 0.33554821947887 0.359986766692368 0.387446609073081 0.387297659535692 0.40848263974065 0.456132749082042 0.49086942938714 0.509029440602593 0.493436875427815 0.478944332264041 0.466881667089244 0.458770426054071 0.45824451396693 0.470360292368296 0.474221570679678 0.484371844635286 0.477728307833777 0.473977726023443 0.490064549663244 0.49064987494667 0.498906322068994 0.502579769064046 0.528010210489655 0.545592412333951 0.564385111338551 0.580932513712724 0.584307009454481 0.576332414764711 0.557697286710617 0.546607322731237 0.538595993663429 0.530029736758266 0.517237769547456 0.50785118001216 0.486083312057373 0.459189385317682 0.434779683701228 0.413011473486609 0.380842841554394 0.354908463485836 0.345991137829627 0.332488299338383 0.336682416991422 0.343378158219196 0.358648542952873 0.364125203200508 0.372997780836568 0.42417311855474 0.445437449244327 0.438328596546897 0.433353683380011 0.429553302216362 0.392595346655251 0.367663570220169 0.351142834523313 0.334985416118744 0.325766306806079 0.314325474749515 0.304250905954168 0.297793911907001 0.294367319044965 0.296542706064829 0.298873440357481 0.305876281213327 0.313247880468981 0.322133407631324 0.333441829586793 0.335209220352741 0.334331702424895 0.329820714078521 0.333951493709578 0.336440947493336 0.339644637315815 0.335471701167144 0.329145070079505 0.318527800273818 0.312096153248933 0.306185245026914 0.304282455746801 0.30565222789569 0.303819498561886 0.295731764593051 0.293940845365898 0.295883311431874 0.308051199707167 0.304337055406516 0.299618064963152 0.304846900315748 0.305129162157025 0.287011859186188 0.27639416711291 0.273181254351577 0.272303103586163 0.274202666078142 0.280976953852409 0.280509851445194 0.288271810002863 0.286922298007494 0.289871367623044 0.300318641538536 0.302374648123968 0.302723203991848 0.316610732396212 0.334150377367799 0.354201755401006 0.369323161798763 0.390759635521193 0.393729820432584 0.385990283357109 0.382240048696484 0.375722086913613 0.3793773667454 0.378787690161004 0.373004143085281 0.370896728950979 0.375975697302446 0.372933696062866 0.373168447162435 0.364606438023725 0.367301850701198 0.363228370705723 0.36081105476804 0.363360884148426 0.361564499932843 0.3620495273649 0.357902374562696 0.356925686068139 0.353613544563195 0.360042005439471 0.363255557640845 0.361945772975157 0.360023848002743 0.359573945147504 0.356458405783598 0.352900023774741 0.350549215850618 0.35117568636066 0.339349463866516 0.339430603823456 0.331691905135909 0.3272931735053 0.321776333686011 0.323262713964962 0.316203727218333 0.310190538394847 0.311428076705146 0.306466184696174 0.304688840552749 0.299889309811231 0.302154649270794 0.304238149994016 0.306865362292028 0.302351428576773 0.303511871566732 0.311518436107779 0.310750414574425 0.3109529939532 0.315452839193632 0.321378469860378 0.3272580862826 0.32605267018799 0.326672795773874 0.316906234050639 0.314302212488453 0.307864877480708 0.308518126437872 0.306890694247041 0.303506544982578 0.302972386152819 0.30460835262554 0.305255580208194 0.29824026563014 0.296907598741387 0.297968108155455 0.297817410344178 0.297836659686186 0.29813229843153 0.296847320664404 0.30188284434804 0.302622210879362 0.303156362465457 0.304965154228003 0.303333007997758 0.30623990959052 0.30598410300214 0.305815886245658 0.307543680939501 0.311428805278511 0.313481050378181 0.316884870306849 0.320991511437151 0.331898861488169 0.342856776496917 0.354770601676385 0.369379313627573 0.39199458164924 0.433775987806366 0.498321319972722 0.521642543314926 0.552480276790188 0.587096638382935 0.605184615451666 0.602649403342759 0.599380798699166 0.607436446537619 0.631712762709603 0.63696690106824 0.636357001460981 0.630501477086155 0.612920505666465 0.600538333931635 0.59248147851221 0.576161061751973 0.559690007428084 0.548186271606116 0.543910023657294 0.528536707260994 0.517759648816075 0.505283044584713 0.48795024102388 0.484229114921518 0.472739069950003 0.457940614347996 0.452017582798004 0.453462020781428 0.452743160268483 0.445161059566673 0.443589457500952 0.441953424597605 0.441270300072498 0.445015558676158 0.450382356412433 0.454874108459297 0.440386818079833 0.450661572240122 0.448986190136527 0.458323985862273 0.464533649284076 0.475233444039404 0.48097670379481 0.481864056654929 0.488641936943871 0.493479871973282 0.497195634100197 0.498898121115683 0.489953319968929 0.479011118189683 0.465035933741131 0.45857642997348 0.448012347214308 0.443791742394852 0.42298695903982 0.413368504318852 0.407509898595045 0.387158799455205 0.374700001042089 0.362942693894919 0.356018514615259 0.350749244900036 0.34101797294016 0.342271018716025 0.337547618146125 0.345091059169127 0.35331832693586 0.369553477050868 0.388350162823169 0.415680342642536 0.449209946544992 0.477085079911001 0.48742549842507 0.503729574676181 0.525891098686959 0.547136811152587 0.538758119971436 0.533860897825268 0.547159375971248 0.54090008912804 0.548862629768345 0.560531921730967 0.569737056829064 0.585550490975381 0.575971602279524 0.549007903510681 0.540473151473838 0.54530782714178 0.54144368841181 0.549526021488664 0.560396762968485 0.583759116502445 0.600102168617083 0.552367548350597 0.499751164201678 0.448844512740006 0.465661167236241 0.464206976803267 0.44965773206739 0.440714971222582 0.438831422357862 0.429278422578535 0.404846377992713 0.402926491693818 0.401896356744187 0.430480518936218 0.434411937201035 0.448455309822485 0.48098435960041 0.604594911825135 0.580722467667077 0.731220454687914 0.415318987491999 0.352952040668593 0.340797832855463 0.357255595533246 0.33159436370501 0.324662519238137 0.322416529338483 -9999 -9999 -9999 -9999 -9999 -9999 -9999 -9999 -9999 -9999 -9999 0.305954877018279 0.312762587843979 0.323584732218521 0.349332321930777 0.557650611309489 0.562923504319522 0.637091748719079 0.601619149673272 0.572369894436642 0.568810477657538 0.578510552011654 0.589475425848827 0.615833774938416 0.646282331745875 0.606435391910092 0.594682953498431 0.64777798500567 0.669980298251041 0.648668426147625 0.634663342782513 0.658024751411207 0.655098843791882 0.639931863644399 0.665517287800857 0.64461748552596 0.642407020436472 0.638659159386766 0.641423209518922 0.673006285059073 0.684334245374377 0.690624697341561 0.682778839163898 0.667303618006026 0.672172281676186 0.636085043941697 0.588645343800766 0.739400657249598 0.583634737529481 0.453680779357271 0.424479786139166 0.419564060226645 0.425179328170973 0.415208937432461 0.427516146159787 -9999 -9999 -9999 -9999 -9999 -9999 -9999 -9999 -9999 -9999 -9999 -9999 -9999 -9999 -9999 -9999 -9999 -9999 -9999 -9999 -9999 -9999 -9999 -9999 -9999 -9999 -9999 -9999 -9999 -9999 -9999 -9999 -9999 -9999 -9999 -9999 -9999 -9999 -9999 -9999 -9999 -9999 -9999 -9999 -9999 -9999 -9999 -9999 -9999 -9999 -9999 -9999 -9999 -9999 -9999 -9999 -9999 -9999 -9999 -9999 -9999 -9999 -9999 -9999 -9999 -9999 -9999 -9999 -9999 -9999 -9999 -9999 -9999 -9999 -9999 -9999 -9999 -9999 -9999 -9999 -9999
-9999 -9999 -9999 -9999 -9999 -9999 -9999 -9999 -9999 -9999 -9999 -9999 -9999 -9999 -9999 -9999 -9999 -9999 -9999 -9999 -9999 -9999 -9999 -9999 -9999 -9999 -9999 -9999 -9999 -9999 -9999 -9999 -9999 -9999 -9999 -9999 -9999 -9999 -9999 -9999 -9999 -9999 -9999 -9999 -9999 -9999 -9999 -9999 0.568725760605562 0.620998245369816 0.709455608855354 0.766446140832751 0.763375927485736 0.760023548683602 0.737537594371122 0.658069509802053 0.668069464997135 0.709370382810298 0.719993547434821 0.704710312685427 0.688002484714396 0.672697773999483 0.639752810581472 0.615708470621667 0.606857755484635 0.590063745296211 0.571591929829487 0.561350093458499 0.548628214441397 0.53880842275993 0.537360690121839 0.532536141195412 0.527759584511854 0.539201520202657 0.54079965198448 0.534584306102817 0.531381653522543 0.522991241115721 0.497864416998196 0.447631545819647 0.386626153500312 0.329880323446163 0.307179573434532 0.34308475015843 0.379590561290902 0.393130121719977 0.40864130380131 0.427719910782341 0.462669365483654 0.506901695311276 0.524720123434214 0.531465098779343 0.524771008610685 0.4741136179883 0.470763947395036 0.499574379254909 0.495800720038223 0.492307261311226 0.493117307061118 0.491210785041887 0.481778961174871 0.494219070004445 0.497424830896493 0.51045462376794 0.535563678391609 0.545148389177578 0.570689234135741 0.586579318987121 0.595378992956396 0.600841319252775 0.589167919791328 0.567622931794322 0.555682471062591 0.541970140995252 0.539193717434203 0.522280143104323 0.515310131167418 0.498584505392627 0.482037085218477 0.456705755819203 0.43105456041602 0.396542042503041 0.366892123850612 0.348912985828207 0.344352867078903 0.350842387033389 0.361864137573722 0.367888690199171 0.37045002599561 0.381776332820222 0.419901456883696 0.46089869934557 0.455193258127204 0.443440744308482 0.396933177027351 0.388195492723221 0.374591824033517 0.358282420775583 0.342029606552842 0.333184827564299 0.326342092206551 0.322553381826645 0.317279074946104 0.319935825608846 0.317921108175748 0.32690308713237 0.330477218581352 0.337122196548647 0.348268595750895 0.35479410390297 0.35253324378064 0.345564149081232 0.342534937015877 0.343325114201003 0.344892373998614 0.349091892986416 0.347469319397291 0.335552078142408 0.325525776047105 0.308915659486051 0.304073298321595 0.303966832751758 0.303195178920412 0.305111514599438 0.290762494091188 0.302927782930206 0.304144311766128 0.311135845772082 0.311853644142583 0.304503883890825 0.31951300515836 0.313290588569678 0.30324376458977 0.280662321761213 0.274333809234107 0.277200096656762 0.281062223079772 0.284724037901896 0.28468415182494 0.290197852917536 0.295597537978968 0.297967318987293 0.301266804680157 0.30391255698526 0.305664905720577 0.329917331693777 0.352785952607908 0.400762683285441 0.41022035843423 0.409099323968147 0.395437261389248 0.382480931162292 0.387208687911189 0.393027695701969 0.390570871509221 0.389471152672397 0.382860215188095 0.389678800413245 0.38623432161037 0.378556159606214 0.378857025407649 0.375283684960434 0.373356911061007 0.370991337445917 0.368186912470546 0.36333420524219 0.358258440564377 0.360402211952758 0.360970399374074 0.366909388904033 0.365230035499139 0.372139067452646 0.374294516877784 0.373471038668415 0.371611549574847 0.375014731945369 0.372723128101234 0.364968590450215 0.357227193964793 0.351322002054845 0.353772457382135 0.344285729882004 0.345353270377813 0.337372005942154 0.331424631881973 0.324884828456973 0.320954223425702 0.317195688602583 0.315315339520759 0.312437827241858 0.310238165145847 0.306715757020124 0.307458266352173 0.306935511509424 0.307730213157198 0.310569520997799 0.311665210727369 0.315583263830664 0.316084705993887 0.320375419181081 0.32709916355965 0.328945215312411 0.331241041395357 0.330896939239333 0.328549271139286 0.325309496872334 0.322631484623605 0.31714461945357 0.31598196861926 0.312681209266621 0.311934603731761 0.309020293926972 0.308602434434035 0.304949596472955 0.306943591257373 0.304885669474956 0.306683770935119 0.309619337557432 0.305831782433069 0.311938376364795 0.310756127910564 0.313541261829414 0.312625098835878 0.314784281781672 0.314777719368079 0.315860462939086 0.314879807090831 0.314788882993868 0.31444493140284 0.314686525145252 0.320174506208794 0.322573372463594 0.323405603845375 0.332862092705487 0.337943216441178 0.348399039750153 0.364695293925418 0.380381366563863 0.40687218204408 0.444502920837277 0.517392323393911 0.565207955315181 0.603125766672344 0.594882091446609 0.577402087942564 0.563626640404808 0.558421927457145 0.587362182350906 0.594945052718145 0.617452957556999 0.620596025115312 0.616933752387988 0.622299770182243 0.609818068331167 0.597809150666678 0.584701980566901 0.570116769213575 0.560239728872355 0.553082298871755 0.5400697138665 0.530024714141331 0.523301015272712 0.507513281433326 0.495989463131375 0.48111342451942 0.46492854437778 0.469659444250188 0.461013239810462 0.458196153585326 0.453036938821667 0.447984629620177 0.447482021031172 0.45605849990471 0.450143875188288 0.461923173216817 0.461177618494888 0.456538629157575 0.460958781862134 0.463629567649894 0.47046137199412 0.481148854315958 0.487925999345058 0.492957814987644 0.4986838265928 0.497531174805552 0.506779581586527 0.512512787127168 0.515091846678793 0.512207720714704 0.489765584902405 0.485970433359291 0.46712340536783 0.4573290153003 0.441136847767188 0.425308235066628 0.422808316140481 0.396509086372782 0.385044627401762 0.373878846728099 0.365444172624949 0.356334333673859 0.344372313632293 0.345887970742808 0.338094958237312 0.338969466661025 0.347149725169717 0.354698728780901 0.370670916904504 0.388196419328914 0.418172190124672 0.444622771281628 0.479308319975714 0.504394144428169 0.521738425863663 0.542088313575168 0.554807091468274 0.544554044809993 0.553092133310481 0.554442693567458 0.553127616937851 0.549667036190315 0.549390829212133 0.559796668126319 0.582915463084622 0.57751259389537 0.559973834206624 0.555727209570772 0.556126658495338 0.560916677249571 0.578671166012434 0.597885797132139 0.613088823113088 0.608264160919996 0.577517858059243 0.499591018755376 0.458040081699181 0.47580195139992 0.440711856148514 0.431783062240769 0.436253085733083 0.418378939229334 0.40299066556365 0.407455703563191 0.39941521657741 0.397542345336782 0.404662770277123 0.420874357034603 0.442164583783669 0.471312473364374 0.631270022688008 0.586802644625704 0.667535439846895 0.509460230559225 0.354163308698508 0.32398632348823 0.336705092247973 0.341662770388521 0.351833226961633 0.342926737560815 0.328661586115152 0.322175843750225 -9999 -9999 -9999 -9999 -9999 -9999 -9999 -9999 -9999 0.301107938635111 0.305808213753759 0.315581789546997 0.338317964608575 0.547116972016176 0.607812761336654 0.582693155707147 0.651172286502421 0.585177430264356 0.567801797113208 0.571942370601729 0.581862300829326 0.590094257443447 0.616967929419669 0.580570149689894 0.569503167421218 0.624309940394023 0.656318737313802 0.684221306825728 0.691498569095496 0.700304523629623 0.698743169492511 0.703921817999379 0.686175830578141 0.642430076060062 0.649029202126611 0.655184482642992 0.65189400423536 0.700333520674051 0.698032081892727 0.657479950133092 0.615792253161039 0.628477532608198 0.68752252139073 0.697506996772826 0.724359609256272 0.696625548910629 0.532281847384557 0.403146329677465 0.406790293748605 -9999 -9999 -9999 -9999 -9999 -9999 -9999 -9999 -9999 -9999 -9999 -9999 -9999 -9999 -9999 -9999 -9999 -9999 -9999 -9999 -9999 -9999 -9999 -9999 -9999 -9999 -9999 -9999 -9999 -9999 -9999 -9999 -9999 -9999 -9999 -9999 -9999 -9999 -9999 -9999 -9999 -9999 -9999 -9999 -9999 -9999 -9999 -9999 -9999 -9999 -9999 -9999 -9999 -9999 -9999 -9999 -9999 -9999 -9999 -9999 -9999 -9999 -9999 -9999 -9999 -9999 -9999 -9999 -9999 -9999 -9999 -9999 -9999 -9999 -9999 -9999 -9999 -9999 -9999 -9999 -9999 -9999 -9999 -9999 -9999
-9999 -9999 -9999 -9999 -9999 -9999 -9999 -9999 -9999 -9999 -9999 -9999 -9999 -9999 -9999 -9999 -9999 -9999 -9999 -9999 -9999 -9999 -9999 -9999 -9999 -9999 -9999 -9999 -9999 -9999 -9999 -9999 -9999 -9999 -9999 -9999 -9999 -9999 -9999 -9999 -9999 -9999 -9999 -9999 -9999 -9999 -9999 -9999 -9999 -9999 0.708108418337638 0.752155073800755 0.775487667269092 0.757655749130785 0.732693190882023 0.689192050729392 0.670103509504663 0.687691770339556 0.696098908832392 0.713110138580411 0.713248003723314 0.684267225372357 0.669522446288717 0.654654152575133 0.635716810366272 0.61728290449519 0.609720745108622 0.586236096073751 0.570638082858056 0.566926306078091 0.55919892399403 0.553073941648464 0.544266959383335 0.553071333534873 0.54763903933334 0.538998558953416 0.540001155350651 0.533301188746518 0.509828027140047 0.461008788901132 0.4155208767002 0.374181373499813 0.36433505051188 0.393768234627581 0.407631278242735 0.412699718290884 0.429571645855582 0.47836253126319 0.549751326443345 0.526786548114081 0.53597368522802 0.549806246620386 0.528968481091115 0.490435261549697 0.512245985615556 0.519940615356181 0.5398593764273 0.515760726300802 0.503582662764295 0.496292359973739 0.507566822954351 0.525740418196489 0.544985030029218 0.565558477940907 0.562132600612355 0.552610420584169 0.583447620888804 0.596331408875866 0.603354229053619 0.601700359501624 0.602800168761224 0.577821919102825 0.572034246862329 0.551107602566164 0.53992420077053 0.531919523186802 0.520701129983957 0.512237995562784 0.506524339963909 0.486722636181247 0.452963277748826 0.411797523985469 0.375307243446643 0.354184388596585 0.34860120820797 0.352273890621176 0.364803057318655 0.36909926180214 0.371544256631287 0.400956881511798 0.43205139170233 0.464543630909368 0.466512448722725 0.417616103240242 0.394696319597134 0.38443185468743 0.366226388403731 0.355911816821351 0.349853430955673 0.34569706984174 0.342199433574766 0.339867080486236 0.343417168629026 0.346672652905103 0.342866004457851 0.348848639089768 0.357397374794245 0.367833727714409 0.373144115203881 0.366135386576431 0.35873190356587 0.349729203216079 0.343716455743329 0.346536465371928 0.351015987582554 0.361024328893672 0.361774634520968 0.352876909926966 0.333740457654757 0.31114172463887 0.298524563235419 0.299772352478332 0.295064765851829 0.302499379908663 0.301651979237573 0.302629196065187 0.309006849012776 0.319213721476758 0.319397348646319 0.317871836099566 0.323956016194682 0.323275579166988 0.31308019057835 0.278236858167105 0.278832888154324 0.286106213821412 0.289041185221041 0.295644629861022 0.296229945984489 0.300296471298825 0.303940304262597 0.30405233043061 0.309821403991965 0.313679702686634 0.31790496180943 0.334435859806506 0.363742972532062 0.406042654643798 0.43021643292119 0.419951530989414 0.400067617238047 0.414021385336738 0.422435225387058 0.417564810003115 0.413403649968423 0.406027632216631 0.399310148430267 0.399135199452062 0.391317955144655 0.393717637492459 0.387829079277772 0.384827175823456 0.382198213333819 0.36935291008458 0.364137901746408 0.357653580209613 0.361058331318074 0.358584307647077 0.361535599160449 0.371447839052915 0.377160413109349 0.381275080936239 0.386417572057357 0.389243361555731 0.391334227626794 0.391709766164294 0.385487517761429 0.376965781943624 0.368876190802096 0.366160069183477 0.354355347517849 0.350907439321135 0.34589323385913 0.337962171150203 0.334344624542086 0.327852052545653 0.32430130644185 0.32219977616451 0.319723565422685 0.3207628274972 0.31867742386244 0.313459701925322 0.310928612268131 0.315992642867149 0.317604656047873 0.320671244909275 0.323805734618134 0.325384944769667 0.326182021173501 0.327940453299052 0.332839681820049 0.344718802474603 0.34195597295966 0.33603687797393 0.335189312919528 0.329862153738127 0.324268108593403 0.324223216565623 0.319469496569647 0.315482898718598 0.312903966664573 0.310073266503538 0.312295269937701 0.310544692877275 0.309321265051855 0.314107282841251 0.315852398666056 0.315889194526357 0.319474868742104 0.320089761630175 0.323031614424199 0.320715331096383 0.321149107910246 0.324038372059191 0.323549479034034 0.324594533140096 0.323630124600684 0.321038606301592 0.321464626301666 0.324291949818037 0.325029345044905 0.326415404050205 0.331893809083041 0.336036661827629 0.342397679216917 0.357060019725275 0.368636760302491 0.387863461965599 0.434606127576851 0.516415778220331 0.574852443243403 0.556936213511132 0.555473824937266 0.548845811492553 0.530569141435129 0.520595701508015 0.522723805243923 0.54984218194631 0.566253598801206 0.578458831155704 0.583157876248309 0.601536642095736 0.605169432624757 0.614551174354818 0.608324508773054 0.600600194740917 0.587423578859288 0.578835219633947 0.573366624477403 0.570261383248051 0.545285588933405 0.529157466092257 0.520572424070064 0.501228414812073 0.484835396503211 0.476276833792782 0.474400344388988 0.46463339102232 0.457056480323823 0.460421446480107 0.456124248950477 0.464586900202383 0.45852695647876 0.464917251942989 0.467298655308079 0.466930440717911 0.471056364078353 0.475799411734054 0.470265850389689 0.4834481366722 0.486552667334938 0.491679733135178 0.502534744067199 0.512859050072414 0.518692409945788 0.521661597592574 0.536507894957849 0.537626215726358 0.522030995416143 0.503895926358901 0.49145693228452 0.480102628173792 0.457812844645888 0.433882592637669 0.434380893393442 0.424752813121097 0.397387597980256 0.38448058755538 0.370001010494784 0.356455270365544 0.353017608853167 0.351483659435074 0.347572975701526 0.340444304164553 0.341632078926183 0.346303470840125 0.35307109175245 0.366527954709644 0.384139671398807 0.411356275041116 0.443113705791043 0.475450130852976 0.505436673745349 0.524397200026793 0.555008816104658 0.565434306828506 0.552549283933228 0.553175107436585 0.552056513202569 0.553547670159063 0.555651426367394 0.557199617993316 0.556447236064412 0.570865139444408 0.565137154272683 0.556640288902372 0.548790736963853 0.552147126030063 0.554877803153368 0.565065786135286 0.583049992956401 0.6054153882217 0.62396753212923 0.599633419789215 0.52328489650774 0.505236511933095 0.506727112691985 0.460537723169981 0.437960490738046 0.441919723769253 0.416081074464795 0.387129301326301 0.390912588229025 0.394141954742324 0.395253696606465 0.407830223053261 0.426705992639691 0.466210717473549 0.517596081197861 0.675217911388401 0.663250443489023 0.602564074188486 0.542420916364826 0.455982660776282 0.304855293114878 0.318543659816809 0.340365163186727 0.409401888575444 0.422256127463961 0.382513610078067 0.337107498001342 0.311516972675927 -9999 -9999 -9999 -9999 -9999 -9999 -9999 -9999 0.292732068272319 0.299438560372736 0.31174478007276 0.338933051328963 0.462663243150762 0.56832949469811 0.636579140564149 0.60155192171503 0.611603741380757 0.577413478200159 0.580113503294449 0.583727906354528 0.580840568675732 0.597768410175644 0.585143302852216 0.578196591644846 0.631332997052505 0.582813425171938 0.637616189155736 0.663118776562 0.666925040971787 0.677367487675101 0.670957275342037 0.658116190305004 0.661060511163746 0.681875797722985 0.662429543509784 0.618609270447268 0.579389393229597 0.665422399932072 0.703872727408393 0.669043902824743 0.624913584190214 0.583530449137337 0.742126048627034 0.668567006916942 0.497515527239785 0.42312182886759 -9999 -9999 -9999 -9999 -9999 -9999 -9999 -9999 -9999 -9999 -9999 -9999 -9999 -9999 -9999 -9999 -9999 -9999 -9999 -9999 -9999 -9999 -9999 -9999 -9999 -9999 -9999 -9999 -9999 -9999 -9999 -9999 -9999 -9999 -9999 -9999 -9999 -9999 -9999 -9999 -9999 -9999 -9999 -9999 -9999 -9999 -9999 -9999 -9999 -9999 -9999 -9999 -9999 -9999 -9999 -9999 -9999 -9999 -9999 -9999 -9999 -9999 -9999 -9999 -9999 -9999 -9999 -9999 -9999 -9999 -9999 -9999 -9999 -9999 -9999 -9999 -9999 -9999 -9999 -9999 -9999 -9999 -9999 -9999 -9999 -9999 -9999
-9999 -9999 -9999 -9999 -9999 -9999 -9999 -9999 -9999 -9999 -9999 -9999 -9999 -9999 -9999 -9999 -9999 -9999 -9999 -9999 -9999 -9999 -9999 -9999 -9999 -9999 -9999 -9999 -9999 -9999 -9999 -9999 -9999 -9999 -9999 -9999 -9999 -9999 -9999 -9999 -9999 -9999 -9999 -9999 -9999 -9999 -9999 -9999 -9999 -9999 -9999 0.751865387084615 0.745962762767236 0.747735089100683 0.721999051151433 0.690118838098182 0.666699119896357 0.665817181518295 0.68940124415086 0.713906911583791 0.718882149442577 0.713803402069426 0.688021426087444 0.680517328694318 0.663335473815622 0.651445492483464 0.638653844899395 0.621583601416922 0.601447368476913 0.58468617866411 0.567069127413014 0.559004568152449 0.550013357948602 0.546347072851807 0.547853160164721 0.54936258853078 0.540870678737023 0.537517843283678 0.519976254822746 0.467361396309152 0.437794521404757 0.422194795204408 0.434396801559036 0.462979739162246 0.487462502724851 0.437597864976552 0.466478936982467 0.518288843953503 0.587931601966884 0.577380523809936 0.570305519877221 0.566431862085603 0.505623107572422 0.498314313790884 0.519421736020795 0.52470152789859 0.545946750516719 0.529453676242853 0.515943487675419 0.511833983155784 0.513500773827953 0.546212513144033 0.581394501736306 0.589567672691183 0.589934602194105 0.585605877211378 0.5934684341531 0.587746716478778 0.596373371760329 0.595178772969865 0.596159000710708 0.576481939350678 0.569575618667834 0.551942691929807 0.545359397195052 0.538978601002171 0.531093265729033 0.530906718268699 0.542459818377515 0.530642959513896 0.489953581787318 0.43011951568792 0.379876321708414 0.353842332314852 0.361595891107568 0.373766909290113 0.376899211398485 0.380890074624151 0.392270745989558 0.42858241856414 0.470780580103748 0.480722810012492 0.44789678548863 0.400320825895369 0.391212976328311 0.38596361944059 0.373971772607125 0.367698341120588 0.362248919355774 0.374669178012748 0.361277730621456 0.364278613169367 0.368572437083373 0.366738198813713 0.367971738167817 0.37016660367787 0.376287032486403 0.387560400927311 0.391225426577512 0.383572984258517 0.369971625840517 0.358783936836529 0.352042413707387 0.352302452462494 0.3666607092013 0.381367603163807 0.372083363127352 0.362519488555981 0.343076324131577 0.320239259804126 0.300262440306444 0.28954237752061 0.293441680948996 0.304644284526272 0.304990370021843 0.314178214653066 0.317339575242283 0.324713098700505 0.323717947317369 0.331806871667594 0.329965961182957 0.331602393470231 0.321404124749624 0.297985533806644 0.297525333148665 0.300203797572946 0.300982890081109 0.307243480772173 0.304679877429256 0.306362176437012 0.308430328850077 0.314681042700356 0.321004370042018 0.323889441976916 0.330735095817516 0.348840465871217 0.386139259688704 0.405365122678465 0.439507048929172 0.413458242942086 0.435323810162287 0.438968764704449 0.437401681174188 0.424358858066896 0.427499505963359 0.414227270473251 0.410352457962131 0.403112360070801 0.406001384539499 0.405527142412211 0.402524280894244 0.397729376250071 0.386728387121895 0.378931130118082 0.363758827845524 0.360025454068592 0.357208342065804 0.35728736088128 0.366258108483264 0.383511855683934 0.389481864615034 0.395913886630355 0.401030730161606 0.405046793351939 0.401122310240605 0.407893626612303 0.402452877982375 0.393913736407877 0.384206874512813 0.374498120999227 0.369483355512336 0.357442104854438 0.350826133954808 0.348572478423191 0.344079946695117 0.339044734324059 0.334366142443395 0.33505193064801 0.332325688897324 0.327015066693945 0.330176033486851 0.324768363315629 0.320532277846127 0.323634556456988 0.324638807686234 0.326135053000536 0.329152602262314 0.334870635406521 0.3376323353342 0.340151826017302 0.345983467467873 0.353135123562147 0.356011357680717 0.351376688324255 0.335935106670312 0.333336814367995 0.324460512373561 0.322925058127473 0.322259203714374 0.318487468188134 0.319910071025438 0.319499994939476 0.318837329261485 0.318203707828637 0.320931532352014 0.320982673756397 0.325392694987218 0.326337332185477 0.329247927031252 0.334134196596782 0.329649621886926 0.332715748267036 0.336409982350423 0.336544917819842 0.33621183290347 0.333149775348411 0.330645982689585 0.330410705374747 0.329752257659785 0.328197413286033 0.328318681821204 0.332593672743529 0.334869397625754 0.343303251319794 0.349584642688757 0.360685904559065 0.378230866497843 0.405446738246248 0.464384365474629 0.563409044213477 0.546050013286972 0.540430690617198 0.542063301715039 0.536189101826734 0.522690178302393 0.487829098785676 0.4963767706797 0.507494098461908 0.522336683709235 0.54084558695942 0.556564181309416 0.574022270007363 0.577842980690037 0.582107260279115 0.587463413118111 0.590004454338818 0.601818527490102 0.598302270498395 0.591784950293319 0.597280709176256 0.554370807051503 0.535619130121695 0.516290073232106 0.5151249083665 0.497280367003674 0.487428339084616 0.479069314373799 0.470656923963536 0.460494814266239 0.461467981605132 0.474412253351031 0.465926281481364 0.469892806327109 0.472571626878198 0.469191509623364 0.473900881298691 0.476780930976101 0.480793508843134 0.481613278763206 0.493118753615112 0.500984087699986 0.513707170199858 0.511081498081497 0.520476495707268 0.527114728582238 0.528677348640504 0.533967273617996 0.534226463587626 0.523699100493335 0.518783915409415 0.496224472890146 0.481699747336877 0.451505674815993 0.443944291936643 0.444634867169508 0.426661074285039 0.402373135094772 0.387731590823729 0.370895570949104 0.36193457990483 0.357200786007958 0.347023355922214 0.34580766291103 0.339615546624762 0.341357416973815 0.342843862255773 0.345968961244786 0.359716471134518 0.381543790229941 0.412925645032644 0.439295664632104 0.475844444504137 0.500224550761364 0.523723221146244 0.561272768749622 0.559287511409832 0.557037971197591 0.558154853773081 0.562118082625774 0.559291537058403 0.564364642260306 0.57180327294283 0.573161002853336 0.550458608298827 0.542343453186467 0.530663241166844 0.532114495805052 0.538577474016899 0.540545970288639 0.55431598919221 0.568292858901464 0.576780868985215 0.600578061874666 0.599730335859921 0.558987918490281 0.527838773732917 0.467757035353449 0.461138608304853 0.450309871976569 0.433149454790244 0.422652056993526 0.389957864489377 0.417949742372619 0.412895114223551 0.414142803401898 0.423520227302454 0.510434067496603 0.566429360151539 0.652847575843055 0.71819405800612 0.733515405390448 0.627541927497679 0.745512460877651 0.54223638084275 0.314393515735047 0.293910684396406 0.321708103994135 0.388109565690443 0.45650472401734 0.437106263100896 0.390407797879182 0.324006111940682 0.310676521201938 -9999 -9999 -9999 -9999 -9999 -9999 -9999 -9999 0.293703125736862 0.306166276197636 0.330052502875544 0.474127167376289 0.57186933456739 0.579424114160085 0.589502988168792 0.61513282765606 0.571262463729934 0.594457605565134 0.58366678603945 0.604252014740772 0.611809745495171 0.589783138020655 0.576987584444211 0.615943770785868 0.569561073365098 0.601679510981813 0.626687591386733 0.60111824085794 0.645129792435928 0.646802904748189 0.665016565256066 0.669106990283869 0.699010960566297 0.716012329577209 0.629153122874313 0.546063881516059 0.518414847514372 0.603155276581994 0.57647748581607 0.583787578960961 0.609092811709073 0.532194986420145 0.515766895639191 0.456841114379448 0.431438997695752 -9999 -9999 -9999 -9999 -9999 -9999 -9999 -9999 -9999 -9999 -9999 -9999 -9999 -9999 -9999 -9999 -9999 -9999 -9999 -9999 -9999 -9999 -9999 -9999 -9999 -9999 -9999 -9999 -9999 -9999 -9999 -9999 -9999 -9999 -9999 -9999 -9999 -9999 -9999 -9999 -9999 -9999 -9999 -9999 -9999 -9999 -9999 -9999 -9999 -9999 -9999 -9999 -9999 -9999 -9999 -9999 -9999 -9999 -9999 -9999 -9999 -9999 -9999 -9999 -9999 -9999 -9999 -9999 -9999 -9999 -9999 -9999 -9999 -9999 -9999 -9999 -9999 -9999 -9999 -9999 -9999 -9999 -9999 -9999 -9999 -9999 -9999
-9999 -9999 -9999 -9999 -9999 -9999 -9999 -9999 -9999 -9999 -9999 -9999 -9999 -9999 -9999 -9999 -9999 -9999 -9999 -9999 -9999 -9999 -9999 -9999 -9999 -9999 -9999 -9999 -9999 -9999 -9999 -9999 -9999 -9999 -9999 -9999 -9999 -9999 -9999 -9999 -9999 -9999 -9999 -9999 -9999 -9999 -9999 -9999 -9999 -9999 -9999 0.76310111207493 0.754488677706953 0.7414575998371 0.708615745406511 0.674083001509375 0.65195235908941 0.655550649305685 0.682239315588657 0.698497023724626 0.726300542122088 0.714055159814968 0.696088049671954 0.68801683862399 0.683432104091608 0.681626829968685 0.65930122459887 0.642162294856089 0.623999970374946 0.5901685756896 0.576372560611048 0.561090932812743 0.552062974677179 0.543502592228015 0.549143062296291 0.546803467026234 0.533912212337774 0.53556294754382 0.522564115106764 0.479143230314173 0.463199565519131 0.457771449513424 0.469955704837008 0.518379615184718 0.516310410182872 0.473729737957108 0.522018310467341 0.561252683861579 0.605517958138672 0.554022340481875 0.568318016600177 0.561542586130606 0.502567010859033 0.515285664711618 0.519157091497022 0.520195778522474 0.541973045035291 0.526545337267584 0.521255771505868 0.522764390845227 0.534170884194139 0.554222290167659 0.575902513849133 0.584771026068971 0.58373359957181 0.573837596188397 0.573230037001867 0.572985132725003 0.580712942563296 0.586591794278255 0.596889585757233 0.577721897787085 0.566425866669697 0.560798727133542 0.54525772420221 0.550298743385168 0.549572673986492 0.569518732452809 0.598312593219841 0.586165652252949 0.546767700266981 0.471210135837512 0.408573613639561 0.376723445563445 0.381968187325722 0.392853168356432 0.395866166918624 0.398730795001358 0.418796337096644 0.475418904802452 0.478834797386244 0.431691294083552 0.410057316114983 0.39969583070415 0.394383257044494 0.382733375009414 0.378234397495322 0.378865874715354 0.373826233529881 0.376072140936246 0.382556856411488 0.388280346594521 0.387149063934233 0.391262459897185 0.392350978487523 0.396307857093371 0.39165605130037 0.400910843437875 0.397788069303328 0.393147897346262 0.380556080675913 0.366062918913963 0.358110357458449 0.363879531478727 0.37859086281647 0.382571798353007 0.381388670097199 0.373372512120203 0.356125948295505 0.33942516098903 0.321513001833914 0.299927885664778 0.301947305722473 0.314458566124968 0.317314703451965 0.324640506996541 0.325504768702171 0.328442197287823 0.330832133036312 0.335695920444442 0.339573547444461 0.33091830644943 0.322322373868388 0.316109685721173 0.316573924831833 0.319640594314726 0.312064942024951 0.316174390838366 0.315997886672481 0.31735622522798 0.324740656492494 0.330296813865142 0.33199647781372 0.341866486705409 0.342297801860373 0.363320174171291 0.382478342425738 0.418226074567755 0.415124290964627 0.435567618015526 0.469708760880037 0.456583217092008 0.445716423314127 0.435771293966093 0.428705951535463 0.425876493099961 0.421552761302742 0.425395615005958 0.423513965744686 0.417318265339457 0.418417308523227 0.412928109263173 0.399654782903727 0.382665372020681 0.370733542233817 0.358278034053627 0.352032685949145 0.362020004459982 0.373044599101414 0.389113475912002 0.398090818579703 0.406968586527494 0.410284314399147 0.422520809732314 0.423809700616244 0.426763936655651 0.422071168035258 0.410417513560289 0.404801072148356 0.389204784165989 0.381839291915741 0.37159032022753 0.36373110165561 0.353816387753655 0.348109393266116 0.346620228750153 0.341296505881277 0.339921495747686 0.339041083705295 0.343241690768328 0.341159776402105 0.337631346689532 0.334242755047534 0.330332059590337 0.334045106049741 0.33646734769699 0.338930935590515 0.34054534724151 0.348419756135748 0.348673615594238 0.356603748796738 0.36777175752414 0.370193830761135 0.359600543882279 0.347214720003925 0.336886123852883 0.333681159887905 0.332514969670678 0.325754595409067 0.325018564266135 0.325504720193958 0.323764746467164 0.326521306056143 0.330090375630667 0.329520644354943 0.333526974091056 0.333474812152874 0.336510547464194 0.33785312737553 0.339193483359766 0.344654932379439 0.348674377871087 0.348995459208867 0.3499852593722 0.345885089770453 0.339902997204547 0.339972786940005 0.336954956855969 0.336290192557207 0.333743686580974 0.334851270695318 0.338527069102543 0.341697297252326 0.350932810574245 0.361544086954746 0.373660284139522 0.392848226943228 0.433606360944818 0.511934274816894 0.541649659747761 0.528991767234934 0.531949037143816 0.526298324954791 0.511525545718561 0.499819072591858 0.489705436262565 0.470332325826009 0.475447217887515 0.497179294209724 0.516394672227915 0.540477296411736 0.551035818943074 0.545506267870798 0.543627503937652 0.553056421119843 0.562583760276562 0.574062789795463 0.580364898663899 0.568730845778328 0.57927886378083 0.580335809690031 0.545597183637187 0.521208562152367 0.514329272398932 0.507246437786781 0.496801315931071 0.477595693515917 0.478228084939561 0.475008585894735 0.476560643941221 0.474142060269672 0.47750165767046 0.474583323175872 0.475806438555821 0.47736172164406 0.478919222200567 0.483313964591455 0.49107299025732 0.492748266714232 0.500701250164081 0.504855436536642 0.516562003063561 0.521029277687632 0.520090085012008 0.533113910306751 0.534844378966255 0.538549085893376 0.537590181815658 0.530916738034339 0.519235142607039 0.500847225582979 0.48178152843531 0.467448426813449 0.451530946078829 0.441656817110321 0.421511895973275 0.401810592752664 0.389593621173075 0.377644706052269 0.369379472367964 0.356684878429481 0.354606884818119 0.352048315561734 0.345828587506195 0.343103296206992 0.339941357218569 0.341003781849078 0.35289662463906 0.379927366062902 0.408361754602567 0.436294438673657 0.491012135579769 0.510286925433164 0.522374850738991 0.553373486486522 0.564029432740816 0.563422073088516 0.558926083030416 0.568827761916985 0.564575862203115 0.5704952052802 0.567738169641785 0.560274566896679 0.538891534793872 0.523938048149678 0.512551707924214 0.507038799309208 0.516223472458789 0.518588868223506 0.535541623226978 0.542885138638423 0.547843043473014 0.55632681778517 0.558970491754598 0.525618239511733 0.4776660045405 0.455531187709587 0.440204883964664 0.469143997988403 0.445639894836475 0.418089555564611 0.390868011213896 0.433611894144539 0.515978014562026 0.565437198780501 0.53942449617376 0.468192568530022 0.524896886644559 0.522997058284102 0.63217320487432 0.72551313087494 0.687450353765181 0.778934853123588 0.540878931274941 0.331279116887068 0.286900977132232 0.287451308139595 0.328283553531735 0.422165860797728 0.484090657161246 0.416686506485136 0.335070948828173 0.30337145001216 -9999 -9999 -9999 -9999 -9999 -9999 0.312958722576059 -9999 0.288833246721011 0.296934180699116 0.321711740813553 0.410338209608312 0.457448151463863 0.602930902490683 0.697638588551418 0.625363814763341 0.591596540923386 0.603140562295379 0.615993830425473 0.619027841549561 0.684863427429111 0.620813327588887 0.578936026182239 0.575162918671815 0.561213479903273 0.568522114426522 0.572511607950099 0.636604335981563 0.67802992964295 0.719574311708128 0.637472033375262 0.636234999524351 0.735184973799747 0.680631068693926 0.726227747697777 0.583780671684877 0.462207702733959 0.461252140593253 0.454775055439983 0.466695109075441 0.468971381867324 0.46898387490496 0.440855232276058 0.425050815638551 -9999 -9999 -9999 -9999 -9999 -9999 -9999 -9999 -9999 -9999 -9999 -9999 -9999 -9999 -9999 -9999 -9999 -9999 -9999 -9999 -9999 -9999 -9999 -9999 -9999 -9999 -9999 -9999 -9999 -9999 -9999 -9999 -9999 -9999 -9999 -9999 -9999 -9999 -9999 -9999 -9999 -9999 -9999 -9999 -9999 -9999 -9999 -9999 -9999 -9999 -9999 -9999 -9999 -9999 -9999 -9999 -9999 -9999 -9999 -9999 -9999 -9999 -9999 -9999 -9999 -9999 -9999 -9999 -9999 -9999 -9999 -9999 -9999 -9999 -9999 -9999 -9999 -9999 -9999 -9999 -9999 -9999 -9999 -9999 -9999 -9999 -9999 -9999
-9999 -9999 -9999 -9999 -9999 -9999 -9999 -9999 -9999 -9999 -9999 -9999 -9999 -9999 -9999 -9999 -9999 -9999 -9999 -9999 -9999 -9999 -9999 -9999 -9999 -9999 -9999 -9999 -9999 -9999 -9999 -9999 -9999 -9999 -9999 -9999 -9999 -9999 -9999 -9999 -9999 -9999 -9999 -9999 -9999 -9999 -9999 -9999 -9999 -9999 -9999 -9999 0.763622877777575 0.749757264336885 0.713673097477002 0.682686810578868 0.659192123985702 0.674596523312282 0.696369966605564 0.695899381711121 0.701495238099177 0.693487453036156 0.686277471004975 0.668792102639965 0.679549040637944 0.673266377738242 0.66482063233261 0.654531085231098 0.633977423211507 0.602984071288181 0.587314580741479 0.557256119118561 0.548986517149725 0.552304467490757 0.544027584976404 0.530752594901599 0.526397527027364 0.523989006886391 0.526599706794141 0.492716470643603 0.475756288313412 0.472344994467114 0.479194660393824 0.526956150094796 0.539355151528704 0.531068466585276 0.568726647374196 0.5881286254257 0.595021909149676 0.564042540326553 0.562363062955121 0.562218846779853 0.498598441258383 0.529589844132411 0.511198563372626 0.531234481375638 0.514206950379048 0.529114976824724 0.543847389565077 0.54547888111456 0.563519171088082 0.567164646541574 0.573691353964642 0.566137660053213 0.569043626660393 0.560998235211594 0.56991764249518 0.584838496360433 0.58505498519767 0.591479795862597 0.59420412060521 0.593674242890624 0.570317631859108 0.560879338958524 0.546622034276924 0.545624784860431 0.563971215217756 0.605701884955282 0.607776949898281 0.613875051999218 0.607342785808085 0.530245130474761 0.465551084898863 0.423963624444151 0.418045655929589 0.417097047411077 0.414691148951596 0.424817199217236 0.452731438406164 0.496521082419268 0.483965915093527 0.423328618347179 0.409919015028361 0.406784176268655 0.397174725294033 0.384859985562558 0.38505070585991 0.388557496225499 0.387153040670407 0.393889157096644 0.393887028573474 0.40411320534434 0.411045301094719 0.409726999968457 0.415953392729436 0.405718332697753 0.406616861204286 0.400872208297583 0.401444314504274 0.406709337135539 0.393704855379627 0.388332791543946 0.386175996220456 0.384962851985394 0.393036752230688 0.399187120244342 0.401160015452046 0.384935494684225 0.366807509737564 0.351218972996909 0.329620586996355 0.321100804416573 0.313865699833819 0.331988227887058 0.336104301535417 0.337081861877863 0.336810035647201 0.344661384950011 0.33742769186863 0.343116826646899 0.336144194986819 0.330171729322785 0.334500844953145 0.335440321624393 0.330881331164751 0.335665697345418 0.328532556616135 0.331275943125835 0.33212455334965 0.335570675554296 0.335375096590038 0.333710343293872 0.34423987411593 0.359601525785682 0.357110120133959 0.369125508469127 0.390039594756784 0.433997497327352 0.419492535033792 0.445180739017794 0.4527803723297 0.453169836844345 0.442004732093449 0.434396233857201 0.430788356340027 0.425249030079841 0.426824756485924 0.429100111532986 0.434179891759605 0.436195779982056 0.437501272570788 0.429060359574869 0.406821739810282 0.391955507862787 0.369903760025078 0.351854636260335 0.341207029512377 0.344902309076873 0.372490526525104 0.391942945603432 0.407865472138287 0.416719668255441 0.422219014907995 0.435113236529991 0.443314613602254 0.440535462815383 0.432012790491834 0.425051960138324 0.42006556920805 0.405071506005378 0.392205995790259 0.381822968664568 0.370267818513309 0.368363432767494 0.360638874397364 0.354949032686224 0.351672066102904 0.349419712548832 0.348747362292605 0.351795127717975 0.348920049603656 0.346590107355891 0.340377657455615 0.339254755328614 0.346631605165946 0.349419102950187 0.352424191759691 0.353217380485515 0.356347277553199 0.358354456198305 0.362777974333199 0.371711072361766 0.377435755660041 0.363673699869567 0.358273307295337 0.346701592937919 0.340083161078354 0.336965912654932 0.327598212643224 0.32998087076891 0.331183687946798 0.332599918948957 0.335879272426682 0.340129222499579 0.343652176655694 0.345734623464228 0.348093762211713 0.343446370892275 0.352076745603001 0.351657114003133 0.353383182997169 0.35624387785825 0.362260872706657 0.360454143201943 0.355420638867735 0.35461641167737 0.348843902996377 0.345440776014706 0.34012443280357 0.342565759978494 0.342404089887651 0.345685629623996 0.35455111795474 0.36249347795027 0.368233110221915 0.383025385895162 0.41535229797582 0.446922684253828 0.492768790615266 0.529511696609689 0.519976541712938 0.518065384504349 0.514745756292449 0.513629347695381 0.492394316551648 0.486604525842382 0.462176870402064 0.470522285374931 0.487881599968982 0.504287494973802 0.506309241294372 0.514345798982401 0.509038904461523 0.511062830585481 0.506822817638467 0.511266182507373 0.524102504086401 0.519710074766754 0.517298581636216 0.536806539584386 0.573126985037852 0.54307286984203 0.52771130789546 0.527466065317384 0.511564675822309 0.490846497585388 0.490212326534323 0.485334920944271 0.481361670804894 0.485293238515752 0.485709795587093 0.481054344297973 0.484672369936601 0.486198916499425 0.488617909640182 0.492038378201148 0.493595534327541 0.507278766390953 0.51135496554174 0.513390458885061 0.514351409011408 0.523101576226864 0.53041191550032 0.528150532916247 0.531516913077553 0.542629949231997 0.539577295132535 0.536784954411202 0.5336144927996 0.518423816076278 0.498061958793941 0.484275417217469 0.472033968366826 0.457507768298091 0.441324104069781 0.422721104213444 0.402181285943742 0.387563857847232 0.38246367466099 0.374904815580024 0.364887976461629 0.362836660431757 0.356302406610001 0.356221933895665 0.35363083623917 0.349266559681348 0.34794193793773 0.358060556001549 0.386284390589559 0.408939133787477 0.438396342136386 0.488470519835901 0.521854511476247 0.531059130787349 0.552825329000627 0.566399563691331 0.567027206819288 0.557452701364083 0.565045814233002 0.563774670246877 0.567256288665072 0.564196939889947 0.554761161274563 0.538569722517208 0.510764295591393 0.500321612239382 0.496282944722225 0.501664858577503 0.503681206088322 0.516626674827324 0.525011401463137 0.532633285018856 0.537443795436885 0.517964641730235 0.496200923267573 0.430953819637707 0.419704132914968 0.441139711201929 0.470748531221555 0.447485529026879 0.422329908543929 0.388027318067595 0.39214243373006 0.406364216153401 0.431152759145487 0.423008481680728 0.41364767666336 0.427620279764444 0.453998078382771 0.598420825545267 0.691211364554909 0.721568951584685 0.751886270287238 0.535443239351428 0.327387584527929 0.292888997153418 0.28358468686669 0.293449783616869 0.362229693832573 0.489594604652093 0.441568252671967 0.356184843195597 0.313051756852111 0.29233161658409 0.279558339304921 -9999 -9999 -9999 -9999 0.281626901140213 -9999 0.284082982346166 0.287955473368221 0.309253863642328 0.364146335267874 0.465383632940588 0.609375842760523 0.690782902124682 0.658823911057464 0.720291196354051 0.688751305707322 0.672246812732149 0.6710533266285 0.730001354580599 0.598048766295304 0.598161231088673 0.620622880100583 0.601694586849013 0.694789260564065 0.673276673330531 0.645694028668377 0.56894021665273 0.522745533520928 0.526106273226503 0.618158159160639 0.607599126374397 0.530916264165665 0.499341945846797 0.451315984418339 0.424857019099976 0.42621289778664 -9999 0.438092991046517 0.421633351480874 -9999 -9999 -9999 -9999 -9999 -9999 -9999 -9999 -9999 -9999 -9999 -9999 -9999 -9999 -9999 -9999 -9999 -9999 -9999 -9999 -9999 -9999 -9999 -9999 -9999 -9999 -9999 -9999 -9999 -9999 -9999 -9999 -9999 -9999 -9999 -9999 -9999 -9999 -9999 -9999 -9999 -9999 -9999 -9999 -9999 -9999 -9999 -9999 -9999 -9999 -9999 -9999 -9999 -9999 -9999 -9999 -9999 -9999 -9999 -9999 -9999 -9999 -9999 -9999 -9999 -9999 -9999 -9999 -9999 -9999 -9999 -9999 -9999 -9999 -9999 -9999 -9999 -9999 -9999 -9999 -9999 -9999 -9999 -9999 -9999 -9999 -9999 -9999 -9999 -9999 -9999
-9999 -9999 -9999 -9999 -9999 -9999 -9999 -9999 -9999 -9999 -9999 -9999 -9999 -9999 -9999 -9999 -9999 -9999 -9999 -9999 -9999 -9999 -9999 -9999 -9999 -9999 -9999 -9999 -9999 -9999 -9999 -9999 -9999 -9999 -9999 -9999 -9999 -9999 -9999 -9999 -9999 -9999 -9999 -9999 -9999 -9999 -9999 -9999 -9999 -9999 -9999 -9999 0.757203087795697 0.767239204955821 0.745570749131596 0.6918199851635 0.67097525258161 0.686031033131974 0.697768923035385 0.691969887445438 0.702901749521603 0.685290654215216 0.660817518968001 0.663734937166602 0.656526527984592 0.662675643730342 0.64215337100365 0.641959958097158 0.638771279262107 0.61231997660344 0.584733581280008 0.560959930682178 0.551723079805405 0.53926447242878 0.528587134808422 0.52741391651221 0.525590474229648 0.526917517920633 0.531974071193231 0.503062495132941 0.481367077356986 0.50475442324331 0.512566681750665 0.517664605666499 0.578625140834828 0.591344868522065 0.592003141279306 0.595999767367403 0.59155889218177 0.61029236327148 0.574528349725261 0.564777979021317 0.495066023444654 0.501088114613246 0.514420164458355 0.517118264663049 0.52582816102402 0.543656405193999 0.561262131335989 0.564508216950003 0.564746246633002 0.567843370574682 0.57050909125036 0.562973813630937 0.561615776136209 0.561558021577356 0.572672412290583 0.577256009213806 0.583538941441609 0.583795273982745 0.591427142037698 0.595979616174313 0.564742241476255 0.548505111741267 0.534608420491158 0.537558263175354 0.560167511153789 0.606841642317074 0.59555603370242 0.596278678339416 0.602721779306445 0.558456177441143 0.494476864865795 0.460097049056969 0.437201162052457 0.429343373028177 0.432845502452195 0.439607490226967 0.458164156037946 0.511375431394215 0.484835649728568 0.429890293461279 0.41566286989529 0.408649353775513 0.393475720037201 0.386513000638173 0.384607737105466 0.393006471552276 0.40683531406189 0.402907454652999 0.406195611934262 0.41279937854407 0.431649004074613 0.428056768860513 0.422973286414751 0.418011828729552 0.41629170712307 0.40970835109927 0.409827440866747 0.414816509851552 0.412058229075021 0.407207184165829 0.415282142838029 0.401662301630395 0.410501939920685 0.41401785156752 0.406522824276313 0.396958134160101 0.393196075100453 0.367661836841535 0.353721748284015 0.339638610125921 0.332732223879661 0.335358358285239 0.356578524663493 0.354807019776806 0.349482432344455 0.353401521914388 0.345175041834105 0.34976520937267 0.338069004348237 0.344248282573846 0.345979794153997 0.339352873242636 0.344690657341561 0.347627784308744 0.345661381634344 0.355272628002263 0.353905266967209 0.344809637698721 0.348717089397257 0.352003627034213 0.355504851797271 0.363163081329057 0.366523381649791 0.391056144193864 0.414788356113323 0.422803292829288 0.423194081874323 0.43631252080411 0.450700361244868 0.460205048181015 0.452795884215034 0.438313747622167 0.42214468996163 0.422485874994928 0.424802844836721 0.432403755455761 0.443762752674313 0.456208359210514 0.460086269770096 0.449120605911867 0.422498638660133 0.395819915291757 0.372890304638776 0.355244460346846 0.340657917954083 0.340324264257928 0.368283326624539 0.398489134390163 0.412709076201926 0.419176454737363 0.437043459220041 0.444366415629753 0.450325863546383 0.444692855147532 0.448029440224381 0.435506032308094 0.429140279565435 0.416048849962856 0.402157550135224 0.399302273777404 0.386156295653689 0.37202163156793 0.370064948259944 0.357991197747218 0.361944310156737 0.355735142712058 0.357396525103022 0.361710908658641 0.353739969707682 0.35548633511361 0.357621746322783 0.356603903507314 0.355273706807842 0.360129686110907 0.365035217302318 0.362121234217914 0.366284410465883 0.369235927581062 0.375282644473056 0.38143517744825 0.383649196352985 0.376517779954273 0.365782445051406 0.357106643592374 0.347499483000579 0.336184270966191 0.334207837417312 0.334636754569081 0.335511528125329 0.341347098046451 0.343007768218656 0.348823463120021 0.349019146325443 0.35369474120432 0.355538033593671 0.362420923912947 0.364812454984828 0.367648171657985 0.36711010698849 0.369674099033512 0.373921345875844 0.373551600604837 0.364140835059941 0.359270905932761 0.356166278677108 0.348572608732699 0.34518331219425 0.347837528412858 0.349424244661415 0.358126693896485 0.364645293277354 0.374738600572813 0.390840157516841 0.398692681918083 0.442677305109391 0.452619739373171 0.49347479307617 0.501659677222866 0.51355335597125 0.508749366280357 0.507819570023106 0.491815674396789 0.480067900706836 0.476108851275358 0.46658555136651 0.465570651827561 0.474381393178795 0.493775011893805 0.48972232221884 0.485351906192484 0.485346483954614 0.476742871333047 0.479939018183058 0.479386130943128 0.490280277692242 0.499398086391967 0.487388694940153 0.521890566229475 0.594480492598395 0.566022622798639 0.535703939420527 0.521191829895791 0.512548328547 0.503573284189498 0.494888454074997 0.492130758634515 0.493443330210041 0.495077691402419 0.495576611889944 0.491456651397626 0.486900691832718 0.489914206204813 0.492195563401407 0.503650119169148 0.504256705626386 0.51167898557247 0.518464995153589 0.520669413606079 0.525007771862875 0.536484125571156 0.532408794487293 0.537406513119738 0.543083978789825 0.542106567313871 0.540740250444181 0.540050832776821 0.530765922098303 0.525849532500912 0.506767439266579 0.484939207854373 0.478223254440496 0.456126836037485 0.444404052782435 0.416572259197658 0.402436568389982 0.394829396987338 0.390286642150176 0.376445076033547 0.37329389879008 0.371335034360783 0.364187663001927 0.367357179662973 0.363035941112488 0.36367652110969 0.362679032850562 0.369848544196449 0.389752878782293 0.418259022686858 0.448322673501127 0.487362214927269 0.525203496019994 0.548785484077941 0.557058727804721 0.569591677321098 0.572870455174084 0.566246920682194 0.569171975745881 0.564207595285738 0.571768983841182 0.569496626836423 0.549071454858802 0.527607581440381 0.510725546596014 0.495348065728979 0.484872983966937 0.478673301062652 0.486168204902928 0.506336645041104 0.515527121228375 0.526163138225504 0.535824986978883 0.53558734382024 0.519825981330381 0.473912262895463 0.445812041715365 0.423781834706383 0.456802747200356 0.4479561817999 0.411531639937511 0.40171419723794 0.397420113206594 0.388727208194474 0.395987541147046 0.401057197355327 0.415825869340052 0.43387814889343 0.590972756426387 0.589550812738109 0.61726619482795 0.682857578887039 0.769363303649191 0.537309883997344 0.343052326733054 0.294340253940469 0.343397319107232 0.29130120640476 0.302585810314226 0.388159174976991 0.433129867978753 0.385840153878364 0.373711539934697 0.336071314403679 0.302517636277621 0.275764416713497 -9999 -9999 -9999 0.275961085386708 -9999 -9999 0.2758916077204 0.29888082343254 0.38574712323808 0.493550434363384 0.607754905493347 0.639946779022647 0.675880838259245 0.711738356518994 0.632756578260691 0.663370856755183 0.763755769351201 0.674864911103603 0.681606730249447 0.739497220257446 0.665181944904538 0.637053381865513 0.643721178255336 0.653322334127503 0.632055028449116 0.540457515567736 0.489281882237531 0.500091970853761 0.513768408355453 0.500004109644034 0.471858243205788 0.438080394152848 0.426066989104734 -9999 -9999 -9999 -9999 -9999 -9999 -9999 -9999 -9999 -9999 -9999 -9999 -9999 -9999 -9999 -9999 -9999 -9999 -9999 -9999 -9999 -9999 -9999 -9999 -9999 -9999 -9999 -9999 -9999 -9999 -9999 -9999 -9999 -9999 -9999 -9999 -9999 -9999 -9999 -9999 -9999 -9999 -9999 -9999 -9999 -9999 -9999 -9999 -9999 -9999 -9999 -9999 -9999 -9999 -9999 -9999 -9999 -9999 -9999 -9999 -9999 -9999 -9999 -9999 -9999 -9999 -9999 -9999 -9999 -9999 -9999 -9999 -9999 -9999 -9999 -9999 -9999 -9999 -9999 -9999 -9999 -9999 -9999 -9999 -9999 -9999 -9999 -9999 -9999 -9999 -9999 -9999 -9999 -9999 -9999 -9999
-9999 -9999 -9999 -9999 -9999 -9999 -9999 -9999 -9999 -9999 -9999 -9999 -9999 -9999 -9999 -9999 -9999 -9999 -9999 -9999 -9999 -9999 -9999 -9999 -9999 -9999 -9999 -9999 -9999 -9999 -9999 -9999 -9999 -9999 -9999 -9999 -9999 -9999 -9999 -9999 -9999 -9999 -9999 -9999 -9999 -9999 -9999 -9999 -9999 -9999 -9999 -9999 0.770238143804108 0.769030891805212 0.765211983237201 0.706838135783885 0.668494218579013 0.657218934249517 0.670316138619847 0.668601636547611 0.671351328174386 0.670251422811894 0.659575397980267 0.645413519766812 0.65257171221987 0.664763895997798 0.628551364869491 0.605059553407837 0.602189242667615 0.61999909969096 0.608751513317201 0.565527136415626 0.542853610752319 0.521008381524172 0.522338164162821 0.524751338279862 0.515438155466069 0.52921494778675 0.533360672071517 0.510466003372351 0.513103254178896 0.510523298316132 0.519072241703039 0.530757336492095 0.554808123570578 0.554512354002711 0.615396239980441 0.592431926505504 0.575066779972701 0.557928121247931 0.568411465212964 0.568735717302661 0.500856681041993 0.495754110369198 0.517262768314366 0.547189453425123 0.565809117126999 0.566685652504827 0.569034809027262 0.556953848700969 0.552031085164717 0.570563581309779 0.568246092678785 0.557996616752025 0.551521602605651 0.559500237058367 0.559736044600837 0.570225797433975 0.56423729163163 0.581730536940928 0.593672761393959 0.593837438629598 0.564635197267089 0.540572887061114 0.524454883648712 0.518076034918539 0.533229225117235 0.585118699754666 0.577605578389915 0.574152787591537 0.584371253572262 0.569473047304299 0.516767208420415 0.476780894902765 0.456501558983918 0.447856856042979 0.449756330341701 0.467040233887372 0.481867963068885 0.51402970387456 0.442031865185418 0.424707789437264 0.417956229014378 0.406861557476419 0.396958579363079 0.392666776055558 0.393665022909764 0.398723473303763 0.397283554468006 0.408470796755336 0.416122283510101 0.433906005178472 0.439878883951347 0.432225059396066 0.435053195639106 0.433397543767819 0.422493090106908 0.416827385526221 0.422350462540397 0.427940205624887 0.41740423842451 0.416672693295591 0.419505217438216 0.42365700577909 0.41735124967175 0.414101138520618 0.419810887605412 0.416320596949045 0.398410892005275 0.397725857194887 0.374336508398752 0.353220386443291 0.364714988519657 0.363883733019417 0.35942027598111 0.364088829790314 0.356759337822577 0.360580654311134 0.35201621468229 0.351998068857598 0.344477365625906 0.345485067246112 0.348893698018304 0.349320569468235 0.35345639756429 0.35943781000629 0.36065525220179 0.361965356213605 0.359160036093189 0.361803510924858 0.362618990574097 0.36306336974475 0.365438119904935 0.385316317039112 0.382095831722589 0.405385707990104 0.425909918253325 0.423671077528509 0.422426567064748 0.440035654920703 0.454646007088409 0.461123159295185 0.463008325193612 0.447850585999013 0.43209660532042 0.420293204972925 0.429833803023954 0.448600732105417 0.462521953003578 0.449403729149999 0.459841210667003 0.459599112967102 0.440362765404118 0.402718868601305 0.379675801953813 0.353804705097247 0.353704382477273 0.364412458840364 0.382167348036766 0.40629912601722 0.411627776816864 0.429030051885617 0.441323912653267 0.450925520444077 0.452914869104099 0.462785126313744 0.452119954691749 0.441236648689932 0.435969014530405 0.424872443110136 0.409196599978647 0.401674262984596 0.394113770565653 0.379811761448866 0.371826167544886 0.368986507340135 0.368693439746646 0.365632210967333 0.364564937887571 0.364685597767321 0.363502268674608 0.366172471384407 0.369625599638407 0.372488498636193 0.373342763775001 0.374558901180301 0.380062533223406 0.382328073767391 0.386580395171464 0.38070232474391 0.383139442411169 0.388067340256662 0.400157363605177 0.388063346808311 0.372835901275945 0.359120532533744 0.351324910286256 0.34237826003848 0.342271877967121 0.342203151963371 0.343976443388111 0.348794995475259 0.354416735921925 0.359136763518137 0.365427246622228 0.366520951994293 0.371166012138467 0.37355674227221 0.372720876022413 0.377478585276347 0.379194387611662 0.386164018009559 0.389334970178467 0.38427927827206 0.375969765460105 0.367841847867244 0.361916421489289 0.357085038484203 0.358623898850237 0.360171726049992 0.362403214717255 0.367962790235028 0.377383008098599 0.389005485979624 0.399601701478763 0.416202506163016 0.440612827726599 0.46759261272236 0.497258670414683 0.503346563870004 0.50660644413865 0.494570537913489 0.496626621633913 0.472388612949272 0.458143368184108 0.468366046335236 0.46562382796698 0.460328868464606 0.469568707580071 0.473789402558194 0.46805659010122 0.458804579081012 0.459883503616486 0.463394082230771 0.455872767348191 0.452755707079188 0.45831394091859 0.459043794353195 0.474527714772522 0.489380296342013 0.578536295183207 0.589551200947032 0.559678751542487 0.535739504413935 0.521198996127494 0.517159904582207 0.513471147772778 0.51276576406923 0.513337652300387 0.504889561546153 0.502193994763657 0.50977604568954 0.501963250222169 0.506551948118333 0.513847876705577 0.514122670137126 0.51755812371485 0.524366012842608 0.525547036798769 0.536867328469501 0.532546479209617 0.541707317008884 0.538531052144427 0.539239189223865 0.548247408159913 0.541713892670945 0.546207173248621 0.539751305229463 0.531896810452697 0.519879051786732 0.505104244777871 0.490961356292915 0.470639835828061 0.455173427119332 0.43752806786448 0.422992247759841 0.412803633697726 0.400507433524467 0.391077300174937 0.383073125572111 0.380702793243086 0.381600988868581 0.380585681776946 0.379151723500836 0.377606337940957 0.375009868698354 0.381638591749636 0.389859093931464 0.404223874598251 0.425732400483438 0.458143627455998 0.497529863656302 0.543177012087846 0.559389924703325 0.572577841744973 0.580044212276343 0.578837635156183 0.570537370998902 0.577939983784088 0.578794802691658 0.566225302842418 0.561220417761008 0.546636726501815 0.525104733435887 0.501096704741656 0.494300438049391 0.47250959107329 0.466677511990234 0.480101839142293 0.503525716038413 0.518250184886023 0.531844408071073 0.540765186068999 0.537331646306943 0.524523153684891 0.486830899266107 0.432619685242584 0.473280201708959 0.426070956291656 0.438309509467238 0.406233000275853 0.406337000719716 0.397163832662239 0.510885385585081 0.401350051375539 0.403922183022214 0.404422866899208 0.55174655282528 0.578897395533937 0.535694240244236 0.687790695891085 0.618267429932086 0.786908352256095 0.567630704541461 0.362479904794476 0.287825059768325 0.353192017406453 0.33920038188276 0.259742320347845 0.29477224937218 0.341105188630524 0.394607455972744 0.437646955936205 0.430212828687239 0.336514605185284 0.278727311791879 0.252445205748798 -9999 -9999 0.258196654096588 -9999 -9999 0.257903304128118 0.281799234863875 0.365703579309794 0.428720813729116 0.583575663105158 0.63287008961992 0.579909042738965 0.586341334261732 0.564847748391495 0.571680328169012 0.549409893759137 0.530416389384321 0.60847203125836 0.62627342067555 0.570758799661996 0.625857739843001 0.705121472524006 0.679828860104469 0.631715006633421 0.489516345352889 0.452483462766343 0.436299076990226 0.444431453373412 0.441630986402161 0.42777474056319 0.423520879891828 -9999 -9999 -9999 -9999 -9999 -9999 -9999 -9999 -9999 -9999 -9999 -9999 -9999 -9999 -9999 -9999 -9999 -9999 -9999 -9999 -9999 -9999 -9999 -9999 -9999 -9999 -9999 -9999 -9999 -9999 -9999 -9999 -9999 -9999 -9999 -9999 -9999 -9999 -9999 -9999 -9999 -9999 -9999 -9999 -9999 -9999 -9999 -9999 -9999 -9999 -9999 -9999 -9999 -9999 -9999 -9999 -9999 -9999 -9999 -9999 -9999 -9999 -9999 -9999 -9999 -9999 -9999 -9999 -9999 -9999 -9999 -9999 -9999 -9999 -9999 -9999 -9999 -9999 -9999 -9999 -9999 -9999 -9999 -9999 -9999 -9999 -9999 -9999 -9999 -9999 -9999 -9999 -9999 -9999 -9999 -9999 -9999
-9999 -9999 -9999 -9999 -9999 -9999 -9999 -9999 -9999 -9999 -9999 -9999 -9999 -9999 -9999 -9999 -9999 -9999 -9999 -9999 -9999 -9999 -9999 -9999 -9999 -9999 -9999 -9999 -9999 -9999 -9999 -9999 -9999 -9999 -9999 -9999 -9999 -9999 -9999 -9999 -9999 -9999 -9999 -9999 -9999 -9999 -9999 -9999 -9999 -9999 -9999 -9999 0.742901150238407 0.73948567156186 0.774815941549661 0.724489954752272 0.695893665612821 0.679001482028512 0.666016775895812 0.66511578641038 0.673844341418554 0.687222760278941 0.684938428139876 0.667755338615526 0.669014199601549 0.670245654184642 0.598457959442674 0.623693291469367 0.640789269883621 0.620683041593652 0.603242239082299 0.56535434651542 0.525876417742571 0.509188730611763 0.504990706727589 0.50812715887979 0.522602180062437 0.526653155811346 0.541166888708868 0.520135329978214 0.532687808998907 0.509701931260301 0.51347915408719 0.519941958696317 0.544989606654307 0.52279095607256 0.59342770882323 0.578694044069218 0.56081721709543 0.571547176985927 0.561751392278059 0.565625651172663 0.541354328048021 0.537671774743285 0.532719967933078 0.561212167349173 0.560207992468797 0.555281459110669 0.558798185137076 0.549671827743843 0.548989042861514 0.551605385885512 0.556328322140106 0.562861744761916 0.552854820287343 0.554105290897095 0.559826538331229 0.565189771497569 0.582451267779769 0.585419248310386 0.589729468890201 0.575333679262466 0.559128210440865 0.534277141034345 0.518627897414128 0.497289937614342 0.504470469217392 0.549666058287016 0.581071273053158 0.578647610536083 0.581429539127602 0.553869459616527 0.516399841687337 0.479630335772167 0.470433054782274 0.46983270162842 0.471916705811088 0.493942202217445 0.511420017596014 0.471222036053752 0.440906047536504 0.431032277954461 0.41866270159137 0.407754208920521 0.399113376885316 0.407894471735739 0.409880286056202 0.423834170226308 0.435489964059584 0.438960367699966 0.444954167081134 0.454978531980488 0.465404974786663 0.446335846748506 0.440929921223034 0.438791889433237 0.435016232312355 0.43579354220228 0.440164131945052 0.443354828635166 0.436006365291144 0.43796008408631 0.428462752868599 0.441723310382071 0.436293690307562 0.429699985060198 0.420647755370851 0.415074337912074 0.405028786199402 0.398141240028007 0.381510025786459 0.389576466232276 0.388608646462705 0.388754385974509 0.392320489769638 0.376964748764766 0.352089056205698 0.362961197929008 0.365819533607124 0.355200226357331 0.346113261851832 0.353340081411335 0.358471828788387 0.361028304429118 0.359528939243861 0.366631984932893 0.371645530382622 0.363504133689446 0.372213650853604 0.37791335968239 0.376795331265555 0.375552888052413 0.381494538442081 0.393219471672531 0.39709062882329 0.414141851481218 0.426451049052614 0.440269427299326 0.454619242452852 0.464024446795383 0.472002403025075 0.469287441049775 0.476762511888784 0.459469688582535 0.443015090251294 0.432439407772178 0.445489227466953 0.455252831850936 0.432283935180315 0.421315532587048 0.425685172117014 0.443577858968289 0.457253126416639 0.42520094990269 0.388626564786044 0.362361122849664 0.353890920518202 0.360372762787731 0.381895225765243 0.399972534610285 0.416860377057136 0.431143305501125 0.450406891370668 0.459214309377271 0.468477781270176 0.471475096291155 0.466366387955756 0.46679617351214 0.454476936524859 0.439096205341288 0.425484989933488 0.41774991533721 0.400301252692113 0.392335879264107 0.376917971684568 0.377771394108047 0.375982079051302 0.373871774347494 0.377435421533984 0.383392449201248 0.384539511834134 0.380470967101381 0.39304997320995 0.383147771097037 0.389786920395885 0.391802188053206 0.391929019954862 0.391629919216356 0.396143752001084 0.400946914795034 0.401641644414585 0.40351904323199 0.418601192246524 0.397449663096528 0.382516538080332 0.364628787952874 0.352778517309261 0.346453158381015 0.346386029246395 0.347004015126063 0.353313934572082 0.361922078370811 0.365560676795073 0.367987497533786 0.374615267494644 0.374571856832516 0.377763412217306 0.381798836420929 0.385218608502301 0.387518888165904 0.391807440430118 0.404980235186758 0.405874475188906 0.39760230721224 0.388256966681527 0.378519926154369 0.369854602811654 0.367761325211081 0.368103954369983 0.37127382923137 0.37735819703931 0.386702731746474 0.397647556073529 0.408589646844768 0.424022804781532 0.440263393989436 0.472201578910945 0.477249431086514 0.491160597704483 0.493595251909453 0.49723679815184 0.494388517861672 0.480464684807745 0.471344514767021 0.453005681647789 0.451980906931398 0.454918209766168 0.469006172764269 0.450862996954995 0.454927417492927 0.463630722424627 0.461124986507266 0.450544640250981 0.440636600117227 0.41962550075696 0.421063869521264 0.431533903093137 0.435628967850308 0.442274709884148 0.449594953806101 0.521659919379441 0.605132253734737 0.588307218096462 0.569347286073992 0.546375819829411 0.536130184875289 0.525906880867508 0.522265369439421 0.528771984514393 0.519797315854252 0.518651886306544 0.522381408210999 0.524521878513533 0.519113623915024 0.522998892365974 0.524235776001909 0.52392922880492 0.52846283037526 0.531214241355026 0.541798252355592 0.54145486623418 0.536658405076448 0.543537790503958 0.54027409715484 0.54825835460507 0.541807274455718 0.552114237681617 0.543020737952389 0.53706751976452 0.522635791251547 0.505516582438961 0.487602081338544 0.465010317464063 0.456003846666882 0.446468528058115 0.430370719687578 0.41488577025522 0.407031541423467 0.402056024240269 0.396835384819727 0.389305369023312 0.38899411386756 0.388725948498831 0.392671628817162 0.398669419132993 0.396549853420386 0.40243670253394 0.407934404749731 0.416886414204928 0.439366647418684 0.468213810563923 0.511036011722351 0.546735922637914 0.575751759191232 0.59176576517232 0.591321061997222 0.588906320258368 0.587057821957952 0.585242761150464 0.580170097919931 0.570936194179061 0.556442159972637 0.538492475938639 0.521908708955628 0.507851455791238 0.491421987436784 0.473603888999594 0.474524529045962 0.490618432863554 0.515534260987098 0.533594174253732 0.539444852336783 0.54317705450986 0.525411740788497 0.523841068473739 0.481117430970403 0.494068290590837 0.651764762829875 0.424710083330647 0.425110574439959 0.409110123725922 0.420047615583538 0.687270140387041 0.6812191207379 0.427545712946952 0.445654997743726 0.436088468093434 0.438612652388255 0.503525486050957 0.588596626850751 0.675004779111832 0.59233047752546 0.770960254302956 0.599767664793901 0.455585675470289 0.304196787719733 0.301790984612478 0.293732163962068 0.261070886191472 0.294347969710985 0.290075310600214 0.346954324669339 0.477402823865687 0.527365620673308 0.338728559437876 0.296705115424006 0.253058207503814 0.249316657023233 -9999 -9999 -9999 -9999 0.258480536125024 0.287745607522265 0.341054795145574 0.405227494259651 0.600476881524307 0.66825180373092 0.57700253087993 0.511978930838064 0.471004620566009 0.460284729871542 0.509975035314689 0.535064931568399 0.48057901945045 0.47299760631551 0.467576311414063 0.483530109057619 0.521581491643149 0.444174254995601 0.43035947060879 0.434748221358065 0.426338249565216 0.423140701109163 0.419485463095 -9999 -9999 -9999 -9999 -9999 -9999 -9999 -9999 -9999 -9999 -9999 -9999 -9999 -9999 -9999 -9999 -9999 -9999 -9999 -9999 -9999 -9999 -9999 -9999 -9999 -9999 -9999 -9999 -9999 -9999 -9999 -9999 -9999 -9999 -9999 -9999 -9999 -9999 -9999 -9999 -9999 -9999 -9999 -9999 -9999 -9999 -9999 -9999 -9999 -9999 -9999 -9999 -9999 -9999 -9999 -9999 -9999 -9999 -9999 -9999 -9999 -9999 -9999 -9999 -9999 -9999 -9999 -9999 -9999 -9999 -9999 -9999 -9999 -9999 -9999 -9999 -9999 -9999 -9999 -9999 -9999 -9999 -9999 -9999 -9999 -9999 -9999 -9999 -9999 -9999 -9999 -9999 -9999 -9999 -9999 -9999 -9999 -9999 -9999 -9999
-9999 -9999 -9999 -9999 -9999 -9999 -9999 -9999 -9999 -9999 -9999 -9999 -9999 -9999 -9999 -9999 -9999 -9999 -9999 -9999 -9999 -9999 -9999 -9999 -9999 -9999 -9999 -9999 -9999 -9999 -9999 -9999 -9999 -9999 -9999 -9999 -9999 -9999 -9999 -9999 -9999 -9999 -9999 -9999 -9999 -9999 -9999 -9999 -9999 -9999 -9999 -9999 0.745411273113152 0.763439554915326 0.767640557487255 0.748347665101325 0.72321630604783 0.716725073421089 0.710062521692639 0.698278080288085 0.700146640897162 0.690585778619353 0.693205409770614 0.683618752728013 0.660844286656527 0.661407330648619 0.590473283684483 0.635996642688647 0.634893802852402 0.625769071448312 0.615297246496572 0.557323352584176 0.523983113016176 0.511736548366502 0.51268966075004 0.518368221853045 0.539565301109032 0.535026750913691 0.531799565506083 0.541786957272317 0.562607194818453 0.524046096939688 0.517638339954493 0.516703208208588 0.534510498294804 0.585380627600442 0.54417441874971 0.592505819048192 0.559534359432471 0.569841091635397 0.567877727682983 0.563501011796406 0.563288403566214 0.565610525441766 0.565372791668337 0.555169352342705 0.552134437700694 0.55274762386658 0.549308030141153 0.551618498796453 0.538937152454839 0.554610602954985 0.54317586948324 0.544262270325348 0.555604522588648 0.546201499540055 0.564383540872146 0.566306184094591 0.581913595166745 0.595479449876912 0.590111181083088 0.57673004137581 0.556897934835694 0.537493970849886 0.524419058265529 0.510601224850397 0.50224117483008 0.532896742729109 0.563713109730555 0.566915093365618 0.572028939167804 0.544584690826608 0.52304342366988 0.49411333129415 0.477666403562318 0.488613875461215 0.497408417903331 0.535037977486771 0.524390495354229 0.465542436290611 0.44718926123598 0.43433005876945 0.423267519736425 0.412678472981451 0.412827722035321 0.42104055582931 0.434432645442002 0.452796221853693 0.465059567301387 0.479086961327694 0.473661803757092 0.479114422827603 0.474819149416393 0.468721188474478 0.45359975345218 0.452129696306656 0.44031959741761 0.447831822511363 0.446831649227398 0.452902092044694 0.454630126140523 0.454160287045153 0.452446076830256 0.445727540137811 0.446621183391414 0.434325479343503 0.431691885128419 0.427938460010323 0.417482765355527 0.405993050726751 0.4192347796095 0.410514117010603 0.399621246104158 0.395443355453831 0.393737920971882 0.396715341564068 0.374450489403835 0.36500587905831 0.373067885352732 0.365773789184781 0.347171185247128 0.361999141374746 0.362805721237198 0.367717129472139 0.364754180188934 0.371285676457969 0.373871471786354 0.368459939204325 0.3842759650936 0.386984304411021 0.387610076528259 0.396455787307996 0.398227214168726 0.414314685079516 0.413883849957968 0.423726513924661 0.430515429911864 0.449557032779036 0.468346392844243 0.475123197754395 0.470481724389513 0.481357007721036 0.476215074625474 0.475972505223877 0.47033434885601 0.46593248073133 0.450003970452981 0.413814167365593 0.39330930445286 0.396405077802357 0.390798239044186 0.415674990482333 0.445174083082767 0.441494983666088 0.393146563346586 0.360839193994517 0.345695329573095 0.357254466185536 0.376574954886903 0.397346591343667 0.418661629603744 0.430672436600208 0.449279988613165 0.46408844627704 0.453703972828942 0.445541267428083 0.439809656746872 0.452313606612425 0.462135460058496 0.463825824507983 0.450485039390784 0.430302880456165 0.419628682947575 0.408980551660222 0.396476559040358 0.390987338009905 0.390500952976351 0.39109919053376 0.393433715421018 0.397173686448139 0.40144302474763 0.407746776507946 0.401228771256529 0.403110819947547 0.410579996589225 0.411102940555308 0.414433543821463 0.413694640728999 0.412052979916343 0.413728565033291 0.418415679470763 0.425760558502222 0.431891324075715 0.41350691422516 0.392345589510276 0.376571032009491 0.35709040430009 0.348122829800267 0.348156906135102 0.355459062518316 0.357136353099947 0.365499985644765 0.371193318224103 0.380003872169253 0.383189435387242 0.379759307246335 0.383759259000361 0.391323318704236 0.386038667241786 0.39357208511645 0.404706059302149 0.414360799944528 0.421125013548896 0.41468097315163 0.398576455905676 0.385704700108941 0.378437415334347 0.377085101009455 0.380036971669953 0.383712925519791 0.390732263676029 0.400753456762268 0.418257447553506 0.423270232813323 0.44045746654238 0.459864564776686 0.471776152838798 0.477047132296692 0.477753333315592 0.485710090231094 0.483331721135709 0.489669124463952 0.467442019732777 0.461326457988396 0.453191341334504 0.456532208567315 0.449093293004623 0.440196964976246 0.427703744043082 0.439720905226147 0.456073544562166 0.454844655573545 0.433733130393344 0.416094943003263 0.405265816516295 0.40860158617708 0.412461115361752 0.416954827962782 0.423148866780072 0.435486443186161 0.485157103199663 0.565053265332412 0.633581128809217 0.59399473102377 0.574993541453369 0.566110449515859 0.554399300217314 0.541971952393582 0.537504426599892 0.54045319248343 0.535414522777653 0.536152725373542 0.53073903579305 0.535930762567035 0.540977538714599 0.539557607453212 0.530554466332318 0.543827195354392 0.537481074368084 0.540175775129132 0.543885362713042 0.546750575639099 0.554154057221236 0.558274065217013 0.558733656208024 0.566058153821778 0.565215427547482 0.55170301433326 0.545590553734935 0.536138860789548 0.517393213433037 0.496657701384827 0.480816925658428 0.457834729404903 0.446198846451587 0.440464533441307 0.426461786511072 0.414650870562414 0.405828532833467 0.401957240020549 0.401249541251496 0.402546738761048 0.408129867639173 0.411025832816223 0.415147916849503 0.420172864222411 0.423293240462459 0.424049890819314 0.433180906083381 0.452309382366404 0.480834561545751 0.513593560768018 0.543506129389559 0.57009798589436 0.602238287526036 0.602049906855179 0.60271366168744 0.59818209601106 0.590683636298917 0.579121551933296 0.559237842963887 0.546861292929646 0.532878379229761 0.525951931864596 0.509822146181722 0.501746129890903 0.494270591999046 0.498330272309794 0.523742261574953 0.53940246808627 0.539391536969514 0.542399157919215 0.551389078790886 0.54182088471408 0.530427659057454 0.508570248278814 0.476648711715495 0.480401785322795 0.440338578114027 0.454648832181956 0.600855459151721 0.715359070738186 0.45943155125877 0.450092000204577 0.493608428651457 0.488824989427302 0.444985201236171 0.451339027282961 0.560390291405501 0.614970436963295 0.594779825198022 0.631492399315391 0.758320453468945 0.61225218419023 0.486997515702407 0.331506910836285 0.296834389930914 0.264679417049002 0.260407561987663 0.339941225140927 0.270392737587381 0.319793440269002 0.49694082845429 0.462211356526313 0.327621556639376 0.302654365112678 0.254458291056878 0.241157864070228 0.248463289304848 -9999 -9999 -9999 0.26727370432119 0.274634792591305 0.323468453230957 0.394910633834768 0.539742941248466 0.650601771878503 0.605751451134663 0.560925205382801 0.427921767729165 0.409935656187103 0.425621609602921 0.423524916174997 0.406192260734683 0.427440319954639 0.420034200338101 -9999 -9999 -9999 -9999 -9999 -9999 -9999 -9999 -9999 -9999 -9999 -9999 -9999 -9999 -9999 -9999 -9999 -9999 -9999 -9999 -9999 -9999 -9999 -9999 -9999 -9999 -9999 -9999 -9999 -9999 -9999 -9999 -9999 -9999 -9999 -9999 -9999 -9999 -9999 -9999 -9999 -9999 -9999 -9999 -9999 -9999 -9999 -9999 -9999 -9999 -9999 -9999 -9999 -9999 -9999 -9999 -9999 -9999 -9999 -9999 -9999 -9999 -9999 -9999 -9999 -9999 -9999 -9999 -9999 -9999 -9999 -9999 -9999 -9999 -9999 -9999 -9999 -9999 -9999 -9999 -9999 -9999 -9999 -9999 -9999 -9999 -9999 -9999 -9999 -9999 -9999 -9999 -9999 -9999 -9999 -9999 -9999 -9999 -9999 -9999 -9999 -9999 -9999 -9999 -9999 -9999 -9999 -9999
-9999 -9999 -9999 -9999 -9999 -9999 -9999 -9999 -9999 -9999 -9999 -9999 -9999 -9999 -9999 -9999 -9999 -9999 -9999 -9999 -9999 -9999 -9999 -9999 -9999 -9999 -9999 -9999 -9999 -9999 -9999 -9999 -9999 -9999 -9999 -9999 -9999 -9999 -9999 -9999 -9999 -9999 -9999 -9999 -9999 -9999 -9999 -9999 -9999 -9999 -9999 -9999 0.760634307267312 0.765210623182165 0.756028002736351 0.750398735021473 0.736138923363325 0.735109182784896 0.731028391242364 0.716779604244912 0.711711804650415 0.710052471076089 0.711021444825824 0.660513457648232 0.603221754642786 0.652787744348869 0.6229436036537 0.623611179141294 0.64793548736819 0.622879945182454 0.618681677307726 0.566930733997733 0.544375905722186 0.517214288610933 0.524888398462481 0.523138281886524 0.534895525701737 0.540940701305301 0.53391392233464 0.555098944868939 0.552791393178903 0.550405826269595 0.530569720703214 0.534493581681736 0.521630906043941 0.554828369087664 0.530449690663986 0.571845307612677 0.580623316650466 0.548300173748646 0.554082084367379 0.567681254779821 0.55347869545827 0.558378378256344 0.559959006089303 0.540178561396417 0.543317571142243 0.547774156604582 0.551810723901131 0.531103179458665 0.529436375027663 0.551423537898125 0.553212186442248 0.538483048543782 0.538729039957642 0.554943562982367 0.568047334945134 0.583130032596972 0.584961483530156 0.582327105150094 0.586015284523953 0.586761178890351 0.569020815658967 0.548028450366261 0.532604839253615 0.51373159071338 0.519040460206224 0.538924606802434 0.554886300302038 0.558308205978831 0.566809361196427 0.549536395454698 0.536699208206676 0.514114294964602 0.504137632285063 0.502962078150931 0.517642130035959 0.527966070864518 0.497401676357334 0.467193205594067 0.453423750161083 0.438750422097853 0.431987922312421 0.427189631310486 0.434685421836607 0.446881336324449 0.456477348068297 0.487069099391785 0.505532476641999 0.52514197216274 0.506564272267957 0.495488691543219 0.47851093443991 0.469014249918158 0.473773029996994 0.453269014879419 0.454405396953209 0.460674635681209 0.464763594193704 0.470874648005491 0.47260905967953 0.482874188481352 0.476995065659774 0.468745754255133 0.461458890467061 0.466855929741379 0.456458912581561 0.454648183299376 0.435654499445309 0.432573438084021 0.424060869396682 0.41186756313263 0.406654935796766 0.396858434495651 0.398848249556332 0.393855421688138 0.388267167406894 0.372375051862649 0.381403153710029 0.371806876098376 0.358245058001143 0.365150135826857 0.366541049076308 0.370923727701827 0.372935372067897 0.383591148988938 0.377474622606823 0.387002435592933 0.391328779975236 0.404734233583025 0.407767523457595 0.4015863837968 0.416735253976384 0.42870069496893 0.428711745351034 0.441692110458589 0.444210746105122 0.466655678642128 0.461673378067164 0.461327286063021 0.448757618456949 0.464898207385129 0.457891739607264 0.448364437900372 0.439184513691184 0.430915612858438 0.422553400198123 0.38848445104071 0.365741449532464 0.366395033845865 0.370652521312426 0.390393409453532 0.417641770953972 0.464165532069222 0.409258921333744 0.365452121282795 0.342128967374709 0.348266726190294 0.370754680745806 0.397442202258924 0.420065142366175 0.443830818224329 0.459243697822834 0.444581027574322 0.432271731986323 0.420231806270937 0.419152004097443 0.422884922842039 0.4313609667662 0.437598026814398 0.453430056535319 0.458981950779442 0.436954024766495 0.42725737462341 0.417950408682497 0.408361503936327 0.405342774022063 0.413728666716442 0.416901447134363 0.417494940389477 0.420640738327672 0.418393049344231 0.431194256128124 0.428395627373232 0.42931359446764 0.430755542567434 0.437151187086431 0.4362490163672 0.440149111330181 0.434078927509332 0.441328056068966 0.441790497004255 0.4467336764499 0.430090918632307 0.411447107386651 0.390046309333083 0.361732937336093 0.348228861171697 0.348497837635642 0.357041380336328 0.369717953960057 0.374489605039585 0.38358966103558 0.385626036945428 0.390707324836072 0.394802222626114 0.397572152248862 0.398391164054129 0.396477058262098 0.400629439394091 0.407966810011776 0.418721084476558 0.421019878806794 0.413689493937778 0.40416758509654 0.388860021788063 0.388980595472165 0.391877125701735 0.393368110897092 0.405045236787861 0.41045987745599 0.423871810111322 0.445319441039546 0.457653028194514 0.465552191823123 0.482177766921731 0.464719255801584 0.473046002198749 0.462928764339352 0.474983471958911 0.482220759829612 0.485030248072308 0.472687272215312 0.456174200505445 0.461568752905379 0.454726650647462 0.434895869669053 0.426059412659684 0.425667195609674 0.448768344792024 0.46121719651615 0.454504241648065 0.417838920422422 0.39916443107862 0.404881901736391 0.403819979798781 0.408156308184223 0.408454181920832 0.431343573744128 0.465713638696332 0.466256604032195 0.571330999654106 0.627148887748185 0.624809224268729 0.605051478314353 0.600610694335192 0.577340375266061 0.562505124934403 0.558951673940067 0.555303896872111 0.549793398674455 0.547084676964143 0.545527697570893 0.5445155223509 0.545998426992595 0.54686793415442 0.552670426898569 0.555453064645653 0.550624829225964 0.550499152012773 0.55624068464644 0.560742439869601 0.560409248600306 0.567058697934411 0.570402926349402 0.57461397564362 0.574700522590797 0.560483486900696 0.550903686890147 0.54242249086057 0.5234201011286 0.507570028533647 0.490179417802487 0.468075482438013 0.458161470773289 0.450249632027522 0.431353518078428 0.426959628209937 0.416577414516949 0.412677470942518 0.412162888255811 0.417834196391433 0.421228450104783 0.432912266019367 0.436383515598259 0.441514255158448 0.443551976563493 0.443904210601534 0.451724664703923 0.459363857813461 0.485381704778749 0.519435320786822 0.548849942615588 0.586648432575372 0.616803131267694 0.617260429357075 0.608586802202524 0.597384950982675 0.581389310862604 0.570885108802351 0.561669375658742 0.553021419745241 0.539656001271459 0.525617466711128 0.523534369258642 0.517843923505856 0.520497762636709 0.530509116264452 0.554913720609298 0.570720807856669 0.575396271080018 0.550205260545635 0.524193483635724 0.5321097337575 0.52254821340446 0.496275410336549 0.480307914128691 0.478580016416106 0.449234287516387 0.629273702174394 0.691500489855649 0.704777040238241 0.70878865716768 0.708140702821435 0.440926590727339 0.482567118349011 0.51214878975856 0.508881495103556 0.50151307796092 0.632352793668265 0.66328710021526 0.619339586694454 0.744092129266732 0.626930379114383 0.558120668394372 0.389750684465553 0.365554824131021 0.319811465584698 0.320428821089354 0.290666587692761 0.262266662798537 0.262886957023799 0.373233010241696 0.325091408745401 0.321944987478554 0.354905991035001 0.308673527883012 0.297472203196286 0.25480494498244 0.24146591522784 0.245469948945861 -9999 0.269953507711229 0.275219742224338 0.318748558732522 0.386980245194351 0.433272414455098 0.503075151286125 0.45739380121956 0.402493492260898 0.382243398496159 0.355374807878412 0.348726064885702 0.35339683754494 0.385763357244558 0.408343561394071 -9999 -9999 -9999 -9999 -9999 -9999 -9999 -9999 -9999 -9999 -9999 -9999 -9999 -9999 -9999 -9999 -9999 -9999 -9999 -9999 -9999 -9999 -9999 -9999 -9999 -9999 -9999 -9999 -9999 -9999 -9999 -9999 -9999 -9999 -9999 -9999 -9999 -9999 -9999 -9999 -9999 -9999 -9999 -9999 -9999 -9999 -9999 -9999 -9999 -9999 -9999 -9999 -9999 -9999 -9999 -9999 -9999 -9999 -9999 -9999 -9999 -9999 -9999 -9999 -9999 -9999 -9999 -9999 -9999 -9999 -9999 -9999 -9999 -9999 -9999 -9999 -9999 -9999 -9999 -9999 -9999 -9999 -9999 -9999 -9999 -9999 -9999 -9999 -9999 -9999 -9999 -9999 -9999 -9999 -9999 -9999 -9999 -9999 -9999 -9999 -9999 -9999 -9999 -9999 -9999 -9999 -9999 -9999 -9999
-9999 -9999 -9999 -9999 -9999 -9999 -9999 -9999 -9999 -9999 -9999 -9999 -9999 -9999 -9999 -9999 -9999 -9999 -9999 -9999 -9999 -9999 -9999 -9999 -9999 -9999 -9999 -9999 -9999 -9999 -9999 -9999 -9999 -9999 -9999 -9999 -9999 -9999 -9999 -9999 -9999 -9999 -9999 -9999 -9999 -9999 -9999 -9999 -9999 -9999 -9999 -9999 0.737784288188601 0.753818842737426 0.728684122903856 0.699470601649769 0.722181830165509 0.740800011231079 0.731090776757716 0.733152948569415 0.726647753208697 0.715595399765346 0.732558543518747 0.718515073946684 0.670680609796532 0.668994241294012 0.632218169825507 0.637818200052371 0.628837105920786 0.622588209524382 0.621379002278477 0.595148253683624 0.562024715520566 0.543834169818612 0.532088746029456 0.544487664657793 0.552174608693762 0.561384045387029 0.563961171196744 0.559955674412919 0.55136472197001 0.559931314340205 0.557583728561077 0.553155922911507 0.528646023783315 0.547476088850729 0.507839774015631 0.535949379499254 0.540258679538027 0.551273795708079 0.55067438528295 0.567759172119316 0.557043474164426 0.552219656309188 0.540928226698254 0.552697685397055 0.538737050035184 0.542779160744747 0.548508282457252 0.534835381964927 0.546853230002415 0.562793548996789 0.54808446602499 0.539024306411743 0.538410247254987 0.556049802054023 0.569114896777623 0.578894778356358 0.580597105169025 0.572001120456449 0.568078982112642 0.575513195050504 0.573819941425523 0.56984676484982 0.54791023401347 0.545536295087346 0.555284814338264 0.56063286202237 0.569611396108532 0.55973237692422 0.559188139286033 0.554748384908219 0.556326553593084 0.541452701629041 0.519756783105197 0.540939627782306 0.565960271245398 0.554058620816732 0.499162097146219 0.481317427227002 0.457449839188857 0.447291822358775 0.441989690714604 0.44387336731889 0.456338680219102 0.466777426364396 0.475893886258262 0.501611745311818 0.537986128761004 0.549861986197508 0.536402043235786 0.534504890982458 0.513987024214187 0.493331249674778 0.474849988678099 0.467995171627332 0.473229072459485 0.473066676131857 0.486498233200082 0.487740090557426 0.490076779072945 0.506167304092476 0.499284375874174 0.49549401380979 0.488591202690194 0.474622394618833 0.462800737037615 0.458549887179611 0.457668762360412 0.454311197435139 0.441377150809901 0.430620929245591 0.422718239115129 0.418237464157786 0.408817081344509 0.402517778515457 0.391359186366322 0.377072210383629 0.394126668754617 0.380426128356579 0.35893824189824 0.365797807900747 0.372165899429594 0.373075231675982 0.376342706917304 0.386907402203285 0.384264866640838 0.404648263193945 0.408473819426971 0.412608259887378 0.415726511559215 0.418580201393061 0.443440772195327 0.456482621142793 0.455460675903524 0.443722590101057 0.441961381285702 0.453854269906422 0.447424163502854 0.449643194686919 0.441220232965319 0.440464526667058 0.434676586773163 0.425686973766554 0.415765833893263 0.399155863449016 0.389946231986373 0.374995968746978 0.356119863003865 0.357500813276975 0.363723010228982 0.379292246746648 0.408105709101054 0.446588372558465 0.420277734079376 0.368913203869233 0.343575461988109 0.348929721469116 0.372162477170226 0.405492616635262 0.436342029679536 0.456360760978568 0.452866230579356 0.429712409628965 0.413949593612514 0.399178491713051 0.389521841115375 0.399469651361206 0.403494798002544 0.412150198095358 0.418534612044868 0.433383337279462 0.447849079856852 0.457058399288482 0.447228424529909 0.441905908236105 0.434979301347523 0.440987792000412 0.444448808105848 0.445591381839579 0.446083613071117 0.442295188602996 0.4520127654411 0.452091339949477 0.454790984934568 0.451666071384953 0.458731713139516 0.467413810951235 0.462738980154974 0.463024542075912 0.471512283675914 0.469988968389344 0.473854332463207 0.450172704699056 0.428090751980892 0.406206190303125 0.376717871101033 0.36280398074643 0.361892290065909 0.368754658230785 0.377573872463835 0.379605620372725 0.394034201604335 0.397897142143317 0.405661488987828 0.406591665461619 0.406548764588995 0.404824870962843 0.401788737981495 0.406126020807372 0.406858914818912 0.418430247218784 0.418160897747038 0.412476149447068 0.404117285525382 0.399345972556951 0.403556502663229 0.403230756289301 0.412119721649258 0.429615760024914 0.435798586326024 0.449573503611944 0.470189876830746 0.446868562732586 0.457331317387132 0.447112509286097 0.455129358490004 0.463092807703705 0.4679130712782 0.468874467284798 0.480842600338943 0.482371780965084 0.473261139028804 0.455399960758612 0.452639300183764 0.430756691005818 0.417744859256076 0.424824819704109 0.434047725412619 0.452738498605029 0.455073150278784 0.448315158002514 0.425947262911608 0.407025053547948 0.403241445745515 0.40414287490447 0.403284439382146 0.398525950019708 0.447304409250021 0.458714202582479 0.47648363034825 0.571067463197756 0.627351750610781 0.651365539945546 0.644730882078774 0.632723483084569 0.599531525812425 0.585857882091943 0.578601321306337 0.571751348235049 0.560714709942137 0.556986599785656 0.56011394608173 0.562490045199774 0.55598360173294 0.560701311060314 0.560335692643124 0.565497335665402 0.566142648120359 0.565742439905514 0.578758014317806 0.567489634226119 0.578593609529792 0.577662570477865 0.580765027240229 0.580854476284095 0.576818969449158 0.568058036716008 0.566999224585333 0.550805008162623 0.544335855202861 0.52794637705833 0.502802082766172 0.484648655007664 0.465181442976536 0.449342437180426 0.442541374496727 0.441779864374019 0.433935325395788 0.42923037083864 0.426232603586507 0.429303129502369 0.434946451982747 0.444713535315608 0.456958131777574 0.45852509495216 0.462122940579606 0.469893829012811 0.474471048385492 0.483859168815351 0.507284172899304 0.547162331501038 0.578427899959878 0.617348757879432 0.610090607658809 0.604398839490513 0.594799685400839 0.581600962203427 0.568871188206796 0.563515449999174 0.553121224768068 0.550713398456876 0.546773996997468 0.537741673783409 0.535057250454566 0.524797576661968 0.538158483908136 0.550480404799888 0.57259377230769 0.591003584682871 0.591630038020802 0.57415538829272 0.551301003610775 0.518339872044161 0.514180791152664 0.481141996786533 0.467112978641615 0.468525603106171 0.516267103559421 0.697504121417063 0.647048659187121 0.578074644466357 0.673339558433808 0.476954295810102 0.467234470360117 0.4644152345599 0.487792192442618 0.525791844992997 0.533446550876729 0.680447005794315 0.673203720928015 0.705456148109585 0.716186834449059 0.665463598597937 0.459284260955732 0.423623792070103 0.503716463734841 0.346255574582246 0.2937011958793 0.253695605068914 0.252036127375338 0.249428596904082 0.282213712252765 0.260224987542382 0.311059909796124 0.351394357663581 0.328966058507829 0.325153270040149 0.264223143560212 0.245299582611208 0.258589553073136 0.259844875943891 -9999 0.280716651763731 0.285516621798176 0.338073845238705 0.35470513613537 0.350235616994025 0.341435012560674 0.342228248992451 0.331547270556438 0.310986516167913 0.307278631148475 0.306732401501651 -9999 -9999 -9999 -9999 -9999 -9999 -9999 -9999 -9999 -9999 -9999 -9999 -9999 -9999 -9999 -9999 -9999 -9999 -9999 -9999 -9999 -9999 -9999 -9999 -9999 -9999 -9999 -9999 -9999 -9999 -9999 -9999 -9999 -9999 -9999 -9999 -9999 -9999 -9999 -9999 -9999 -9999 -9999 -9999 -9999 -9999 -9999 -9999 -9999 -9999 -9999 -9999 -9999 -9999 -9999 -9999 -9999 -9999 -9999 -9999 -9999 -9999 -9999 -9999 -9999 -9999 -9999 -9999 -9999 -9999 -9999 -9999 -9999 -9999 -9999 -9999 -9999 -9999 -9999 -9999 -9999 -9999 -9999 -9999 -9999 -9999 -9999 -9999 -9999 -9999 -9999 -9999 -9999 -9999 -9999 -9999 -9999 -9999 -9999 -9999 -9999 -9999 -9999 -9999 -9999 -9999 -9999 -9999 -9999 -9999 -9999
-9999 -9999 -9999 -9999 -9999 -9999 -9999 -9999 -9999 -9999 -9999 -9999 -9999 -9999 -9999 -9999 -9999 -9999 -9999 -9999 -9999 -9999 -9999 -9999 -9999 -9999 -9999 -9999 -9999 -9999 -9999 -9999 -9999 -9999 -9999 -9999 -9999 -9999 -9999 -9999 -9999 -9999 -9999 -9999 -9999 -9999 -9999 -9999 -9999 -9999 -9999 -9999 0.719983656677527 0.730153020348935 0.701193730851254 0.691671882111493 0.721623892760984 0.717540540924699 0.728826532618211 0.731335738512351 0.723717184268604 0.717446878929596 0.712111441707177 0.708884714028008 0.697323016858468 0.678561457867788 0.628515271808777 0.641675062283052 0.605631916343275 0.607161100394168 0.619443504569748 0.608836084759736 0.570784260932524 0.572458068815442 0.550501200834544 0.547263172707428 0.541160781442526 0.538245390792081 0.567209734231884 0.556430711013916 0.562590622990421 0.558496019815448 0.561925144584878 0.555855720895018 0.539396606459342 0.570444163095031 0.503955755510703 0.520272343392133 0.541351844743663 0.54613137669842 0.53285888852666 0.561752762392391 0.557541197145784 0.55641557550237 0.545359528909752 0.55024091681113 0.547432010565855 0.553883439583952 0.55368007051318 0.535609620139595 0.536050797010537 0.545109457662294 0.541934915135762 0.531743519548827 0.52337625581815 0.550863126507685 0.573294046406913 0.59238480086376 0.577835255811952 0.571634586502763 0.575885458900021 0.577151547501607 0.569592526781216 0.566274661043965 0.551646642211595 0.549038894561532 0.572058576159088 0.580185521238259 0.574717074790355 0.571917128229585 0.563927365083695 0.567821100014492 0.564187511744731 0.568372756269045 0.548061399059664 0.551606242109292 0.571528162323379 0.562398823345237 0.512591734281742 0.493970450143604 0.471450279718577 0.463302050035666 0.457445232904953 0.458067891104785 0.474186807942593 0.489707560456894 0.498386077295679 0.513602402592679 0.534331806196432 0.536189686801257 0.530632090522111 0.536381887738868 0.530472257123987 0.507288625949524 0.502742314393442 0.48732632667526 0.477829966207574 0.494241351038862 0.507159258562559 0.504581634895364 0.498608952340981 0.502690296285404 0.496948257234363 0.499332429903574 0.491362128890725 0.488834368191162 0.484300720764714 0.483817291821086 0.483354156221083 0.467823083058189 0.458630586703052 0.459940242129115 0.447402735953329 0.432766695707219 0.424206859243922 0.413886173329251 0.407208790211726 0.391075999523218 0.399209290020977 0.38938172067356 0.365394943898342 0.38040987149031 0.376992079710764 0.378071517348917 0.380546657741714 0.387651156214606 0.405113030653191 0.415129855478755 0.425959656460894 0.42216576161441 0.434077286110367 0.45219068214323 0.453208228555251 0.450110281046057 0.444212998734805 0.447273291846382 0.435347092887979 0.443560823420171 0.434594990148358 0.435981332313441 0.427442717602021 0.423613873762479 0.418557527439109 0.411293326994277 0.404137794916091 0.388648189728656 0.38035463616771 0.370274107483398 0.363415199486846 0.359248791001174 0.364062377674382 0.376435033249342 0.394642159156562 0.437289871597356 0.429589980683917 0.394593431271719 0.369076636669573 0.375106565473175 0.394243761472027 0.418579664424982 0.448647413446704 0.455561455186388 0.429601833021488 0.408854590375626 0.394850502965483 0.375536777486128 0.376881327721196 0.374158231187216 0.381155771564048 0.392014468112587 0.392825713040198 0.406095901927086 0.411219882911215 0.423473739480866 0.431650900016813 0.437955586572452 0.450161289200321 0.451136223372485 0.456362797416718 0.456341971244586 0.460532899997248 0.461861746730253 0.479394285232728 0.476981214760594 0.479443426093593 0.492304069403657 0.487786334249577 0.487624052724718 0.489482268964308 0.492523195563625 0.48990829245172 0.495047077345492 0.492428928724564 0.47322869922665 0.451787746120587 0.428001558798508 0.403109466792846 0.389726447342166 0.389952894955248 0.38790231790548 0.39062990278398 0.400546281051454 0.408424791403989 0.41653027193439 0.42184814856696 0.424763222126547 0.423792246858201 0.419216955284319 0.414278478555863 0.411908106396582 0.415666105043214 0.421916693383822 0.420111232052607 0.411083403250112 0.412305334558182 0.411602644482427 0.422471728497724 0.427032117662786 0.439487254893458 0.446462674755154 0.447212102269894 0.44251791686867 0.424249321315877 0.435366973103332 0.438820904134645 0.440686963282171 0.448268983719001 0.460815028949337 0.467511416214346 0.469041833903802 0.469084855977281 0.470953668716614 0.456047729008357 0.441290341074738 0.450852953829193 0.444222395590899 0.427909301852657 0.424083084017298 0.438906704050363 0.444039399811917 0.442052369529018 0.432309879010685 0.413652478902017 0.401460463973976 0.402912354962191 0.405365714078327 0.400614140315932 0.411323626872592 0.421148168628821 0.439549924807166 0.498391893221854 0.562596066616502 0.606065648870976 0.635959237466652 0.650390034041307 0.655207852858596 0.632122263525119 0.600076665857104 0.589783097320765 0.579020255817443 0.573818952558689 0.573681944533489 0.568616726135396 0.567257967700115 0.561461887575037 0.56158530327181 0.575028588676844 0.567970919243245 0.578811946993031 0.574560194738089 0.581701143504738 0.581591156328685 0.585329884884401 0.588443874074197 0.597166500196939 0.593168656219719 0.588159084815624 0.589429471479738 0.582328057368818 0.568906811665189 0.560566552376695 0.538584239514673 0.520027042640102 0.497364772314111 0.482154897500869 0.470925287911614 0.45258691469929 0.445304639250357 0.440266181951132 0.439731484186726 0.437913266478961 0.445705565608384 0.446084158576784 0.461382590651367 0.468262252408789 0.476333926865404 0.487292343387384 0.489656218655168 0.494916086918077 0.505275325123088 0.541291186230905 0.589390960058289 0.618791619595355 0.612465107496908 0.5964488277431 0.585176409185971 0.579187855240592 0.568425300885089 0.560259563229332 0.55302845738306 0.554132213407502 0.540069904964209 0.544992920073301 0.531995783309245 0.54020574420302 0.533960369392832 0.547500361846556 0.555020598459687 0.574021266019733 0.58370861694552 0.585274607827131 0.577654233778555 0.561117358282081 0.52423440277703 0.51526398670078 0.508608919569602 0.492965101581482 0.594351881286964 0.719762616491725 0.714548947024797 0.535262477297972 0.472375019327622 0.465960208208668 0.472996899449608 0.48012304300032 0.496355455454455 0.506694831178097 0.523176067476073 0.566951911799876 0.664305274662083 0.633635734291305 0.70868804027446 0.680424577385869 0.63588412651878 0.41589571152381 0.43423578490077 0.468499838119111 0.371165949191763 0.323513997001627 0.283975193706451 0.294559663818036 0.299754806158003 0.291685425839536 0.250904465069947 0.323109272504992 0.350200764180181 0.343612969967084 0.31880716869564 0.275358556064942 0.240918722852695 0.257029264935495 0.271191860773511 -9999 0.295262891734451 0.291331885227984 0.280639243305363 0.296713860465922 0.31245779415556 0.304857943598374 0.288936350756578 0.280359002542549 0.281237397598684 0.286167838323889 0.303620515812528 -9999 -9999 -9999 -9999 -9999 -9999 -9999 -9999 -9999 -9999 -9999 -9999 -9999 -9999 -9999 -9999 -9999 -9999 -9999 -9999 -9999 -9999 -9999 -9999 -9999 -9999 -9999 -9999 -9999 -9999 -9999 -9999 -9999 -9999 -9999 -9999 -9999 -9999 -9999 -9999 -9999 -9999 -9999 -9999 -9999 -9999 -9999 -9999 -9999 0.482880419103879 0.573961472619308 0.471918903906481 -9999 0.477146103112814 0.464247431912757 -9999 -9999 -9999 -9999 -9999 -9999 -9999 -9999 -9999 -9999 -9999 -9999 -9999 -9999 -9999 -9999 -9999 -9999 -9999 -9999 -9999 -9999 -9999 -9999 -9999 -9999 -9999 -9999 -9999 -9999 -9999 -9999 -9999 -9999 -9999 -9999 -9999 -9999 -9999 -9999 -9999 -9999 -9999 -9999 -9999 -9999 -9999 -9999 -9999 -9999 -9999 -9999 -9999 -9999 -9999 -9999
-9999 -9999 -9999 -9999 -9999 -9999 -9999 -9999 -9999 -9999 -9999 -9999 -9999 -9999 -9999 -9999 -9999 -9999 -9999 -9999 -9999 -9999 -9999 -9999 -9999 -9999 -9999 -9999 -9999 -9999 -9999 -9999 -9999 -9999 -9999 -9999 -9999 -9999 -9999 -9999 -9999 -9999 -9999 -9999 -9999 -9999 -9999 -9999 -9999 -9999 -9999 -9999 0.696180490623721 0.675152548292104 0.696392606750699 0.709011593094632 0.725271050533551 0.718987167496221 0.736358826914259 0.725895850690352 0.725504670342407 0.718836908254645 0.691278924834882 0.694462681761001 0.676201477462255 0.649932013076603 0.646779165778831 0.616935338057552 0.589295335427279 0.592039690370659 0.600524431937996 0.621389917465454 0.596142140445103 0.576714333051701 0.57579711541559 0.600110851525066 0.57383257984588 0.548648366321587 0.548820303264696 0.532281304641491 0.563959050887439 0.556886145301245 0.554527347890588 0.564813659745497 0.55310138148783 0.568740605028393 0.536650685941682 0.538669823699403 0.52887305461729 0.531684769293602 0.526439374640416 0.553585059005925 0.554570617238634 0.546661706545624 0.539584064718269 0.555697004782763 0.5569371357531 0.551823918552427 0.552427241060548 0.536191638253794 0.534978153557523 0.53631875891958 0.534865395808541 0.532015266474913 0.544729197850322 0.587737553388352 0.593187929094947 0.58650873473829 0.577876847536539 0.566744310015314 0.576274713747702 0.572192982254688 0.563513599617689 0.564294386156088 0.560315056909578 0.560999255703831 0.572882710181477 0.565430405613858 0.569495266128189 0.549623608997869 0.552860815188187 0.566006860723221 0.568965256035337 0.570632914039635 0.570472597787143 0.568997185177305 0.556356474060825 0.564592858963517 0.535305990958476 0.5047693942888 0.483351850194279 0.479960463020168 0.480731219281036 0.478786096042603 0.498735680274922 0.510187256577613 0.51066820974337 0.526910086677534 0.538164765051908 0.537116632806475 0.537679975461267 0.526623500053619 0.525258362166997 0.515256780117117 0.504415527511175 0.502630787579397 0.484061859882277 0.503842902311502 0.495424836068385 0.49415777035128 0.491259854571015 0.495977025321705 0.499552173451266 0.50114936815246 0.502226702834939 0.490386311944104 0.486834541419067 0.482372170101518 0.488051868291579 0.483824409291094 0.473707006753301 0.478395934702061 0.479055741913256 0.466059027423809 0.439019932539197 0.439553994609792 0.445199100453722 0.422754200678397 0.397152002845088 0.396428270252465 0.3786331603475 0.393206643646593 0.390699879494728 0.388716144196235 0.387096092387203 0.412666920745651 0.411451224474853 0.422356867647141 0.426711806027218 0.438513739146081 0.467922364575153 0.447562805738995 0.447717128526354 0.438789997297141 0.438240266694507 0.443453929684075 0.42505817308307 0.428225209689842 0.426979971307607 0.422520916520558 0.419937589052538 0.414704162934959 0.408955070821916 0.399342541403208 0.39239014336583 0.383706528100543 0.372745104863634 0.372626216191387 0.366977550439425 0.36036183418612 0.363027081190613 0.374334766947786 0.386406159702823 0.420480867615409 0.452553730591238 0.426691287764475 0.407175450548207 0.409226746314555 0.415880266489214 0.440933819659766 0.450564559764572 0.431081536864349 0.415670210478853 0.394733821959993 0.382321061803775 0.374627491895636 0.365851643452518 0.367429644979989 0.368438302992923 0.366657872154922 0.37505725861738 0.379389556818387 0.386943056198749 0.393053516247969 0.397852923092826 0.406550655244936 0.417015114860298 0.414828458418346 0.421142277299287 0.422111584273455 0.422914506925694 0.423424086200593 0.437716183477902 0.437516971245823 0.448513144021858 0.459133321997977 0.46062387219328 0.473313011244644 0.470764275552354 0.472180220252298 0.486757314385761 0.513745485616412 0.516777515212211 0.494259923303549 0.476318184718138 0.451025546546107 0.432026618889194 0.419841819793411 0.408268176498196 0.413806170055295 0.412132822961305 0.422763645224894 0.432830531913684 0.438075247282882 0.442479036841713 0.450988606112093 0.445454835893445 0.436018370616122 0.429752897358434 0.424791028822937 0.425153276848441 0.433121343549778 0.429263391240321 0.426538841406747 0.42132490976567 0.411566116959839 0.409509531820071 0.407917726071827 0.416219678514658 0.401216665855643 0.407979188737172 0.406679496295137 0.411184092915557 0.41779473819583 0.425502136038704 0.444887625602693 0.443940967383919 0.457077288218029 0.459879167169801 0.466002048829714 0.454918199197407 0.445809011145423 0.45277498478346 0.448513334373477 0.440292553606806 0.453777604802069 0.450480672155908 0.445493445634741 0.449669694436432 0.436041861813857 0.413031069583296 0.403020601937384 0.410283758333494 0.406345129837234 0.397242641692064 0.391493746431231 0.399893850896242 0.427638232541321 0.479138859337827 0.509154844732533 0.537326025722089 0.567047849995137 0.603410140750183 0.631709665492814 0.643557840313001 0.659032334332495 0.64215385447272 0.623117907576835 0.604422067779669 0.594000704520244 0.589481035843795 0.580020194780702 0.575292217958582 0.57806455711427 0.584438759081962 0.581745453398063 0.580211404778915 0.58140342041717 0.580365057505638 0.584953559295948 0.587407542609885 0.588562519294317 0.599684742533102 0.598553107770294 0.608721418191584 0.609024280462183 0.60563900749015 0.604287226506108 0.599091307772823 0.588326419766197 0.572403043250694 0.557454045609825 0.547508876328541 0.526282787897116 0.500558673325153 0.47665723570641 0.470096561464578 0.477495098323619 0.473095696994866 0.468862955434062 0.467790778936086 0.469581359342443 0.470545530422117 0.479363352924625 0.479261885631649 0.489945449607093 0.505176216408419 0.516699995712617 0.523517230203865 0.532461192406179 0.564028477082474 0.613361982798454 0.61789721178101 0.600653589129961 0.585072237757992 0.56975200214956 0.560057240783435 0.544117601357341 0.550442981411457 0.547679365832123 0.547972441775007 0.546918648366849 0.547267697200408 0.540880132019471 0.542941545090263 0.538398061103206 0.547938604470467 0.566149372404851 0.577519125012054 0.588098527657745 0.593700772218679 0.573450483105811 0.550413639070789 0.522645893869986 0.504137967864496 0.567874481571435 0.593716770372343 0.649172299438949 0.69439381758122 0.644907843083943 0.507234111844091 0.486960496296719 0.480963569679576 0.487426418004099 0.49117984375316 0.515293104636674 0.571746534928626 0.575088043008156 0.585862912731762 0.662076872222966 0.664080308074048 0.691027008367667 0.672645264228934 0.615206035008257 0.425056581251939 0.48173519201076 0.436384608310546 0.409709168899685 0.403063140161253 0.346287770993789 0.35006807093266 0.33485411554448 0.317757026044828 0.27384619656373 0.319942646504066 0.358732982621793 0.364650467324467 0.38756185203188 0.342741680057071 0.30403717531009 0.275284600891234 0.265724887203098 0.272800030853589 0.295973653606468 -9999 -9999 0.279888055113454 0.275774136745427 0.278189628109697 0.276819935824651 -9999 -9999 -9999 -9999 -9999 -9999 -9999 -9999 -9999 -9999 -9999 -9999 -9999 -9999 -9999 -9999 -9999 -9999 -9999 -9999 -9999 -9999 -9999 -9999 -9999 -9999 -9999 -9999 -9999 -9999 -9999 -9999 -9999 -9999 -9999 -9999 -9999 -9999 -9999 -9999 -9999 -9999 -9999 -9999 -9999 -9999 -9999 -9999 -9999 -9999 -9999 -9999 0.541983438886628 0.623473114649924 0.631357925072721 0.524395409368716 0.631044597144826 0.665755197540142 0.571125729665068 0.635048051159615 0.478256647044919 -9999 -9999 -9999 -9999 -9999 -9999 -9999 -9999 -9999 -9999 -9999 -9999 -9999 -9999 -9999 -9999 -9999 -9999 -9999 -9999 -9999 -9999 -9999 -9999 -9999 -9999 -9999 -9999 -9999 -9999 -9999 -9999 -9999 -9999 -9999 -9999 -9999 -9999 -9999 -9999 -9999 -9999 -9999 -9999 -9999 -9999 -9999 -9999 -9999 -9999 -9999 -9999 -9999 -9999
-9999 -9999 -9999 -9999 -9999 -9999 -9999 -9999 -9999 -9999 -9999 -9999 -9999 -9999 -9999 -9999 -9999 -9999 -9999 -9999 -9999 -9999 -9999 -9999 -9999 -9999 -9999 -9999 -9999 -9999 -9999 -9999 -9999 -9999 -9999 -9999 -9999 -9999 -9999 -9999 -9999 -9999 -9999 -9999 -9999 -9999 -9999 -9999 -9999 -9999 -9999 -9999 0.685878933427844 0.664441960852014 0.685718353384669 0.709281600861794 0.713310040490145 0.699519070063278 0.724659070278748 0.728986223485523 0.713216339653254 0.686624871745294 0.673042998973586 0.655743023511298 0.645731079758421 0.635757459017046 0.624983878368588 0.597396129474686 0.591187072788824 0.599809547402158 0.599836546250369 0.601269096502841 0.589930059566872 0.598032822721229 0.595803404147541 0.581588096845477 0.577511219170685 0.559540880785082 0.560623970020609 0.546807956701226 0.53663539773691 0.529514313289693 0.533227229971507 0.528950842253782 0.536545555429111 0.541196374025887 0.540755819756998 0.542642914414275 0.51766017211506 0.519113176245827 0.548296158159541 0.550921081121191 0.536458267719642 0.543449384093937 0.540969883691979 0.548681346693731 0.554155033793413 0.556038720869758 0.550079475531398 0.539169639805544 0.534068958222488 0.544384034315275 0.544582523810313 0.550819685266593 0.574456398255865 0.582257689461461 0.579248386185208 0.577891285210318 0.56461201536058 0.559220231495572 0.560087024987437 0.552644274333522 0.558054547503352 0.561347842350717 0.558504392317148 0.558323037401395 0.572370957874318 0.576323422529014 0.556194637322101 0.533601702448058 0.544058895282894 0.559254371707392 0.57087465410616 0.565151232243039 0.556888518979233 0.550894764787485 0.546399793560429 0.548170459731258 0.558704058809028 0.532672818883092 0.499592374941883 0.504434617428411 0.506303634287509 0.50563127525785 0.516228168409996 0.510945945649631 0.523056488584801 0.535935581684579 0.546542112516984 0.542797501432937 0.529812169002613 0.519855987840072 0.515116946741871 0.521397748001982 0.51113247580299 0.512658978458188 0.50497471794136 0.495625925062791 0.497702211440996 0.494444534111532 0.486761284673226 0.496239748244088 0.501467398187583 0.496520073658974 0.489712857483595 0.488734156948125 0.487509735899401 0.491224533624545 0.48807179686128 0.480235924327737 0.471219346988457 0.475390419550642 0.470857847805456 0.4756007937391 0.47812980416821 0.464152492143885 0.454332115068367 0.445562882079816 0.428425998320839 0.399324163321034 0.389869739513759 0.396867785023891 0.4044064888391 0.399499989376716 0.393788117627403 0.420242386927029 0.423016014109096 0.428156466066941 0.448443525595307 0.470924607114337 0.457750884764948 0.444351766475654 0.438806529340544 0.432389028634422 0.433354855393962 0.435465158888093 0.425408490058684 0.421171337730718 0.413824349260075 0.413659782899875 0.411340474861958 0.406252002580854 0.399821173531557 0.401048785401826 0.390056009368423 0.38421685141486 0.377871165426924 0.373048127845318 0.36716911288357 0.364898810675614 0.368170456921865 0.373572063304374 0.381280583597343 0.394529823118099 0.427038201196303 0.442970051845723 0.445658865563951 0.441909399968779 0.449841240846265 0.45889736405199 0.434602650980256 0.420884634446049 0.399013120611052 0.384982659703108 0.368307125347073 0.357353860454948 0.350704474727862 0.349339510448643 0.353365501352498 0.354111851398661 0.356845057710881 0.362372322818894 0.365623045256466 0.373462172357965 0.377646895200926 0.383665220734651 0.384046905583832 0.390751478240391 0.388781722499562 0.393408375281198 0.393728205345804 0.391642239326092 0.403143230228305 0.409896333115567 0.421663718291204 0.429750131539018 0.436955897927843 0.44589927702802 0.4453869783758 0.454712717592523 0.459087447390604 0.466035831719816 0.484900781048316 0.511669448082358 0.506071234906841 0.475720991718285 0.457452549116284 0.442451863569236 0.441191675259773 0.429309238262562 0.432214770273477 0.436544141389902 0.447698156116903 0.45236088470757 0.467693293044337 0.470624919136512 0.462218076485243 0.45490063681658 0.447205492591809 0.443800070142471 0.434104200657589 0.41551146562184 0.40436326144798 0.391694562047773 0.38409196537725 0.374769840499863 0.367595135580898 0.37367032257333 0.378596604760342 0.383879176054491 0.391439472476199 0.399423872512212 0.40550306078327 0.416505711457389 0.419435878041863 0.430442087507777 0.436625025909915 0.449076484872389 0.441735126528867 0.452157956287846 0.449478315493718 0.450341883267783 0.444572986491392 0.454491888590956 0.448088528867234 0.436362518049833 0.431758803099759 0.456586484918951 0.449184547495839 0.45028047828336 0.429056057650926 0.424530464061188 0.437113087569225 0.411062812474484 0.391310661496271 0.395183656177944 0.428164816064202 0.46034949519375 0.500679417612394 0.539911645540032 0.563745676344292 0.580268442853304 0.60500679493603 0.620992421579703 0.631818941040291 0.641966548681127 0.655092237599627 0.63037734300878 0.619376352341126 0.604926598805681 0.597481060360992 0.586048634083723 0.587695412478287 0.584750265520777 0.588879467311134 0.58614450396632 0.591566712198826 0.591970369628534 0.596856488329901 0.604713275192338 0.600054026617475 0.596839007407461 0.600530523713704 0.611649963740944 0.61342049059518 0.621876451870201 0.623797595184931 0.621457243252138 0.619849704351767 0.61452911086032 0.606760091404745 0.588352295984176 0.570549522242876 0.55780641980973 0.535269477066562 0.507717253642858 0.517059989575637 0.558549647809428 0.50488697208565 0.515954671019018 0.505996525512392 0.50074359700171 0.499470044639056 0.507993910468029 0.503853100114763 0.510178868994125 0.519978638161819 0.539280070448991 0.54794327899993 0.565416188867627 0.595712487681487 0.625095088954691 0.6071377639668 0.600412779834989 0.587082107741866 0.566126670898825 0.551694290246186 0.547111792023291 0.541875813355843 0.549957130119916 0.542549492298368 0.545052460399772 0.542496409092988 0.541248734598437 0.54497043932557 0.547282202645526 0.559249815111124 0.568441159989679 0.570974092659713 0.568031279140331 0.562972595377777 0.579503430456571 0.560736433462189 0.540526764704781 0.510279934412152 0.568307265937855 0.586253838882855 0.574199760357859 0.640912597850801 0.631684756818689 0.520558471911688 0.53590052175542 0.495052032345959 0.496943903655706 0.543377054400489 0.591121542475393 0.663075392490188 0.704984134758054 0.59914361376674 0.657837000291871 0.706042455386403 0.670564235465864 0.675763256265252 0.633498684701691 0.522318289348391 0.476314522015164 0.43043934813853 0.453374611063364 0.486452039374044 0.452570869777532 0.381210305182959 0.34128118278478 0.360789792390337 0.38143674643396 0.35495219885603 0.333089834407647 0.377162895345501 0.415880362784134 0.374486761845747 0.34111960083917 0.349061696288101 0.310144192755891 0.260119098293626 0.279465522927243 -9999 -9999 -9999 -9999 -9999 -9999 -9999 -9999 -9999 -9999 -9999 -9999 -9999 -9999 -9999 -9999 -9999 -9999 -9999 -9999 -9999 -9999 -9999 -9999 -9999 -9999 -9999 -9999 -9999 -9999 -9999 -9999 -9999 -9999 -9999 -9999 -9999 -9999 -9999 -9999 -9999 -9999 -9999 -9999 -9999 -9999 -9999 -9999 -9999 -9999 -9999 -9999 -9999 -9999 -9999 -9999 -9999 -9999 -9999 0.611487206167854 0.60765681482716 0.571654972872774 0.665456972371213 0.567982804836814 0.565865374946853 0.605715795033386 -9999 -9999 -9999 -9999 -9999 -9999 -9999 -9999 -9999 -9999 -9999 -9999 -9999 -9999 -9999 -9999 -9999 -9999 -9999 -9999 -9999 -9999 -9999 -9999 -9999 -9999 -9999 -9999 -9999 -9999 -9999 -9999 -9999 -9999 -9999 -9999 -9999 -9999 -9999 -9999 -9999 -9999 -9999 -9999 -9999 -9999 -9999 -9999 -9999 -9999 -9999 -9999 -9999 -9999 -9999
-9999 -9999 -9999 -9999 -9999 -9999 -9999 -9999 -9999 -9999 -9999 -9999 -9999 -9999 -9999 -9999 -9999 -9999 -9999 -9999 -9999 -9999 -9999 -9999 -9999 -9999 -9999 -9999 -9999 -9999 -9999 -9999 -9999 -9999 -9999 -9999 -9999 -9999 -9999 -9999 -9999 -9999 -9999 -9999 -9999 -9999 -9999 -9999 -9999 -9999 -9999 -9999 -9999 0.667999851214646 0.670709435117796 0.696096684771515 0.706484038870733 0.69750890354606 0.721465910775264 0.716731907534905 0.71327722373536 0.687550905610682 0.66656411570536 0.641119679603652 0.627562987702713 0.615410145889848 0.602634025053972 0.609972500768337 0.59896263468776 0.59880177068415 0.603361700665607 0.598231181514225 0.608980588866808 0.603944378449849 0.587641706335995 0.578037757749825 0.564656211776426 0.551064952095833 0.535728306315728 0.539217871895693 0.545760888636529 0.521513756352187 0.533568734116669 0.512312181419274 0.51385640094032 0.521803007013072 0.538124204762572 0.535081667723272 0.51236887095445 0.51093288007719 0.536842045927397 0.55410034374394 0.536706170448815 0.540942073953263 0.545621539318683 0.547204461153662 0.566896045218131 0.562804065349138 0.561903684721958 0.553737911097505 0.533209687405981 0.555321995857345 0.55959012022874 0.556603192715815 0.566044234269986 0.566418366263738 0.56183993042695 0.549176203913106 0.560285297717023 0.551177195153345 0.546152373251089 0.545621743281099 0.547875351032436 0.549436304623902 0.549049657225366 0.554773130062109 0.558154372222876 0.570544746870326 0.557276716766002 0.546037247345402 0.541881538726827 0.560063376811559 0.554378970921189 0.554841528498204 0.557275449062305 0.54453361820798 0.545065223682027 0.554840804759294 0.557558738065106 0.538610680426517 0.517450071597052 0.518241636785159 0.515309684466709 0.516289064934757 0.521914671169604 0.529809744401633 0.529750308701977 0.541475007111549 0.544665947950699 0.535247011143222 0.514301435888115 0.506914071141922 0.495588907101776 0.497827920504626 0.503018911228068 0.499069961473518 0.504992601117262 0.497147692750062 0.497536017451237 0.491382221055029 0.483902953357541 0.492026151051212 0.487512096667479 0.496456477585623 0.494670358381559 0.492155526858947 0.489664309608331 0.484707437135966 0.480511275045853 0.479876318550597 0.479195763428709 0.483738582525665 0.47370092727727 0.465411729827417 0.472509700958777 0.472579229713588 0.471627369286722 0.461704634323965 0.446869552193122 0.440096857354823 0.41076150834096 0.398204781825719 0.410295391657913 0.403202846027233 0.405014413765642 0.447168502529854 0.43980780469058 0.446887362614699 0.473388200079237 0.460218958789816 0.458059289869482 0.438939015272588 0.434264874546228 0.431343678071364 0.430937378717016 0.427765180349697 0.419663197230212 0.420397740944256 0.419628437058642 0.411731506681348 0.411505047604624 0.400799417972685 0.398699553900171 0.398361321105983 0.388767791327277 0.388252647967161 0.380216442686503 0.377949602889244 0.370895132418824 0.372453843921501 0.373258732286494 0.376024064357006 0.374222704489506 0.383146532338137 0.398223479393868 0.411834167628339 0.426106113380731 0.440619549632383 0.435962922338383 0.430266505048033 0.423529217616029 0.400054464915557 0.391916802283952 0.379322233363781 0.360458496578126 0.351908991137584 0.347788550032968 0.349262639913435 0.346287771931067 0.346025133449599 0.344264343849969 0.351077338593991 0.356899511318249 0.359171817143793 0.362663554363566 0.358530322794409 0.362738950746463 0.365080894618082 0.364308936544886 0.368118529566263 0.373356310673719 0.373937576365139 0.37978038566096 0.386813106870854 0.400391149479903 0.411432072011699 0.428249497987068 0.425030093990645 0.431709049491537 0.441290812265336 0.44083347543868 0.439970721546873 0.439036536990623 0.457421881990937 0.490674565547136 0.504383345382358 0.486345339868945 0.473402786537055 0.459101173322351 0.454714004200244 0.459142573801586 0.458690505981596 0.466340100975951 0.470420343798542 0.459965965638321 0.457498984595868 0.453941681074955 0.445728872295718 0.443334416361859 0.423783230255127 0.40957422149222 0.393641813771187 0.381123161524765 0.355478211871766 0.349353501750614 0.348834430989484 0.352276385934586 0.365045545037038 0.371106721938816 0.37657809069102 0.381514823333679 0.395109232919942 0.404694735856977 0.412754085548619 0.408764451030506 0.424564240004973 0.429568078284236 0.433572045496812 0.432018859354827 0.448860338751993 0.444280227769532 0.447708505443991 0.452383884206476 0.459256205848613 0.450135337792255 0.446135610746528 0.440019414313128 0.452506378516993 0.455192216866363 0.450821151595688 0.44522095294041 0.442155463611688 0.422047703434614 0.409078159205188 0.405392005123239 0.43327057792084 0.463280368881973 0.49003293038484 0.521234103299183 0.55106658600793 0.573295856023192 0.587175164272113 0.598752659410612 0.610231142891175 0.618968806802537 0.638348573002253 0.637301325573272 0.64140544233181 0.633777040721496 0.614670868658313 0.608141758458947 0.604330906337749 0.601923533510699 0.593742120623733 0.595400749321011 0.598093537808118 0.597634104579372 0.606701469401006 0.609835942220073 0.607028304954731 0.606586476581516 0.604905496528585 0.627361628551142 0.624842621101952 0.630829911989799 0.632796464839606 0.64324402294425 0.633224029388021 0.63529392631157 0.638902776784629 0.644732472396199 0.62113507800959 0.600610919660989 0.587063262192379 0.571427386064426 0.544554588105783 0.51726583239803 0.528294196238619 0.561730437654081 0.598161122778958 0.571681927973533 0.543599128553097 0.541117386613663 0.5369817130309 0.535926601033699 0.537773122579937 0.547369367140318 0.564735540721971 0.584004787319727 0.602443544888842 0.630029209142773 0.617568448919369 0.609474444645782 0.594908149215339 0.583815420027837 0.568856645130171 0.559383529149999 0.548282028350098 0.544760215897343 0.550270840181437 0.540419237457159 0.53666422690446 0.536442022149754 0.541024185126077 0.543338462054533 0.543810898136039 0.554502067678438 0.561475244765036 0.559146404905561 0.537311039358641 0.520092217107755 0.546656529390888 0.540408630036158 0.523568110807902 0.534284387759043 0.57653853896062 0.540549046493523 0.527976644116317 0.564292960355688 0.684384521187063 0.676579658190004 0.62705085763312 0.543933633346895 0.50550514094208 0.535010106964021 0.583998704843996 0.6001032831412 0.682550061895923 0.675525759395234 0.625716555389456 0.681285733502868 0.655549671602531 0.665350714025105 0.626561349170884 0.567588594908875 0.519091887556087 0.463945476930208 0.432561683010547 0.435965474569862 0.428416306605803 0.411964478909706 0.383182573190747 0.327740700780292 0.351331874072478 0.287481845192478 0.309024074246865 0.324992577290197 0.313269969591433 0.398197807240526 0.423612831741461 0.431998621479705 0.361911180731567 0.279971047153018 0.262142153985052 -9999 -9999 -9999 -9999 -9999 -9999 -9999 -9999 -9999 -9999 -9999 -9999 -9999 -9999 -9999 -9999 -9999 -9999 -9999 -9999 -9999 -9999 -9999 -9999 -9999 -9999 -9999 -9999 -9999 -9999 -9999 -9999 -9999 -9999 -9999 -9999 -9999 -9999 -9999 -9999 -9999 -9999 -9999 -9999 -9999 -9999 -9999 -9999 -9999 -9999 -9999 0.555903590104383 0.562713417959497 0.55852655591755 -9999 -9999 -9999 0.522064008605183 -9999 -9999 0.480871320423697 0.478577621532933 0.476127058794651 0.465329816282949 -9999 -9999 -9999 -9999 -9999 -9999 -9999 -9999 -9999 -9999 -9999 -9999 -9999 -9999 -9999 -9999 -9999 -9999 -9999 -9999 -9999 -9999 -9999 -9999 -9999 -9999 -9999 -9999 -9999 -9999 -9999 -9999 -9999 -9999 -9999 -9999 -9999 -9999 -9999 -9999 -9999 -9999 -9999 -9999 -9999 -9999 -9999 -9999 -9999 -9999 -9999 -9999 -9999 -9999 -9999 -9999 -9999
-9999 -9999 -9999 -9999 -9999 -9999 -9999 -9999 -9999 -9999 -9999 -9999 -9999 -9999 -9999 -9999 -9999 -9999 -9999 -9999 -9999 -9999 -9999 -9999 -9999 -9999 -9999 -9999 -9999 -9999 -9999 -9999 -9999 -9999 -9999 -9999 -9999 -9999 -9999 -9999 -9999 -9999 -9999 -9999 -9999 -9999 -9999 -9999 -9999 -9999 -9999 -9999 -9999 -9999 0.658243196952162 0.682767173895596 0.688454847527043 0.702537829660245 0.696032906554618 0.702201370494 0.709658672795607 0.676522391666702 0.660554682507183 0.625845252936272 0.608893767398768 0.610740926451573 0.607080470297396 0.595873629513735 0.59640004565474 0.600066047862593 0.602246587356579 0.586963021292532 0.601958947784109 0.601839025006049 0.593483775655205 0.589987017658472 0.568384228029599 0.550214155730385 0.561275998460251 0.601084895564837 0.549171063389659 0.538961244429537 0.522375267233764 0.509794792422274 0.504493952823987 0.501982311661029 0.522631208884106 0.527842849322301 0.501251397851607 0.531581018714654 0.540535704188918 0.534250156364343 0.541851050750213 0.543011958764815 0.538329729847748 0.549901123954623 0.560613517279767 0.567817433306111 0.563495884454819 0.565193666404665 0.565222018686492 0.563234419931846 0.565790054997325 0.559539518971586 0.546383196126083 0.547705345104633 0.545975111534098 0.540403563778951 0.535944222026885 0.53433249114263 0.546178628090641 0.538163682669321 0.535117703451389 0.539235445814628 0.5397108278339 0.549257097864543 0.541488236216875 0.55436328577405 0.559436172548411 0.555689661568844 0.562112670425296 0.559555920295101 0.564023752048828 0.56981795089397 0.573656700407605 0.565945891034982 0.545330421337355 0.55170946862253 0.553583847568885 0.547386230582686 0.528825336776297 0.522175588488184 0.516557165684841 0.521233124482034 0.528217910544933 0.534157978662795 0.53351135051858 0.534273576019779 0.538774755678288 0.526558094758536 0.510887193790625 0.496034946687396 0.473432820426773 0.486004113651176 0.488604402431383 0.488652343049775 0.501813403474545 0.495638102653861 0.489558890699023 0.491039070757283 0.497501707031882 0.494672735011481 0.493619607461744 0.492929035659024 0.488254388381152 0.495796440063541 0.4926681134415 0.48499151557807 0.480189030704426 0.486929980374886 0.483352062829105 0.481236230169685 0.470029411381459 0.474432700218118 0.47069875235573 0.468653997361597 0.462128874860087 0.457791394177571 0.469479110805523 0.458259849684466 0.43774125739367 0.419948060766688 0.404368102734224 0.424582620489933 0.420749175320933 0.462790485200684 0.464960851768873 0.463630780264677 0.468719961911867 0.447014122233399 0.440799021497382 0.437727008381511 0.433332523192109 0.432265288869041 0.430303772138929 0.426724984506204 0.416045777102194 0.417791050791016 0.418090970455308 0.411766254410964 0.409869773151707 0.402951275318741 0.403098285961374 0.401977465209987 0.395096146536404 0.395273831263474 0.387134246513502 0.384576906527568 0.381714387472898 0.382560814235408 0.379094434971737 0.375932462148096 0.381819383978258 0.37538161436734 0.380100258805575 0.39646337255591 0.409594641988981 0.41745177943127 0.420007128119234 0.411930140485989 0.403746538651393 0.393080076803523 0.379657008186536 0.369077089197286 0.358075794036322 0.348042336354019 0.34703921171358 0.341373858819039 0.338215467866528 0.339089240568601 0.344711741775049 0.342581672572195 0.348032334091938 0.348738827524737 0.352662896700179 0.352791950898211 0.352284570816676 0.356220515147068 0.355980651393987 0.356682750246025 0.353247137651847 0.354873394148497 0.363215414861562 0.374812027042784 0.385475788803986 0.395825974347046 0.403952928851009 0.411936087329458 0.419132946344622 0.425084078868206 0.418217959012428 0.422072790774618 0.414673714993401 0.413671237898341 0.441575594694582 0.470636714036299 0.478631565817976 0.47774029451393 0.47878708927192 0.475119441753854 0.46991079956318 0.476160704282567 0.466828066172639 0.450369999961022 0.452135093025468 0.43846102524506 0.428962627849863 0.422487852411225 0.413317800068256 0.392400416597312 0.380280798124613 0.362234104552065 0.35371270949999 0.347559671861256 0.351086195084254 0.348535955192371 0.348756264944022 0.361396818115765 0.369240988042762 0.373489523309474 0.389789740943092 0.386984517276834 0.402503495023475 0.404575364008006 0.406919230647204 0.41214955325864 0.421339653933312 0.42766367228747 0.437453334405723 0.440014131118457 0.445299365181485 0.449734140828388 0.455261224011771 0.449312941336956 0.440342789687436 0.447287627168778 0.445522566639967 0.447947067158864 0.455450168831476 0.445260922710632 0.438642678562132 0.435232710437829 0.428534611025578 0.417643828840356 0.424874279179942 0.454655437925275 0.481100900276182 0.506606288820697 0.528828868550175 0.549773520211181 0.567998580248452 0.582374851721049 0.599268125177612 0.604926589536076 0.615870116454784 0.623685265274368 0.630294180984721 0.642522851668187 0.636882790556766 0.62467315799665 0.61348369087388 0.611610621423415 0.602635976377686 0.601779870185191 0.608736986880858 0.60832193360665 0.610243053990164 0.612021561998839 0.613160626396514 0.612453619690889 0.611742116121936 0.615180644452076 0.623442232168723 0.650229476926677 0.646863736808085 0.650460895882979 0.652373375422673 0.657794464943798 0.642881558946139 0.626633370072694 0.626668828245058 0.656198217187131 0.641803927898021 0.621899849924414 0.613791352879949 0.586804055085618 0.550798000260273 0.560496267695497 0.590474287279329 0.667503003855106 0.648820358786339 0.630315617720683 0.59182769622515 0.571422342020387 0.557735923768004 0.566319770981485 0.576401293342908 0.593326624907749 0.624619173253125 0.640333267195652 0.633444404327907 0.617899821923366 0.601087100795791 0.586557836212994 0.576942703097963 0.565266333217923 0.558299452695997 0.552322091842355 0.555144428790757 0.540916680301476 0.539132360285462 0.538974241806467 0.538318488682534 0.542466165900405 0.544434755260535 0.549086592493344 0.552445046114032 0.553286870938553 0.553590569403304 0.536890232063884 0.542171945061048 0.544283423296157 0.519653032925046 0.547802962662702 0.559400528662648 0.568688423709206 0.54956726007816 0.540421936216282 0.54531345581845 0.577814452162037 0.608644217990051 0.669456896334416 0.665431117253916 0.532845962789711 0.531026203097774 0.570924781392374 0.603500422313058 0.6661866396904 0.625604647031289 0.662407483886657 0.695837620681282 0.645982162537536 0.660439591328921 0.618216550743745 0.590068948020378 0.557452669630227 0.486696089657535 0.41049862634501 0.381660284310751 0.365522968003304 0.373705881097442 0.366955437323359 0.370825370869957 0.346145683544798 0.313573340447587 0.338073355013598 0.269385865977674 0.293317031817436 0.438267687166906 0.491190782998876 0.438024033729256 0.328021496486059 0.248054469943564 0.245619264791053 -9999 -9999 -9999 -9999 -9999 -9999 -9999 -9999 -9999 -9999 -9999 -9999 -9999 -9999 -9999 -9999 -9999 -9999 -9999 -9999 -9999 -9999 -9999 -9999 -9999 -9999 -9999 -9999 -9999 -9999 -9999 -9999 -9999 -9999 -9999 -9999 -9999 -9999 -9999 -9999 -9999 -9999 -9999 -9999 -9999 -9999 -9999 -9999 -9999 -9999 -9999 -9999 0.619170280823449 0.728994868763787 -9999 -9999 0.511580864828314 0.640677611294533 0.541289241291088 -9999 -9999 -9999 -9999 -9999 -9999 -9999 -9999 -9999 -9999 -9999 -9999 -9999 -9999 -9999 -9999 -9999 -9999 -9999 -9999 -9999 -9999 -9999 -9999 -9999 -9999 -9999 -9999 -9999 -9999 -9999 -9999 -9999 -9999 -9999 -9999 -9999 -9999 -9999 -9999 -9999 -9999 -9999 -9999 -9999 -9999 -9999 -9999 -9999 -9999 -9999 -9999 -9999 -9999 -9999 -9999 -9999 -9999 -9999 -9999 -9999 -9999
-9999 -9999 -9999 -9999 -9999 -9999 -9999 -9999 -9999 -9999 -9999 -9999 -9999 -9999 -9999 -9999 -9999 -9999 -9999 -9999 -9999 -9999 -9999 -9999 -9999 -9999 -9999 -9999 -9999 -9999 -9999 -9999 -9999 -9999 -9999 -9999 -9999 -9999 -9999 -9999 -9999 -9999 -9999 -9999 -9999 -9999 -9999 -9999 -9999 -9999 -9999 -9999 -9999 -9999 -9999 0.673218042995282 0.671858261844807 0.69532697762785 0.696716280389838 0.68634790856817 0.694806559876551 0.677561350718187 0.65798824127239 0.637372513547857 0.632068577952179 0.623612410883961 0.608744875608153 0.60906040570904 0.596016555849012 0.592571599789345 0.599851684629007 0.577579097690197 0.603429998868651 0.606874748107547 0.582776903505597 0.582363690437353 0.573035002477024 0.562266243793057 0.590128661397578 0.58916590276208 0.542801246678796 0.534463837128774 0.522489113405673 0.505942864542868 0.499807845101452 0.502017926064362 0.497377558066968 0.499578470127678 0.499863087811831 0.531849693712766 0.530063947104763 0.528043377132634 0.527675297863676 0.538811293718727 0.532819717949392 0.554241501832404 0.575371237820438 0.578983245104074 0.574114096391859 0.569202696185188 0.557201594173374 0.562489152586411 0.56142516237787 0.553220818011211 0.538065242857106 0.538598141105419 0.533762166878695 0.531101469926765 0.523788596084466 0.532744328067761 0.524064639711821 0.526973259353708 0.520070640285965 0.535084386990446 0.541637080918888 0.538084840525017 0.541091322871348 0.543856906787659 0.549274500063023 0.551365735151982 0.546774746388662 0.567650009136601 0.558451671417568 0.548470382728691 0.550002821547518 0.538277263656382 0.5389695621256 0.54858827243653 0.554189691795901 0.546837380088551 0.526865213435583 0.527928029244798 0.519392217516857 0.525041491430478 0.531765720346137 0.531562856826944 0.534765179052549 0.527776349159991 0.528432209478447 0.518089116851876 0.49968207016921 0.488737323729861 0.485390631147764 0.481089552091406 0.489848850179665 0.488939599003842 0.490114281381156 0.483722776835745 0.485702157092904 0.478378432845504 0.485387905395091 0.484820301504971 0.488032218155508 0.490479520533925 0.494569859430526 0.493940941307298 0.484771372841327 0.482663461178705 0.48512449930696 0.481658278964187 0.472037359051715 0.472791941074065 0.474700410188031 0.469130080878003 0.471422417386698 0.46377604294855 0.461012565077328 0.465897226973938 0.466623251241587 0.477198521045097 0.46112778338141 0.436998443904365 0.41875543127883 0.422730710224671 0.433553863613468 0.475343867709317 0.472924980766476 0.477867283683082 0.445441345076038 0.445113060985623 0.436401476686081 0.430665280813885 0.429134331380805 0.432443590820286 0.418322246900945 0.418936432935803 0.410989460308002 0.41172705022937 0.412056270591849 0.410181419251962 0.407674405121641 0.406895003797725 0.399520111792211 0.401977479942713 0.398972428873549 0.39891934130174 0.398459554736123 0.398470692515965 0.3910747799819 0.391217601333134 0.382645572884883 0.38682445287293 0.377736110226308 0.380397614276908 0.379826718642323 0.390275018575501 0.395629745431763 0.403302944396503 0.411236791520757 0.398431280030113 0.401457118905086 0.387208999637075 0.382870679164862 0.364976766213585 0.356450922159131 0.345916230026583 0.341389947539929 0.343181806194316 0.342967799461594 0.342902766309841 0.343795548059336 0.34511976460795 0.345642410811831 0.347208544967927 0.350171186307916 0.350794137381191 0.35119760492819 0.346892485575394 0.350153533904619 0.348080040882237 0.351076865698764 0.351091731883057 0.35675289394737 0.369050668750035 0.376149434890473 0.387015087369809 0.388881549803878 0.400202032068931 0.410240259233552 0.412456868155714 0.406575827377778 0.409891585171226 0.403992698588141 0.404160524762202 0.410507250426003 0.428930678379264 0.439239913513662 0.446570545050364 0.464157323201312 0.455037477148231 0.463896733131273 0.4430016204427 0.448537332236885 0.432782912106542 0.425757541910517 0.421371489680774 0.40757904954092 0.403986481522694 0.39602052687004 0.382657971604995 0.361431233836195 0.361187009677863 0.34548121043131 0.345434551754944 0.348063112205346 0.345623216638083 0.34820087692078 0.361576439835962 0.361418235745266 0.370608299678282 0.380071315865075 0.381881234548172 0.3970805277809 0.398469330512963 0.403217916423415 0.406185455738042 0.420480999991387 0.42491008055381 0.431012569119057 0.4350774346544 0.439369136529563 0.447997549374407 0.444831274388769 0.447439804504055 0.44414451782268 0.445168493582984 0.437483800695007 0.434659041041154 0.434327795946932 0.442204846237332 0.435068270149509 0.437598492594751 0.438102794416623 0.434625417375263 0.445483787773035 0.466879590489696 0.488592952565759 0.515004262366787 0.535764798275999 0.548795425132308 0.566234790086172 0.582650910286656 0.589113166500519 0.59690950713524 0.606600310351766 0.612416911185892 0.617174569986124 0.62993614349678 0.640947849312226 0.632761189072101 0.624573728604838 0.621681329101542 0.610260810701525 0.617882967992629 0.613531406452124 0.60916143283549 0.616726931698612 0.620484096882449 0.613910884669431 0.619736901324453 0.618238704558121 0.622584343833686 0.655000281977139 0.648669611232485 0.637648024996242 0.646749473072211 0.635965529878587 0.635885291134604 0.629543937623109 0.611658036208723 0.610630225628211 0.622133117431154 0.631900424544286 0.649172943538957 0.644900028856625 0.615577098080655 0.599096524047944 0.592708417796987 0.65841481920494 0.65540893012506 0.643002924963088 0.641855513632594 0.645130470462544 0.605353015376498 0.592651656951285 0.598654475446067 0.599342627381087 0.616985362084843 0.62805410757072 0.623240091908506 0.61544776008102 0.613010178744393 0.598493537999663 0.585175349982707 0.581896382142313 0.563844730543029 0.563776075519114 0.561293964607492 0.549241871221369 0.544361825927083 0.533787223185879 0.537131270369495 0.530087945970802 0.542283805000851 0.538757761337717 0.542431378498711 0.545472207236663 0.55253078030375 0.552463989030461 0.553375261370501 0.545623781072254 0.552240573993187 0.542840971560418 0.546717471806066 0.570804663938208 0.574114088355997 0.582720748490475 0.571422699751874 0.557285300198253 0.578641755406099 0.640605870151658 0.677252106638862 0.682049879643995 0.666979484511372 0.595986236483078 0.607644301765517 0.597366285511273 0.672121287878373 0.644998657579212 0.629682401352567 0.640328117238027 0.647493006701776 0.653643307104186 0.614874088977145 0.587744640766012 0.559896788632761 0.510947597082433 0.446506931882643 0.378334748765342 0.350920831415593 0.340690352142755 0.33844741358396 0.332017662566691 0.303331947240813 0.33891402672498 0.395528282178061 0.344151938911029 0.341107736886749 0.533270841521242 0.522556871951481 0.454979473176669 0.324496458936849 0.233626279949425 0.242609959327852 -9999 -9999 -9999 -9999 -9999 -9999 -9999 -9999 -9999 -9999 -9999 -9999 -9999 -9999 -9999 -9999 -9999 -9999 -9999 -9999 -9999 -9999 -9999 -9999 -9999 -9999 -9999 -9999 -9999 -9999 -9999 -9999 -9999 -9999 -9999 -9999 -9999 -9999 -9999 -9999 -9999 -9999 0.443355759559792 0.476863004622884 0.545723732429192 0.618927194555447 0.620935312935284 -9999 -9999 -9999 -9999 -9999 -9999 -9999 -9999 -9999 -9999 -9999 -9999 -9999 -9999 -9999 -9999 -9999 -9999 -9999 -9999 -9999 -9999 -9999 -9999 -9999 -9999 -9999 -9999 -9999 -9999 -9999 -9999 -9999 -9999 -9999 -9999 -9999 -9999 -9999 -9999 -9999 -9999 -9999 -9999 -9999 -9999 -9999 -9999 -9999 -9999 -9999 -9999 -9999 -9999 -9999 -9999 -9999 -9999 -9999 -9999 -9999 -9999 -9999 -9999 -9999 -9999 -9999 -9999 -9999 -9999 -9999 -9999 -9999 -9999
-9999 -9999 -9999 -9999 -9999 -9999 -9999 -9999 -9999 -9999 -9999 -9999 -9999 -9999 -9999 -9999 -9999 -9999 -9999 -9999 -9999 -9999 -9999 -9999 -9999 -9999 -9999 -9999 -9999 -9999 -9999 -9999 -9999 -9999 -9999 -9999 -9999 -9999 -9999 -9999 -9999 -9999 -9999 -9999 -9999 -9999 -9999 -9999 -9999 -9999 -9999 -9999 -9999 -9999 -9999 -9999 0.665061721741759 0.699374883070797 0.687382795677979 0.687645847716121 0.702743500152521 0.682722615554096 0.664042782845769 0.652012235786538 0.63527692345757 0.620772844639815 0.621913009226109 0.617811970402678 0.602132853143409 0.594843976390379 0.588535956559663 0.57357279722269 0.578288836595772 0.590024449022173 0.593074803418782 0.589709378802048 0.580923358513096 0.567206900012078 0.576921974213642 0.590454674110604 0.590141011680213 0.540779016174886 0.522145519059714 0.506423543877421 0.494294866404252 0.488336870354098 0.491350563917317 0.498486155164069 0.508208465248602 0.505433033254606 0.521918591544925 0.536450677020892 0.538085964138676 0.543034687235723 0.553668317979352 0.571727893786793 0.577612477801885 0.576049329793466 0.571914096270351 0.570313018595494 0.55868519322331 0.556155530359024 0.552252604725443 0.545697462632649 0.536365152962607 0.521458789054694 0.527336640257006 0.526210880124315 0.521651051432562 0.527724355754638 0.519865185286277 0.514074351379531 0.524638176353462 0.523748286667315 0.532742957404702 0.524583709544357 0.528222072113685 0.532252893494478 0.549075141209238 0.550001704048482 0.55429683299863 0.5544538760103 0.556147086487802 0.551512118258942 0.549276450940508 0.541017366659197 0.55313982320742 0.555228256109811 0.550479985905387 0.538912096294871 0.535894762012886 0.52638876884639 0.528176930089524 0.524988262863631 0.533810342192301 0.530413187422443 0.531931066791689 0.534074641741167 0.518647127522029 0.509719651886236 0.502565874895138 0.484160350644967 0.484660661499509 0.482240205201288 0.483946150075938 0.484433854084631 0.482244486006605 0.481697721239448 0.470172003767518 0.474515440295406 0.466182996506081 0.467000167766838 0.472264617147724 0.48719080921606 0.4844362317654 0.483027718545171 0.480770756537402 0.485871773951596 0.478668338462813 0.470463231167031 0.471156790908527 0.477528725180686 0.477510093665306 0.477826208515178 0.470379555486174 0.465785822452243 0.463989980383717 0.469227809316418 0.467982681960065 0.467818032025756 0.470950831239351 0.48555006367123 0.469863175234425 0.450853004604446 0.445194289401295 0.482474663354493 0.471364429540908 0.452498647615214 0.446861924691044 0.443530449201206 0.439260366076855 0.432665780812124 0.42502079364486 0.428871251403659 0.410917261768962 0.409328085691305 0.409293406010085 0.406715932179613 0.407378929567098 0.401876269524016 0.405435756615657 0.410530857211777 0.400129395936202 0.408860521936102 0.411843527274687 0.406224461073516 0.408115081040842 0.407630069476272 0.404212866738349 0.402213188861678 0.396389332127207 0.391547539924005 0.389410046229671 0.388539012839554 0.388384402202973 0.389656547169715 0.388567359396503 0.400210172414743 0.401784420968214 0.397213491299022 0.397057530765061 0.387539425923824 0.380503441749166 0.365882470979345 0.357273844059467 0.353098658095793 0.344368558822945 0.343482093762352 0.344355728484995 0.346727954084247 0.346665164288747 0.348080788597105 0.346065068399074 0.348814999087683 0.348656608266415 0.349253213474897 0.351377537382181 0.349555922410668 0.349001495907144 0.351279702658608 0.353040059910925 0.354362694320923 0.357483971649456 0.36530535902314 0.376093410199878 0.389824424800831 0.38733766062582 0.394390927444686 0.399687067072649 0.400218974699934 0.391220789504603 0.395078226727533 0.394508909019432 0.396915783939392 0.397728937020779 0.401099515888253 0.419427900941746 0.414819374604879 0.424998490443829 0.433984301172099 0.42790850981963 0.426496120509946 0.421400215507606 0.425470714370882 0.400479221008253 0.403944703797475 0.403230701380204 0.383885722182343 0.367562298606113 0.362976341878382 0.358295819621866 0.357232874837827 0.353903147570304 0.352906149262497 0.34925720035252 0.350501222464467 0.353383529224354 0.358882896460036 0.365255098779256 0.371756326291366 0.384843921496096 0.380316774278843 0.392732638867271 0.399293043228906 0.397370739263262 0.401856793041579 0.411658686519861 0.426174455926002 0.426552052183016 0.435187193533828 0.429830643825251 0.435468229182233 0.439847415912799 0.444766861242223 0.43805693948712 0.432637769737297 0.425708402430604 0.428176166604963 0.42794716796393 0.435836532492133 0.431066209878171 0.43574081003875 0.437864450970035 0.435515510806579 0.455153858344028 0.475506019015225 0.498090023602157 0.509948028049509 0.530307441796655 0.544974038824208 0.560218398065744 0.569527472174967 0.578550627430479 0.586861113742418 0.597876045507137 0.607031275064135 0.618422096713639 0.620360789142479 0.624541474718411 0.627515293689 0.634125509570751 0.627108525021458 0.618517981979147 0.621201720596469 0.619917980617335 0.617479812943198 0.625753304980972 0.616566831039475 0.614270497845397 0.621431821580585 0.621326497582428 0.632514271431109 0.639732475333751 0.636570849155629 0.636190384865951 0.637546467209042 0.636837431779588 0.627771558514322 0.617544368386229 0.593730716123875 0.602054512165967 0.608071683772882 0.622161119288314 0.630049439293365 0.638713087082541 0.643829976516653 0.645275871098405 0.632459126651348 0.651896766441585 0.640296748310001 0.639308937271154 0.642377939328142 0.628779186865937 0.614628432005352 0.610627527554697 0.613454877636398 0.617473575265479 0.635517087604237 0.633090859478281 0.619650033783313 0.609463271004145 0.593904168389068 0.59758265665715 0.58370209379825 0.576848946372283 0.561813045392859 0.559831657070007 0.556097327506104 0.551675035656068 0.540294961914017 0.53733086442631 0.532530297715217 0.529707798581861 0.534649684792405 0.545125759465745 0.542315428502274 0.536004034424716 0.5478486523806 0.545955432070599 0.544517788554509 0.540362816319675 0.556725402936019 0.528185628083891 0.542043560935846 0.564382209402703 0.571431091994199 0.589870340917273 0.59586586467772 0.600789625340241 0.608740291035688 0.644506103983418 0.732154303882494 0.701751428828729 0.732871495589419 0.680269931816421 0.68406238857625 0.667604977774519 0.657714897392041 0.637977521296151 0.614931426126373 0.641358064222481 0.670357703253988 0.641174605369547 0.606423330358905 0.574147221925996 0.562388980620151 0.522477390212812 0.487721892268632 0.393118303572996 0.349904565388106 0.335124266515341 0.326517454027069 0.378886907173833 0.385633741729438 0.296044055470128 0.351117714357268 0.31609550373154 0.262145797308025 0.521306544376686 0.336462733723235 0.236083802630904 0.288516947921748 0.256867941810751 -9999 -9999 -9999 -9999 -9999 -9999 -9999 -9999 -9999 -9999 -9999 -9999 -9999 -9999 -9999 -9999 -9999 -9999 -9999 -9999 -9999 -9999 -9999 -9999 -9999 -9999 -9999 -9999 -9999 -9999 -9999 -9999 -9999 -9999 -9999 -9999 -9999 -9999 -9999 -9999 -9999 -9999 0.418903912709745 0.449843212260786 0.490502371572912 0.536796964102338 0.658678234415542 0.643833623731065 -9999 -9999 -9999 -9999 -9999 -9999 -9999 -9999 -9999 -9999 -9999 -9999 -9999 -9999 -9999 -9999 -9999 -9999 -9999 -9999 -9999 -9999 -9999 -9999 -9999 -9999 -9999 -9999 -9999 -9999 -9999 -9999 -9999 -9999 -9999 -9999 -9999 -9999 -9999 -9999 -9999 -9999 -9999 -9999 -9999 -9999 -9999 -9999 -9999 -9999 -9999 -9999 -9999 -9999 -9999 -9999 -9999 -9999 -9999 -9999 -9999 -9999 -9999 -9999 -9999 -9999 -9999 -9999 -9999 -9999 -9999 -9999 -9999 -9999
-9999 -9999 -9999 -9999 -9999 -9999 -9999 -9999 -9999 -9999 -9999 -9999 -9999 -9999 -9999 -9999 -9999 -9999 -9999 -9999 -9999 -9999 -9999 -9999 -9999 -9999 -9999 -9999 -9999 -9999 -9999 -9999 -9999 -9999 -9999 -9999 -9999 -9999 -9999 -9999 -9999 -9999 -9999 -9999 -9999 -9999 -9999 -9999 -9999 -9999 -9999 -9999 -9999 -9999 0.679623630666896 0.685025381143945 0.657600071109551 0.662691158979629 0.641890584339544 0.676977563804622 0.687395049829149 0.68047896726111 0.660497081871735 0.655322831469111 0.643594745078702 0.638638139307484 0.632739834290798 0.620254897431003 0.594980354819802 0.583558696560859 0.573058764232225 0.57215687759696 0.554907868975449 0.583393752273213 0.57739645646377 0.555822068662598 0.563302216837973 0.595073887178824 0.621904624238667 0.607000596705611 0.592232920782826 0.557637668054018 0.531321251970431 0.509901815125 0.508262352808641 0.495955521532676 0.500058284635537 0.50850486540566 0.502449155564175 0.517866160789493 0.532393076803343 0.538775816249278 0.548805694948435 0.553295472473544 0.560432931009292 0.573892062707128 0.58573704824113 0.588560830069544 0.581294362767576 0.575197013717039 0.556687999282976 0.549273057578185 0.542841395248939 0.537300613716399 0.525287418338396 0.52415387783204 0.51379433686283 0.513235900132512 0.511487224940445 0.510156790911984 0.515407347335441 0.508779113043776 0.51793626563198 0.52311942177761 0.524116469310654 0.518504777859849 0.521317400011805 0.529131480728934 0.529834144097983 0.545744336766352 0.551226982775939 0.553615276272073 0.545055270626274 0.542951952142212 0.538052140654151 0.54336162394636 0.54489725550876 0.546312444980842 0.534262221596272 0.536205027284992 0.525787912519045 0.51802519329371 0.516994377735071 0.515437072772278 0.51459098721127 0.517613268896645 0.517735246840168 0.51455326659456 0.508320639774814 0.508891376547527 0.497519029737087 0.49125307800138 0.488463756493465 0.485246927037186 0.481662263530231 0.479284005363096 0.476398624526502 0.475164842971403 0.470460736091328 0.461518435645865 0.464330933642565 0.461780775154309 0.474914198009991 0.472698906950077 0.47634651214182 0.478688336096019 0.478742541924106 0.482868701531784 0.47730735433001 0.477705819937746 0.470375685889351 0.47081225215941 0.462614658610235 0.464873371475311 0.461663124955233 0.464935086510086 0.461758374125118 0.458445978037128 0.460805566713288 0.464668586156492 0.458642336165316 0.461396613967227 0.463355450055978 0.462653298794637 0.472513843319048 0.493055839733432 0.489292847667321 0.473667564632547 0.446979159726313 0.445011773088788 0.429832941378011 0.425662176880794 0.41846242028757 0.412026574793925 0.412585268696851 0.407768696322542 0.407988166160813 0.412423057560442 0.413309453316814 0.410788601808976 0.408622843958317 0.417292763377536 0.410520554421405 0.415891472238963 0.417934479955743 0.416702839269031 0.420362209731426 0.420484609768404 0.415099486778449 0.415826153285075 0.404004707988519 0.403761619539463 0.395982818131045 0.39653762371732 0.396743157224331 0.398210102984818 0.398506416590208 0.394510848992648 0.39960971518366 0.397739162090906 0.389958424076771 0.384144057488026 0.378065662316951 0.367374446976983 0.363366441892189 0.355914776139184 0.34979524606674 0.350811436644376 0.35019183079179 0.353932873976927 0.353616559355402 0.355600259757467 0.348833502221267 0.35215502695311 0.352851411243066 0.352137378227524 0.351809120274754 0.351551215606066 0.354973627817887 0.353568406551399 0.353717732310151 0.359414174710711 0.362969199081559 0.369794348923384 0.378558787412556 0.389183279016548 0.393911514541596 0.395554994091863 0.39501255223679 0.392362295309864 0.393053698323832 0.393846807211707 0.390831294674032 0.3904870770085 0.394150616375318 0.392764467804852 0.399925551198019 0.401040733909531 0.412728816086679 0.421995819510916 0.41121342447431 0.409958326466484 0.404094906601541 0.398572396924002 0.400351776003671 0.395381034480409 0.392343916363566 0.381700867082838 0.372968225978178 0.36290440220556 0.360344898699707 0.355290461259167 0.35740271281068 0.355678697474599 0.351680212318019 0.35499718806434 0.360804893850869 0.361473940334123 0.36478459824546 0.371927384975105 0.380468610250395 0.38126815153547 0.392103572872105 0.38888588139148 0.396594709551333 0.407237838748874 0.414877358709285 0.415204847999376 0.418062768103476 0.422976404378773 0.430067433457219 0.433291743917233 0.439594969547585 0.434718246833736 0.441727735238458 0.439912428475444 0.437662775444314 0.429732029122643 0.426018401284593 0.429648798436617 0.430546368359951 0.441629336503738 0.445339088191077 0.443838744143027 0.458049536254436 0.480935424332483 0.494509217284745 0.509381895449935 0.530052590009673 0.545475121743861 0.557136047675402 0.567712907132936 0.573624417108987 0.581267939083427 0.593306204063206 0.599634056255798 0.604940703858313 0.610635396228618 0.619463292192836 0.611742629137499 0.612868634227165 0.612012336597009 0.610672747916427 0.625493611886748 0.626246449068599 0.628514313462111 0.622564082823924 0.614212515734504 0.612193818314911 0.620977563992426 0.630888425501443 0.627364904132284 0.625212787484923 0.624273956312952 0.622980705882311 0.624750736565466 0.620526981178564 0.618325267528373 0.601874778813254 0.595386552333177 0.605678217846279 0.606821071105074 0.611941801970292 0.614739506977819 0.623286793354615 0.613722868172789 0.632101631765492 0.643480035928883 0.632354819410652 0.644952586058674 0.643817423892556 0.633811059176048 0.619662294385915 0.628276097209192 0.621564281263573 0.62009970229231 0.625607318731656 0.628802204359686 0.624245908909826 0.6133212729578 0.617477614045636 0.58801298223218 0.583760901322436 0.583197166181376 0.579198560766824 0.571809771325959 0.55093848459983 0.557126044960693 0.547578455591868 0.539735441467386 0.539438041436024 0.528321958827113 0.536752595065221 0.535647166267682 0.530812187621649 0.536070294177974 0.540520024363013 0.536241414598141 0.538756540694209 0.540196093136266 0.532597932987172 0.547014809376896 0.527708143322662 0.558507428863041 0.590676348721796 0.582784597688873 0.593153012075709 0.601071482065911 0.615926224986156 0.672533673887532 0.696812028312696 0.697655760158213 0.736916414723303 0.665300264052914 0.64903555039846 0.611309152698248 0.6737340938091 0.658056241929138 0.642075655705754 0.631652322171988 0.639221676848452 0.691247412525033 0.64323337601248 0.601138067955222 0.56827952240354 0.54886272607367 0.522799427688951 0.48394253929533 0.397368106584674 0.378044832331927 0.34368734300634 0.315445367511545 0.306828122301064 0.4378427526002 0.263557125270278 0.329384832912134 0.267081054729715 0.213314071320737 0.275368612836182 0.283408068893475 0.316179767086654 0.251616176976953 0.258449007398074 0.250311928454847 -9999 -9999 -9999 -9999 -9999 -9999 -9999 -9999 -9999 -9999 -9999 -9999 -9999 -9999 -9999 -9999 -9999 -9999 -9999 -9999 -9999 -9999 -9999 -9999 -9999 -9999 -9999 -9999 -9999 -9999 -9999 -9999 -9999 -9999 -9999 -9999 -9999 -9999 0.359479892556442 0.42965692258646 0.515625462356673 0.5857193687413 0.658984539877525 0.670651245681919 0.650360591513661 0.650668485529489 0.655608078900726 -9999 -9999 -9999 -9999 -9999 -9999 -9999 -9999 -9999 -9999 -9999 -9999 -9999 -9999 -9999 -9999 -9999 -9999 -9999 -9999 -9999 -9999 -9999 -9999 -9999 -9999 -9999 -9999 -9999 -9999 -9999 -9999 -9999 -9999 -9999 -9999 -9999 -9999 -9999 -9999 -9999 -9999 -9999 -9999 -9999 -9999 -9999 -9999 -9999 -9999 -9999 -9999 -9999 -9999 -9999 -9999 -9999 -9999 -9999 -9999 -9999 -9999 -9999 -9999 -9999 -9999 -9999 -9999 -9999 -9999 -9999 -9999 -9999 -9999
-9999 -9999 -9999 -9999 -9999 -9999 -9999 -9999 -9999 -9999 -9999 -9999 -9999 -9999 -9999 -9999 -9999 -9999 -9999 -9999 -9999 -9999 -9999 -9999 -9999 -9999 -9999 -9999 -9999 -9999 -9999 -9999 -9999 -9999 -9999 -9999 -9999 -9999 -9999 -9999 -9999 -9999 -9999 -9999 -9999 -9999 -9999 -9999 -9999 -9999 -9999 -9999 -9999 -9999 -9999 0.695218849982508 0.681882356423917 0.667222601352792 0.651631476643498 0.654790680936873 0.646982991462544 0.656409316469637 0.649562424501589 0.667231487493854 0.640762011571035 0.633855310238168 0.630135370004994 0.610436588735514 0.597600081871143 0.582746762163624 0.565899933632095 0.560791838751038 0.554520795232063 0.563795510311237 0.56297063077538 0.583975495371938 0.588543695744437 0.601707219191598 0.659874346377317 0.647819144146579 0.602288028665308 0.572746949681263 0.549346640105765 0.52484081279908 0.509609803565843 0.490899291222391 0.485329333204563 0.489932657369634 0.487384896344492 0.51802887806116 0.531099887155534 0.53604071593023 0.551042815948226 0.563417301536517 0.57472906558697 0.581747849902845 0.594583027176626 0.595999211593515 0.582086593240616 0.568061500090899 0.559911658959636 0.552661642787801 0.53918088004475 0.535251834580002 0.522768019723752 0.512846542131295 0.510448664599507 0.50904562868543 0.501634563030609 0.499378796282261 0.508460382947977 0.511648827756875 0.511149039419199 0.513952091990843 0.516414950117038 0.511843577258066 0.517819352236929 0.523261771519147 0.537803241921427 0.543840440521363 0.540224101237778 0.544830027836604 0.551225385703273 0.543077341981026 0.548528460393887 0.550072153451141 0.548387178411575 0.548394699339478 0.534906132418754 0.534967504445959 0.525413684480731 0.520340503453025 0.526566284111415 0.527266280837382 0.526548230596691 0.526022661463662 0.514120172732056 0.517209455685436 0.510975169203877 0.506238700005943 0.493967172786947 0.492008452921831 0.488547033828089 0.481915610210928 0.479192997329779 0.474343182919666 0.471987499533073 0.473542417692863 0.460758355471924 0.45673712411627 0.462962012510574 0.460904315646203 0.458642923241455 0.462510856387424 0.46479261533913 0.469500766134403 0.469949749639508 0.466564619517899 0.464489610010072 0.466523838825503 0.463742117838554 0.457002093262422 0.461159006306492 0.459469804901861 0.463919910697592 0.460995899289385 0.460272200839371 0.464268461558929 0.460670588975483 0.458647238218138 0.462097975452069 0.460087908664499 0.462673714426163 0.466458246460046 0.459925693184654 0.463062940008911 0.458396628964323 0.447932409529819 0.449681953468519 0.435595356874571 0.428764678752204 0.419398110385243 0.415703705071737 0.411529064556284 0.409791543745417 0.410042896837566 0.410178527862532 0.414168300545642 0.410681589966277 0.412226972440712 0.412305012540406 0.415094909199834 0.416165797587459 0.419583770769063 0.423255444690278 0.430676549946087 0.429691824290002 0.433580276173212 0.437267186496964 0.428003103454545 0.420929634278399 0.416059124332691 0.410040368972382 0.403257461713481 0.399523924724347 0.398276384294589 0.395984592438492 0.39958715599775 0.401468522162978 0.401244598681242 0.393300999276446 0.383774272543337 0.381930741036129 0.373882086649205 0.366742310584581 0.358099391616432 0.356793120749851 0.35610763839482 0.357930795309531 0.359894853275625 0.359432810522851 0.357335842615241 0.352840340549333 0.356798674940544 0.357587071705965 0.358793671204739 0.359609490394315 0.36208991205495 0.358663419877396 0.357756974022012 0.358837972987316 0.365296800518948 0.368281638898637 0.375783650522734 0.382221463923838 0.390234684749785 0.390230935130344 0.393675856878052 0.390044888611459 0.387931050283787 0.386436093258914 0.382533307863396 0.381123914046486 0.380756362186518 0.38086526604729 0.381039623585483 0.384926337154202 0.387285333862091 0.399129027766912 0.409135311167497 0.409440912288908 0.402508077446755 0.396978910196056 0.392402279288205 0.39167999818148 0.387399772153791 0.374592515410904 0.38041569316863 0.365163358741716 0.355686297724687 0.355716807190468 0.353464824265574 0.351551689146359 0.356233771916352 0.363123403444727 0.360200096127384 0.363582350960571 0.365016624634532 0.368951746128214 0.375024008212412 0.380723168441959 0.382862657754053 0.390750415440582 0.39247031497771 0.399865023215611 0.40435739709723 0.410368461170774 0.415234663587933 0.418120256480853 0.421936714486857 0.425979399353077 0.429952570486216 0.429994900384284 0.440768034743843 0.44563928697055 0.439613499430286 0.439672936265162 0.437009022660802 0.434667898048916 0.442491076797836 0.44147934872769 0.448960036612374 0.448993579878295 0.460268704474025 0.472758628260819 0.483218251467174 0.496235688947823 0.510865366195897 0.527628124733589 0.536726394102127 0.548516176901162 0.551152065614788 0.573994573545935 0.581873391394667 0.587694275949935 0.596007668743972 0.600982314691139 0.597915432021382 0.602868283827975 0.597311273425239 0.595629664346313 0.607310744724826 0.5988541635662 0.610014244822402 0.621316429187845 0.622359605794469 0.619277282299637 0.614944898057956 0.616688254404524 0.626993094928777 0.626630406168594 0.621884468191412 0.616722118245752 0.599195681390416 0.609203223177154 0.612085163107653 0.616045334566134 0.60505996921302 0.591663427342216 0.592668653920944 0.592377345474284 0.608059194220327 0.613728354093076 0.612635283909573 0.613659188594134 0.607471124290244 0.609340167500306 0.611603124511184 0.616012243429689 0.625717502347338 0.621550182247265 0.606988348585448 0.610987294543132 0.60244376830733 0.609721023691537 0.613731805322953 0.616354854579555 0.617216607305822 0.599426362722162 0.601151266489747 0.604859372773296 0.59073975910448 0.578210262210315 0.58373043530894 0.575369012106526 0.567710426797031 0.551699654582638 0.553229957265918 0.547769443308109 0.540750769155406 0.536971197452827 0.536779813351764 0.531867811152416 0.526857441314531 0.528554536556532 0.534732120553978 0.534498988708216 0.534567476104988 0.528706567415916 0.534325767743093 0.537661508009235 0.531551463370416 0.52744722237175 0.554623473308557 0.590643097965604 0.592435403213769 0.618894988742344 0.636674002479977 0.607489489723545 0.625427841536692 0.689116670000488 0.65932226758854 0.692544806829288 0.643614583914937 0.567868545886419 0.606322171934531 0.650508697825977 0.645161917891253 0.637360154634491 0.638344483354871 0.649144258866761 0.759605871067378 0.68116928022848 0.607883434923936 0.567083444056106 0.544588269204518 0.498423857458546 0.455974484995788 0.396756206977333 0.435699452290975 0.420075475066749 0.32000447636127 0.295142846937376 0.338872988587366 0.345842699452792 0.240595997399188 0.252450741977502 0.293461551069665 0.379364825225192 0.377108123048611 0.375723287876329 0.297303658168483 0.248832597374489 0.239377727874177 -9999 -9999 -9999 -9999 -9999 -9999 -9999 -9999 -9999 -9999 -9999 -9999 -9999 -9999 -9999 -9999 -9999 -9999 -9999 -9999 -9999 -9999 -9999 -9999 -9999 -9999 -9999 -9999 -9999 -9999 -9999 -9999 -9999 -9999 -9999 0.349524833653002 0.488850313500341 0.535094837123197 0.412175222899701 0.411997416444102 0.449320561615297 0.48954531682738 0.624806976673308 0.711554862289043 0.705165610330369 0.523892389034699 -9999 -9999 -9999 -9999 -9999 -9999 -9999 -9999 -9999 -9999 -9999 -9999 -9999 -9999 -9999 -9999 -9999 -9999 -9999 -9999 -9999 -9999 -9999 -9999 -9999 -9999 -9999 -9999 -9999 -9999 -9999 -9999 -9999 -9999 -9999 -9999 -9999 -9999 -9999 -9999 -9999 -9999 -9999 -9999 -9999 -9999 -9999 -9999 -9999 -9999 -9999 -9999 -9999 -9999 -9999 -9999 -9999 -9999 -9999 -9999 -9999 -9999 -9999 -9999 -9999 -9999 -9999 -9999 -9999 -9999 -9999 -9999 -9999 -9999 -9999
-9999 -9999 -9999 -9999 -9999 -9999 -9999 -9999 -9999 -9999 -9999 -9999 -9999 -9999 -9999 -9999 -9999 -9999 -9999 -9999 -9999 -9999 -9999 -9999 -9999 -9999 -9999 -9999 -9999 -9999 -9999 -9999 -9999 -9999 -9999 -9999 -9999 -9999 -9999 -9999 -9999 -9999 -9999 -9999 -9999 -9999 -9999 -9999 -9999 -9999 -9999 -9999 -9999 -9999 0.692124663908874 0.68770989670265 0.668127082329237 0.661944409023724 0.65285676888803 0.6435835204012 0.595251170532351 0.596006054333427 0.674431879849301 0.63977020679079 0.619166479851143 0.63633180764284 0.624904426678239 0.617036786539765 0.586391589807073 0.578057759623586 0.573412721373917 0.554157972222855 0.548913312809928 0.552251589156748 0.546824501050362 0.564732938601016 0.570037074374759 0.601195243611622 0.642802237927845 0.647541118538031 0.580334430663342 0.550129027373615 0.53335684715205 0.514974492667114 0.487124473534772 0.483772267356101 0.476086643343619 0.486861003879854 0.503008758267565 0.510665416207645 0.523299843299922 0.53825044527201 0.545499699065047 0.560285277126228 0.570940769790775 0.572343806007885 0.578230764558634 0.581272372396555 0.577910347198673 0.565125469350328 0.559554811635176 0.544263888024831 0.544489366736789 0.525809514247367 0.514306628482561 0.508514911008881 0.506351049349047 0.50395496986724 0.503681585286437 0.508888478192145 0.501821661394556 0.504702455493543 0.514953009642407 0.513733868904928 0.516245710683576 0.521753461099094 0.512882580200574 0.521667599233395 0.530910183901231 0.531804075317597 0.523139817536614 0.536793748421141 0.531957438557225 0.544014578270172 0.542939777081963 0.535408773797543 0.538963722042137 0.530484882467088 0.528537154292028 0.531331136931518 0.520756285964879 0.514463502532865 0.508437375214943 0.504761909982972 0.514877178217778 0.511748808444068 0.508904398768178 0.508563398421186 0.515545247205317 0.51069999652879 0.501691724548784 0.495193234184164 0.481913398259843 0.481435132764956 0.472688877666365 0.471140414037206 0.463082058882518 0.466949016765184 0.463997205635682 0.454942514977286 0.463263839317072 0.460089815716574 0.457524682419262 0.459094038615572 0.453436812314362 0.46016664308664 0.461443829327117 0.468893559096106 0.468566522010551 0.45578456710498 0.455988128140096 0.459007068405217 0.469096356447217 0.469062289602013 0.465998045746676 0.458138998472639 0.455187463319163 0.450914894092595 0.455976205116935 0.461296565749653 0.451149488842206 0.453347994966182 0.461279922565053 0.46445283571974 0.456544108963898 0.45656343705561 0.451002491854667 0.435654695136571 0.434104623239054 0.42824472949891 0.422854958929892 0.422319812456172 0.411701333972629 0.414557347968375 0.415955466456499 0.417417043946424 0.413582234492427 0.407277279372776 0.414719586684232 0.411668995029208 0.415894866544711 0.413112560656856 0.414406704174758 0.421374206517098 0.430775262775262 0.437314022971147 0.438946704654127 0.438542268896589 0.443558100696095 0.437610447653135 0.433633238029128 0.428767289014957 0.417402230310968 0.412738901258845 0.411029971397767 0.408031291633907 0.400897818707127 0.401901026285119 0.407179558784908 0.400385645258958 0.401647087614724 0.39307096596747 0.391156715998469 0.379198541425818 0.371195372598639 0.368108223917028 0.363391938237347 0.364799247433834 0.361057592587798 0.36441568884873 0.358944319295221 0.353124307756016 0.351515650923703 0.35853081750238 0.3660984477273 0.368643972063997 0.371807265699502 0.369751142998031 0.368091990612243 0.365558814887245 0.369568917071115 0.367284409923925 0.370608423220418 0.37578315653645 0.38311009525957 0.386214796535084 0.384107537123084 0.383928275641348 0.386333888556953 0.38907017617538 0.384917662966222 0.381249825451127 0.375108557529231 0.375741990788516 0.378743534826021 0.383251930330965 0.3786147876156 0.375147328037909 0.383829615988486 0.390393814500612 0.389852542367469 0.381577615735767 0.377850159125432 0.372719147461894 0.373716769370706 0.377036138789295 0.374389548898756 0.372682928185453 0.368469168525484 0.359467645329484 0.354911788891858 0.354012162633155 0.356451470058366 0.354912664425542 0.358692227242603 0.360434363804706 0.36684072618699 0.37141599319248 0.37547482305783 0.377428442050392 0.384982314952075 0.384958884909567 0.392408276613283 0.392558626334912 0.398348223637774 0.405470335624419 0.407088069251268 0.410346338473385 0.418733966180371 0.416496047316122 0.416943707468232 0.425747176525562 0.434285150682472 0.446075891006286 0.441332704853563 0.448005681193276 0.439171216034558 0.443364586990844 0.443752587175153 0.449655628280296 0.450148896321386 0.459495617243499 0.463443963352213 0.466800942027671 0.478544082302396 0.481724721718761 0.494655780032764 0.509283457368392 0.51618462548712 0.537277231084166 0.546206261761044 0.54990604670556 0.565640259551805 0.574671799976283 0.58674085977431 0.591712517934221 0.592083908202827 0.587664650445057 0.583986544880474 0.586906317357938 0.589640147377909 0.59245103017444 0.602715872096657 0.602147822934807 0.598331901990492 0.616880571457607 0.619078474620562 0.617021388666535 0.61571506206516 0.614380136150934 0.617230377238592 0.614311641309841 0.598236431768053 0.591147997345241 0.609544465708494 0.60936087240273 0.60249083472684 0.599730139377713 0.601901445408162 0.595825505256413 0.599575637398791 0.602059294204777 0.60276387854738 0.59720434533128 0.600309701230865 0.591516488234285 0.585959922724494 0.60233794346698 0.605667509646523 0.610974005134648 0.598443448083804 0.608185365526818 0.600208342889395 0.586672521077114 0.59114617303689 0.594405439508507 0.596284237923281 0.588792654585368 0.595767973381549 0.591036646230424 0.591336342107361 0.585104020638911 0.578410330804763 0.574419110846155 0.564211187420885 0.558351363180635 0.552733986080965 0.550114098757808 0.544341165819411 0.544547713147819 0.538600169266799 0.532879312015141 0.538196555599831 0.529728849656973 0.530923431907153 0.535182232879014 0.532075981268432 0.540179913361579 0.538640878585266 0.539005207619871 0.528689244508578 0.530422691128233 0.546008536651829 0.590717701426363 0.606668928011272 0.616692236070314 0.658818325002646 0.67433227236276 0.661362811626095 0.605165689233456 0.608114464916274 0.594152167059008 0.648096115384464 0.631811073609154 0.557611675128346 0.627064539153184 0.66391217149796 0.66443467007911 0.655071109287003 0.647156067036788 0.64056875284043 0.643724794691431 0.756248679852364 0.606575780311713 0.568886353161291 0.52985892615651 0.496670573651649 0.460902499472565 0.411265094746598 0.418799433914423 0.360677022241352 0.322363961675608 0.322279751852067 0.279521325930154 0.29725938377116 0.284224307165742 0.25687715299856 0.310340148420215 0.346833246234042 0.38304652815009 0.358744431006354 0.305059347526288 0.264984268589583 0.238792181341393 0.236040110577383 -9999 -9999 -9999 -9999 -9999 -9999 -9999 -9999 -9999 -9999 -9999 -9999 -9999 -9999 -9999 -9999 -9999 -9999 -9999 -9999 -9999 -9999 0.360259945334778 0.360694664080177 -9999 -9999 -9999 0.333527729756601 0.341651521789177 0.326712373332159 0.334224470386431 0.312698774336133 0.311568915021513 0.323314585469446 0.405429414855176 0.539222654810712 0.709055443240645 0.719577453116558 0.494537938607538 0.511944993664795 0.489043971970641 0.515902355008081 0.596760112365338 0.603795968422832 0.447166630753405 -9999 -9999 -9999 -9999 -9999 -9999 -9999 -9999 -9999 -9999 -9999 -9999 -9999 -9999 -9999 -9999 -9999 -9999 -9999 -9999 -9999 -9999 -9999 -9999 -9999 -9999 -9999 -9999 -9999 -9999 -9999 -9999 -9999 -9999 -9999 -9999 -9999 -9999 -9999 -9999 -9999 -9999 -9999 -9999 -9999 -9999 -9999 -9999 -9999 -9999 -9999 -9999 -9999 -9999 -9999 -9999 -9999 -9999 -9999 -9999 -9999 -9999 -9999 -9999 -9999 -9999 -9999 -9999 -9999 -9999 -9999 -9999 -9999 -9999 -9999
-9999 -9999 -9999 -9999 -9999 -9999 -9999 -9999 -9999 -9999 -9999 -9999 -9999 -9999 -9999 -9999 -9999 -9999 -9999 -9999 -9999 -9999 -9999 -9999 -9999 -9999 -9999 -9999 -9999 -9999 -9999 -9999 -9999 -9999 -9999 -9999 -9999 -9999 -9999 -9999 -9999 -9999 -9999 -9999 -9999 -9999 -9999 -9999 -9999 -9999 -9999 -9999 -9999 -9999 -9999 0.655941930733476 0.660651480668026 0.674169673787495 0.65407065261797 0.641848653688444 0.590284151698402 0.606803021522519 0.609370193009501 0.625166163938857 0.609684994792937 0.622567159753911 0.63462953743878 0.618943451835927 0.597417831724311 0.581255739087667 0.560148372979131 0.5487895407535 0.533226793992994 0.536560876354451 0.53331534872899 0.560463878651603 0.543077805208791 0.606529587729193 0.598132225404168 0.607005529413202 0.556101837901723 0.536447315613955 0.522550071105716 0.489021456416936 0.48602680100639 0.475699467702594 0.469450619077337 0.479701119303371 0.492535771088449 0.509793875394737 0.522585578946263 0.530951581586121 0.536169971425882 0.556457801581585 0.561642198348941 0.569496154023397 0.577698668307158 0.575716393263129 0.57170259772412 0.560563140120778 0.555940135892094 0.547654627155088 0.529431847058875 0.519823806106814 0.514426463920578 0.510833035106619 0.503093553032646 0.500036763836401 0.499474359809713 0.501202658115407 0.508108443275021 0.507795544571168 0.5112680137302 0.517896456743136 0.520875183290321 0.526788479453267 0.525539581073035 0.527549970301417 0.515635284700049 0.521720292852942 0.522935134845506 0.522127902656451 0.529069112266356 0.522777119146376 0.531955025190281 0.524471602324427 0.524588129598963 0.515762005432192 0.525396640606186 0.519356584188469 0.512209601499982 0.514076242943243 0.508172967598138 0.501812748620891 0.503511728849315 0.512474896499942 0.512690871876887 0.506512874377815 0.501623778239736 0.50002064168019 0.497319371484064 0.485085238086673 0.486932063979875 0.478019823599508 0.476496918667013 0.47123300780299 0.471449064461974 0.464934389256347 0.452357625033262 0.452209342380916 0.458046271679145 0.465397631551385 0.460519309661648 0.451244670317952 0.449987525858863 0.450329264152597 0.459612242066668 0.466847552797009 0.460443634331096 0.462885529567128 0.4667239679703 0.458447214620705 0.462766262585037 0.455717904279808 0.449183873172187 0.451188825367946 0.454417066879453 0.455563721673839 0.453519167945875 0.453451899664437 0.449537055838207 0.453175943405933 0.452046177608109 0.444191143199651 0.445925084357228 0.451900502258687 0.436172450098417 0.442617253571539 0.437210186790811 0.433150556126559 0.424644031921832 0.41419735649346 0.415614487786843 0.418773204167979 0.411027733045418 0.411130547976554 0.40705278878227 0.416366038642854 0.41856435746431 0.415660652247852 0.418924258126442 0.413664330308878 0.416668512280865 0.427905854973674 0.431743476154335 0.43829939880488 0.439121583943793 0.443064642273971 0.452374927702455 0.444685758598953 0.439714683837776 0.440993770943393 0.427379416356474 0.425172400989833 0.413986215984239 0.413797268632599 0.421299910192293 0.416307273745358 0.408298009359815 0.407429296064513 0.399271821671216 0.399973594842608 0.389788241961947 0.388837471621349 0.378770867669532 0.376424034670074 0.371574351498508 0.367185366030839 0.366128907066855 0.365302750402858 0.363237593667519 0.356328758884988 0.359170749488304 0.364760577276186 0.378305029134435 0.384644083854576 0.381584898079479 0.381198838313783 0.38197306663531 0.381003779994529 0.381753500496842 0.384382816547488 0.384774215431786 0.38509318616608 0.390759279459729 0.403571336071385 0.387865361130119 0.383553419406078 0.382427273144409 0.382581510697555 0.376991286137544 0.375752540845418 0.37775178967569 0.375949583875365 0.372766201354988 0.379526135172419 0.376437067579146 0.381120704666727 0.382596543933504 0.385940755235159 0.372234668736387 0.377266124293409 0.370569367808167 0.372283431253435 0.366589500665855 0.371859827206384 0.355231924573397 0.360693264773442 0.367491110822686 0.354110146275013 0.359599341919123 0.36122179073333 0.35785365927777 0.36109384027016 0.363163709073966 0.365500357227585 0.367816526093892 0.376266261339601 0.379808169857012 0.378024878812055 0.386391092153161 0.389793506699225 0.39336862111495 0.392231530528728 0.400996108990292 0.401452379747806 0.408263868236475 0.408106346607749 0.414050693211808 0.413256163223706 0.423299829744385 0.428792181536456 0.435800262055453 0.440127182093476 0.439145963893352 0.443813066598705 0.451248017898017 0.44930088888996 0.454232290479858 0.450333139848022 0.458140827036884 0.467916281739393 0.467466034364885 0.475471977961116 0.482584641179233 0.493649258719901 0.504865919864721 0.509008974032231 0.519977189006628 0.531243457112055 0.541070141753433 0.543452816517807 0.565033624703035 0.569382806050671 0.574279692497524 0.582322895543835 0.583436959211531 0.581373388485958 0.581333214764299 0.583254202695525 0.585093951916754 0.579447719474104 0.581063829140475 0.604931709266433 0.602827127098022 0.603273224162288 0.603978647272277 0.605141822156317 0.618205396510778 0.610456877959808 0.612873201234412 0.6032947119751 0.610622490721932 0.604138634109849 0.602819934943754 0.599498741001318 0.593179002295778 0.598814966885391 0.594238115758381 0.590701692719796 0.587159224786655 0.578821096509319 0.590323117917723 0.586352506517264 0.595594048153101 0.578635877148683 0.576587026554671 0.588729970104427 0.596629141154741 0.595558570091001 0.5886652081607 0.591565039918761 0.578325793882152 0.575028765630887 0.583872716115036 0.57979869030982 0.581433771117047 0.586667980796078 0.571778213290493 0.583715407727835 0.570572813708861 0.567128495548296 0.567690731571008 0.567600377081993 0.553831078934731 0.553805602189469 0.54605174621577 0.545888698847043 0.546109390115258 0.538618580305861 0.541804056666175 0.532722439360759 0.534951165876426 0.537503271093247 0.540520817187566 0.546398700072767 0.540441094171907 0.534842415253411 0.537057724911798 0.539879058966068 0.538834591181009 0.534320718638682 0.551811069385415 0.625252373408561 0.663731479973044 0.65582002009001 0.684756448869055 0.747784426645179 0.693684948701922 0.623322519894532 0.65682179083009 0.602928839886651 0.617433275553561 0.563092066851813 0.611109155118236 0.64687021755907 0.673977952115106 0.710209590726514 0.678170777159345 0.662026850926541 0.653733735941941 0.680381466866981 0.702623612400197 0.622162998979928 0.572804006520502 0.529673994714787 0.495810861323461 0.467520287053 0.439964370514242 0.440330508364626 0.414527064854664 0.361304559755325 0.312395397749583 0.27703116468089 0.272899986871061 0.280191538059614 0.26262820008017 0.315874321807048 0.405146406586693 0.41021696350955 0.357121555815499 0.296312242545433 0.263264939325957 0.250815831883272 0.243463681779052 -9999 -9999 -9999 -9999 -9999 -9999 -9999 -9999 -9999 -9999 -9999 -9999 -9999 -9999 -9999 -9999 -9999 -9999 -9999 -9999 0.356661266358019 0.374095675303059 0.408414541964573 0.398335914111212 0.384708842718391 0.392654107505506 0.415225410180899 0.4493669091252 0.49877733122486 0.370786799296489 0.354842957831717 0.37120210782421 0.359377475714713 0.383162971463201 0.465707431090045 0.571050336376888 0.695680269325804 0.719330981017034 0.590862116134938 0.562570129349782 0.523235828072125 0.4734613151299 0.475310682454598 0.467089472211229 0.427363929947664 0.456173451765312 -9999 -9999 -9999 -9999 -9999 -9999 -9999 -9999 -9999 -9999 -9999 -9999 -9999 -9999 -9999 -9999 -9999 -9999 -9999 -9999 -9999 -9999 -9999 -9999 -9999 -9999 -9999 -9999 -9999 -9999 -9999 -9999 -9999 -9999 -9999 -9999 -9999 -9999 -9999 -9999 -9999 -9999 -9999 -9999 -9999 -9999 -9999 -9999 -9999 -9999 -9999 -9999 -9999 -9999 -9999 -9999 -9999 -9999 -9999 -9999 -9999 -9999 -9999 -9999 -9999 -9999 -9999 -9999 -9999 -9999 -9999 -9999 -9999 -9999
-9999 -9999 -9999 -9999 -9999 -9999 -9999 -9999 -9999 -9999 -9999 -9999 -9999 -9999 -9999 -9999 -9999 -9999 -9999 -9999 -9999 -9999 -9999 -9999 -9999 -9999 -9999 -9999 -9999 -9999 -9999 -9999 -9999 -9999 -9999 -9999 -9999 -9999 -9999 -9999 -9999 -9999 -9999 -9999 -9999 -9999 -9999 -9999 -9999 -9999 -9999 -9999 -9999 -9999 -9999 -9999 -9999 -9999 -9999 0.649029625166213 -9999 0.605966811458355 0.600709240835428 0.613161944559755 0.624358660497388 0.617915335061956 0.626311334417679 0.598310306396763 0.576960121983371 0.562940321663684 0.544155672417121 0.538361819125395 0.529204812804597 0.521850978114172 0.514287320570923 0.516207838949501 0.517104488045791 0.536990823574498 0.572542591297339 0.547776153133918 0.528450423611718 0.530743592158495 0.513439008537743 0.48961078443254 0.494809709479463 0.484968069516967 0.473977311403366 0.474540353998724 0.487207871346411 0.504015049121004 0.513428519786416 0.531228588708561 0.542015693890013 0.542226863745158 0.559179629080589 0.567272532809069 0.56784829420565 0.571866962567484 0.568940441234703 0.55907230219011 0.551812629859486 0.541582892774688 0.531830549501429 0.522104983467509 0.513639283075685 0.508039776888722 0.509924372128943 0.503022590534137 0.50045475182491 0.502942916213599 0.50397372782766 0.507700036216685 0.507435853344266 0.514762496392382 0.516466642882822 0.519445174075724 0.526624534982575 0.528389996124581 0.513318413301935 0.527484432506684 0.52149830200175 0.523735996776064 0.529643729502398 0.525094780146832 0.524954309607644 0.521966235118517 0.530503006859342 0.526646861026941 0.52267717049034 0.514108543950377 0.508687059718191 0.503571670196311 0.503306735454726 0.498067813789032 0.504575073195392 0.498820362993156 0.506539777776661 0.5055575336689 0.501289440656937 0.493830913081026 0.486760411241842 0.493574789887353 0.48164372779152 0.476939487691721 0.469938776848103 0.462326547391337 0.450224844006355 0.444983211210661 0.444482949544811 0.4495812082939 0.448393478742052 0.45195314731087 0.457154385992365 0.450120614162691 0.438616481380055 0.44138416134047 0.443489379012958 0.449941700427463 0.448736025631888 0.453302877858805 0.448632568499074 0.448483716066954 0.44929709842455 0.448018763760446 0.445124693036494 0.451719655227188 0.452437126049868 0.452714637121053 0.449009696291775 0.442060782834627 0.444832319353217 0.446389157397625 0.448523617565258 0.439378166623162 0.446922104135632 0.438029927886246 0.4456508369218 0.429240535473743 0.427647157554141 0.420737113764764 0.422024633327085 0.415126366203753 0.412798664927014 0.410421054405294 0.411160751985348 0.419635944541375 0.414451069890616 0.41281601678643 0.413216832834674 0.413623057062476 0.414638038393218 0.420993029007289 0.420205610645355 0.429941572601165 0.434509103373429 0.440275926604848 0.436693389040381 0.441573213825508 0.447842318945123 0.442713386309623 0.444145902137162 0.442273373210226 0.436864711715156 0.437115409678443 0.429656897079384 0.422651987395092 0.421964939864624 0.429930347416052 0.419518538819099 0.409139073589671 0.411490045801533 0.408672135214081 0.401958931903574 0.397832388279057 0.39251963356873 0.384939460750141 0.381016142768022 0.375202035962171 0.379318452538006 0.385153170637242 0.379608493846001 0.370105523654276 0.370765776296368 0.373627600277112 0.39160076027938 0.404131325292398 0.39023033325237 0.389100232505237 0.389677604853852 0.393453027755048 0.396651706724239 0.396051416333982 0.394722591227372 0.399498390896501 0.398070968568969 0.448562342428197 0.400432402362068 0.40823503933764 0.383432715161816 0.376054989886403 0.376357577404675 0.376047680820822 0.377349855635466 0.377315055214105 0.38500777382664 0.383206972606198 0.381127204109999 0.374004155187752 0.376874917177821 0.370302218115116 0.364437181321249 0.368286055799345 0.37005045510444 0.363037200557534 0.358576889423623 0.361869617705825 0.356945709599012 0.362821816237496 0.359736575058591 0.35171991657905 0.356269450818928 0.35963149113291 0.363720739550358 0.359400633749306 0.366795241097171 0.36911327310792 0.370841218728533 0.374867559680022 0.3746463519026 0.376068314081435 0.388017362132556 0.385588660897805 0.394691344133009 0.39820397844317 0.399457706133896 0.402500685778179 0.410625376918771 0.41599450359097 0.417438942028291 0.42322203445852 0.420708106733501 0.42372203336826 0.431774011488687 0.448776420286707 0.446435359977111 0.445999542839811 0.460095238569548 0.451550490485582 0.456703890053003 0.458352908256347 0.460464539803457 0.466981187853319 0.467069384961585 0.472443727666968 0.485731704718467 0.499208364015084 0.509239137315635 0.503908930373301 0.517527151926458 0.528858737976945 0.537274910012552 0.542955263568483 0.546853392935551 0.563634414720187 0.56524735378444 0.570027449335277 0.582391933131775 0.577164681233806 0.572294166633397 0.574313547166318 0.575111327251535 0.581748108473708 0.584300748500466 0.585950949788523 0.592983779479846 0.5960886358652 0.612900828700737 0.615349591609945 0.602559175549514 0.602286724321106 0.600253809713198 0.600533212997515 0.601107030396671 0.598112401016772 0.596467245430659 0.591006308381127 0.595308546697543 0.586660818013312 0.590862222961553 0.582314964932724 0.570098758447779 0.579803206479636 0.579624333947734 0.572347214813061 0.570091206393058 0.571849785476776 0.575713634318691 0.588144779006315 0.591112696505671 0.580863262496031 0.574942184365445 0.570470481438402 0.569802262473899 0.575605257379059 0.567085616091171 0.555086385192007 0.555254783456812 0.568784674399382 0.563855604511175 0.563091041539937 0.572191701513635 0.561591910831746 0.558080788600262 0.553051009028426 0.550160002781361 0.542095984763685 0.534501543098526 0.520077024401595 0.504587302107519 0.505567300209288 0.515155695919186 0.53244920870119 0.525751338830706 0.539256239200789 0.550534180335513 0.543761954823402 0.53512251838476 0.539245226639853 0.541381414124639 0.534275147931645 0.528697630487003 0.548552835185733 0.572492752263088 0.650501934786823 0.685738994122372 0.696018848655682 0.69693156434745 0.663265607970678 0.732001921894765 0.715110588972802 0.725869880065811 0.723463199446446 0.75672776971306 0.622201682250234 0.59824855899901 0.73479633814345 0.728874929447164 0.622005276564578 0.692847224856635 0.66807242427297 0.656924511298887 0.776052920339199 0.730425357604726 0.598052362072353 0.568689771629257 0.535733564924856 0.522999050403027 0.495533579698529 0.463221975105041 0.452083165897146 0.415498071951511 0.421107018073176 0.362365792091938 0.360185359026831 0.296889166159451 0.285291972641931 0.293807433035324 0.321455756776235 0.391480633520269 0.390718046698903 0.354050649371441 0.296302734261347 0.276365245501439 0.263667149354152 0.247354355313244 0.240502391115654 -9999 -9999 -9999 -9999 -9999 -9999 -9999 -9999 -9999 -9999 -9999 0.33671482844805 0.334095123958191 -9999 -9999 -9999 -9999 -9999 0.383499665425155 0.413037493458624 0.449201936682761 0.60362267809291 0.663459655861293 0.668421107573205 0.683216005222332 0.690508133282097 0.6807137386467 0.686911274442381 0.683675063936854 0.652963286852786 0.653111048389115 0.460726506665551 0.423119052305485 0.517803782624898 0.614463913046589 0.715791711840572 0.719290635594261 0.652032690949104 0.571869303960033 0.493582004130255 0.457539508700431 0.447806552740278 0.417951075155948 0.421106633413383 -9999 -9999 -9999 -9999 -9999 -9999 -9999 -9999 -9999 -9999 -9999 -9999 -9999 -9999 -9999 -9999 -9999 -9999 -9999 -9999 -9999 -9999 -9999 -9999 -9999 -9999 -9999 -9999 -9999 -9999 -9999 -9999 -9999 -9999 -9999 -9999 -9999 -9999 -9999 -9999 -9999 -9999 -9999 -9999 -9999 -9999 -9999 -9999 -9999 -9999 -9999 -9999 -9999 -9999 -9999 -9999 -9999 -9999 -9999 -9999 -9999 -9999 -9999 -9999 -9999 -9999 -9999 -9999 -9999 -9999 -9999 -9999 -9999 -9999 -9999
-9999 -9999 -9999 -9999 -9999 -9999 -9999 -9999 -9999 -9999 -9999 -9999 -9999 -9999 -9999 -9999 -9999 -9999 -9999 -9999 -9999 -9999 -9999 -9999 -9999 -9999 -9999 -9999 -9999 -9999 -9999 -9999 -9999 -9999 -9999 -9999 -9999 -9999 -9999 -9999 -9999 -9999 -9999 -9999 -9999 -9999 -9999 -9999 -9999 -9999 -9999 -9999 -9999 -9999 -9999 -9999 -9999 -9999 -9999 -9999 -9999 -9999 0.615563557441213 0.609797222069603 0.591353370336699 0.582585159770673 0.59938467997726 0.577537974366385 0.564279681867524 0.552303368878656 0.540766023122221 0.531301030067276 0.516340912769996 0.508620800609328 0.50087883444459 0.493667045864902 0.497015701465639 0.49896572319038 0.528146322748215 0.603587112480274 0.535370528260468 0.531437208698391 0.498908150374807 0.483782156420982 0.476697235761063 0.466012708186716 0.467672312245158 0.472955214894507 0.48126377277456 0.503580391131492 0.518607570462659 0.522416921293247 0.531305790092664 0.541554726703233 0.560363144743298 0.557535247292339 0.564047359210958 0.563296481330624 0.556725051569729 0.55681254439108 0.549211866841387 0.541793723152017 0.530107713576116 0.519541880162745 0.513393900078391 0.5048450227029 0.505465144426902 0.506629854109794 0.502637350992844 0.496383615318969 0.500344266793315 0.506745137532457 0.507552847298764 0.51152384411 0.508266586269529 0.522532200289664 0.523022816449687 0.5291304913653 0.540101951109745 0.535838794085651 0.527861427671586 0.519553792943502 0.521553722780252 0.529641006565199 0.526465138963362 0.533650147779841 0.530627594943594 0.517029436920671 0.508965909101638 0.506037187909662 0.496955185290334 0.4923687409277 0.487933458727102 0.490237149593343 0.500601516538468 0.501985751501781 0.504478687530106 0.499760079918094 0.493843721211612 0.491248368513917 0.494302243725717 0.484246784924905 0.471686671120157 0.469056435788654 0.456405697848491 0.454280888247632 0.458380365205942 0.432313476029911 0.434324022690769 0.434715891557915 0.451659701327972 0.460153808813995 0.453956861416794 0.449345416763503 0.440876206920638 0.441233894037597 0.4441932490667 0.44094113979311 0.44598124512523 0.446320808162903 0.444390342380202 0.436996992956583 0.442072117584926 0.449599855258756 0.451456812936556 0.449405541849319 0.446495250645286 0.445011091848596 0.442377940959799 0.44986951391218 0.445939876190267 0.442853584129984 0.445091232261433 0.443602498452612 0.439132584729089 0.435031368499967 0.435541192867372 0.427946991110402 0.430613544150088 0.427966793894263 0.419556266709395 0.422214060017797 0.414091206427451 0.414640332987395 0.409012359549819 0.410096989617824 0.416830911083236 0.41776245860652 0.421045009165948 0.419108072295342 0.417596991442046 0.41683455952561 0.424119857327597 0.431947593690692 0.435326585535725 0.437857822803013 0.435193248456103 0.434448313229995 0.437844584083575 0.442617152276147 0.441665359639401 0.447134546592817 0.441641157683423 0.442077695846468 0.440648550399236 0.445904752006073 0.439453730867203 0.43805190892315 0.425074148692753 0.419480940952531 0.415430113478624 0.410753182260753 0.409055449122948 0.405784449614229 0.404743826766924 0.392427323289308 0.393548796300381 0.395167468659616 0.397905762813648 0.400685601562284 0.395104859234663 0.383625091515549 0.378655476420277 0.386562925468786 0.395104663855718 0.42253584198989 0.409240534154327 0.399660913881999 0.398285415380182 0.402315107655195 0.40904601143668 0.403654958088098 0.40846562388044 0.408392826169281 0.450163199528831 0.464015622138728 0.436480366239156 0.407967702324394 0.376070901114172 0.369042808394284 0.371582519459122 0.37614750281058 0.378945018521452 0.384553784274455 0.385473925567788 0.384723622233915 0.384919682448772 0.379739571284123 0.376384950277425 0.372141802061534 0.364702120264041 0.360726342646035 0.356560167309671 0.358371270399982 0.350649884996511 0.34538299681263 0.342563429293591 0.354241471774174 0.3542894526414 0.354796173990044 0.354570730077099 0.36274480679956 0.367879063835413 0.367422736583031 0.362644078577912 0.375006815041505 0.375174961733956 0.373600259107102 0.383199524895183 0.386910480997632 0.388624896681032 0.394277914440199 0.388991837183036 0.407792493293822 0.400662416022943 0.400689103590449 0.409537454708285 0.416926530059306 0.418492000928909 0.425775645582028 0.43290406254261 0.432058886604782 0.439069009322601 0.447110571378552 0.446919036702717 0.45493754586739 0.457081748893116 0.454847718207501 0.460872421299867 0.463307294977932 0.464075266852113 0.467904772121674 0.480335295528668 0.485204758114838 0.485172395251967 0.502665478869715 0.512595550160122 0.510023916322155 0.51450562945107 0.526299302453646 0.534129100774543 0.541084647205964 0.548956520452742 0.561449661785276 0.564036749675605 0.568024481686461 0.569851436177175 0.571878014817838 0.580663865392118 0.58036777867082 0.574968930279086 0.575336557581171 0.580170409058822 0.588809320641434 0.588015301593669 0.590543884088856 0.592742265198976 0.593504603968321 0.596128115636044 0.595178100110921 0.599887624139201 0.599336239224403 0.601244223761215 0.599204191084507 0.59780838547092 0.593657119702586 0.588125953113181 0.581132734681955 0.582655873222572 0.579021357136398 0.578792255499952 0.573826398535194 0.573547038337189 0.577432560115991 0.581122966922022 0.579715800284688 0.578579061079636 0.576029909912893 0.575959091603441 0.574074370857147 0.563515830850332 0.560027672276597 0.55487816977712 0.547105174903859 0.546152619094238 0.556736363326231 0.547510982156235 0.551734710753067 0.545923356400031 0.553152120136919 0.55423413655626 0.547591923267379 0.557009942953286 0.543574314468246 0.532858345193131 0.535958572778521 0.517995516152934 0.486004328041395 0.47145956576352 0.481767603752381 0.500887798933076 0.51621216409238 0.517492116750637 0.541645672653278 0.544079750820968 0.538841523679835 0.572232178879656 0.554085275785246 0.537007384055193 0.538786293268065 0.547471037246154 0.555471451139126 0.586507459168927 0.626827456816416 0.650256187933028 0.668583646199765 0.651847578415964 0.642492919757336 0.737000218012049 0.688051233075338 0.556135661110717 0.778286412718992 0.659828987408164 0.617178741865784 0.597631755641254 0.691501432468885 0.684444980541473 0.679017438444008 0.691350114294206 0.668765001070967 0.663282170135454 0.693077990012673 0.76317685692811 0.617540426507003 0.574753944871602 0.540186287474613 0.52367794762094 0.511266339443117 0.496460141685748 0.426796680981971 0.421358319151132 0.413537993963302 0.41663975485521 0.381373057884509 0.397448601757991 0.391811914389994 0.364260329464329 0.367411580849709 0.378724493168371 0.365114723125977 0.344708548068306 0.30369015969677 0.288197793230986 0.274503260138467 0.258277200342798 0.246976821667411 0.244930152832983 -9999 -9999 -9999 -9999 -9999 -9999 -9999 -9999 0.325002606015121 0.337837831829191 0.373156494151603 0.359482360240505 0.34208304129933 0.345460238942912 0.348504435283961 0.348325723931353 0.378723437931333 0.477008474984872 0.696215260297526 0.675183093744285 0.639503409776689 0.704328200861084 0.697046616651011 0.695985398313448 0.674788840139634 0.655029942015484 0.598139383897818 0.573600125351348 0.536897924866866 0.482592277201551 0.464076944206981 0.427685970052969 0.424098820903417 0.454761176080005 0.523504483339468 0.563900065857867 0.569807820314592 0.560889730052065 0.44253736407986 0.432640309779595 0.418455188267075 0.42321097709533 0.403479001510554 -9999 -9999 -9999 -9999 -9999 -9999 -9999 -9999 -9999 -9999 -9999 -9999 -9999 -9999 -9999 -9999 -9999 -9999 -9999 -9999 -9999 -9999 -9999 -9999 -9999 -9999 -9999 -9999 -9999 -9999 -9999 -9999 -9999 -9999 -9999 -9999 -9999 -9999 -9999 -9999 -9999 -9999 -9999 -9999 -9999 -9999 -9999 -9999 -9999 -9999 -9999 -9999 -9999 -9999 -9999 -9999 -9999 -9999 -9999 -9999 -9999 -9999 -9999 -9999 -9999 -9999 -9999 -9999 -9999 -9999 -9999 -9999 -9999 -9999 -9999
-9999 -9999 -9999 -9999 -9999 -9999 -9999 -9999 -9999 -9999 -9999 -9999 -9999 -9999 -9999 -9999 -9999 -9999 -9999 -9999 -9999 -9999 -9999 -9999 -9999 -9999 -9999 -9999 -9999 -9999 -9999 -9999 -9999 -9999 -9999 -9999 -9999 -9999 -9999 -9999 -9999 -9999 -9999 -9999 -9999 -9999 -9999 -9999 -9999 -9999 -9999 -9999 -9999 -9999 -9999 -9999 -9999 -9999 -9999 -9999 -9999 -9999 -9999 -9999 0.581285188488847 0.575148414336274 0.590431616155601 0.546441141328873 0.539416104312759 0.537909768983865 0.52042685805255 0.517647363629137 0.502082313396148 0.489980721037187 0.492169669559707 0.485073668155885 0.47696749973977 0.477836937529571 0.489216171760099 0.556554975905547 0.513254011930497 0.510030095138673 0.494411893722641 0.504716040449394 0.494777581211169 0.474297637073169 0.472987458227698 0.481297046989599 0.490523776911544 0.499692254463821 0.50743701349229 0.519021400529457 0.532153358332856 0.539883687883717 0.547385248768956 0.554935385238237 0.553929461758942 0.557991020385436 0.555828503719606 0.557086360859183 0.547384124877102 0.543117405083757 0.532603172203247 0.522865112502899 0.518287403442452 0.508998891977589 0.508991187156924 0.501379033238072 0.504662889650203 0.502851181585314 0.506704319584139 0.509196022513752 0.504428395045658 0.506991846539704 0.506871976822566 0.514268227890087 0.516336181263333 0.52321668067022 0.531448235397321 0.536538300539326 0.536031711421863 0.545549989461036 0.548030182153287 0.543217881707262 0.54603541131811 0.529191694894435 0.522204141370627 0.512711874771291 0.511200583363652 0.508125318452794 0.496188654150601 0.499953916502021 0.496956155902766 0.494056011995811 0.501509439190044 0.498160191867082 0.500148200818323 0.490599371435959 0.495832254144374 0.482714410276596 0.480796607450785 0.480994746574169 0.478973458365678 0.454634587428972 0.45308435663067 0.44109202112439 0.441881644146205 0.431878906083524 0.43658724422817 0.441943828838047 0.452316960256472 0.44887850005122 0.451870636494192 0.447483566389372 0.461645848459028 0.446929361513032 0.441169027756313 0.435362689449965 0.442364235569726 0.447620565767466 0.441936271931788 0.442066137942525 0.445665389139878 0.450217889933073 0.441052427222218 0.445582153778476 0.446478636412569 0.448529497473149 0.453794712977127 0.451444115113565 0.440979605729336 0.43826935954193 0.444275050512701 0.441713591769091 0.441203523393176 0.444882425362694 0.431156331599703 0.431847434679607 0.426307705387355 0.420160309924678 0.415196397159092 0.41823711149178 0.420561571009734 0.418106836467718 0.411353924556323 0.411242612753824 0.417938876101897 0.412919254615515 0.414486348110757 0.4151752153712 0.418428050989345 0.422246954526522 0.423971360237897 0.426950873269163 0.435010016083857 0.436646770872654 0.431049638671622 0.430686558070487 0.435133360818791 0.435926820095092 0.443393924769022 0.442727929103214 0.443006607072778 0.45633884922431 0.448874701495412 0.455285694324617 0.45659766873595 0.449024487791652 0.428754647189649 0.429276069178675 0.428035509234799 0.426581848475648 0.42200054354817 0.419298723993012 0.413199511201967 0.405166558582337 0.401284944607609 0.404154695842511 0.409246762020925 0.401837264574396 0.397230747435571 0.39639935742251 0.393896418759238 0.398254574441527 0.405436161357972 0.434297795813751 0.4417774740188 0.415120246609486 0.409340248975805 0.40903435545933 0.414823958992862 0.419906333985705 0.419120933687849 0.452571971597955 0.471828418214906 0.452451185380115 0.419383505784122 0.389361078435303 0.370475528187643 0.369330482699354 0.375815718900845 0.379609652614553 0.384279701897335 0.388526102215294 0.393091637718447 0.386969297451543 0.387834193429397 0.385758305984779 0.388239148686117 0.374095923016934 0.363647528252611 0.362842072374706 0.35318129827015 0.351841571008995 0.346999272569119 0.348902276866527 0.345868017880249 0.357411541797456 0.354774443996127 0.355552280668888 0.358517390529139 0.367723818156337 0.36594830018815 0.368142091101098 0.367371750165301 0.375115064745815 0.378610766848443 0.379158887279709 0.381988759280424 0.384569061854818 0.39285451872217 0.393205530077022 0.394709973316185 0.398248606006991 0.410173675386749 0.408107352676912 0.409797940290146 0.425129099589418 0.425338936455313 0.424157406158211 0.431946027589369 0.430967863045991 0.439246247893613 0.455429470196337 0.452671146641115 0.454245260181795 0.465235957687389 0.45795286919682 0.465608672988052 0.47395546936738 0.475018275608758 0.475884004289111 0.48239338294894 0.492735771678086 0.491370432055543 0.506096329701475 0.515795075559574 0.511176137707274 0.526248686793291 0.528482340096783 0.531061998772528 0.538515654159761 0.545192867423286 0.56104665008105 0.56157948824821 0.566755398755837 0.566629432478073 0.571501968550743 0.580208888054223 0.572787260485785 0.572413313374527 0.579525119057693 0.580055340749088 0.576103867024852 0.589542297077104 0.599038252933883 0.60146780064161 0.603297241566916 0.604866154903043 0.604368811109205 0.598308044577261 0.598631678435184 0.596414821165571 0.595518284388157 0.595107609754998 0.591158384015362 0.596531588906371 0.591663117032247 0.582956883331629 0.575611033700944 0.585068005420217 0.572604490125025 0.570621898504945 0.569206395963602 0.572701764902297 0.579613598397585 0.572378808319969 0.568613962868718 0.568563317917539 0.562431230967131 0.556666319335113 0.542965181966577 0.538619434212439 0.541056401434869 0.533173904602131 0.535364834531523 0.530107879727745 0.531783340645138 0.53481495786759 0.538287620945173 0.538015344724488 0.541576390289103 0.530554601753017 0.538523928332414 0.540439208935504 0.515954560188079 0.487933957464252 0.466740159971566 0.436330896442352 0.485318219213161 0.530094077545996 0.508341800012165 0.519077509689792 0.547762805610816 0.543150894738631 0.539493342305589 0.580348299953169 0.636545882377259 0.557447229197633 0.564842716706355 0.542190593045722 0.545547622109393 0.555242253600957 0.576802757716489 0.634546122116606 0.624291315693005 0.603813150998896 0.654194640467402 0.71464235674027 0.747601676440004 0.663136460222157 0.780821400889082 0.701824711339521 0.57575252833459 0.614186017784729 0.645518187309698 0.639251797947542 0.65917498772251 0.65675036041905 0.662819764560646 0.661416914607961 0.656633588578518 0.724384147465984 0.642963640225351 0.580171027787157 0.546834022043629 0.530178969062844 0.517342434013555 0.495610384392593 0.467966703552152 0.451063273267085 0.435890358372434 0.39998914471971 0.388461384013726 0.395684863210337 0.395615842643749 0.400639774180921 0.403151645281433 0.40358008375003 0.422863241475906 0.394396329630286 0.353350353996296 0.32403089439678 0.297198012807424 0.278934710719704 0.266459498863624 0.257659134194239 0.253538077775236 0.256608994597563 -9999 -9999 -9999 -9999 0.298301420717098 0.329756069541772 0.332953280696153 0.357222015480013 0.383084361967339 0.417306395747625 0.437694025956355 0.422072606016055 0.419201411262005 0.380379387830919 0.404299993266606 0.600146657094384 0.705392542886741 0.655300571571207 0.659104275720379 0.711443404200002 0.682115465337463 0.676257447679103 0.677177911428138 0.671390002384375 0.600349163149619 0.54236745336545 0.504548971791606 0.493366728577963 0.479171044018756 0.438410794778222 0.415431065558915 0.41746161195663 0.41106111021221 0.410949184094506 0.446525182601785 0.426774201991156 0.401373982443261 0.382687513396444 0.390323032096085 0.40249477469933 0.379770030748288 0.393593256334969 -9999 -9999 -9999 -9999 -9999 -9999 -9999 -9999 -9999 -9999 -9999 -9999 -9999 -9999 -9999 -9999 -9999 -9999 -9999 -9999 -9999 -9999 -9999 -9999 -9999 -9999 -9999 -9999 -9999 -9999 -9999 -9999 -9999 -9999 -9999 -9999 -9999 -9999 -9999 -9999 -9999 -9999 -9999 -9999 -9999 -9999 -9999 -9999 -9999 -9999 -9999 -9999 -9999 -9999 -9999 -9999 -9999 -9999 -9999 -9999 -9999 -9999 -9999 -9999 -9999 -9999 -9999 -9999 -9999 -9999 -9999 -9999 -9999 -9999
-9999 -9999 -9999 -9999 -9999 -9999 -9999 -9999 -9999 -9999 -9999 -9999 -9999 -9999 -9999 -9999 -9999 -9999 -9999 -9999 -9999 -9999 -9999 -9999 -9999 -9999 -9999 -9999 -9999 -9999 -9999 -9999 -9999 -9999 -9999 -9999 -9999 -9999 -9999 -9999 -9999 -9999 -9999 -9999 -9999 -9999 -9999 -9999 -9999 -9999 -9999 -9999 -9999 -9999 -9999 -9999 -9999 -9999 -9999 -9999 -9999 -9999 -9999 -9999 -9999 0.555224851494749 0.56328422928063 0.58236292179778 0.59143156593931 0.540477726525128 0.527936805891823 0.488412662637242 0.479639511534428 0.475698716570561 0.469574224306155 0.464229546196003 0.464067002754431 0.482106666654515 0.470302108189611 0.510685985892354 0.526495175499841 0.529629227443228 0.477371941815978 0.490413655602459 0.497274454996523 0.478780135749352 0.473568550085088 0.489356576982954 0.494594820109949 0.506877942721595 0.510749238952337 0.51553643363633 0.530994147113327 0.52730964034303 0.544143153983323 0.549764616682858 0.559820901036559 0.561318470629524 0.554521394846598 0.553603807736083 0.551821189700759 0.541997038715157 0.529388269765045 0.518357733452754 0.521287219458432 0.510896655443803 0.51378578862012 0.506509818127391 0.508534339745754 0.506527644686907 0.506479131878626 0.506442760364412 0.50132174800085 0.501428078376673 0.515616265252878 0.519176799352398 0.527460432214459 0.529525994269472 0.528170469035104 0.527401344004666 0.530005727239391 0.531650975772125 0.542374427465454 0.53732419811706 0.532886350606868 0.526310515728136 0.527575597203148 0.518079915690419 0.507179758781729 0.509546110034172 0.508005512086987 0.493174788851444 0.492156157706001 0.481784589243573 0.482787763351254 0.48844265729247 0.492030411194234 0.488120169150744 0.493531913773078 0.485633218439272 0.471014285519497 0.472675810710435 0.468001950066305 0.465659056728754 0.45405143603103 0.435073473425732 0.444487218412103 0.432505248862645 0.442290181073325 0.445543920234078 0.448075301933032 0.449184442850276 0.455128462830314 0.451276304851926 0.446587489460897 0.43618099987883 0.440504161705546 0.435187889496867 0.437607718687987 0.431856489178253 0.435103045494009 0.442885646426666 0.453413820886481 0.444806285048385 0.451839744811679 0.447143108588953 0.450563729880727 0.450787682855991 0.449093786595785 0.444664875909693 0.445147657911788 0.439001863003193 0.442041492522704 0.439089536356704 0.432383910270706 0.43246250751249 0.42998238912215 0.433961440588272 0.426641722741107 0.42988453796888 0.421357796237498 0.416959949710504 0.414083322823245 0.413866912094117 0.412022487320932 0.409521735958441 0.413477692518347 0.408069509356273 0.412367084130037 0.410689032718555 0.415469887366193 0.420083062638333 0.423017965251692 0.418215417421552 0.425599968480587 0.42990246612114 0.436426826028256 0.434130650913903 0.439949480165323 0.445253455475128 0.445522476312293 0.455791982641114 0.453811177118375 0.463453180823391 0.458221845499979 0.462701199487021 0.491507763145024 0.473307500151502 0.444798366969 0.434609117155555 0.431137531471987 0.436321392325115 0.429564671872355 0.427607732976331 0.423226692602654 0.418317024065085 0.414961856748191 0.411750667592996 0.413427602652013 0.422880131966133 0.409731499068366 0.413699684235139 0.41148546879209 0.409067447646229 0.411531696731654 0.426674326006129 0.419925656481225 0.415755440067526 0.419632285007493 0.423891183762075 0.427763779117098 0.430591196739047 0.435892326855992 0.458274388040554 0.477114205837397 0.449195941268731 0.404026818385534 0.389644595787177 0.370728149832052 0.371635209997497 0.379892703156291 0.380574123780562 0.387746258488798 0.394975830388619 0.402232128396312 0.403319412026068 0.397851278434146 0.385772008754684 0.380772460770358 0.373888519816818 0.378032580951951 0.367814504367659 0.362858137177939 0.35464419941751 0.347434046660497 0.348544842918857 0.3529188915974 0.357110904111609 0.363002441396712 0.357980383073333 0.359703159520395 0.368040709394077 0.370874959568381 0.371649283790412 0.371729622535739 0.378489610096682 0.378636034844077 0.385611835714566 0.392474971181816 0.385827336834801 0.394790264857674 0.394284000862524 0.408172240634549 0.399280025084516 0.407835414839506 0.416641401922783 0.421138840776448 0.427228604778625 0.425016648560469 0.431823538904875 0.430133599233921 0.440142871886918 0.439138355919958 0.453208109715897 0.456768234116626 0.455513333738466 0.47139579215917 0.470849597646586 0.481715227227242 0.477714314905437 0.482681417057494 0.488052899248445 0.494891517116814 0.495343323348624 0.50307554861861 0.510225888451595 0.511498130010113 0.516680150735347 0.527321570824806 0.531213724078021 0.53717443400867 0.532840969922909 0.549698030687484 0.558790852846011 0.562489798329997 0.564363107466862 0.570263690339422 0.567763080953083 0.573435043444372 0.571754639265469 0.57759199551626 0.580630065481426 0.588503766327358 0.582087198925825 0.583864595150303 0.589490750118716 0.591495481086771 0.590229734976132 0.594942233005405 0.596679202873068 0.58829242515739 0.588333472033201 0.600278211724377 0.603616930747226 0.594795228705226 0.602587655966366 0.587518952521757 0.577912480969518 0.591690750333787 0.587867452860075 0.582621916126238 0.572870151213065 0.569876254555587 0.572194846351521 0.563116431285269 0.566666027812754 0.561692906623356 0.553860966677045 0.554102838808667 0.542327213561161 0.537180324956771 0.52874850998594 0.53957348210615 0.52683423514194 0.533185345493894 0.518002825295405 0.515835476409922 0.516946523368372 0.531866704472555 0.521713357009574 0.532747646553103 0.523749402042464 0.52999211853229 0.532324360895257 0.528916664329931 0.510488595604721 0.488601396630525 0.470451616773932 0.44885465174628 0.493847756130869 0.568369799995787 0.534082007347921 0.52491267239745 0.532272656779904 0.54229212599574 0.53658345164422 0.546169958282681 0.580255239585362 0.549912324364985 0.580724850379474 0.544973568195166 0.533555909094263 0.529059457349223 0.532613928740435 0.567564396184952 0.580688217360817 0.640280055788904 0.686728500082479 0.735840032167082 0.776382147622636 0.791098408295605 0.776803196391136 0.732064530056014 0.624616795239461 0.601860294205779 0.597528552612481 0.606651503741608 0.609337011159979 0.678910848768247 0.659382358494047 0.657869903561476 0.634451968641231 0.703093675589822 0.681548110097755 0.593264814553957 0.564199577335769 0.542249053961877 0.534202421809667 0.499312146240563 0.479107596338214 0.464959662867526 0.45878488017818 0.42508608533042 0.407036868072656 0.393382809891023 0.386817630418283 0.4085589575882 0.440810649111021 0.448951471180525 0.46816922202053 0.544406307650405 0.486356777008349 0.440935459696976 0.401633111929444 0.345370094792109 0.303413030158699 0.289877670093544 0.275610565572209 0.275073279015429 0.267892342481154 0.275636468713153 0.28670541108097 0.294806781128785 0.313335934601543 0.36367264395631 0.357527244349485 0.383475850170105 0.436414416637711 0.473871063932664 0.606247070915788 0.564034989300031 0.509194222986255 0.456572596070914 0.470014020643922 0.714318487003379 0.703310158533853 0.707097487169724 0.705495932381018 0.691225502840707 0.674013369781055 0.686948104802713 0.678598573119124 0.69139472670921 0.633768963638977 0.572306228164864 0.530130265334674 0.504608987610477 0.490748398475422 0.456156207092905 0.424864081042727 0.412740971650196 0.409287940903855 0.393831958047764 0.38300515435074 0.37991895076232 0.382025205773277 0.367432000561719 0.369412060827847 0.367008897065497 0.36688169192844 0.41085475127772 0.427828456421323 -9999 -9999 -9999 -9999 -9999 -9999 -9999 -9999 -9999 -9999 -9999 -9999 -9999 -9999 -9999 -9999 -9999 -9999 -9999 -9999 -9999 -9999 -9999 -9999 -9999 -9999 -9999 -9999 -9999 -9999 -9999 -9999 -9999 -9999 -9999 -9999 -9999 -9999 -9999 -9999 -9999 -9999 -9999 -9999 -9999 -9999 -9999 -9999 -9999 -9999 -9999 -9999 -9999 -9999 -9999 -9999 -9999 -9999 -9999 -9999 -9999 -9999 -9999 -9999 -9999 -9999 -9999 -9999 -9999 -9999 -9999 -9999 -9999
-9999 -9999 -9999 -9999 -9999 -9999 -9999 -9999 -9999 -9999 -9999 -9999 -9999 -9999 -9999 -9999 -9999 -9999 -9999 -9999 -9999 -9999 -9999 -9999 -9999 -9999 -9999 -9999 -9999 -9999 -9999 -9999 -9999 -9999 -9999 -9999 -9999 -9999 -9999 -9999 -9999 -9999 -9999 -9999 -9999 -9999 -9999 -9999 -9999 -9999 -9999 -9999 -9999 -9999 -9999 -9999 -9999 -9999 -9999 -9999 -9999 -9999 -9999 -9999 -9999 -9999 0.519020173471748 0.486574814143141 0.473887617877989 0.512636607149961 0.533220995610972 0.498167150842104 0.460639135055074 0.479794903340511 0.496815145830415 0.481952227009141 0.442933863279759 0.466587328213153 0.450193620751999 0.476774475869787 0.520823349116104 0.481471792991804 0.457095227378163 0.465846237881361 0.466805353798563 0.477186715827747 0.475595264643066 0.492883885121799 0.497840376964726 0.503746345344541 0.503361266550965 0.509848004496405 0.519962984562785 0.533340997185029 0.538753984956758 0.548331450991724 0.558912423423285 0.558662646998449 0.555334895685684 0.546149339004988 0.549789316702977 0.539758399267373 0.527906375260522 0.522950343206941 0.51694833982118 0.514932365703927 0.513349106351706 0.508065938234008 0.507998982580033 0.506974229751626 0.500379063183901 0.502903003507131 0.504325612487638 0.509525935857741 0.506608141183135 0.504994701330394 0.508547423384082 0.520941673870587 0.521812754242032 0.529349302211975 0.532252549758397 0.533483149906193 0.534558813546461 0.529374288941764 0.528651001978756 0.518045496257658 0.514167797370539 0.515896911305922 0.509313745598007 0.503507101125689 0.494180529058454 0.493768702408344 0.487320735140534 0.481171964508198 0.486766984826361 0.477198726726645 0.474750574600338 0.491440130462838 0.490123119668716 0.478505220310346 0.475362481159475 0.468545269630249 0.467413111848533 0.457714625814464 0.443065796350606 0.437109826234162 0.434818420713478 0.434244480471405 0.431515024212784 0.439600270936363 0.439488218292994 0.439920809534563 0.450926290424789 0.452084006053066 0.44563601472011 0.43385544735285 0.427962096333266 0.430049091792736 0.42989779614654 0.431534420026441 0.432759024792011 0.440788858777319 0.456296334697496 0.446989319712179 0.445595440801364 0.444817610534828 0.448331050352598 0.453859704852895 0.456120185876106 0.451234679685207 0.449288377042384 0.436938442448334 0.444403516925376 0.442458419514255 0.437358169298581 0.432777805785725 0.433765897921329 0.427777469370332 0.425799736559745 0.42462194873616 0.418396843366059 0.421820662657777 0.418728099085923 0.417502221529252 0.415691321148428 0.40656533681767 0.403844779342967 0.406875246245622 0.403893623770553 0.402748517785742 0.414769670688642 0.415709632124739 0.411916257497014 0.420866932641306 0.424669079274718 0.431709128127029 0.437274535024848 0.439175992250095 0.440013430912049 0.450147950776487 0.455273782279875 0.458839701829028 0.473536301685183 0.479039887765575 0.467871417546883 0.47361320530064 0.48981174665558 0.471513465685101 0.465793157883739 0.447039135651786 0.446387429673432 0.445893321280004 0.440304673515188 0.439362478953092 0.432437728478948 0.429054623634763 0.427475762218329 0.422936427191407 0.432842819814035 0.440461363673437 0.425922467827295 0.426195370425129 0.431582620664475 0.425914036103764 0.42306567285165 0.424017085721255 0.428506845913012 0.431578130310415 0.436583498781975 0.439594325341873 0.447193058532304 0.448020956434681 0.456746568798547 0.475299791124112 0.46678081126471 0.443554013583216 0.415422799920691 0.400271294329408 0.388982447860528 0.385664808934321 0.386237286000135 0.390520909169563 0.400204961209916 0.409643008541673 0.406958087288589 0.407444051389799 0.403725276094245 0.396030427847607 0.393322937728895 0.383467985611082 0.380285530197075 0.373765768429148 0.36525309620086 0.361008097169985 0.361672729844816 0.358666865194966 0.36430263995503 0.35831477834902 0.359410995055806 0.366589597997167 0.365717005800898 0.371630516677573 0.372543905650933 0.376721939987241 0.384579329868384 0.381267859037205 0.386080187769422 0.392220217108835 0.392305635756005 0.395903690844925 0.398297167659999 0.404719376664248 0.410390765058911 0.410239852686753 0.410641889137486 0.418276088604816 0.427819685150902 0.428530947207793 0.433997543156619 0.43426373211562 0.443034216943341 0.451358185257521 0.447089210693138 0.463102268704546 0.458125550114014 0.466388808910697 0.468753900588392 0.471868371395553 0.481660137205569 0.480962933802158 0.495434748029426 0.491853868199996 0.492112750012759 0.497388925564491 0.505739476711949 0.507729838418078 0.514204828055923 0.525542912670805 0.524284145352521 0.535820709789167 0.537366624548505 0.548090111503517 0.549568673770962 0.552907724323293 0.559178252783396 0.558738408971897 0.577400368592141 0.565625322550248 0.566171491634631 0.573587159018037 0.579120820685677 0.572661423983364 0.581241162107376 0.582489148148982 0.576229242220864 0.591878368638197 0.595408951954425 0.595339217556829 0.589474027497909 0.593297882033678 0.592145326994799 0.596714005586449 0.603896952326229 0.596049060559103 0.597370201039255 0.594482123653026 0.59043997247808 0.587193363851976 0.596143757716013 0.582849087932219 0.579688799799233 0.570533373521784 0.579373600060911 0.569504011340303 0.565263154921301 0.566379411328117 0.560275694744622 0.551950217312257 0.551313319062845 0.541372170382513 0.537369207849434 0.533273319570764 0.528151585886357 0.519033213145552 0.52252062728015 0.5071997405891 0.513788307485343 0.511928771255373 0.515119043701651 0.505584583482242 0.51144787007945 0.513690219117233 0.519647161370907 0.51844123868476 0.524461855293567 0.50924901027402 0.49869033750828 0.487521858347109 0.473426471053276 0.52804065216413 0.608172721016753 0.59413194858236 0.556938645105789 0.543201572808389 0.542855897991276 0.551760896953985 0.545534868320024 0.557270241258483 0.548900599085111 0.570681705158436 0.549582317829859 0.561521687372556 0.56371260246593 0.553005289905055 0.546139178454675 0.537298829094331 0.60807751753378 0.693513326718051 0.705957270954408 0.734996568614896 0.78073342636718 0.751368967843906 0.673774095313843 0.570532186156796 0.661878497957235 0.623438001773929 0.59186740362641 0.619670291444962 0.635694145203626 0.657346460998387 0.648362229699263 0.629536857561375 0.672946055587718 0.691933566327399 0.624437664778611 0.581647966964714 0.552952179273603 0.541370838113768 0.501780950608419 0.497102040536098 0.482630042491645 0.46966998542199 0.429598410756688 0.419234884932466 0.404344349304394 0.398153044109534 0.408865445640722 0.439864412543321 0.509133138409605 0.581490364333217 0.590279266181862 0.629692609683325 0.564485462632361 0.492836145105823 0.412056987263801 0.364931319741692 0.342900183008537 0.315861158530614 0.302943265015239 0.300293016508779 0.319745639142666 0.338447967037574 0.368816857405651 0.395511272480298 0.387037794965362 0.397771590648534 0.432536255706293 0.428234281694866 0.483394247677526 0.558362059611344 0.559109569770828 0.497184835188704 0.531424537288514 0.49377951575007 0.714487659816368 0.69421845521507 0.699174500951388 0.698470522490136 0.693555555382962 0.701591827026671 0.70081527560382 0.702220106119635 0.690775675724793 0.675974444208728 0.628828447952059 0.58206654025498 0.535424221562167 0.524571219729614 0.526070612546157 0.477935194945668 0.439493680130714 0.418279898967226 0.404299213651087 0.384942665690255 0.377385733414754 0.375666455220374 0.390906684152539 0.408041500263597 0.38109185211192 -9999 -9999 -9999 -9999 -9999 -9999 -9999 -9999 -9999 -9999 -9999 -9999 -9999 -9999 -9999 -9999 -9999 -9999 -9999 -9999 -9999 -9999 -9999 -9999 -9999 -9999 -9999 -9999 -9999 -9999 -9999 -9999 -9999 -9999 -9999 -9999 -9999 -9999 -9999 -9999 -9999 -9999 -9999 -9999 -9999 -9999 -9999 -9999 -9999 -9999 -9999 -9999 -9999 -9999 -9999 -9999 -9999 -9999 -9999 -9999 -9999 -9999 -9999 -9999 -9999 -9999 -9999 -9999 -9999 -9999 -9999 -9999 -9999 -9999 -9999 -9999
-9999 -9999 -9999 -9999 -9999 -9999 -9999 -9999 -9999 -9999 -9999 -9999 -9999 -9999 -9999 -9999 -9999 -9999 -9999 -9999 -9999 -9999 -9999 -9999 -9999 -9999 -9999 -9999 -9999 -9999 -9999 -9999 -9999 -9999 -9999 -9999 -9999 -9999 -9999 -9999 -9999 -9999 -9999 -9999 -9999 -9999 -9999 -9999 -9999 -9999 -9999 -9999 -9999 -9999 -9999 -9999 -9999 -9999 -9999 -9999 -9999 -9999 -9999 -9999 -9999 -9999 -9999 0.443656021789753 0.434149928065298 0.477520691642517 0.504559163450442 0.465310698730578 0.442664549836759 0.440290880062815 0.490159058678091 0.505660771268302 0.429493864579347 0.420168484857626 0.420000436306046 0.46482967662567 0.466676509179031 0.457539747647598 0.463496745089017 0.472939679128393 0.475662486384475 0.474772871041656 0.480416229362188 0.492215645155949 0.511891854654721 0.507302176001888 0.501374809027542 0.511278099052998 0.515651425942119 0.521361286755909 0.538314523283912 0.545918593841183 0.553686877596798 0.552722216705855 0.552917999404621 0.549420904656448 0.545373660178254 0.540247084840905 0.530849453716507 0.521936054186446 0.524268859518254 0.519269932437079 0.512251055345782 0.516144783618448 0.508377538548142 0.503600981833504 0.505618378326841 0.506194439955309 0.510477558864247 0.501317754401524 0.507297530895321 0.513992988375808 0.520468244585252 0.513452913991392 0.516923532851889 0.520166060993145 0.520984441293901 0.521847776085701 0.522468026978203 0.515123928328168 0.523419679860491 0.523380644452815 0.515089992115695 0.511463499066913 0.500003399177646 0.503811519311351 0.504456392610573 0.499937584080687 0.486000794460978 0.486540296304537 0.47914095913793 0.476597095982501 0.478474107798247 0.486643553018563 0.489803088185287 0.488206289398295 0.478733460607344 0.467407343205055 0.465936020215362 0.458666493462142 0.452339726374288 0.440434985388001 0.436266430425542 0.430033257554972 0.431604060105658 0.443686365960779 0.443991435559665 0.451068703525888 0.451468031909373 0.449088290394115 0.442101137365662 0.440676824088331 0.43494589546007 0.433685406908077 0.429186977952914 0.432050876302875 0.425646286549138 0.431063069874724 0.433583862890937 0.445003415948918 0.445388215878313 0.452994996426976 0.45782637834051 0.45424855012936 0.457306908092112 0.454405873151027 0.451650627577164 0.445306868867385 0.448030219068092 0.438706541886678 0.434469796578109 0.432049506673531 0.43211719344288 0.433855908766868 0.431482174336827 0.427497467238866 0.41850621562164 0.418657588772235 0.419835135925781 0.412978756804314 0.411669212621989 0.415813362881048 0.403109754538435 0.399686680362021 0.403860613513894 0.398159407573289 0.407716630998806 0.412955890789924 0.414598735968798 0.415597600733717 0.422747844256939 0.423678774360754 0.433337869923751 0.434574924499352 0.4471761566559 0.457347789401101 0.475845194117114 0.475296169351246 0.468444546304288 0.475009357670727 0.47855640913072 0.504513135946943 0.497999657065346 0.491856912482195 0.478380037102279 0.46174514230673 0.450865277607722 0.446440055309056 0.447880853754009 0.440544560888528 0.440187268010306 0.4394509049614 0.441205534530666 0.440512595541904 0.442436444314799 0.448059849492676 0.434497631676933 0.439299239507186 0.445111958782047 0.440218323866249 0.442043498307601 0.446544001621433 0.460478622394425 0.458994829470644 0.450615258058045 0.450231653796253 0.445587483287469 0.449685419009995 0.488652831207211 0.488095857782113 0.464510600452621 0.446158556208298 0.428345805488224 0.418468978892078 0.404891452199878 0.393259543189121 0.395315958655792 0.404033020674437 0.40666917416824 0.412892690840755 0.408478327026086 0.409303044209082 0.407171848903588 0.403202912671129 0.396859782615429 0.392606439301967 0.384026099133118 0.378179961829007 0.374101282627575 0.369383748170117 0.364638958993788 0.36782242755878 0.366010460138505 0.362490582426138 0.367228908796562 0.377650283354839 0.375576271386934 0.371447243494503 0.379049532666211 0.381417942429834 0.383011960359654 0.390644933943771 0.393667916234896 0.395767504474424 0.39889852850828 0.401973015646415 0.405794872389753 0.411953830401491 0.414874617583017 0.416809840582544 0.417098684855035 0.429068494433753 0.431985972106614 0.429663541173509 0.443287173839951 0.442869833901649 0.442859389899055 0.447262380126197 0.457008384462809 0.465642192532345 0.467683861546207 0.474211569013753 0.478063525464753 0.48540907620212 0.485667583470352 0.487928300988514 0.497434546621162 0.496149908407166 0.502292641498272 0.505853287606944 0.503671589948093 0.506882567479351 0.517341298084311 0.520038144981521 0.523233939636203 0.538179551772603 0.545215629729976 0.549180987360259 0.549603559240285 0.548809010912852 0.557021869636964 0.557107448238717 0.563162137052746 0.570990030770254 0.569595409796536 0.571757361003708 0.57135228741165 0.580484294843892 0.590396591847029 0.589444646982102 0.582536826317108 0.583085419254103 0.581018368337472 0.587753769517479 0.588781867736253 0.597022507368733 0.59544189106558 0.60396553399502 0.606406531208567 0.601449799288773 0.603267194651262 0.59919831010266 0.594719299038817 0.594888655746001 0.580212622659426 0.580715572056728 0.585583340391469 0.574840099642812 0.5707873211239 0.574417736613299 0.561716167639587 0.55443636999016 0.549033722572897 0.539736732485681 0.540298090398149 0.52996580562981 0.527601567967736 0.523594638040651 0.530504522376373 0.527070795219282 0.515924679466211 0.509676473658871 0.50642696756293 0.497649382436819 0.508228771610809 0.501740702693993 0.516368057787992 0.510314358222361 0.519532312809363 0.518594543879601 0.521530238060846 0.510348260506236 0.507551540471972 0.490970235896687 0.501364964813194 0.522797594735422 0.621929366235555 0.611995439299378 0.587156941249246 0.589023028023322 0.557082193785726 0.550946851859162 0.551082256054563 0.5455872705931 0.54632974356322 0.537098464272936 0.591624712009218 0.636596442176285 0.613721728361809 0.615390591198863 0.657294323446807 0.652774411088623 0.525180646910834 0.526743046797521 0.536905549756542 0.730695219936766 0.673139310958226 0.598934288364356 0.581393700251553 0.579374306881788 0.601777893691748 0.573895272179763 0.59065631019123 0.596571659669403 0.608072366086788 0.643181439926377 0.644288128871092 0.640417171151386 0.703633793490334 0.693238488495744 0.641952018431836 0.590664335354386 0.57372774696524 0.599298458662482 0.545566945366244 0.512121047544895 0.496497164473789 0.472578826734027 0.447215509450459 0.432765917029537 0.426475588164098 0.42583929756469 0.443717077284664 0.464335988088088 0.511601777767336 0.626991594604595 0.71108583210724 0.691813557503899 0.578953591394615 0.559589914478103 0.581029424091498 0.550343875096462 0.49642767847472 0.485837539376574 0.419899144420514 0.401371864707702 0.43793868773926 0.463799336066263 0.518018602700744 0.514160241271765 0.489321234918185 0.525894667660403 0.530515638660858 0.463209036099335 0.499894011648234 0.57574853792305 0.57858732513309 0.582348964755787 0.594889400668386 0.617457513939482 0.626140614167391 0.707126111783629 0.701163504173572 0.698117190572363 0.701378461043031 0.717864075698623 0.700457222567916 0.675889507149356 0.644834463391203 0.650293973654934 0.638532026663122 0.618139588240385 0.582690472380308 0.572151314403325 0.548336764817542 0.550260259480761 0.525849494738454 0.487108147462459 0.472565728412111 0.444732953800249 0.425080409617696 0.411945608534346 0.410718240035262 0.417858105621293 0.400953344818868 -9999 -9999 -9999 -9999 -9999 -9999 -9999 -9999 -9999 -9999 -9999 -9999 -9999 -9999 -9999 -9999 -9999 -9999 -9999 -9999 -9999 -9999 -9999 -9999 -9999 -9999 -9999 -9999 -9999 -9999 -9999 -9999 -9999 -9999 -9999 -9999 -9999 -9999 -9999 -9999 -9999 -9999 -9999 -9999 -9999 -9999 -9999 -9999 -9999 -9999 -9999 -9999 -9999 -9999 -9999 -9999 -9999 -9999 -9999 -9999 -9999 -9999 -9999 -9999 -9999 -9999 -9999 -9999 -9999 -9999 -9999 -9999 -9999 -9999 -9999 -9999
-9999 -9999 -9999 -9999 -9999 -9999 -9999 -9999 -9999 -9999 -9999 -9999 -9999 -9999 -9999 -9999 -9999 -9999 -9999 -9999 -9999 -9999 -9999 -9999 -9999 -9999 -9999 -9999 -9999 -9999 -9999 -9999 -9999 -9999 -9999 -9999 -9999 -9999 -9999 -9999 -9999 -9999 -9999 -9999 -9999 -9999 -9999 -9999 -9999 -9999 -9999 -9999 -9999 -9999 -9999 -9999 -9999 -9999 -9999 -9999 -9999 -9999 -9999 -9999 -9999 -9999 -9999 -9999 0.46489745263538 0.491003108190874 0.462132802699484 0.423732764070985 0.422451175947689 0.41327232718019 0.450472729463882 0.484630993828833 0.413066640210461 0.396953406116927 0.400545690795245 0.439623697158624 0.427635004662267 0.444982910268072 0.46908195464516 0.470126838236981 0.478151753829098 0.481064686720396 0.478765767915434 0.488428025706614 0.503476279348888 0.505552452911499 0.505991200032577 0.508782539549835 0.518445318034306 0.518583773542075 0.533886976764062 0.542544568508334 0.546742176110333 0.546380457373316 0.540448827642199 0.550967673227735 0.551177936977403 0.54457163329378 0.538072435718125 0.530451204799445 0.52737925786255 0.524424111533605 0.514220317137453 0.512386348179439 0.510981058024344 0.505069870314869 0.50285153884137 0.504160450920872 0.498495507659047 0.506113091827851 0.507838089413116 0.50514438813484 0.509506790179435 0.508505992766586 0.515317318542386 0.515693346356627 0.516455657765553 0.515973431070733 0.515474440854901 0.507240882202974 0.515382868036432 0.514574291761839 0.511883521285461 0.50975200382336 0.51150115369142 0.505515247019949 0.501801546170281 0.498756269474578 0.491010308452982 0.482929579439515 0.479801304026679 0.470445597086492 0.471683784615181 0.488405620585534 0.482684333734844 0.48583470881941 0.478024052963227 0.467498717058198 0.458247483339778 0.479705267231296 0.453950166846849 0.439146269561669 0.437715591968483 0.433268588727858 0.433627018544879 0.438484598831138 0.447407166468742 0.454605737506239 0.449630404460476 0.443714965868679 0.443245772869917 0.438520340557679 0.432009376121395 0.427101938075954 0.431224408164246 0.431852218948634 0.436604990636039 0.436452488447963 0.445540673769688 0.448069698285179 0.440748237163463 0.448527782724523 0.456656260449825 0.45378503534911 0.45752043795537 0.459601813008531 0.45435034896492 0.452093044517472 0.450327991827358 0.444917040531853 0.440319349030288 0.438955447919981 0.434275864924547 0.427841085057979 0.427241494256049 0.423501229763631 0.420084278590869 0.420109466588428 0.417301813427069 0.416369547859381 0.408472615124699 0.412370638572775 0.407254664483865 0.405337111040382 0.387795921214789 0.394964170732587 0.3914698549453 0.405783465720543 0.41545262184171 0.421643197603474 0.425699595917913 0.430640361984003 0.442553594887821 0.442970020027515 0.455766190424487 0.471248715241668 0.482340837576849 0.483225548552465 0.483732709732176 0.483324506981635 0.5001316616738 0.544068722030588 0.547990093811295 0.541184685440493 0.498276929777434 0.465015934812553 0.45353458811963 0.44907163321623 0.45580144595973 0.45566619861575 0.453684441483751 0.449748906150872 0.446724601814209 0.449395095297196 0.448740080758858 0.451906692509096 0.454442536698159 0.448316298926965 0.448054879384919 0.453826402902623 0.452088715038439 0.453097625492456 0.462732161717873 0.461350086138051 0.451303480520344 0.454396215934502 0.452933394035479 0.459971107539573 0.463180606833894 0.464367143292286 0.452824290822775 0.453681987566292 0.445567986955181 0.429873467683876 0.42123417603808 0.410981199837607 0.409486607274179 0.41281808341626 0.413576093911283 0.415012015118361 0.416452519038852 0.415127476025555 0.418088597388007 0.417812629996425 0.4050107099835 0.401615186328242 0.391401896897027 0.387517096648349 0.379825250553325 0.374724806778745 0.373597497796178 0.377934608489695 0.374526628025726 0.374267649173929 0.381648608835058 0.379624730450286 0.378374808766158 0.3824696398069 0.385495478434007 0.388803228926384 0.393068327884113 0.396511032290041 0.402819597878946 0.399753525543187 0.408149101868267 0.40198294278491 0.412244823925126 0.421372118178198 0.416573837902151 0.41680322879745 0.427964416196986 0.436489688950056 0.438787389284086 0.438409056387412 0.443289375085115 0.443777758020548 0.456136200469762 0.455853301767073 0.466293005076402 0.466961073228518 0.47291175451987 0.482062710493113 0.479141517695692 0.484432871995541 0.492632217032248 0.486922635064403 0.500292106092513 0.506871917936777 0.511116702639517 0.511215081423412 0.512649393064572 0.523237659644542 0.52052901502015 0.51741114125747 0.536387431371907 0.536989236177542 0.541313973300329 0.539720882125656 0.543762956312558 0.552391328800532 0.553372423506833 0.559665461875309 0.558296719108986 0.5651470561767 0.574061757478371 0.578999991812558 0.580890396951117 0.582132904710439 0.591604880249141 0.572034735598127 0.587938594457064 0.588221147936374 0.597285579488425 0.597943277251442 0.596683601837074 0.58889424377226 0.588748168090245 0.598259462850934 0.597389507319911 0.589962888018316 0.590935633886659 0.592465660873114 0.586223141196786 0.586457542543623 0.585628339663283 0.58698548696611 0.579482507283444 0.577058946936746 0.576237034890416 0.567157195288268 0.554958733420817 0.547602013120808 0.546733281195952 0.536069836950273 0.5344392314764 0.523842391985205 0.523491855039415 0.534828870461932 0.526137344641852 0.532468240823677 0.508228254926656 0.518509400304676 0.496011812648618 0.506841937011366 0.506546225994516 0.505103196621048 0.501746811770902 0.50198458472634 0.511733983521751 0.511585197735273 0.519580196809491 0.513395468716694 0.512068196279099 0.515713327477897 0.512152684281368 0.545159435570534 0.637432657775965 0.646377752046014 0.631754878406368 0.628776297405731 0.612340600765451 0.562210005066792 0.550567633724415 0.544711734900824 0.54238098524854 0.567385604086244 0.668833843073548 0.68724995082228 0.697356140617358 0.664503244765379 0.684020755114655 0.742313720083891 0.623086733245189 0.539614924682368 0.530796265637937 0.555063409739291 0.514904780686834 0.569540886816863 0.756213397909284 0.72105557579242 0.722963986227527 0.598090519524107 0.556419587067426 0.601750814552771 0.64820773637042 0.634182034048194 0.647546637129408 0.644963302070503 0.665150242706655 0.729780616266911 0.646521872331944 0.616885474207537 0.611596910618774 0.588430593422812 0.558643430891271 0.537115122274843 0.520295475061132 0.497629012130354 0.467635521043328 0.460399554492598 0.453099512978147 0.459749214565845 0.504489539022201 0.56904111131003 0.60541136435652 0.62709442469013 0.678407418322 0.714545150982457 0.695135789420596 0.668907098864447 0.673633249206323 0.582177915901217 0.55141794561239 0.553508093348251 0.543898448426185 0.5338746340073 0.527816054464008 0.527328590181729 0.690583926819336 0.67930708522272 0.711794602878672 0.71701022669461 0.66340523579287 0.631738233509772 0.589883345813021 0.661582507093019 0.673264085251995 0.69314591104007 0.641446887025515 0.665532428131576 0.68413868452394 0.746033762413617 0.739704526491459 0.744789846182816 0.745033393450655 0.723646769058634 0.697264492950621 0.674325294229146 0.657957228441691 0.644722063695148 0.634696846857226 0.615637906485065 0.602708062876412 0.591959077724677 0.588099971049974 0.58295768716556 0.585701548672611 0.576729653433274 0.550593104537474 0.50990385110412 0.472179484936038 0.433806127622309 0.420897999689859 0.407753400153269 0.396451985365287 -9999 -9999 -9999 -9999 -9999 -9999 -9999 -9999 -9999 -9999 -9999 -9999 -9999 -9999 -9999 -9999 -9999 -9999 -9999 -9999 -9999 -9999 -9999 -9999 -9999 -9999 -9999 -9999 -9999 -9999 -9999 -9999 -9999 -9999 -9999 -9999 -9999 -9999 -9999 -9999 -9999 -9999 -9999 -9999 -9999 -9999 -9999 -9999 -9999 -9999 -9999 -9999 -9999 -9999 -9999 -9999 -9999 -9999 -9999 -9999 -9999 -9999 -9999 -9999 -9999 -9999 -9999 -9999 -9999 -9999 -9999 -9999 -9999 -9999 -9999 -9999
[truncated: 1,667,517 more chars]
