# Supplementary material for: Combining temperature-dependent life table data into Insect Life Cycle Model to forecast fall armyworm Spodoptera frugiperda (JE Smith) distribution in maize agro-ecological zones in Africa
Source: PLoS One. 2024 May 6;19(5):e0299154. doi: 10.1371/journal.pone.0299154 (PMC11073722; doi:10.1371/journal.pone.0299154)
Supplement: S2 File — (ZIP) [file pone.0299154.s002.zip › results_8.5/ERI_2050-GI.asc]

NCOLS 535
NROWS 391
XLLCORNER -25.5
YLLCORNER -47
CELLSIZE 0.1666667
NODATA_VALUE -9999
-9999 -9999 -9999 -9999 -9999 -9999 -9999 -9999 -9999 -9999 -9999 -9999 -9999 -9999 -9999 -9999 -9999 -9999 -9999 -9999 -9999 -9999 -9999 -9999 -9999 -9999 -9999 -9999 -9999 -9999 -9999 -9999 -9999 -9999 -9999 -9999 -9999 -9999 -9999 -9999 -9999 -9999 -9999 -9999 -9999 -9999 -9999 -9999 -9999 -9999 -9999 -9999 -9999 -9999 -9999 -9999 5.42485925401999 4.72652088488254 4.12805336945945 2.55390195075984 2.03653073018055 1.98857238238241 1.87679314346522 1.77195074150442 1.6590455201726 1.4292792533893 1.01330164391236 0.804350474331823 0.683617925795275 0.804165979514029 0.484264727596369 0.681165719738459 0.801797014660996 1.00671204956408 1.00707251879052 0.87728884828751 0.877231611757449 0.874951805136142 0.872744471041138 1.88178004818759 2.07022819199047 2.10949418002172 2.09382158902416 2.07704051996781 2.10735699807948 2.10993348234809 2.11176886271481 2.11020890790878 2.1101589592259 2.10167014610134 2.12078916891712 2.12994150440491 2.13299441239215 2.14098442425413 2.14378014162412 2.1357961318933 2.14091229487015 2.13115254811077 2.13384193232417 2.11892073575153 2.12436444606813 2.10596091820648 2.10271546622142 2.07202292178996 2.12431469558999 2.14879161208925 2.14879161208925 2.14336597281183 2.12662877500045 2.10318222376193 2.09936738769092 2.09402182187562 2.08871943867739 2.10245609194223 2.09195001173503 2.095675621928 2.09838446593079 2.09323126451923 2.08072411124519 2.0757774971993 2.06896839603022 2.05512116628697 2.04315274832099 2.03458732831094 2.02303658643008 2.01150335383873 2.00246224156196 1.99282030147834 1.98625491633047 1.97769189681091 1.97554352889087 1.96755652234102 1.96196128451015 1.95569019348847 1.94834710924467 1.94106942002752 1.92597460593337 1.90543740558293 1.82190609545408 1.75392363655172 1.64584973470378 1.46805459833997 1.14532488897082 1.006101540145 1.00842056847639 1.01314939762175 1.01550902046963 1.01793215166991 1.02031953541004 1.03337327290035 1.04151965462971 1.03347701456661 1.03596227539871 1.1766804996225 1.05044809078934 1.04684932223707 1.04942212406793 1.05566496452531 1.05836936494362 1.18812242832132 1.71174419423965 1.89105174383705 1.93939853190917 1.96780105345793 1.98274010929505 1.97649325692007 1.97739131888961 1.94981312830284 1.93965129667818 1.9419197332156 1.90768884537674 1.85338319510731 1.85549059923068 1.89658663578734 1.85020280287015 1.78532712625503 1.78532712625503 1.78109311101128 1.85241888993349 1.90352812435939 1.90906251967194 1.85462858676847 1.90678018940432 1.90443552752593 1.90103608687301 1.90447380323 1.90110977421342 1.93625789181383 1.93281149572787 1.95449259065009 1.95209961534897 1.97248217365721 1.96641339859647 1.95811703414679 1.97788360461919 1.9820178463751 1.97641237482401 1.96509915865562 1.94903120792498 1.93889458018627 2.34443056634699 2.50687887382117 2.70575475235195 2.74901937306794 2.69467049727634 3.53745492888461 3.56075671485515 3.37450536014336 2.72097420689395 2.73104676982886 2.72520062607241 2.63458131487464 2.4655330191384 2.46970021390936 2.46972788914754 2.29727767347387 2.2998601694887 2.47297032856413 2.46882092705012 2.45898745988787 2.56374737363523 2.55268231570262 2.62179140458701 2.71964949161637 2.70629137894403 2.70889775567061 2.70282257923173 2.70634473765934 2.71214581829763 2.71782868651429 2.70618823622363 2.71371704551507 2.70789965593318 2.70798280025284 2.71342241246815 2.71933972799545 2.7155391732952 2.72905308182076 2.73274881290849 2.74005610183917 2.74610957660097 2.75334484987437 2.72229595886208 2.72344916524892 2.65010708268441 2.6054532234554 2.50517305167653 2.33589768902473 2.0120072477035 2.01859609340369 2.34738244610971 2.02040584997684 2.53487501149726 2.5410512485985 2.36386682313015 2.37545695190828 2.37329833010648 2.55571164891085 2.36926598753598 2.55388021720567 2.55095781450347 2.56447218711927 1.9401930349299 1.97656027902068 1.98153090364524 1.9595911543276 1.94815844465524 2.06171438187481 1.95592048221045 1.96995878399164 1.96896649445364 1.96628259151216 1.98594647827433 1.99981903175066 2.00913792808009 2.01043578566932 2.01003907720273 2.00916762126213 2.00556565586908 2.01956103492911 2.01489845560643 2.01420168904917 2.01104536394302 2.00142354498888 2.00004043316943 1.99067676789672 2.10751168808123 2.43042067173468 2.59656932567674 2.68912024203817 2.7987244559323 2.79036485437914 2.81463043542044 2.85262295133924 2.84367899483766 3.68334022640454 3.74639521291116 3.74426785446792 3.31222346492838 2.81872728190883 2.82905355354926 2.82245414803654 2.81434311769993 2.82058584036506 2.8206153247235 2.82458108083904 2.81733356233588 2.82670319771091 2.82463805213855 2.82063383445827 2.82253860553802 2.81660169643881 2.81758336687506 2.80904028002372 2.79421206401169 2.77298856682545 2.75592569056216 2.78283172780208 2.82369617202965 2.82743989746453 2.82330406640257 2.80589951100304 2.78772921755267 2.78798188358061 2.7212408176107 2.58369580087163 2.58369580087163 2.57820624148438 2.26288760859985 2.43789744245227 1.68875123110653 1.4195567295378 1.10980407546736 1.11492358935346 1.00422367762862 1.01388206589994 1.01924314776929 1.02417125614952 1.02503216997581 1.02763958226805 1.02683160748796 1.02559912213879 1.02220965364001 1.0303674113191 1.03274453827549 1.0410093179545 1.04374968224466 1.04613400910519 1.04722945166717 1.04245221322599 1.03777567682698 1.04379825162792 1.05193707142568 1.05542485912228 1.05588311905558 1.03808692333115 0.989314785943186 0.962763826526327 0.920972831814454 0.868287662785025 0.78947105107878 0.670718514538719 0.672774316982359 0.479082785990082 0.480844519138197 0.128950019907528 0.129057557936475 0.484374791340588 0.485923229649469 0.686112899341963 0.951838930088633 1.09854037565899 2.92894903630096 3.18618592072731 4.70952257901664 5.18433928023994 3.33214371426906 3.3365531441305 2.36874563107717 3.90666127084663 2.9205168090381 4.22526456647725 2.47169958723869 2.49808299171124 2.50170541724658 -9999 -9999 -9999 -9999 -9999 -9999 -9999 -9999 -9999 -9999 -9999 -9999 -9999 -9999 -9999 -9999 -9999 0 0 0.901982667847242 1.16170076340718 4.09827180829298 4.9898951151422 6.64467486373542 8.78259337375462 8.67098577743186 9.31732342817564 9.01745228736497 6.2451042450129 6.30725704870695 6.22401785682374 6.01892326417822 5.23155813521438 4.57307527356901 4.68704339486852 4.85750535843532 4.92154763194475 4.9374465453849 4.93495622081027 4.96123751641148 4.97107544266729 4.94339029187721 4.98614732577646 5.02701433207262 5.05900013980507 5.08347974985127 5.10955727539158 5.13176524824266 5.16119822628798 5.17724307133985 5.1754375256919 5.18401872685274 5.19141829186323 5.19728594536559 5.20505142310297 5.21680568160637 5.23404496416211 5.25522508444813 5.28795473739191 5.3130194890588 5.33449777626936 5.35479407336821 5.36416818031284 5.36820604723326 5.3851512216126 5.40040200643653 5.39941882112168 5.40480888560542 5.40465252690794 5.38558638035468 5.36297491841296 5.30691279799228 5.22786861498798 5.29585727363892 5.32408819002556 5.28225388138357 5.2916998379979 5.28276320375019 5.27169288942637 5.25453095266924 5.23235465974186 5.21903013900184 5.20227400713626 5.15419551935592 4.98395350735975 4.20009679390184 3.96082594390525 3.82288974349623 3.16510455683878 3.09622243989661 3.09295363110095 3.09776322438044 3.08906778376209 3.10134987147948 3.19410592806174 3.64420896486701 4.11496125991731 4.19020629944609 4.29796079038063 5.14480570172442 5.30784528570321 5.39097787563567 5.47148537409876 5.98314431383591 7.32702462188759 7.73442866329877 8.04119152161536 7.97769785379279 -9999 -9999 -9999 -9999 -9999 -9999 -9999 -9999 -9999 -9999 -9999 -9999 -9999 -9999 -9999 -9999 -9999 -9999 -9999 -9999 -9999 -9999 -9999 -9999 -9999 -9999 -9999 -9999 -9999 -9999 -9999 -9999 -9999 -9999 -9999 -9999 -9999 -9999 -9999 -9999 -9999 -9999
-9999 -9999 -9999 -9999 -9999 -9999 -9999 -9999 -9999 -9999 -9999 -9999 -9999 -9999 -9999 -9999 -9999 -9999 -9999 -9999 -9999 -9999 -9999 -9999 -9999 -9999 -9999 -9999 -9999 -9999 -9999 -9999 -9999 -9999 -9999 -9999 -9999 -9999 -9999 -9999 -9999 -9999 -9999 -9999 -9999 -9999 -9999 -9999 -9999 -9999 -9999 -9999 -9999 -9999 -9999 -9999 5.20637491169086 4.62404078664766 4.01974574906746 2.04684140579152 2.01979483292036 1.9834544629513 1.87188243946177 1.80142470894024 1.65898860546793 1.36995140936208 0.930823711947821 0.682246589205495 0.681904736360216 0.485210542515481 0.129064795535273 0.129057557936475 0.481603974435954 0.481226358454915 0.677560816020429 0.479657054274444 0.875124057257997 0.87286515596376 0.7914754527799 1.47370225026545 1.96054190509389 2.09516003881539 2.1000008060488 2.09984120476329 2.10880072204589 2.10056690159759 2.0761373555587 2.08137648819261 2.08140350801292 2.08667518818922 2.10677108383317 2.11212869037027 2.11746240709039 2.12014767926444 2.12563215494962 2.13104776979856 2.1182404291706 2.1188710188297 2.0972692837252 2.10266949041633 2.10810152525992 2.07197992341643 2.07733936382685 2.02892307878307 1.7492344767342 1.75936555712431 2.12339751573605 2.09752543906697 2.09215707131461 2.09211015933435 2.05241454543612 2.08143691104101 2.07611313324988 2.07083274134254 2.06045644904158 2.07546322414802 2.0840656895968 2.08739407915294 2.0880502177699 2.07543305689214 2.07306218115749 2.06571160198436 2.0523815040558 2.04702166139116 2.03577041091787 2.02644915817962 2.0172795672373 2.00393644157129 1.99943040332054 1.98917669848957 1.98473047806501 1.97442274464339 1.96781620821873 1.95701312791548 1.94319860273796 1.93018111513039 1.90646866854401 1.82178254177261 1.6442074757452 1.6475635737 1.14023637365401 1.00140009841909 0.992358077500818 0.979243439004859 0.983884138049496 0.986202029500047 0.988575768463224 0.96998574969326 0.993319192723495 0.995690059717778 1.016114018559 1.01374030036068 1.01624528394728 1.03836106505174 1.03024596788123 1.03283226428983 1.04359273756041 1.04937594657468 1.06011225543318 1.06038260853657 1.1854769564263 1.70908653904691 1.81923542301359 1.88462728701131 1.88008897628694 1.87765422162637 1.87045689249781 1.86812895624467 1.7961628997925 1.79375957819022 1.68587509511218 1.67928826824568 1.68086750047855 1.78831347018329 1.67696029548081 1.50038918376037 1.68093836695532 1.68096642323202 1.79554998176603 1.78725883234782 1.79028433704926 1.790212502846 1.79066895450688 1.79343693295252 1.78827471785819 1.85770600959387 1.85448240510185 1.85237501871819 1.90440061667195 1.90213973006527 1.9303626374852 1.92586701303004 1.92586701303004 1.94964514186511 1.96388957694214 1.95091748530147 1.97063422811814 1.96854124756121 1.96284967992933 1.94599031474589 1.91286297770017 2.33248453444392 2.76354460570142 3.39590699769192 3.65035935312457 3.42560260877355 3.66771950332186 3.63152292840947 2.71059124081906 2.7112051465634 2.6230066570951 2.57418390425096 2.47313094030013 2.30170935216611 2.30839632065151 1.98569543143016 1.98700172706593 1.97578124623012 1.97384953449761 2.30192815460698 2.29231819734408 2.46337741670958 2.56651404598182 2.63138294256364 2.66962513773639 2.69337314159276 2.70728377272103 2.71216321720424 2.71571896938924 2.72554274981248 2.71724473718827 2.72142688341294 2.72137828338222 2.72334399547714 2.71921674709674 2.72722208044271 2.72645256401712 2.73992305613144 2.73800147558552 2.73609030193532 2.7424895179489 2.73801879691134 2.68878773906616 2.65639012252266 2.59337151440572 2.3351712412883 2.01911125450692 1.90517215903493 1.90533191285817 1.9097912953937 1.91767428990159 1.92316227437366 1.92378552983926 1.92162160240718 1.93066739947512 1.94390091377337 1.94214954843864 1.94030323795981 1.93817837670843 1.93520121105884 1.93425694756948 1.9495013895031 1.96042944630189 1.97637742282153 1.99965870300402 2.00708988423932 2.00981139747955 1.99971029243119 1.97328893781766 1.98166896559761 1.99768416757405 2.00973999048772 2.01816072329701 2.02622167354096 2.02902750515412 2.03004417935988 2.03562263341361 2.02839418768877 2.01824322448268 2.00773419217332 2.00978643419639 2.02395483421203 2.01878073225293 2.01064375261537 2.00336307169315 2.00248736943021 1.98927534996421 1.98776303829376 2.10072957191983 2.41614751261146 2.68787110839919 2.82672815110802 2.86197038041076 3.58659589765319 3.80773062193425 3.8399629502695 3.67590546205356 2.90787929467973 2.8287190423317 2.82220732525841 2.82209442102427 2.80356631637065 2.8053622759775 2.80543587773919 2.82056256974888 2.81663669547364 2.81659279950201 2.81666687493988 2.82079418292969 2.8216907660202 2.8193425568297 2.81926655609965 2.81926655609965 2.81609929494528 2.82359120184376 2.82088709595277 2.82278395559728 2.82818818948644 2.8145265727407 2.77245289023046 2.76345445194818 2.7329819610241 2.66980444079454 2.58320724657622 2.58521938643226 2.66777049937695 2.71247311097221 2.56770833066806 2.23371435761486 1.86993469110039 1.69505768837234 1.42538563604681 1.11692771181356 1.01015410148377 1.01683584400387 1.01689958328961 1.02168643228069 1.02594484093994 1.02749305586113 1.0266978265223 1.02319841294623 1.02556747950176 1.02218818534085 1.02695211952124 1.02695211952124 1.04124221819384 1.04573213993228 1.04267906200928 1.04233433604416 1.04233433604416 1.04702359731836 1.05188198448259 1.05431145138653 1.05533284404099 1.04386698104644 1.02649414083089 0.962763826526327 0.784955197250214 0.785238372978156 0.666690476090018 0.128181103095278 0 0 0 0 0 0 0 0 0 0.684601489952395 1.04305289171951 1.89306019991401 3.08314706673474 3.65081112876621 3.1816018015477 2.77663437846273 2.25005728689793 2.33918780375279 4.37197353653863 5.10772697783998 5.38997815807615 4.16592009014959 2.48281567062185 2.49403214918384 -9999 -9999 -9999 -9999 -9999 -9999 -9999 -9999 -9999 -9999 -9999 -9999 -9999 -9999 -9999 -9999 -9999 0 0 0.509333431703069 0.758710252932129 1.14028343477781 3.38383180482874 5.40287588268883 4.95008071103886 4.87895008058684 6.23567238947206 8.02502736884399 7.8997501707392 6.86922434380441 6.27844882700419 6.10262474315336 4.53321193687384 4.68955234362567 4.78411890822208 4.8114614246768 4.90454785934288 4.9350815222794 4.94689454710331 4.9833003278947 4.99851307067321 5.02330300227162 5.03502040396571 5.05184782221547 5.06891909040672 5.09219330561385 5.11440534388514 5.14406138108373 5.15206147197109 5.16055488823047 5.17248851547798 5.16505013910851 5.14516856365813 5.15152012740928 5.16974365782512 5.1856393220108 5.21357198788364 5.23562549061054 5.26031245863448 5.27926134008392 5.30151659189307 5.33738966813393 5.35525910046166 5.36382784058443 5.38588630249922 5.38224421724189 5.37622103267255 5.37255823502098 5.35893835540966 5.30745070887065 5.27765418039802 5.18674204968379 5.09939700961443 5.22848683391482 5.23904109475392 5.22227272214713 5.21995300278948 5.20871507281123 5.21100840936112 5.17747451930655 5.16668603158709 5.16752196717542 5.17025601753062 5.18307319296338 5.16651509923632 4.99090668438727 4.25777475654856 4.1113749516981 4.03046344055041 3.80276129119485 3.57044273642513 3.14276131915805 3.14378928935374 3.81163283793549 4.05427470913086 4.15609620891586 4.23252818402027 4.37774933109555 5.12372743331164 5.29104813168109 5.35610591529402 5.15727514562116 5.40634315389667 7.03304971584835 7.58246625382277 7.34662630649001 8.00227698915228 -9999 -9999 -9999 -9999 -9999 -9999 -9999 -9999 -9999 -9999 -9999 -9999 -9999 -9999 -9999 -9999 -9999 -9999 -9999 -9999 -9999 -9999 -9999 -9999 -9999 -9999 -9999 -9999 -9999 -9999 -9999 -9999 -9999 -9999 -9999 -9999 -9999 -9999 -9999 -9999 -9999 -9999 -9999
-9999 -9999 -9999 -9999 -9999 -9999 -9999 -9999 -9999 -9999 -9999 -9999 -9999 -9999 -9999 -9999 -9999 -9999 -9999 -9999 -9999 -9999 -9999 -9999 -9999 -9999 -9999 -9999 -9999 -9999 -9999 -9999 -9999 -9999 -9999 -9999 -9999 -9999 -9999 -9999 -9999 -9999 -9999 -9999 -9999 -9999 -9999 -9999 -9999 -9999 -9999 -9999 -9999 -9999 -9999 -9999 4.71179300567685 4.37434672952212 3.26093400717067 2.0467856066997 1.97076120889806 1.91590345854263 1.86929749438702 1.7697063050476 1.61826449792602 0.93091819997767 0.804565678616199 0.485095276728331 0.129064795535273 0 0 0 0 0.129018979093258 0 0.479261213885254 0.672774316982359 0.476884985668406 0.670718514538719 1.81332287740359 1.96365785012822 2.10039081499617 2.1011410370328 2.09930268735108 2.0994196528522 2.09787236665936 2.0193021402079 2.02445399605375 2.02706661106368 2.06256241931016 2.06775687212106 2.09719680500934 2.10255727404877 2.10795760948209 2.11275677521805 2.09172004798239 2.09446198127306 2.06656033811509 2.06915405272973 2.06814704988426 2.03132960701592 2.03412976144217 1.97043236263196 1.75930071089894 1.17426736830157 0.956675294458005 0.994927833238025 0.951810354776623 1.968602489998 2.02183515115058 2.01932148475955 2.00783377419988 1.99997484060783 2.00115653454012 2.03717536867034 2.03151765188273 2.05509247001833 2.08337652374948 2.07508840133574 2.07710931488266 2.06696829087924 2.0652687948781 2.06294189227161 2.0523837930668 2.04389422519077 2.03912025109931 2.02844577227685 2.01340783485312 2.01011460103458 2.00427527389122 1.99204776982835 1.97881335407567 1.9657513357739 1.96902652335521 1.93415811392886 1.8720641092739 1.82395266142032 1.75244795811236 1.46317528407555 1.13440960796751 1.00129433806825 0.974607454305746 0.95838954777064 0.932618485075785 0.937093886357707 0.939380599956023 0.941647929667673 0.90310653791939 0.946248737598972 0.948581076987798 0.948608468266837 0.977073900882448 0.981882592383246 1.00300327997833 0.981968519364776 1.003143773061 1.02370735306619 1.05172435378442 1.05546532899118 1.05756129045407 1.05820311814862 1.05892494979585 1.18296133789405 1.52007239730692 1.52007239730692 1.51517367705118 1.51510652714941 1.51517367705118 1.17565283915026 1.17319481527401 1.5098371409936 1.50651701358672 1.50776395184452 1.50769453800881 1.50776395184452 1.68994531333188 1.50539322861875 1.50656337374049 1.50656337374049 1.50411152611545 1.68919351059064 1.50647405325712 1.50886468313055 1.50288994949532 1.68337189681158 1.86288992782698 1.85840181437171 1.85755993321519 1.78616546930999 1.85541632928991 1.85328187527306 1.89974281194966 1.89195230107297 1.89191436928389 1.91988706321717 1.93891014914856 1.94850857898633 1.93796386003475 1.94757108390686 1.94754279313809 1.93391647765834 1.89153541185381 2.68783995595228 3.72049643316899 3.48721114146915 3.99305138421984 3.71305517408961 3.40164026833439 2.78082003936582 2.71655010847069 2.71714971065212 2.47290279427222 1.9789645353046 1.99027289289911 1.87271463257822 1.8787355211593 1.87673172032479 1.87622649686555 1.87426994357717 1.86847651933017 1.98417954452223 1.97522307135809 2.29709850708395 2.46578210841574 2.56249129255098 2.62449220199315 2.6653256642158 2.68908005340777 2.70502665387339 2.71919145036775 2.73088609133928 2.7268183979229 2.73595695783218 2.73654285700935 2.73781491103079 2.73084626843637 2.72291121353362 2.73408246476805 2.72289126327606 2.70880688434785 2.72563888954444 2.69722849200841 2.59532913534421 2.49462344188485 2.32948812586276 1.89944418941165 1.91053762542269 1.92059487832179 1.92089585259105 1.92552988838125 1.93217627803559 1.93756847716956 1.94588995881193 1.94415625291259 1.95094677744585 1.96496498014935 1.97627209223605 1.96175493450197 1.95935825141835 1.95981083637773 1.96682039244381 1.97651331730876 1.98179018195458 1.98634427181536 1.99860334462895 2.0097453703221 2.01727886695685 2.01383328488269 2.00263387205047 2.01368196878771 2.02556333322271 2.0320888843223 2.03980200064792 2.04108063516773 2.03541122099365 2.03702098077089 2.04246600700241 2.03302664341202 2.02456127802893 2.01158228896466 2.11142889104147 1.99676167242467 2.00533917376571 2.00822090971678 2.00099624306864 1.99445350383601 1.98703046410941 2.10363437597533 2.59442845225646 2.83510216681454 3.37849542016345 3.72430902837294 3.90904328346877 3.89307096300122 3.8606093101157 3.8745703601178 3.75404706837377 2.91419857067594 2.81987402280198 2.81703119592061 2.79722972044362 2.76546323783426 2.7923305674697 2.78636432555955 2.78840850306981 2.79024794146586 2.80936327216291 2.80742954316365 2.8064761948674 2.80546875838086 2.82312179030305 2.82022596139041 2.82315028344746 2.80340093704708 2.79249859356949 2.79946087147041 2.79563738051128 2.77644961163887 2.6862007988929 2.68051481372072 2.47973116801843 2.29067181557799 1.95153479140891 1.920997723271 1.92188771257739 1.87053024747092 1.7656417218589 1.59564737638903 1.42636950730881 1.11665750190978 1.00554308096699 1.00777461852115 1.01430339026485 1.01691825794169 1.01920256805077 1.01926627828221 1.02576632629777 1.02963317516679 1.02655086699303 1.02890958066363 1.02918292450077 1.02784663599697 1.02210800740428 1.02690620432209 1.02099015849045 1.04358320527916 1.04605132514643 1.05054934925527 1.04806905586129 1.05322443537405 1.05182577595226 1.05605377968683 1.0528658252474 1.04955204246946 1.02400068508604 0.989333355621876 0.865854314378656 0.66593697958549 0.471103389122026 0 0 0 0 0 0 0 0 0 0 0 0 0.804740325673921 0.897973928230218 1.59037633286641 2.06785869864753 0.940439263404852 2.18547214077294 1.02944952325624 2.13961867222051 3.35299254465089 5.73322942138436 6.56592773996632 5.439080538991 2.45274257234239 2.47612188013393 2.4715293092345 -9999 -9999 -9999 -9999 -9999 -9999 -9999 -9999 -9999 -9999 -9999 -9999 -9999 -9999 -9999 -9999 -9999 0 0.0197226397042341 0.0252010969962334 0.759261650872629 1.14347376555615 3.3634273298225 4.2158576752926 5.39254535269468 5.02021996000976 6.48268986446313 7.99894273697592 6.34099134419747 6.14834262462474 6.06355714881839 5.74657201684838 4.58778118731736 4.79454466779446 4.88106252720525 4.90709837642196 4.93573915003563 4.95398988461552 4.97695875154323 4.99525035107463 5.01632346449705 5.03806888944026 5.05914418734165 5.07380216257909 5.0982325619619 5.11807353330987 5.12630631118202 5.13074648850307 5.14765612745202 5.14642910712811 5.12051841444473 5.09542449899101 5.09281364918672 5.10312143240144 5.13170541813141 5.16686420309475 5.19107197005802 5.21559954952506 5.22780664304382 5.25360028576743 5.29626821956284 5.32441709459726 5.31035261129485 5.32461402515808 5.3327217855325 5.32529065087315 5.31352127204109 5.28301328172686 5.1710124585628 5.1727349568093 5.02009622347674 5.03354304381409 5.11440454753911 5.06765731936236 5.05020148830815 5.08606768422287 5.08611733857119 5.10193536171075 5.06561107443301 5.08342813957703 5.06635542978433 5.12420386266474 5.16818109935778 5.18897279386941 5.18081180415979 5.11271946900825 4.85644976127082 4.15615381215348 4.12122879198061 4.07772707929492 3.96283150744825 4.02554339980424 4.07674566713389 4.1735482187117 4.67275693136391 5.08384727450657 5.21556234542449 5.25425919704403 7.03592558033848 5.88204364888774 -9999 -9999 -9999 -9999 -9999 -9999 -9999 -9999 -9999 -9999 -9999 -9999 -9999 -9999 -9999 -9999 -9999 -9999 -9999 -9999 -9999 -9999 -9999 -9999 -9999 -9999 -9999 -9999 -9999 -9999 -9999 -9999 -9999 -9999 -9999 -9999 -9999 -9999 -9999 -9999 -9999 -9999 -9999 -9999 -9999 -9999 -9999 -9999 -9999
-9999 -9999 -9999 -9999 -9999 -9999 -9999 -9999 -9999 -9999 -9999 -9999 -9999 -9999 -9999 -9999 -9999 -9999 -9999 -9999 -9999 -9999 -9999 -9999 -9999 -9999 -9999 -9999 -9999 -9999 -9999 -9999 -9999 -9999 -9999 -9999 -9999 -9999 -9999 -9999 -9999 -9999 -9999 -9999 -9999 -9999 -9999 -9999 -9999 -9999 -9999 -9999 -9999 -9999 -9999 -9999 4.1644991285579 3.61213327314049 2.06193719601013 2.01445109417813 1.90611420021868 1.82629207686125 1.71645063996517 1.76717941038341 1.56056385547857 0.682826080196206 0.485923229649469 0 0 0 0 0 0 0 0 0 0.128570024188515 0 0.864392609480349 1.96095574759993 2.06202093392285 2.10418151730447 2.09403746789115 2.07815355405571 2.10073674867172 2.01409469542168 1.91506187567152 1.91990758200056 1.97387597203346 1.93085151640695 2.06503919552646 2.07030587915532 2.08087569026715 2.08628027292604 2.05850660527779 2.06379103008296 2.02084656568743 2.0236580954199 2.02888024114251 1.96537101731604 1.88256149802166 1.74912960307829 1.17424755152709 1.0272502381962 1.0272502381962 1.0272502381962 0.954313035487432 0.690651814226471 0.994948676123815 1.87275505273795 1.86792016981568 1.86116334720198 1.85843370140631 1.93123594601263 1.93233452757231 1.98130229637024 2.02672178479263 2.04910626849748 2.06214095443667 2.07284614864975 2.06473363557611 2.06818796228134 2.0672523458702 2.05522437515944 2.05302846518889 2.04586580866937 2.03868584338303 2.02926733841651 2.02376506418824 2.01137517099598 1.9974773112176 1.9929630662258 1.97571696580506 1.95873631304756 1.94294931739805 1.91526986820295 1.82923945460821 1.64134227122628 1.13435351772569 0.98992538493196 0.953858203554052 0.928123810310071 0.894312249559158 0.843269552857784 0.845354808381851 0.847440284534224 0.772815225870244 0.774723341692036 0.853765195822316 0.855887976290723 0.855891294564261 0.912061486974123 0.912075524072758 0.912097585980949 0.953346220926438 0.984333306835327 1.01046295991637 1.02370735306619 1.0459954768643 1.05541263338143 1.05745194425727 1.060207515034 1.058802422814 1.05634249760471 1.05634249760471 1.05634249760471 1.05634249760471 1.05418552281488 1.05388016365639 1.05052785496969 1.05059449446974 1.1778570529325 1.17371781771112 1.17551984718871 1.04678963734971 1.17391166284215 1.04752792905309 1.17190323070603 1.04512584537843 1.04512584537843 1.04926328974987 1.04919561410088 1.17371846397323 1.1690338527699 1.68567647524299 1.49915127370194 1.67885846181177 1.68147948265165 1.67893076064384 1.78693131355379 1.78697058586621 1.78413443566237 1.77677909092461 1.84879518184946 1.83790608497211 1.82797176555941 1.91067373700085 1.92377271613508 1.95255937444537 1.95828218108648 1.9449428646868 1.8988626517685 2.63431482122737 2.72825038287423 3.61725066385042 3.68810322012404 2.79577652619059 2.71449959258933 2.71664109329454 2.7013252964222 2.67908363308344 2.30407132423336 1.87670682148989 1.89132177696467 1.89299445262463 1.89436198566029 1.8922308427375 1.89415061090795 1.88998532769149 1.88998532769149 1.88158208667181 1.87419969857815 1.98604212586373 1.97704025034126 2.29279241039336 2.46189436687818 2.56043738348879 2.62247349782447 2.66316707273465 2.68900452012584 2.71393234709352 2.71603278593525 2.7360165388937 2.72893487479807 2.73194231579612 2.72087814075553 2.72699128492229 2.70869444370891 2.68688256238736 2.64190672630136 2.58695269108315 2.4908852048904 2.00594436596723 1.89171211745107 1.91013632203232 1.92014803643989 1.92972118978529 1.92862715565127 1.93166949954587 1.92118225941007 1.9279696492953 1.91534108833282 1.92871823051155 1.91783998157171 1.92255134009207 1.93197803602807 1.91328292333487 1.91382189314258 1.9625570034104 1.97722540334805 1.98449617958687 1.99438823400393 1.98444965389892 1.9851211690092 2.00389419178224 1.99760114179909 2.00698749877701 2.01319262913844 2.01887211516418 2.03301856929143 2.0250053554418 2.04033509157067 2.03808879611988 2.02831555307464 2.01203860141568 2.02423050696862 1.97870356503015 1.97743573930051 1.89001465662653 1.93104890216238 1.99478545324661 2.86647446369895 2.60991467031652 2.71636599354365 2.8197300074301 2.70303877303789 3.60748913459452 3.61222642857413 3.90754430428307 3.90617257658136 3.92091984469234 3.89758628625126 3.89987692158812 3.90753318317115 3.86812031431189 3.83989706356073 3.33389990948705 2.82160445424428 2.80187000426599 2.74189102475585 2.74397255575555 2.74087086712376 2.73792087024615 2.73218247885698 2.72621520088799 2.766564094164 2.76346479583936 2.79412370666643 2.79032161864369 2.79620640779482 2.80325318116652 2.81035312429338 2.78661028463605 2.73444285405107 2.68259038504428 2.60870365917044 2.49609496950586 2.61397814976358 2.29506608178699 1.95131336067948 1.84339822990215 1.81273344548865 1.76816448910603 1.70203670798961 1.60024839339004 1.60034594488779 1.60034594488779 1.43396706623948 1.00533452651151 1.01102143789073 1.01190897646314 1.01102143789073 1.01334871341149 1.00988012263923 1.01561929457903 1.0244616957559 1.02633847323576 1.02870135218819 1.02952234080698 1.02880770544747 1.03112961593419 1.02772771867017 1.02440703577985 1.02094549047404 1.03164845809137 1.0340986191911 1.03901106894897 1.03898391348081 1.03898391348081 1.04141912845976 1.04963046578979 1.04963046578979 1.0520868205281 1.0239810358914 0.958071765324021 0.91863785793256 0.784796477952089 0.127948429323028 0 0 0 0 0 0 0 0 0 0 0 0 0 0 0 0.900271494830196 0.501456480997434 0.118878199052332 0.109889816034039 0.508465226604354 2.10818531197851 3.32511452025877 5.79442378952138 7.46161692916809 6.56207447440213 3.40849083754941 2.44593887985466 2.47603581833745 2.46711396917668 -9999 -9999 -9999 -9999 -9999 -9999 -9999 -9999 -9999 -9999 -9999 -9999 -9999 -9999 -9999 -9999 -9999 -9999 0.499993722886208 0.502311280957893 0.910564033979281 1.17169507853827 3.35762743666286 6.00135947934427 4.93351931460542 6.48512222958202 7.01607840506828 7.52031865197248 6.47140242557521 5.86263066093623 6.07586202822652 4.59501550333565 4.78784529532403 4.86463573630217 4.90546878386574 4.93703688105755 4.96501073629995 4.97959500807839 5.00091303457863 5.023100837618 5.0458525336332 5.04934706342943 5.06476929806409 5.09132250004167 5.09884954201728 5.10242004507815 5.11098829328967 5.11084500263776 5.11183250415402 5.05564750292134 5.0338077781521 5.03609539758794 5.05040130833461 5.08616673561137 5.12036669393951 5.14567441616564 5.14593583226618 5.15905082139492 5.16719345910949 5.19078307339646 5.22473609244981 5.20027591118625 5.21979788354284 5.21016996905022 5.22594135639122 5.20414913343606 5.15823629469309 5.07969765999579 5.04727655746378 4.90611543155663 4.9994924867476 4.93257097705243 4.87647864373299 4.85774610691411 4.92231458216859 4.96150756456987 4.96415992585529 4.93417308349435 4.93312506894786 4.97800610156475 5.05823933864581 5.03234714771129 5.10888804240378 5.17050747834782 5.16282878873421 5.12192796047555 5.01982616508602 4.62201260171873 4.10760521977325 4.08759595903476 4.08025669448891 4.09899249479025 4.9144047302459 5.09456145077482 5.88679415316059 7.29447363851504 7.97018308656096 7.66135026343581 5.29912524396526 -9999 -9999 7.37209410051956 7.86870861095638 -9999 7.82813396431342 -9999 -9999 -9999 -9999 -9999 -9999 -9999 -9999 -9999 -9999 -9999 -9999 -9999 -9999 -9999 -9999 -9999 -9999 -9999 -9999 -9999 -9999 -9999 -9999 -9999 -9999 -9999 -9999 -9999 -9999 -9999 -9999 -9999 -9999 -9999 -9999 -9999 -9999 -9999 -9999 -9999 -9999 -9999
-9999 -9999 -9999 -9999 -9999 -9999 -9999 -9999 -9999 -9999 -9999 -9999 -9999 -9999 -9999 -9999 -9999 -9999 -9999 -9999 -9999 -9999 -9999 -9999 -9999 -9999 -9999 -9999 -9999 -9999 -9999 -9999 -9999 -9999 -9999 -9999 -9999 -9999 -9999 -9999 -9999 -9999 -9999 -9999 -9999 -9999 -9999 -9999 -9999 -9999 -9999 -9999 -9999 -9999 -9999 -9999 2.54138922215019 2.08633783639057 2.02997220977645 1.93951501077373 1.81697110232388 1.7034009388482 1.34816502085764 1.35469314684874 0.676205888176664 0 0 0 0 0 0 0 0 0 0 0 0.128570024188515 0 0.128181103095278 1.99991829610155 2.08853274278004 2.09055403523279 2.0729453151759 2.08941885342927 1.81572015923271 1.48534325564018 1.48891414710911 1.69980324017037 1.70407070107232 1.70663363631416 1.98137069650495 2.03723007595853 2.04512477201057 2.00771124781995 2.0156229354014 1.95750698179292 1.96024954137359 1.96528937836093 1.87569700606044 1.74206719828446 1.17155079607147 1.02723756252468 0.994948676123815 0.95435375473297 0.897741693053457 0.897741693053457 0.814213500092033 0.490192252913592 0.490568789494543 0.951947403074459 1.53126925252701 1.5250052393227 1.71609948256337 1.7260179010443 1.83671433277297 1.84155566232818 1.92500821734537 2.01775443672548 2.04439674639177 2.03416340795524 2.05172827654781 2.06240948205239 2.05439047698163 2.05794808847745 2.05952390936914 2.05228357055343 2.04263015175343 2.03577688387096 2.03103794716257 2.01385040421542 2.00686259412609 1.98907483934541 1.97171915553117 1.94731057999734 1.92148154835412 1.83117660542569 1.75240575979467 1.46205827516763 0.98992538493196 0.956055807416478 0.88998787243214 0.839121691235296 0.649157278873441 0.654185737970881 0.655820961265772 0.468878901438636 0.471242354323146 0.660780440761765 0.662415519992603 0.662415519992603 0.664048865712079 0.780574218664171 0.780520640464576 0.858019918969223 0.914350864262427 0.958039655272793 0.958075847941432 0.986765451109153 1.00797625220566 1.04589911165861 1.05162156129668 1.05728129158798 1.06045615384096 1.05733898279274 1.05802875618973 1.06057480086793 1.06008677251335 1.06008677251335 1.05874011136578 1.05628022250487 1.05405642462519 1.0528176761831 1.05039317432743 1.05039317432743 1.04912748935561 1.05295242496765 1.05539248495978 1.05161692562448 1.05545919561438 1.05632269591285 1.05288527073499 1.05288527073499 1.04905895299313 1.17357933026063 1.04477906030326 1.04239230783426 1.50372614624109 1.50381667045119 1.50263227144257 1.6861972951606 1.49672339896195 1.49408285270916 1.6702697834223 1.77471917482755 1.66162357119191 1.76738216423097 1.83137501565724 1.87708237763436 1.89414204923699 1.95090141109225 1.94482599487033 1.90605979536627 2.56979148469641 2.69532681168022 2.725270145287 2.69512006556491 2.71257131620241 2.70110588125778 2.62232439009659 2.47467170981408 2.30735089020313 1.87412692236064 1.88068432137948 1.90039412034201 1.90973095117986 1.90973095117986 1.90970962795621 1.9096315883426 1.90360813060023 1.89941162131201 1.8968705295296 1.88648461858112 1.88149013761247 1.87313846445151 1.98754932524432 2.30835762203982 2.29129573163389 2.56876181255003 2.63349733238924 2.67591851279902 2.67380875945328 2.67174620181249 2.70586955633685 2.69978969514628 2.71067617359611 2.6803507630832 2.69086161380056 2.64597287284616 2.58701279863832 2.49106403480122 2.0049902713668 1.89037150833487 1.90127968407918 1.91326239776941 1.92361983728327 1.91348115309162 1.90954659632295 1.89810709379064 1.88186490487613 1.84300563297965 1.85179068857423 1.80242629138321 1.80910034258334 1.74323281140441 1.75177926294213 1.75849855695566 1.64968678284095 1.65620536556175 1.66035475275406 1.84561018942903 1.84375423616226 1.8549093085124 1.85780844404498 1.8624560871629 1.86286248747047 1.91451110913062 1.91926930063271 1.92858787117051 1.87918949731307 1.93724591527492 1.99188107977319 2.00024399596013 1.9713336922209 1.93872573666316 1.89125502745129 1.90296056931444 1.82615537484956 1.53323672228572 1.19448470628812 1.70814731330858 1.8742166836513 2.00183841465241 2.43983579655112 1.99408748267074 3.83625055615959 3.98296380880691 3.97010527744782 3.93908807190881 3.92044848292856 3.93103853162412 3.89809841790063 3.8981867353722 3.8975685710798 3.89906123403063 3.88273277805616 3.67949766920091 2.82745500710413 2.80369209466489 2.62533409389888 2.51417582686946 2.61933432860636 2.6233876103715 2.6949921883043 2.68741486307459 2.68547198582648 2.68165161218529 2.72793895129102 2.72409780767295 2.73428126978131 2.7684542358108 2.76271232499323 2.76852791901053 2.68034814741485 2.61666918160003 2.4960496075896 2.31320282923419 2.49602106304054 2.49936320217492 1.80857696144819 1.81258717909972 1.76520239904789 1.76794604705216 1.60005848817704 1.43234142363422 1.43748487342127 1.12396751455854 1.00849652080743 1.01163609537464 1.01170469619014 1.01088318072789 1.01396592659073 1.01314241535687 1.00967138236438 1.0079256009327 1.0211088557612 1.02616928339802 1.02929016223504 1.02902058249684 1.03132008597651 1.03369420802549 1.0333587486799 1.0324240541866 1.02086050943532 1.02089102528099 1.04341273036247 1.04792924390252 1.04464842733992 1.04464842733992 1.04711273172259 1.04383305032002 1.03554729482672 1.04632776073263 1.03800780230396 0.958091049809645 0.918685500290347 0.863937842179673 0.663049899654948 0 0 0 0 0 0 0 0 0 0 0 0 0 0 0 0 0 0 0 0 0 2.26282964295769 3.31826194124686 5.95003282121644 7.60201372515642 6.42886746172071 4.45106240468464 3.8182528189265 2.45395482031567 2.46348483746587 -9999 -9999 -9999 -9999 -9999 -9999 -9999 -9999 -9999 -9999 -9999 -9999 -9999 -9999 -9999 -9999 -9999 -9999 -9999 0.498410319544443 0.917555566408826 1.07634739741432 1.70293286677436 4.31062783805106 5.35699697950541 6.29158646912547 8.65895750370553 6.51307120303923 6.53969795182007 6.04076361151883 6.07350491635164 5.39859579326472 4.67894958063665 4.81169217167119 4.86221534552458 4.88636234705941 4.93515183035962 4.96687404401203 4.97741308009971 5.00397389018782 5.02997496568124 5.04993433864023 5.0690924138559 5.07446692237632 5.07497518381046 5.06505816815697 5.05956108709864 5.07706786158853 5.08206011433977 4.97255378319117 4.95234121447365 4.96017705996488 4.98755302392121 5.03281295431829 5.06814208509099 5.07138028193579 5.04159039573223 5.01232888142614 4.99999424265027 5.09835160138726 5.05289322014899 5.06467345633261 5.08857603294599 5.04765368995975 5.08674929184151 5.09091681330631 4.97789795279508 4.97546743426983 4.94111904608874 4.88895749130168 4.83012113825381 5.23130333084076 5.60445357457959 5.69164708347873 5.24463035877345 4.82218132449239 4.80018696298854 4.83452354649417 4.80112494348864 4.91082041205527 4.95336767231389 4.9005571770062 5.02811567725881 5.083383287511 5.07569909100262 5.09243848058588 5.10907281213085 5.09112495507427 5.03998018791592 4.98767563955464 4.98767563955464 5.03497482889976 6.0721746972785 7.34267860914367 8.24830249129819 9.28963194356791 10.15508251122 9.43459067448067 -9999 6.03002681992126 -9999 7.42470868437796 7.77560325400073 -9999 7.66505515667169 -9999 -9999 -9999 -9999 -9999 -9999 -9999 -9999 -9999 -9999 -9999 -9999 -9999 -9999 -9999 -9999 -9999 -9999 -9999 -9999 -9999 -9999 -9999 -9999 -9999 -9999 -9999 -9999 -9999 -9999 -9999 -9999 -9999 -9999 -9999 -9999 -9999 -9999 -9999 -9999 -9999 -9999 -9999
-9999 13.7742023724944 12.0156401556718 -9999 -9999 -9999 -9999 -9999 -9999 -9999 -9999 -9999 -9999 -9999 -9999 -9999 -9999 -9999 -9999 -9999 -9999 -9999 -9999 -9999 -9999 -9999 -9999 -9999 -9999 -9999 -9999 -9999 -9999 -9999 -9999 -9999 -9999 -9999 -9999 -9999 -9999 -9999 -9999 -9999 -9999 -9999 -9999 -9999 -9999 -9999 -9999 -9999 -9999 -9999 -9999 2.25696644672779 2.09720922509598 2.04641465520538 1.9580882896537 1.8122265361309 1.52390100429569 1.14234144453512 0.476664347649853 0.128181103095278 0 0 0 0 0 0 0 0 0 0 0 0 0 0 0 0.473161308789105 1.98992498226586 2.08227594360321 1.95433816707674 1.4780548887268 1.11075868993991 0.912113839519738 0.91663171000218 0.960456315134497 1.47117162011762 1.70395356014002 1.92491348048661 1.98628184099655 1.99403687625293 2.01027522007013 1.95237468131459 1.87014005969993 1.872909131716 1.7564504302098 1.54753230522164 1.01938367913379 0.992401270139175 0.95192366511609 0.895485683031589 0.814298460786061 0.816370573198856 0.691608634466003 0.491256393482145 0.491256393482145 0.492322865364286 0.492322865364286 0.814577033735081 0.989779405671612 1.11042604414577 1.49715018434724 1.49003982750019 1.69634889075482 1.82467713437113 1.96747489901509 2.00933730882882 2.00747312422971 2.03399965933273 2.05149761877103 2.06159497648698 2.05472228209855 2.05828551335489 2.06319843837966 2.05587176455833 2.03934261421951 2.03221068415747 2.01411845955016 2.007057080178 1.98422215889714 1.95733540293469 1.92370065658996 1.88937766146144 1.8310527249286 1.64686489237397 1.12689556165832 0.976733465182847 0.930225434857732 0.841149684231862 0.650914592389519 0.467983466729335 0.126064608063006 0 0 0.127106749170221 0 0.127410515089648 0.47480993594052 0.127691317154107 0.127691317154107 0.780574218664171 0.862315917099978 0.864466649483532 0.862297590813974 0.862285959284633 0.918904253060785 0.989156832567035 1.01039539950653 1.03757694919617 1.0457986559372 1.04902083188272 1.055248939689 1.05780977166874 1.05530437825264 1.05530437825264 1.05739588551386 1.06051584224801 1.05748902144708 1.05608977109038 1.05605750273285 1.05268131092596 1.05525766857851 1.05619104352526 1.05619104352526 1.05871524762815 1.06156447671657 1.06121564553627 1.05895991153523 1.05612448995599 1.05612448995599 1.05268131092596 1.05025687293697 1.05018820044464 1.04644540703932 1.04225141692439 1.17057969412044 1.17057854139154 1.16829347705507 1.16592626120191 1.16599773565017 1.67141778434334 1.7726652138992 1.4797767197132 1.65754789684803 1.65524582945528 1.75546101706981 1.86671966995341 1.94155715072706 1.94228244875623 1.90590916273859 1.8848487227689 2.6317121102622 2.70495273258632 1.97939661470135 1.98462505082258 1.9907295292066 1.87382854348663 1.89510859529921 1.89686015209529 1.90858003964865 1.90858003964865 1.91801366329153 1.91841468749495 1.92639363820486 1.92635397680388 1.91996802912071 1.91579157734845 1.91575238435471 1.90954419547683 1.90120044054074 1.89867379852796 1.89244381348516 1.88743591002435 1.87907922887691 1.98675130354324 2.30659167936925 2.47568316528222 2.57489647936619 2.6414891387821 2.64144951670688 2.63542581685452 2.63752015457423 2.57503080151712 2.58688180088465 2.48158016625865 2.31504143170176 1.99995887764932 1.89215034260563 1.90423229078839 1.91283882568522 1.91243819642438 1.91475027767958 1.89080246086055 1.8333722459786 1.7928938748648 1.72592458891663 1.62177464753731 1.62965750230884 1.44799345261726 1.45903265040251 1.1270269966909 1.00381369400181 1.00867703222766 1.0151428049834 1.02003835160145 1.02254822872076 1.02754294953673 1.02597615509978 1.02436222666993 1.02694376829539 1.02946764565738 1.02783451432944 1.03038728133822 1.15878771050738 1.03288251713209 1.16363297019683 1.51152935876826 1.70262963313309 1.88923184308709 1.88629251704983 1.82238881830046 1.52483060644744 1.53238114740894 1.18996025268131 1.07047696402247 1.07408165332883 1.07681343407062 1.07674903946531 1.07115178867337 1.07086576461983 1.06053675351134 1.94950010099356 2.93720817183998 3.98354477269503 3.95034023199386 3.95137921856284 3.92812550961823 3.91485722386082 3.90597133758516 3.88536472626309 3.88558816933626 3.8994190033912 3.76001940219917 2.92820887874158 2.79538362480563 2.62512741977603 2.50600039394041 2.33011932726237 2.50389720899883 2.50192847111086 2.50816866813748 2.50623859518823 2.49711561699756 2.60994764847348 2.60991383797723 2.60799534719535 2.61193102864628 2.60216963825668 2.60432157086542 2.50233543557197 2.49917156541804 2.32876569905758 2.49914302086898 2.49921626398421 2.6118949552318 2.29792633049042 1.7659303077329 1.76780060286026 1.76291073826155 1.70167477167876 1.43567472016494 1.12381535268462 1.12381535268462 1.00619081209096 1.01149828913907 1.01404560400644 1.0137600663402 1.01067426742032 1.01300365241973 1.00771236739464 1.12239800236111 1.00989482629026 1.02753335228486 1.02634979732276 1.02910853708758 1.02441867279392 1.03023530840453 1.03266520295888 1.03354276138595 1.02659003537203 1.0093768397422 1.03393058011709 1.04777721613861 1.04846455199018 1.05070002331928 1.05070002331928 1.05065202186901 1.04946692844021 1.03548784689184 1.04621467762012 1.02641063384772 0.918764220218087 0.783253102349325 0.664986366198544 0.663708191598455 0 0 0 0 0 0 0 0 0 0 0 0 0 0 0 0 0 0 0.125806922751676 0 0 1.05412068054137 2.77647479139217 6.66493341110108 6.62746635433614 6.28111894492144 6.14406235723057 4.48720111105494 2.9218582960218 2.46615916876856 -9999 -9999 -9999 -9999 -9999 -9999 -9999 -9999 -9999 -9999 -9999 -9999 -9999 -9999 -9999 -9999 -9999 -9999 -9999 0.763334456682491 0.920666094015579 0.917146202945725 1.0734541737563 1.95392958296721 4.0897384370801 5.0840871403924 9.73067610060291 6.70008010189972 6.47981957665807 6.23990425987579 5.76445062887402 6.09654874901095 5.44549026169356 5.12510396394619 4.77847422811453 4.84513731386821 4.87530628498758 4.91290244428948 4.95015281716276 4.98869581478924 5.02189277021045 5.04350015552333 5.05079759673837 5.05098794223774 5.04913662014227 5.02292008402806 5.02119825716074 5.05270380772011 5.02169521981326 4.86797302066678 4.86309783031555 4.89574880362715 4.93916143442767 4.97022477440635 5.00340030198341 4.92416953345848 4.92751938065711 4.83881488240909 4.90301003849847 4.92025189747739 4.86152749612947 4.89709781099477 4.93964257741417 4.90746806091966 4.93674655690453 4.96275144778856 5.28721365550013 5.50405662193987 5.30164319098268 5.62265595951611 6.40992993335863 6.60283781174226 6.63746827003703 6.66273819659104 6.52278651369886 6.41193149929665 6.40221371038907 6.19079676570272 5.76619432846776 5.57498727677474 5.49523697497848 5.47455111107857 4.9028558189111 4.95499470197767 4.92779809326007 4.91852598166384 5.39810381972451 5.87439794234491 7.44797509990538 7.61047558861632 7.38187475197842 8.13765118468824 8.24150191086832 10.044126931748 10.3240184215017 11.2197359380995 10.4121185997755 9.30880209632434 -9999 -9999 -9999 -9999 -9999 -9999 -9999 -9999 -9999 -9999 -9999 -9999 -9999 -9999 -9999 -9999 -9999 -9999 -9999 -9999 -9999 -9999 -9999 -9999 -9999 -9999 -9999 -9999 -9999 -9999 -9999 -9999 -9999 -9999 -9999 -9999 -9999 -9999 -9999 -9999 -9999 -9999 -9999 -9999 -9999 -9999 -9999 -9999 -9999 -9999
13.7297611384074 9.1984669243157 9.6978106507957 10.6682729520695 -9999 -9999 -9999 -9999 -9999 -9999 -9999 -9999 -9999 -9999 -9999 -9999 -9999 -9999 -9999 -9999 -9999 -9999 -9999 -9999 -9999 -9999 -9999 -9999 -9999 -9999 -9999 -9999 -9999 -9999 -9999 -9999 -9999 -9999 -9999 -9999 -9999 -9999 -9999 -9999 -9999 -9999 -9999 -9999 -9999 -9999 -9999 -9999 -9999 -9999 -9999 2.11395711704172 2.06241746074191 1.96297901474034 1.86299771005708 1.55707254328197 0.603648332387551 0 0 0 0 0 0 0 0 0 0 0 0 0 0 0 0 0 0 0.662135400475687 0.776626805500253 1.10832928704869 1.10603886875537 0.909833384774452 0.855872662248528 0.776448406265984 0.778358804165691 0.916623114012382 1.46404786060859 1.67728000374744 2.01531467054615 2.02557877243099 2.03594559266364 1.99665779069055 1.94400643062685 1.73922421485382 1.527806819045 1.16932575510234 0.987326342532395 0.888715886472295 0.808263290964837 0.810320084511807 0.688489567565703 0.489695297144595 0.490787506836951 0.128392146436179 0.128150303033382 0 0 0.493477435502944 0.954364523899602 0.949486799365352 0.944641550952066 1.10838703295199 1.10429407267461 1.45494832601347 1.66818116272018 1.80172849306708 1.8945462707724 2.00652950198494 1.99903622237065 2.03014065282783 2.04932201747362 2.06140384218662 2.06989579875329 2.06245318313846 2.06004569935751 2.03911555306807 2.03192548694821 2.02511529670031 2.00066287824395 1.99363948932167 1.96430520159412 1.92744955001717 1.89058860266067 1.7620531720333 1.46441283458406 0.974466809247572 0.928016969460538 0.841149684231862 0.652628079176278 0.125267397331712 0 0 0 0 0 0 0 0 0 0.127948429323028 0.667448404967677 0.66730883776064 0.668670034900371 0.786348043046493 0.786348043046493 0.864446315003877 0.921185451448086 0.958018684460859 1.01032207410601 1.02601975444494 1.0457986559372 1.05146052778144 1.05151504092923 1.04584936313035 1.04589911165861 1.04589911165861 1.05716375022035 1.05589476473188 1.0501192225428 1.05592236939606 1.05876235476907 1.0588286486621 1.06102498994565 1.06245331095676 1.06245331095676 1.06295894228799 1.06245331095676 1.06102498994565 1.06130384298746 1.0584481098284 1.05505250696202 1.05261260806053 1.05254360080449 1.04871127961753 1.04623523233013 1.04623523233013 1.17463431423669 1.17030352977609 1.16792279709893 1.16555399191455 1.49137686056104 1.66438137670956 1.4803800567021 1.48267369215597 1.48272740273693 1.76841188059971 1.82690785761585 1.92091208049253 1.94384507291522 1.94474405821042 1.94000372106137 1.92573376815555 1.92057315786333 1.91365455540105 1.90843395932523 1.91140446361866 1.91567112732578 1.91988787605391 1.91058924134958 1.89857642228767 1.90613440120058 1.93262842339072 1.93569672126443 1.93387029207021 1.93394600963207 1.93149847888872 1.93362382497445 1.92705797167261 1.91867625165273 1.91646316421209 1.90913165647876 1.90082583003216 1.89883593031134 1.8923681367113 1.88315165711228 1.87478779998471 1.98847475977214 2.3062318167463 2.48323092443856 2.48158492944777 2.47972457108719 2.30834655657325 2.31794039559617 1.99504503066285 1.88433858872525 1.89591663210216 1.90891997193786 1.90876232339346 1.91197239156335 1.918874444992 1.90388880118242 1.82670598024945 1.71730847174725 1.61773076395096 1.11898499445046 1.00141321371876 1.00376793778142 1.00606123191526 1.01076725051585 1.01318033866418 1.01553304185232 1.02043571271025 1.02907295720979 1.03166117699872 1.0365891463657 1.03915287090078 1.04425782017159 1.04686870292026 1.04555402745167 1.04812245623229 1.05070923965633 1.04934600580815 1.05196298936726 1.05459899752682 1.04784939735594 1.04359661182197 1.04352016821753 1.1693618212993 1.5188415075611 1.17735895192994 1.05639600621764 1.06642248153362 1.07343642608821 1.07970240862869 1.08251635789227 1.08764644234343 1.09147327349691 1.09272389557496 1.09113401603557 1.08838670856255 1.07730478593435 1.49834166980435 1.9532428335596 2.8345719232854 3.87799272642045 3.94570732386567 3.94484887738403 3.9284658344461 3.9128501995975 3.90785619086409 3.89596243201296 3.6892573974462 3.34502821997227 2.8100531569946 2.62702982614062 2.32877390750031 1.99795014682614 1.99602290864354 1.99199473637453 1.98920877684405 2.32273101709754 2.31956328438104 2.31555786266027 2.31221108627023 2.31635127561947 1.99791536102771 2.31575615595551 2.31776334100673 2.31990751726314 2.49323767894905 2.60978002167622 2.31412118379091 2.49489772016614 2.73922224682228 2.61501416820499 1.84380956059845 1.76571270603044 1.69970605130856 1.76765544191252 1.43007430458053 1.12169485048878 1.00904038162954 1.01122090963562 1.01129042103755 1.01384072074996 1.01805659109615 1.01355254284361 1.01279417298793 1.12702901875613 1.12636605962212 1.12987287254704 1.02499681596344 1.02612215482131 1.02850959763816 1.0329581647212 1.02283799509997 1.0251009891862 1.03471281369878 1.03575144062426 1.02308198225391 0.996086459038897 1.0280056166411 1.04193619323349 1.05261228215059 1.05055228785718 1.05302695652416 1.05820311814862 1.05551698292727 1.03538399131799 1.02632406954774 1.01060155124356 0.918823284057396 0.666909299348922 0.471262063463377 0.470818294377545 0 0 0 0 0 0 0 0 0 0 0 0 0 0 0 0 0 0 1.0480842036129 0.124651769838447 0 2.04767433567948 3.22698985524807 4.94709937043405 5.35385290953718 6.659652646338 6.72261313499158 5.37645431446602 2.50597288068213 2.44977366830419 2.44341428101531 -9999 -9999 -9999 -9999 -9999 -9999 -9999 -9999 -9999 -9999 -9999 -9999 -9999 -9999 -9999 2.26118396713643 2.13088451337757 -9999 -9999 1.02950392442085 1.02472001956903 1.01316926736991 1.19913958270058 2.43962582770869 5.03032399854796 8.42357023165222 8.31325533482209 6.72820595281376 6.63017391326805 6.53646802344323 5.87744796344969 5.42416090488266 5.41179142302284 5.53127453965477 5.54615049446878 4.822877193723 4.85602590894566 4.9072478391645 4.95638429993568 4.98858111840906 4.99447394884287 5.01016242593966 5.00086420734629 5.00119985154294 4.95427638700848 4.9771518523767 4.99306892333018 4.95272120910278 5.25497311849373 5.48155128642939 5.27049295256361 5.29971166905728 4.87698929105121 4.91243025443829 5.27271522311043 5.48612060245948 5.66942452009658 5.49977108458168 5.67112229201934 5.72172830218008 5.71277493535771 5.69454502165673 5.85618152388426 5.67135724795546 5.72089394216544 6.47530416535403 6.6782857940428 6.49288628098802 6.48691663716205 6.75972669476784 6.70089928618882 6.66972499974149 6.72277837574139 6.69428214519812 6.7117503532607 6.7831023708055 6.80052506848615 6.81936817226598 8.39180826363739 8.53527135450869 8.74782371476276 8.78396122291107 8.57173133598018 8.27054727369876 8.88979461544157 9.1028907869924 9.7859767175508 10.0012176316443 9.51188899210836 10.0413785431839 9.54883111517063 9.92189286972467 9.80858736366376 10.0345733510487 9.3258433140398 8.10955960189902 8.27456999110743 -9999 -9999 -9999 -9999 -9999 -9999 -9999 -9999 -9999 -9999 -9999 -9999 -9999 -9999 -9999 -9999 -9999 -9999 -9999 -9999 -9999 -9999 -9999 -9999 -9999 -9999 -9999 -9999 -9999 -9999 -9999 -9999 -9999 -9999 -9999 -9999 -9999 -9999 -9999 -9999 -9999 -9999 -9999 -9999 -9999 -9999 -9999 -9999 -9999 -9999
-9999 10.6644024247003 13.2519577933507 12.390657740298 -9999 -9999 -9999 -9999 -9999 -9999 -9999 -9999 -9999 -9999 -9999 13.2476056104231 -9999 -9999 -9999 -9999 -9999 -9999 -9999 -9999 -9999 -9999 -9999 -9999 -9999 -9999 -9999 -9999 -9999 -9999 -9999 -9999 -9999 -9999 -9999 -9999 -9999 -9999 -9999 -9999 -9999 -9999 -9999 -9999 -9999 -9999 -9999 -9999 -9999 -9999 2.82378601600032 2.11067547495105 1.98863086849134 1.77765367324339 1.44065244359207 0.603843546473525 0 0 0 0 0 0 0 0 0 0 0 0 0 0 0 0 0 0 0 0 1.03430841639769 0.655593198246185 0.903085736155603 0.655453066625858 0.46864428299307 0.467393397717543 0.126433122309915 0.909803507628312 1.42720212672462 1.882833993966 2.08224246042135 2.05207731917697 2.02814345304269 1.92900573503101 1.85155019041256 1.52678308377878 1.11292770792075 0.944682772497403 0.806339975513917 0.683488569539698 0.486628289516752 0.487755181996733 0.12898124580904 0 0 0 0 0 0 0.818996003881407 0.89798514357599 0.893398708777507 0.888849068619807 0.884331539672159 0.935022384140827 1.05782186531751 1.44896081902671 1.66389346961337 1.87852484904629 1.94318326031792 1.99310253460423 1.99631115457578 2.02991607211088 2.04802732951488 2.06435161448068 2.05668881989863 2.05614640250965 2.05109147221379 2.02618247187638 2.01895601194885 2.01167948555027 1.99974819909665 1.9927849756979 1.93204724487005 1.89292322595059 1.76026520377023 1.46098452990699 0.9812563262836 0.894204945204989 0.767074087324174 0.468193642989525 0 0 0 0 0 0 0 0 0 0 0 0.476951664177544 0.476435819727644 0.477255702097281 0.477255702097281 0.78638713623223 0.668670034900371 0.786348043046493 0.864466649483532 0.918880720944952 0.989065887915309 1.01024363105021 1.04558737960936 1.02349995190811 1.02601975444494 1.00790578793974 1.03757694919617 1.06021105827076 1.05828859100784 1.05828859100784 1.06219955539201 1.06226372918528 1.0627758861019 1.0627758861019 1.06223369486593 1.06223369486593 1.06283750709269 1.06338649742117 1.06338649742117 1.06089530140808 1.06089530140808 1.05862861910232 1.05578591024262 1.05334363229484 1.05240479128745 1.04991074847404 1.04616474269389 1.04609408026642 1.04609408026642 1.16541161851598 1.16043583369779 1.48890297011606 1.77000739640771 1.65946605181321 1.66256592911601 1.48258037277311 1.48143955124428 1.75895574301027 1.87228951997665 1.89527479089538 1.93857787988208 1.93452807964706 1.95240016340943 1.95044425140596 1.94666714198546 1.94662658543941 1.94871095806106 1.95101596493673 1.9421247926536 1.94079869548906 1.92641715474208 1.92846401560123 1.94361220231576 1.94762452224799 1.94621449910756 1.94542591189422 1.94316400157119 1.94323946116872 1.93899244694647 1.93347277628144 1.92508408485394 1.92285966440586 1.92254345069328 1.91418733651474 1.90679294191129 1.89868535288536 1.889982620496 1.88580674096629 1.88300146157797 1.88296346130291 1.99864936193295 1.88192294730989 2.00171581034966 1.89249401939499 1.89990687288675 1.90360354919517 1.91009699736696 1.91362315436495 1.90129239872989 1.8971229364941 1.88971205815679 1.78171649139758 1.60973523400361 1.44198241542766 0.996669716079741 1.00876777208593 1.01702981527136 1.0194317358593 1.02413105844107 1.02657815421056 1.02904063620111 1.03738593568277 1.03637444670999 1.04498366358743 1.04754919347624 1.05258561261064 1.05512969796995 1.05775875319056 1.06300114324151 1.06202675712148 1.0646528077233 1.06729765838129 1.0699615236955 1.06623973381443 1.05572493402841 1.0515967339828 1.05822407952152 1.05814828526872 1.05527429058385 1.05910568040345 1.06931510498161 1.07277990961948 1.07945146595929 1.08822159468901 1.09081648046067 1.09259014763864 1.09838197737242 1.10230558160355 1.10081730812812 1.09540139100935 1.08960543423085 1.08018242840791 1.0718641260442 1.48726583219409 1.65427440457348 2.39818684295913 3.80126717970023 3.89466607922425 3.92261470922047 3.90538597363848 3.88668002153369 3.68504018547938 2.80686373987167 2.74686127748647 2.62470911391582 2.01391638802917 1.87454913478182 1.84432495633068 1.84225745831259 1.8411741847035 1.83718062033669 1.86252721509686 1.88207628342238 1.98940628301183 1.98947779884886 1.98954951958476 2.31738089452981 2.32489510962872 2.32083341816013 2.32704588798087 2.60401506183504 2.32702611880665 1.99064694579921 2.30318105919136 2.75787901686046 2.49306429882536 1.84566538409866 1.76817022552593 1.59799013240485 1.43061332179182 1.11940257561951 1.00583960439015 1.01363458393685 1.01370340007574 1.01370340007574 1.01785395643797 1.01905366138717 1.01334396364626 1.12909742460367 1.44707542798159 1.02479581603097 1.01996018175556 1.01662344910186 1.01901292204485 1.03073620381053 1.03309333119396 1.034167557534 1.63959996655166 1.03690428331531 1.04042430409079 1.02541474100965 0.977330122972284 1.00084601945461 1.03037292815157 1.04680068924513 1.0492798105709 1.05292268284351 1.05745194425727 1.04354753194019 1.02629138689321 0.960494968836306 0.866299061948038 0.667113978951601 0.128181103095278 0 0 0 0 0 0 0 0 0 0 0 0 0 0 0 0 0 0 0 0 0.890913902428868 0 0 1.05652853153994 2.21122681891349 3.19609339030493 4.97774349579505 6.79486874120377 8.07962916278928 6.71084324077156 4.24048215472824 2.42476418769251 2.42360487011032 -9999 -9999 -9999 -9999 -9999 -9999 -9999 -9999 -9999 -9999 -9999 -9999 -9999 -9999 2.47009450066635 2.3699155935663 2.28688651224989 2.15988263783062 -9999 1.66068694412438 1.0291842409947 1.02002373951746 1.12136789432842 2.24875429389367 6.59802401054105 9.83969698977392 9.97250340067758 7.17436594606271 7.30061285050947 7.05351405713032 5.97071092120058 6.53757625397154 6.22162595811893 6.11791401540943 5.62493500586766 5.65278508140961 5.4647452935003 4.84802955983333 4.90722260143417 4.93712259247656 4.95725428738556 4.95814980494604 4.95564775173525 4.97515274708583 4.91792292137096 4.93541722686547 4.91763152799799 5.30266726426977 5.71134331543587 5.73293325888732 5.74299830601808 5.73143663113939 5.71672050218684 5.75961763910054 5.71264746049959 5.85203805070381 5.75214605061889 5.77133845845136 6.43069081238281 6.57349095207855 6.67014186969322 6.68046609027571 6.69734910685851 6.71410041181634 6.79178912749573 6.78153830466847 6.79574733215331 6.82581674764101 6.82791576140635 6.81715810283173 6.8891020324429 6.88793313268208 6.87124044128361 6.87014038044106 7.38361253800143 8.52049384316614 9.05994627154599 9.1185852356679 9.8837130324356 10.1492363279469 10.2007707105357 10.2490201208978 10.2838735722932 10.3220028674096 10.268572927039 10.3153728178121 10.5654471769392 10.2279351313497 9.69690607493572 9.86456084171203 -9999 -9999 -9999 9.37206312001835 9.18469724078639 -9999 -9999 -9999 -9999 -9999 -9999 -9999 -9999 -9999 -9999 -9999 -9999 -9999 -9999 -9999 -9999 -9999 -9999 -9999 -9999 -9999 -9999 -9999 -9999 -9999 -9999 -9999 -9999 -9999 -9999 -9999 -9999 -9999 -9999 -9999 -9999 -9999 -9999 -9999 -9999 -9999 -9999 -9999 -9999 -9999 -9999 -9999 -9999 -9999 -9999 -9999 -9999
-9999 -9999 13.2610992119967 12.2491781867966 12.9811503560563 -9999 13.1903993312982 13.4974008280866 -9999 -9999 -9999 -9999 -9999 -9999 -9999 13.3015825219507 -9999 -9999 -9999 -9999 -9999 -9999 -9999 -9999 -9999 -9999 -9999 -9999 -9999 -9999 -9999 -9999 -9999 -9999 -9999 -9999 -9999 -9999 -9999 -9999 -9999 -9999 -9999 -9999 -9999 -9999 -9999 -9999 -9999 -9999 -9999 -9999 -9999 -9999 2.93804478517889 2.05978564011428 1.74908137987985 0.476970892845326 0 0 0 0 0 0 0 0 0 0 0 0 0 0 0 0 0 0 0 0 0 0 0 1.59582414175864 0.466233106618453 0 0 0 0 0.657278857264119 0.853759838045016 1.6435251560672 2.05450829292053 2.06229417461613 1.90000045870004 1.71573523545999 1.84404634878085 1.71710231242832 0.88654535103445 0.682139893170879 0.484608108740592 0.129064795535273 0.129064795535273 0 0 0 0 0 0 0 0 0.496022698646806 0.814972070468318 0.810843649650838 0.684659817670265 0.802680642544141 0.798629644309812 0.875379201728283 0.999073874096133 1.40378919583162 1.74870344323784 1.87608132594192 1.94289086792365 1.99283476442865 2.0291692807884 2.04735229893456 2.07068329462557 2.06925051566737 2.04879321382147 2.04376247235022 2.00969191772972 1.9967496708113 1.99511737525568 1.98923114565956 1.94889446508196 1.90266821341626 1.84228473386773 1.65056323693347 1.12379089039872 0.932407919820331 0.845275521201104 0.655989779590102 0.126433122309915 0 0 0 0 0 0 0 0 0 0 0 0.477829233506257 0.477457208284756 0.128388566689388 0.128388566689388 0.128181103095278 0.128181103095278 0.477457208284756 0.66885217816591 0.788413399676321 0.866642271128409 0.960336809028835 1.0077071616147 1.01024363105021 0.986679331614946 0.989128062858374 1.02601975444494 1.05496076207774 1.06008530536047 1.05948017258519 1.06004584054129 1.06199332956787 1.06458336503944 1.05654983512215 1.06269876320472 1.06205429106503 1.06265104826625 1.06265104826625 1.06470531371456 1.06265104826625 1.06213495384407 1.06069764761333 1.05849356894953 1.05564836665519 1.05564836665519 1.05564836665519 1.04984083425595 1.04595233192902 1.04842892064275 1.03966917085323 1.49370992887755 1.77214725562802 1.88650087877593 1.87860002102619 1.77028853994139 1.48044031942468 1.48354636222138 1.65609078769176 1.83448666399621 1.82682240839427 1.86867678181771 1.8994823204666 1.95781346608588 1.95378908867499 1.95201910596615 1.96215079844409 1.96757944075715 1.96525237278017 1.95069833368757 1.95475673427036 1.93650890292835 1.94844092795858 1.95660245363269 1.96029185872763 1.95221469471387 1.95009045300764 1.95179630873046 1.94785262994081 1.94949697942275 1.94916555378388 1.9365948272711 1.93655530513836 1.9311601427977 1.92676953586484 1.9223539112607 1.91494935486882 1.9066041269266 1.90078465122841 1.8944436802131 1.89463043643186 1.89631919866502 1.90592441021894 1.90592441021894 1.91244880656746 1.91181863340509 1.91884970323342 1.91195503686269 1.89869490606969 1.8583301128461 1.83011419467586 1.71273340941203 1.43367736642128 1.11674471336702 0.997944388495148 1.0098356077238 1.02028459133751 1.02848006680476 1.03653943913652 1.03901962507826 1.04144223773403 1.04640898218505 1.05204379489579 1.05401910043588 1.05654107311521 1.06226567619779 1.06489847166892 1.06754433034505 1.07014002847661 1.07224663234706 1.07489150742547 1.07755512056657 1.07697813303048 1.07336046526713 1.06701647458135 1.06322821850208 1.06588522843508 1.06848997844458 1.06566205669549 1.06923973581085 1.07554702715857 1.0823043307947 1.09110274718786 1.09370152349079 1.09827991574951 1.09994977584395 1.10495185453665 1.10479899585711 1.10147315408904 1.09350631979591 1.08717033321191 1.06500357022334 1.05958381304466 1.06248527859956 1.06638890191713 1.05643447021059 1.03551954936088 1.93090430687487 2.95715472659636 3.57225247348991 3.7801153895034 3.86629172578697 3.33523853967623 2.52099676202741 1.87840195454468 1.85802590664833 1.82029624379388 1.81631893541981 1.81233018115336 1.812400388487 1.80843218884423 1.80885769872971 1.80640466244311 1.83991461064653 1.83725171087747 1.83528172849794 1.96505834468405 2.30660944871527 2.2987647727579 1.98145127983186 2.48107910980313 2.67308251153537 2.59922977525983 2.30418486138591 1.97293831861994 2.75727199881268 2.49091312539927 1.84146958072969 1.76992738595669 1.59994494607234 1.43348086508808 1.00569894270223 1.01123299592532 1.01542926331041 1.01771813520513 1.01771813520513 1.02109945309028 1.02109945309028 1.61979730568027 1.45197286849415 1.02543664478259 1.01978607756949 1.02210683709866 1.03084844393287 1.03252743092552 1.02361765056973 1.03534547617208 1.03528517826897 1.02938413037618 1.03632502691551 1.04714705766277 1.04765471475152 1.00560086120563 0.984449620784302 1.00565821677472 1.03526527170126 1.0459954768643 1.04604195547886 1.03775415434668 0.989273494797059 0.989254162206208 0.960487403304225 0.789679167999579 0.128570024188515 0 0 0 0 0 0 0 0 0 0 0 0 0 0 0 0 0 0 0 0 0 0 0 0 2.09476910971176 1.60792161598605 2.91234469485149 5.23965075154582 9.05144054384557 10.5706220140303 6.84792710141142 4.39378463327 2.41254642408352 2.42572861944254 -9999 -9999 -9999 -9999 -9999 -9999 -9999 -9999 -9999 -9999 -9999 -9999 -9999 -9999 2.52730746577633 2.47336505505239 2.4295158990111 2.28692774142392 2.2657964289705 -9999 1.02704431058225 1.02237944661238 1.07892332099408 1.65956055441008 3.01172791917419 8.50588636102037 8.58600925297725 8.56579989033029 6.8852169089588 7.24041350488482 8.31082802344955 8.35217350482075 7.13445206196263 6.1071342112835 5.47058819904239 5.61367586031621 5.73570966757574 5.74662941528167 5.63898339752141 5.55011715041462 5.36888533522737 4.94909164541551 5.36884494892173 5.36017736872663 5.66813271522279 5.69599212077537 5.74425438238545 5.76504132647082 5.71446204832189 5.6845855425634 5.74267291918574 5.76916505767416 5.80696110644662 5.81198418215566 6.55192328749938 6.53219410049089 6.62348068821885 6.6877263707573 6.71166971551758 6.75550432703616 6.74303316225206 6.7575104073431 6.78540941142229 6.76078148498908 6.60200524125527 7.09482922872214 6.72412104818631 6.82059940866723 6.83119721604954 6.9103204043407 6.9345934006103 7.0198433375421 6.84546740860835 6.9629827818279 7.77822189010819 9.11681936474893 9.28421323870898 9.38404483031315 10.4940523350106 11.0695303661811 10.9678332733422 10.9326910485203 11.5064173556566 10.9482744085997 10.528234835916 10.8418703848951 10.5362468997578 10.4682993548391 -9999 -9999 -9999 -9999 -9999 -9999 -9999 -9999 -9999 -9999 -9999 -9999 -9999 -9999 -9999 -9999 -9999 -9999 -9999 -9999 -9999 -9999 -9999 -9999 -9999 -9999 -9999 -9999 -9999 -9999 -9999 -9999 -9999 -9999 -9999 -9999 -9999 -9999 -9999 -9999 -9999 -9999 -9999 -9999 -9999 -9999 -9999 -9999 -9999 -9999 -9999 -9999 -9999 -9999 -9999 -9999 -9999 -9999 -9999
-9999 -9999 -9999 -9999 13.316120877269 13.4568493739251 11.7328825932152 11.962510765712 12.3604419216835 -9999 -9999 -9999 -9999 -9999 -9999 13.8240909851018 -9999 -9999 -9999 -9999 -9999 -9999 -9999 -9999 -9999 -9999 -9999 -9999 -9999 -9999 -9999 -9999 -9999 -9999 -9999 -9999 -9999 -9999 -9999 -9999 -9999 -9999 -9999 -9999 -9999 -9999 -9999 -9999 -9999 -9999 -9999 -9999 -9999 -9999 3.00707866292795 1.96754669420312 0.788603705366884 0 0 0 0 0 0 0 0 0 0 0 0 0 0 0 0 0 0 0 0 0 0 0 0 0.650986371083082 0.465462933747147 0 0 0 0 0 0 0.47110278831977 0.662474241364287 1.78619389977642 0.868820801097399 0.792474390716106 0.796440846057153 0.879854842935485 0.679015368670935 0.483208784627191 0.128950019907528 0 0 0 0 0 0 0 0 0 0 0 0.491534590362673 0.686524083413451 0.487134742959809 0.484812743749063 0.482574934487695 0.672879353012745 0.790598270849486 0.994920302097812 1.59107615332015 1.77511704825615 1.92955911017416 1.98378426186029 2.0259399503422 2.04422208458123 2.07833110996124 2.07833110996124 2.05523115578618 2.04446644412736 2.01626885219481 2.01129065232915 2.00703097086258 1.97225751542235 1.85471385496125 1.77180914915115 1.64072064828142 1.11099563688521 0.965049141230462 0.900734048257718 0.770927253922177 0.470697968685019 0 0 0 0 0 0 0 0.128388566689388 0.128181103095278 0 0.128388566689388 0.128388566689388 0.128388566689388 0.128388566689388 0 0 0 0.128388566689388 0.128388566689388 0.128388566689388 0.477829233506257 0.669083923715285 0.864475941997869 0.957889095061167 0.957889095061167 0.960336809028835 0.918880720944952 1.01020267208766 1.04553270678627 1.04809675203861 1.0548412281157 1.05067553628215 1.05067553628215 1.05072883411484 1.045038134669 1.05898073542613 1.05998684317004 1.05998684317004 1.05998684317004 1.06452237488106 1.06193185608394 1.0625243391084 1.06206995907381 1.06305524362822 1.06056418568395 1.05835744225122 1.05796776053791 1.05537088324595 1.05205436972085 1.05205436972085 1.04581016671157 1.03952454618372 1.49084487744543 1.84593332047181 1.84273904543189 1.83701441643319 1.48325187705985 1.15927809435738 1.48574083097403 1.65827271858199 1.76873634632507 1.76117981806448 1.87864365179119 1.87650677482806 1.92835406431703 1.95063499919736 1.94678388790555 1.95548035905466 1.96718382220984 1.96248932431363 1.95871969211654 1.9537605100663 1.96094194865423 1.97026404656001 1.95794782156534 1.95355323069632 1.95274077914207 1.94675926883358 1.94831199312141 1.94231438518357 1.94003054673532 1.94100498890954 1.93216117389904 1.93219621145622 1.93417163969048 1.93097105094154 1.92441764468892 1.92033205293779 1.91604881632875 1.91194630416239 1.91194630416239 1.91847102564828 1.92080920590774 1.92213726141746 1.91948523748329 1.92789181109846 1.90923623800317 1.88501488837809 1.86654850329478 1.78934091823464 1.61382086293634 1.11386077977997 0.995487467613485 1.00369917995638 1.00961039628434 1.0234888360502 1.03147755706785 1.037058915426 1.04481748307584 1.04977409869171 1.05497990099336 1.05746788870675 1.06256546582802 1.06517523227177 1.07016118044966 1.07540472085809 1.07808389552329 1.07808389552329 1.07826529541838 1.08090763885138 1.08084824940249 1.0835227703662 1.08050026031634 1.07727821749204 1.0766297996304 1.07932546645904 1.08259244761422 1.07911244102563 1.07903791271205 1.08820173379109 1.09110274718786 1.09625337792696 1.10118914675158 1.10425638206881 1.10418583218289 1.10807206759359 1.10649824658915 1.10098303563222 1.09350631979591 1.08710810681797 1.06767946898275 1.05068770496519 1.04533850393301 1.05157254941305 1.05447824293718 1.0603793661572 1.05276991298449 1.85808612998873 2.77634699232374 3.57412520797278 2.75876092110068 2.69829650205871 2.01910904411357 1.82408313569656 1.77527605294222 1.70500712754831 1.70292781606617 1.70122291248538 1.7716302593363 1.69538950895852 1.68933289970386 1.75988885049748 1.75584605038772 1.75385577261029 1.80494681535539 1.85718150011995 2.48045487323042 2.48583486239974 1.96290938134994 2.29525779740586 2.66699472678276 2.71690476418057 2.60110571804934 2.49367458392224 1.84206946185884 2.67651969986193 2.48708755130779 1.84818770472152 1.7012166941164 1.43326895719974 1.00548816185594 1.01073316127983 1.01328969971047 1.01865151943086 1.02096509125865 1.02129086383991 1.02362782950297 1.02563101270798 1.13312752597234 1.02313661129841 1.01623077381474 1.00815758495169 1.02192833466368 1.02662491129471 1.03266233571203 1.02345064013321 1.04023150210954 1.04023150210954 1.15615667456705 1.03845435750008 1.04946006120502 1.04637628852654 1.00550211266384 0.95810359031281 0.960479513598112 1.01049435237355 1.04021552776025 1.02618341641747 1.02618341641747 0.960479513598112 0.787859423158477 0.669358512820537 0.128388566689388 0 0 0 0 0 0 0 0 0 0 0 0 0 0 0 0 0 0 0 0 0 0 0 0 0 1.08065401448338 2.09438651818642 2.86858949539216 5.15571440858176 7.73500602154377 10.5635477271978 5.21651804410581 4.26704303442356 2.39646362851179 2.41168258497228 2.45252439662694 -9999 -9999 -9999 -9999 3.06588964233395 3.53101288895053 -9999 -9999 -9999 -9999 -9999 -9999 -9999 -9999 -9999 2.42611225736028 2.37878288910266 2.26898419566092 -9999 -9999 1.02237944661238 1.08169019506329 1.16302047034098 2.80066789900501 5.27967215559251 6.59682966016233 6.45020401377026 7.15859940150305 6.23609647313579 6.35958293919776 8.52708113260164 8.54600079009769 6.71762909339005 6.11701935081669 6.04018512621739 5.55906120092236 5.72790112650749 5.78963161829562 5.81050058993842 5.76331630363645 5.78845633119089 5.80970282837593 5.81136158944563 5.81390039116573 5.83696844455751 5.8320262492812 5.75739958211234 6.31105476970867 6.50535839986735 6.40218578539345 6.57438486281283 6.61194158782586 6.64785287278125 6.64011603608092 6.6601471669904 6.6808840455736 6.69336974521605 6.6691528105795 6.71156512348727 6.69039676724296 6.67991721267344 6.58010996450734 6.66889167468279 6.79033206848822 7.43319997423931 7.7998739967831 6.97784525958276 7.045170002857 7.09671679361699 7.11328449909857 7.05531558302657 6.85866050836881 7.86536913494239 8.649126516373 6.72238326919269 5.82726969309266 5.56858538566343 6.28254525934288 6.61111248271929 9.73538368274513 10.9674892945756 10.9746818688885 10.2465689307333 -9999 -9999 -9999 -9999 -9999 -9999 -9999 -9999 -9999 -9999 -9999 -9999 -9999 -9999 -9999 -9999 -9999 -9999 -9999 -9999 -9999 -9999 -9999 -9999 -9999 -9999 -9999 -9999 -9999 -9999 -9999 -9999 -9999 -9999 -9999 -9999 -9999 -9999 -9999 -9999 -9999 -9999 -9999 -9999 -9999 -9999 -9999 -9999 -9999 -9999 -9999 -9999 -9999 -9999 -9999 -9999 -9999 -9999 -9999 -9999 -9999 -9999 -9999
-9999 -9999 -9999 -9999 -9999 -9999 13.7696776641793 13.542139840478 -9999 -9999 -9999 -9999 -9999 -9999 -9999 -9999 -9999 -9999 -9999 -9999 -9999 -9999 -9999 -9999 -9999 -9999 -9999 -9999 -9999 -9999 -9999 -9999 -9999 -9999 -9999 -9999 -9999 -9999 -9999 -9999 -9999 -9999 -9999 -9999 -9999 -9999 -9999 -9999 -9999 -9999 -9999 -9999 -9999 -9999 6.37195162058225 1.81516926942237 0.479201981303648 0 0 0 0 0 0 0 0 0 0 0 0 0 0 0 0 0 0 0 0 0 0 0 0 0 0 0 0 0 0 0 0.466832934955832 0.469237851817921 0 0 0 0 0 0 0 0 0 0 0 0 0 0 0 0 0 0 0 0 0 0 0.128950019907528 0 0 0.128388566689388 0.478189090720119 0.667908574535489 1.34163258998964 1.74402782467114 1.8497776394464 1.9293231164315 2.01687675950199 2.07790728264203 2.09735146492109 2.08330043640708 2.08323748876376 2.04643204247776 2.04119507553294 2.04422203033689 1.97753965893348 1.86348185036824 1.76165669983849 1.64281670580435 1.45529840526707 0.939138285572933 0.902902241734523 0.851559407946779 0.661054427828618 0.474419592811963 0 0 0 0 0 0 0 0 0.478981337203198 0.478604389436656 0.478163842222967 0.668934645642085 0.128388566689388 0.128388566689388 0 0 0 0 0 0 0 0.128181103095278 0.667448404967677 0.86447251551535 0.988848072564 0.918854438419689 0.918868561470344 1.00766415161876 1.00766415161876 1.01016064347474 1.04793075402695 1.04230254450137 1.03088062730303 1.01519319597444 1.0448880773496 1.05875259951251 1.05875259951251 1.05875259951251 1.06240384444922 1.06240384444922 1.06234325023006 1.06427367213916 1.0648497825279 1.06180668181639 1.06285302838056 1.06069540754967 1.05815170144493 1.05562363785018 1.05523132514104 1.05184272361372 1.05184272361372 1.04385168348421 1.1670182240843 1.49306017664878 1.66666318710616 1.66431322890837 1.65961281579742 1.66507062639237 1.66036730024813 1.83851361527666 1.88648922885122 1.88641527447645 1.7632865930842 1.91524173521428 1.90721791786081 1.91159869711737 1.95497735392919 1.97621427376707 1.96933153113176 1.96696332897144 1.96068807814804 1.9676947901321 1.96837454677275 1.95908058078828 1.94208073804838 1.93757519815982 1.95241977456513 1.94780594705938 1.94563243267326 1.94340802561914 1.93521542647737 1.93810597208832 1.93817985601289 1.93817985601289 1.93825399123562 1.93412632345091 1.9322151972952 1.93001609446014 1.93001609446014 1.93236396176499 1.92815446605265 1.92678831250119 1.92141053242562 1.91982577233398 1.91935080446927 1.90683738355555 1.89324059656912 1.83388448419191 1.7188840059737 1.61597036867642 1.12338136985968 1.00485950935793 1.00711547706875 1.01292307938379 1.02414445499969 1.03201708479572 1.03970525050247 1.04218084668262 1.04976505160267 1.05229260807652 1.06185149618543 1.06443568714625 1.06958378668479 1.07214830971283 1.07657911286653 1.07739972997777 1.08187135194057 1.08450970767949 1.08537321025312 1.08804206612839 1.09079564558679 1.09127668298869 1.09120934411485 1.08594197019835 1.08594197019835 1.08561812862981 1.08851488264226 1.08547259244124 1.09110274718786 1.09908794064547 1.10404581012166 1.10571933744708 1.10704543176666 1.1082101932909 1.10772209187184 1.10929912711738 1.10383338339391 1.08426630404355 1.07308033178624 1.05598777853187 1.0347613267863 1.03211010156556 1.00301089992099 1.02170439547203 1.02965338311968 1.04713852136071 1.04144375127258 1.63477656455451 1.79803208414405 2.90855535285354 2.63592841303623 2.02222175040355 1.88087480823954 1.81779964076454 1.70477343206409 1.60313359458035 1.42850516918227 1.59199102145926 1.69717918221835 1.5863628154348 1.68767309546864 1.68592631941427 1.68808204887899 1.68977198797022 1.83369309429569 1.97124478698431 2.59118528898715 1.98770957188524 2.30418225723511 2.48004933228664 2.48004933228664 2.66440542538302 2.59904106685121 2.31365467787867 1.80879717142187 2.72621295383086 2.31097649425566 1.81233998068465 1.70317193468952 1.43661996788976 1.01052439599975 1.01315168761186 1.01628328240054 1.01883423291042 1.02041061580929 1.01835623522471 1.01699592584318 1.01930305446636 1.01373325262144 1.00793669895124 1.00799264419547 1.01032484049692 1.02085754708746 1.03284507369049 1.03524964836267 1.03128814635315 1.03936196909356 1.04443589535006 1.04341957923701 1.04553875241074 1.05172319418718 1.05229110463299 1.02349995190811 0.962834310618212 0.962834310618212 1.01537981268302 1.04008067863262 1.02859474156867 0.960456315134497 0.788011346108153 0.786087235748748 0.474570234768049 0.127948429323028 0.127106749170221 0 0 0 0 0 0 0 0 0 0 0 0 0 0 0 0 0 0 0 0 0 0 0 0 0.950999461198898 3.07776420145542 2.82016999934899 5.67781738201754 5.17329194479309 10.9167325745357 5.57204734286249 4.02205132920889 2.37048024331771 2.40400930948798 2.39660539982556 -9999 2.48354825429269 -9999 3.00533322570684 3.52427459215319 3.52513268672505 -9999 -9999 -9999 -9999 -9999 -9999 -9999 -9999 -9999 2.49097801232446 -9999 2.28363072717727 -9999 -9999 1.02835263893791 1.10689129205952 1.63065769615456 2.23346000193403 5.54544293997521 6.46071775111194 6.63251598927055 8.91260346194134 7.0475568866478 6.36886580339745 6.34896987331769 8.13294956343606 8.42674280536275 6.54818289380114 6.22066437469428 5.96599454696017 5.64252171451377 5.74984609708027 5.8280999917378 5.82912660663011 5.83216457489523 5.82616392690584 5.79363122965255 5.81611284636824 5.84626698165254 5.83488163839158 5.84788681371199 6.52863480837283 6.56780686696831 6.61080306014628 6.42511567024387 6.5473176408575 6.59673544357443 6.56482071171518 6.54911777108714 6.60358297060435 6.58665791140283 6.69138349638184 6.76818457251925 6.83544200365752 6.91907443507021 6.9981655698624 7.0505469680922 7.09382348420795 7.03628441445068 7.90672033947568 7.61705746673588 7.19364601654491 6.99795856820475 6.58092721424283 5.77114897797852 5.82601626977305 7.75647510143332 6.10246075693875 5.50908344361012 5.62099253535306 5.74843172227227 5.71117020636318 5.56569145322623 6.01964558580822 -9999 -9999 -9999 -9999 -9999 -9999 -9999 -9999 -9999 -9999 -9999 -9999 -9999 -9999 -9999 -9999 -9999 -9999 -9999 -9999 -9999 -9999 -9999 -9999 -9999 -9999 -9999 -9999 -9999 -9999 -9999 -9999 -9999 -9999 -9999 -9999 -9999 -9999 -9999 -9999 -9999 -9999 -9999 -9999 -9999 -9999 -9999 -9999 -9999 -9999 -9999 -9999 -9999 -9999 -9999 -9999 -9999 -9999 -9999 -9999 -9999 -9999 -9999 -9999 -9999 -9999
-9999 -9999 -9999 -9999 -9999 -9999 -9999 -9999 -9999 -9999 -9999 -9999 -9999 -9999 -9999 13.7241593136498 13.4700636605951 -9999 -9999 -9999 -9999 -9999 -9999 -9999 -9999 -9999 -9999 -9999 -9999 -9999 -9999 -9999 -9999 -9999 -9999 -9999 -9999 -9999 -9999 -9999 -9999 -9999 -9999 -9999 -9999 -9999 -9999 -9999 -9999 -9999 -9999 -9999 -9999 11.3373829847159 9.30793517787203 1.67244779599387 0.479400867408554 0 0 0 0 0 0 0 0 0 0 0 0 0 0 0 0 0 0 0 0 0 0 0 0 0 0 0 0 0 0 0 0 0 0 0 0 0 0 0 0 0 0 0 0 0 0 0 0 0 0 0 0 0 0 0 0 0 0 0 0.127691317154107 0.666286005273548 1.2610297247099 1.58460533231187 1.8187281382402 1.97036895841566 2.07223572476443 2.11403555540163 2.11930171990153 2.12185399311436 2.10748455478824 2.08528418604467 2.06450903387482 2.03038841032633 1.9758114764863 1.85926801706054 1.75562914060834 1.63155102657237 1.0746268545046 0.9482011966457 0.909530837693017 0.778716939613411 0.474419592811963 0.127948429323028 0 0 0 0 0 0 0 0 0 0.128570024188515 0.128388566689388 0.477457208284756 0.476580953044 0 0 0 0 0 0 0 0 0 0.478604389436656 0.669214150666827 0.864467026375754 0.66730883776064 0.667149135561661 0.918820718146607 0.957889095061167 0.988925313399682 1.0281827241565 1.01254118384148 0.962661006138908 0.9938392848203 1.05039888478107 1.05863513215254 1.06130914731273 1.05305160521833 1.05875259951251 1.0586941161468 1.05609447794594 1.05968418020001 1.06478479038124 1.06424576308108 1.06167346773308 1.06022628451905 1.05768308483519 1.05794467169716 1.0517720667851 1.04793073390048 1.05170138672256 1.04610962212307 1.16925728269672 1.49165213690417 1.77438275950647 1.77206666464463 1.76686565926503 1.83821911268188 1.84051496068814 1.84051496068814 1.83512479086175 1.91969346686953 1.91382757634969 1.8803965260012 1.88268007822315 1.91364175890701 1.96567307513925 1.97052919387214 1.96812279624449 1.96591856357792 1.95501719560932 1.94866855384009 1.95241813892433 1.95237792331857 1.93021430988986 1.93526708722097 1.92724137589495 1.92274686698096 1.9182950424715 1.91836864827552 1.93233232722405 1.95025625092836 1.94639089502461 1.94676505960273 1.94908510897784 1.94289463099971 1.94078208961669 1.93680031908782 1.93687445918323 1.93145721084766 1.9336779209453 1.9299423896031 1.93438565999288 1.92367384346425 1.91901559696556 1.89917557602472 1.83600497499494 1.7187646327457 1.44179481289875 1.12323868879924 1.01049780641786 1.01611114427552 1.02168006908599 1.02399631175687 1.03472666286464 1.04220433986673 1.04707775825677 1.05202215064817 1.0565895216163 1.06090357098853 1.06347473789124 1.06599196219227 1.06859620717888 1.07515241467079 1.07637039045802 1.08034568029824 1.08392865644336 1.08574708313291 1.08929861010859 1.0910825453242 1.09377764086394 1.09510484838731 1.09776608070776 1.10051253526675 1.09589107747279 1.09358260067654 1.09849504374798 1.09842348417029 1.10300284042873 1.10718609400918 1.11115538496733 1.1107312698223 1.10943345639306 1.10724219115039 1.10389825743156 1.0955647287349 1.07586340911089 1.0614064511229 1.04005573299263 1.03737483489963 1.01059381823108 1.00542556714261 0.969102645716524 0.964193570960343 1.00644559892602 1.03635919007687 1.04132525642932 1.03895618760506 1.4540574376162 2.63945239065864 2.33082917361447 1.85234327670758 1.84828190804706 1.69650965954745 1.11294634633177 1.11148599108145 1.58804415257937 1.58445175884029 1.58250807090844 1.68358572738441 1.58273551742717 1.58280394859606 1.58441221502079 1.82740657952301 1.96923720329429 2.47473948511069 2.29520165479784 1.8508077050578 1.97223962973721 2.70616699884221 2.77643983498817 2.70823561991716 2.30599485624486 1.80010804768709 1.76183456869872 2.67414027833239 2.49354010039435 1.84579535439545 1.70513883824133 1.43981302737017 1.0106815823753 1.01488349432773 1.01863486478245 1.01582557659033 1.01445401059309 1.00889078217183 1.01355476453043 1.01355476453043 1.01587673937362 1.01827206809873 0.998876116427242 1.0125013434177 1.02866751731073 1.034298050279 1.03472567192719 1.03977048197356 1.04416685346327 1.04281354208622 1.04038730279552 1.04773272245093 1.04950841204825 1.04856615021022 1.01020267208766 0.921185451448086 0.965192592933811 1.01527175492849 1.04245499606732 1.01278980099991 0.86660140672421 0.864446315003877 0.784363512750002 0.665265786616713 0 0 0 0 0 0 0 0 0 0 0 0 0 0 0 0 0 0 0 0 0 0 0 0 0 0 0 1.06619013666248 6.24756288672396 6.25816055876968 6.22982078092664 8.96471246398537 6.30358168782559 5.2149000917555 2.34530499223686 2.37441490883604 2.37310693365545 -9999 -9999 2.55176552639872 3.00368578757246 3.05822834496901 3.51899263187608 -9999 -9999 -9999 -9999 -9999 -9999 -9999 -9999 -9999 2.48775681493853 -9999 2.35471083713935 2.33132018362324 2.19029215313044 1.10067335081001 1.59786432373681 1.63309346086841 2.37723091659869 5.355381405023 6.86051173016167 6.67754534859736 8.95540323765286 9.09349674986893 6.47869719067288 5.90614469778804 5.91063769163476 5.81832032636603 6.21033941068344 6.23073040017564 5.67350455416236 5.64933633653397 5.72932265070041 5.79325108180604 5.85604850956128 5.87857546926987 5.91390495994079 5.8860492107905 5.89620231758274 5.89232374663869 5.86166113993502 5.89957822024759 6.58311343920395 6.46009809953858 6.36003248716461 6.32333912068257 6.42920344600541 6.51273109983722 6.54925229229974 6.5287480511535 6.57169203689218 6.64870502848559 6.74926671350429 6.93075405321281 7.0168240656536 7.08827291676207 7.1093030652747 7.16684207025838 7.19657481437949 7.20402021261712 8.09190001204886 9.04099906510262 8.28276618373685 8.21583691960005 7.61974868786523 6.15010069109743 5.49288471432255 5.61217133777684 5.72043781373354 5.78230928282353 5.82332569127346 5.79371133333485 5.70468483440915 5.59186775876838 -9999 -9999 -9999 -9999 -9999 -9999 -9999 -9999 -9999 -9999 -9999 -9999 -9999 -9999 -9999 -9999 -9999 -9999 -9999 -9999 -9999 -9999 -9999 -9999 -9999 -9999 -9999 -9999 -9999 -9999 -9999 -9999 -9999 -9999 -9999 -9999 -9999 -9999 -9999 -9999 -9999 -9999 -9999 -9999 -9999 -9999 -9999 -9999 -9999 -9999 -9999 -9999 -9999 -9999 -9999 -9999 -9999 -9999 -9999 -9999 -9999 -9999 -9999 -9999 -9999 -9999 -9999
-9999 -9999 -9999 -9999 -9999 -9999 -9999 -9999 -9999 -9999 -9999 -9999 -9999 -9999 -9999 13.6726811572864 13.4508573015909 -9999 -9999 -9999 -9999 -9999 -9999 -9999 -9999 -9999 -9999 -9999 -9999 -9999 -9999 -9999 -9999 -9999 -9999 -9999 -9999 -9999 -9999 -9999 -9999 -9999 -9999 -9999 -9999 -9999 -9999 -9999 -9999 -9999 -9999 -9999 -9999 11.7432595401027 11.1807901272977 3.08606608009092 0.478368323601439 0 0 0 0 0 0 0 0 0 0 0 0 0 0 0 0 0 0 0 0 0 0 0 0 0 0 0 0 0 0 0 0 0 0 0 0 0 0 0 0 0 0 0 0 0 0 0 0 0 0 0 0 0 0 0 0 0 0 0 0.127106749170221 0.475002659355914 0.791828618812881 1.69629987215588 1.87473102602738 2.01656490754676 2.09420168919695 2.13017888165261 2.13462360700695 2.1290849472503 2.11262198867162 2.12074628091728 2.12327007231855 2.02648999327102 1.93389733272185 1.84961336319809 1.73347981357072 1.45880097544416 1.0841533786308 0.913993677292041 0.7826508888614 0.66620800117111 0.127948429323028 0 0.128570024188515 0 0 0 0 0 0 0 0 0 0 0 0 0 0 0 0 0 0 0 0 0 0 0 0.477253048565516 0.476951664177544 0.128181103095278 0.786482438814917 0.866645449885912 0.921107307829107 0.9625701647221 0.96260173312473 0.92340511201376 0.967454304470297 1.03320778373399 1.04462310532952 1.04467737238216 1.03068782952495 1.03063769309851 1.04467737238216 1.05293904088114 1.06215891215613 1.06465400944513 1.06206995530433 1.06206995530433 1.0615394801068 1.06008995061132 1.06002162146273 1.05773692222328 1.05495141074155 1.05156002550608 1.04778821486426 1.04349296171203 1.1639986338184 1.67394789358005 1.77731137248102 1.66696856937885 1.66696856937885 1.77223747567093 1.84260587360522 1.88837580367894 1.88826490524955 1.88257203490203 1.84281356498549 1.89053424303601 1.92165118698772 1.95908075779455 1.95908075779455 1.95448913998762 1.93813692189296 1.94414888364799 1.9172236131803 1.91499119974499 1.87615272548882 1.91502525040854 1.91398757862198 1.90615410414116 1.90166251441964 1.89938232853854 1.92623086002936 1.9402534915594 1.94814003225065 1.95493521288741 1.95177970367718 1.94180788122072 1.94180788122072 1.94587829258224 1.93590704817182 1.93590704817182 1.94036748594612 1.92741996699148 1.92965495411426 1.92106460283446 1.90126078172888 1.876700982849 1.84788150769771 1.79927123027457 1.61950140003391 1.45005862044941 1.00456026252327 1.01262453054211 1.02160604419161 1.02929733564237 1.0372164750201 1.04444843201812 1.04910098144473 1.05580959106405 1.05963164105414 1.06218907463803 1.0656444187565 1.06816668641355 1.07077432771604 1.07326110132472 1.07237321422085 1.07583361841549 1.07881793662522 1.08109909761859 1.08411804871377 1.08942071964262 1.09209879136978 1.09479491270697 1.09711414576567 1.09711414576567 1.10299322658216 1.10576318638027 1.10562723808597 1.10246045600623 1.10549027489352 1.10792601415194 1.10956696932621 1.10737361578546 1.10689503306849 1.10207916421982 1.09562626311532 1.07597829233807 1.06151621507452 1.02114144720013 0.98919071601843 0.986545364349797 0.939342332296985 0.936928940260316 0.875080412148609 0.925062550914717 0.920376475707152 1.01931867609512 1.01196424461182 1.01831897789445 1.03273536912455 1.01557701955139 1.60987470015122 1.8144434977926 1.76382314830598 1.42490858346934 1.42331866949115 1.58787274823094 1.68539162479624 1.74314326692026 1.79007714891671 1.67772064819891 1.10323793187964 1.40949580982568 1.57694629834896 1.57701451700075 1.82317793020931 2.45904066008717 2.45904066008717 2.27839150436519 2.46317026468839 2.69835557538752 2.73477848881482 2.75648839735833 2.47623340048047 1.8294222373798 1.83340933325204 1.75747358233648 2.66463423662228 2.60385881448593 1.84281373156517 1.77367020473216 1.12290768175358 1.01247102789106 1.01587889347544 1.01337061698239 1.01432896079107 1.00877006257026 0.989391703047891 1.0029107220927 1.02131282012307 1.02131282012307 1.018091823365 0.983310603445597 0.985679358951523 1.00345304498692 1.02530134213302 1.03091948019127 1.04195209842939 1.04056683535315 1.03688903548482 1.16108858244881 1.05243798225235 1.05191981803554 1.03706728105782 0.99139402427684 0.868806540614426 0.925784656030353 0.993909751746979 1.03083369019603 0.962739098653365 0.788296004816163 0.864466649483532 0.914281063273369 0.778631914041219 0 0 0 0 0 0 0 0 0 0 0 0 0 0 0 0 0 0 0 0 0 0 0 0 0 0 0 0 4.17461766995161 7.26048415254105 8.11219685352783 8.05626195976665 6.15071830823581 5.29385008575575 3.00286384246078 2.36663785024017 2.3725048116047 2.46599322113064 -9999 -9999 3.00324367382445 2.59617275221453 3.51890604289569 -9999 -9999 -9999 -9999 -9999 -9999 -9999 -9999 -9999 -9999 -9999 -9999 2.35200998414185 -9999 1.60490618993857 1.59891295522289 1.87622137600332 3.15672162256411 6.11919769211246 6.13656774422203 6.77754467352394 10.6014052999424 10.0692256992158 9.16842253273306 6.48519578116157 5.85625266849983 5.95515323054601 5.96959440091947 5.90156139435299 5.92391111724379 5.87972050692669 5.83625339513069 5.85020096681513 5.85744037536087 5.92400595277623 5.94955226923798 5.96922787635682 5.97143553810923 5.97518618564696 5.93295416843373 5.87379997997583 5.9856565619353 6.38593737175027 6.61571208057317 7.72132316755189 7.08428651876963 6.57007339828817 6.81241853453612 6.82686173338645 6.74472803850786 6.85636043072273 7.03025137425507 7.13896058865793 7.18302387099766 7.21577215700602 7.25336377209741 7.31683742431833 7.32771904177853 7.35626683063697 8.12137203487244 9.36295952557367 10.0899691959811 10.152118536917 9.80616846611106 10.3076502259789 10.3712059936089 9.47767953923676 7.23354600006669 6.48704181364464 5.85815193814271 5.85312580270408 5.75786563944642 -9999 -9999 -9999 -9999 -9999 -9999 -9999 -9999 -9999 -9999 -9999 -9999 -9999 -9999 -9999 -9999 -9999 -9999 -9999 -9999 -9999 -9999 -9999 -9999 -9999 -9999 -9999 -9999 -9999 -9999 -9999 -9999 -9999 -9999 -9999 -9999 -9999 -9999 -9999 -9999 -9999 -9999 -9999 -9999 -9999 -9999 -9999 -9999 -9999 -9999 -9999 -9999 -9999 -9999 -9999 -9999 -9999 -9999 -9999 -9999 -9999 -9999 -9999 -9999 -9999 -9999 -9999 -9999
-9999 -9999 -9999 -9999 -9999 -9999 -9999 -9999 -9999 -9999 -9999 -9999 -9999 -9999 -9999 13.7691716667076 13.8420454100775 -9999 -9999 -9999 -9999 -9999 -9999 -9999 -9999 -9999 -9999 -9999 -9999 -9999 -9999 -9999 -9999 -9999 -9999 -9999 -9999 -9999 -9999 -9999 -9999 -9999 -9999 -9999 -9999 -9999 -9999 -9999 -9999 -9999 -9999 -9999 -9999 11.8337119755316 11.6827774228749 5.89644221015911 0.127691317154107 0 0 0 0 0 0 0 0 0 0 0 0 0 0 0 0 0 0 0 0 0 0 0 0 0 0 0 0 0 0 0 0 0 0 0 0 0 0 0 0 0 0 0 0 0 0 0 0 0 0 0 0 0 0 0 0 0 0 0 0 0 1.25177279437115 1.63801448287536 1.89815689749693 2.06420961437646 2.12194601956617 2.12642253984929 2.13469776187834 2.14916543623893 2.15431959672827 2.142367406483 2.10090855873961 2.023742590979 1.94603189267277 1.85889837066875 1.65735156643184 1.43584351083587 0.918396401186942 0.784614740105771 0.667963052018143 0.669665615400231 0.128388566689388 0 0 0 0 0 0 0 0 0 0 0 0 0 0 0 0 0 0 0 0 0 0 0 0 0 0 0.477253048565516 0.478000944716652 0.128388566689388 0.670856039423528 0.788539517279108 0.790536775680171 0.92565107849352 0.927993881234802 0.928014958155912 0.996143502180992 1.01742834643261 1.01742834643261 1.01488572055036 1.04717226174072 1.03310678379049 1.04456828383615 1.05839488811987 1.06197141024125 1.05585432360287 1.05943492722603 1.0612964389569 1.06187171519847 1.05930301208892 1.05981622225797 1.05481134714658 1.0547413468769 1.05134821995776 1.04575144617269 1.04118509366065 1.16824931267016 1.49873673508571 1.49243263611137 1.66913052615157 1.66441302824901 1.6674952025529 1.66913052615157 1.78225440487696 1.85034537283961 1.77469825143502 1.84694446994616 1.93179853329826 1.9295702336561 1.9295702336561 1.89045059084245 1.84279317678892 1.89388217100528 1.89181735267228 1.89177948572424 1.83651855305166 1.83415839662337 1.88289966783326 1.91395350834978 1.87067519726233 1.90723287256501 1.8741552040796 1.89940350018733 1.95475733872416 1.95593861866719 1.94298945230076 1.94533729443785 1.94157309853466 1.93771086690231 1.93771086690231 1.95086891719099 1.94164689943223 1.94396859157179 1.92933268132873 1.93159850079796 1.88271629380801 1.84996562240722 1.72685117650564 1.62694054488642 1.12889427226725 1.0068161568542 1.01596259939699 1.02145812700831 1.02688716866009 1.0321499767171 1.04190654551943 1.04646879069087 1.05314431555742 1.05949113873452 1.06293100336826 1.06583039749533 1.07062516455178 1.0720585537316 1.07575416907514 1.07462946166748 1.07721710811754 1.07834391325616 1.07834391325616 1.0798216600268 1.08508213985325 1.08780432071595 1.09047815255598 1.09316969746549 1.09587911068206 1.09860654499686 1.10199803725912 1.10199803725912 1.10186835332555 1.10180305917648 1.10457915777834 1.10402732514472 1.10214196469673 1.09574841046602 1.08996736985031 1.07877697716871 1.04556338982578 0.991803365639782 0.949134826815856 0.888689848620157 0.806790277513262 0.804730809745033 0.68170537391959 0.678297164688854 0.792507531095397 0.920294650700836 0.859613311783752 0.855306946431075 0.940427388900471 0.984489474832872 1.01993245916294 1.01773978399207 1.01449451714375 1.00888177758731 1.00676226673526 1.00243033373333 1.00034643456588 1.10555350043532 1.40889762917944 1.67730944168018 1.67361351098584 1.09841078414251 0.990507618045266 1.73603904749227 1.81300082117138 1.74176180645181 1.81363989818326 2.45486430183517 2.68635673370169 2.45188808700432 2.64257620559803 2.78168475912409 2.77415510172436 2.58055834680722 1.829807775599 1.95904900593893 2.30337259692415 1.80669983705799 1.83530686478422 1.83457892490357 1.86687408516336 1.60077084593777 1.0077917116219 1.01040757537368 1.01605755703594 1.01186000929106 0.998162977475889 0.989224006271219 0.976226501256562 1.00503986624617 1.02112458437512 1.02707917232452 1.00969046101322 1.00088304613098 0.987907269399279 0.987907269399279 1.00565059692713 1.02757184275019 1.03919112626887 1.0462268830565 1.04240485119747 1.04478613397924 1.05421245331855 1.05063651047933 1.0394606644113 0.964992018214996 0.792414570649262 0.871009401136387 0.998806609830734 1.01756315035892 0.923438937828364 0.670375025829235 0.66885217816591 0.663981387419165 0.126433122309915 0 0 0 0 0 0 0 0 0 0 0 0 0 0 0 0 0 0 0 0 0 0 0 0 0 0 0 0 0.487892389908583 6.3180969075772 8.91440611973504 6.78654140424108 8.64220070201008 9.64907537825575 4.06744512842308 2.29531866398358 2.37130984259244 2.42386878503274 2.47237911331379 -9999 2.49281672489548 2.50314639963867 2.56067591743238 3.0162547504517 3.02398477015647 -9999 -9999 -9999 -9999 -9999 -9999 -9999 -9999 -9999 -9999 -9999 -9999 1.86089042751166 1.90299991635049 2.02380219516461 3.12695065285969 6.17390329781931 5.37269436918659 6.80862620913304 9.36787787517122 9.33252095920183 9.76568312678715 9.86834090907313 10.6049493057545 5.83191329710933 5.95649675596982 5.97629059804751 5.97561188720184 5.97419181631269 5.9650131082991 5.93899664297494 5.93918884306236 5.95674566837271 5.983219103185 6.00184669690826 6.02253150961853 6.03529452300068 6.02700940461114 5.99257315759982 6.00946440064381 6.04759508546635 6.08716600497348 6.84691337005239 6.83753262802074 6.77779745705072 6.90956841396956 7.04829908354277 7.08971810393787 7.13580093390323 7.03629116944445 7.04971941432449 8.65733586356537 7.85883202262793 7.77155863488261 7.39652814309659 7.43886537180553 7.45821697830261 8.48880735134918 9.70243760025572 11.8029984871227 12.3766275771617 12.5191862518868 11.8265376343409 11.960048822392 12.2769357571801 12.5374160347786 11.1490700642007 10.9096486678005 7.43583906946904 6.97458768516955 -9999 -9999 -9999 -9999 -9999 -9999 -9999 -9999 -9999 -9999 -9999 -9999 -9999 -9999 -9999 -9999 -9999 -9999 -9999 -9999 -9999 -9999 -9999 -9999 -9999 -9999 -9999 -9999 -9999 -9999 -9999 -9999 -9999 -9999 -9999 -9999 -9999 -9999 -9999 -9999 -9999 -9999 -9999 -9999 -9999 -9999 -9999 -9999 -9999 -9999 -9999 -9999 -9999 -9999 -9999 -9999 -9999 -9999 -9999 -9999 -9999 -9999 -9999 -9999 -9999 -9999 -9999 -9999
-9999 -9999 -9999 -9999 -9999 -9999 -9999 -9999 -9999 -9999 -9999 -9999 -9999 -9999 -9999 -9999 -9999 -9999 -9999 -9999 -9999 -9999 -9999 -9999 -9999 -9999 -9999 -9999 -9999 -9999 -9999 -9999 -9999 -9999 -9999 -9999 -9999 -9999 -9999 -9999 -9999 -9999 -9999 -9999 -9999 -9999 -9999 -9999 -9999 -9999 -9999 -9999 -9999 11.7326206291354 11.3878894206478 6.2206931914642 0.58917417946798 0 0 0 0 0 0 0 0 0 0 0 0 0 0 0 0 0 0 0 0 0 0 0 0 0 0 0 0 0 0 0 0 0 0 0 0 0 0 0 0 0 0 0 0 0 0 0 0 0 0 0 0 0 0 0 0 0 0 0 0 0 0.126444127628858 1.62964783805381 1.98325504921987 2.07528789106026 2.09127964166289 2.12641882846772 2.14848210701322 2.16934926122306 2.17468093674924 2.15636246712038 2.11184255162435 2.05244897848615 1.95586576872502 1.86823243597383 1.75284473767396 1.40124914016901 0.866366332497224 0.788572479136182 0.671414534285109 0.128570024188515 0.128724654648366 0 0 0 0 0 0 0 0 0 0 0 0 0 0 0 0 0 0 0 0 0 0 0 0 0 0 0.128388566689388 0.128388566689388 0.128570024188515 0 0.480868562773594 0.480868562773594 0.873183785884402 0.873183785884402 0.873193179316348 0.927947333794433 0.969746055559693 0.967296571050876 1.03559014927309 1.03553805405007 1.03553805405007 1.03300323186417 1.05264908289269 1.05258989622301 1.05827262542382 1.06425709074315 1.06116634109277 1.06110107451637 1.0616722958642 1.06113465046097 1.05961058217113 1.05745965787073 1.05745965787073 1.05120734473684 1.04736210474432 1.04553775483567 1.17050350126489 1.49468007910244 1.16810747048975 1.17051495224623 1.17259693148373 1.5045668003892 1.68172462328502 1.67656488393439 1.67188438095915 1.78420657840502 1.78420657840502 1.78427751794373 1.85479498381584 1.78664103859948 1.67029481034745 1.77813456204977 1.77810169247827 1.84848216197965 1.66227795655883 1.76660121571482 1.83729545450011 1.88595852704584 1.82769787847873 1.8286359987505 1.87621957964707 1.87401008903187 1.89708847980913 1.92022554557344 1.92029827128645 1.91675677312944 1.91671795267677 1.93512554364239 1.93512554364239 1.93519923678062 1.9375033948649 1.9375033948649 1.91766854388111 1.88869320306626 1.89096475625708 1.86027379373355 1.7402392484179 1.45441563820936 1.00893675635447 1.01811028829874 1.02370043317564 1.03200350760194 1.03699801188536 1.04183418631015 1.04639697402495 1.05056544315901 1.05687892290326 1.06023244211306 1.0631174865344 1.06788319873355 1.06937183425208 1.06993498397217 1.0693798560114 1.06740347275406 1.07195741468138 1.07448821166049 1.07709893715708 1.07252827976705 1.07978981100819 1.08043232814248 1.08316243304739 1.08584804006368 1.08223044759386 1.08771715831796 1.08199746545116 1.08759823542714 1.09382263225685 1.09021714146979 1.08444447657732 1.07609167052445 1.06438326340216 1.06432989454317 1.02389141800301 0.95163115336435 0.89328056185835 0.81090526885184 0.688449976415493 0.491260807383201 0.129039699713485 0 0 0 0.129163202666048 0.47790042173825 0.855202896786013 0.902019019845232 0.98432268963271 1.00142343220272 1.01878339712425 1.01082315334904 1.0094132404609 0.997008256612939 0.987094621746324 0.990587968339123 0.986284483816834 0.990086376497409 0.985900284581611 0.988030641775029 0.986738800586037 0.986986851845221 0.985879865103168 1.56186867297444 1.9112457734874 1.77286438968979 1.73223886102111 2.430948238963 2.75598803397962 2.88696333345578 3.48915171426431 2.89343670502421 2.56573118731292 1.8151131911972 1.78842528745966 2.46436401547729 2.46952146830009 1.97557730401478 1.75740908602427 1.81057996440352 1.81026395276201 1.70835634704587 1.43601731641069 1.01213250031487 1.01304912600805 0.995718876098657 0.986783613290854 0.97380009173276 0.978345505231281 1.00486205601359 1.02087260657828 1.02087260657828 1.02001383185975 1.01197680929317 0.96693095858377 0.987696938986922 1.01921408775322 1.02161508984589 1.04147664726028 1.04898331922652 1.04711691907586 1.05209554438443 1.05045054472173 1.02781904410621 1.01479041957924 0.925673623431147 0.873211193075383 0.873211193075383 0.928034461471973 0.928034461471973 0.790442444069737 0.478461406662356 0 0 0 0 0 0 0 0 0 0 0 0 0 0 0 0 0 0 0 0 0 0 0 0 0 0 0 0 0 0 0 0 0.483226887460621 1.36769769065883 6.12761740497847 8.70280648930865 11.383350369636 5.27300585203471 1.96449747046772 2.33617641981152 2.42059145596585 -9999 -9999 2.47843130469288 2.48566987962182 2.47746107249659 2.54279067669754 3.00739958501444 3.01034621650858 -9999 -9999 -9999 -9999 -9999 -9999 -9999 -9999 3.24938998368441 2.95097670326526 2.40221183583584 2.28284495607656 2.19398973698762 2.02680359953752 3.30414257323715 5.07590863708472 6.28341799743154 10.7742037115548 9.05461596201314 8.80795506634405 8.798861456652 9.84960205385727 9.52332829020012 7.41497907876006 5.83734046453328 5.94171649348886 5.96239811659214 5.96363393521732 5.97391765382141 5.97250364701049 5.98547898674256 5.9895800148902 5.99292743688661 5.99351258320477 6.01161511636098 6.02733882700844 6.04168436461672 6.01154209523204 6.06175904209303 6.08174385207135 6.10719856915963 6.24531658113652 6.65792120764045 7.05525095041699 7.12065736605228 6.99811189604879 7.68305715526548 9.50830600794352 7.92599122692539 9.94898311501739 11.0301364645136 9.43744405394953 11.2367081285048 10.5859801873658 9.69911481568259 9.38596338746118 9.18359264182652 10.2501600317097 12.0453502357039 11.9316350730615 12.6154615676866 12.4123656888883 12.0097286697203 11.4459625248797 11.1812007091137 11.6332083312421 11.6515280616588 11.0781220952986 11.7257245797568 -9999 -9999 -9999 -9999 -9999 -9999 -9999 -9999 -9999 -9999 -9999 -9999 -9999 -9999 -9999 -9999 -9999 -9999 -9999 -9999 -9999 -9999 -9999 -9999 -9999 -9999 -9999 -9999 -9999 -9999 -9999 -9999 -9999 -9999 -9999 -9999 -9999 -9999 -9999 -9999 -9999 -9999 -9999 -9999 -9999 -9999 -9999 -9999 -9999 -9999 -9999 -9999 -9999 -9999 -9999 -9999 -9999 -9999 -9999 -9999 -9999 -9999 -9999 -9999 -9999 -9999 -9999 -9999
-9999 -9999 -9999 -9999 -9999 -9999 -9999 -9999 -9999 -9999 -9999 -9999 -9999 -9999 -9999 -9999 -9999 -9999 -9999 -9999 -9999 -9999 -9999 -9999 -9999 -9999 -9999 -9999 -9999 -9999 -9999 -9999 -9999 -9999 -9999 -9999 -9999 -9999 -9999 -9999 -9999 -9999 -9999 -9999 -9999 -9999 -9999 -9999 -9999 -9999 -9999 -9999 11.4677659184924 11.3006952268686 8.51538920126062 2.83099905417273 0.470883806598396 0 0 0 0 0 0 0 0 0 0 0 0 0 0 0 0 0 0 0 0 0 0 0 0 0 0 0 0 0 0 0 0 0 0 0 0 0 0 0 0 0 0 0 0 0 0 0 0 0 0 0 0 0 0 0 0 0 0 0 0 0 0.126120317549737 1.31794391822306 1.82183572971927 1.97497962736456 2.066079073995 2.12920614505223 2.16675040636687 2.18713731709569 2.1953797865371 2.18583625671662 2.1453852813087 2.09594283925394 1.9766470344218 1.87525660541769 1.63839672291061 1.05579977887009 0.87067699596946 0.671449991293656 0.482218403418105 0.128724654648366 0.128950019907528 0 0 0 0 0 0 0 0 0 0 0 0 0 0 0 0 0 0 0 0 0 0 0 0 0 0 0 0 0 0 0.128851611165944 0.482455842388787 0.676205888176664 0.676252805264253 0.676205888176664 0.875366359692147 0.930253488617907 0.969677071412906 0.998489891109214 1.01979684092903 1.01723774714602 1.01723774714602 1.03543222831383 1.04434417659454 1.06165391070046 1.06350465325622 1.06093157701783 1.06343694628856 1.06093157701783 1.06203283426771 1.06093157701783 1.05947357249597 1.06093157701783 1.05972678649001 1.05718301710528 1.05343624956591 1.05207786602023 1.05200746133013 1.05445943062655 1.05445943062655 1.05262265401188 1.17976129730208 1.50678231537826 1.50430455670225 1.68386447014685 1.50658338930178 1.50901544329013 1.50658338930178 1.50665363581726 1.50663421607202 1.50543480709909 1.50184282491754 1.67808913294907 1.67144063715251 1.66905384750322 1.6621633898689 1.76950763008312 1.8425324154282 1.83518010831495 1.83079429419636 1.82650207146233 1.82661051704451 1.82341350400171 1.86851791733046 1.8685903405031 1.90384526058189 1.92707749638783 1.92494856934233 1.92722410447498 1.92356492133582 1.92363870289156 1.92359970809803 1.92588788449865 1.89682023254611 1.86023593913492 1.81157002400074 1.63302810209596 1.46141996557225 1.01803631474855 1.02362663989198 1.02900304519027 1.03428712807931 1.0393022766843 1.04625328055423 1.05042287836216 1.05428235473994 1.05768904018473 1.06015817857733 1.06160655865428 1.06465400944513 1.06401900769849 1.06209672304725 1.05851580526872 1.05538013505331 1.05543773042999 1.05800927978862 1.06059673052222 1.0605390914554 1.05231710993257 1.05491303103292 1.06015242086664 1.04593272394623 1.03266374808175 1.05381292088944 1.03526245111348 1.05370904525123 1.05365625938527 1.03773163455792 1.04031083270626 1.01868083443825 0.989311944919864 0.891020321337825 0.808850389998901 0.688421659320024 0.492197166126672 0.128888375405965 0 0 0 0 0 0 0 0 0.127746019856833 0.844502673389218 1.01487620418047 1.01506406302292 1.00956193060995 1.00261420132667 0.981014210276733 0.965578885956213 0.972362287855614 0.976114902782127 0.966051274558738 0.977628787444736 0.97559906942231 0.979438761887354 0.979564386499434 0.977568726770903 1.0812026696337 1.08379168548889 1.55471935366982 1.90164415311404 1.76902338613152 1.80373068419156 2.74974002075908 3.73490105853746 3.59973244215207 2.63010879366989 1.95024819226616 1.81554960211863 1.78434071465549 2.28535585319216 2.65357498472584 2.48058719719554 1.83341265188761 1.75727271673712 1.80819796637311 1.81645152827172 1.4357446530478 1.01349432758249 1.00141188227714 0.984354297730639 0.950837354782169 0.953064217854532 0.957554164972534 0.978183096977165 1.00462345142563 1.02423572338833 1.02301739030099 1.01173883566012 0.966832380757827 0.96914572010296 0.992344312621032 1.01019245012866 1.04012741021642 1.0461557987424 1.05374572101156 1.05433432398011 1.0502629068572 1.01211065980008 0.925575257340266 0.792556714575601 0.794550298349252 0.873193179316348 0.674270432284809 0.481243027906801 0 0 0 0 0 0 0 0 0 0 0 0 0 0 0 0 0 0 0 0 0 0 0 0 0 0 0 0 0 0 0 0 0 0 0 0 1.63344619517041 7.33547903592954 11.0100756613402 10.2124973189132 1.82423554287623 2.13980298555669 2.38025231753442 2.38822726844222 -9999 2.44226787857428 2.44297435015809 2.44777708166872 2.45492974424867 2.41328536247913 2.93899602722235 3.17489788777525 3.17484510331202 -9999 -9999 -9999 3.71034897025166 3.64217821018733 -9999 3.24941106560806 3.43764761844228 2.40229882164041 2.31358823700357 2.26218815605186 2.02679008136709 2.94649492412229 4.63628253073886 6.95588284353302 8.98181602242988 8.55342750165896 8.75733653832649 9.81036979946734 9.30347621921383 9.34735810297899 10.21117803076 7.52427948701415 7.17638198712685 5.78478841118916 5.94726915547654 5.94575326438767 5.95405040424394 5.95729012319526 5.96170905899302 5.9752461509057 5.98666476666707 6.00741966405014 6.02735306281743 6.03141394479288 6.15418079468649 6.74844002658138 6.97273975454955 6.93201696705486 6.88770677351952 7.31832463175551 9.43640421020948 7.81753052423469 9.92602757508338 10.2283286705337 10.2817927318656 10.8494277746927 11.5131493329022 11.654157631934 11.7249638227515 12.2677298311439 11.7847265682266 12.2569026967692 12.007313991739 11.9982982392673 11.0351502197115 11.255494528823 12.0695316044102 11.3280227643648 12.7790269256346 12.2696872410172 11.9176512671432 9.54502929646986 8.7371435737431 8.79248838158193 7.48756458354208 11.7012488070291 -9999 -9999 -9999 -9999 -9999 -9999 -9999 -9999 -9999 -9999 -9999 -9999 -9999 -9999 -9999 -9999 -9999 -9999 -9999 -9999 -9999 -9999 -9999 -9999 -9999 -9999 -9999 -9999 -9999 -9999 -9999 -9999 -9999 -9999 -9999 -9999 -9999 -9999 -9999 -9999 -9999 -9999 -9999 -9999 -9999 -9999 -9999 -9999 -9999 -9999 -9999 -9999 -9999 -9999 -9999 -9999 -9999 -9999 -9999 -9999 -9999 -9999 -9999 -9999 -9999 -9999 -9999 -9999
-9999 -9999 -9999 -9999 -9999 -9999 -9999 -9999 -9999 -9999 -9999 -9999 -9999 -9999 -9999 -9999 -9999 -9999 -9999 -9999 -9999 -9999 -9999 -9999 -9999 -9999 -9999 -9999 -9999 -9999 -9999 -9999 -9999 -9999 -9999 -9999 -9999 -9999 -9999 -9999 -9999 -9999 -9999 -9999 -9999 -9999 -9999 -9999 -9999 -9999 -9999 -9999 10.4131229694074 8.42007753033289 2.96480624444607 1.85750877492967 0 0 0 0 0 0 0 0 0 0 0 0 0 0 0 0 0 0 0 0 0 0 0 0 0 0 0 0 0 0 0 0 0 0 0 0 0 0 0 0 0 0 0 0 0 0 0 0 0 0 0 0 0 0 0 0 0 0 0 0 0 0 0 1.12671123920486 1.63213872809172 1.9418672865919 2.0634451784967 2.14312270645491 2.17905395942068 2.20072948895484 2.2122043050393 2.20686860771717 2.1592469822607 2.07461107314616 1.96332726559211 1.87520516835093 1.40889046673343 0.87281513985059 0.792522964867191 0.792537264758851 0.483479149921727 0.128950019907528 0 0 0 0 0 0 0 0 0 0 0 0 0 0 0 0 0 0 0 0 0 0 0 0 0 0 0 0 0 0 0 0 0.128950019907528 0 0.484931774068282 0.129018979093258 0.798645066250236 0.93251283819692 0.932541802881357 0.972032241942478 1.00093236659513 0.998401861649116 1.01969883709914 0.995884453497772 1.01713859219131 1.04417194390876 1.05529675194924 1.05529675194924 1.0632339966083 1.06133873239079 1.06070767506229 1.05879636053004 1.06379012124611 1.06127199358733 1.0612052818985 1.0612052818985 1.05958875549215 1.06207937918311 1.06167346276535 1.06160414255607 1.05815298741408 1.05671705189147 1.05808349450886 1.0566473227237 1.18194527768473 1.18613174112693 1.05892333106946 1.06142363206594 1.18421715983055 1.51374251137138 1.51140539264539 1.51140539264539 1.17902089996325 1.50657326694523 1.50047398601814 1.67638900625193 1.49080269222002 1.66560559404126 1.77272118693327 1.84045318191451 1.76332180474539 1.76151370691745 1.75923086110054 1.8288753818583 1.82664548705192 1.82352071840008 1.87196221235107 1.90734370894088 1.90388345057405 1.90395649098119 1.93170284759118 1.93172706684842 1.95029063696581 1.92809621581119 1.90123421030145 1.86454739571244 1.81954146977609 1.63871813670057 1.13982394083767 1.02027262810059 1.0235529459023 1.02892965950482 1.03685252091993 1.04408662498452 1.0461814386819 1.05421167905616 1.05754912658294 1.06008995061132 1.0615394801068 1.06200404224216 1.05943492722603 1.05585432360287 1.05016784548784 1.0419233883677 1.0445129453676 1.03300323186417 1.03553805405007 1.01979684092903 0.998532757825728 1.00101891981565 1.00097603310647 1.00351889868436 0.974546295077584 0.934950327519775 0.979466727536413 0.937289043054663 0.979393555772048 0.981835043944603 0.941996755616416 0.886488835541736 0.806799046356646 0.489757426211148 0.12898124580904 0 0 0 0 0 0 0 0 0 0 0 0 0.89727940092826 0.92862152233263 1.0114161413372 1.00937753779666 0.998790464560816 0.967512515859132 0.927953116618213 0.894521665833391 0.917552354480438 0.96156763504401 0.959604161170914 0.963531537987085 0.972917113462099 0.972891879542758 0.973168002767604 0.974204662412509 1.07539069727861 1.07553355353099 1.8093979282876 1.85753320640926 2.52755091178747 2.42998387534833 3.26368021138829 2.75117807895856 2.7075720642977 1.84422840952898 1.77672424534508 2.27375166883625 2.77129251197407 3.77471154043545 2.77888868125167 2.58594054330046 1.85492259673803 1.69259477619707 1.83945135498935 1.77098494821791 1.12253681332917 1.01253606486115 1.00348368606257 0.968978271141679 0.92295407620519 0.925139368857499 0.927336067934532 0.955046993582713 1.00444393547803 1.02605259039884 1.02643650853946 1.0003138068802 0.93858614915972 0.902555720014571 0.994607019819872 1.0124827136707 1.02622260768837 1.04244950963579 1.053104999489 1.05608336497101 1.05007416211337 1.04146341300295 0.995792427106435 0.674496723959416 0.482198323169083 0.674496723959416 0.482198323169083 0.128724654648366 0 0 0 0 0 0 0 0 0 0 0 0 0 0 0 0 0 0 0 0 0 0 0 0 0 0 0 0 0.502536596070142 0.935853352189144 0 0 0 0 0 0 0 7.16410410147152 10.5640457953542 10.1140465010948 6.25464020436973 3.10462364567217 2.12733018119011 2.28268419314541 2.10171922673673 2.15048728089237 1.95345784224682 -9999 2.36065195789867 2.1976803139179 2.42911299060208 2.91606514528511 3.12289990673245 -9999 -9999 -9999 -9999 -9999 -9999 -9999 3.434292493187 3.43011599588633 2.31241182888094 2.19160434261372 2.0297956086169 3.3671039137396 6.96290204002783 9.15205175043773 10.8047977926944 8.99424703898068 8.71583131090494 9.44135724059986 8.34032108202331 8.8063507392195 10.4784535673934 10.0262999261032 9.44962823677717 6.20465987821861 5.87195762806128 5.89396411701767 5.91566231779864 5.91860493045318 5.92254606888951 5.95387357264302 5.98481955374233 6.00270942246459 6.03795375399246 6.15596983639912 6.88717499637359 8.0084358246752 9.79330936984906 9.87925904670824 9.95762472768492 10.8136588931115 10.5656882547168 11.0978086233185 11.023300706388 11.3590102042623 11.4763466907508 11.6295951367718 11.6540978286606 11.7086232286042 12.3425954743111 12.0017948775942 11.5496164722359 11.4566588267238 11.6031437080697 11.9811228739206 12.6658505163874 12.5100996948233 12.7652526340836 12.2247614871945 12.8775481862765 12.5369899760073 11.6171777059149 8.49647328580666 6.7470622203979 7.32418132199756 -9999 -9999 -9999 -9999 -9999 -9999 -9999 -9999 -9999 -9999 -9999 -9999 -9999 -9999 -9999 -9999 -9999 -9999 -9999 -9999 -9999 -9999 -9999 -9999 -9999 -9999 -9999 -9999 -9999 -9999 -9999 -9999 -9999 -9999 -9999 -9999 -9999 -9999 -9999 -9999 -9999 -9999 -9999 -9999 -9999 -9999 -9999 -9999 -9999 -9999 -9999 -9999 -9999 -9999 -9999 -9999 -9999 -9999 -9999 -9999 -9999 -9999 -9999 -9999 -9999 -9999 -9999 -9999 -9999 -9999
-9999 -9999 -9999 -9999 -9999 -9999 -9999 -9999 -9999 -9999 12.504398041348 12.6801892346092 -9999 14.2952985043103 14.031712891583 -9999 -9999 -9999 -9999 -9999 -9999 -9999 -9999 -9999 -9999 -9999 -9999 -9999 -9999 -9999 -9999 -9999 -9999 -9999 -9999 -9999 -9999 -9999 -9999 -9999 -9999 -9999 -9999 -9999 -9999 -9999 -9999 -9999 -9999 -9999 -9999 8.58284785881253 7.44608644247184 2.43380798060876 2.0791880507397 0.476505590096704 0 0 0 0 0 0 0 0 0 0 0 0 0 0 0 0 0 0 0 0 0 0 0 0 0 0 0 0 0 0 0 0 0 0 0 0 0 0 0 0 0 0 0 0 0 0 0 0 0 0 0 0 0 0 0 0 0 0 0 0 0 0 0 0.254003910576955 1.429566480436 1.86063290122319 2.04021571573302 2.13321536617498 2.17639839380444 2.20491190722718 2.22418576921517 2.21320623687969 2.1622557709534 2.02886766119605 2.01575786010255 2.00548563638362 1.64236970883666 0.872784553637518 0.792507531095397 0.792507531095397 0.924982541660342 0.794517093899601 0.484851320814303 0 0 0 0 0 0 0 0 0 0 0 0 0 0 0 0 0 0 0 0 0 0 0 0 0 0 0 0 0 0 0 0 0 0.129057557936475 0.129057557936475 0.679757784818587 0.798649538992967 0.877551743743336 0.877551743743336 0.930170128009306 0.930170128009306 0.969527427758302 0.967072475856742 0.967111999159649 1.01693408351037 1.04399701096271 1.0439382177572 1.05764829584605 1.04944431615522 1.04944431615522 1.04685852610521 1.05853835499773 1.06044496100566 1.06044496100566 1.06051060316187 1.06309897959771 1.06309897959771 1.06162288562719 1.06412960747471 1.06146594520793 1.06431135653327 1.06390259562485 1.0662872836831 1.0662872836831 1.06882573152295 1.06875741335968 1.06518066762142 1.0637344497136 1.18687472653941 1.18657537712949 1.18671309458625 1.18421535511745 1.18107109494524 1.50634520738892 1.50033422600295 1.49545364232305 1.49188482393298 1.6666334716512 1.66422861605449 1.65768123304935 1.65603886091314 1.65381071370173 1.65227082504346 1.75984871680371 1.83201955703074 1.829054394269 1.87636593349801 1.90958517780702 1.90619142194639 1.92936632231635 1.94792799861264 1.92798805803378 1.93028788228602 1.90338035293071 1.86454739571244 1.81957637121524 1.64265352400424 1.14206030054966 1.0201988971662 1.02340590860856 1.03171126215489 1.03670729468693 1.04363630058472 1.05028028843673 1.05495141074155 1.05995321108344 1.06140490407065 1.05871859147505 1.05930858944969 1.04746587592688 1.03929201593048 1.02781904410621 1.01221085568638 0.991025780213053 0.962395646326982 0.923266348849692 0.925575257340266 0.927895429171995 0.927895429171995 0.873172633885964 0.794591500192362 0.794591500192362 0.676252805264253 0.677963080296083 0.679717687121187 0.679794741060829 0.681540553385283 0.487473960395648 0.129064795535273 0 0 0 0 0 0 0 0 0 0 0 0 0 0 0 0.758850823785157 1.01123602603775 1.00652312092541 0.988508052714122 0.950041399544843 0.859292669394154 0.855361870225142 0.851468618189722 0.847566684765648 0.880284143368009 0.94219290588069 0.949186083465053 0.966741999886749 1.06707519577859 0.965866205928567 0.963858497412771 0.966053124747929 1.53608575194012 1.53771476456607 2.50322110483711 2.52536430808422 3.45506163916917 3.25877816628764 2.42805235348168 1.80197660045753 1.77094070451495 1.80596435453954 2.56100998999279 3.77641736088703 3.6065223527312 3.73297958378124 2.2784043337583 1.83557909266498 1.75718326201406 1.83931781489665 1.59776167835979 1.00620374642436 1.00440348554737 1.00104285196589 0.968868152077376 0.925045664722401 0.887158376968155 0.832505635517181 0.927147438190449 0.992999940354895 1.02024360827611 1.02618156493959 0.984766929334671 0.940713821659934 0.90464706076633 0.975961087366655 0.99933424286648 1.04232321193422 1.05282277647845 1.05536968841736 1.05245704426945 1.03870885594187 1.01433340688503 0.925392695173736 0.482574934487695 0.128950019907528 0 0 0 0 0 0 0 0 0 0 0 0 0 0 0 0 0 0 0 0 0 0 0 0 0 0 0 0 0 0 0 0 1.09459551532086 0.847626743769298 0.845571475457079 1.1019958582703 0 0.0969768285077793 0 0.851545344946899 8.0461126437343 10.402687128729 10.0093814489034 11.6792300281849 8.19664636107219 3.1215061711401 0.102990946755994 0.087118345929524 0.517220720398377 0.976707879530718 0.824852310252438 -9999 -9999 -9999 -9999 -9999 3.04430785319102 -9999 -9999 -9999 -9999 3.4207669468208 -9999 -9999 3.50415474175525 2.85508364838416 2.2843520308666 2.02183458523851 3.06076526906614 5.4409258168855 5.33357569613827 6.74064342421407 9.63807956750078 8.09731201250206 9.1568574633394 8.89056610631578 9.44313992352146 10.1954616655698 9.88219331642691 8.39896262353458 6.876942079524 6.98885971682876 6.28080196698467 5.98451831538069 5.99568584307151 6.39164818291453 6.42291031365865 6.4593994887323 6.49736401391043 6.71141320324464 6.93260238027685 7.58209115638336 10.1803852219156 11.3287958863717 11.4148770684365 11.5591376135339 11.3763468385629 11.7278231599475 11.8617268955848 11.9849990959287 12.0787231025499 12.2540054523279 12.360731230346 12.3344235009833 11.9119061237748 11.4312648000779 10.883305594602 10.4262120745076 10.2299402977674 11.5665588990581 12.001094551285 11.6958988134524 12.7345805064199 12.2409156313268 11.5163814912889 8.87329748460788 11.6302195716144 7.80770263022415 6.03670647661958 -9999 -9999 -9999 -9999 -9999 -9999 -9999 -9999 -9999 -9999 -9999 -9999 -9999 -9999 -9999 -9999 -9999 -9999 -9999 -9999 -9999 -9999 -9999 -9999 -9999 -9999 -9999 -9999 -9999 -9999 -9999 -9999 -9999 -9999 -9999 -9999 -9999 -9999 -9999 -9999 -9999 -9999 -9999 -9999 -9999 -9999 -9999 -9999 -9999 -9999 -9999 -9999 -9999 -9999 -9999 -9999 -9999 -9999 -9999 -9999 -9999 -9999 -9999 -9999 -9999 -9999 -9999 -9999 -9999 -9999 -9999 -9999
-9999 -9999 -9999 -9999 -9999 -9999 11.3120187701216 11.0216564886809 -9999 -9999 12.2121715972045 12.1153244201793 14.2117289782226 14.4030665545126 14.2902543420403 -9999 -9999 -9999 -9999 -9999 -9999 -9999 -9999 -9999 -9999 -9999 -9999 -9999 -9999 -9999 -9999 -9999 -9999 -9999 -9999 -9999 -9999 -9999 -9999 -9999 -9999 -9999 -9999 -9999 -9999 -9999 -9999 -9999 -9999 -9999 8.91691109280353 7.31361493650043 2.51859823526978 2.14987386742048 0.470177954225988 0 0 0 0 0 0 0 0 0 0 0 0 0 0 0 0 0 0 0 0 0 0 0 0 0 0 0 0 0 0 0 0 0 0 0 0 0 0 0 0 0 0 0 0 0 0 0 0 0 0 0 0 0 0 0 0 0 0 0 0 0 0 0 0 0 1.23530136296001 1.82214979265336 2.01564150564449 2.10551943958838 2.15762095050514 2.19541196077492 2.21379695019419 2.18847887248208 2.08012977278602 1.88681287967573 1.95069160201857 1.63987933358412 1.63412538904535 1.79621306310577 0.924941827713544 1.68939605263662 1.82955318011681 0.676626497883898 0 0 0 0 0 0 0 0 0 0 0 0 0 0 0 0 0 0 0 0 0 0 0 0 0 0 0 0 0 0 0 0 0 0 0 0 0.487473960395648 0.800680033233963 0.798651992288041 0.798651992288041 0.877515626034183 0.932482795286464 0.932451730689115 0.930109055368362 0.873093446063138 0.870876260689864 0.995601751257844 1.01677629814137 1.01417363247846 1.02971061837033 1.04110810985419 1.05479211175354 1.06024836990043 1.06024836990043 1.05834489866042 1.05226750088968 1.05840935085457 1.06290796398553 1.06599121751789 1.06548566810619 1.06651662654241 1.06788900300917 1.07037604584496 1.07140887690201 1.07398137584927 1.07384699134539 1.07145523605242 1.07104143743327 1.1932712747557 1.19073762657395 1.06366626549049 1.0637344497136 1.18625478892777 1.18305123282262 1.18018659288616 1.50385521627687 1.17240439783949 1.17207982492769 1.49414446502141 1.49057337802569 1.48826110435071 1.66261090683205 1.6587048383128 1.65877529476709 1.65618050369368 1.76273344042906 1.7568773574614 1.82585166432162 1.87866173774366 1.91414537792145 1.93524525105982 1.93166911962561 1.92802750616761 1.93025372598125 1.90334488986854 1.87255487356319 1.75006147070267 1.46706791560662 1.01781517403805 1.0201988971662 1.02878321002735 1.03399515908432 1.04147280658115 1.04596612706959 1.05156002550608 1.05773692222328 1.06126990907411 1.05865348066715 1.05308396927219 1.03667429002687 1.02527479260138 1.00969363950191 0.957576584500218 0.91862567358882 0.920912083696137 0.866565643876604 0.788601153758748 0.788596578714732 0.671173087894358 0.478862140084973 0.480067307565014 0.128570024188515 0.128724654648366 0 0 0 0 0 0 0 0 0 0 0 0 0 0 0 0 0 0 0 0 0 0 0.829699503562193 0.978158692335833 0.956408244550503 0.929646540075717 0.896170677146414 0.853204989710038 0.798411118876495 0.720436910124939 0.789169360087958 0.783696500502345 0.868471627360706 0.931962852398563 0.952611769626518 0.959566157575497 1.35896106388916 1.36002334824507 0.960006913360139 2.145329375574 1.63127404930232 1.63219991381901 2.37975769856859 2.84289711865764 2.60015804346632 1.75736806109148 1.81980360090098 1.93535758843107 1.80195404149767 1.94291738310981 2.28091785487272 1.96717106713821 1.8578900483953 1.41120133411786 1.5859663705047 1.69060319821179 1.69580868909847 1.42509243492846 1.00390074438568 1.00569842413026 1.00652023154796 0.948210451643031 0.884952212904825 0.757358279271124 0.83446780778713 0.834398117996093 0.956984556827907 1.00634393484261 1.0087354266912 0.986986557755899 0.900077424097069 0.902398263584038 0.906826501303062 0.945330472917603 1.04507932422319 1.03094596581321 1.02212581105855 1.00917108936395 0.990600192699722 0.964418192888273 0.7925959627325 0.676438549124928 0.128950019907528 0 0 0 0 0 0 0 0 0 0 0 0 0 0 0 0 0 0 0 0 0 0 0 0 0 0 0 0 0 0 0 0 0.718641788550491 1.10503664285604 2.07182822731477 1.85579023476333 1.14283909734412 1.85895640030245 2.12910161747967 2.35805833617513 7.53018232710035 10.9948130913272 11.1752986673518 11.3794022736193 11.2090126156182 10.1019029221162 3.09174689507781 0 0.101036917797852 0 0.516483399642258 0.068784776709618 0.51480133003884 -9999 -9999 -9999 -9999 -9999 -9999 -9999 -9999 3.44701170435132 3.5453937250032 -9999 -9999 -9999 2.17726625084286 1.96904193042831 1.91696436944531 3.23564663570925 5.27516165895572 10.4599343242794 10.3005397511343 10.9993489133158 9.42515420897235 8.93190921078586 10.0613679014972 10.5104788234908 10.6853524126416 10.7624349769005 10.2402972402768 8.87953669795882 7.31556125546691 6.58335062962455 6.51503061982767 6.73058449187593 6.71609561933011 6.82687195356578 6.88109948589244 6.93207854839506 7.36078506681289 10.4240525354229 11.1974573803674 11.3591390429552 11.2912842417726 11.3582660777288 11.3785497063145 11.3629304224705 11.6143791816696 11.6039373758561 11.4488558371547 11.3417595685542 11.5634299715729 11.9670735785641 11.6870094338283 11.9102931766887 11.9951941489353 12.7483632347572 12.8346970113804 12.332115198342 11.0499129758103 8.9969346565595 6.66478131496682 6.06713992269998 6.06511765271425 6.08897770762214 -9999 -9999 -9999 -9999 -9999 -9999 -9999 -9999 -9999 -9999 -9999 -9999 -9999 -9999 -9999 -9999 -9999 -9999 -9999 -9999 -9999 -9999 -9999 -9999 -9999 -9999 -9999 -9999 -9999 -9999 -9999 -9999 -9999 -9999 -9999 -9999 -9999 -9999 -9999 -9999 -9999 -9999 -9999 -9999 -9999 -9999 -9999 -9999 -9999 -9999 -9999 -9999 -9999 -9999 -9999 -9999 -9999 -9999 -9999 -9999 -9999 -9999 -9999 -9999 -9999 -9999 -9999 -9999 -9999 -9999 -9999 -9999 -9999 -9999 -9999
-9999 -9999 -9999 -9999 12.2575116421384 14.6893427879345 9.11091206306753 9.09694156816538 -9999 -9999 13.7696360998165 13.5434009440158 14.3347391458544 -9999 -9999 -9999 -9999 -9999 -9999 -9999 -9999 -9999 -9999 -9999 -9999 -9999 -9999 -9999 -9999 -9999 -9999 -9999 -9999 -9999 -9999 -9999 -9999 -9999 -9999 -9999 -9999 -9999 -9999 -9999 -9999 -9999 -9999 -9999 -9999 11.6691494834178 8.71012314845102 3.39740641226608 2.32685002509411 1.22168612834587 0 0 0 0 0 0 0 0 0 0 0 0 0 0 0 0 0 0 0 0 0 0 0 0 0 0 0 0 0 0 0 0 0 0 0 0 0 0 0 0 0 0 0 0 0 0 0 0 0 0 0 0 0 0 0 0 0 0 0 0 0 0 0 0 0 0 0.766426980039653 1.7052418877946 1.95646720196709 2.07321571011763 2.12248346815048 2.14977666565514 2.14042262307088 2.0371896303126 1.73010396611942 1.35509770041298 1.59602048772074 1.39970900903809 2.0838562851296 2.08346278652943 2.0518944705991 0.990038618266734 0.129151288747696 0 0 0 0 0 0 0 0 0 0 0 0 0 0 0 0 0 0 0 0 0 0 0 0 0 0 0 0 0 0 0 0 0 0 0 0 0 0.487672492523109 0.802714462669739 0.800680546712434 0.800680546712434 0.879720488977909 0.877495597882794 0.798652523485824 0.7966292189411 0.873029841374146 0.674757975688113 0.873006344477865 0.995453986860884 0.992895156971704 1.02953848076784 1.0464887726633 1.06005801669682 1.05859236295419 1.05460264371963 1.03835064733808 1.03841053897691 1.05479211175354 1.05472892558419 1.06088114484131 1.06088114484131 1.06532158668663 1.06525619619898 1.06775173590966 1.07084348833996 1.07281315086201 1.07533394968167 1.07364683871623 1.07090722340622 1.19737005514645 1.07097421013691 1.0700667889213 1.06751354559774 1.06359833344289 1.0610815229586 1.05864915965131 1.05616518268464 1.17901979372131 1.05131358617596 1.04711545245924 1.16922458435314 1.16643222309159 1.16650143094999 1.16168463385009 1.48724447237667 1.48490725436738 1.65891685989899 1.65632302855296 1.76176022029253 1.83140574490391 1.91745855676445 1.91414537792145 1.939782577191 1.93399610929022 1.93255040524448 1.90564047035147 1.87490651718553 1.82737529922722 1.6500381628332 1.02333259035538 1.02871017184432 1.03392243106927 1.04140072109043 1.04349296171203 1.0514187701548 1.05726895676726 1.05981622225797 1.06173886558778 1.05045054472173 1.03661659523433 1.00713921701888 0.986039323807753 0.9599021273248 0.864360424346613 0.786613697055592 0.66784319706286 0.477990142762264 0.127948429323028 0 0 0 0 0 0 0 0 0 0 0 0 0 0 0 0 0 0 0 0 0 0 0 0 0 0 0 0 0.639333277223352 0.956246921758832 0.92949122965758 0.85702557183954 0.800129435795818 0.613391515119973 0.610263922707197 0.60557498883334 0.709994862868864 0.778172305085258 0.862563464798158 0.885413813755421 0.918106476624174 0.944661014614118 1.04814846495871 0.951866992555092 1.05039567652885 2.08451781316238 1.78364854519032 1.83305562244072 2.62387550714837 2.71443131281476 2.22588000469152 1.78449911284902 2.24794524140938 1.94197445713929 1.83664200205213 1.83799340958202 1.80570098206357 1.56615487501313 0.986986851845221 0.988157754105388 0.995198112623882 1.4200337343353 1.59310293543511 1.00161027777236 1.00317819043112 1.00329657596224 1.00409120321258 0.945850211088409 0.828336053452587 0.644552366532271 0.757266354114135 0.83632910494993 0.891094958728988 0.931236152329954 0.961417947450525 0.963811297279501 0.899993371502624 0.848967965744749 0.851170794917063 0.909057092988287 0.911338914122949 0.913631346172256 0.915934398681201 0.920534312503799 0.868544830787945 0.792581980395546 0.484355551138086 0.129018979093258 0 0 0 0 0 0 0 0 0 0 0 0 0 0 0 0 0 0 0 0 0 0 0 0 0 0 0 0 0 0 0 0.940607754276449 1.1484576730494 0.849603419096092 1.12855447073382 1.13943158561616 1.13105216723912 1.13413653045584 1.26153045749812 2.23442538394506 2.89715967838921 8.621226780063 10.1229533473624 9.47648701866204 9.8259391113774 11.326834723975 11.1448405760064 9.56415182236581 3.07856670962233 0 0 0 0 0 0 -9999 -9999 -9999 -9999 -9999 -9999 -9999 -9999 -9999 -9999 -9999 -9999 2.02807284118613 1.58239719352131 1.06308112113528 3.81823020467612 4.43657922135065 6.00036404482183 6.06517573584807 8.84635473139684 9.10204449420722 9.33538299790911 10.2644549946094 10.7749938914615 10.2085916464767 10.8567619919873 10.8878978963477 9.27522968581641 9.45197214444087 7.69796373415718 7.62299195295171 7.6356867515703 7.64751739973167 6.91552013435075 6.94387453187885 7.59872664476699 9.32996752742873 10.683567989367 11.240150019855 11.5477966120897 11.5973816585356 11.46204890028 11.2216330497911 10.8376589958525 10.7734414647285 10.7476228003507 10.3231412874112 9.99541324028199 12.0170187538222 12.3375199955054 12.7073229775711 10.1129273023363 8.09892384905392 7.97585890470013 7.93936660755935 6.41540525648933 6.11784902100656 6.12315461744974 -9999 -9999 -9999 -9999 -9999 -9999 -9999 -9999 -9999 -9999 -9999 -9999 -9999 -9999 -9999 -9999 -9999 -9999 -9999 -9999 -9999 -9999 -9999 -9999 -9999 -9999 -9999 -9999 -9999 -9999 -9999 -9999 -9999 -9999 -9999 -9999 -9999 -9999 -9999 -9999 -9999 -9999 -9999 -9999 -9999 -9999 -9999 -9999 -9999 -9999 -9999 -9999 -9999 -9999 -9999 -9999 -9999 -9999 -9999 -9999 -9999 -9999 -9999 -9999 -9999 -9999 -9999 -9999 -9999 -9999 -9999 -9999 -9999 -9999 -9999 -9999 -9999 -9999 -9999
-9999 -9999 -9999 -9999 12.2702341779311 -9999 13.8989711499447 -9999 -9999 -9999 -9999 -9999 -9999 -9999 -9999 -9999 -9999 -9999 -9999 -9999 -9999 -9999 -9999 -9999 -9999 -9999 -9999 -9999 -9999 -9999 -9999 -9999 -9999 -9999 -9999 -9999 -9999 -9999 -9999 -9999 -9999 -9999 -9999 -9999 -9999 -9999 -9999 14.2528208038656 13.7809923806635 11.8613521341524 8.1812458080113 2.58149532855593 2.03733537550705 0 0 0 0 0 0 0 0 0 0 0 0 0 0 0 0 0 0 0 0 0 0 0 0 0 0 0 0 0 0 0 0 0 0 0 0 0 0 0 0 0 0 0 0 0 0 0 0 0 0 0 0 0 0 0 0 0 0 0 0 0 0 0 0 0 0 0 0.646532232927693 1.57423745641316 1.89978489712669 1.99342624278702 2.04493879526298 2.01464182367634 1.88226828926695 1.14549088705593 0 0.128431704805656 1.97666038823161 2.08758831418368 2.0842260349605 2.08021761418099 2.06203164980309 0.866058793286605 0 0 0 0 0 0 0 0 0 0 0 0 0 0 0 0 0 0 0 0 0 0 0 0 0 0 0 0 0 0 0 0 0 0 0 0 0 0 0.48881921245917 0.802713130211316 0.800679230881009 0.800676172899775 0.800671455357427 0.678202957068461 0.485442545468583 0.484268401940211 0.48325583589328 0.48325583589328 0.674828249773667 0.792562239544839 0.790519676985842 0.922673886014788 0.961616895572117 1.03811084244201 1.02674481529885 0.987711482568642 0.987763289225387 1.01131079708413 1.03835064733808 1.03835064733808 1.04907475638908 1.05720606574711 1.05720606574711 1.06324032714102 1.06317614049573 1.07026374103983 1.07019866684055 1.07526763847625 1.07890917112195 1.07648430437842 1.07648430437842 1.07655110284381 1.07361356655038 1.07361356655038 1.06751354559774 1.06588058269604 1.06329172547473 1.05739966510928 1.05356171585081 1.05117746753793 1.04880920739674 1.0488773909386 1.04659381155246 1.0480179677678 1.0467317959733 1.04446528419197 1.16630308275996 1.16189579702664 1.48504924635815 1.7696561146893 1.83881075591415 1.88314181379155 1.91984111571351 1.9186586899097 1.94441948076767 1.93853946878884 1.91521035566599 1.83326022219001 1.76343709653398 1.14535501283447 1.0256632056301 1.03156571429888 1.03656244524509 1.04132873191202 1.04757478277959 1.05229938146215 1.0572041547138 1.0566168286536 1.04783186030417 1.03650032735838 1.00703615384966 0.957455988691011 0.862159434719302 0.66620800117111 0.47687397406983 0.127691317154107 0 0 0 0 0 0 0 0 0 0 0 0 0 0 0 0 0 0 0 0 0 0 0 0 0 0 0 0 0 0 0 0.454434640395531 0.813451933588425 0.856843307050322 0.850920735145179 0.613323861276753 0.433773201006968 0.109591731995911 0 0.4247699534173 0.593236371844212 0.770994482851416 0.817195546164009 0.877821617633327 0.895685101322569 0.931226474728415 0.94297946956591 1.34162584818693 2.01062666926574 2.52210539714539 2.35590168933016 2.8307209610207 2.49970142793699 1.78041074046413 1.80437301073199 2.42797018915276 2.68848072414905 2.25493477455247 1.72721021613119 1.72966158818323 1.56611512094735 0.986609881321086 0.982273360213763 0.988081890579029 0.999396760032837 0.998829103680679 1.00370590387708 0.997377709162608 0.985942946646938 0.941426662170056 0.826297954403888 0.64288753716625 0.461813442520083 0.759077846276548 0.926611454240218 0.836217732173297 0.649514846986933 0.895370918131589 0.935710600302891 0.84676966873777 0.772656562740882 0.851105261305625 0.855406173060098 0.911298726956654 0.913591643116021 0.918209431832257 0.788550116423293 0.673139419355613 0.483334279034843 0.128851611165944 0 0 0 0 0 0 0 0 0 0 0 0 0 0 0 0 0 0 0 0 0 0 0 0 0 0 0 0 0 0 0 0 0.849577775309308 1.8694531208238 1.12855447073382 1.10803496193759 1.13936948287282 1.13863012076815 1.14271450534594 2.07635141270586 2.23128076716756 2.18570619491889 4.30894953220922 8.57262462767422 8.6651678672623 6.58654872922004 9.70853937310212 10.8132155654859 11.3754112377637 5.36468855464438 0 0 0 0 0 0 0 -9999 -9999 -9999 -9999 -9999 -9999 -9999 -9999 -9999 -9999 -9999 1.83280020841727 0.969244513874146 0.515616575963855 0.73580374042153 5.64387859993382 6.78627425872028 10.1355403142251 10.614441722784 10.0833822346054 9.67869619252781 9.55294887819559 10.3884899221423 10.9000707838542 10.5932409589961 10.7480601136146 10.5938076976386 10.8415409824424 9.46792605470996 9.52790793117242 10.37115673448 9.66106839600586 7.73008042749604 7.75934113428006 9.51212244597606 10.549283682611 11.435507678614 11.2124476652739 11.5098106144063 11.7697720795018 11.7851595997681 11.9871167731304 11.7525935893274 10.5534561255409 10.5244118851905 10.194448371759 9.60956238113173 12.0365217183667 10.303618139659 7.79517532119536 6.13432946773096 6.15361168199298 6.15582508766989 6.16551846206041 6.15659418298876 -9999 -9999 -9999 -9999 -9999 -9999 -9999 -9999 -9999 -9999 -9999 -9999 -9999 -9999 -9999 -9999 -9999 -9999 -9999 -9999 -9999 -9999 -9999 -9999 -9999 -9999 -9999 -9999 -9999 -9999 -9999 -9999 -9999 -9999 -9999 -9999 -9999 -9999 -9999 -9999 -9999 -9999 -9999 -9999 -9999 -9999 -9999 -9999 -9999 -9999 -9999 -9999 -9999 -9999 -9999 -9999 -9999 -9999 -9999 -9999 -9999 -9999 -9999 -9999 -9999 -9999 -9999 -9999 -9999 -9999 -9999 -9999 -9999 -9999 -9999 -9999 -9999 -9999 -9999 -9999 -9999
-9999 -9999 -9999 -9999 -9999 -9999 -9999 -9999 -9999 -9999 -9999 -9999 -9999 -9999 -9999 -9999 -9999 -9999 -9999 -9999 -9999 -9999 -9999 -9999 -9999 -9999 -9999 -9999 -9999 -9999 -9999 -9999 -9999 -9999 -9999 -9999 -9999 -9999 -9999 -9999 -9999 -9999 -9999 -9999 -9999 -9999 -9999 -9999 13.5323509719543 10.2330184928061 5.95418583590762 2.37676394050966 1.78757022546595 0 0 0 0 0 0 0 0 0 0 0 0 0 0 0 0 0 0 0 0 0 0 0 0 0 0 0 0 0 0 0 0 0 0 0 0 0 0 0 0 0 0 0 0 0 0 0 0 0 0 0 0 0 0 0 0 0 0 0 0 0 0 0 0 0 0 0 0.459854409101299 1.33936496602112 1.8093737872069 1.90407485349217 1.90459646929434 1.79418249737294 1.13271545661744 0 0 0 1.4190857175549 2.0299530340163 2.07732917980021 2.03741486415896 0.668110389913363 0 0 0 0 0 0 0 0 0 0 0 0 0 0 0 0 0 0 0 0 0 0 0 0 0 0 0 0 0 0 0 0 0 0 0 0 0 0 0 0.884153942646156 0.802705323394448 0.802699009899846 0.681649140813904 0.681649140813904 0.486777732930921 0.129018979093258 0.128950019907528 0 0 0 0.482418972639067 0.790470216992617 0.959048287589972 1.03781155900938 0.98745012806768 0.866058793286605 0.866092490353108 0.920253110581252 0.987711482568642 1.02686058654404 1.03823076372417 1.05453957388053 1.05453957388053 1.05707986096514 1.05963599658236 1.05957297901571 1.0683290757048 1.07019866684055 1.07526763847625 1.07780569423796 1.08042695406816 1.08153284328907 1.08153284328907 1.07922527023634 1.07655110284381 1.07097421013691 1.06869875066519 1.06322498186576 1.0533602732608 1.49603225594944 1.17292929373057 1.05003418828793 1.05016915357002 1.05030507142842 1.0504418853886 1.04897157683521 1.04815560885999 1.04588538069019 1.04453498615365 1.16637334617937 1.66299226972496 1.7694473863813 1.83881075591415 1.88635049771278 1.94891971998758 1.94782525327525 1.94212172499556 1.8843396536725 1.76389486154392 1.47824932979393 1.02863727423205 1.03149312952754 1.03656244524509 1.03894686472121 1.04516935402882 1.04980292588843 1.05467631472142 1.05655016461768 1.04783186030417 1.03153864395432 0.981149220292436 0.857867645767506 0.664538198152082 0.127410515089648 0 0 0 0 0 0 0 0 0 0 0 0 0 0 0 0 0 0 0 0 0 0 0 0 0 0 0 0 0 0 0 0 0 0 0 0.4479791296496 0.801732405467395 0.723533238182331 0.11283821772898 0 0 0 0 0.100584416446666 0.414560160692654 0.689886371473282 0.758778693479637 0.842125692179245 0.904626930302033 0.937142689316677 2.32812212771651 2.52894225304003 3.186862027846 3.41000189113612 2.82136799262945 2.21474755447 1.77662098072768 2.5934977075809 2.59864241004157 1.81590478658952 1.71954624980584 1.08370235835746 1.55895802118558 0.982577572973239 0.985929679755289 0.966405916416514 0.970700667239218 0.995229305402583 0.987336993372338 1.00087067077212 1.00090831621258 0.97469644827864 0.876306435106471 0.639577473190527 0.459288995246524 0.461873407557446 0.759024061764803 0.924266410032905 0.762764598444971 0.465761982461934 0.766672240456663 0.766698884003761 0.770651833983668 0.657944314205824 0.853218260824859 0.855406173060098 0.91125807337973 0.86192297952729 0.786532285883748 0.671464584444828 0.482218403418105 0.128851611165944 0.129018979093258 0 0 0 0 0 0 0 0 0 0 0 0 0 0 0 0 0 0 0 0 0 0 0 0 0 0 0 0 0 0 0 0 0.933277565618617 1.14260995011391 1.06571613519369 1.14277666308057 1.14173948700505 1.13749600498927 1.99615793392606 2.2332859922071 2.22739570912978 2.21056402777017 4.24241588962088 4.24782020203651 5.87011358982173 5.07193861947927 9.54118056824962 10.6408567471842 11.2321385367335 7.78538456769034 0 0 0 0 0 0 0.0721907525299434 0.0576241057738099 0 -9999 -9999 -9999 -9999 -9999 -9999 -9999 -9999 -9999 0.755389981610721 0.075449469619459 0 0 5.99169443127148 8.25650432971034 7.51064481096674 11.1266876678276 10.1139916246398 9.40053830402985 8.73037308436108 9.23605495004771 10.4607939987275 10.8091465145481 10.123907292972 9.88260519225947 10.8507760517157 10.9794463514241 9.56628512728597 9.649585568958 9.69798274395081 9.75718393998342 9.84734156215763 9.92403621196519 11.4616427299784 11.545152669796 11.6531322422386 11.6243530742167 11.1491284214906 11.2237824323858 11.0084150959869 10.0682130637568 10.7052222983313 11.8049831070153 11.1941092337331 11.8420817598122 12.1028872197518 9.14123264396293 6.2161608044575 6.20706656939876 -9999 -9999 -9999 -9999 -9999 -9999 -9999 -9999 -9999 -9999 -9999 -9999 -9999 -9999 -9999 -9999 -9999 -9999 -9999 -9999 -9999 -9999 -9999 -9999 -9999 -9999 -9999 -9999 -9999 -9999 -9999 -9999 -9999 -9999 -9999 -9999 -9999 -9999 -9999 -9999 -9999 -9999 -9999 -9999 -9999 -9999 -9999 -9999 -9999 -9999 -9999 -9999 -9999 -9999 -9999 -9999 -9999 -9999 -9999 -9999 -9999 -9999 -9999 -9999 -9999 -9999 -9999 -9999 -9999 -9999 -9999 -9999 -9999 -9999 -9999 -9999 -9999 -9999 -9999 -9999 -9999 -9999 -9999 -9999 -9999
-9999 -9999 -9999 -9999 -9999 -9999 -9999 -9999 -9999 -9999 -9999 -9999 -9999 -9999 -9999 -9999 -9999 -9999 -9999 -9999 -9999 -9999 -9999 -9999 -9999 -9999 -9999 -9999 -9999 -9999 -9999 -9999 -9999 -9999 -9999 -9999 -9999 -9999 -9999 -9999 -9999 -9999 -9999 -9999 -9999 -9999 -9999 -9999 -9999 -9999 3.23945821053995 2.14963842885616 0.913115363249298 0 0 0 0 0 0 0 0 0 0 0 0 0 0 0 0 0 0 0 0 0 0 0 0 0 0 0 0 0 0 0 0 0 0 0 0 0 0 0 0 0 0 0 0 0 0 0 0 0 0 0 0 0 0 0 0 0 0 0 0 0 0 0 0 0 0 0 0.456195105562468 0.880371824189576 1.60332093388046 1.83158676916299 1.75695343870207 1.40228998843119 0.471693199644867 0 0 0 1.36822638036776 1.96064162399596 2.04195614884954 0.859510728545421 0 0 0 0 0 0 0 0 0 0 0 0 0 0 0 0 0 0 0 0 0 0 0 0 0 0 0 0 0 0 0 0 0 0 0 0 0 0 0 0.685073987702785 0.939413984326176 0.802691190088497 0.683401070196979 0.488086673492001 0.488086673492001 0 0 0 0 0 0 0 0.482732165584317 0.865954621751289 0.8637138597208 0.865918963723544 0.480449501791244 0.786358677033528 0.956635151112177 1.00611389502526 1.02172156847921 1.03566769241594 1.04636544469453 1.05447656781785 1.06055985889892 1.05695391336252 1.05951003816346 1.06208215228137 1.06826497878683 1.07540276767003 1.07857796961887 1.08326440331509 1.08319790800402 1.08159956939747 1.07922527023634 1.07655110284381 1.07132141808191 1.06863241805951 1.17635770479971 1.49583284504439 1.17523257914128 1.05603202788214 1.05079109890562 1.0537721427944 1.05390595164003 1.05159726176625 1.05132968986435 1.04897157683521 1.04581609238553 1.04453498615365 1.16399137634545 1.16190008631003 1.48263636579417 1.76701915742514 1.83877455813002 1.92534694745246 1.94891971998758 1.94567197997061 1.89001655942459 1.65880829238092 1.15638060016488 1.03412822485507 1.03650811987947 1.04096363159343 1.04509837279318 1.0464450216492 1.05005989817079 1.05155698847436 1.04887217892479 1.03142143238312 0.950351905978636 0.778708446721762 0.474608632674066 0 0 0 0 0 0 0 0 0 0 0 0 0 0 0 0 0 0 0 0 0 0 0 0 0 0 0 0 0 0 0 0 0 0 0 0 0.449261706879065 1.34656915604189 1.67084951557969 1.737737140039 0.110643406783139 0 0 0 0 0 0 0 0.576719073317675 0.80102170002595 0.88241667457937 1.40530988119814 3.55130360915126 3.35884054076765 3.65721808292388 3.52847256573842 2.53372547695177 2.19013652412247 1.90302920364073 2.41764982720638 1.9338056476621 1.81780853121956 1.65568511361894 1.39417392287086 1.08636286227015 0.979546629347544 0.964304705434359 0.974361829879538 0.959565780080651 0.97277555851092 0.965923564925965 0.995061132210743 0.991532258299324 0.985705300405877 0.824195345376865 0.458036958629553 0.459345001210244 0.460648970995577 0.461990082932627 0.463282185526526 0.126481122206406 0.467068136950504 0.652843144354048 0.654550057086522 0.46941119891943 0.471808717224736 0.661322010507965 0.855373683925105 0.857537875694584 0.864052219396917 0.788522758409132 0.673170631819053 0.484591017286522 0.128950019907528 0.129018979093258 0 0 0 0 0 0 0 0 0 0 0 0 0 0 0 0 0 0 0 0 0 0 0 0 0 0 0 0 0 0 0 0 0 0.502120040204345 0 1.06857683876389 1.13401568111695 1.11661661645876 1.14246872968301 2.23912147380758 2.07575916942083 2.20055730030763 2.17335016015833 2.19358122583437 7.70808644351528 9.17614533675265 10.3925881434227 10.1921790520838 10.3938000638664 7.9272682398947 0 0 0 0 0 1.81750892496501 3.1442029904847 2.67728416601489 1.25656463739026 0 -9999 -9999 -9999 -9999 -9999 -9999 -9999 -9999 0 0 0 0 2.88942737768093 5.06370345009015 10.0149623189683 7.64915360752282 10.5249670723903 9.05302607381281 8.74691738420417 9.57525265506706 10.0183900170962 10.5673102745523 10.1803386342193 10.0106335590653 10.8387561744824 10.2340037550539 10.8761989792271 11.0869331425907 11.2104056249761 10.5383924935015 10.760440274575 11.4813205308436 11.4422041340114 11.0084728552648 10.2245251905707 9.44160810650726 7.49177607613337 10.4778808843668 11.4660325880834 11.5438904794153 10.4946707227911 8.69270636861408 12.5961677923106 11.9990725016882 8.16262226524481 6.22666971009909 -9999 -9999 -9999 -9999 -9999 -9999 -9999 -9999 -9999 -9999 -9999 -9999 -9999 -9999 -9999 -9999 -9999 -9999 -9999 -9999 -9999 -9999 -9999 -9999 -9999 -9999 -9999 -9999 -9999 -9999 -9999 -9999 -9999 -9999 -9999 -9999 -9999 -9999 -9999 -9999 -9999 -9999 -9999 -9999 -9999 -9999 -9999 -9999 -9999 -9999 -9999 -9999 -9999 -9999 -9999 -9999 -9999 -9999 -9999 -9999 -9999 -9999 -9999 -9999 -9999 -9999 -9999 -9999 -9999 -9999 -9999 -9999 -9999 -9999 -9999 -9999 -9999 -9999 -9999 -9999 -9999 -9999 -9999 -9999 -9999 -9999 -9999
-9999 -9999 -9999 -9999 -9999 -9999 -9999 -9999 -9999 -9999 -9999 -9999 -9999 -9999 -9999 -9999 -9999 -9999 -9999 -9999 -9999 -9999 -9999 -9999 -9999 -9999 -9999 -9999 -9999 -9999 -9999 -9999 -9999 -9999 -9999 -9999 -9999 -9999 -9999 -9999 -9999 -9999 -9999 -9999 -9999 -9999 -9999 -9999 -9999 -9999 -9999 2.14967188885057 1.02522374331558 0 0 0 0 0 0 0 0 0 0 0 0 0 0 0 0 0 0 0 0 0 0 0 0 0 0 0 0 0 0 0 0 0 0 0 0 0 0 0 0 0 0 0 0 0 0 0 0 0 0 0 0 0 0 0 0 0 0 0 0 0 0 0 0 0 0 0 0.124394019319136 0.82238838122045 1.42897518271853 1.74849026857932 1.61072084110134 0.959091828049599 0.128728412177843 0 0 0.64954592916931 1.89188662528645 2.0127568246484 1.07592551999072 0 0 0 0 0 0 0 0 0 0 0 0 0 0 0 0 0 0 0 0 0 0 0 0 0 0 0 0 0 0 0 0 0 0 0 0 0 0 0 0 0 0.129039699713485 0.489370453770971 0 0 0 0 0 0 0 0 0 0 0 0 0.130129455273645 0 0.480577124915508 0.917622805408269 0.954185589456086 0.985137264333333 0.982785118545915 1.02177949946712 1.03566769241594 1.04630382857832 1.04624226101001 1.04870501407492 1.05124478947406 1.0538617335863 1.06473334534834 1.07093010620878 1.07870996460309 1.08075936853329 1.08333106525534 1.08198447908466 1.07922527023634 1.07838112385358 1.07309882467162 1.06987544670845 1.0646733125026 1.06210324186473 1.05837521548455 1.05758492234202 1.0552277269658 1.05288688404125 1.05250445681857 1.05128150570949 1.04892014410286 1.04930470970641 1.04662889665161 1.04669754842226 1.0434918561821 1.04221466553162 1.16350179302042 1.65978692850371 1.76781625737092 1.88956268250322 1.95518145403232 1.93298907178811 1.84310642849354 1.65997079895987 1.1585051119547 1.03643638492708 1.03852095270393 1.04398106322561 1.04485583817044 1.04757786987721 1.04857193734106 1.0483652117535 1.03464852942886 0.976261307016819 0.8577975489789 0.474778870925272 0 0 0 0 0 0 0 0 0 0 0 0 0 0 0 0 0 0 0 0 0 0 0 0 0 0 0 0 0 0 0 0 0 0 0 0 0 0 0.726744515828063 1.91859005923146 1.68839826295813 0.949894312784037 0.503696688147531 0 0 0 0 0 0 0 0.569384728157085 0.85551909182798 2.97867539339404 3.46143122634629 3.34870744637242 2.76498307173895 2.4093788887689 2.59744141267884 2.3830437440751 2.22578689309869 1.81760017918827 1.78740124080165 1.54677504461145 1.07983977300889 0.967525257251162 0.973703103244614 0.962154905723596 0.964245334226153 0.968458670416015 0.944494281927886 0.928481082185248 0.95081234101606 0.979128371638133 0.989337678807912 0.936890766068795 0.636274706687497 0.45675398726089 0.458089126267529 0.124059306423928 0.461970253670953 0.125817297474062 0.126395714464821 0.467068136950504 0.764701567185478 0.468213221922146 0.12722798066246 0.47305376064813 0.661323143806977 0.855340597839873 0.913469679163087 0.864020979472369 0.788507349317178 0.674890799798726 0.484661494276775 0 0 0 0 0 0 0 0 0 0 0 0 0 0 0 0 0 0 0 0 0 0 0 0 0 0 0 0 0 0 0 0 0 0 0 0 1.0881451723759 1.03476184063567 1.08505235398318 1.11655869252346 1.12807923868977 2.23353164285399 4.42099177788739 4.588842781848 5.24515802399834 6.96643016666414 10.078189763324 10.7162108556898 10.3648856513901 9.09194926375918 9.17871871313613 11.1033897046386 2.01795453452635 0 0 0 0 0 3.34953129737255 3.45012400123148 3.28065991259142 0 0 -9999 -9999 -9999 -9999 -9999 -9999 -9999 -9999 0 0 0 3.74002927270941 4.37744963261745 4.91503824136539 4.85389915215587 9.94922443136871 8.41141581797273 9.25305226560172 8.72595910584195 10.5136066463987 10.6646528961547 10.2049150602775 9.961600238316 10.5774368480063 9.73817789126794 10.332928993653 10.5286045678452 10.0257816128756 10.5299921296156 10.4442052906564 10.9878907342223 11.5014603789276 11.5342513915448 10.7462116112331 9.93146118671743 7.74539833845647 7.82512665726836 8.20662234898752 7.69581554871442 8.47077523685782 9.58515931231865 8.07188249727619 8.19088424738637 6.82329951999888 6.2539062691949 -9999 -9999 -9999 -9999 -9999 -9999 -9999 -9999 -9999 -9999 -9999 -9999 -9999 -9999 -9999 -9999 -9999 -9999 -9999 -9999 -9999 -9999 -9999 -9999 -9999 -9999 -9999 -9999 -9999 -9999 -9999 -9999 -9999 -9999 -9999 -9999 -9999 -9999 -9999 -9999 -9999 -9999 -9999 -9999 -9999 -9999 -9999 -9999 -9999 -9999 -9999 -9999 -9999 -9999 -9999 -9999 -9999 -9999 -9999 -9999 -9999 -9999 -9999 -9999 -9999 -9999 -9999 -9999 -9999 -9999 -9999 -9999 -9999 -9999 -9999 -9999 -9999 -9999 -9999 -9999 -9999 -9999 -9999 -9999 -9999 -9999 -9999
-9999 -9999 -9999 -9999 -9999 -9999 -9999 -9999 -9999 -9999 -9999 -9999 -9999 -9999 -9999 -9999 -9999 -9999 -9999 -9999 -9999 -9999 -9999 -9999 -9999 -9999 -9999 -9999 -9999 -9999 -9999 -9999 -9999 -9999 -9999 -9999 -9999 -9999 -9999 -9999 -9999 -9999 -9999 -9999 -9999 -9999 -9999 -9999 -9999 -9999 -9999 1.92341146109295 1.54961140143266 0.464901324467527 0 0 0 0 0 0 0 0 0 0 0 0 0 0 0 0 0 0 0 0 0 0 0 0 0 0 0 0 0 0 0 0 0 0 0 0 0 0 0 0 0 0 0 0 0 0 0 0 0 0 0 0 0 0 0 0 0 0 0 0 0 0 0 0 0 0 0 0.452474956740321 0.826538410146961 1.06392849619744 0.884909687495815 0.646560137444954 0 0 0.124056002031916 1.71609691737442 1.88731518600405 0.772611923752478 0 0 0 0 0 0 0 0 0 0 0 0 0 0 0 0 0 0 0 0 0 0 0 0 0 0 0 0 0 0 0 0 0 0 0 0 0 0 0 0 0 0 0 0 0 0 0 0 0 0 0 0 0 0 0 0 0 0 0.130205612042451 0.668082713186787 0.859403843344051 0.913258501271157 0.980341720465365 1.00130540494578 1.01926075162264 1.01926075162264 1.00611389502526 1.00856689383244 1.01103403035111 1.01357092361502 1.04571133241899 1.0683290757048 1.07609298580342 1.08082632992262 1.08193599137419 1.08075936853329 1.07897589527474 1.07341960498162 1.06454477090931 1.05925925936186 1.06017800725193 1.05505832428628 1.05745657270651 1.05000151359679 1.04519516296014 1.04732107557983 1.04494993071468 1.04818755883937 1.0458281724635 1.04789956424838 1.04664145439227 1.0470280330563 1.046766369714 1.04356131024014 1.04221466553162 1.16306666778288 1.65975890531026 1.84462493829527 1.84709838434447 1.77447587637454 1.76990323353906 1.48290173489153 1.03394125287397 1.03602212578133 1.04019115944969 1.04153213987262 1.04511093475765 1.0447867635413 1.04655810902454 1.03781986973266 1.01019245012866 0.90709610268625 0.661198205641284 0 0 0 0 0 0 0 0 0 0 0 0 0 0 0 0 0 0 0 0 0 0 0 0 0 0 0 0 0 0 0 0 0 0 0 0 0 0 0.0732891034693366 0.952515576905718 1.05768807871162 1.75288602839207 1.23255988049255 0.947575035060731 0.0800373395745515 0 0 0 0 0 0 0.086616818469958 0.787028527033457 2.31288923822602 3.56227168437986 3.08653409994216 2.36516253172154 1.32757608867588 1.86361451095054 1.75986413522662 1.79394833198508 1.63343101297538 0.961042810522383 0.965044213496078 0.965424791997668 0.963952440836486 0.957946599284941 0.962095626569322 0.955229081939637 0.942336202125522 0.96157767022814 0.901132952789712 0.903159951422938 0.932611008599931 0.955006555026361 0.872041288576319 0.455496331667107 0.122729773998742 0.459393414294971 0.459414956396307 0.461970253670953 0.12572472352665 0.125817297474062 0.464515314680671 0.465738760752931 0.46818434618052 0.469378153647673 0.657942763240311 0.776550502333638 0.911133588143358 0.915733500072283 0.786500410190058 0.671487956580132 0.674890799798726 0.484728262791766 0.129057557936475 0 0 0 0 0 0 0 0 0 0 0 0 0 0 0 0 0 0 0 0 0 0 0 0 0 0 0 0 0 0 0 0 0 0 1.0626560083794 1.13081046710728 1.99694092011647 0.714205442580985 1.03177573266875 1.64658596947669 2.21814465968773 5.45078961781285 9.27884092425199 10.0275996864682 10.0687660568048 9.03532312904664 10.2702370010843 10.4219117754682 10.7381067685517 9.32360366993337 10.1973746733946 3.36157196853574 0 0 0 0 0 2.16724537805143 5.00210521274316 3.50175646483747 1.25464959138843 0 -9999 -9999 -9999 -9999 -9999 -9999 2.50056698691963 -9999 0 0 0 1.85085292824935 3.2096864987501 4.31566428314199 10.9984804721947 9.71765460213025 8.93051338522867 9.61847125756483 10.2794977467063 10.6040070262438 9.89939083537294 10.6459256880112 9.84252083593914 9.73314794262353 9.20919901113583 9.42392544605904 9.35491660983486 10.3711266676009 10.9828613995314 10.7832839707865 7.19788506585233 7.62829457477943 11.0400078720326 10.3525901980655 11.2737054293454 7.61235869959659 5.94779660582468 5.96179252465519 6.01905343020863 7.16533462216578 7.19887532451686 7.39993103576737 6.18265340582973 6.22606850433441 -9999 -9999 -9999 -9999 -9999 -9999 -9999 -9999 -9999 -9999 -9999 -9999 -9999 -9999 -9999 -9999 -9999 -9999 -9999 -9999 -9999 -9999 -9999 -9999 -9999 -9999 -9999 -9999 -9999 -9999 -9999 -9999 -9999 -9999 -9999 -9999 -9999 -9999 -9999 -9999 -9999 -9999 -9999 -9999 -9999 -9999 -9999 -9999 -9999 -9999 -9999 -9999 -9999 -9999 -9999 -9999 -9999 -9999 -9999 -9999 -9999 -9999 -9999 -9999 -9999 -9999 -9999 -9999 -9999 -9999 -9999 -9999 -9999 -9999 -9999 -9999 -9999 -9999 -9999 -9999 -9999 -9999 -9999 -9999 -9999 -9999 -9999 -9999
-9999 -9999 -9999 -9999 -9999 -9999 -9999 -9999 -9999 -9999 -9999 -9999 -9999 -9999 -9999 -9999 -9999 -9999 -9999 -9999 -9999 -9999 -9999 -9999 -9999 -9999 -9999 -9999 -9999 -9999 -9999 -9999 -9999 -9999 -9999 -9999 -9999 -9999 -9999 -9999 -9999 -9999 -9999 -9999 -9999 -9999 -9999 -9999 -9999 -9999 -9999 -9999 1.92203659365473 0.915880009756061 0 0 0 0 0 0 0 0 0 0 0 0 0 0 0 0 0 0 0 0 0 0 0 0 0 0 0 0 0 0 0 0 0 0 0 0 0 0 0 0 0 0 0 0 0 0 0 0 0 0 0 0 0 0 0 0 0 0 0 0 0 0 0 0 0 0 0 0 0 0 0 0 0 0 0.644545707621732 1.81097819378949 1.74326612091731 0.127871249679194 0 0 0 0 0 0 0 0 0 0 0 0 0 0 0 0 0 0 0 0 0 0 0 0 0 0 0 0 0 0 0 0 0 0 0 0 0 0 0 0 0 0 0 0 0 0 0 0 0 0 0 0 0 0 0 0 0 0 0 0.12963139518261 0.782374050538236 0.951942985870467 0.977963806931348 0.998949628004813 0.998949628004813 1.00130540494578 0.980289326170718 0.9542828643205 0.956635151112177 0.987502650467547 1.04310256497179 1.05957297901571 1.07294659620849 1.07415918774857 1.07949333753942 1.08419420095776 1.07265925624265 1.06727490147151 1.05380021230656 1.04858221839562 1.04599670642497 1.04644901035101 1.04938859653315 1.04150752582114 1.0391836728442 1.03681266199009 1.03451905124653 1.0406407454714 1.04272351091382 1.04596004015619 1.04562062211027 1.04568763005599 1.04684452118865 1.04716476497959 1.04443923916511 1.04356131024014 1.48636731194002 1.48652770391296 1.48883276140148 1.66184536978593 1.48032672881637 1.15632352919424 1.03360923251291 1.0353435176021 1.03667867051724 1.03989917817496 1.04022164817637 1.04233474855815 1.0440811377464 1.03527509391947 0.992344312621032 0.90709610268625 0.472381653558141 0 0 0 0 0 0 0 0 0 0 0 0 0 0 0 0 0 0 0 0 0 0 0 0 0 0 0 0 0 0 0 0 0 0 0 0 0 0 0 0.865634381387282 1.01667190791195 1.15429667069787 1.12989617355946 0.950120848379896 0.0796874391832925 0 0 0 0 0 0 0.0821536866365405 1.56536494984789 4.44393107568221 4.54146795724995 0.910287840596265 0.884563488907025 0.904960196773368 1.50113352857103 1.61600576009897 1.35858143957839 1.52989909815335 1.06345884358146 0.949713143489403 0.925894655426739 0.929888014509476 0.948920419206454 0.970045241180744 0.9401889383197 0.968340222629452 0.970345401619477 0.901083813232224 0.738701809645572 0.814286220296583 0.86990076151016 0.634627812216114 0.122145349757346 0.122249923552653 0.639536202627425 0.753326368549074 0.12415574207504 0.125121724937241 0.463244172219119 0.464515314680671 0.649505503100055 0.652878546263226 0.654572912063168 0.772656562740882 0.774621235045766 0.911175477736814 0.859710808525902 0.786516889505604 0.790519676985842 0.674901517544564 0.48479148664064 0.129057557936475 0 0 0 0 0 0 0 0 0 0 0 0 0 0 0 0 0 0 0 0 0 0 0 0 0 0 0 0 0 0 0 0 0 0.928307563049915 2.22096824769924 2.69436143926726 2.13810265688015 0.712718809148325 1.02894826727099 1.63439548282314 2.15124145810723 2.15634786189335 2.98670825649352 6.25787849867597 5.84446736241991 4.34552476531048 4.75453817561041 6.63548516586825 11.0236625193661 10.1608243974538 8.76631360119169 3.21514754241207 0 0 0 0 0 0 4.98939310350202 3.99781978054218 2.00039859542172 0.00823162430221105 0 0 -9999 -9999 -9999 -9999 0.5052022186699 -9999 0 0 0 0.60949773283433 4.22594158056709 7.66466539082509 11.1214221573576 10.8127915642274 7.97662996816337 7.53962565593886 10.8465529727036 10.7732640481865 8.32663932029394 10.0874248454251 10.0902310111797 10.4433520948448 9.96614050562742 9.42524217320925 8.50876186926449 7.11944481631266 7.42963224500556 7.2635647733906 7.52386152245677 7.36387960387326 7.44281747648903 7.78282580449232 7.62577308658318 5.99940200210254 6.07874852938472 6.10514199321033 -9999 6.11864102552467 6.16987447974923 -9999 -9999 -9999 -9999 -9999 -9999 -9999 -9999 -9999 -9999 -9999 -9999 -9999 -9999 -9999 -9999 -9999 -9999 -9999 -9999 -9999 -9999 -9999 -9999 -9999 -9999 -9999 -9999 -9999 -9999 -9999 -9999 -9999 -9999 -9999 -9999 -9999 -9999 -9999 -9999 -9999 -9999 -9999 -9999 -9999 -9999 -9999 -9999 -9999 -9999 -9999 -9999 -9999 -9999 -9999 -9999 -9999 -9999 -9999 -9999 -9999 -9999 -9999 -9999 -9999 -9999 -9999 -9999 -9999 -9999 -9999 -9999 -9999 -9999 -9999 -9999 -9999 -9999 -9999 -9999 -9999 -9999 -9999 -9999 -9999 -9999 -9999 -9999 -9999 -9999 -9999
-9999 -9999 -9999 -9999 -9999 -9999 -9999 -9999 -9999 -9999 -9999 -9999 -9999 -9999 -9999 -9999 -9999 -9999 -9999 -9999 -9999 -9999 -9999 -9999 -9999 -9999 -9999 -9999 -9999 -9999 -9999 -9999 -9999 -9999 -9999 -9999 -9999 -9999 -9999 -9999 -9999 -9999 -9999 -9999 -9999 -9999 -9999 -9999 -9999 -9999 -9999 -9999 2.15021935268456 1.10418779799674 0.746377498947241 0 0 0 0 0 0 0 0 0 0 0 0 0 0 0 0 0 0 0 0 0 0 0 0 0 0 0 0 0 0 0 0 0 0 0 0 0 0 0 0 0 0 0 0 0 0 0 0 0 0 0 0 0 0 0 0 0 0 0 0 0 0 0 0 0 0 0 0 0 0 0 0 0 0.125084171058797 1.73697233172065 0.901931385791748 0 0 0 0 0 0 0 0 0 0 0 0 0 0 0 0 0 0 0 0 0 0 0 0 0 0 0 0 0 0 0 0 0 0 0 0 0 0 0 0 0 0 0 0 0 0 0 0 0 0 0 0 0 0 0 0 0 0 0 0 0 0.780403432438684 0.949615451761215 1.01438220819666 1.03391045039483 1.03384891041762 1.02568405537497 1.02197675676168 1.47285726302797 0.913215297319914 0.954234311120484 1.0379909909197 1.06055985889892 1.06782206936846 1.06944232428228 1.07736780410084 1.07915507225449 1.02630541400522 1.06208215228137 1.04050919839692 1.03793112258279 1.01902897151419 1.03592996963301 1.03905931607983 1.03104722839205 1.02060032661447 1.02881115463632 1.02646738889 1.03217755145491 1.0382907484609 1.03601954373574 1.04051291997682 1.04368214447035 1.04374846701209 1.04684452118865 1.04444609843085 1.04205800239754 1.04212711846801 1.04212711846801 1.15948255550688 1.15947280193653 1.15713192023475 1.03287138704134 1.03287138704134 1.03420402558403 1.03507075323871 1.03507075323871 1.03779894793984 1.03989739584544 1.04161893439546 1.03287078814467 0.992344312621032 0.849300901376499 0.126433122309915 0 0 0 0 0 0 0 0 0 0 0 0 0 0 0 0 0 0 0 0 0 0 0 0 0 0 0 0 0 0 0 0 0 0 0 0 0 0 0 0.957478019872807 1.01943503291885 1.11919935743147 1.11608735279022 1.01667190791195 0.503544226776638 0.0823663248962692 0.0851726493562355 0.0878535979203889 0.720015782979203 0.715736752023945 0.84340518347398 0.839296148570245 1.64400885031626 4.03060891023293 4.44282454879588 0.871307741509099 0.880651921901432 0.757359787104447 0.814102075107069 0.884198489959964 0.922707377108822 1.53237666912154 0.951557390944904 0.921718849100999 0.905727328863989 0.846125605391689 0.850009318233116 0.890807854175106 0.919981064132394 0.959277925566775 0.924077777327954 0.738675282484188 0.62812306573116 0.740492357682113 0.816235530007534 0.632984048346193 0 0.455544843729808 0.456851088699512 0.639525068669504 0.124059306423928 0.125121724937241 0.461990082932627 0.64782632918344 0.649514846986933 0.651202885499335 0.768745542923322 0.770719894515049 0.774641501951229 0.853283815375694 0.859742026119566 0.786516889505604 0.790504255427901 0.674910438644342 0.486025331722456 0.129312615840454 0 0 0 0 0 0 0 0 0 0 0 0 0 0 0 0 0 0 0 0 0 0 0 0 0 0 0 0 0 0 0 0 0 0 1.6360183315536 3.69623853391281 3.1571636918032 1.05955603406725 1.07891002042303 2.22364794819279 2.23670416135961 2.20449825242311 2.12410453682354 2.06365685196132 2.19524683745221 3.44364562561395 4.81283125361895 11.0451797534246 11.213081563322 11.2165323806937 10.3977514471943 0.961485907830339 0 0 0 0 0 0 0.827955968524285 3.49695996702881 3.48366308808518 3.54980922185783 3.28788579097555 2.00437492817247 0.761664131024617 -9999 -9999 -9999 1.6660766389971 -9999 -9999 0 0 3.2537562784494 4.47115569461056 4.95396417166143 7.8165014587635 7.74213966197687 7.59902431378947 6.49281376515917 7.33173538107038 9.13592200500364 7.59320732041912 10.8659838204358 9.33301576986535 8.2894243527208 6.88997579347693 6.96380545398497 7.07782010242366 7.22726741976319 7.4211256470818 6.57019652672566 6.68620373207166 7.66032628653429 7.61911909258613 6.62318693464867 6.02232290750738 6.0778896220361 -9999 -9999 -9999 -9999 -9999 -9999 -9999 -9999 -9999 -9999 -9999 -9999 -9999 -9999 -9999 -9999 -9999 -9999 -9999 -9999 -9999 -9999 -9999 -9999 -9999 -9999 -9999 -9999 -9999 -9999 -9999 -9999 -9999 -9999 -9999 -9999 -9999 -9999 -9999 -9999 -9999 -9999 -9999 -9999 -9999 -9999 -9999 -9999 -9999 -9999 -9999 -9999 -9999 -9999 -9999 -9999 -9999 -9999 -9999 -9999 -9999 -9999 -9999 -9999 -9999 -9999 -9999 -9999 -9999 -9999 -9999 -9999 -9999 -9999 -9999 -9999 -9999 -9999 -9999 -9999 -9999 -9999 -9999 -9999 -9999 -9999 -9999 -9999 -9999 -9999 -9999 -9999 -9999 -9999 -9999 -9999
-9999 -9999 -9999 -9999 -9999 -9999 -9999 -9999 -9999 -9999 -9999 -9999 -9999 -9999 -9999 -9999 -9999 -9999 -9999 -9999 -9999 -9999 -9999 -9999 -9999 -9999 -9999 -9999 -9999 -9999 -9999 -9999 -9999 -9999 -9999 -9999 -9999 -9999 -9999 -9999 -9999 -9999 -9999 -9999 -9999 -9999 -9999 -9999 -9999 -9999 -9999 -9999 2.7845325769896 1.20479870649226 1.10418779799674 0 0 0 0 0 0 0 0 0 0 0 0 0 0 0 0 0 0 0 0 0 0 0 0 0 0 0 0 0 0 0 0 0 0 0 0 0 0 0 0 0 0 0 0 0 0 0 0 0 0 0 0 0 0 0 0 0 0 0 0 0 0 0 0 0 0 0 0 0 0 0 0 0 0 0.970279258450045 0 0 0 0 0 0 0 0 0 0 0 0 0 0 0 0 0 0 0 0 0 0 0 0 0 0 0 0 0 0 0 0 0 0 0 0 0 0 0 0 0 0 0 0 0 0 0 0 0 0 0 0 0 0 0 0 0 0 0 0 0 0 0.661314416506477 0.906576633278037 0.994223624239281 1.02918006578717 1.03464457235484 1.77278048754837 2.00474660020716 2.05436939839138 1.84287252657506 1.7229327251331 1.53369706380896 1.05543929332994 1.06019110368944 1.06431135653327 1.06809056126337 1.06239753600975 1.04583129197985 1.03811084244201 1.03554780495073 1.01669844876725 1.01420839167332 1.01173252579466 1.02060032661447 1.00450459511467 1.01825919474151 1.02640606530358 1.0240765520038 1.02978770257352 1.0358913894724 1.03601954373574 1.03608374757377 1.04057824071622 1.04374846701209 1.04374846701209 1.04342421889273 1.04213035423163 1.04008418580595 1.03976056071479 1.03640001734432 1.03640001734432 1.03406501096769 1.03493271243151 1.03260910248238 1.03260910248238 1.03292816329143 1.03299656051644 1.03499809130383 1.03740651469341 1.03880716491329 1.03646998164973 0.989933561313982 0.770886848858921 0 0 0 0 0 0 0 0 0 0 0 0 0 0 0 0 0 0 0 0 0 0 0 0 0 0 0 0 0 0 0 0 0 0 0 0 0 0 0 0.731729608285406 1.06664609481002 1.02219976360795 1.02488081073023 1.09879920230693 0.957443110927682 0.728054168015971 0.725469637345574 0.857671982178651 0.851598388112665 0.849551534728666 0.995280464852324 1.06292035701368 1.0958450133796 1.66084759869028 3.03298672840325 4.4212566377278 0.823917209206576 0.676939888995671 0.685171765277213 0.764341932972943 0.769800760646081 0.825258871266584 0.911751784124524 0.782361477533918 0.713938548544202 0.878763316514523 0.846036576223736 0.726124516077074 0.620070762126026 0.443909124523 0.443909124523 0.735035118223503 0.447786537305094 0.118462789487609 0.62972753738164 0.119775787471296 0.121039286607737 0 0 0 0.12350454922401 0.12459853313741 0.12459853313741 0.646160949068361 0.760918776172304 0.762847706672098 0.76675039464866 0.768745542923322 0.846839464917774 0.851138327135491 0.853315663356047 0.857600952033181 0.8618924496507 0.868399764620139 0.794500567404891 0.486081910473265 0.12948877839288 0 0 0 0 0 0 0 0 0 0 0 0 0 0 0 0 0 0 0 0 0 0 0 0 0 0 0 0 0 0 0 0 0 0 1.08213837075949 3.23034310393659 7.18084732904718 2.21838964171412 2.11862784026954 2.22267147118411 2.21953661842921 2.07587708141221 8.1903152381204 2.13223278431605 2.15118813458341 2.08522302564043 10.388339059642 11.0013154746541 10.5582067738443 10.2687904905886 11.3816157167932 1.86918988751038 0 0 0 0 0 0 0 0 3.54840764763279 5.68106733284542 5.73273086868351 3.63507090112677 2.50961131955972 1.40634706674493 -9999 -9999 1.67226594491025 -9999 -9999 0 0 3.3861933086167 4.43453912579367 5.03857320323932 7.31004095542129 5.12134821488184 5.12890034115108 5.18753419196852 5.81831650773358 5.23508858559536 5.30381735158852 6.71381725716211 6.77841447786271 6.25696587912997 7.04353632260246 9.70402559295554 8.5583876039458 7.22962396926228 6.6576024634037 5.92746365453216 6.00003794614541 5.99332789647961 6.02518892982046 6.06239028491861 6.07644707343226 -9999 -9999 -9999 -9999 -9999 -9999 -9999 -9999 -9999 -9999 -9999 -9999 -9999 -9999 -9999 -9999 -9999 -9999 -9999 -9999 -9999 -9999 -9999 -9999 -9999 -9999 -9999 -9999 -9999 -9999 -9999 -9999 -9999 -9999 -9999 -9999 -9999 -9999 -9999 -9999 -9999 -9999 -9999 -9999 -9999 -9999 -9999 -9999 -9999 -9999 -9999 -9999 -9999 -9999 -9999 -9999 -9999 -9999 -9999 -9999 -9999 -9999 -9999 -9999 -9999 -9999 -9999 -9999 -9999 -9999 -9999 -9999 -9999 -9999 -9999 -9999 -9999 -9999 -9999 -9999 -9999 -9999 -9999 -9999 -9999 -9999 -9999 -9999 -9999 -9999 -9999 -9999 -9999 -9999 -9999 -9999 -9999
-9999 -9999 -9999 -9999 -9999 -9999 -9999 -9999 -9999 -9999 -9999 -9999 -9999 -9999 -9999 -9999 -9999 -9999 -9999 -9999 -9999 -9999 -9999 -9999 -9999 -9999 -9999 -9999 -9999 -9999 -9999 -9999 -9999 -9999 -9999 -9999 -9999 -9999 -9999 -9999 -9999 -9999 -9999 -9999 -9999 -9999 -9999 -9999 -9999 -9999 -9999 -9999 4.77443605862643 3.84852943688789 1.23071147893734 0.745771608419638 0 0 0 0 0 0 0 0 0 0 0 0 0 0 0 0 0 0 0 0 0 0 0 0 0 0 0 0 0 0.49085163601224 0 0 0 0 0 0 0 0 0 0 0 0 0 0 0 0 0 0 0 0 0 0 0 0 0 0 0 0 0 0 0 0 0 0 0 0 0 0 0 0 0 0 0 0 0 0 0 0 0 0 0 0 0 0 0 0 0 0 0 0 0 0 0 0 0 0 0 0 0 0 0 0 0 0 0 0 0 0 0 0 0 0 0 0 0 0 0 0 0 0 0 0 0 0 0 0 0 0 0 0 0 0 0 0 0 0 0.659618572946004 0.970803588310537 1.01843867949756 1.02432248864367 1.77373863700858 2.14697995783114 2.22490007437382 2.21923509476311 2.1458174288617 2.10459855516489 2.09430072638926 1.54302967348629 1.05019408965907 1.05180066145037 1.0519371134944 1.0558840229334 1.05070181969826 1.03642078163803 1.01438220819666 1.01190631666406 0.991631583825267 1.00828432887113 1.48272122208276 1.47933436189751 1.4947960077753 1.49126358766888 1.02473803451577 1.01939845301859 1.02747485813103 1.02753772966964 1.0336987864996 1.03376305207357 1.03825222642929 1.03825222642929 1.03897195380355 1.0386052904524 1.03733860108243 1.03727080567498 1.0328599078255 1.03254031680384 1.03054827489654 1.03016203446407 1.03054827489654 1.03054827489654 1.03054827489654 1.0328599078255 1.0326038290529 1.03391081595019 1.03673819356262 1.03402054899698 0.987589825600022 0.770886848858921 0 0 0 0 0 0 0 0 0 0 0 0 0 0 0 0 0 0 0 0 0 0 0 0 0 0 0 0 0 0 0 0 0 0 0 0 0 0 0 0.502753918665133 1.10198692882459 1.10193445841167 1.024923296643 0.959865628996646 1.06362165238596 0.95258840753537 0.503404478566604 0.503309353139837 0.853638586295779 1.03785616251113 1.14103901239807 1.13961938926276 1.64184030488664 2.60633579974048 4.50571123592827 6.85523856278924 2.28953034505536 0.793854660590921 0.578233406495477 0.691683727393217 0.418343055328219 0.42340308227942 0.427218401776891 0.429790368021066 0.109124797258411 0.719036124756639 0.612109083171183 0.438783141726537 0.440075716766978 0 0 0 0 0 0 0 0.120611111086167 0 0 0 0 0.12459853313741 0.12459853313741 0.758996363055936 0.836217732173297 0.840397629063804 0.842537303478478 0.844684639336532 0.902191065516133 0.904525223897833 0.90678586890475 0.911298726956654 0.918090285326115 0.868368503038905 0.792473469833749 0.484961399512765 0.12982009848136 0 0 0 0 0 0 0 0 0 0 0 0 0 0 0 0 0 0 0 0 0 0 0 0 0 0 0 0 0 0 0 0 0 0 2.25335589260669 7.32188319848351 10.1318296279216 2.97416739454209 2.22309676874718 2.14081395511711 3.04723783415283 9.00550196687336 9.84904887980224 3.43367232446399 2.11479995965538 2.18395696684158 2.2224601698867 9.06269392194534 11.4321508634077 10.4594563260392 8.61605406473538 2.01119832654678 0 0 0 0 0 0 0 0 2.4542252646532 5.73476297997449 6.07219251493566 3.69966716170165 3.50606957474595 2.35678593898689 2.41445872566858 -9999 -9999 -9999 -9999 0 0.988895295191094 3.44102520209172 4.43002388628087 5.25773431928786 7.88561744154246 5.20785550807686 5.41335780681561 5.42593966927291 5.48177404372763 5.41561999436792 5.77780472131947 5.62054433566366 5.68671741714334 5.80715537180086 5.75855357996661 6.58234957736658 5.95380438117042 6.02842964697942 6.05447405043809 6.05788264515697 6.07657446624093 6.08558103143937 -9999 -9999 -9999 -9999 -9999 -9999 -9999 -9999 -9999 -9999 -9999 -9999 -9999 -9999 -9999 -9999 -9999 -9999 -9999 -9999 -9999 -9999 -9999 -9999 -9999 -9999 -9999 -9999 -9999 -9999 -9999 -9999 -9999 -9999 -9999 -9999 -9999 -9999 -9999 -9999 -9999 -9999 -9999 -9999 -9999 -9999 -9999 -9999 -9999 -9999 -9999 -9999 -9999 -9999 -9999 -9999 -9999 -9999 -9999 -9999 -9999 -9999 -9999 -9999 -9999 -9999 -9999 -9999 -9999 -9999 -9999 -9999 -9999 -9999 -9999 -9999 -9999 -9999 -9999 -9999 -9999 -9999 -9999 -9999 -9999 -9999 -9999 -9999 -9999 -9999 -9999 -9999 -9999 -9999 -9999 -9999 -9999 -9999 -9999 -9999
-9999 -9999 -9999 -9999 -9999 -9999 -9999 -9999 -9999 -9999 -9999 -9999 -9999 -9999 -9999 -9999 -9999 -9999 -9999 -9999 -9999 -9999 -9999 -9999 -9999 -9999 -9999 -9999 -9999 -9999 -9999 -9999 -9999 -9999 -9999 -9999 -9999 -9999 -9999 -9999 -9999 -9999 -9999 -9999 -9999 -9999 -9999 -9999 -9999 -9999 -9999 -9999 6.38337778245183 4.44964166895908 3.41060280889716 1.15230617738985 0.913125242027459 0 0 0 0 0 0 0 0 0 0 0 0 0 0 0 0 0 0 0 0 0 0 0 0 0 0 0 0 0 0 0 0 0 0 0 0 0 0 0 0 0 0 0 0 0 0 0 0 0 0 0 0 0 0 0 0 0 0 0 0 0 0 0 0 0 0 0 0 0 0 0 0 0 0 0 0 0 0 0 0 0 0 0 0 0 0 0 0 0 0 0 0 0 0 0 0 0 0 0 0 0 0 0 0 0 0 0 0 0 0 0 0 0 0 0 0 0 0 0 0 0 0 0 0 0 0 0 0 0 0 0 0 0 0 0 1.26298918294808 1.68318899381664 2.00883057476599 1.911450062164 2.13152712417818 2.25550045781699 2.27093026048982 2.24243789060796 2.24527147290118 2.21004986235746 2.16856783411884 1.9305798151726 1.03672521307206 1.0301365792078 1.02624696855391 1.03486392084944 1.04122040295522 1.03236618773324 1.01611176980866 1.00479413114053 0.986986557755899 1.4550493697623 1.85438156120721 1.95233111580822 2.04292869508968 1.99058299851851 1.90166074289569 1.75105847925807 1.01652189155093 1.02282845695854 1.02289138401596 1.02301739030099 1.02542815807142 1.03145665282982 1.03351248559293 1.0341866684641 1.03384372936184 1.03253617546262 1.03015604676933 1.02785710509162 1.0281143337033 1.0281143337033 1.02778974607873 1.02778974607873 1.02900458993088 1.03131699648998 1.03138370972767 1.0341866684641 1.03357792621562 1.02231521047235 0.966732345387056 0.656205726661798 0 0 0 0 0 0 0 0 0 0 0 0 0 0 0 0 0 0 0 0 0 0 0 0 0 0 0 0 0 0 0 0 0 0 0 0 0 0 0 0.502434451024703 0.95996729259054 0.95993394349605 1.024923296643 1.09879920230693 1.14565820782313 1.01399898609645 0.0822351895780047 0.0877328946988856 0.997963951440674 1.1318189720038 1.86647225647981 2.13038372765683 2.28872029367554 3.50532587079729 6.33582641309407 7.28772125685754 5.0005671599079 0.828937360988926 0.57664523817437 0 0 0 0 0 0 0 0 0 0 0 0 0 0 0 0 0 0 0 0 0 0 0 0.123693683170174 0.832034921470138 0.888729440538258 0.838303244545849 0.89541483644769 0.897677970762202 0.899993371502624 0.942898243878663 0.975807084364984 0.980549852874395 0.918049600948849 0.868336580155502 0.794464470436783 0.486233548804271 0 0 0 0 0 0 0 0 0 0 0 0 0 0 0 0 0 0 0 0 0 0 0 0 0 0 0 0 0 0 0.102752767989 0 0 0 0 0.984565379795636 2.22764447710553 6.65087150740948 3.16810720932191 4.14899422015495 10.1545334081049 7.64618119014294 5.11486783340421 4.91713155108901 7.80375333210132 1.08277999140849 2.16710483447551 2.54829585586692 11.2569437312727 11.1966114679369 11.168749224188 5.03351459226058 1.85894601965811 0 0 0 0 0 0 0 0 0.0199019561359754 5.67266742853236 5.75907912894959 3.71620210928317 3.70501434405152 3.44097811640187 3.30474961282693 3.50634415860572 -9999 -9999 -9999 1.23230074223157 2.81283550068577 3.65543332638402 4.59599868470407 5.36841005903657 7.7532096894599 6.7151203286874 5.94495930470357 5.4907149980234 4.57825945373516 5.47588859484118 5.5292316262322 5.74307563810447 5.97334894245209 5.97092124257537 -9999 -9999 -9999 -9999 -9999 -9999 -9999 -9999 -9999 -9999 -9999 -9999 -9999 -9999 -9999 -9999 -9999 -9999 -9999 -9999 -9999 -9999 -9999 -9999 -9999 -9999 -9999 -9999 -9999 -9999 -9999 -9999 -9999 -9999 -9999 -9999 -9999 -9999 -9999 -9999 -9999 -9999 -9999 -9999 -9999 -9999 -9999 -9999 -9999 -9999 -9999 -9999 -9999 -9999 -9999 -9999 -9999 -9999 -9999 -9999 -9999 -9999 -9999 -9999 -9999 -9999 -9999 -9999 -9999 -9999 -9999 -9999 -9999 -9999 -9999 -9999 -9999 -9999 -9999 -9999 -9999 -9999 -9999 -9999 -9999 -9999 -9999 -9999 -9999 -9999 -9999 -9999 -9999 -9999 -9999 -9999 -9999 -9999 -9999 -9999 -9999 -9999 -9999 -9999 -9999 -9999 -9999 -9999
-9999 -9999 -9999 -9999 -9999 -9999 -9999 -9999 -9999 -9999 -9999 -9999 -9999 -9999 -9999 -9999 -9999 -9999 -9999 -9999 -9999 -9999 -9999 -9999 -9999 -9999 -9999 -9999 -9999 -9999 -9999 -9999 -9999 -9999 -9999 -9999 -9999 -9999 -9999 -9999 -9999 -9999 -9999 -9999 -9999 -9999 -9999 -9999 -9999 -9999 -9999 -9999 5.47208170896972 4.84234977547993 3.72720771031347 3.12957512738851 2.09163946631053 0.911006848313364 0 0 0 0 0 0 0 0 0 0 0 0 0 0 0 0 0 0 0 0 0 0 0 0 0 0 0 0 0.743263408234419 0 0 0 0 0 0 0 0 0 0 0 0 0 0 0 0 0 0 0 0 0 0 0 0 0 0 0 0 0 0 0 0 0 0 0 0 0 0 0 0 0 0 0 0 0 0 0 0 0 0 0 0 0 0 0 0 0 0 0 0 0 0 0 0 0 0 0 0 0 0 0 0 0 0 0 0 0 0 0 0 0 0 0 0 0 0 0 0 0 0 0 0 0 0 0 0 0 0 0 0 0 0 0 0.741914276764777 0.486106093043091 1.02417542514316 2.0142675707396 2.19760435032474 2.22981873887622 2.24310365873151 2.77759374034871 3.28944672341539 3.00626499608965 3.01370069264557 2.23807789646463 2.23369311226222 2.13590325252481 1.02418107450932 1.01041635231214 0.999242345315257 1.01273335325341 1.02785710509162 1.02656461804225 1.00903443558568 0.980089714837802 0.961098969777335 1.82369718565865 1.99311060389211 2.0802233999796 2.13725284628145 2.15779715426748 2.14374319984273 2.11654834720397 2.00536828783319 1.7528298813236 1.01817418518543 1.0182370997453 1.02062041876755 1.02429989367405 1.02869844246662 1.02631228039904 1.02708080964123 1.02670579111984 1.02435386808864 1.02543710270107 1.02435386808864 1.02428745898674 1.02657281607254 1.02657281607254 1.02694902257242 1.02932561960733 1.0286332445841 1.0310331667561 1.02542815807142 1.01409795180347 0.938631819155428 0.468844884050552 0 0 0 0 0 0 0 0 0 0 0 0 0 0 0 0 0 0 0 0 0 0 0 0 0 0 0 0 0 0 0 0 0 0 0 0 0 0 0 0.0594574044032549 0.0630515728084027 0.869594608146317 1.09885187299117 1.13648462758795 1.11608735279022 0.503510564624135 0 0 1.07171383398474 1.2614903684983 1.25659031114736 2.13044810111506 2.75017720272851 3.72480772395059 8.4692389477385 9.09589897146012 5.37517616268854 0.570537326746872 0 0 0 0 0 0 0 0 0 0 0 0 0 0 0 0 0 0 0 0 0 0 0 0 0.123782707173639 0.757051832995356 0.758996363055936 0.838265769281032 0.963547512955174 0.966006480186425 0.940427388900471 0.942850592627751 0.975755321200883 1.00384121202417 0.95923957383432 0.868304030451828 0.676638490302851 0.130086573762907 0 0 0 0 0 0 0 0 0 0 0 0 0 0 0 0 0 0 0 0 0 0 0 0 0 0 0 0 0 0 0 0.500789863457616 1.81368828764367 0.711332919177121 0.984655354693604 2.26564524832341 2.25892102367629 2.25691951851779 3.18169292969525 10.7609955824973 8.13042489349605 7.97382604206464 7.06600222239913 8.40374098027363 2.1518000041018 1.91291318420035 1.07917332296487 1.22271496751165 4.96526207278314 10.8824531141729 10.4877817967973 8.72213052866828 3.48181986952516 0 0 0 0 0 0 0 0 0 3.6376610900036 3.63546890634237 3.73989684110384 5.29642246742392 3.81070922338989 3.8323950912192 3.8705964513133 3.76030654790488 3.40830692193676 -9999 1.99214770614095 3.10922334883086 3.78010690022373 5.25632510163616 5.71928597602638 5.51126486082072 5.68959061236455 5.63117256693086 5.42291268521156 3.74050434060524 3.76204734338431 5.43818715542512 6.03693699022124 6.06722433537252 -9999 -9999 -9999 -9999 -9999 -9999 -9999 -9999 -9999 -9999 -9999 -9999 -9999 -9999 -9999 -9999 -9999 -9999 -9999 -9999 -9999 -9999 -9999 -9999 -9999 -9999 -9999 -9999 -9999 -9999 -9999 -9999 -9999 -9999 -9999 -9999 -9999 -9999 -9999 -9999 -9999 -9999 -9999 -9999 -9999 -9999 -9999 -9999 -9999 -9999 -9999 -9999 -9999 -9999 -9999 -9999 -9999 -9999 -9999 -9999 -9999 -9999 -9999 -9999 -9999 -9999 -9999 -9999 -9999 -9999 -9999 -9999 -9999 -9999 -9999 -9999 -9999 -9999 -9999 -9999 -9999 -9999 -9999 -9999 -9999 -9999 -9999 -9999 -9999 -9999 -9999 -9999 -9999 -9999 -9999 -9999 -9999 -9999 -9999 -9999 -9999 -9999 -9999 -9999 -9999 -9999 -9999 -9999 -9999
-9999 -9999 -9999 -9999 -9999 -9999 -9999 -9999 -9999 -9999 -9999 -9999 -9999 -9999 -9999 -9999 -9999 -9999 -9999 -9999 -9999 -9999 -9999 -9999 -9999 -9999 -9999 -9999 -9999 -9999 -9999 -9999 -9999 -9999 -9999 -9999 -9999 -9999 -9999 -9999 -9999 -9999 -9999 -9999 -9999 -9999 -9999 -9999 -9999 -9999 -9999 -9999 4.91458413497459 4.377054823391 3.75749260440131 3.53280303564439 3.03411872110546 1.50056984771087 0.747608234408124 0 0 0 0 0 0 0 0 0 0 0 0 0 0 0 0 0 0 0 0 0 0 0 0 0 0 0 2.02979559727831 0 0 0 0 0 0 0 0 0 0 0 0 0 0 0 0 0 0 0 0 0 0 0 0 0 0 0 0 0 0 0 0 0 0 0 0 0 0 0 0 0 0 0 0 0 0 0 0 0 0 0 0 0 0 0 0 0 0 0 0 0 0 0 0 0 0 0 0 0 0 0 0 0 0 0 0 0 0 0 0 0 0 0 0 0 0 0 0 0 0 0 0 0 0 0 0 0 0 0 0 0 0.00776836508835983 0.487479253045964 0.995245736510858 1.06592166880548 1.15294226487446 1.85427805632082 2.73155199062363 3.02702547882271 3.03301896771592 3.35519898016696 3.45296931143197 3.38560308285158 3.38241871913775 3.33980397830527 2.26810330980396 2.21790429431424 1.51715935481009 1.00602377745895 0.987854060424418 1.00412431126368 1.02136904262953 1.01961861544272 0.986266102527708 0.950425300972801 1.4126691135862 1.8803052793921 2.03927043290983 2.10644671220162 2.16447607017868 2.17825148116145 2.21612061992413 2.21618054707107 2.20702026748528 2.15855676397137 2.07946676637883 1.91187284568617 1.50276904099045 1.01726600675094 1.02158089132702 1.019300206792 1.019300206792 1.02184343602176 1.02177775118773 1.023761580969 1.02171220830674 1.51284732866285 1.02398289230222 1.02856399274915 1.02611733105947 1.02179235546135 1.02650051881495 1.02523907438265 1.00921405268447 0.984987385388489 0.898053743847098 0.468908380077851 0 0 0 0 0 0 0 0 0 0 0 0 0 0 0 0 0 0 0 0 0 0 0 0 0 0 0 0 0 0 0 0 0 0 0 0 0 0 0 0 0.0664919508192974 1.06664609481002 1.14901639680951 1.09271431023179 0.863670413835097 0 0 0 0.935670390257387 1.1264877547076 1.25812612427425 2.18339070648297 3.28873217264227 3.89444967925386 9.15011109737405 9.1741767327404 2.50444255874839 0 0 0 0 0 0 0 0 0 0 0 0 0 0 0 0 0 0 0 0 0 0 0 0 0 0 0.125310706041527 0.12572472352665 0.83818988804467 0.933221110642799 0.965848046192599 0.942560175260144 0.906576633278037 0.911133588143358 0.956827341950396 0.961521722532795 0.870390635948983 0.485186669339235 0 0 0 0 0 0 0 0 0 0 0 0 0 0 0 0 0 0 0 0 0 0 0 0 0 0 0 0 0 0 0 0 0 0.949604220111609 2.80947665935414 2.28213567185248 3.28105705713933 3.2582649661553 2.70143075137294 7.70460610565793 8.64397194621322 10.7458594786462 10.2456051951853 10.330080599427 7.37207839285207 2.16324050691525 2.13708223237056 2.13276190877591 1.76479988207387 5.97853143811337 9.73121635746508 9.10893902681774 5.50731480414376 2.98023931233516 0.261140564150782 0 0 1.40248530448097 0 0 0 0 0 0 1.24505681542092 3.76259769088277 5.61620318873241 4.79970440945509 5.64503911442384 3.90341119439536 3.60241823556476 3.52988980784857 3.68092480363378 -9999 3.47091715237325 3.82206158859971 3.81055283361319 5.00303860235417 4.21785358389991 3.79514382194837 4.71484619695333 4.28376837178834 3.86050744707498 5.05787805380487 5.9407423247464 -9999 -9999 -9999 -9999 -9999 -9999 -9999 -9999 -9999 -9999 -9999 -9999 -9999 -9999 -9999 -9999 -9999 -9999 -9999 -9999 -9999 -9999 -9999 -9999 -9999 -9999 -9999 -9999 -9999 -9999 -9999 -9999 -9999 -9999 -9999 -9999 -9999 -9999 -9999 -9999 -9999 -9999 -9999 -9999 -9999 -9999 -9999 -9999 -9999 -9999 -9999 -9999 -9999 -9999 -9999 -9999 -9999 -9999 -9999 -9999 -9999 -9999 -9999 -9999 -9999 -9999 -9999 -9999 -9999 -9999 -9999 -9999 -9999 -9999 -9999 -9999 -9999 -9999 -9999 -9999 -9999 -9999 -9999 -9999 -9999 -9999 -9999 -9999 -9999 -9999 -9999 -9999 -9999 -9999 -9999 -9999 -9999 -9999 -9999 -9999 -9999 -9999 -9999 -9999 -9999 -9999 -9999 -9999 -9999 -9999 -9999
-9999 -9999 -9999 -9999 -9999 -9999 -9999 -9999 -9999 -9999 -9999 -9999 -9999 -9999 -9999 -9999 -9999 -9999 -9999 -9999 -9999 -9999 -9999 -9999 -9999 -9999 -9999 -9999 -9999 -9999 -9999 -9999 -9999 -9999 -9999 -9999 -9999 -9999 -9999 -9999 -9999 -9999 -9999 -9999 -9999 -9999 -9999 -9999 -9999 -9999 -9999 -9999 4.47761845921101 3.91359641332439 3.75793157465467 3.52808816462642 3.20943068926895 2.59414598614004 2.49655194458783 1.68208266158587 0.957400689835954 0 0 0 0 0 0 0 0 0 0 0 0 0 0 0 0 0 0 0 0 0 0 0 0 0 2.1864539849447 0.886529608317777 0 0 0 0 0 0 0 0 0 0 0 0 0 0 0 0 0 0 0 0 0 0 0 0 0 0 0 0 0 0 0 0 0 0 0 0 0 0 0 0 0 0 0 0 0 0 0 0 0 0 0 0 0 0 0 0 0 0 0 0 0 0 0 0 0 0 0 0 0 0 0 0 0 0 0 0 0 0 0 0 0 0 0 0 0 0 0 0 0 0 0 0 0 0 0 0 0 0 0.487479253045964 0.487842010297438 0.742383047418927 0.995245736510858 1.15294226487446 1.19800425353499 1.22915579027372 2.20859309354144 3.07272038851295 3.42431724613217 3.37438863167018 3.45922810841048 3.48606408085642 3.46471967615209 3.42372634645303 3.43167294499188 3.03760771801302 2.23662472355911 1.91869934040996 1.01325172680875 1.00601084385689 1.01118661151145 1.0176432116673 1.00902571001375 0.966528364469196 0.878518172263507 1.72458935702087 1.87173352807697 1.96048071628266 2.07877740665465 2.17053159260764 2.19871832746469 2.23640762693581 2.24321847993747 2.25132075675425 2.24558396389778 2.23874822318924 2.21047672848576 2.19729459299122 2.16571007993605 2.13162617773578 2.13162617773578 2.13457048308282 2.13247719157278 2.13241180377116 2.13465661288813 2.08281849811678 2.0847769375367 2.08303444566562 2.01311574060575 2.01777879884078 2.02234033737598 1.91625036336452 1.91200686318598 1.74693742060485 1.44643408069841 0.898013625169344 0.469025309067815 0 0 0 0 0 0 0 0 0 0 0 0 0 0 0 0 0 0 0 0 0 0 0 0 0 0 0 0 0 0 0 0 0 0 0 0 0 0 0 0.502699182211963 0 0.503056036530195 1.01680203858719 1.01675893138274 0.0763582587705897 0 0 0.717177069858321 1.09130752447074 1.14267230250805 2.5915230128041 3.1978182319516 3.33498470357683 3.33790718702529 4.05712853037174 4.12521008275335 1.87190281310468 0 0 0 0 0 0 0 0 0 0 0 0 0 0 0 0 0 0 0 0 0 0 0 0 0 0 0 0 0.126778673456547 0.651144265853385 0.899556012900758 0.85078556395469 0.857262859669791 0.861625890461925 0.863820787494079 0.924732248376838 0.796374246416861 0 0 0 0 0 0 0 0 0 0 0 0 0 0 0 0 0 0 0 0 0 0 0 0 0 0 0 0 0 0 0 0 0 0 0.711341435305522 2.23895462503231 2.79025996160347 5.76772773264975 5.13971828390189 10.0450659256729 8.70770247363022 8.53830351220686 7.84649883488988 3.57796497788741 2.59961093894889 2.15576918214093 2.14628215033448 2.12641341344565 7.54850561455461 5.79820740888014 9.33733457970731 9.34458055347327 9.82329167138528 3.82359197558616 3.20560828149813 0 0 0 0 0 0 0 0 0 2.16253335302174 1.50338369068905 3.75956376303726 5.85482454312694 6.01484143716281 5.83168419580955 3.91349354705828 3.95894171588164 3.88860451930305 3.83539565030894 -9999 3.68512566913425 3.74751916172402 3.86376304020054 3.9004772892379 4.34259691247767 3.88816560358412 3.89285276703453 3.89796508563921 4.66352287986975 5.95526278688751 6.39009599684752 -9999 -9999 -9999 -9999 -9999 -9999 -9999 -9999 -9999 -9999 -9999 -9999 -9999 -9999 -9999 -9999 -9999 -9999 -9999 -9999 -9999 -9999 -9999 -9999 -9999 -9999 -9999 -9999 -9999 -9999 -9999 -9999 -9999 -9999 -9999 -9999 -9999 -9999 -9999 -9999 -9999 -9999 -9999 -9999 -9999 -9999 -9999 -9999 -9999 10.5196824121509 12.1792770148264 9.26463504587969 -9999 9.79064063555544 9.63117835413969 -9999 -9999 -9999 -9999 -9999 -9999 -9999 -9999 -9999 -9999 -9999 -9999 -9999 -9999 -9999 -9999 -9999 -9999 -9999 -9999 -9999 -9999 -9999 -9999 -9999 -9999 -9999 -9999 -9999 -9999 -9999 -9999 -9999 -9999 -9999 -9999 -9999 -9999 -9999 -9999 -9999 -9999 -9999 -9999 -9999 -9999 -9999 -9999 -9999 -9999 -9999 -9999 -9999 -9999 -9999 -9999
-9999 -9999 -9999 -9999 -9999 -9999 -9999 -9999 -9999 -9999 -9999 -9999 -9999 -9999 -9999 -9999 -9999 -9999 -9999 -9999 -9999 -9999 -9999 -9999 -9999 -9999 -9999 -9999 -9999 -9999 -9999 -9999 -9999 -9999 -9999 -9999 -9999 -9999 -9999 -9999 -9999 -9999 -9999 -9999 -9999 -9999 -9999 -9999 -9999 -9999 -9999 -9999 3.99240605153678 3.92077990207088 3.66963005375685 3.23896584817459 3.2121782984496 3.03527931380649 2.70203416465646 2.4865362033068 1.95776830285562 1.68080521455831 0.478656517301303 0.480984319620345 0.483092624578067 0.747027316402833 0 0.488612119964416 0.490202227332406 0 0 0 0 0 0 0 0 0 0 0 0 0 0 0 0 0 0 0 0 0.501586241704139 0.0557033022480162 0 0 0 0 0 0 0 0 0 0 0 0 0 0 0 0 0 0 0 0 0 0 0 0 0 0 0 0 0 0 0 0 0 0 0 0 0 0 0 0 0 0 0 0 0 0 0 0 0 0 0 0 0 0 0 0 0 0 0 0 0 0 0 0 0 0 0 0 0 0 0 0 0 0 0 0 0 0 0 0 0 0 0 0 0 0 0 0 0 0 0 0 0 0.00174621801476669 0.00174621801476669 0.896163004748436 1.06329751579488 1.06329252688852 1.11454424843624 1.20138778681339 2.00922868520671 2.01395160693167 2.82003869694855 3.00460025740445 3.32951767898073 3.42697226733381 4.42893120642972 4.43320507318183 3.81939213970143 3.47023168636739 3.46271074519694 3.29318854508165 2.25733283388436 2.17906730070879 1.76418143251844 1.01662156351832 1.01751026675697 1.01703261633342 0.992927712983892 1.43123502235328 1.49230419578746 1.45401733044246 1.27956732272146 1.67778263424879 1.99721745482727 2.13260170433937 2.19545014136149 2.2303913912139 2.24149169776505 2.25369247561432 2.25063043603763 2.25832089947518 2.26136219714649 2.2571965067707 2.25923695253442 2.25141070680009 2.24919387829835 2.24121953735318 2.23906700383888 2.24121953735318 2.23909508653402 2.23132908156605 2.22762812370829 2.21025124556656 2.19226791553168 2.18970778477501 2.15451041246638 2.15683349924784 2.14683319100076 2.09019831777404 1.94237729168982 1.59195772831014 0.469079029392599 0 0 0 0 0 0 0 0 0 0 0 0 0 0 0 0 0 0 0 0 0 0 0 0 0 0 0 0 0 0 0 0 0 0 0 0 0 0 0 0 0.0630515728084027 0 0 0 0 0 1.04630439895202 1.13485900951704 1.1231798875152 1.25635543780733 3.35059459954212 3.40008730282779 3.37373451917154 2.89090571073677 1.0940607896204 1.02290124333793 0.492194902352626 0 0 0 0 0 0 0 0 0 0 0 0 0 0 0 0 0 0 0 0 0 0 0 0 0 0 0 0 0 0.654472101955915 0.772349346681301 0.473315574318819 0.476950834891228 0.479365711663226 0.67320892829741 0.676625124220155 0.130980492394238 0 0 0 0 0 0 0 0 0 0 0 0 0 0 0 0 0 0 0 0 0 0 0 0 0 0 0 0 0 0 0 0 0 0 1.5024715907475 2.34736274914164 5.21154028660331 10.6011207453615 11.1668054667377 10.9267539301692 9.91736450563604 11.1151795081658 7.38056059068856 5.40561724414284 3.80373746284299 2.15198812293703 5.06781421494086 8.49533121347612 11.1473547458167 9.6138747141025 8.29818625636429 9.43937925716416 7.82787794267984 4.46690419467852 2.81639148241027 0 0 0 0 0 1.458083129072 0 3.00327115833795 3.43846281060648 3.50874142437448 3.29542490899072 3.75769218866494 6.04087235289932 6.09514163549785 5.96629948248838 6.23513891679985 6.16900497893717 5.37116934191211 3.99559971224841 3.96958959008386 3.84050849569625 -9999 -9999 3.91157264525492 3.91068614011961 3.9211894559036 3.92507710376847 -9999 -9999 -9999 -9999 -9999 -9999 -9999 -9999 -9999 -9999 -9999 -9999 -9999 -9999 -9999 -9999 -9999 -9999 -9999 -9999 -9999 -9999 -9999 -9999 -9999 -9999 -9999 -9999 -9999 -9999 -9999 -9999 -9999 -9999 -9999 -9999 -9999 -9999 -9999 -9999 -9999 -9999 -9999 -9999 -9999 -9999 -9999 -9999 -9999 -9999 -9999 -9999 11.2250747682474 12.0884020457232 12.0497156857035 11.1132548477609 12.426317132429 12.8869671775238 12.20228587113 12.898081467436 10.0204338168364 -9999 -9999 -9999 -9999 -9999 -9999 -9999 -9999 -9999 -9999 -9999 -9999 -9999 -9999 -9999 -9999 -9999 -9999 -9999 -9999 -9999 -9999 -9999 -9999 -9999 -9999 -9999 -9999 -9999 -9999 -9999 -9999 -9999 -9999 -9999 -9999 -9999 -9999 -9999 -9999 -9999 -9999 -9999 -9999 -9999 -9999 -9999 -9999 -9999 -9999 -9999 -9999 -9999 -9999
-9999 -9999 -9999 -9999 -9999 -9999 -9999 -9999 -9999 -9999 -9999 -9999 -9999 -9999 -9999 -9999 -9999 -9999 -9999 -9999 -9999 -9999 -9999 -9999 -9999 -9999 -9999 -9999 -9999 -9999 -9999 -9999 -9999 -9999 -9999 -9999 -9999 -9999 -9999 -9999 -9999 -9999 -9999 -9999 -9999 -9999 -9999 -9999 -9999 -9999 -9999 -9999 4.45708865541914 3.97609955814198 3.83052370316752 3.6612319722727 3.59505264266605 3.63590083395349 3.54635847367795 3.35229939287804 3.08514819449179 2.5954397468312 2.41139971183109 1.49687370360808 0.905822654816005 0.904393243598496 0.901435625864941 1.57629975304847 0.997343464038638 0.493108506241616 0 0 0 0 0 0 0 0 0 0 0 0.0294350009937205 0 0 0 0 0 0 0.969602269314479 1.02773136151888 0 0 0 0 0 0 0 0 0 0 0 0 0 0 0 0 0 0 0 0 0 0 0 0 0 0 0 0 0 0 0 0 0 0 0 0 0 0 0 0 0 0 0 0 0 0 0 0 0 0 0 0 0 0 0 0 0 0 0 0 0 0 0 0 0 0 0 0 0 0 0 0 0 0 0 0 0 0 0 0 0 0 0 0 0 0 0 0 0 0 0 0 0.74383537697021 0.995370101623956 0.896291772077317 0.896348540088832 1.11448979480939 1.15287310537716 1.19792683140241 1.73266201363348 1.74639385884777 2.34597535317619 2.40037800385513 2.43981084074693 2.94972670174352 3.13261133492847 3.65157051928643 4.5469610575221 4.54915997450483 4.42445393607275 4.22234078629836 3.47757094203149 3.36616457134069 2.78912323730095 2.25508315239703 2.17720858976726 1.91550665230987 1.5031201354579 1.49149517200402 1.45491873630853 1.77448632816818 1.63613903494597 1.12020094814407 1.1851154092405 1.36497227009275 1.89244095460809 2.12412055333713 2.18390375278763 2.99664612577174 3.2586387041092 3.26417332694372 3.16843910038283 3.01406682979009 2.76220001740332 2.25632308039454 2.25954616751657 2.25954616751657 2.2586882088538 2.26237954649539 2.26058665804781 2.2561859817179 2.25851271615032 2.25994446898965 2.24544921526276 2.23407726542416 2.21544872241279 2.19022666671671 2.18463453080102 2.15676211734707 2.14705720507507 2.08639984806902 2.09483076666916 1.89806812478884 1.13621368002038 0.477771508797214 0 0 0 0 0 0 0 0 0 0 0 0 0 0 0 0 0 0 0 0 0 0 0 0 0 0.0243610604296922 0 0 0 0 0 0 0 0 0 0 0 0 0 0 0.730534789216562 0.867653639307962 0 0 0 0.855671463311053 1.00065316426924 0.938102204186802 1.13972452832602 3.42045469287054 3.39331622368706 2.91718657646256 1.10809041563573 0.99620691951856 0 0 0 0 0 0 0 0 0 0 0 0 0 0 0 0 0 0 0 0 0 0 0 0 0 0 0 0 0 0 0 0 0.129109171388203 0 0 0 0.131023405882318 0.487806290009319 0.683347181718238 0 0 0 0 0 0 0 0 0 0 0 0 0 0 0 0 0 0 0 0 0 0 0 0 0 0 0 0 0 0 0 0 0.715773924003044 0 1.44431546505947 2.25892905697255 5.28055330235757 11.3346163745763 10.4850603054869 9.76673827963104 11.0537035732575 11.199469253269 7.5562843788186 7.83549195570992 5.60911355159146 2.79916110177785 9.56591384080216 11.2912941386067 10.4566019973611 9.50705881428981 9.64907473954441 10.3462794186507 5.04913040184091 4.75121412658652 0.480824048164097 0 0 0 0 2.4374105333723 3.44882395174007 3.5038303361384 3.52900004781059 3.53478822843072 3.66385250987953 5.80240230005344 5.81435116736346 5.97000526448337 6.06764031709388 5.80589125648515 6.05900732710708 6.27659921550952 6.24354607105849 6.42875726168176 4.74755818663517 4.42677296180544 -9999 -9999 -9999 -9999 -9999 -9999 -9999 -9999 -9999 -9999 -9999 -9999 -9999 -9999 -9999 -9999 -9999 -9999 -9999 -9999 -9999 -9999 -9999 -9999 -9999 -9999 -9999 -9999 -9999 -9999 -9999 -9999 -9999 -9999 -9999 -9999 -9999 -9999 -9999 -9999 -9999 -9999 -9999 -9999 -9999 -9999 -9999 -9999 -9999 -9999 -9999 -9999 -9999 -9999 -9999 -9999 -9999 -9999 -9999 12.0902460923534 12.1236816221492 12.1202306954949 12.8262841275535 12.1296942975512 12.1153213470264 12.0798594900188 -9999 -9999 -9999 -9999 -9999 -9999 -9999 -9999 -9999 -9999 -9999 -9999 -9999 -9999 -9999 -9999 -9999 -9999 -9999 -9999 -9999 -9999 -9999 -9999 -9999 -9999 -9999 -9999 -9999 -9999 -9999 -9999 -9999 -9999 -9999 -9999 -9999 -9999 -9999 -9999 -9999 -9999 -9999 -9999 -9999 -9999 -9999 -9999 -9999 -9999 -9999 -9999 -9999 -9999 -9999
-9999 -9999 -9999 -9999 -9999 -9999 -9999 -9999 -9999 -9999 -9999 -9999 -9999 -9999 -9999 -9999 -9999 -9999 -9999 -9999 -9999 -9999 -9999 -9999 -9999 -9999 -9999 -9999 -9999 -9999 -9999 -9999 -9999 -9999 -9999 -9999 -9999 -9999 -9999 -9999 -9999 -9999 -9999 -9999 -9999 -9999 -9999 -9999 -9999 -9999 -9999 -9999 -9999 3.97619070010106 3.92448493853598 3.85850099947094 3.82387942570258 3.83012230215806 3.71498492590283 3.71714596753233 3.70616299415012 3.55559136677641 3.34941063088049 2.53618230398808 1.08334189734102 1.07834659410687 1.89425846508102 2.0459791237493 1.57160665590603 0.744068957047073 0 0 0 0 0 0 0 0.88099755386588 2.38688976229844 0.881015194139843 0 1.04399400245037 0 0.979122816364291 0.979095147578474 0.738201457842745 0 0 1.07550950004325 1.10203927469411 0 0 0 0 0 0 0 0 0 0 0 0 0 0 0 0 0 0 0 0 0 0 0 0 0 0 0 0 0 0 0 0 0 0 0 0 0 0 0 0 0 0 0 0 0 0 0 0 0 0 0 0 0 0 0 0 0 0 0 0 0 0 0 0 0 0 0 0 0 0 0 0 0 0 0 0 0 0 0 0 0 0 0 0 0 0 0 0 0 0 0 0.744059416753972 0.997628311853662 0.898001628163789 0.999829788941841 1.11736300876331 1.18200281994643 1.2153693818457 1.73246099013314 2.16732554763784 2.39837270330036 2.4634620753467 2.48659254608483 2.80947252404302 3.21471552387344 4.09182991285279 4.41695216628639 4.5973936873443 4.69873846152435 4.65856497059342 4.57314824708955 4.22837514288799 3.44327841296556 3.20921463916823 2.28319611841966 2.26605688469696 2.22345447702246 2.11985762979721 2.03715286871074 1.9867441609492 1.81831784549975 1.27984667987635 1.1884419053763 1.22503773145361 1.25566704901867 1.88997928434392 2.62578336412136 3.21788471497848 3.40399432664702 3.42688763961958 3.41985715678331 3.42748508820842 3.43797764750717 3.41327608406385 3.33123702826139 3.26167877317078 3.16483561115403 3.16846840384111 3.01263090035347 2.7514057308319 2.24832831836961 2.2373270303372 2.23776966359097 2.21936662944836 2.20427900027478 2.14525778588109 2.09029115149035 2.01704739928763 2.01098936052838 2.00784267219484 2.01316663056193 1.88210532757842 1.86949347542112 1.29636922228411 1.01054429069477 0.479901653970118 0 0 0 0 0 0 0 0 0 0 0 0 0 0 0 0 0 0.898298985694612 0.898298985694612 0.995396396608167 1.21005887240142 0.743661497900814 0.493103954246018 0.74306307196911 0.49556891050071 0 0 0 0 0 0 0 0 0 0 0 0 0 0 0.0664919508192974 0.503056036530195 0 0 0 0.0791508563681493 0.722801951159452 1.1349797538962 3.25492712504475 3.36313538426119 2.85378284958342 1.09533246119829 0.966227864239595 0.11781481197487 0 0 0 0 0 0 0 0 0 0 0 0 0 0 0 0 0 0 0 0 0 0 0 0 0 0 0 0 0 0 0 0 0 0 0 0 0 0 0 0 0 0 0 0 0 0 0 0 0 0 0 0 0 0 0 0 0 0 0 0 0 0 0 0 0 0 0 0 0 0 3.23750784980046 5.26592538821458 2.22221714213984 2.27158782329927 4.34722896375136 7.6186070986721 10.5217451273491 8.50436932142474 6.96757153710261 9.63290437170818 9.98198921148995 10.3783060348458 11.1485030288215 8.45983903276248 5.8992788209193 9.17750395627789 11.37663417048 11.2805828785066 9.8645806409675 9.96270263820604 10.9464168512453 5.45637120447627 5.02494450216096 0.867160213635908 0 0.130305426612885 0.502656189656532 0.50782358412572 0.819338975439467 3.31043713240647 3.50552639863317 3.56219679758964 3.61331685750086 3.68139218329609 4.92728620968936 3.80743480722688 5.59758267970563 6.19017462077803 6.28395026688392 5.87480403488686 6.81825257088367 7.06030353642601 6.13036919217764 6.43145413690126 5.0323758587726 -9999 -9999 -9999 -9999 -9999 -9999 -9999 -9999 -9999 -9999 -9999 -9999 -9999 -9999 -9999 -9999 -9999 -9999 -9999 -9999 -9999 -9999 -9999 -9999 -9999 -9999 -9999 -9999 -9999 -9999 -9999 -9999 -9999 -9999 -9999 -9999 -9999 -9999 -9999 -9999 -9999 -9999 -9999 -9999 -9999 -9999 -9999 -9999 -9999 -9999 -9999 10.0618525275893 10.4201156769949 10.681549828476 -9999 -9999 -9999 10.4711562443513 -9999 -9999 9.19164783792525 9.42095287477248 8.93429680917945 8.53817811015984 -9999 -9999 -9999 -9999 -9999 -9999 -9999 -9999 -9999 -9999 -9999 -9999 -9999 -9999 -9999 -9999 -9999 -9999 -9999 -9999 -9999 -9999 -9999 -9999 -9999 -9999 -9999 -9999 -9999 -9999 -9999 -9999 -9999 -9999 -9999 -9999 -9999 -9999 -9999 -9999 -9999 -9999 -9999 -9999 -9999 -9999 -9999 -9999 -9999 -9999 -9999 -9999 -9999 -9999 -9999 -9999 -9999
-9999 -9999 -9999 -9999 -9999 -9999 -9999 -9999 -9999 -9999 -9999 -9999 -9999 -9999 -9999 -9999 -9999 -9999 -9999 -9999 -9999 -9999 -9999 -9999 -9999 -9999 -9999 -9999 -9999 -9999 -9999 -9999 -9999 -9999 -9999 -9999 -9999 -9999 -9999 -9999 -9999 -9999 -9999 -9999 -9999 -9999 -9999 -9999 -9999 -9999 -9999 -9999 -9999 -9999 3.99240668473153 3.97667213321897 3.93980147074712 3.95456290955953 3.92308471580455 3.89026465902045 3.89717848259639 3.74731242493966 3.69218377273827 3.15128857011868 2.40579096459648 1.6574102247146 1.61946830517166 1.92237267557436 1.06855054173989 0.742651200670013 0.0243610604296922 0.0342962599781352 0 0 0 0 0.5012915897058 3.99849658973579 8.54136278187954 9.6659679866511 0.737246873911011 0.737226680579346 1.1643324965285 2.19081740937168 1.67790818966802 2.08741889916598 0 0 1.14330216678121 0 0 0.0791508563681493 0 0 0.0970921594164546 0 0 0 0 0 0 0 0 0 0 0 0 0 0 0 0 0 0 0 0 0 0 0 0 0 0 0 0 0 0 0 0 0 0 0 0 0 0 0 0 0 0 0 0 0 0 0 0 0 0 0 0 0 0 0 0 0 0 0 0 0 0 0 0 0 0 0 0 0 0 0 0 0 0 0 0 0 0 0 0 0 0 0 0 0.744872573744108 0.997648164078963 1.06849972142406 1.00205163421742 1.07114625070879 1.11729259515328 1.15580894504525 1.21859127143556 1.73422190388454 2.16456587711651 2.28083969240053 2.4393708313454 3.22161698486367 3.5852799614628 3.68039486800994 3.85827969594583 3.79999414737558 4.60662654707782 4.78227607845801 4.8076251765232 4.83258803279518 4.80768468361336 4.66579140721399 3.47258562531465 3.37094278415133 3.05313451993099 2.2808837506433 2.23845043706531 2.20051589988694 2.10565029762726 2.01357692062726 1.6408179602424 1.20785907230053 1.23859899658942 1.25336574202174 1.25933678871754 1.88316545910586 3.17034291306277 3.40007631405951 3.44816839557607 3.45696118758564 3.46037238024989 3.45814490420407 3.46597647763665 3.45706617959555 3.46745322831537 3.44312038210873 3.42619682289852 3.42870161776695 3.40591985249883 3.3691541564343 3.31907269392508 3.24180493031694 2.96873715481013 2.66983199656553 2.0841389393903 1.90322270139941 1.72538479868424 1.38933486993175 1.3889092345806 1.38322772078169 1.38317972675368 1.25146284575417 1.24808897888217 1.23100067976236 1.1704336758328 1.01057150627463 0.747033736304748 0.477073104210163 0 0 0 0 0 0 0 0 0 0 0 0 0 0.896715084460919 1.11417076264139 1.15239082625986 1.06574922503355 1.17164503303338 1.21993254011286 1.10527799752529 0.98855622011036 0.986248089408031 0.495685427814358 0.496647968889232 0 0 0 0 0 0 0 0 0 0 0 0 0.0630515728084027 0 0 0 0 0.0729344872988103 0.726780642227611 1.01145982582448 1.13291481334169 1.71143920744478 2.616735659549 1.10759566728045 0.916416293040631 0 0 0 0 0 0 0 0 0 0 0 0 0 0 0 0 0 0 0 0 0 0 0 0 0 0 0 0 0 0 0 0 0 0 0 0 0 0 0 0 0 0 0.087340524360918 0 0 0 0 0 0 0 0 0 0 0 0 0 0 0 0 0 0 0 0 0 0 0 0 0 0 0 0 0.0921190474255758 2.24398999726256 3.50130517054292 2.34226271668001 5.19484335647904 9.79071668893378 11.0632580188336 10.7183975908904 9.65322528902252 8.90321453740457 8.27025639156915 10.7015676138399 11.1996521176341 10.3582392779748 10.6581995269298 8.44748055535543 7.66540193317992 10.6983327086183 11.3414060223239 8.2868333682733 6.55376562453193 8.49827192031941 7.65006833234795 5.07209227224007 1.68536989092734 0.801981390308501 1.86239934400544 2.54450154795041 1.71585075369633 0.115464339734867 0.591665437943042 2.3686401905874 3.53358614974485 3.62325874382419 4.87665328977361 4.9191332162496 4.14652696207189 6.09744281360576 3.86672895442597 6.30441986460022 7.74896656212212 7.61291964221321 7.79934725885044 6.30776826339958 6.4506580568193 6.03876413753594 -9999 -9999 -9999 -9999 -9999 -9999 -9999 -9999 -9999 -9999 -9999 -9999 -9999 -9999 -9999 -9999 -9999 -9999 -9999 -9999 -9999 -9999 -9999 -9999 -9999 -9999 -9999 -9999 -9999 -9999 -9999 -9999 -9999 -9999 -9999 -9999 -9999 -9999 -9999 -9999 -9999 -9999 -9999 -9999 -9999 -9999 -9999 -9999 -9999 -9999 -9999 -9999 10.9588188043959 12.3666446483201 -9999 -9999 9.37456582603329 11.8925324284526 10.8294752423098 -9999 -9999 -9999 -9999 -9999 -9999 -9999 -9999 -9999 -9999 -9999 -9999 -9999 -9999 -9999 -9999 -9999 -9999 -9999 -9999 -9999 -9999 -9999 -9999 -9999 -9999 -9999 -9999 -9999 -9999 -9999 -9999 -9999 -9999 -9999 -9999 -9999 -9999 -9999 -9999 -9999 -9999 -9999 -9999 -9999 -9999 -9999 -9999 -9999 -9999 -9999 -9999 -9999 -9999 -9999 -9999 -9999 -9999 -9999 -9999 -9999 -9999
-9999 -9999 -9999 -9999 -9999 -9999 -9999 -9999 -9999 -9999 -9999 -9999 -9999 -9999 -9999 -9999 -9999 -9999 -9999 -9999 -9999 -9999 -9999 -9999 -9999 -9999 -9999 -9999 -9999 -9999 -9999 -9999 -9999 -9999 -9999 -9999 -9999 -9999 -9999 -9999 -9999 -9999 -9999 -9999 -9999 -9999 -9999 -9999 -9999 -9999 -9999 -9999 -9999 -9999 -9999 4.70678182349682 4.45288394067501 4.00348454749596 3.99510689986084 3.97815047021931 3.98197315540219 4.01397214986797 4.34945060923532 4.13832652482703 3.20615408718174 2.25898817626778 1.95235354901114 1.619566210858 1.07258392803071 0.886411128722153 0.0389535805516073 0.880959394817237 0 0 0 0 0.0557033022480162 2.33139188377838 8.9706644826508 9.0177167374111 1.67586276938533 2.08535290223003 1.08141042827812 2.30605253939182 2.09340630705233 1.13548519270253 2.1772083947 1.14652727445014 1.15250985231527 0 0.0790027378238069 0.855695810974873 0.720038089110865 0.0949711369358441 0.984610426880781 0 0 0 0 0 0 0 0 0 0 0 0 0 0 0 0 0 0 0 0 0 0 0 0 0 0 0 0 0 0 0 0 0 0 0 0 0 0 0 0 0 0 0 0 0 0 0 0 0.0294350009937205 0 0 0 0 0 0 0 0 0 0 0 0 0 0 0 0 0 0 0 0.0135377451036343 0.0135377451036343 0.0135377451036343 0.00776836508835983 0 0 0 0 0 0 0 0 0 0 0 0.745035567486366 1.06581674125519 1.15562671550878 1.20081678655008 1.20081678655008 1.20420681663842 2.00553589862956 2.00553589862956 2.27702774716704 2.34808605650259 3.21174390089746 3.20565359011624 3.45719595548758 3.67016749483071 3.79078076489999 3.80976232691121 4.45969784448706 4.47338623212806 4.58857757073329 4.7655774715719 4.81274820088157 4.8484885180982 4.82567800006853 4.71359920201355 4.41363392802038 3.38750169679757 3.28196347958787 2.74465242466483 2.21574946488959 2.17682768556792 2.06747489901086 1.87654444292862 1.34473038794362 1.23528831137652 1.24557598523784 1.26006707994483 1.25847884760115 2.8004340156628 3.2718507025045 3.42702642153388 3.4496528201864 3.43749206971428 3.42830355247087 3.43203464915632 3.43946533348976 3.45166894910668 3.45660508943837 3.46529320711702 3.46655380025085 3.45384405789847 3.44188490243908 3.43987561323144 3.43144501263088 3.40008777046257 3.29047157559536 3.0231212885214 2.14694747854672 1.26174877034293 1.26129428751361 1.26214062646512 1.2627450455076 1.258445071235 1.258445071235 1.25253791889969 1.25601435338493 1.24120633173468 1.19408407362582 1.13132762236469 1.00848927502319 0.90579463107105 0.479330541409119 0 0 0 0 0 0 0 0 0 0 0 0.745178528779343 0.896715084460919 1.22382543093421 1.2075445550135 1.19043660293639 1.22623814321614 1.21653644356702 1.16175489358235 1.10232118224797 1.05235535773929 0.886562511831919 0.739921454110354 0.497834724503019 0.499414970037092 0.499504467991755 0.50021025780371 0 0 0 0 0 0 0 0 0 0 0.503007259919825 0.955087444593896 0.865700760868616 0.728057719820875 0.952728929572013 1.01150263599485 1.11006667454809 1.14404669658707 1.12018421967436 0.987357161033622 0.500339221378367 0 0 0 0 0 0 0 0 0 0 0 0 0 0 0 0 0 0 0 0 0 0 0 0 0 0 0 0 0 0 0 0 0.0891842329744966 0.0867280512896825 0 0 0 0 0 0 0 0 0.0874765703903432 0.722801951159452 0 0 0 0 0 0 0 0 0 0 0 0 0 0 0 0 0 0 0 0 0 0 0 0 0 0 0 0.50284122334948 2.03947437469826 2.28724371790935 2.21674287064639 3.56131515365961 10.4839207065081 10.8532033271291 11.3750838750895 11.2151223642268 10.475287550011 9.37199089753808 10.9575048624573 10.8238251050339 10.1095747655403 9.94432910058293 10.6654182956796 11.4211650713195 11.317273875653 11.4649121685393 9.92474648374445 7.58673462282805 7.48257459820495 11.1491750698892 6.75219034244348 2.96835197978836 1.94415077555971 1.94560693994066 2.84023436321202 2.84577828324645 2.1243827267587 0.809996077370841 1.25735551799776 3.02340436150657 3.55180928561005 3.67047715019343 3.72919340052021 5.89450803759859 5.94152978965177 6.16280083375695 6.1550705308566 7.32045509421456 7.35895358930943 7.78562896238924 6.30600348609573 6.36923808437153 6.48911613626903 -9999 -9999 -9999 -9999 -9999 -9999 -9999 -9999 -9999 -9999 -9999 -9999 -9999 -9999 -9999 -9999 -9999 -9999 -9999 -9999 -9999 -9999 -9999 -9999 -9999 -9999 -9999 -9999 -9999 -9999 -9999 -9999 -9999 -9999 -9999 -9999 -9999 -9999 -9999 -9999 -9999 -9999 4.52403475947664 4.70104696357813 5.72384305067954 9.48238716474399 9.77685430763868 -9999 -9999 -9999 -9999 -9999 -9999 -9999 -9999 -9999 -9999 -9999 -9999 -9999 -9999 -9999 -9999 -9999 -9999 -9999 -9999 -9999 -9999 -9999 -9999 -9999 -9999 -9999 -9999 -9999 -9999 -9999 -9999 -9999 -9999 -9999 -9999 -9999 -9999 -9999 -9999 -9999 -9999 -9999 -9999 -9999 -9999 -9999 -9999 -9999 -9999 -9999 -9999 -9999 -9999 -9999 -9999 -9999 -9999 -9999 -9999 -9999 -9999 -9999 -9999 -9999 -9999 -9999 -9999 -9999 -9999 -9999 -9999 -9999 -9999
-9999 -9999 -9999 -9999 -9999 -9999 -9999 -9999 -9999 -9999 -9999 -9999 -9999 -9999 -9999 -9999 -9999 -9999 -9999 -9999 -9999 -9999 -9999 -9999 -9999 -9999 -9999 -9999 -9999 -9999 -9999 -9999 -9999 -9999 -9999 -9999 -9999 -9999 -9999 -9999 -9999 -9999 -9999 -9999 -9999 -9999 -9999 -9999 -9999 -9999 -9999 -9999 -9999 -9999 -9999 -9999 5.44761226335871 5.44864348287525 5.97381757511745 5.97994300063479 6.19818239122577 7.04509280811136 6.5839955647872 5.83328057843281 4.00286550042139 2.35345446924805 2.10689392825511 1.06935739651323 0.978846790989755 0.880938965052546 0.737268468496248 0.9693734322701 0.501908224268524 0 0 0 0 2.23217437512311 4.4230360871304 8.47859777122339 8.92641106079939 3.75353753144601 2.183154341287 1.24230474043437 1.7084049133673 2.084913901217 2.07684737550303 2.15700212370312 0.865740865744687 1.13024344670881 0.725476584131674 0 0 0.843377317605297 0 0 0 0 0 0 0 0 0 0 0 0 0 0 0 0 0 0 0 0 0 0 0 0 0 0 0 0 0 0 0 0 0 0 0 0 0 0 0 0 0 0 0 0 0 0 0 0.498888566355449 0.0342962599781352 0.0294350009937205 0.0294350009937205 0.498104346375123 0.0342962599781352 0 0 0 0 0 0 0 0 0 0.0294350009937205 0 0 0 0 0 0 0.0135377451036343 0 0 0.492433116337731 0.493690213501631 0.492327327709205 0 0 0 0 0 0 0 0 0.745303517601319 0.8998849641625 1.00204390873455 1.15866346828194 1.18810226420853 1.22141875381791 2.57800451647682 3.50638042352336 3.50760837570263 3.53012590653928 3.5545117241721 3.64065846293486 3.64891095766268 3.76400654090725 3.80813622897977 3.80606161302383 3.8104989854449 4.27511809900196 4.62931784131598 4.69786118184566 4.70294530216302 4.77675655118412 4.78341675479018 4.77244015125699 4.73046727467347 4.57012135062819 4.10633422419157 3.25497548167941 2.92134451575236 2.65391792491327 2.08954738781024 2.01142852935555 1.89518742997328 1.24216159654713 1.25001277566522 1.25584384895958 1.25946096436656 1.25744572718391 2.96572437895744 3.32494836827441 3.42268997266817 4.36337438272794 4.53241249897106 4.51919894462606 4.54929344505822 4.16340880273046 3.41010088152626 3.42962501276913 3.43847530924953 3.44693551744803 3.45082263814527 3.44746572422318 3.4532049923732 3.4263734207651 3.40321478944661 3.27400360290481 2.51257078007 2.27693193466593 2.02835784978754 1.76890370126881 1.26039279337079 1.26214062646512 1.25926145368055 1.25926145368055 1.25850687005889 1.25613517655169 1.24126304108137 1.21364923108294 1.19730937464795 1.13139674918763 1.07880387330145 1.00849735032802 0.905756689776772 0.746584864806194 0.480932643972491 0.480932643972491 0 0.482908401821951 0 0 0.484751746970895 0.745501725895927 0.745109416766902 0.997636149488195 1.06577301742815 1.19380594044455 1.21361947559821 1.22419153656518 1.21011609683129 1.20048650272196 1.19699966519937 1.13662233882987 1.04965626204897 0.884771326778706 0.884771326778706 0.739058100336464 0.73812032379861 0.737141660725184 0.87738040997768 0.50083458421505 0 0.0517828174414145 0 0.0517828174414145 0 0 0 0.0630515728084027 0.731729608285406 1.06376729117338 1.06376729117338 1.06376729117338 1.01417192876971 1.08981822705048 1.11006667454809 1.13615211168287 1.14732499046307 1.07181964442263 0.715762188830314 0 0 0 0 0 0 0 0 0 0 0 0 0 0 0 0 0 0 0 0 0 0 0 0 0 0 0 0 0 0 0 0 0 0.503024486416388 0.502896649022007 0.0868980505378224 0 0 0 0.132448948708125 0 0 0 0 0 0 0 0 0 0 0 0 0 0 0 0 0 0 0 0 0 0 0 0 0 0 0 0 0 0 0 0.721434549359007 2.13567322634227 3.09392677471022 3.46225674670561 2.27434469297434 5.11922503786958 8.34029633355486 11.2573236020232 11.3168943031498 11.3567160270235 11.3630469370454 11.3834654180284 11.2741258355138 10.798543139129 8.58649628419229 6.45220535149584 7.85469975937525 9.83701004750693 9.28701476488112 9.5878683375196 6.74403891771479 6.67575839687654 6.8205065920334 10.4076202579491 7.58747723767469 4.41238643089658 2.06596837523226 2.25259357875705 3.17478384166141 3.16365925279154 3.25533216659422 1.84655391056442 1.63445312008676 2.55298011409237 3.47357173625072 5.24532148920594 5.8886599925829 3.75315162963393 6.09505917674057 6.18426097115638 5.29544888386318 7.09843552529822 6.17129631647779 6.4486979262944 6.52108871083281 6.17081090859353 -9999 -9999 -9999 -9999 -9999 -9999 -9999 -9999 -9999 -9999 -9999 -9999 -9999 -9999 -9999 -9999 -9999 -9999 -9999 -9999 -9999 -9999 -9999 -9999 -9999 -9999 -9999 -9999 -9999 -9999 -9999 -9999 -9999 -9999 -9999 -9999 -9999 -9999 -9999 -9999 -9999 -9999 3.70301170423795 4.61332652087811 4.6947600158925 5.67109253398514 10.8903712416288 10.1572449257503 -9999 -9999 -9999 -9999 -9999 -9999 -9999 -9999 -9999 -9999 -9999 -9999 -9999 -9999 -9999 -9999 -9999 -9999 -9999 -9999 -9999 -9999 -9999 -9999 -9999 -9999 -9999 -9999 -9999 -9999 -9999 -9999 -9999 -9999 -9999 -9999 -9999 -9999 -9999 -9999 -9999 -9999 -9999 -9999 -9999 -9999 -9999 -9999 -9999 -9999 -9999 -9999 -9999 -9999 -9999 -9999 -9999 -9999 -9999 -9999 -9999 -9999 -9999 -9999 -9999 -9999 -9999 -9999 -9999 -9999 -9999 -9999 -9999 -9999
-9999 -9999 -9999 -9999 -9999 -9999 -9999 -9999 -9999 -9999 -9999 -9999 -9999 -9999 -9999 -9999 -9999 -9999 -9999 -9999 -9999 -9999 -9999 -9999 -9999 -9999 -9999 -9999 -9999 -9999 -9999 -9999 -9999 -9999 -9999 -9999 -9999 -9999 -9999 -9999 -9999 -9999 -9999 -9999 -9999 -9999 -9999 -9999 -9999 -9999 -9999 -9999 -9999 -9999 9.07177725420684 8.94091208753948 8.65737134502425 8.53068361797864 7.46552199519292 6.51939933647004 6.98857506899332 9.04814046636947 10.4002248547227 7.91265302558697 4.38232217125904 2.33133694883437 1.61798344720189 1.07812546910739 0.974091903345429 0.96933853739886 1.03016164924205 1.0274342967992 1.17175915912242 0 0 3.35115597279687 2.15857266882377 6.87324929406816 9.79149639319171 7.74043496469695 7.32074740184961 5.45111010480948 4.12777744429103 4.73307701103858 5.34407085342449 2.42664653004378 1.06678986977591 0.730530688216598 1.01688733650497 0.859735372191587 0 0 0 0 0 0 0 0 0 0 0 0 0 0 0 0 0 0 0 0 0 0 0 0 0 0 0 0 0 0 0 0 0 0 0 0 0 0 0 0 0 0 0 0 0 0 0 0 0 0 0 0.49896934535898 0.740053524863747 0.740053524863747 0.497147899210289 0.74175215273145 0.740914071687632 0.497233311153983 0 0 0 0 0 0.498262052144395 0 0 0 0 0 0 0 0 0 0 0 0.492629089730907 0.891782753085576 0.990721709591953 0.893473054723441 0.744543441872267 0.489487671369057 0.745096240571689 0 0 0 0 0 0.74628281515053 1.00201455119595 1.15853911373609 1.21044681007419 2.59349655484412 3.04186721128152 3.4771874772095 3.75469789711332 3.69942651885583 3.70198609365665 3.76346753033514 3.72166643832442 3.72054801706798 3.76449971350592 3.80705399745042 3.7993290003063 3.87740404471826 4.50330258027023 4.51854117808596 4.64869446449631 4.69162203977989 4.68463569106226 4.65873402461536 4.66752880324764 4.72506185251175 4.74798912752625 4.6083845647936 4.53072231074627 4.06954790448759 3.18971927613127 2.66915617792748 2.67020718303866 1.37820984229429 1.2530125474073 1.25584789950919 1.25590985148402 1.25549692797684 2.2733130984831 3.06429094303152 3.33424713230495 4.46414670206439 4.65999331782728 4.64684651966742 5.06088885506473 4.73943189548213 4.53169674122002 4.35650835127929 4.16912117291458 3.87990860942078 3.41365053683671 3.41588236102937 3.42004503319259 3.41294223293899 3.37400385416166 3.28866578580006 2.93063980043524 2.4610464528553 2.3947360676987 2.18321770365262 1.76664388761827 1.26082753589854 1.25863959672945 1.2557275270401 1.25505914165636 1.25265876942352 1.24484137047646 1.24131950783946 1.21369974814303 1.19422452106285 1.16767638433378 1.128715748544 1.07882635473701 1.00850364251454 1.00850805515909 0.904314735803901 0.904314735803901 0.904314735803901 0.746242196836748 0.746242196836748 0.746242196836748 0.74590490197049 0.901381202773534 0.899847316759469 1.0684012245632 1.1492757081053 1.19380594044455 1.20749033425807 1.21361947559821 1.20048650272196 1.16509414279944 1.19699966519937 1.18017032025848 1.09936361801216 1.04695237084699 0.979244936858116 0.882952366252664 0.976861450373877 0.879257283214677 0.736123945978057 0.501380697902198 0.501380697902198 0.50177959815817 0.501851705520556 0.0594574044032549 0.0557033022480162 0 0.0594574044032549 0.0594574044032549 0.502753918665133 0.731729608285406 1.01956343564717 1.1334152107794 1.13024344670881 1.11315449725555 1.05512379738066 1.08379314608411 1.11758106092388 1.04076150697979 0.0967319207373496 0 0 0 0 0 0 0 0 0 0 0 0 0 0 0 0 0 0 0 0 0 0 0 0 0 0 0 0 0 0 0 0 0 0 0 0 0 0 0 1.49024561015631 0 0 0 0 0 0 0 0 0 0 0 0 0 0 0 0 0 0 0 0 0 0 0 0 0 0 0 0 0.724151575826053 0.0846378402054771 1.46364882337069 2.20921908488632 2.35974530008535 3.61249988349354 4.64486716504712 4.17271780507627 5.29743839820015 11.1167421184928 10.5016426539571 11.1502395649388 11.2245866793685 11.433973800864 11.1681564560159 10.0702603613861 9.45137869154195 9.46611386874819 8.02855947349769 10.3149944093687 11.0046523596382 11.436034431944 9.18080925671452 8.64248097524391 9.35696721488726 9.2121549799709 9.38108123443943 7.6312630732072 5.06008271404262 2.62397712196916 2.65427052939289 3.02436712732362 3.14568774537423 3.17000366922903 1.84207219775018 2.92011043409175 2.8792660756756 3.19109730386772 3.50039350784605 5.73657638210593 3.65086698300457 5.96777634826343 3.81284279143291 3.81505348748641 6.38697623058639 6.44099896691437 6.27863353114742 6.671322344174 6.37653962766767 6.36487317716363 -9999 -9999 -9999 -9999 -9999 -9999 -9999 -9999 -9999 -9999 -9999 -9999 -9999 -9999 -9999 -9999 -9999 -9999 -9999 -9999 -9999 -9999 -9999 -9999 -9999 -9999 -9999 -9999 -9999 -9999 -9999 -9999 -9999 -9999 -9999 -9999 -9999 -9999 3.52457234366522 4.66621407555921 5.95484116235661 7.21686000595227 9.55382565999015 9.68402130422053 9.76890884298029 9.55004799524904 10.3956353963545 -9999 -9999 -9999 -9999 -9999 -9999 -9999 -9999 -9999 -9999 -9999 -9999 -9999 -9999 -9999 -9999 -9999 -9999 -9999 -9999 -9999 -9999 -9999 -9999 -9999 -9999 -9999 -9999 -9999 -9999 -9999 -9999 -9999 -9999 -9999 -9999 -9999 -9999 -9999 -9999 -9999 -9999 -9999 -9999 -9999 -9999 -9999 -9999 -9999 -9999 -9999 -9999 -9999 -9999 -9999 -9999 -9999 -9999 -9999 -9999 -9999 -9999 -9999 -9999 -9999 -9999 -9999 -9999 -9999 -9999 -9999 -9999 -9999 -9999
-9999 -9999 -9999 -9999 -9999 -9999 -9999 -9999 -9999 -9999 -9999 -9999 -9999 -9999 -9999 -9999 -9999 -9999 -9999 -9999 -9999 -9999 -9999 -9999 -9999 -9999 -9999 -9999 -9999 -9999 -9999 -9999 -9999 -9999 -9999 -9999 -9999 -9999 -9999 -9999 -9999 -9999 -9999 -9999 -9999 -9999 -9999 -9999 -9999 -9999 -9999 -9999 -9999 -9999 -9999 9.20036082527213 9.37487356907171 9.42622610942668 9.01374309755682 7.50124083329414 7.53261161241854 9.14309971276463 10.4268769421078 6.09818705083283 2.60370339184697 2.10526963726831 0.983494744636301 1.08219398419063 1.08714634342192 0.964487131891849 1.07217852206427 1.64900829771158 2.22857153072591 0.732907320011476 0.962249643217444 8.36124378506616 8.35840975080138 8.61140420171152 10.5611388506321 10.6884575230213 8.96769755380952 7.42171678021489 7.00318419183792 6.08070105327838 5.39284380531444 2.15442661584756 1.1743559597837 1.15800106033218 1.1605525303549 0.0819566569524833 0 0 0 0 0 0 0 0 0 0 0 0 0 0 0 0 0 0.0557033022480162 0.501051745392917 0.500508282084192 0.0476891763072032 0 0 0 0 0 0.0557033022480162 0.502590012274378 0 0 0 0 0 0 0 0 0 0 0 0 0 0 0 0 0 0 0 0 0 0 0.0389535805516073 0.49896934535898 0.740053524863747 0.886538909307032 0.986104057395646 0.890057853242486 0.890057853242486 0.888306326816158 0.890057853242486 0.0243610604296922 0 0 0.497314382437709 0.886518944889633 0.741810077754771 0 0.0135377451036343 0 0 0 0.00776836508835983 0 0 0 0.00174621801476669 1.10491890828217 1.05745098006314 1.10783761869209 1.11079693213824 0.995234510588854 0.89676804892152 1.11083849388321 0.995234510588854 0.898372727749045 0.997508572645633 0.999722217557849 1.00195437265518 1.07349649022182 1.12854092009751 1.73164237938975 2.43712923417916 3.24121816863449 3.43600605284979 3.68410785532102 3.80836592358494 3.80452007828237 3.80690757054003 3.81585378402252 3.80006233250203 3.79994408738948 3.81087144286646 3.81352847065092 3.79825266300728 3.76003474856735 3.75474597294125 4.46732068108544 4.5492996943754 4.60972679497401 4.66196844966283 4.69872470211437 4.71376746570457 4.72471444215739 4.72499714433231 4.58232746183141 4.75614808149367 4.71169338037169 4.44534483324845 3.54518047342513 2.177219850084 2.01984824702293 1.76305509797614 2.02069396185036 2.02488558738841 2.33925111452947 2.5351926956893 3.95883105739718 4.35507582946346 4.62081193733932 4.70061770130305 4.69294571614128 4.7941478337749 4.67367318094851 4.53087757381481 4.52173420168952 4.60708915638213 4.51219436054516 4.43593219090418 4.15459660512968 3.84456623524356 3.31488330844645 3.20225937581973 2.9214143762768 2.47847020982936 2.47815718865319 2.44762359978632 2.34304157076875 2.02292063786394 1.26558034762962 1.25508830232207 1.25579043484582 1.25512076170472 1.24931314098041 1.24495800393884 1.23806250623791 1.22797162896059 1.21374981222266 1.1942702197943 1.19740012789786 1.17067976107637 1.13419904037456 1.08140834264561 1.08142806955284 1.08142806955284 1.08142806955284 1.0085104858412 1.0085104858412 1.00638232522804 0.902855614240996 1.00422828766505 1.07367035138978 1.06842374511865 1.17826370820936 1.22376656236756 1.20743581722662 1.19033344024388 1.19033344024388 1.16504580098406 1.19694437915178 1.19939270716539 1.13028869221157 1.09636655226632 1.0442444638974 0.976861450373877 0.974513811327477 0.877389781829787 0.87738040997768 0.877369677819688 0.733978322511114 0.73399307221886 0.735100557536726 0.502250577514044 0.501984827821888 0.501984827821888 0.0594574044032549 0.0630515728084027 0.502699182211963 0.731729608285406 0.957546338977124 1.06084675643737 1.01417192876971 1.01417192876971 0.947903838967124 1.0061338066687 0.943040081439621 0.502574526901078 0 0 0 0 0 0 0 0 0 0 0 0 0 0 0 0 0 0 0 0 0 0 0 0 0 0 0 0 0 0 0 0 0 0 0 0 0 0 0 0 0.855764555947478 0.857765059335881 0.0788485354142115 0 0 0 0 0 0 0 0 0 0 0 0 0 0 0 0 0 0 0.853663596845234 0.0900519710180314 0 0 0 0 0 2.12993562518042 2.28448060946008 1.89960738811171 2.28127540297883 2.33854879329723 5.36531500022976 5.22657671670267 9.57515799974094 4.51903988910638 5.35554844187286 11.0542907042489 10.454847753176 10.7555954602512 10.612660292647 10.6616732939969 11.4731507772058 11.1090211840545 9.79891585059602 10.4789041459046 9.5332599423448 10.9185313400915 9.86022635055023 11.6077116646965 10.7742788684674 10.8760428077762 10.4468003532706 9.77412922919783 10.1909678339109 10.0544564330537 7.56600912680233 4.16153455594791 3.07497688007127 2.65400732333721 1.99821827481725 1.96027278531356 1.61058974455199 3.47744007109326 3.52800440743211 3.18063440167864 3.17755457826076 3.64364013822765 5.68065422653739 3.46161915904784 3.80118542895399 6.17764230160357 5.74191063692951 6.58158508187073 6.88759341635004 6.48774881962507 6.5895312396556 6.29994317166717 -9999 -9999 -9999 -9999 -9999 -9999 -9999 -9999 -9999 -9999 -9999 -9999 -9999 -9999 -9999 -9999 -9999 -9999 -9999 -9999 -9999 -9999 -9999 -9999 -9999 -9999 -9999 -9999 -9999 -9999 -9999 -9999 -9999 -9999 -9999 4.39299214782046 5.84038158550248 7.2588008401839 4.64031738964677 4.51903013175249 4.58099990106571 5.37161398251866 7.80647000476107 10.4996540520448 10.6670460323595 5.63170350144875 -9999 -9999 -9999 -9999 -9999 -9999 -9999 -9999 -9999 -9999 -9999 -9999 -9999 -9999 -9999 -9999 -9999 -9999 -9999 -9999 -9999 -9999 -9999 -9999 -9999 -9999 -9999 -9999 -9999 -9999 -9999 -9999 -9999 -9999 -9999 -9999 -9999 -9999 -9999 -9999 -9999 -9999 -9999 -9999 -9999 -9999 -9999 -9999 -9999 -9999 -9999 -9999 -9999 -9999 -9999 -9999 -9999 -9999 -9999 -9999 -9999 -9999 -9999 -9999 -9999 -9999 -9999 -9999 -9999 -9999 -9999 -9999 -9999 -9999 -9999
-9999 -9999 -9999 -9999 -9999 -9999 -9999 -9999 -9999 -9999 -9999 -9999 -9999 -9999 -9999 -9999 -9999 -9999 -9999 -9999 -9999 -9999 -9999 -9999 -9999 -9999 -9999 -9999 -9999 -9999 -9999 -9999 -9999 -9999 -9999 -9999 -9999 -9999 -9999 -9999 -9999 -9999 -9999 -9999 -9999 -9999 -9999 -9999 -9999 -9999 -9999 -9999 -9999 -9999 9.68785475279088 9.67554925343635 9.66370169224102 9.79849914281829 9.4828593771956 9.17956203696496 6.55863132600921 6.5879857674757 8.00570785480436 4.41683709960854 2.25982324585407 0.990443851293018 0.877107294744305 0.503409204986452 0.957187204716362 0.957224832659838 0.959686729592374 1.90174108130051 2.28440826788525 0.964629407753107 1.91791451251704 4.74486455919281 5.11573557360985 9.73139279036539 10.5706930376633 10.5276213591455 6.82362390605846 5.33706050708593 5.38321742592416 5.30397783852759 1.93072170226935 1.17070218455169 1.16736469128506 1.13347328652122 0.50335260385405 0 0 0 0 0 0 0 0 0 0 0 0 0 0 0 0 0 0.0630515728084027 0.501647674696401 0.736198469842958 0.501116718956216 0.737226680579346 0.4998879585607 0 0 0 0 0.501760818255291 0.735150825183274 0.0594574044032549 0.502260028592936 1.02680409354276 0.734045837616083 0.501812801877688 0 0 0 0 0.502104214715502 0 0 0 0 0 0 0 0 0 0 0 0.0389535805516073 0.0389535805516073 0.498185268583248 0.888306326816158 0.994868975713107 1.87082619894153 2.06381821129086 1.90823901174353 0.990721709591953 0.891776437126532 0.890057853242486 0.495130379631087 0.495216120252789 0.890040750108009 1.04938727053142 1.05205664220039 0.742585205155627 0.0135377451036343 0.495297508110714 0.00776836508835983 0 0 0.00174621801476669 0.744645178647853 0.893451489410785 1.10487644637018 1.19174224481092 1.21052629269635 1.20476819599984 1.14874165985383 1.11371206679947 1.15190379028892 1.19590474200904 1.15190379028892 1.68518719699472 1.18118611435037 1.15511254687468 1.71261397265478 1.72820601780112 1.19393932064647 1.73426302772776 2.78702087551447 3.4365934191122 3.72965595904056 3.80510242744355 3.81402672700339 3.81406877042354 3.81218300048248 3.80682307471373 3.80271084217089 3.79520402912919 3.81012817840753 3.80130109799297 3.80130109799297 3.7785176559951 3.72522567117281 4.6453009245696 4.17288907903309 4.18388940611571 4.46755440999339 4.48226345108925 4.62434245536697 4.65376413773487 4.65270762343541 4.66085522467068 4.5968211043085 4.72545332329751 4.64113979059188 4.13392771925126 3.71522706018724 3.28658573572819 3.08368921285782 3.08307649508345 2.72667408789515 3.36025441536677 3.40068446839257 4.07692000473029 4.45849167288553 4.66966011120339 4.66270293252736 4.70412610067817 4.67484928895343 4.58614308358908 4.4000620587177 4.54339522084032 4.64290442259674 4.63568305384573 4.6461292057071 4.55633992010675 4.40971194994365 4.11781839931539 3.67448794433302 2.45739436114697 2.46158857520392 2.46285428850368 2.46409343515002 2.40038202374074 2.32476365565616 1.75985454331872 1.25155102081774 1.25156148374796 1.24931314098041 1.2415434716772 1.24501596652015 1.23811810714293 1.22797162896059 1.21374981222266 1.21374981222266 1.21700507614621 1.19740012789786 1.20048461515873 1.17067976107637 1.17071807456455 1.17071807456455 1.17071807456455 1.13152332733825 1.07886724043358 1.07886724043358 1.07886724043358 1.00422828766505 1.07364918320904 1.12292836654265 1.18157882613012 1.22986122079035 1.22986122079035 1.22413077900722 1.20048650272196 1.18691991562995 1.16170574376884 1.15842098582345 1.15514327255752 1.09340894325319 1.09045260988148 1.04149994750396 1.03606084950065 1.03606084950065 0.967321073684863 0.967321073684863 0.969690228381347 0.875460194651458 0.873560388620148 0.873560388620148 0.734005856255233 0.502315247939909 0.0594574044032549 0.502434451024703 0.0664919508192974 0.730530688216598 0.730534789216562 0.8657212552073 0.861741244195821 0.861741244195821 0.503246956037447 0.724153199067921 0.503025643525042 0 0 0 0 0 0 0 0 0 0 0 0 0 0 0 0 0 0 0 0 0 0 0 0 0 0 0 0 0 0 0 0 0 0 0 0 0 0 0 0 0 1.07781057919912 1.18855386490321 0.503246956037447 0 0 0 0 0 0 0 0 0 0 0 0 0 0 0 0 0 0 0 0 0 0 0 0 0 1.90432140475824 3.36595462498429 2.23752107945738 2.32061467692243 3.12220118470715 4.5853798138589 4.57220120077871 5.17464212224035 5.16508951927717 8.67752628546442 10.2352585030577 10.0087640884158 10.243334568833 9.58791284164387 9.5848929816903 10.1196275509684 11.5331458082093 11.5332611348241 11.5309972269378 10.9696600851302 11.1626231660801 9.67387352967955 11.4369331891679 9.74637520833764 8.97650045982806 8.98755781279169 9.2915257265926 8.65800967417484 10.0605477354844 9.62591126702035 5.23572018240569 3.11549657525087 2.07832694426059 1.93348613562281 1.72173801862556 1.74491495136631 3.36297917237864 3.06403274428888 2.62539800611132 3.49595295332188 2.66208456205527 3.68682356899637 3.72096446537394 3.75897833374369 6.05726320257575 6.05096446722428 5.6719154199737 5.90469692902712 6.41488161538006 6.55050957397647 6.06231828909017 5.12296239155901 -9999 -9999 -9999 -9999 -9999 -9999 -9999 -9999 -9999 -9999 -9999 -9999 -9999 -9999 -9999 -9999 -9999 -9999 -9999 -9999 -9999 -9999 3.05897616931818 3.05907138763789 -9999 -9999 -9999 3.29977658024799 3.59827234891981 3.52681201786032 4.129896951364 3.52947538299071 3.63051871319768 4.17363039991784 4.58930487826984 7.16095087228606 11.2963488122229 10.358429873703 4.9382354184473 5.45435917524716 5.48192350391076 5.62096580529823 6.1538238504731 6.25343872733651 3.31824876667637 -9999 -9999 -9999 -9999 -9999 -9999 -9999 -9999 -9999 -9999 -9999 -9999 -9999 -9999 -9999 -9999 -9999 -9999 -9999 -9999 -9999 -9999 -9999 -9999 -9999 -9999 -9999 -9999 -9999 -9999 -9999 -9999 -9999 -9999 -9999 -9999 -9999 -9999 -9999 -9999 -9999 -9999 -9999 -9999 -9999 -9999 -9999 -9999 -9999 -9999 -9999 -9999 -9999 -9999 -9999 -9999 -9999 -9999 -9999 -9999 -9999 -9999 -9999 -9999 -9999 -9999 -9999 -9999 -9999 -9999 -9999 -9999 -9999 -9999 -9999
-9999 -9999 -9999 -9999 -9999 -9999 -9999 -9999 -9999 -9999 -9999 -9999 -9999 -9999 -9999 -9999 -9999 -9999 -9999 -9999 -9999 -9999 -9999 -9999 -9999 -9999 -9999 -9999 -9999 -9999 -9999 -9999 -9999 -9999 -9999 -9999 -9999 -9999 -9999 -9999 -9999 -9999 -9999 -9999 -9999 -9999 -9999 -9999 -9999 -9999 -9999 -9999 -9999 -9999 -9999 9.80373209193832 9.82695530518163 9.78065397776582 8.75419387404794 8.15505154545972 6.01443223002121 4.60250690372954 3.05058401722814 2.39009507363784 1.00615347298015 0 0 0 0 0.72801347017448 0.959686729592374 2.2319256884602 2.87854396061165 1.92586427895238 2.24736704838155 6.97742719191254 4.32383326430171 9.81324046757058 9.68155984520163 9.6774535167955 6.47987596778079 5.16265528202022 5.35337659853687 2.73220660112627 3.01909160291064 2.71857439013679 1.14925612312756 0.950334210422713 0.0790027378238069 0 0 0 0.717177069858321 0 0 0 0 0 0 0 0 0 0 0 0 0 0.0630515728084027 0.734033257637148 0.877314371474269 0.879197500120436 0.737237677285569 0.4998879585607 0.0389535805516073 0 0 0 0 0.735150825183274 2.2162201349268 2.10631023173575 2.19542167379227 2.26573442385749 2.11190812780969 2.13922095159736 1.02075203143747 1.84285138661091 1.55662347447163 0.881047357762661 0 0 0 0 0 0.0342962599781352 0.74010469490419 0 0 0 0.0342962599781352 0.740089734166537 0.755002503215718 1.49319454302084 1.97649169209204 1.82432436430782 2.0340349226151 2.17010477999837 2.03868057772978 2.03407600283117 1.57184870044089 1.61966422079872 0.891776437126532 0.891768619813225 1.07543594615473 1.92687852177281 1.08096976740195 0.891748759108184 0.743329390988562 0.494143741777668 0.00174621801476669 0 0.00174621801476669 0.893460718334304 1.06006824170558 1.95627750554751 3.30016010383636 2.13621432319291 2.1362559211466 1.70488767501608 1.20528168944584 2.19644247959719 2.50233044666666 2.19849137969319 2.19712063664114 3.20798557779473 2.62555102187773 2.45781155757688 3.22237719688518 3.54433169247811 3.42351694539073 3.4312874576788 3.36943347648652 3.64185353714824 3.80897037969341 3.82260054078622 3.83105257841116 3.79822522166003 3.79441178087344 3.81297766145145 3.80785768803476 3.79934234785526 3.79883173607654 3.79052393531956 3.78761632670727 3.7748066724255 3.78272228380913 4.40325777935271 3.776004002256 3.71485922285845 4.8280164645215 3.81233036056904 4.46268032690432 4.60811969231364 4.63520079999825 4.69399433718731 4.4629406095672 4.58436231335252 4.7641716935667 4.76979915185571 4.74600065781325 4.57761352083195 3.62963472846429 3.57778383428214 3.66775579569534 3.83757118419771 3.72204618095006 4.23384830990324 4.42375082160421 4.25350794052084 4.24546909787018 4.53249114977325 4.25201562940881 3.88745240309277 4.1987725914277 4.37220353209177 4.63095451025444 4.62355990718405 4.63412953789589 4.61609449631616 4.54961272259317 4.3036871161459 3.61424976020882 3.50610106239302 3.39415351577003 2.93917922526562 2.45623494451805 3.73079252431975 2.4014732909119 2.34441852717539 1.24610759563192 1.24807598005155 1.24931314098041 1.2415434716772 1.23470108540028 1.23806250623791 1.24148720250669 1.23126964202862 1.23126964202862 1.21695551031562 1.1942702197943 1.19735506214819 1.2202624802166 1.22347288602665 1.223521347018 1.20057269203709 1.20057269203709 1.17071807456455 1.16779385531211 1.12877911647459 1.07626550625962 1.16181878060921 1.20400746829877 1.11999129765729 1.19718271744718 1.21089769500943 1.20392874404283 1.20387369953362 1.19694437915178 1.18006463337685 1.1616063957838 1.15842098582345 1.13024283682462 1.09045260988148 1.08749816015067 1.12084333591102 1.08154871041711 1.07864296732692 1.03061534761347 1.03061534761347 0.964917733755671 0.964917733755671 0.873560388620148 0.875445740067551 0.734016761053531 0.502376489928991 0.502641307711893 0.502900950094518 0.50314834956026 0.50314834956026 0.503279890280363 0.72677954071019 0.503325643730299 0.0846378402054771 0.503202024875686 0.087340524360918 0 0 0 0 0 0 0 0 0 0 0 0 0 0 0 0 0 0 0 0 0 0 0 0 0 0 0 0 0 0 0 0 0 0 0 0 0 0 0 0 0 1.0493830897087 1.08384581939016 0.0788286982093535 0 0 0 0 0 0 0 0 0 0 0 0 0 0 0 0 0 0 0 0.0638940206346718 0 0 0 0 1.94096870759491 1.61540245242386 2.00203577262279 1.84340871295198 2.14172741003422 2.88334214038108 3.26724943099808 4.32668915413209 4.56478423646875 6.4749601508485 10.3556344166294 9.70408596351767 8.7968320049593 9.28604669299617 8.81284586682865 7.90100923959615 9.40387412825477 11.2366462936405 10.4607322930531 11.5331395986202 11.5375331845922 9.73651569937829 11.5957136804014 10.6199987019662 9.27836054807905 6.48959998536877 7.39853964887876 7.66700330429642 8.75152785012723 10.945050843654 8.82383972263955 6.52916673153032 3.09178802039475 1.75671164516011 1.84254001074817 2.57447860330379 2.527407282476 3.44397617498632 3.48874582697332 3.40542561558526 3.11826948267716 1.51764119223002 2.94857618158864 3.58760280102015 3.66755851248598 5.66539398869404 5.68934571235155 6.38996882024202 5.97666085634943 6.39876356610177 6.3749917502283 5.96997027934223 4.99817933121168 -9999 -9999 -9999 -9999 -9999 -9999 -9999 -9999 -9999 -9999 -9999 -9999 -9999 -9999 -9999 -9999 -9999 -9999 -9999 -9999 2.28917210524263 4.28881878401693 4.6725121780442 4.60715342331853 4.45295403421595 4.57906875430858 4.60284538245077 4.5184541407916 6.28408662782644 4.50172631598237 4.42861044681556 4.58154215575858 4.52614997793303 4.54892536545485 4.75498431067778 7.0533717643914 11.7605379585314 11.6837131515293 7.08536352112659 5.77159339389129 5.52756626439491 5.39924806250253 5.09633726919947 4.62010665950684 2.38117595836962 3.89132942543943 -9999 -9999 -9999 -9999 -9999 -9999 -9999 -9999 -9999 -9999 -9999 -9999 -9999 -9999 -9999 -9999 -9999 -9999 -9999 -9999 -9999 -9999 -9999 -9999 -9999 -9999 -9999 -9999 -9999 -9999 -9999 -9999 -9999 -9999 -9999 -9999 -9999 -9999 -9999 -9999 -9999 -9999 -9999 -9999 -9999 -9999 -9999 -9999 -9999 -9999 -9999 -9999 -9999 -9999 -9999 -9999 -9999 -9999 -9999 -9999 -9999 -9999 -9999 -9999 -9999 -9999 -9999 -9999 -9999 -9999 -9999 -9999 -9999 -9999
-9999 -9999 -9999 -9999 -9999 -9999 -9999 -9999 -9999 -9999 -9999 -9999 -9999 -9999 -9999 -9999 -9999 -9999 -9999 -9999 -9999 -9999 -9999 -9999 -9999 -9999 -9999 -9999 -9999 -9999 -9999 -9999 -9999 -9999 -9999 -9999 -9999 -9999 -9999 -9999 -9999 -9999 -9999 -9999 -9999 -9999 -9999 -9999 -9999 -9999 -9999 -9999 -9999 -9999 -9999 -9999 -9999 -9999 -9999 7.4892569318241 -9999 3.04807158624684 2.41283548763213 1.18194877059738 0 0 0 0 0.503724238531664 0.503523962575911 1.90050106357036 2.17118654075238 2.08719854738265 2.09277215407693 2.37671973281183 2.10022142754904 3.16466627086519 5.4509645695647 8.75671706878976 7.67921110662716 5.33094015046348 8.06211648523971 6.45227973204609 3.55855343073598 4.80316429737359 3.97753297501706 1.11947790842944 1.14255377183172 0.503330565674677 0.0876072878217023 0.0902979084415611 0 0.095082120944903 0.717166683467908 0 0 0 0 0 0 0 0 0 0 0 0.503286312696058 0.50285450108347 0.734033257637148 0.971934243477099 0.971934243477099 0.881047357762661 0.738229255517445 0.738229255517445 0.499118688176478 0.499187612162713 0.0389535805516073 0.0389535805516073 0.0434152596775503 1.84177635432607 1.49054415154377 2.20752084702755 3.12342624181482 2.27371725319914 2.82322247812476 2.02706797765954 3.00902343541853 0.738240285787745 0.0342962599781352 0.0389535805516073 0.499187612162713 0.0342962599781352 0.498334882449791 0.499118688176478 0.498262052144395 0.498334882449791 0.497391309648098 0.497391309648098 0.755803258169978 0.749736777204375 1.39824932242342 1.75255533790057 1.65951842226674 1.98359935226753 2.1348074124017 2.17556521062022 1.83670800017635 1.50183352451484 1.83979843290302 2.07507001009867 1.88041115800186 1.06501751215285 1.62252400545968 2.06025327709008 2.27995835031119 2.10033858105017 1.05745098006314 0.990675251140756 0.492805858043316 0.491356471533489 0.744623427874853 0.895124498504907 1.12545549125737 3.3606733047813 3.6248934550411 3.6360184776243 3.13309992749009 3.13610584301515 2.14159016397831 2.73390222499724 3.26846746760131 3.19856837662816 3.31021745989828 3.10169935703276 3.60086667611795 3.61466308264508 3.40391098381439 3.65421017495364 3.75699979301492 3.72080883834937 3.76096909165617 3.7763643980331 3.72617838754829 3.83012606601858 3.82720366858636 3.84205265613906 3.8247962151374 3.82564981264543 3.7996312324078 3.79972033570257 3.80344495482507 3.7912839047101 3.78451361237524 3.76457063068932 4.21823665084675 4.55708665410936 4.55778066712849 4.42985848121622 4.206342865847 4.39175415980117 3.75386002571342 3.80843926956919 4.45204597321132 4.55296939977341 4.63562327755589 4.64764171728974 4.56223681374377 4.62088219007071 4.73268298519219 4.57364440716347 3.81331522654449 3.72854991962806 3.79003114745009 3.80211588596163 3.7803054162894 3.80434927434586 4.26020730291752 3.8150891101068 3.81921655987178 4.53710053779868 4.63729512456075 4.57485739069645 3.82218527323883 3.81107020932067 3.79917241760686 4.60592798961125 4.56530882946523 4.56320692114495 4.52626407710473 4.34560759689877 4.15705241442238 3.83095603360671 3.69071603461307 3.6558212360461 3.61473229279662 3.59320341834887 5.27364811196296 3.51720439995612 3.59475427433298 1.27277367092756 1.24460298627125 1.23808052427435 1.23129188051215 1.23464515256454 1.23806250623791 1.22791852615558 1.22791852615558 1.23121655187514 1.24480791761853 1.23457279942238 1.234625466548 1.234625466548 1.23793318404754 1.2202624802166 1.2202624802166 1.2202624802166 1.19740012789786 1.19744453099755 1.16775553127443 1.16775553127443 1.16482789705497 1.16177878742039 1.18480489718082 1.1782168315217 1.1971313352759 1.22364838233063 1.19028134295117 1.18686750131498 1.19688889102759 1.19341228288675 1.18994675400879 1.15509311288645 1.15182263651533 1.12397105363623 1.11776903249614 1.11465429966239 1.11460544029297 1.07859725448021 1.03057635773306 1.03326096189005 0.964888392995534 0.964888392995534 0.96726319968768 0.873545924184689 0.502699182211963 0.502641307711893 0.502900950094518 0.0697843941122787 0.503231254105693 0.50335260385405 0.503325643730299 0.503325643730299 0.503202024875686 0.722804848941011 0.503063664156668 0 0 0 0 0 0 0 0 0 0 0 0 0 0 0 0 0 0 0 0 0 0 0 0 0 0 0 0 0 0 0 0 0 0 0 0 0 0 0 0 0.947903838967124 0.503279884741748 0 0 0 0 0 0 0 0 0 0 0 0 0 0 0 0 0 0 0 0 0 1.40712167085476 1.83827223390199 2.1168196178308 2.1800829797391 1.72363769951611 2.37764406552147 2.07730007568092 1.02343572623985 2.36471519123815 3.86950888675478 4.61734877573117 4.42077937381145 4.70133567019075 5.39367091137281 9.36401790222184 10.8798580231201 9.28304555059609 8.58771099462883 8.44749901419372 8.93676960377301 10.0630226480799 8.53967286323516 9.20935453012629 9.02433355405024 9.06238695641949 8.34331025186132 11.3879904562887 11.3521665592823 7.91194995353505 6.47199000800098 5.46841589841788 5.98014709423156 6.10275091346394 7.58091171064584 10.27145502865 8.98126097656387 5.01072490323356 3.10520305669905 1.62640130832163 3.12247646670282 3.25188517679593 3.29596221339581 3.42357152769603 3.35673375287666 4.00316989444741 3.48026628177583 3.57633005345162 3.34827392601331 3.41790960154947 3.66805905662267 4.78546536020427 5.84537161531445 5.83109985381592 6.07938767432852 6.26698148499267 6.16821747709865 5.49024099652878 4.30835942898457 3.8895671389753 -9999 -9999 -9999 -9999 -9999 -9999 -9999 -9999 -9999 -9999 -9999 4.73429655329069 4.61172385158255 -9999 -9999 -9999 -9999 -9999 3.97506265543789 4.62515811132919 4.62954729932276 7.44398519297649 12.5388548075897 11.9862359213281 11.3585926509842 11.1251111899637 11.3535331243492 11.3484281203508 11.302287260417 12.0835426613525 7.81797027167009 4.41368608858386 4.46077582036695 6.65070936663714 7.64440181012302 10.9998521956738 11.6881670863003 8.92183868847779 5.8437372483306 5.45720807900884 4.58191675367196 4.43190074393337 2.82592758563831 3.06480465720199 -9999 -9999 -9999 -9999 -9999 -9999 -9999 -9999 -9999 -9999 -9999 -9999 -9999 -9999 -9999 -9999 -9999 -9999 -9999 -9999 -9999 -9999 -9999 -9999 -9999 -9999 -9999 -9999 -9999 -9999 -9999 -9999 -9999 -9999 -9999 -9999 -9999 -9999 -9999 -9999 -9999 -9999 -9999 -9999 -9999 -9999 -9999 -9999 -9999 -9999 -9999 -9999 -9999 -9999 -9999 -9999 -9999 -9999 -9999 -9999 -9999 -9999 -9999 -9999 -9999 -9999 -9999 -9999 -9999 -9999 -9999 -9999 -9999 -9999 -9999
-9999 -9999 -9999 -9999 -9999 -9999 -9999 -9999 -9999 -9999 -9999 -9999 -9999 -9999 -9999 -9999 -9999 -9999 -9999 -9999 -9999 -9999 -9999 -9999 -9999 -9999 -9999 -9999 -9999 -9999 -9999 -9999 -9999 -9999 -9999 -9999 -9999 -9999 -9999 -9999 -9999 -9999 -9999 -9999 -9999 -9999 -9999 -9999 -9999 -9999 -9999 -9999 -9999 -9999 -9999 -9999 -9999 -9999 -9999 -9999 -9999 -9999 1.69638762127534 1.14725370629998 0 0 0 0 0 0.0560113372451581 0.736227547701698 1.12028721527682 2.31989378747635 2.40747929454722 3.51528724249288 2.12794551769037 2.22652398452315 3.53092108935854 6.26233565243434 10.5454762788546 8.00298950372291 8.012514433688 4.48411494604469 3.62541304355581 3.58340393087772 3.22417260259868 1.17080880072228 1.15707944703561 1.13273629411279 0.502970823737428 0.0928573977166693 0.502756513078188 0.720006345793708 0.720015782979203 0.0952912789156938 0 0 0 0 0 0 0 0 0 0.0763582587705897 0.729311885406545 0.732903657501059 0.873495997644689 0.971934243477099 1.03855023937435 0.976698438788304 0.976698438788304 0.882892812877266 0.884703881195091 0.882892812877266 0.499953155929514 0.738240285787745 0.499953155929514 0.50001490640572 1.73693409911551 2.35562732604954 2.36819720534084 2.28797670413635 2.00066595707565 0.882892812877266 0.0342962599781352 0.0294350009937205 0.74010469490419 0.740971858886914 0.740971858886914 0.884717096244022 1.00219869857179 1.00446793329375 0.740971858886914 0.496430138220522 0.496430138220522 1.25221616053847 1.65708594571963 1.40044683289171 1.40044683289171 1.91451012049528 2.23650786165596 2.17556521062022 1.99233734109307 2.0008300067473 1.77391220208621 1.40146123702885 1.84545431965285 2.0847307585807 2.20780838849294 2.17645387567795 2.26560822080531 3.15931200609383 3.36204099988225 3.11851848494651 1.93432004095744 0.99293951300156 0.744623427874853 0.895124498504907 1.0773503735399 1.07385857538918 3.2154467063892 3.50458021009033 3.73009282582763 3.59532164437876 3.58186130751525 3.48174882861959 3.14550330976393 3.35241946846324 3.61453777573856 3.63637585132611 3.51035936145332 3.46911870230355 3.72518406669434 3.77602177921642 3.76086177335352 3.80742667835566 3.77497760961205 3.72122339110239 3.76698893164438 3.82741179848867 3.82333525165772 3.84859229972286 3.8219927885338 3.81854207569071 3.8253820697442 3.81961224122373 3.81102511016877 3.79618182711606 3.80347245844488 3.79219391572919 3.78145958568724 3.77283252899311 4.46579427258578 4.70220674278393 4.68823104645036 4.57338093469912 4.54415382045226 4.4068169004667 4.18816294092413 4.180216710682 3.88227454632769 4.40562553908791 4.52620038988502 4.61503547344537 4.63904555450124 4.64424797130359 4.65446018159434 3.93978713806688 3.81148205124185 3.79684656396359 3.80715758759018 3.80706997073687 3.8070430893066 3.82315602571052 3.81775962057099 3.8359481857081 4.25184788489322 4.55713189375282 4.59580058878833 4.52857448829023 3.85701427227872 3.8395544176101 3.83286132746163 4.43465219421356 5.01175258562736 4.50158464741292 4.16380505915848 3.72960434445764 3.72893364872474 3.70427836794995 3.69855029473102 3.71021278968428 3.69160676156022 5.42240105214421 6.06231381414717 4.49018542109856 3.57888185716281 1.74070786456963 1.2410696711796 1.23808052427435 1.23123564315425 1.23464515256454 1.23795037322825 1.23795037322825 1.24137570758881 1.24137570758881 1.24143161474882 1.24480791761853 1.24824646064967 1.24830167291191 1.24830167291191 1.24830167291191 1.25169077106306 1.23467769187951 1.23467769187951 1.23467769187951 1.19431529680526 1.1942702197943 1.1942702197943 1.18805654440776 1.18475803884439 1.18143825810558 1.21084291664991 1.22060407263331 1.19022893707573 1.20988622834556 1.20988622834556 1.18001142336841 1.18989076622964 1.17329794757266 1.15182263651533 1.16992925860608 1.12079603476824 1.14206099833078 1.14206099833078 1.11460544029297 1.07859725448021 1.07855115028035 1.03322143550244 0.96726319968768 0.96723310292303 0.873530336412126 0.732886429159819 0.731723913154728 0.502955606368492 0.50314834956026 0.728057719820875 0.726780642227611 0.724153199067921 0.857742900243345 0.855719465775451 0.0874765703903432 0 0 0 0 0 0 0 0 0 0 0 0 0 0 0 0 0 0 0 0 0 0 0 0 0 0 0 0 0 0 0 0 0 0 0 0 0 0 0 0 0 0 0 0 0 0 0 0 0 0 0 0 0 0 0 0 0 0 0 0 0 0 0 0 1.1478765347073 2.16358176352878 3.24135316924586 3.3662784127355 2.36812206738573 2.92853527819024 2.20439357716933 2.30246267593264 3.79355853065941 7.65406806566018 7.10016593432796 5.31016999540561 5.35476450854375 7.06895811493381 9.48530661253987 10.8243428306636 10.2211101256069 9.89973937706299 9.57794234598451 10.2966031518831 10.7619502691895 8.8243698599518 6.80731877271963 5.65015643143449 8.31468319339258 10.7313285179359 11.4381444285937 10.5946014106602 9.40027611138363 9.22275078261147 9.25493570865954 7.80331669545649 8.10515161493715 8.34589207352095 11.0979555925085 9.855423237214 5.26599525867319 3.26988450550783 0.980647027251993 3.23351951057785 3.40715432939711 4.71936250746697 2.45255550172311 3.31904252788555 3.4728598552643 4.26074500754011 3.54653617624414 4.70679656911427 5.45706202379739 4.73313662793459 5.53268566271851 5.91727633029101 5.98942104041531 6.05632217583426 6.05469050830882 5.94862299056609 4.59101997291494 3.83551247078211 3.80583795477575 3.79544940892715 -9999 -9999 -9999 -9999 -9999 -9999 -9999 -9999 4.73315345414725 5.28483034929634 6.08473069138444 5.80732119360491 3.77201112057656 2.5029641145156 2.161722661757 2.10900265122208 3.57381532562049 5.65230875820216 11.5010169631233 9.99755212619462 9.15146495796575 10.656929191199 11.2171709395556 11.3040932729571 11.8663862231957 12.1966801417559 7.13293635558414 7.12775510670144 6.95309351150401 4.94693812150564 4.35785289914167 4.23113723198165 3.93729688126238 4.19058154066343 5.26009383320924 6.12268510405634 6.07402422734975 5.34552401015555 4.50027383048304 4.28799439556702 3.33191579092876 3.3024631870986 2.66502089830753 -9999 -9999 -9999 -9999 -9999 -9999 -9999 -9999 -9999 -9999 -9999 -9999 -9999 -9999 -9999 -9999 -9999 -9999 -9999 -9999 -9999 -9999 -9999 -9999 -9999 -9999 -9999 -9999 -9999 -9999 -9999 -9999 -9999 -9999 -9999 -9999 -9999 -9999 -9999 -9999 -9999 -9999 -9999 -9999 -9999 -9999 -9999 -9999 -9999 -9999 -9999 -9999 -9999 -9999 -9999 -9999 -9999 -9999 -9999 -9999 -9999 -9999 -9999 -9999 -9999 -9999 -9999 -9999 -9999 -9999 -9999 -9999 -9999 -9999 -9999
-9999 -9999 -9999 -9999 -9999 -9999 -9999 -9999 -9999 -9999 -9999 -9999 -9999 -9999 -9999 -9999 -9999 -9999 -9999 -9999 -9999 -9999 -9999 -9999 -9999 -9999 -9999 -9999 -9999 -9999 -9999 -9999 -9999 -9999 -9999 -9999 -9999 -9999 -9999 -9999 -9999 -9999 -9999 -9999 -9999 -9999 -9999 -9999 -9999 -9999 -9999 -9999 -9999 -9999 -9999 -9999 -9999 -9999 -9999 -9999 -9999 -9999 -9999 -9999 0 0 0 0 0 0 0 0.88995863846101 1.97486548831164 3.21013391069992 3.60648837138451 2.24517699416129 2.39996146884491 3.68543818452954 4.79606316711913 9.71901302931396 5.727690841698 5.8268052907747 5.39266657115797 6.32958155015007 5.95365725844373 3.56549685150314 2.24017018524047 1.10978810871587 0.94046061458708 0.718590191826498 0.502470495183894 0.502492215181027 0.502801769108579 0.719995977633316 0.502492215181027 0 0 0 0 0 0 0 0.0904137277679638 0.503438040085637 0.503474666754242 0.869594608146317 0.871543269990408 1.03309993650547 1.03582557582951 1.08718664751392 1.04127327483412 1.14126628930229 1.04399400245037 1.04667273847978 1.08360506248618 0.981366545454503 1.01593066968347 1.49576576169824 1.39879879914052 1.39879879914052 1.7436712580788 1.64845519587443 0.525481403189707 0.0294350009937205 0 0.0294350009937205 0.497391309648098 1.49666335011875 1.39942732417225 1.39942732417225 1.81666771754423 1.96572768412357 1.97021113419125 1.75178084251246 1.65635568003708 1.2529748023029 1.91276813869644 2.13004406401415 1.9168180644029 1.7630739236752 1.9879731857794 2.84571945350882 2.21923513812128 1.77169069013426 1.39995646145853 2.05686570452673 1.50414743981529 1.84545431965285 2.1565834840285 3.20983281923445 3.72578248317364 3.74877840837284 3.76545137218794 3.58665609699855 2.18919132190966 1.91295308094453 1.0773503735399 1.06545483038007 1.0773503735399 2.06977036027848 2.93515925866832 3.65246418290059 3.7261791067309 3.7381094977658 3.69282153506673 3.69127276592926 3.59689580260654 3.58140308695013 3.63390816331261 3.72209496964048 3.6263390265505 3.6324692639532 3.69035732070546 3.75046241581956 3.76124905682241 3.81762366689353 3.81534399799036 3.82930482695437 3.79261903459283 3.73541169022117 3.74499490416065 3.79832039051113 3.85849898313142 3.84865984068711 3.83814187778335 3.83433412175189 3.82654723135496 3.80882996426203 3.80844027101268 3.79134529886585 3.77786363200794 3.79671697725692 4.25997268285021 4.60870039751638 4.71824371967468 4.75088402193698 4.65803905219527 4.64622443031589 4.64688131870507 4.55735304265768 4.54864733258725 4.18379157874079 4.31947232070937 5.47373342113353 5.27215562892937 5.32254065112748 5.32333784925303 4.59828386803089 3.88967074556784 3.8082470402044 3.80879428933314 3.80347813017262 3.79771880608459 3.79826921902961 3.80766712245113 3.82363281585054 3.82434040934549 3.83553932944977 3.8951581075428 3.78681341754737 3.81325844712464 3.87786058523204 3.86534275548659 3.84462101731066 3.73404682147744 5.22459817190336 5.45922174114264 3.69270754601837 3.7634250205821 3.75829615389149 3.72896038694306 3.69401254088495 3.72170623836594 5.38742371679162 6.05542425542608 4.95071578165126 3.64044460101909 2.20446904829983 1.2340778333584 1.23098914461511 1.22783445896386 1.23117913897068 1.23453243508863 1.2378938935283 1.2378938935283 1.24826531736243 1.25169820604215 1.25169820604215 1.24469583778446 1.25525612085438 1.26329769281948 1.25531404169192 1.75989070062552 1.75433147819973 1.25882098680475 1.24824646064967 1.24830167291191 1.21695551031562 1.21374981222266 1.21369974814303 1.20724827930171 1.18471066979942 1.20390513451803 1.21084291664991 1.21431394556958 1.20727073472211 1.21990763368937 1.20988622834556 1.20982842196612 1.20627927228084 1.17656948730542 1.17324431431619 1.16987544468681 1.16657087980212 1.14525497731529 1.14206099833078 1.14206099833078 1.07859725448021 1.07859725448021 1.07855115028035 1.0305368296854 1.0305368296854 0.96723310292303 0.732886429159819 0.731723913154728 0.730530688216598 0.503279890280363 0.861762591852593 0.503246956037447 0.0818087857564888 0.503240093630093 0.503063664156668 0 0 0 0 0 0 0 0 0 0 0 0 0 0 0 0 0 0 0 0 0 0 0 0 0 0 0 0 0 0 0 0 0 0 0 0 0 0 0 0 0 0 0 0 0 0 0 0 0 0 0 0 0 0 0 0 0 0 0 0 0 0 0 0 0.763655133832004 1.07749182931871 2.10380104675172 4.25175960101607 5.23041769747023 3.85124175172535 2.89796654841463 2.21042772241971 2.38232864212277 4.65189916838628 7.67642647384801 10.3246344620465 7.10735472169742 9.23036001337416 7.05264452907961 7.08933954702273 8.73240080579152 9.60567775720207 10.3954747592924 10.9605414065593 11.2827994195389 10.6896138614331 9.61030637950381 7.42790411508234 6.69201438830364 8.61564119007082 10.257066190901 9.46387098977772 11.4423608142034 10.8920935341208 10.801710387427 9.79702734641932 9.81242233225941 9.05118863882727 8.50615094707676 8.52921721400314 8.69721533163987 6.67278350803068 3.01208476256594 1.18830133288636 3.10788662158451 4.73719662198938 3.39977301679959 3.36277959824543 3.47440239236918 3.9623462988261 3.46639465286815 3.49914500461384 4.28720603620791 4.64525913805665 5.43825088392901 5.72606447535554 5.79144132335914 5.72120234243932 5.88514511066472 5.9792000730093 5.93218878082816 5.2854459422212 3.78055951207539 3.76061224227652 3.77358986165347 3.69189326577716 3.60664795039499 -9999 -9999 -9999 -9999 4.79908519724896 5.68811073533778 4.85851275285304 5.95499502269602 6.01565675611399 5.92481843522952 5.83582302608759 5.85750332070313 5.77226024314936 3.56381871962689 4.36249006240834 7.54022865034331 10.8433602643992 9.75629803684707 10.013200995679 11.0581229307166 11.9982445212602 12.1033042317902 12.150586787076 11.3218150586302 7.10708821952748 6.15505334849347 4.92982015408023 4.29915043598388 4.15283774231102 3.40845009826256 3.38923302858254 3.29601309252169 2.99519123893788 2.76184740910531 4.40118086526377 4.23441110183396 3.19338759768645 2.72744192892608 3.05602676251267 3.06648576702864 1.22202070465408 2.41193912153688 -9999 -9999 -9999 -9999 -9999 -9999 -9999 -9999 -9999 -9999 -9999 -9999 -9999 -9999 -9999 -9999 -9999 -9999 -9999 -9999 -9999 -9999 -9999 -9999 -9999 -9999 -9999 -9999 -9999 -9999 -9999 -9999 -9999 -9999 -9999 -9999 -9999 -9999 -9999 -9999 -9999 -9999 -9999 -9999 -9999 -9999 -9999 -9999 -9999 -9999 -9999 -9999 -9999 -9999 -9999 -9999 -9999 -9999 -9999 -9999 -9999 -9999 -9999 -9999 -9999 -9999 -9999 -9999 -9999 -9999 -9999 -9999 -9999 -9999
-9999 -9999 -9999 -9999 -9999 -9999 -9999 -9999 -9999 -9999 -9999 -9999 -9999 -9999 -9999 -9999 -9999 -9999 -9999 -9999 -9999 -9999 -9999 -9999 -9999 -9999 -9999 -9999 -9999 -9999 -9999 -9999 -9999 -9999 -9999 -9999 -9999 -9999 -9999 -9999 -9999 -9999 -9999 -9999 -9999 -9999 -9999 -9999 -9999 -9999 -9999 -9999 -9999 -9999 -9999 -9999 -9999 -9999 -9999 -9999 -9999 -9999 -9999 -9999 -9999 0 0 0 0 0 0 1.11653984194287 2.1607627275523 2.38714586692294 2.42469762292023 2.4556115269362 3.66540613263564 4.87312955418716 4.85477781526501 5.7854139412643 6.88210775959903 8.20243442814321 4.70902792483531 5.48208263879815 5.66674983568727 4.25584049469318 2.14576911692844 1.08045271652089 0.935518113863833 0.501807018493819 0.501807018493819 0.502196957864071 0.0997155891533447 0.845326122637944 0.10363926537879 0 0 0 0 0 0 0 0.722778790270344 0.85966446674131 0.865634381387282 0.959900045629661 0.964731054933311 1.07836333877195 1.08131650119418 1.18021999886883 1.17917029208255 1.64184695106916 1.17651432616392 1.64674586305633 1.86073984493577 1.56255361969093 1.81129723553841 1.9620573725385 2.10622087050055 1.96392454335341 1.96663078795618 2.0646477515268 1.65298312019842 1.65380304281686 0.497314382437709 0.497314382437709 1.25386168257348 1.75103906876335 2.11405084730983 2.11405084730983 1.96843392211713 2.15103249829253 1.96847289404497 1.97469961270432 1.9774297537406 1.66125040793256 1.66357142738326 2.29536120296085 2.29536120296085 2.21352410495316 2.15126899794043 2.33363318531882 3.17321105954931 2.15650532266791 1.7763919752564 1.84573548969342 1.7763919752564 2.16395533617888 2.34642824461057 3.65082331603434 3.62384021567033 3.52742859837983 3.1978638527787 2.29116226581076 2.10050723479927 2.1124246740887 1.91612718346291 1.94511426463404 2.09875744144961 2.23333389681717 3.7141050707421 3.74445956131945 3.66151432475541 3.73415910139034 3.73726396810311 3.72798815206755 3.69769867407546 3.7477823007908 3.72530238611463 3.74845188996304 3.7328859783481 3.71931725511514 3.76951776123872 3.79223374091782 3.80268446234657 3.80431659702032 3.82148847519466 3.83164719634944 3.79984730458694 3.73831687074629 3.67449016060598 3.81938380960268 3.85465259675498 3.84257711519346 3.83830364470584 3.82741160840952 3.82175884321904 3.81683143859407 3.73773451117517 3.73144881257612 3.75490775981651 3.77114889341222 3.80727671775967 3.75019827544083 4.70322124926803 4.79010067304261 4.77559742386599 4.74566329869273 4.72727903472178 4.71520757366813 4.67477954612657 4.82098593505766 5.30366748661175 5.55959617258702 5.52570661666885 5.54594017573462 7.36995891695139 5.84614192060708 4.34633720990836 3.76967032800734 3.77085985783379 3.76916563077092 3.78595707715077 3.80082406864963 3.8155096668045 3.82366811662132 3.84584352536665 3.86100325961538 3.79654907982422 3.85570971979045 3.83689322888682 3.8797062977995 3.86377953821376 3.86775098680538 3.8556021158667 3.66283691438729 3.75344037974429 3.80589273785274 3.81096491923786 3.74011670373057 3.71891703350997 3.71102073826728 3.69246891421667 5.40849538356408 5.59957141600679 4.35327592501832 3.58077389036626 1.73935825920169 1.2278499964211 1.22734213458429 1.2344510732098 1.24130936361551 1.24130936361551 1.24486550862745 1.75393072789929 2.01930346130376 1.75222283430543 1.76171855053489 1.75974459181356 1.75762776202132 1.75311835565806 2.03937732629029 2.03937732629029 2.20397229151509 2.03592310971809 1.25531404169192 1.24480791761853 1.23121655187514 1.21369974814303 1.22786504397092 1.22451885395199 1.20714596658849 1.20390513451803 1.21778986676641 1.21078789123939 1.21696254268371 1.21990763368937 1.21333184717949 1.19677739181504 1.20627927228084 1.19330046471844 1.18989076622964 1.17313654547962 1.18299423833095 1.16651690468769 1.14525497731529 1.14520360912192 1.11762500196463 1.1145545037737 1.07855115028035 1.07855115028035 1.0304967950507 1.0304967950507 0.871599209661458 0.730525015952206 0.730525015952206 0.503279890280363 0.503325643730299 0 0.0846378402054771 0.087340524360918 0 0 0 0 0 0 0 0 0 0 0 0 0 0 0 0 0 0 0 0 0 0 0 0 0 0 0 0 0 0 0 0 0 0 0 0 0 0 0 0 0 0 0 0 0 0 0 0 0 0 0 0 0 0 0 0 0 0 0 0 0 0 0 0 0 0.764629470080737 1.19463941776111 1.95684608447658 4.51693181492711 7.32091976696145 4.76317863628759 4.46839577495886 2.43170457486197 2.43466272024677 4.6266868133667 5.43336844362233 9.24458891528815 7.18454809872007 9.42416936170779 7.04263509457108 4.39948600447688 5.31549885725467 5.79374020087976 9.54252460801981 9.67433580654796 10.9527352169853 10.2874234937108 9.59498343790352 8.94980360616565 8.73319988487677 9.14680337030544 9.82731992728848 11.2653726303159 10.4781220079305 10.4965242695347 10.8061286774283 11.3137303800214 8.83861043963918 9.38046718983978 8.17734608764037 6.73783081278758 11.2972516555336 6.93240922673805 2.54902632908577 1.85958502211577 3.0454186892278 4.39778480429691 3.25126592798286 3.41114390603123 4.13949164711782 4.29869462557561 3.43985170066995 3.46714026390953 3.49068036125905 3.49844419972348 4.63303026130245 5.64481623851333 5.60599594711647 5.90234859998171 7.4505462937433 7.33785311770951 5.68613576359209 5.90092564617325 5.88018539930296 4.46935734421671 3.73094218572818 3.70170049337219 3.68774790414699 3.5885578959431 3.62705264051936 3.74752402226238 4.50314721659596 4.87378828891937 6.06535191489561 5.94356820113475 5.98387950920159 5.82652223752882 5.6755750999422 8.08832628904389 7.51141595982618 5.61648461511218 5.67064810396227 5.59555196934349 11.494282506452 10.5551497128283 10.6409109351607 11.0223680396495 11.6959770092471 12.4250982603111 12.459595318329 12.2856776288858 11.376664934365 7.91024668567675 6.1722103233363 5.74991009304829 4.16765074374823 3.32420088867923 3.34486559847917 3.17867483177472 2.24423626983486 2.10808473867353 1.98937112980797 1.80824342944856 2.0452487091231 2.61441188688707 1.17448671044235 1.1818483549762 0.974062960471543 1.04469199205994 3.11949247541259 3.42874318484242 -9999 -9999 -9999 -9999 -9999 -9999 -9999 -9999 -9999 -9999 -9999 -9999 -9999 -9999 -9999 -9999 -9999 -9999 -9999 -9999 -9999 -9999 -9999 -9999 -9999 -9999 -9999 -9999 -9999 -9999 -9999 -9999 -9999 -9999 -9999 -9999 -9999 -9999 -9999 -9999 -9999 -9999 -9999 -9999 -9999 -9999 -9999 -9999 -9999 -9999 -9999 -9999 -9999 -9999 -9999 -9999 -9999 -9999 -9999 -9999 -9999 -9999 -9999 -9999 -9999 -9999 -9999 -9999 -9999 -9999 -9999 -9999 -9999
-9999 -9999 -9999 -9999 -9999 -9999 -9999 -9999 -9999 -9999 -9999 -9999 -9999 -9999 -9999 -9999 -9999 -9999 -9999 -9999 -9999 -9999 -9999 -9999 -9999 -9999 -9999 -9999 -9999 -9999 -9999 -9999 -9999 -9999 -9999 -9999 -9999 -9999 -9999 -9999 -9999 -9999 -9999 -9999 -9999 -9999 -9999 -9999 -9999 -9999 -9999 -9999 -9999 -9999 -9999 -9999 -9999 -9999 -9999 -9999 -9999 -9999 -9999 -9999 -9999 -9999 0 0 0 0 0.475810310919713 1.13650398884197 1.21969970668256 4.77612470399067 4.91570428683174 4.93938167368292 2.51028863979329 4.92131255845609 4.76404115216543 5.5240004129867 6.82002187293073 5.6377170692042 3.6520589344257 3.65329516387749 3.56132980980101 3.69346824405722 2.30219657335651 1.10026734017666 0.93057837547623 0.711217177368658 0.711217177368658 0.500956507883272 0.500956507883272 0.105535939457641 0 0 0 0 0 0.103555741791972 0.0975102310498596 0.503023444411549 0.945291272798891 1.01132969122799 1.06362165238596 1.06953114248543 1.0783156575325 1.11434834078913 1.66457022900817 1.92564144321625 2.08851732433127 2.07934014411553 1.9175142348933 2.06642523936942 2.18705786641184 2.07345955614813 2.2628980291651 2.29240040392494 2.29240040392494 2.27051399472488 2.23353234374218 2.23654358714962 2.13820744358641 2.30590924263227 2.14095797664308 1.65814541770646 1.75649181207743 2.07251888022967 2.33081779754742 2.37860034921248 2.35243972029531 2.33403197587586 2.1935742816336 2.07758091581941 2.07758091581941 1.7630739236752 1.76816881259011 2.30158545782052 3.18380681429942 2.78684046270583 2.15126899794043 2.26918892266717 3.166879336249 2.2692342882791 2.16689103556812 1.84854523180671 1.84854523180671 2.16692912631476 2.20059874928148 2.2927005240743 2.3625584720129 2.41657343552615 3.21094801035446 3.20478018332966 2.3541011261802 2.11766203858204 2.23448526803475 2.12112852087903 2.10562614836294 2.30848971463658 3.72715798185117 3.73538213855163 3.6444432175031 3.73360641259567 3.74584147063105 3.75940675094653 3.75201280584992 3.76249489756285 3.75958510233893 3.77395464435139 3.77385543842314 3.7720150758695 3.78176496196771 3.79299833049528 3.8087672172774 3.82167970156613 3.82917436176816 3.83379902977003 3.83145822579022 3.78535583721978 3.67565506141859 3.83002625586093 3.85197454007293 3.84984082190402 3.83425091354634 3.82585054791837 3.79780185350682 3.77520579418086 3.67990955975049 3.60320489573944 3.73544534365979 3.75082192162484 3.66393067118536 3.76432805945692 4.63279302689467 4.79887823651725 4.79750290878434 4.77906243119658 4.77871748093345 4.75031096666679 4.73826981683034 4.73695958601668 5.56701038312165 6.110105779829 5.68166858882865 6.11096652173298 7.18317839862467 5.5451529982447 5.40482790574003 3.70418082312144 3.82310815758325 3.73540184488323 3.77328452435618 3.80440236173244 3.81452371771932 3.83544752767243 3.83620898532183 3.85115223152747 3.76239073481283 3.80823525752684 3.8366479514816 3.88316241474837 3.87698454806896 3.88282487319566 3.88205786197652 3.87228101830789 3.77503388821072 3.79840519975273 3.78899086746909 3.71488542321027 3.7452886631642 3.75803229343459 4.34660780801078 5.55453729501199 5.40693030199838 3.66310652979266 3.64631094666015 2.14508379465776 1.74803325181373 1.7541937184802 2.01365866979351 1.75297433534582 1.74865347435454 2.01526428306134 2.18193127831165 2.18193127831165 2.18708502512966 2.18869644013884 2.1937218996097 2.19525193684364 2.19883526051191 2.20026113882941 2.20032116480122 2.20032116480122 2.02769304277866 1.75311835565806 1.24469583778446 1.24131950783946 1.24131950783946 1.22446468652743 1.22117853664655 1.22112406130827 1.21778986676641 1.21773486209308 1.21067719019246 1.22710535441071 1.21984811295356 1.21327395145009 1.20977051696118 1.20622127692266 1.20268450480649 1.18977843885969 1.18977843885969 1.18632403765759 1.18293791849279 1.16646279330276 1.14520360912192 1.14520360912192 1.11762500196463 1.1145545037737 1.07850468150645 1.03318140255364 1.0304967950507 0.871599209661458 0.869653355770476 0.730530688216598 0.728055162341072 0.50330678398791 0.724151575826053 0.503063664156668 0 0 0 0 0 0 0 0 0 0 0 0 0 0 0 0 0 0 0 0 0 0 0 0 0 0 0 0 0 0 0 0 0 0 0 0 0 0 0 0 0 0 0 0 0 0 0 0.0664919508192974 0 0 0 0 0 0 0 0 0 0 0 0 0 0 0 0 0 0.0317070269008857 0.764647044568999 1.07253021448636 2.37224696020282 5.11065188081647 7.28001339884421 7.59587189105473 5.89396757194937 5.11976207883179 4.39266137017221 4.17454044149144 4.62953794600239 7.25496748102866 6.9455213336852 7.83949936854718 7.17954527987469 7.89008293335956 8.05444803060364 7.86796453472257 7.78619147304538 6.69135408179739 9.71947865165203 10.3139481434578 10.3715607481974 10.0025121532535 9.26694011101924 9.77081006638821 11.0161135206252 8.00839445205777 10.8522308854879 11.1499866270079 10.3548469349872 10.8326300880605 10.1115835525234 8.95266487022913 7.71760914862397 6.9275425207776 10.0328247722089 5.94649634934789 2.85131477849361 1.57820346262083 2.50528134967924 4.16825684288502 3.04218529953818 3.82633933344375 4.1034671216936 3.90286575161709 3.33920348462499 3.3228325020993 3.39170783243345 3.43111967658278 4.22231492165135 5.09048828941319 5.86228011223055 7.33771777448267 7.18505104799051 7.68700147232191 7.21924806477289 6.78142101568032 5.80509313954295 5.53809042445313 5.23628851090147 4.11318770375001 3.6800235653084 3.68687858774326 4.61231597134142 5.83404065195867 6.02745580905029 5.9255262352012 5.95772604897397 5.92312593595331 5.81979644193869 5.83284631298389 5.66106386165383 7.27881168613683 6.50942245122021 5.62975495721265 5.58753275455555 5.53383758441373 12.0721059878609 10.5385204572824 10.8159435827004 11.7582035996096 12.3122718064038 12.2894304348547 11.4856098212366 10.8906271825715 9.83972836040108 9.31472881225335 7.1933056117524 6.09005448222464 4.86064425539876 4.0295547888941 3.75594651221158 3.19193870987851 2.1200049846733 1.99704780630839 1.71719265788283 1.53270686181569 2.02438044951698 2.04606192322791 2.28995458047025 3.12854107645416 2.05914863108262 -9999 -9999 -9999 -9999 -9999 -9999 -9999 -9999 -9999 -9999 -9999 -9999 -9999 -9999 -9999 -9999 -9999 -9999 -9999 -9999 -9999 -9999 -9999 -9999 -9999 -9999 -9999 -9999 -9999 -9999 -9999 -9999 -9999 -9999 -9999 -9999 -9999 -9999 -9999 -9999 -9999 -9999 -9999 -9999 -9999 -9999 -9999 -9999 -9999 -9999 -9999 -9999 -9999 -9999 -9999 -9999 -9999 -9999 -9999 -9999 -9999 -9999 -9999 -9999 -9999 -9999 -9999 -9999 -9999 -9999 -9999 -9999 -9999 -9999 -9999 -9999
-9999 -9999 -9999 -9999 -9999 -9999 -9999 -9999 -9999 -9999 -9999 -9999 -9999 -9999 -9999 -9999 -9999 -9999 -9999 -9999 -9999 -9999 -9999 -9999 -9999 -9999 -9999 -9999 -9999 -9999 -9999 -9999 -9999 -9999 -9999 -9999 -9999 -9999 -9999 -9999 -9999 -9999 -9999 -9999 -9999 -9999 -9999 -9999 -9999 -9999 -9999 -9999 -9999 -9999 -9999 -9999 -9999 -9999 -9999 -9999 -9999 -9999 -9999 -9999 -9999 -9999 -9999 0 0 0 0.745405528338954 2.04487889573619 3.48897051748087 3.48900415048033 4.95105511068174 5.72519764035852 3.68875979103363 3.49835513888291 2.52841004535548 4.91888669060638 4.91500023797332 4.25049362965007 3.80529136999285 3.77482889329904 3.62454422207349 3.47415965576278 2.85265898518106 1.86507546161687 0.923223457266146 0.836917572062716 0.836949569658712 0.500486642770871 0.708154312932812 0.499953571836186 0 0 0 0 0 0.101725925810114 0.502492215181027 0.853559911062633 0.947724894399524 1.06070060801743 1.09879920230693 1.21321958908707 1.67676793279373 1.66193295839228 2.08114181160922 2.19399580427401 2.80783437619796 2.19193356203365 2.26719213993195 2.33075621509213 2.32093148667175 2.31407384629406 2.34578790471192 2.39851861610071 2.4176285893661 2.9322436213931 2.43207117395895 2.38601235346262 2.33838659925857 2.35776461868103 2.27510826639309 2.01125936812634 2.07758091581941 2.1935742816336 2.38512698823726 2.3819626968263 2.3819626968263 2.89566380593965 2.3591048627717 2.13304412106281 1.76533420198534 1.40574923048844 1.40410764369814 2.79189243528056 3.69018348055909 3.52791006781956 3.51299292651675 2.71196329497882 2.71779566120153 3.39885375199956 3.17489402705953 2.27776223222597 2.0656393896154 2.16910650286705 2.30453493370507 2.39282469773442 2.85173699835534 3.21115851840158 3.56798493464498 3.41677269747625 3.21507955105865 2.22887384867228 2.37107232161924 2.37107232161924 2.31206646486033 2.37414949048935 3.54803148273256 3.67223323636308 3.73566802328717 3.71966364042514 3.73433172406058 3.76034060497002 3.75663014620351 3.76051797261062 3.75948097119177 3.76522451781916 3.764989892687 3.76564837712365 3.79196723050656 3.7940108878223 3.82274272948547 3.83318641224747 3.83308753156649 3.83670183779463 3.84114592082863 3.78554288634077 3.73978735126187 3.83867369880821 3.85873216987777 3.85197353548984 3.83929548156796 3.83135359352489 3.7826359196379 3.60519799540475 3.61962431581263 3.61040572793111 3.50193117916076 3.7346873946557 3.5060148085069 3.60027713477871 4.25417885489946 4.49473275148164 4.76415759555435 4.78815771900812 4.80512823067172 4.76481493945609 5.64349979555863 5.93639852989954 5.29525363230857 6.23547251929992 6.42910141090798 7.49873073292755 7.37553041690683 6.62025070536267 6.38349270952732 3.79909484725375 3.74873202171408 3.76666456697682 3.78557622049767 3.78836162583752 3.82045941026778 3.81431200517467 3.81567959423716 3.85146654533822 3.7907135786268 3.7715755463473 3.83853331448621 3.87761698444277 3.88359831006308 3.86949726363665 3.88326123971293 3.89211698198509 4.60615898290492 4.60622057942667 3.77081077163999 3.7868989335442 3.73955743901025 3.72822111111762 5.63925445469911 5.52608464533292 4.5359986459803 3.73318052261501 3.57974220165617 2.85015390764084 2.33172711277258 2.34463538412403 2.39716491367129 2.35030003343542 2.28333495748462 2.2868393723768 2.28915012778969 2.28915012778969 2.29272537095865 2.29495267736296 2.29501324788716 2.1937218996097 2.19525193684364 2.19525193684364 2.19883526051191 2.19883526051191 2.19531213663973 2.02391859097944 1.75176098467417 1.24826531736243 1.23783717131892 1.22441022270076 1.22106931477817 1.23100826440951 1.23095092663167 1.22754869682736 1.22043151579373 1.22037373839369 1.21678919830707 1.21327395145009 1.20971253051552 1.20971253051552 1.23808466498709 1.18977843885969 1.2234856662711 1.22838261560502 1.18632403765759 1.16976737130786 1.16971314794475 1.16640856331666 1.1175738030695 1.1175738030695 1.11450330350082 1.07850468150645 1.03045628403893 0.964795968850913 0.869653355770476 0.867693731327267 0.728057719820875 0.503325643730299 0.503290023600258 0.722804848941011 0.0899214500566692 0 0 0 0.0925102623363251 0 0 0 0 0 0 0 0 0 0 0 0 0 0 0 0 0 0 0 0 0 0 0 0 0 0 0 0 0 0 0 0 0 0 0 0 0 0 0 0 0 0 0 0 0 0 0 0 0 0 0 0 0 0 0 0 0 0 0 0 0.026293791026994 0.817342658522345 1.86524222746946 2.33858739176226 4.65290709613218 7.24535116112375 7.57822217401032 7.57497467001753 7.59813959772308 5.77803542821351 3.15464597489956 4.37367953473229 5.24245879389045 5.45457392723535 5.44260555848924 8.71963198969611 10.8566893114407 10.7474002050351 10.6852216210357 10.7258336632121 10.9322441675606 6.1021095364055 6.09366025588872 6.20786557076038 10.1052819093302 11.1440866958031 8.63652770815665 7.78851312908175 8.27386787074327 10.3554146652114 9.52730647755244 10.6447344240953 11.3744158820601 10.8986181487058 9.84647985328701 8.35897674819895 8.68339988536611 6.52654695706388 3.47985361761649 1.74313232873174 0.954034421207237 2.6227864281769 5.32062389116844 4.2592594033008 3.22694788576523 3.29827851417204 3.31890052515163 3.28470604154829 3.2067135221323 3.27455576881831 3.35357837176274 3.91477915113962 4.5052564652993 5.44584203930666 7.20551962295558 9.90486225120291 10.5480362275732 7.27709901498626 7.36422432759419 7.15049900873175 7.35151680211871 5.46072377191552 5.49500649781825 5.7408211931607 5.79286951972023 5.68120702232931 5.56561332574008 6.08346430244257 7.15021007660307 5.51251492511431 7.27436727651939 7.21852611043147 5.67148687213197 5.60635257951007 7.31462499239277 6.38335893366237 6.30107326885332 6.39436335976918 6.4626562432261 6.44510616403089 12.4170668662022 12.1472010860961 12.3395975709451 12.2391667060857 11.5076832291711 10.6393415575064 8.36277829037681 7.21933932355706 7.17379000674715 7.14252602448696 6.77985981731155 5.13196172453574 4.82224385103369 4.23694600146548 4.24056506251886 4.20603708263738 3.18192606608025 3.23972958406649 3.22810644869233 3.05501777709085 3.0842327133934 3.1959835218589 3.22589663659252 2.33415320158939 -9999 -9999 -9999 -9999 -9999 -9999 -9999 -9999 -9999 -9999 -9999 -9999 -9999 -9999 -9999 -9999 -9999 -9999 -9999 -9999 -9999 -9999 -9999 -9999 -9999 -9999 -9999 -9999 -9999 -9999 -9999 -9999 -9999 -9999 -9999 -9999 -9999 -9999 -9999 -9999 -9999 -9999 -9999 -9999 -9999 -9999 -9999 -9999 -9999 -9999 -9999 -9999 -9999 -9999 -9999 -9999 -9999 -9999 -9999 -9999 -9999 -9999 -9999 -9999 -9999 -9999 -9999 -9999 -9999 -9999 -9999 -9999 -9999 -9999 -9999 -9999
-9999 -9999 -9999 -9999 -9999 -9999 -9999 -9999 -9999 -9999 -9999 -9999 -9999 -9999 -9999 -9999 -9999 -9999 -9999 -9999 -9999 -9999 -9999 -9999 -9999 -9999 -9999 -9999 -9999 -9999 -9999 -9999 -9999 -9999 -9999 -9999 -9999 -9999 -9999 -9999 -9999 -9999 -9999 -9999 -9999 -9999 -9999 -9999 -9999 -9999 -9999 -9999 -9999 -9999 -9999 -9999 -9999 -9999 -9999 -9999 -9999 -9999 -9999 -9999 -9999 -9999 -9999 -9999 0 0.741762778348858 1.25875916453443 3.52815962681492 4.57993108922755 3.73547651402511 5.07593447572659 5.58113896767748 3.71671265559063 2.57362867113621 2.56051528604859 4.91736497936456 2.55533368238576 3.77210840685835 4.63760571519857 4.21246941877806 3.64261093669911 3.58500688234765 3.26805944997093 2.22191771378893 1.57760445926729 0.978908991544665 0.836917572062716 0.834838106869464 0.706592898006331 0.832789105702914 0 0 0 0.108901006050726 0.839119561270731 0.714219936546021 0.849441174679222 1.00317099522184 1.05487950933853 1.21508808921525 1.21308438173047 1.91756311941119 2.08077998886272 1.93633378047686 2.19153782786091 3.29060445038603 3.45663156652764 3.33546673019649 3.48209167077073 3.19454978032816 2.89209194724448 2.89214161648527 2.40517926107371 2.41205606630373 2.90873451259616 3.23533333514598 2.9528925037287 2.94290786736729 2.45228664192862 2.41050806923652 2.34832523429414 2.25162761328197 2.34832523429414 2.25162761328197 2.32192163607615 2.38857825986251 2.38854778564678 2.93317898196556 2.37241693891091 2.1384109883796 1.76535693195527 1.40388744532786 1.77352205584505 3.2890741761164 3.74124271702885 3.8121307981819 3.79359389992747 3.49394159477812 3.375501368942 3.85578082355624 3.71704850797992 3.13925727136328 2.0656393896154 2.2833034390138 2.85541609103154 3.25439234945797 3.67074827678345 3.73310125896979 3.67419572337189 3.45015529534731 2.87981993420727 2.37708562765653 2.38396368004129 2.39073669839259 2.45409450288032 3.7411250271183 3.76158211707156 3.75413814678028 3.72058085738907 3.74560377699173 3.75479560437885 3.76063273207419 3.7678241001022 3.76429732384369 3.76427833854313 3.75769154329741 3.75905964457544 3.75501728570986 3.7423280884091 3.76843537412866 3.81950550028546 3.82670730836329 3.83694985020846 3.83812436958997 3.84549296441121 3.83745108074866 3.74316282423335 3.84615167670415 3.84107251303187 3.85206845819738 3.84314657421286 3.84258132105119 3.83157033083068 3.69677323206436 2.95216871933896 3.49044148925354 3.3204704686743 3.3427603198418 3.51770464383687 3.67885662666904 4.66134595329307 4.85753225397922 4.8748897264012 4.85192774768076 4.8056146054797 4.8182126468931 5.93941661808322 6.25316243083292 6.44428065396796 6.35308133688902 6.64814120580028 9.71218892635954 10.0755428194705 9.52206742209973 7.12715074947987 4.49573569678934 3.74885962962311 3.77593483302802 3.7922288743855 3.74202547839521 3.78645824684957 3.82960910992299 3.70847347215605 3.84646660981133 3.80669608711854 3.84906802584503 3.83125596396838 3.85581993210287 3.85989431019006 3.80382387403242 3.85625989307249 3.90192822450494 4.55006807348022 4.43111594177768 3.78904063976522 3.82507675063335 3.80990273850081 4.55561982663197 4.45294695738043 4.61259460762119 3.78685549505595 3.77338353349656 3.60982956086627 3.39928444190799 2.90077154342526 2.44405154000538 2.46651531513643 2.40688573019017 2.360494996026 2.36318115137209 2.36670235703277 2.36670235703277 2.28474229983564 2.29044040441334 2.29847699872888 2.29847699872888 2.29721636781207 2.19366144284915 2.1937218996097 2.19378223773216 2.19227088983097 2.02322635820813 1.75216404785216 1.75216404785216 1.74179635779247 1.23438714552757 1.23112712886853 1.23095092663167 1.2278725779238 1.22448945069078 1.22288862560047 1.22571416840286 1.23172216488685 1.24416932151907 1.72260716578134 1.2480414064103 1.23802655550031 1.70566694810397 1.71937910662873 1.71586090315632 1.23301767215687 1.68719344488429 1.68783258887169 1.22095736328943 1.14515206460657 1.14515206460657 1.07850468150645 1.07845787379756 1.03314089325158 1.03045628403893 0.962384065391196 0.867674127299229 0.955155767752424 1.01145982582448 0.725478192378687 1.0060473122323 0.721430432037517 0.0874765703903432 0.0901773882644439 0.0901773882644439 0.0902979084415611 0 0 0.0927462565585119 0 0 0 0 0 0 0 0 0 0 0 0 0 0 0 0 0 0 0 0 0 0 0 0 0 0 0 0 0 0 0 0 0 0 0 0 0 0 0 0 0 0 0 0 0 0 0 0 0 0 0 0 0 0 0 0 0 0.514008869710535 1.41776008695782 1.96043313676563 2.28929680000888 4.70896354088795 7.7595649190581 7.76230224075448 7.29753053622963 8.67734207864243 8.11189812880765 6.30174450909818 5.3454002734078 4.50737047662748 5.37162737682811 8.12452634667924 10.584993235747 10.3522854557437 10.1987283705763 10.741644627981 10.4765271999445 9.17209891549433 10.0913892149034 6.09185823258315 6.09413400842202 7.21609328497241 5.0360719082752 7.47001149003017 9.70334788378373 10.0094729184269 9.62979667221096 10.5591026097751 9.67969753390392 11.2250166040038 9.59574670327501 10.1056625495654 8.90409223953046 9.43080129940395 8.14951387126447 3.03253099774104 0 0 2.64176997456646 2.96192379125432 2.95239193059247 3.10025960705473 3.11620431145432 3.14987842270986 3.0703095250521 3.11116813256414 3.19099885962525 3.31324779905749 4.41831454208636 5.36624009597169 6.29387879454523 7.18969349523009 7.62176946799164 10.4460856475061 10.8932640153736 8.31969497695188 9.13283700756732 7.15166521527075 6.75816086743141 7.21242134111018 7.18173501365571 6.58451987970003 7.07720660834267 7.12028873736209 10.4938961770943 10.6109659053462 10.4031603932863 10.5674540040724 10.97017370934 10.2118058076583 7.69809246711032 10.9832871843031 11.2078174633589 11.4127301692419 7.22299557266558 8.32525167395198 8.9804667146404 11.6167730102232 11.6382914328933 11.5018536451884 11.2827625846098 10.0420163972469 8.36194089636073 7.24988629753116 6.8925922021645 6.78169771145641 6.81456356052278 5.12059289224445 4.29290319359884 4.19862206031618 4.23114839934747 4.26215203956672 4.29010438251709 4.29783656764724 4.25505192349703 4.00999814541074 3.28226187133132 3.25741955307704 3.18490524294702 2.99805949910667 2.15401280675669 -9999 -9999 -9999 -9999 -9999 -9999 -9999 -9999 -9999 -9999 -9999 -9999 -9999 -9999 -9999 -9999 -9999 -9999 -9999 -9999 -9999 -9999 -9999 -9999 -9999 -9999 -9999 -9999 -9999 -9999 -9999 -9999 -9999 -9999 -9999 -9999 -9999 -9999 -9999 -9999 -9999 -9999 -9999 -9999 -9999 -9999 -9999 -9999 -9999 -9999 -9999 -9999 -9999 -9999 -9999 -9999 -9999 -9999 -9999 -9999 -9999 -9999 -9999 -9999 -9999 -9999 -9999 -9999 -9999 -9999 -9999 -9999 -9999 -9999 -9999 -9999
-9999 -9999 -9999 -9999 -9999 -9999 -9999 -9999 -9999 -9999 -9999 -9999 -9999 -9999 -9999 -9999 -9999 -9999 -9999 -9999 -9999 -9999 -9999 -9999 -9999 -9999 -9999 -9999 -9999 -9999 -9999 -9999 -9999 -9999 -9999 -9999 -9999 -9999 -9999 -9999 -9999 -9999 -9999 -9999 -9999 -9999 -9999 -9999 -9999 -9999 -9999 -9999 -9999 -9999 -9999 -9999 -9999 -9999 -9999 -9999 -9999 -9999 -9999 -9999 -9999 -9999 -9999 -9999 -9999 -9999 2.51555431156666 3.57646741345287 5.08893563573374 5.15303135494236 5.08333249091245 10.0820950956136 4.617656136247 3.53700752727407 2.58962649844763 2.58237061073491 2.57019353554822 3.49143756437756 4.90194560165479 4.86462853890002 4.43176624401612 3.63380013008674 3.39560871911533 2.85754918923552 2.14195360557234 1.5747048684579 1.56824126629475 0.976274084384312 0.83275660140129 0.705018002023262 0.498810081011407 0.706592898006331 0.834902365254169 0.923303506245994 1.57426581135782 1.83896193130087 1.84851133893338 2.01181078137029 2.02804664282591 2.04104324958556 2.05526641721954 2.16816498409383 2.75200598142903 2.68280487837146 3.09315207258412 3.53786402474302 3.64644181978479 3.62560609579405 3.57914702908457 3.50714998020319 3.22449164229089 3.41431241112088 3.23963048268318 3.2430579055438 3.24993943385797 2.94627573010407 2.96092705963156 3.26722747884925 3.43587583284655 2.48039035864928 2.37436012010138 2.29381093707273 2.32517748010455 2.32840015716446 2.38018683609702 2.92036637672544 2.43516597920201 3.54192160719563 3.21856664524849 3.18804564562806 2.25468085156592 2.154215328785 2.05372530436325 3.65457262084722 3.81549560487222 3.73528288857971 3.67507832799289 3.79352927306305 3.85881107218631 3.86601005184239 3.09098148943122 2.06975877447763 2.17615114094039 2.28874029975149 2.402049984607 3.24806915142242 3.58423801864779 3.7916310988364 3.7923014298065 3.27248512645552 2.46364397161754 2.43333092563545 3.2528899126644 3.25520147331316 3.56078751074773 3.71519545989861 3.71981983734866 3.72945373149034 3.68638307528371 3.74312575986047 3.76222566978264 3.77691957495638 3.77181515493135 3.76737821200143 3.76904547828628 3.76519079549724 3.76290970058592 3.73491319307448 3.69016997723746 3.76402526194933 3.81966035601862 3.83601687153308 3.8319208567728 3.84294008539008 3.8516391350719 3.83548719870564 3.70658526816411 3.85161780606542 3.85352397311916 3.81298330147698 3.80697862651162 3.8167323462646 3.82275206558998 3.68852997580471 2.46394304627257 2.41238136682578 3.33471643072016 3.76663250796576 4.24017736574375 4.76773058440714 4.86546705105179 4.87719378613831 4.88381072364841 4.86777583165845 4.82704077792908 5.20615369622603 5.55986541187172 6.3785261653533 6.62528680923428 7.09843791944535 7.38041418912473 10.3517151354017 10.4049852829417 9.28512822482645 7.41034455444036 6.31900329669152 3.76363426102769 3.75253699252305 3.73417469137321 3.77239758050585 3.82941582807055 3.80881733693191 3.83112801642414 3.84150747001862 3.85478020712688 3.86834314091805 3.75233489627389 3.77150294433003 3.77498197936213 4.21810205976279 3.89956887649335 3.73245603859466 3.89654285335843 3.88336013152501 3.85395870466172 3.85400696492375 3.80462462256859 4.60105659848466 3.84651942226265 3.83022023389369 3.82646827418348 3.78488663158024 3.60226634215284 3.38321027842148 2.86703192007823 2.45085050959464 2.45346720482656 2.48115573214984 2.45772478618326 2.41714746173622 2.420673346398 2.36670235703277 2.37290599950231 2.29483130868453 2.29483130868453 2.29489202520189 2.29847699872888 2.29495267736296 2.18863596929358 2.18071059479082 2.1791596506269 2.17570749986746 2.01580887581043 2.01580887581043 1.73847044299902 1.73841310522119 1.23123914766032 1.22989642641298 1.73649101841221 1.73292643086062 1.73075052779587 1.72847375131822 1.99126651051962 1.98685696843792 1.73110059454897 1.98247006382504 1.97798912571324 1.9715310822466 1.96717954828853 1.96717954828853 1.94990406031914 1.94990406031914 1.94890643821021 1.68783258887169 1.19959936589236 1.21872668698335 1.14190594771119 1.11445186200172 1.07841075171014 1.10817766357012 1.1050781235516 1.18028518416133 0.957546338977124 0.950264871920793 1.60688423874476 1.14698394618859 1.00600367028025 0.942931424130994 0.503132832086601 0.720031698428129 0.720024248139015 0.718610016223882 0.502756513078188 0.0928573977166693 0 0 0 0 0 0 0 0 0 0 0 0 0 0 0 0 0 0 0 0 0 0 0 0 0 0 0 0 0 0 0 0 0 0 0 0 0 0 0 0 0 0 0 0 0 0 0 0 0 0 0 0 0 0 0 0 0 1.50734958508604 2.36240516368221 3.17516707668468 4.33132562067248 6.26216008238526 9.73816027578627 9.76393464101139 9.55343162344294 9.3744366717603 8.65618116649995 8.42582844441274 7.95379223055744 5.51396272281371 5.52770816566209 7.27667599382622 10.7234488227237 10.8342041691582 10.9289596740617 9.56205208406437 10.7589637398513 8.84477031339796 9.94399678653691 9.5289833742177 11.0217275441343 11.1405054763545 9.38378873558781 8.75398399452345 10.7960537926 9.88495635895191 6.98694305833952 8.40295036673653 9.57746071688261 8.87635746211107 8.42181133671407 9.15931905714665 8.63182372974451 8.23681477658942 6.05226370962342 0 0 0 0.123527671223876 1.24777046154924 2.75409196237077 3.13118985712669 3.09998622901601 3.14901556619922 3.29632574118096 3.41001617582967 3.29428616628192 4.17693915809198 5.06787537878447 8.26088599282446 11.9946675608303 11.8472894543223 11.819389840837 11.8433651213823 11.6931537692116 11.4767669619798 10.8141304008977 9.32525370233701 7.09121380841678 7.05796703771245 6.98144049419231 7.07126179793188 6.956917213946 10.4605809594353 10.8268311650141 10.281183514285 10.8260563318324 10.8907439480598 9.86106469422183 9.14380936228776 8.12922888560453 7.7593543542193 8.17780445990235 10.7236306610776 11.5374102803018 10.8104797884667 11.2492208756111 7.43423558657016 7.29606584458045 7.29678813207384 7.37333312554953 8.83187506129943 8.5799776736372 7.18367193403173 6.6056219678783 5.41704937889118 4.37263568075506 4.24490710960644 4.16974537453908 4.13387244061544 4.15102372274615 4.21863466968125 4.21351970780356 4.15023995027922 3.96672508422081 3.25690919729697 3.20713852282032 3.05068580075975 2.9517747952226 2.36428199189108 1.97782804699438 -9999 -9999 -9999 -9999 -9999 -9999 -9999 -9999 -9999 -9999 -9999 -9999 -9999 -9999 -9999 -9999 -9999 -9999 -9999 -9999 -9999 -9999 -9999 -9999 -9999 -9999 -9999 -9999 -9999 -9999 -9999 -9999 -9999 -9999 -9999 -9999 -9999 -9999 -9999 -9999 -9999 -9999 -9999 -9999 -9999 -9999 -9999 -9999 -9999 -9999 -9999 -9999 -9999 -9999 -9999 -9999 -9999 -9999 -9999 -9999 -9999 -9999 -9999 -9999 -9999 -9999 -9999 -9999 -9999 -9999 -9999 -9999 -9999 -9999 -9999 -9999
-9999 -9999 -9999 -9999 -9999 -9999 -9999 -9999 -9999 -9999 -9999 -9999 -9999 -9999 -9999 -9999 -9999 -9999 -9999 -9999 -9999 -9999 -9999 -9999 -9999 -9999 -9999 -9999 -9999 -9999 -9999 -9999 -9999 -9999 -9999 -9999 -9999 -9999 -9999 -9999 -9999 -9999 -9999 -9999 -9999 -9999 -9999 -9999 -9999 -9999 -9999 -9999 -9999 -9999 -9999 -9999 -9999 -9999 -9999 -9999 -9999 -9999 -9999 -9999 -9999 -9999 -9999 -9999 -9999 -9999 5.02273008481824 5.23337047569077 4.84799692233084 3.92006110840829 4.41174979824918 5.72615771878014 3.68737602200127 2.60365631714024 2.60126443180359 2.59364126949617 2.58044856830743 4.75993894366422 5.338451968861 4.94093541002761 4.79036632836484 3.7304117589346 3.47906264392027 3.36292112342583 2.30214730969018 2.18720182412983 2.11481153767234 1.92532839770108 1.09042673807748 0.913612955167314 1.55463929471108 0.973738381437582 1.13712472882905 1.93150636600127 1.96132963994164 2.23330571117956 3.05033732183294 3.33867898763011 2.8236190051493 2.78045304422664 2.23281632516107 3.10433666540225 3.27451968446842 3.0899886844485 3.43294549826731 3.59888182020181 3.70940251664685 3.69262844223966 3.68076101376758 3.51200379760006 3.51862127630155 3.60875223038693 3.53843359485902 3.54414653639315 3.63025232262233 3.69379190574802 3.56169488756143 3.45667506795864 3.55320647995974 3.44827238112898 2.47711872035727 2.46654184830538 2.35807717864963 2.33161116119589 2.45644431424182 2.90200541363439 2.90552161394531 3.54800847056032 3.61723957514226 3.68144112059282 3.6200536873508 3.51280931344072 3.43182874536612 3.77394226752701 3.8546442183375 3.8374338682122 3.68576595454641 3.59341927389187 3.86821215262764 3.67841653139427 2.06972070210205 2.21510786788666 2.28874029975149 2.82385090036364 3.42624366315745 3.58777446898663 3.69664324786801 3.80264604125547 3.80922599670244 3.28845707118369 2.46022038625098 2.44003491446079 2.93546981908566 3.57180220813437 3.70102855195148 3.77409318541699 3.75713995712139 3.72941905770452 3.69668578997504 3.73027230447482 3.75587343772739 3.76612206429758 3.7769986327266 3.75279917171907 3.76172229880816 3.77750249991892 3.78103676511834 3.75281368597835 3.70240298173699 3.78010219982594 3.8115390204492 3.82304818721215 3.80300335883118 3.83067911206087 3.85110504721865 3.80589453857223 3.76608581674438 3.85629166020016 3.83992349780517 3.73002406362649 3.75749127681706 3.791387728442 3.59626205692226 3.48840895836624 2.41238136682578 2.46561864914353 3.63206098184752 3.7077070139894 3.77617995718605 4.51597101959997 4.90730428108211 4.89831990555257 4.88035154022976 4.86091398484252 4.83022827702216 5.23536233263966 5.78119937230611 6.45416587295982 6.537519234469 7.1348861800534 8.33747885836769 10.3633823902149 10.3868476397731 9.68290826365114 9.12659814774098 7.99418986842828 5.44735255130342 3.78532996907362 5.01386025578274 3.75707140415486 3.81801250825971 3.74630719585048 3.74963676512305 3.78197445998028 3.86400549628615 3.81548370856054 3.85526242075657 3.86341334490133 3.87441321627056 3.85811249429276 3.50022121432142 3.57438546501186 3.80703033249661 3.84283851567603 3.86352324030316 3.69609314964198 3.78121329919673 3.82007220534983 3.83564649843977 3.84497473494205 3.82637379460368 3.72221842959753 3.61092163640359 3.39340476347858 3.21199909597943 2.94721827869457 2.48374217239133 3.29738788678639 3.00164709541739 2.50902992498048 2.48793677978899 2.46010366825582 2.420673346398 2.41768316167809 2.3666415927167 2.36670235703277 2.28908939796742 2.28908939796742 2.28474229983564 2.28255147112037 2.17757109792348 2.01526428306134 2.00490516814837 2.01123024425661 2.00714562504371 2.16632385460091 1.99757588182758 1.72309258801693 1.72573877060487 1.73204623983603 2.1500304312782 2.36984840627545 2.39449006088353 2.24153933117902 1.98154300135401 2.13319017455868 1.95850487531776 2.12779513777769 1.96712137674102 1.96712137674102 2.103032157201 2.10308863260639 1.95226684764133 1.93126040215496 1.94435088406733 1.22603137007361 1.20477959763858 1.1781367573501 1.07546208590609 1.11123311819104 1.02496543895714 1.06664609481002 1.01952094763332 1.14809623823174 1.85486989150788 2.10663432911278 1.6005850871728 1.10105636151697 0.853612948259336 0.940497933636059 1.83641971439588 1.61295284662496 0.849524726744514 0.718610016223882 0.0928573977166693 0 0 0 0 0 0 0 0 0 0 0 0 0 0 0 0 0 0 0 0 0 0 0 0 0 0 0 0 0 0 0 0 0 0 0 0 0 0 0 0 0 0 0 0 0 0 0 0 0 0 0 0 0 0 0.0190652183807596 0.0243610604296922 1.50822504891338 3.18002023652166 7.32637310302669 7.80763226783545 7.69252986615213 9.84571104391808 9.7203709928357 9.45307265065584 9.32237235341364 9.37089633027633 10.7576578643506 10.5149418181639 8.12149235205142 7.87539481110325 6.36087013734196 7.76814259309122 8.19786250870692 8.0627805945612 8.38378071843584 10.8385618395559 8.76581956796383 9.34604252625827 10.0008319098377 11.0484147227568 10.3268947867261 10.0073404132278 11.217719858908 10.3280503619627 11.066597913873 10.221047576791 8.72188257804031 8.15992869936264 8.41942324006518 8.2885241373013 8.11917458154612 7.99113520896627 10.0083983758628 2.22222509099626 0 0 0 0 0.585461888017834 2.74471122627156 3.07699907002895 3.95440502437489 4.13224884961344 5.08168346144172 5.20746768229785 7.89038764932506 12.4199503981353 11.1023056050781 10.5782485876109 10.3078175126131 10.630755671459 10.9310678387189 11.4803475351529 11.8126864066917 11.0605390668971 10.942382975925 10.8645583441632 9.02918643821434 8.87274381606686 7.94057718894133 7.05394936130057 8.27193103995625 9.42632180642569 9.94150643714088 10.486306631823 10.0571089536704 8.91123965732656 7.43295385736978 7.27904460736325 6.15135829717162 6.00119915062036 6.1465664347466 7.35825891402581 7.31105297055025 7.07785450882115 7.19114733551162 6.22881871484205 5.89477711062834 5.86846514163125 5.87630111232778 6.78240003408521 8.15782726095255 7.75728907700976 6.70802361722097 5.52045309756136 4.91860506935328 5.04395098562524 4.12435127442877 3.79934505627338 3.70246832312826 3.81217570031543 3.86916975673881 3.17065031726759 3.17728830835615 3.2148164232174 3.0812286959089 2.64063363159998 2.16460070502639 2.12266690143843 -9999 -9999 -9999 -9999 -9999 -9999 -9999 -9999 -9999 -9999 -9999 -9999 -9999 -9999 -9999 -9999 -9999 -9999 -9999 -9999 -9999 -9999 -9999 -9999 -9999 -9999 -9999 -9999 -9999 -9999 -9999 -9999 -9999 -9999 -9999 -9999 -9999 -9999 -9999 -9999 -9999 -9999 -9999 -9999 -9999 -9999 -9999 -9999 -9999 -9999 -9999 -9999 -9999 -9999 -9999 -9999 -9999 -9999 -9999 -9999 -9999 -9999 -9999 -9999 -9999 -9999 -9999 -9999 -9999 -9999 -9999 -9999 -9999 -9999 -9999 -9999 -9999
-9999 -9999 -9999 -9999 -9999 -9999 -9999 -9999 -9999 -9999 -9999 -9999 -9999 -9999 -9999 -9999 -9999 -9999 -9999 -9999 -9999 -9999 -9999 -9999 -9999 -9999 -9999 -9999 -9999 -9999 -9999 -9999 -9999 -9999 -9999 -9999 -9999 -9999 -9999 -9999 -9999 -9999 -9999 -9999 -9999 -9999 -9999 -9999 -9999 -9999 -9999 -9999 -9999 -9999 -9999 -9999 -9999 -9999 -9999 -9999 -9999 -9999 -9999 -9999 -9999 -9999 -9999 -9999 -9999 3.74750964023159 3.97170751200454 5.20283087374185 5.05775114934005 3.82857559086264 3.43834715988299 3.56851042985901 3.39467827938425 3.06153010680092 2.60729215213963 2.5854631568259 2.5698001575966 3.64924387084097 4.85843168546334 4.85260125852492 4.75755734846216 4.51589517429238 3.58905188664109 3.44654000549702 3.33158629800086 2.83414070516038 2.23162567775906 2.15153435547524 1.76962148168918 1.52537365486927 2.01585119482196 2.14816589157208 2.21847326498483 2.12127026378421 2.17857152725248 3.36779670672111 3.39199957971846 3.57263436000622 3.49764703386957 3.40027499245244 3.28118849861273 3.49365285609118 3.57607901938073 3.53204814259789 3.55353031704769 3.56898960324627 3.71264972446812 3.73558493690913 3.71727799002224 3.65360171101096 3.66359212808582 3.70586984766855 3.67062302128033 3.68228719219861 3.72798386640498 3.69777179337427 3.56977439397007 3.56496491700857 3.72166478375467 3.63423578352762 3.26620522411137 2.48679725377614 2.43941561732057 2.39029226062534 3.25974268114461 2.44574574507663 3.43052510785864 3.54760366052486 3.77223623977302 3.79956290232747 3.8064560342892 3.84066209078604 3.81563799520976 3.84121087073812 3.87009726763422 3.86828263531199 3.77242229126483 3.60678475556813 3.74948357604534 3.62848969336494 2.10888748725527 2.06972070210205 2.74628729499746 3.18897957858815 3.1872116468471 3.23432216000258 3.7038597973238 3.83774159407739 3.81295362780862 3.62591150320157 2.93762707463418 2.95345375998735 3.5968814725743 3.74443887956424 3.78252434354103 3.75346669011982 3.70947852692435 3.72023672844566 3.70964220935018 3.73178651597993 3.74068987627069 3.77790805575376 3.76716826486198 3.76926370635279 3.77021433669123 3.79082633061901 3.78650231291737 3.75018824966272 3.7414202540613 3.75262300489862 3.79164695345461 3.80851361336629 3.80317976917789 3.8165184347159 3.84820360220448 3.8564492864797 3.70716887143689 3.77731575475053 3.80988885119748 3.82584589085012 3.79066744893549 3.82762454425962 3.74752514158852 3.44625008315331 2.91546735940905 2.96268466858952 2.99264843053585 3.5112144253582 3.81771138721685 4.80347945586647 4.94384120013745 4.90729493092671 4.86499795357146 5.44883487220206 5.64894501750213 5.46676377918299 5.68243015540975 5.68613337536868 5.48708177805651 4.75606232457156 5.49044848967331 10.4174509223076 10.8819984416567 10.3362724012113 10.2694815266309 9.46862417611409 5.84392459851189 3.80977129190292 3.82832094864778 3.82759126634036 3.83527583891451 3.66326411741718 3.33380243181282 3.84136764129591 3.85049800636024 3.87124801400694 3.64219642764529 3.16191848790751 3.16528918125392 3.39919622575949 3.50031203257157 3.65060017793061 3.43984334015317 3.47623726757785 3.80952077696178 3.66823728071999 3.58330407533585 3.74629801145542 3.79008528858707 3.79423277723299 3.68308672224857 3.63977489560749 3.68936361603583 3.74720712797143 3.75142105587533 3.66099284775654 3.47580410212391 3.3115088617912 3.48448927405514 3.47975746153676 3.30547290330313 2.51652491817622 2.48793677978899 2.45340522144301 2.41109649437368 2.35773561168888 2.2867785948697 2.27891145049726 2.2789708314527 2.27669950426748 2.16887377577495 2.15863681579405 2.15863681579405 2.26170891373339 2.33546360301009 2.38034211259635 2.32897979525362 1.99187681398749 1.97859106016423 2.14115105766761 2.39916497389649 2.39540987267624 2.13130291720433 2.13130291720433 2.22144074058891 2.12129241777422 2.1083243793492 2.12588469843722 2.21552469613929 2.21552469613929 2.11593119561791 1.95221037223594 2.10115944207265 1.94775630758987 1.94775630758987 1.92680707925495 1.66416002848179 1.66137646948821 1.17880401832744 1.6313761203359 1.18277670806607 1.62256701477004 1.10076080776775 1.14802856500021 1.14794260193244 1.8329710827105 1.60356136424889 1.14408601612267 1.8455727306197 2.07728758981037 2.29706675794989 1.98151171119887 0.99778574102202 0.937989306513506 0.502756513078188 0 0 0 0 0 0 0 0 0 0 0 0 0 0 0 0 0 0 0 0 0 0 0 0 0 0 0 0 0 0 0 0 0 0 0 0 0 0 0 0 0 0 0 0 0 0 0 0 0 0 0 0.493584636502114 0.493584636502114 0.49484488706464 0.49484488706464 0.751056351896109 1.65562515854583 2.35022693799313 4.74699694237262 7.60644842994945 9.71471222324831 9.75104326336106 9.77673633191047 9.62741674393542 9.34178219516462 9.25177534197709 9.67438115435602 10.7193336792456 7.99450007337115 8.25260426677857 7.35307437293186 8.27889272044371 8.22751696667579 8.11185252595691 8.0437188250454 10.9634719616098 9.0370701137153 9.50676530809481 9.53219596763943 10.9576739216239 8.30046695867307 11.0510409257508 10.7060189258074 9.44792649698174 9.20008925895423 10.2369708369453 8.86991076501632 8.15821983015505 8.32787058354844 7.98335744135367 7.94368723264657 9.51287704321394 9.42786602885908 0 0 0 0 0 3.52159340555023 4.70218370353744 8.08899764770448 11.9798482145588 11.0502070348726 9.80625023590964 9.73278378205548 10.3149412767921 10.0229100235868 10.3104362637585 10.4202777259996 11.2667218137251 11.1589592331817 11.2713787671711 11.0819840261375 11.6749621782613 11.0756971132922 11.056988900289 10.0520551977187 9.21937888245195 9.08031620683163 8.50561517940122 6.14892705766886 6.03763509958873 6.12417828630752 6.9938678492063 7.126593929296 7.94001145857982 8.24128480282902 7.34067350109729 6.86520279008909 5.02077464381617 4.49117467701108 4.48218391213055 4.43960310221571 4.76007350017498 4.94056338706304 4.88991991099718 4.83583624470484 4.77087053847879 4.75126480988733 4.55522003919552 4.58217631466279 6.52764792955201 7.62370967214651 8.08802761597771 7.03064847034275 5.26999414087704 5.18694888911872 4.6004172758476 3.77391543896874 2.93858830540593 2.95464344823361 3.02622625841532 3.10516894340418 3.10339514772665 2.97502788089609 2.8159746101501 2.21349538161505 2.28956455742654 2.12524004443962 1.4812941587074 -9999 -9999 -9999 -9999 -9999 -9999 -9999 -9999 -9999 -9999 -9999 -9999 -9999 -9999 -9999 -9999 -9999 -9999 -9999 -9999 -9999 -9999 -9999 -9999 -9999 -9999 -9999 -9999 -9999 -9999 -9999 -9999 -9999 -9999 -9999 -9999 -9999 -9999 -9999 -9999 -9999 -9999 -9999 -9999 -9999 -9999 -9999 -9999 -9999 -9999 -9999 -9999 -9999 -9999 -9999 -9999 -9999 -9999 -9999 -9999 -9999 -9999 -9999 -9999 -9999 -9999 -9999 -9999 -9999 -9999 -9999 -9999 -9999 -9999 -9999 -9999
-9999 -9999 -9999 -9999 -9999 -9999 -9999 -9999 -9999 -9999 -9999 -9999 -9999 -9999 -9999 -9999 -9999 -9999 -9999 -9999 -9999 -9999 -9999 -9999 -9999 -9999 -9999 -9999 -9999 -9999 -9999 -9999 -9999 -9999 -9999 -9999 -9999 -9999 -9999 -9999 -9999 -9999 -9999 -9999 -9999 -9999 -9999 -9999 -9999 -9999 -9999 -9999 -9999 -9999 -9999 -9999 -9999 -9999 -9999 -9999 -9999 -9999 -9999 -9999 -9999 -9999 -9999 -9999 -9999 -9999 -9999 -9999 5.09142565815375 4.46389260015511 3.9725483814553 3.86713413388081 3.69934593731248 3.364168751213 2.59302781250146 2.57020982984434 3.32317306827205 3.48609902854431 4.86527177927804 5.60800563031387 5.25299838875654 4.65602640371691 6.05351771178245 3.52191572219353 4.33951759798622 3.56385596014446 3.27502408057183 2.24207189570941 2.04174571996759 1.92022100173916 2.08924041806488 2.99574863357216 3.96473674762443 4.72507323079404 3.19079543233323 5.21283894980377 4.39544864630991 4.4491613949127 5.22502569092818 3.67043790824508 3.56897848172978 3.61910951030842 3.67691676024714 3.64606791309215 3.61629244080488 3.49534928220914 3.64070109961301 3.72236050166589 3.72824881265011 3.71525640961602 3.72407892912014 3.664300223187 3.67571384330602 3.71085743408939 3.68924221655396 3.6413477536065 3.56619935103919 3.68763413788591 3.71512172874754 3.56222101861103 3.44894152573315 2.97616244666781 2.48346952894689 2.435614492351 2.46361371577141 2.4124906603314 3.44336339585714 3.6473217799087 3.80299634483433 3.83917394618389 3.85826329330119 3.86975441784635 3.86769792656325 3.88106354040119 3.85706767521553 3.88037977844476 3.86916427753008 3.77832903962224 3.65735146328496 3.3309008096552 2.10746333478541 1.85384739445817 2.21601747445658 2.31834235523854 2.39612557364815 2.45186558582239 3.50058169353533 3.71307659913902 3.70943606381779 3.6302865748382 2.94468184377312 3.29119244255207 3.72388475415131 3.76927835920457 3.76097529856121 4.63362643902844 4.61125402359359 3.70920981715359 3.71686662981109 3.74450418086971 3.77013056363626 3.77127145532807 3.77744176614996 3.7757377044615 3.7964419199891 3.80233033624352 3.80040361296666 3.76174431388935 3.76936301119126 3.78349618266664 3.79129536738333 3.80901638270346 3.82461775574235 3.83149676171577 3.83238026560807 3.84329066476011 3.81422371621703 3.636814256887 3.66084552368584 3.68170121658273 3.68174628088919 3.75201039242855 3.83353981244586 3.56266266578007 3.45312160939845 3.30056794244111 2.95650334612026 3.51095915644768 3.80106126383498 4.31759303876641 4.28597949451438 4.80793297506482 4.9597122590786 5.71013420715582 5.70703615540789 4.88877486005325 4.89036049231978 4.88220502431673 4.83796161394585 4.77907736208046 5.69425432741813 10.2881613278103 10.6659998502747 10.3229238686496 9.59000769684587 6.80099167056868 5.78572823803442 3.8250017454733 3.48796868419527 3.68776892030446 3.73154306427036 3.57228908148167 3.23549792350694 3.48896522722096 3.60494641257923 2.74654820829488 2.65637501557087 3.06376225207896 3.61742111444814 3.81592494807098 3.81597258961871 3.74909654116564 3.54241400851954 3.38754652014825 3.66938004732374 3.60107823180365 3.48649055236714 3.6930136692695 3.80666307167772 3.84479396220905 3.77408877719774 3.71609086852346 3.729904025931 3.81139381728996 3.77990738386151 3.57176762667231 3.47029632059784 3.59356565331071 3.66407003838467 3.58622188976451 3.47491380743082 3.30149393088965 3.2908890288794 3.27993575217758 2.47771221484493 2.40100992175829 2.35416388699437 2.27318707589101 2.34795374794968 2.34795374794968 2.26739285337667 2.26164943471624 2.2634916564699 2.2556436306626 2.32891892105951 2.43451638691692 2.40243770530254 2.23706026192372 2.09212355325472 2.11080250274154 2.12251263409601 2.12670087683891 2.22497182150772 2.21898519984994 2.20361053261215 2.21898519984994 2.21898519984994 2.2254186392966 2.21546652694184 2.21546652694184 2.21311639870883 2.21663506577451 2.10115944207265 2.10866735658637 2.09386675082077 2.09039187802627 1.92564144321625 1.91776255044182 2.05603477782703 1.88976888287878 1.65561155861433 1.85507870963768 1.8730217635722 1.61635222474697 1.14799864275017 1.14766980908564 1.8284993193509 2.08864900419107 2.79627652312938 3.48733059709506 3.30716547084979 2.20268820606173 1.81052529192191 0.851518000431879 0.0928573977166693 0.0929642073788748 0.0929642073788748 0.502756513078188 0.0905250326873285 0 0.0902979084415611 0 0 0 0 0 0 0 0 0 0 0 0 0 0 0 0 0 0 0 0 0 0 0 0 0 0 0 0 0 0 0 0 0 0 0 0 0 0 0 0 0 0 0 0.00174621801476669 0.492327327709205 0.493584636502114 0.743176902734239 0.743176902734239 0.751056351896109 1.4017708769859 1.75346152499054 2.11179277097815 2.39337747857963 4.48144475378366 7.59261176112814 9.81897508469188 8.96712094952395 8.7841578669386 8.72204223084898 8.64834336482404 8.64120601432308 9.76776752647478 10.1754358689276 9.86715131403575 8.25813291557757 8.10635163739746 8.66821677331137 9.23527754075176 10.9468185921835 10.8463892702536 9.88224994896864 9.34571542432498 10.0412805290191 11.1684562645617 10.8235431898027 10.558321647631 7.86547086913363 8.2086029516322 7.80989224413233 7.737950498988 8.09938978316017 7.29005170888772 7.71792337373026 9.19145764535955 8.90255301856384 9.79802685880197 6.72969373072365 0 0 0 0 6.16485731173411 5.56686112997799 9.02913932517932 11.105623989327 9.90557865133177 9.51909992895499 9.89355100489216 8.0362016150577 11.192357694535 11.2950129831725 12.8239098154281 12.3793182529676 12.3388336781518 11.8442861369575 11.7606214074304 11.5845905837486 11.4929988210461 11.7808064889556 11.07358630555 9.94932484727839 8.84056460516029 8.24080880411846 7.86461935235546 6.61613697072348 5.14427099094528 4.8768024797901 4.89294526812599 5.43420928667885 6.54249528522521 8.05611431884741 8.2448050791477 6.90732342857206 5.08159900900455 4.31621738857719 4.27449072881429 4.41627756018384 4.11264939677668 3.10429846764842 2.89919502248679 2.89446662257195 2.96141886898065 3.12562344144935 3.88361525390056 4.98601095375261 5.81802067006233 5.10897001035674 4.53334627511061 3.83702794847116 4.53927531807788 5.16326238373071 5.07991943846481 3.86730623878946 2.90099806199613 2.8735223135924 2.85427218560595 3.00503882919317 3.05639087792729 2.99685345298271 2.70931995890077 1.92275988816464 1.90889475872717 1.75183046124714 -9999 -9999 -9999 -9999 -9999 -9999 -9999 -9999 -9999 -9999 -9999 -9999 -9999 -9999 -9999 -9999 -9999 -9999 -9999 -9999 -9999 -9999 -9999 -9999 -9999 -9999 -9999 -9999 -9999 -9999 -9999 -9999 -9999 -9999 -9999 -9999 -9999 -9999 -9999 -9999 -9999 -9999 -9999 -9999 -9999 -9999 -9999 -9999 -9999 -9999 -9999 -9999 -9999 -9999 -9999 -9999 -9999 -9999 -9999 -9999 -9999 -9999 -9999 -9999 -9999 -9999 -9999 -9999 -9999 -9999 -9999 -9999 -9999 -9999 -9999 -9999 -9999
-9999 -9999 -9999 -9999 -9999 -9999 -9999 -9999 -9999 -9999 -9999 -9999 -9999 -9999 -9999 -9999 -9999 -9999 -9999 -9999 -9999 -9999 -9999 -9999 -9999 -9999 -9999 -9999 -9999 -9999 -9999 -9999 -9999 -9999 -9999 -9999 -9999 -9999 -9999 -9999 -9999 -9999 -9999 -9999 -9999 -9999 -9999 -9999 -9999 -9999 -9999 -9999 -9999 -9999 -9999 -9999 -9999 -9999 -9999 -9999 -9999 -9999 -9999 -9999 -9999 -9999 -9999 -9999 -9999 -9999 -9999 -9999 -9999 5.1341973717146 4.96817558120907 4.46590595379935 3.8816559163029 3.63701337283489 2.57430190619199 2.57430190619199 2.55774468525742 3.4721338369702 4.85028116827961 6.36750882359112 4.88065898166896 4.60481574430547 5.1622679374933 3.63037579895504 5.29975431320541 3.9620557676518 3.20025770061753 2.37875464903859 2.25682239690803 2.20409613881569 2.36271859668228 5.07728131844009 5.22764695205026 5.39616579294877 4.96353391659002 5.53488135124044 5.35786764076214 5.59518565173535 5.67777816528334 5.28078073971408 5.0338054944764 4.42894281154951 3.6814510644403 3.69235139376243 3.62560625141101 3.58813553558605 3.64691431670836 3.71401949257263 3.7098068969887 3.71859805348532 3.69918415879615 3.72761407453027 3.7127739612991 3.71400681054245 3.74334663647901 3.6920055633997 3.56536034949009 3.67746780672942 3.63161862588682 3.28085363108655 3.56050357154041 3.44956414919621 2.50125649703555 2.97620762725032 3.27433861692631 2.45283243936148 3.44784043858258 3.72069221391789 3.84108038113639 3.85396234493886 3.86039283058229 3.87242971298257 3.88328887078734 3.87593852454641 3.84081228904674 3.87243559957738 3.88073091497033 3.79814956151703 3.77618413942913 3.50939875471154 2.24050402351103 2.10746333478541 2.11183231250702 2.39329588619709 2.39334819842206 2.47319928998555 3.50009746326768 3.50652997346643 3.51136722666845 3.62604531082769 2.4990730517668 3.30638103104906 3.67394413778238 3.66587157980486 3.77336008300456 3.76301054812651 4.17105460212419 3.76141249547577 3.73516319537142 3.74273671419545 3.77449363450761 3.78294234331944 3.77136997495564 3.80519045620016 3.79402338065691 3.81976898728317 3.79704053117729 3.7415413595899 3.73700674020018 3.75893747634016 3.77978309322802 3.76631102645744 3.78744192519318 3.79125818918955 3.83880977435138 3.85322981325445 3.87073489989517 3.78836936313784 3.56462214523258 3.41216337151986 3.4138541138607 3.64503026821536 3.83481653206749 3.75602313177637 3.66595844104609 3.45208477479432 3.47623515866921 3.62871293898227 3.7646245674847 3.86198627832727 3.71704177064111 3.76409363503072 4.92864881379645 5.36744261455787 5.64496675743903 4.85149833584811 4.87625375250814 4.82513404010129 4.88387806999791 4.80070073881305 4.7515063778184 5.80350605234415 8.261813325558 6.54421484156106 5.61842329737499 3.58310816202934 4.5288378429568 3.71868066323581 3.06045406327877 3.24844709313167 3.24642626056076 3.22217321434505 3.10159242573311 3.42608578081395 2.62426831809067 2.5847257627905 3.28513119571934 3.86176031120382 3.8792869933631 3.84885587677743 3.88610549746022 3.7800618205686 3.74909047678267 3.88646082674754 3.85181743426857 3.59475492495937 3.60523422469232 3.79854602361375 3.84614067923468 4.36422118102127 3.81426284971923 3.7650778367227 3.76952019502394 3.63682781033639 3.55437726650307 3.66192266269848 3.71181724948048 3.71772852734727 3.31285252080028 3.47783250779796 3.47779813699095 3.47305069751204 3.57545590634767 2.98882090872773 2.46718580227583 2.46718580227583 2.43651769541749 2.33740990796857 2.42618152054357 2.45044282393229 2.4459994430775 2.46083501267471 2.37719742345402 2.37133181527323 2.96225010396477 3.23867925533026 3.39188725542889 2.29545205699326 2.10372235408054 2.22138515230082 2.2154050045342 2.19267771885052 2.18684017268189 2.20355402438396 2.27042137185859 2.27047788034036 2.25653364037361 2.20355402438396 2.21540837847278 2.28268799903629 2.28350076108983 2.21063995293869 2.28986913613238 2.28352970299437 2.20464853484642 2.20115574002266 2.18590210883917 2.08299316267261 2.06132154866212 2.05591856966712 2.02977276293832 2.14468768026986 2.25277653067791 2.02389779163039 1.84182643282492 2.17444525799383 2.17444525799383 3.44227365474496 3.50852797899329 3.60807390759244 3.47977599754479 3.02395405625644 1.59303521757606 0.937989306513506 0.937989306513506 0.935556592520982 0.99778574102202 0.99778574102202 0.720006345793708 0.503023444411549 0.720006345793708 0 0 0 0 0 0 0 0 0 0 0 0 0 0 0 0 0 0 0 0 0 0 0 0 0 0 0 0 0 0 0 0 0 0 0 0 0 0 0 0 0 0 0.00174621801476669 0.492215986977987 0.744436826805554 0.743835704137454 0.893475522279211 0.906445881695725 1.00325157290647 1.40296096873493 1.7511635357506 2.11421984760788 4.57818833852525 7.78636830836143 7.66316055833075 9.84088895354129 9.36527605915914 9.77302202393344 9.97610971973505 9.36546298784759 9.20399790405186 9.1461070101897 10.1417624557486 9.80413750305434 8.23869082228682 8.18064842192111 10.9635305932865 10.3662672971039 10.2488873510345 11.0505565824686 10.7672230600851 10.3477720332702 8.73213237232106 9.82177426804593 10.5109972282377 9.13855149209478 8.35232483787296 8.68871303032678 8.94176337877872 8.30657564458604 8.16608481033583 8.84636002145807 9.15134967228513 10.4610622316878 11.6968171400986 9.00010004892122 0 0 0 0 0 6.07658125808622 12.040174327755 11.0225869974369 10.9566052097885 10.6808768338363 11.7551820938236 11.5841590186307 10.5440978689393 11.148646077107 12.2234434615007 12.8739637767544 12.7161615862411 12.5670261690459 12.4282468213505 12.1947826150563 12.1087306495889 11.8932394690701 11.0401650649386 11.0078520151486 10.0673500904875 7.97387828032251 7.54587462898301 6.86162685998825 5.85478411786849 5.25904639334234 5.28302545739772 5.23859815782568 4.83544799980224 5.0681555037802 5.41661800672765 7.92631815333382 8.20983729409148 6.51953025418753 7.89491863395533 8.18287760689358 7.5107512784648 5.80803872098387 3.00296137940481 2.53127465249628 2.15021808128485 2.74625174067062 2.84555950121857 2.71845012698383 4.81677714471616 3.20833231395408 3.59823517079145 2.81223409716947 2.04336164522704 2.40577436993996 3.51585243325161 4.79957421991961 3.90072791087586 3.02989080252746 2.90812651729587 2.88243053573896 2.99280989947894 2.98241402008413 3.06266297221601 2.96161665075857 2.16662917015499 1.78920699245099 -9999 -9999 -9999 -9999 -9999 -9999 -9999 -9999 -9999 -9999 -9999 -9999 -9999 -9999 -9999 -9999 -9999 -9999 -9999 -9999 -9999 -9999 -9999 -9999 -9999 -9999 -9999 -9999 -9999 -9999 -9999 -9999 -9999 -9999 -9999 -9999 -9999 -9999 -9999 -9999 -9999 -9999 -9999 -9999 -9999 -9999 -9999 -9999 -9999 -9999 -9999 -9999 -9999 -9999 -9999 -9999 -9999 -9999 -9999 -9999 -9999 -9999 -9999 -9999 -9999 -9999 -9999 -9999 -9999 -9999 -9999 -9999 -9999 -9999 -9999 -9999 -9999 -9999
-9999 -9999 -9999 -9999 -9999 -9999 -9999 -9999 -9999 -9999 -9999 -9999 -9999 -9999 -9999 -9999 -9999 -9999 -9999 -9999 -9999 -9999 -9999 -9999 -9999 -9999 -9999 -9999 -9999 -9999 -9999 -9999 -9999 -9999 -9999 -9999 -9999 -9999 -9999 -9999 -9999 -9999 -9999 -9999 -9999 -9999 -9999 -9999 -9999 -9999 -9999 -9999 -9999 -9999 -9999 -9999 -9999 -9999 -9999 -9999 -9999 -9999 -9999 -9999 -9999 -9999 -9999 -9999 -9999 -9999 -9999 -9999 -9999 5.26232556558738 5.14135016495259 5.01521797891021 4.65193756451535 3.81609643867465 3.50712983363435 3.03193163381019 2.56160399049173 3.03591336659152 4.86862501626735 5.63307993590821 5.47231716284738 4.67542817352381 3.64838633903667 3.42544343442989 5.39873777355413 3.11573624633442 2.41739601311057 2.2937804309957 2.27424675610622 2.24934058113935 3.31744538934022 5.05165603369713 5.37934220269551 6.25728160671485 5.50934689727742 6.10147135186956 5.63432210661846 7.55999167480215 7.7026566324473 6.7315091681734 6.53649827246891 5.88665944102364 4.99395019930438 3.68082316300865 3.68816889603441 3.63894074007244 3.67855945870317 3.71068586545573 3.72711765820516 3.69913777818421 3.6682160994752 3.69897729183196 3.70666176693534 3.70794920892627 3.67241627022598 3.68065986189397 3.5595985938999 3.70799810002233 3.4490368796676 2.98399914153726 3.63097603868239 3.56057578573317 3.45428311801361 3.4627945074755 3.57152863276551 3.26986840781601 3.45908291917405 3.79307431633316 3.83330620447814 3.85487677327838 3.85821466843291 3.85401536004467 3.88237451526467 3.88725053721405 3.87023238634087 3.87880806187206 3.8761908064561 3.85568239954905 3.81442786690265 3.39873970163108 2.13121553221971 2.24149678721526 2.21391182677803 2.40205301452395 2.39386860963877 2.50714728887041 3.32521028085565 3.00889152343181 3.63057505098157 3.50195466027727 2.53962394312356 3.48891509038759 3.29207435345426 3.80354793102688 3.76286248697155 3.74733944851624 3.77711317891771 3.77473335871054 3.75564993244422 3.75333588424809 3.78591699411784 3.77510634317525 3.80458702778189 3.80323651677167 3.80056032860498 3.81730203822547 3.792298889072 3.75291043487076 3.75291043487076 4.18485822913502 4.19667877196472 5.02213259612922 4.48360882792847 4.23783776389251 4.51480507433808 3.85431776684109 3.87529275410939 3.8601167753307 3.87214756664282 3.85471455973234 3.75323469069752 3.53349875306478 3.36047068768334 3.36470179932226 3.36183272050124 3.2294228538804 3.59260683343278 3.70424488116763 3.62420259779675 3.77414206044046 3.64858216839942 3.80576127446493 4.82263545010714 5.01889217860345 4.94656734927364 4.79808500899142 4.55430479043141 4.68924014350049 4.8386067128426 4.78260385381236 3.73550877108476 2.54992649366855 3.3154175445118 3.30426642222738 2.98366350525884 2.31510660262516 2.30689751537329 2.30928494281328 2.62286538986613 2.60703371112474 2.43119314334747 2.91568065870648 3.08356658556114 2.92436263724363 2.39113662442769 3.28713381712487 3.59778034854089 3.84739296508445 5.23213451832903 5.01690968483391 3.8861936256394 3.87700682587539 3.81860981104745 4.35418150527668 3.86636625406739 3.87420399209807 3.64589279446974 4.58433834617205 3.8959709305828 3.84272308911113 3.81034676698349 3.67997908860764 3.54134394141195 3.50303853847843 3.55429862802088 3.58164640891308 3.7145209413147 3.58486510052327 3.58116656173211 3.58347194123511 3.57660217370273 3.46941783947434 3.28286598282537 2.9832379263714 2.49746458369262 3.43330157477332 3.42755534739534 2.47076894241178 2.33118105979707 2.32475852136069 2.32475852136069 2.31170096658198 2.24352002122036 2.30827954821992 2.41409877203556 2.35120467435187 2.29263160414674 2.19856781440761 2.19611605930392 2.23830282282103 2.25658816114352 2.18442189875046 2.18436733750494 2.24751199657902 2.24756659177135 2.24751199657902 2.25370946739276 2.26973574301141 2.28262988364136 2.27986026988202 2.34047302254397 2.40666126224547 3.21094469608032 2.40506945329847 2.28347024555285 2.26724647767945 2.26098664976798 2.25468207871503 2.24832482766792 2.05591856966712 2.15637734540693 2.15049710099778 2.85868196764154 2.83022241486766 2.11460897466281 2.22504750678012 3.41159631384916 3.52047796235673 4.22360414722198 4.01583257242544 4.00432815300248 3.02538002294506 1.98673639266738 1.83636426734511 1.98145447932857 3.01209949149816 1.97934632690884 2.08113495097576 1.18094702080353 0.99778574102202 0.853559911062633 0.0878535979203889 0 0 0 0 0 0 0 0 0 0 0 0 0 0 0 0 0 0 0 0 0 0 0 0 0 0 0 0 0 0 0 0 0 0 0 0 0 0 0 0 0 0.00776836508835983 0.492215986977987 0.743797149781936 0.993083363935829 0.891787322576601 0.988523247911687 0.910630160155334 1.01240590694743 1.49886754946391 1.81243140708395 2.40839925827898 2.50165085832706 5.54580867646771 9.79582998161067 11.218467669884 10.5024582525622 9.37969796690623 9.07916572606503 9.0628556377349 9.81404011284998 10.2936715178708 8.24692050577161 8.19054400602725 8.18484953399776 11.047841833137 10.9016673913433 8.72004713124321 10.8762858201566 11.0887918288154 9.43040105095069 10.8324658897494 9.09239787817567 9.66259947317707 8.76070532403149 9.02299538953438 10.5005203975011 10.5560964843751 9.6439413708094 10.3913445058865 10.0208655101512 10.3286751086546 10.4429715824567 11.3406958129847 6.1713328119202 0 0 0 0 7.11713541140117 11.4780539310756 11.4774568463055 10.9629750533748 12.3831718885066 12.5530517205424 12.6420161047951 11.975894896532 12.6154850916422 12.4375968414978 12.8292734532558 12.5191698877471 12.6022555227788 11.5836529197045 10.4277373031215 11.2287844185985 10.0564465121948 10.9931662352627 10.7220113001863 9.44531615040071 8.2814298991797 8.08327051436915 7.25161369424943 6.7967260607857 6.40181917582049 6.41971311754365 6.44083561993711 5.91235154352388 5.3394972555784 4.92892407763619 5.16413780240366 5.45544540220387 6.18639766118389 7.07618143281553 7.54775660366805 5.39931931734017 5.13791915208831 3.05892428963273 2.73875830255493 2.48281687885621 1.8916156614523 1.81218887449595 1.79880257575035 1.76198765628641 1.75552013073523 2.48734878321422 2.11807368923018 1.85944094836501 1.55865433121836 1.63558923340336 2.03253008709687 2.9104683702107 3.80402256921922 3.82585059654641 3.06456818540928 3.02108047859132 3.03683483308797 3.00346096619971 2.91659634908415 2.03205775973824 1.73023868793551 0.978412997886465 -9999 -9999 -9999 -9999 -9999 -9999 -9999 -9999 -9999 -9999 -9999 -9999 -9999 -9999 -9999 -9999 -9999 -9999 -9999 -9999 -9999 -9999 -9999 -9999 -9999 -9999 -9999 -9999 -9999 -9999 -9999 -9999 -9999 -9999 -9999 -9999 -9999 -9999 -9999 -9999 -9999 -9999 -9999 -9999 -9999 -9999 -9999 -9999 -9999 -9999 -9999 -9999 -9999 -9999 -9999 -9999 -9999 -9999 -9999 -9999 -9999 -9999 -9999 -9999 -9999 -9999 -9999 -9999 -9999 -9999 -9999 -9999 -9999 -9999 -9999 -9999 -9999 -9999
-9999 -9999 -9999 -9999 -9999 -9999 -9999 -9999 -9999 -9999 -9999 -9999 -9999 -9999 -9999 -9999 -9999 -9999 -9999 -9999 -9999 -9999 -9999 -9999 -9999 -9999 -9999 -9999 -9999 -9999 -9999 -9999 -9999 -9999 -9999 -9999 -9999 -9999 -9999 -9999 -9999 -9999 -9999 -9999 -9999 -9999 -9999 -9999 -9999 -9999 -9999 -9999 -9999 -9999 -9999 -9999 -9999 -9999 -9999 -9999 -9999 -9999 -9999 -9999 -9999 -9999 -9999 -9999 -9999 -9999 -9999 -9999 -9999 8.14936651491337 7.31134384100485 6.2986085192781 4.9528235191663 3.87822779431429 3.82376927212513 3.62327440556842 3.34579928109729 3.52350355739066 4.65587228905394 5.53852500688843 5.50185872933022 4.62322275178276 3.54842549931317 3.35500125302964 3.390479022244 2.88740359826625 2.35314715721699 2.31367529211303 2.26557803296843 2.25652995989499 2.35140657195436 2.25160011208204 5.30717050338447 6.49170918005098 5.65562673904213 6.32300124476704 6.44426125278425 7.30522950559964 7.74417894819913 7.31218049911117 6.6698226288813 5.68924104554132 4.97357595880405 4.87350112682748 3.68273439744374 3.64504801496102 3.70099805917721 3.78707644203828 3.70708399665134 3.68651278840878 3.60949896428206 3.69733530589948 3.69062488253322 3.66941090911172 3.62352547608871 3.5539467757731 3.55374291704075 3.67014682581616 3.27428799203103 2.97655151210813 3.61805401793147 3.67773215981675 2.97996777363876 2.50064201162418 3.57264360088546 3.27762701238512 3.45915032859088 3.77253984540331 3.83136368457318 4.31924329644022 4.68752733574073 4.33488374512075 3.87842887284752 3.89892012360656 3.88896591073405 3.88260298619103 3.78729586411569 3.69261718035925 3.51791662877229 2.80073329093323 2.1343745662695 2.1343745662695 2.21173446510125 2.38776235187586 2.44583219026586 2.52896530818226 2.53699737119045 3.32827685789105 3.33128047975065 3.50382262299553 2.52600264722113 2.99310769959185 3.59996665038954 5.18032210922615 4.68615111075124 3.77091351113822 3.78227622046906 3.77506661146122 3.78186889166637 3.78064680563918 3.7858435124142 3.78995459328211 3.80079394401832 3.8124372879498 3.80569674401502 3.81656688784024 3.79638458243708 3.79287828051335 3.75443632153557 4.45281926215968 4.20144962245803 4.48730259826982 5.51505934843109 5.28583346612566 3.86730299836031 3.84455393653587 3.86567682069695 3.8656161729932 3.87434453111389 3.88066728582061 3.87781772072003 3.84234745058434 3.78751918011166 3.64837643254698 3.53308866779203 3.40712924892649 3.22404370140531 3.68827770452973 3.6959744741574 3.71102217210992 3.71585010465114 3.86946781835252 4.91840748003788 5.85916422233455 4.95486585303092 4.57186659129073 4.33111574888014 4.70579905163637 3.70567331466671 4.898322574242 3.33358888427618 2.52286399175991 2.39880772010476 2.44698094561494 2.39632539395376 2.31263949872111 2.30530377364033 2.29968657900015 2.71419335206743 2.59805219653851 2.55313634838801 2.3594542314234 2.70087229329689 2.66126093909864 3.17935835713901 3.48273363059292 3.65276050623017 3.87334838197819 5.86105485131562 5.73135031201958 5.46713030802596 3.87126839259676 3.86990522116521 3.86615791684149 5.69357658902856 5.85214408661271 3.69235291224775 3.83805360793099 4.33401205899629 3.82435343050652 3.75003482376389 3.70354755151716 3.45830641285693 3.11047386042397 3.17225469664637 3.24663424655758 3.4581745488162 3.57677530387603 3.57577364215778 3.63897737215539 3.68935769574745 3.56603442117535 3.45650994441712 3.27645676348453 3.55005935644724 3.26159830560378 2.96432537215395 2.41589327235813 2.31814533391389 2.24292678115178 2.2405681665339 2.22375773078592 2.29900093555503 2.21193348992505 2.28909486605672 2.19267771885052 2.16860370156185 2.16860370156185 2.16613338477352 2.16038550874283 2.22605844994204 2.22322882487594 2.19540771145113 2.22322882487594 2.22317317025613 2.22322882487594 2.29787403669321 2.29792983551565 2.31449881987421 3.21515140955923 3.21008820357524 3.21654055520368 3.21308855831956 2.92576979721394 2.40794899621323 2.36026740442703 2.38873837222447 2.30779058294939 2.3471172008316 2.28821815733272 2.31777066950268 2.32154390347316 3.38293776590816 3.44832190715851 3.2523687680458 3.64509462718175 4.37332030180027 4.44628885746918 3.61847552497693 4.01313730292859 4.01356094193468 3.42692069593023 3.19215789233851 3.02227001706163 3.298145375298 4.50463984508428 3.90492959013015 2.26302966084477 1.83480310640274 1.14970561740849 0.940385038504068 0 0 0 0 0 0 0 0 0 0 0 0 0 0 0 0 0 0 0 0 0 0 0 0 0 0 0 0 0 0 0 0 0 0 0 0 0 0 0 0 0.0135377451036343 0.00776836508835983 0.493473515876421 0.743797149781936 0.893475522279211 0.990819166391359 1.08077232688262 0.988504868320802 0.886561098659304 0.886557951697909 0.921582511945231 1.56091625547719 1.8500292474277 1.98124964335869 2.34404995746354 8.14935532769207 11.2950585349499 9.5242078821397 7.17237553324364 7.46215748502121 8.51228586623824 9.42265549629077 10.191112947402 11.0098418762363 9.39576413101794 10.6373613461167 8.73938237757899 10.4210724566654 8.69481257627602 8.68766003508401 11.3396531202492 11.2700809064779 10.079195042343 8.97321890813062 8.35434580933986 7.78124981351185 8.89310222441492 10.3080428364832 10.4587277689006 10.7138775188145 11.0408878045195 11.1679242740354 11.4317274742241 11.0418283357207 9.63277885729548 2.09410141874493 0 0 1.81912559451449 10.3165771248071 12.0369114342568 12.1471125125689 12.1518899582222 12.2320730545898 8.12785883813332 7.74580083563275 7.98644331843106 12.8285375850225 11.7989110725828 12.5775665060785 11.8648264067844 7.67779047304719 12.3809880005911 6.41205795514188 11.2199221976118 4.20061470631855 6.92358333185099 6.65643476562374 7.97427721578157 6.91060162523097 6.40451765938064 6.06678756607204 6.22257934790499 6.28600192970191 6.28705424179662 6.23004758091071 6.26107291435472 6.20245243906593 5.86964458409365 4.99711045456465 4.07843967692128 4.60421747717122 4.80741580412281 5.01810916844522 6.26246384564301 6.23336410731895 5.79031211559032 4.90267903876707 3.85131729512329 3.74215082593565 2.45062886342839 1.96310943985372 1.51652183224526 1.49566008035827 1.10852172695087 1.08259077280067 1.04386075504533 0.912852007708064 0.798386434012269 0.801803953783121 1.15427642729986 1.71354393671688 2.84238718287658 3.2448928928819 3.23159692189359 3.05020612854454 3.02936120485874 3.06211330702517 3.05163166079326 2.44330840888565 1.52513114359214 -9999 -9999 -9999 -9999 -9999 -9999 -9999 -9999 -9999 -9999 -9999 -9999 -9999 -9999 -9999 -9999 -9999 -9999 -9999 -9999 -9999 -9999 -9999 -9999 -9999 -9999 -9999 -9999 -9999 -9999 -9999 -9999 -9999 -9999 -9999 -9999 -9999 -9999 -9999 -9999 -9999 -9999 -9999 -9999 -9999 -9999 -9999 -9999 -9999 -9999 -9999 -9999 -9999 -9999 -9999 -9999 -9999 -9999 -9999 -9999 -9999 -9999 -9999 -9999 -9999 -9999 -9999 -9999 -9999 -9999 -9999 -9999 -9999 -9999 -9999 -9999 -9999 -9999 -9999
-9999 -9999 -9999 -9999 -9999 -9999 -9999 -9999 -9999 -9999 -9999 -9999 -9999 -9999 -9999 -9999 -9999 -9999 -9999 -9999 -9999 -9999 -9999 -9999 -9999 -9999 -9999 -9999 -9999 -9999 -9999 -9999 -9999 -9999 -9999 -9999 -9999 -9999 -9999 -9999 -9999 -9999 -9999 -9999 -9999 -9999 -9999 -9999 -9999 -9999 -9999 -9999 -9999 -9999 -9999 -9999 -9999 -9999 -9999 -9999 -9999 -9999 -9999 -9999 -9999 -9999 -9999 -9999 -9999 -9999 -9999 -9999 -9999 15.0665457165154 12.7800468505318 8.39682391816513 6.77139424175842 4.8125915628706 3.87139815058633 3.8759276951993 3.79066347948176 3.7300809416833 4.99027267925174 5.9092087415229 5.53337594816178 4.7421830919618 4.80379389860498 3.46250754538757 4.37163368449015 2.41362586932796 2.36853166832473 2.32108719118064 2.27224813120785 2.2359190214997 2.23204561859669 2.24979269637501 5.05481645728413 6.36109428532088 5.31976669410172 6.55230666084903 7.35310207000497 7.26692035204114 6.95135785562652 6.76237106433195 5.89529960888285 5.76674541464464 5.75890609050957 5.56515754128654 4.67068683779273 3.67501662620113 3.70976360928277 4.21835630713368 3.72398220847025 3.70894233152375 3.65873282514836 3.68402387307714 3.70472879872826 3.66167747290815 3.6074234590398 2.97563134478599 3.53480875404277 3.43368236841607 2.98311544984534 2.4882344702559 3.54054801041791 3.65074572045437 2.98469540966971 2.51490118776929 2.98914430313768 2.97482361424368 3.73266258690917 3.80020372969805 3.84218367196133 4.32978698292408 4.7628565571525 4.34122509271503 3.88744490907316 3.9033341158436 3.8993993466408 3.88592767014568 3.79022803964306 3.13379864915334 2.27436801643017 2.26877329482466 2.25672624988719 2.33079976837289 2.345142260715 2.39101886388526 2.39101886388526 2.53352127047131 2.53352127047131 2.55361564207212 3.32135912931786 3.00549263657367 3.00023809985065 3.50073875313229 3.80436990663946 5.38904124066561 4.5743964137375 3.79020466972835 3.772140699708 3.78993053936901 3.79021728092359 3.80542357196282 3.80200929346203 3.80122375192565 3.79340453006136 3.80226951002919 3.82152720178081 3.82444635873151 3.80260398502518 3.75859053754064 3.7557264973654 4.47350144168445 4.48283819526881 4.24061400798714 5.48651284234962 5.30727845651355 3.87132908467659 3.87124265667433 3.86007272088865 4.32550687460389 3.86375860306315 3.86370361306225 3.8976933440532 3.88673263874946 3.88492866448187 3.89070055371416 3.82877785466244 3.78333319798654 3.55970617613197 3.4398168547427 3.75168895979833 3.80331925074539 3.77022004728429 4.36535682919589 4.91414739750737 5.43324014023734 4.8473957576413 3.81046882163014 4.82900001510921 4.29050120334096 2.55349303687015 2.5535568768364 3.00237714808063 2.54646729178992 2.45725032323061 2.3987082710196 2.39876805116097 2.39155026916374 2.30530377364033 2.7916212251185 3.13291992478119 2.70225806256567 2.55026630175397 2.52735629972951 3.06124996391782 3.4063477030035 3.60987808894024 3.54427109241856 3.69585107802581 3.79751726290253 5.94408819142082 9.25512086603657 5.91361410671431 4.5924013805073 4.3605225014531 4.58299216934802 6.54255578280111 3.84302921387617 3.68926108326994 4.55633773200587 4.31804428478472 3.80487969131851 3.77868550272341 3.74425633327893 3.67761335869465 3.38867863118675 3.24073996209639 3.43228501751924 3.28240776309089 3.45261040849875 3.71694466147531 3.73812457362823 3.73803770898488 3.67579838125896 3.44765690145176 3.44005325285709 3.43323610131163 2.47246518601063 2.46950836127907 2.41331001749264 2.31832008624884 2.29849664175407 2.22375773078592 2.21894327003554 2.27959327256408 2.07657088496506 2.06952906759993 2.0694770220098 2.03631061795963 2.13242452447496 2.22328443219153 2.19257994478093 2.20008164688835 2.18662218420161 2.18656944824058 2.18662218420161 2.23933387764844 2.23933387764844 2.24547919281894 2.29480079400019 2.34904983828462 3.5520431713144 3.55947849235967 3.39820426950268 3.68884116320269 3.62198695998541 2.92883239490155 3.48137034966314 3.58468840977445 3.5751290030349 3.17248464952101 3.42807665424464 3.69499036872643 4.30970573250582 3.67803509215293 4.55148208138099 4.48448482089655 5.23394670879238 5.03986493947927 4.55754744146388 3.60629743003708 4.24533210017434 3.99572839505566 3.9640135018313 3.29949399863158 3.3701780623405 4.1628374320432 3.9196041734234 3.86438881899522 2.08430543447554 1.61847594026857 1.00308156133029 0.942781554884595 0.721393458739183 0.0855213763978368 0 0 0 0 0 0 0 0 0 0 0 0 0 0 0 0 0 0 0 0 0 0 0 0 0 0 0 0 0 0 0 0 0 0 0 0 0 0 0.0190652183807596 0.494739513387285 0.0135377451036343 0.743142190241279 0.891785355826991 0.988523247911687 1.05498951432202 0.886561098659304 0.739058100336464 0.737141660725184 0.736142973171595 0.735100557536726 0.734005856255233 0.50314834956026 2.21233849148258 8.37906025400268 11.5580507537171 8.99640928902089 7.57688329025047 7.17244683089615 9.42563942846961 9.85181255431983 9.96145424282845 11.019256766462 10.820423428595 10.7650464862207 8.60969882630081 8.10602578135235 8.16197071316364 8.63506898452257 9.66385689968066 10.8765198677433 11.2140626931484 10.7031559747501 10.606653997247 10.1033775948785 9.16453773797732 9.62594364552593 8.99898481658111 9.94617314062077 11.2380996746257 11.4525171983769 11.4600718496702 11.3471976201682 9.65207224926077 6.31405202055657 3.49365132323651 7.24119765941275 11.7870756639659 10.740314187814 10.3650748234282 10.1602833812211 12.2795890169682 10.883311799223 11.9077467328387 5.26688902185759 10.6370984200214 9.89490246820108 5.88514774102876 7.42478780515805 2.63937803407953 3.67121662706862 8.3555461872996 3.79970376569694 4.20007904442339 3.16185288038621 2.18755889347983 3.08511302955892 3.96271404521429 5.3232320479877 2.85973933663676 2.54899380562857 3.86367293840416 5.09235298269001 5.32241099522675 5.28880984241548 5.07582237062096 5.14252146030872 5.30082736176118 4.41202566504736 3.97322370029518 3.21173447899637 3.45110715760164 3.46907553110934 4.52470311194318 4.58062302221892 5.86307804743051 6.18521315975272 7.00592074644195 7.34624085800459 4.78737353360215 3.80053041471694 2.38095116768927 1.84729428474791 1.51892138746729 1.15221990607562 1.46646541036686 1.44146266477922 0.872372485778148 0.676618711454486 0.681762827034349 0.685194497109624 1.61855674145498 2.83397084186727 3.10768434245845 3.12491463506244 3.07731935154976 3.15442738423736 3.15351187874945 2.30374447406866 0.734890590424023 -9999 -9999 -9999 -9999 -9999 -9999 -9999 -9999 -9999 -9999 -9999 -9999 -9999 -9999 -9999 -9999 -9999 -9999 -9999 -9999 -9999 -9999 -9999 -9999 -9999 -9999 -9999 -9999 -9999 -9999 -9999 -9999 -9999 -9999 -9999 -9999 -9999 -9999 -9999 -9999 -9999 -9999 -9999 -9999 -9999 -9999 -9999 -9999 -9999 -9999 -9999 -9999 -9999 -9999 -9999 -9999 -9999 -9999 -9999 -9999 -9999 -9999 -9999 -9999 -9999 -9999 -9999 -9999 -9999 -9999 -9999 -9999 -9999 -9999 -9999 -9999 -9999 -9999 -9999
-9999 -9999 -9999 -9999 -9999 -9999 -9999 -9999 -9999 -9999 -9999 -9999 -9999 -9999 -9999 -9999 -9999 -9999 -9999 -9999 -9999 -9999 -9999 -9999 -9999 -9999 -9999 -9999 -9999 -9999 -9999 -9999 -9999 -9999 -9999 -9999 -9999 -9999 -9999 -9999 -9999 -9999 -9999 -9999 -9999 -9999 -9999 -9999 -9999 -9999 -9999 -9999 -9999 -9999 -9999 -9999 -9999 -9999 -9999 -9999 -9999 -9999 -9999 -9999 -9999 -9999 -9999 -9999 -9999 -9999 -9999 -9999 -9999 14.8205984528273 15.5541985864179 12.3250528331231 8.87565534789664 6.90389139696301 5.05562366645563 5.00950994392745 4.79943461119524 3.84464297072653 4.88195483726738 6.64386599269034 5.76262482092405 5.27010677591285 5.26102659431726 3.56810944110098 3.58922948241598 2.42907404931127 2.35603781483903 2.28234954999851 2.68705915720606 2.89284868444327 3.01112456422332 2.73229575067967 3.61320715130056 5.44849839305757 4.88302704968135 6.0907655966988 6.61464026310208 6.83824679289038 8.1249541555886 6.63842416840745 6.29637645385387 5.76790141126076 5.69644246980979 5.50023307803959 5.35831899611781 3.70157819064381 3.70881094351577 4.64446274246455 4.44246324440049 3.78092390418502 3.68708597265183 3.70047257696186 3.68044689556308 3.65701146064592 3.60427816745808 2.97361469750202 2.97502452904595 2.97294035312431 2.48496189850759 2.47174787057274 3.42738208136591 3.60764738807383 2.9844508613228 2.50686405559518 2.51570090643222 2.98602641846961 3.7281168402859 3.82485137896136 4.33405070492005 4.32603393934025 4.83049850601851 4.68213000839679 3.87833868994396 3.90195317253722 3.91131389809058 3.85413389914885 3.72509882867116 2.81209441479128 2.41521350518078 2.34721817733657 2.33635464345624 2.39319842782973 2.48098619442741 2.43636899799246 2.44583219026586 2.51770827315684 2.54640105284403 2.55001598419829 3.51127862832318 2.54337605363094 2.52931733301245 3.30927804249381 4.73576368119418 5.60062477005884 4.24248357692761 3.79299209207546 3.78522392865544 3.80109858283688 3.79940479358402 3.80473533878144 3.80020595275879 3.81252966557178 3.77790085570959 3.80746154056013 3.82788391560767 3.83929768262468 3.80830586191718 3.79103646369814 3.82816345155509 3.83142521596245 4.61586095326065 4.46114790969079 5.08363918068102 5.70897829315188 5.4172316417414 4.99651993335611 4.32620720353807 5.43383134375357 5.42972309840486 5.60996840327618 3.86383003874083 4.30967811723812 3.88306757032021 3.88806427139361 3.89042524567198 3.88095800064667 3.88358065640661 3.65947331114889 3.43356693499724 3.83504437320563 3.80321743725097 3.85446647467341 3.8534006201608 3.81530839757409 3.84727385514577 4.73874342727991 4.74284833528321 3.3289623229263 2.55398974582725 3.3499418578945 3.52686125289463 3.33786988837615 2.98147687708636 2.50090674240241 2.45244646617206 2.86416046536614 3.47202730538457 3.20097330531388 3.3191894805509 3.04715508023523 3.3134188224409 3.41365028476069 3.40913949968069 3.74023436501323 3.66062296763892 3.81897500203466 3.87956491886385 3.81437447833866 3.8819151274577 5.88744090055026 5.82872111743212 5.69252877420109 5.89235575256236 3.84325312029792 3.75265036581333 3.69686281290892 3.76447929394158 5.63912082900848 6.67811461486364 5.812617594952 4.30256930937341 3.7632164502686 3.7565591495037 3.81100992599261 3.54339391856255 3.63899837827594 3.64043293127709 3.56471866589646 3.69579483007231 3.71668151418749 3.7544290465568 3.66659782205822 3.55209319651935 3.26849020993318 2.97285357595679 3.25714220093827 3.25544245400925 2.4383263477755 2.35708452580756 2.29494265225966 2.28864675666162 2.29257345234093 2.27324749207569 2.07140177203746 2.06616494298767 2.13479954623735 1.99474883964339 2.15315413784008 2.10192779229397 2.0963782949317 2.14177488880127 2.18801702195322 2.19397168161755 2.14584909641842 2.19397168161755 2.19397168161755 2.23627269733745 2.30767265355062 2.32917688532409 2.38725660095946 3.20737544877214 3.40035755817149 3.5123527680818 3.74586786629051 3.49485725844962 3.65846003915419 4.16725956200168 4.37917249262417 4.12597769555617 4.11816989477196 4.33215407749842 4.53370377380407 4.60618412790498 5.09601773464294 4.69694781994899 5.07762127405764 4.48239181434713 5.24841541652169 4.58881334194222 3.58774401549119 3.53575181213006 3.21120367119636 3.19553242650802 3.93155358630611 4.17373364504448 3.20255653759634 2.7583498736742 1.99977644297632 1.83780956706038 1.61886339984958 1.00308156133029 0.503422818103363 0 0 0.0796874391832925 0 0.0766267958144813 0 0 0 0 0 0 0 0 0 0 0 0 0 0 0 0 0 0 0 0 0 0 0 0 0 0 0 0 0 0 0.0294350009937205 0 0 0.0243610604296922 0.0190652183807596 0.494739513387285 0.49462860419265 0.495685427814358 0.741606529871925 0.890070625749014 0.886561098659304 0.499504467991755 0.500754201474887 0.0594574044032549 0 0 0 0 0 4.27536150456794 7.49110997670765 7.56842386749181 7.43216545884502 7.20057124285563 8.74734272388445 8.80293978160053 8.85116487640898 9.77954651975326 10.9510921951238 10.9541793277995 10.9673108848298 8.73295016723041 8.42246626099985 10.7823460414294 9.0166929411599 11.0794973956908 8.66318957794644 11.3452559745457 11.3992325107451 10.7788903137946 10.0308143227483 8.43811475757483 7.02055703375484 9.40582383498984 11.3710566570664 11.8360661339003 10.2063805276216 10.7018408869322 9.31391966215088 10.8976069369872 11.455140750067 10.3226049291865 9.85519683057582 10.3304086727378 10.2140003071613 10.4925266613284 6.37616035288461 10.5899072754641 6.6074436863707 0.831201769018823 9.09542304746376 6.86425259689963 2.157004891152 4.9518195125097 1.54675718885958 1.43854455384329 4.78915184918697 3.08880665773998 1.64689059152772 3.27637854742222 1.1638113823938 1.85593872627323 1.29047403014947 2.86519578649265 2.12898574374444 2.18249658838743 1.866973284523 1.17404422539178 1.42612342363265 3.43091304413174 4.00606015470105 3.43034865897629 3.44205131176135 3.62947787269987 3.96031276700635 3.91890611565471 2.7801815943269 2.23075507101109 2.6021553794399 2.65376110755214 2.85664124738555 3.16772679363653 4.59570649595692 6.3418773883232 8.08139853786583 7.45755747116942 6.29032654811029 4.60625408962751 3.93649286599513 3.11670317910651 2.40121190633921 2.04761597839616 1.50211581888403 1.64827220909659 1.06790795245844 0.810648907689863 1.02263676647463 1.96256196901965 3.02619168091431 3.1921161912378 3.12030923319586 3.17707556958435 3.09017619639862 1.67794180528169 -9999 -9999 -9999 -9999 -9999 -9999 -9999 -9999 -9999 -9999 -9999 -9999 -9999 -9999 -9999 -9999 -9999 -9999 -9999 -9999 -9999 -9999 -9999 -9999 -9999 -9999 -9999 -9999 -9999 -9999 -9999 -9999 -9999 -9999 -9999 -9999 -9999 -9999 -9999 -9999 -9999 -9999 -9999 -9999 -9999 -9999 -9999 -9999 -9999 -9999 -9999 -9999 -9999 -9999 -9999 -9999 -9999 -9999 -9999 -9999 -9999 -9999 -9999 -9999 -9999 -9999 -9999 -9999 -9999 -9999 -9999 -9999 -9999 -9999 -9999 -9999 -9999 -9999 -9999 -9999
-9999 -9999 -9999 -9999 -9999 -9999 -9999 -9999 -9999 -9999 -9999 -9999 -9999 -9999 -9999 -9999 -9999 -9999 -9999 -9999 -9999 -9999 -9999 -9999 -9999 -9999 -9999 -9999 -9999 -9999 -9999 -9999 -9999 -9999 -9999 -9999 -9999 -9999 -9999 -9999 -9999 -9999 -9999 -9999 -9999 -9999 -9999 -9999 -9999 -9999 -9999 -9999 -9999 -9999 -9999 -9999 -9999 -9999 -9999 -9999 -9999 -9999 -9999 -9999 -9999 -9999 -9999 -9999 -9999 -9999 -9999 -9999 -9999 15.5848479944264 15.3302799959455 13.7387851367567 10.5963218174911 9.28689416415112 6.9837595692768 5.77423662838231 5.05535846494969 4.89270145480952 4.98361572552703 5.84238062594157 5.86021511759967 5.66604071122583 5.61556989285779 3.65502420951894 3.49596633381321 3.44182139661321 3.76394326406756 3.61529109893214 3.27423595782896 4.24289625250256 3.95931551851335 3.16904623757629 5.32661196034874 5.21051022431504 5.28325772210347 5.52992594391129 6.66335742572588 6.72711078968867 5.83650794184525 5.85860561516391 6.27698037642567 6.28897685026487 5.88488900258026 5.77482781212449 5.68763692878571 5.32885836282039 4.21197505848107 5.37485548300704 4.43291681996846 4.20166753889053 3.73450023454986 3.737584546051 3.59252168500436 3.59335166284647 3.52255957970839 3.42498856135534 2.47414871129791 2.97214189371004 2.97214250660799 2.45467538878001 2.48903097647886 2.98249096316152 2.50361712669369 2.99486909242849 2.51776848766336 3.30263187861635 3.76807426240323 3.82653597907771 3.85347121111087 4.57265779595632 4.81823223705893 5.31983245855736 4.70586358687225 4.59801094056238 4.37656934990417 3.87489310233937 3.75271063739701 2.43459022834249 2.41391442382379 2.47766592291458 2.47870544887579 2.47049502205073 2.47049502205073 2.50745418019272 2.48361244485997 2.44583219026586 2.51770827315684 2.52821961407186 3.01797869827377 2.55922812858015 2.52931733301245 3.73952067704216 5.5650560033589 6.62603832840905 4.59818039722466 3.79706352483458 3.817908833116 3.80436475347455 3.81163809565983 3.80831913097233 3.78763726019476 3.80253504633772 3.76994389877295 3.80639839984369 3.84973425822136 3.85938064890153 3.83243623083441 3.79628346885631 3.79013882361832 3.85766467914229 4.72713126815905 4.49854083982808 5.46569203995814 5.76191926565431 5.65309662793691 5.4799206013942 5.82272391539812 5.82657513255656 5.89663419468589 5.89198420580709 5.77718897487821 5.45149651100822 5.1399311222506 5.0223002921651 5.25978629404456 5.68007737587375 5.62278875225054 3.87362985362845 3.70916877391564 3.64786027496557 3.87344030148729 4.62004165369766 3.84056950976344 3.81812374562561 3.82229102300999 3.78763743208293 3.73604120932883 3.33271387140452 3.65548638795144 3.82792522976987 3.73455743000505 3.34170342824164 3.73640192977795 3.65140643725507 3.49906282258179 3.24543329549388 3.59319540004238 3.64328578069973 3.6432416223721 3.54662822315627 3.6204174059449 3.70343171374151 3.48116759746288 3.65908540150492 3.5981015128349 3.71079030811084 3.832516471884 3.85624264204395 5.9653950244499 5.78096730294683 7.38976795243792 5.81244601587682 3.88211689239941 3.88321782668085 3.83521368424153 3.79851124313332 3.71452263607595 3.81038592682588 5.65036711857612 6.66337016681527 4.8618815623605 4.53887878028338 3.75258412623599 3.77822004236243 3.68104256704107 3.43411667439541 3.56290323771282 3.68474738209345 3.68092905101474 3.73816568794469 4.46628804180705 3.6757575543521 3.44316016379071 3.26854612708496 2.96555864006696 3.42515054006222 3.24970970702983 2.44778618785674 2.35044007987179 2.28588929264284 2.37177198582517 2.33052360496204 2.04330758274481 2.00155101322061 1.99666162332161 1.94605870161204 1.93942014699778 2.0311698331231 2.02594569221985 2.09078521847454 2.02243835713446 2.07142269869055 2.07142269869055 2.02243835713446 2.07146000006483 2.17648756174795 2.23081428244089 2.2986122481199 2.32833542994254 2.35288099176366 2.37769264011702 2.42416273718893 3.23454767885941 4.39906441227136 4.17565507022749 4.40697790277396 4.71874995519461 4.81328317292769 4.77787845393318 4.76735876966746 4.76059720628168 4.64169930870285 5.32372927480625 4.7527935638826 5.29297076438593 5.09465631391512 4.411508189728 4.49124532659729 4.54707292604429 3.55626500016673 3.3337163501965 3.31850343084433 4.31626831892105 4.49366789320366 4.47528691511588 4.27246968974142 4.26128966982214 3.90550842753842 2.36544628196094 1.85463743697409 1.00308156133029 0.85554045243975 0.503422818103363 0.722760930745754 0.722770346837461 0.0798087381796227 0.0766267958144813 0 0 0.503145431021217 0 0 0 0 0 0 0 0 0 0 0 0 0 0 0 0 0 0 0 0 0 0 0 0 0 0 0 0 0 0 0.0243610604296922 0.0243610604296922 0.0243610604296922 0.0243610604296922 0.495685427814358 0.496647968889232 0.73988697383736 0.49922148280981 0.0517828174414145 0 0 0 0 0 0 0 0 0 2.91454794461004 7.34486613955256 10.806373081544 11.0229324417853 11.0803806221966 11.0893075442574 10.8707536888668 10.5558202699575 10.1120854911842 10.4726613295088 10.935544244655 8.7364378695413 8.67971863867073 9.49075887926551 10.7514719287797 8.63687212300225 8.52658334091733 11.3128852715417 10.7189463721031 9.1024239896505 6.76545246461916 8.46212881932626 10.5179976212771 11.4854658785106 11.752456543312 11.664680225232 11.5469448056613 11.3709305017265 9.82597903429754 8.94110990258939 7.79696126213261 12.1958877124126 6.55455538667 7.54345611700292 9.85758675884322 6.23254482502619 1.6321849882675 9.35070943778951 10.8175190388536 3.3882467986639 3.64088798132753 1.8630248569003 2.63990365571567 0 1.86603882806868 3.30943464017629 1.642126406943 0.872694108996322 3.16482054273892 1.29157570398296 1.12314932470345 1.16715106679737 1.17275273096057 1.96877070002184 2.16420433710019 2.10851331865598 1.67522086246103 1.17449036405421 1.15637782812719 1.18122223457488 1.17571681329706 1.14867969967717 1.12778593048578 1.26066450312747 2.5320557566465 2.6134411835197 2.46255230419518 1.67980779491317 1.30238453240502 1.66719208174656 2.02758388757582 2.49659527883567 3.59046778413238 5.3891109390269 6.184970053603 6.8727326770948 7.81876078638906 7.90457840072514 6.19796442964189 4.96910599673073 4.1166030642462 3.46452682928645 2.87385657436726 3.04203098484414 3.00219461214804 2.87911888401651 2.7301436680398 2.36829537245082 3.05570105122281 3.03902661296687 2.95122947040197 2.67326733571816 0.73496029707879 -9999 -9999 -9999 -9999 -9999 -9999 -9999 -9999 -9999 -9999 -9999 -9999 -9999 -9999 -9999 -9999 -9999 -9999 -9999 -9999 -9999 -9999 -9999 -9999 -9999 -9999 -9999 -9999 -9999 -9999 -9999 -9999 -9999 -9999 -9999 -9999 -9999 -9999 -9999 -9999 -9999 -9999 -9999 -9999 -9999 -9999 -9999 -9999 -9999 -9999 -9999 -9999 -9999 -9999 -9999 -9999 -9999 -9999 -9999 -9999 -9999 -9999 -9999 -9999 -9999 -9999 -9999 -9999 -9999 -9999 -9999 -9999 -9999 -9999 -9999 -9999 -9999 -9999 -9999 -9999
-9999 -9999 -9999 -9999 -9999 -9999 -9999 -9999 -9999 -9999 -9999 -9999 -9999 -9999 -9999 -9999 -9999 -9999 -9999 -9999 -9999 -9999 -9999 -9999 -9999 -9999 -9999 -9999 -9999 -9999 -9999 -9999 -9999 -9999 -9999 -9999 -9999 -9999 -9999 -9999 -9999 -9999 -9999 -9999 -9999 -9999 -9999 -9999 -9999 -9999 -9999 -9999 -9999 -9999 -9999 -9999 -9999 -9999 -9999 -9999 -9999 -9999 -9999 -9999 -9999 -9999 -9999 -9999 -9999 -9999 -9999 -9999 -9999 15.8372696907429 -9999 13.8544233970406 11.5654117173378 10.42346458237 9.20837925366156 6.61230647721928 5.11049027706395 5.02433736538756 5.00907705130207 5.00613210914576 5.76422403267704 5.79440464788805 5.74885009807183 4.26315632097305 3.67168205952431 3.55678732482061 3.9088035838584 4.44109451807355 4.28759728605591 4.51010367029137 4.16295853574773 4.37648809070673 4.49059722619069 4.46915367055288 4.95782785462721 5.26479842162465 5.27623891045085 5.74233634514228 5.66342663940506 5.69985406190683 5.72704042768142 5.73123177930041 5.7641233124 5.79411531025506 5.89626595846303 5.57662017565678 4.45475632789111 4.6419114531663 4.55829659869965 4.19859511758419 4.4261267655408 3.66111405394678 3.58060560618191 3.51704115239268 3.41854262608861 2.48907385014176 2.47414871129791 2.4738356642002 2.47029153506062 2.4474079986723 2.48490150708294 3.43274910510843 2.4904416282873 2.98950322128962 3.29559553637449 3.48590422616757 3.77659279745975 3.81280692534558 3.86031839752778 3.87009205374357 4.79957548953895 5.75761750712939 4.94501173537695 4.73634434475658 4.62494621245639 3.92152045041159 3.7897739459205 3.6125581217226 3.57791280365098 4.58263468010336 3.57658075536183 2.50190422714127 2.49733995044229 2.50064719415335 2.48036545594799 2.49061271186696 2.52579760990129 2.53595440244028 2.55903630268375 2.53263480500231 2.54685546773021 4.63546023580949 5.64517277563351 6.51998019127999 3.83586989295756 3.82011608160183 3.80400733845959 3.80202907928566 3.81997359822872 3.81857372894275 3.81670494589884 3.76648046839064 3.76785703803063 3.75827272156923 3.83432547690713 3.84574064512136 3.85449432028895 3.84481146118011 3.84838529967039 4.65263596123802 5.23670736820706 4.65256120286876 5.54342518626204 5.69732958149777 5.70234502589031 5.76139984478064 5.76368269610346 5.92522878337433 5.88014273452102 5.7702746946796 5.87634887943608 5.91016491180458 5.88847789597692 5.95365118537728 5.95638956359456 5.86253775449693 5.95670039672539 5.76174985391746 3.8680122903634 3.77493568100605 3.90098251052452 3.86645789440653 3.6981225248993 3.61001048906253 3.51766551954224 3.64353271901074 3.73833793899677 3.65599473982327 4.32032514389139 3.79463897906846 3.74187481580702 3.65508721538327 3.66190573025492 3.65661540724434 3.65474608738313 3.51500195179286 3.72487288255845 3.87261048179591 3.86232133523416 3.66747371245144 3.64611707011586 3.73051040209969 3.67149703343123 3.59075820356805 3.63072626564487 3.71088126955837 5.08716999810183 4.8446850863058 5.83186618331865 5.92389197272559 5.84416693072281 5.55363134299901 4.34917053664231 4.57883861869633 4.71051743135101 4.32390099376015 3.80791141975979 3.76174857294895 3.84124433678747 4.80767222163995 4.81471227992548 4.51704070362675 4.49873097073853 4.74691949380714 4.89231930053479 4.85242377634019 4.86988565361877 5.28890303922043 5.68784022268432 4.84902329786649 4.6138429872084 3.69662292184593 3.69825100270484 3.54299008722097 3.25563588942308 3.59641851685779 3.41366126429104 2.95354138176406 2.3921823598447 2.33718762495082 2.37162402251843 2.25370946739276 2.15954957905069 2.12924241558688 1.9897756517879 1.93942014699778 1.96281715282602 1.86478622835833 1.92458410987081 1.92455680195178 1.78164856136959 1.78290969604868 1.78292086233243 1.8315086484428 2.00879363305899 2.10742336220667 2.20120739052357 2.2526834452255 2.3420199532954 2.89769687735903 2.4048700136746 2.4109521196413 2.92963735578348 4.1451738213605 4.7392607233192 4.77545176682594 5.42730197582226 4.85114047400698 4.82535774606375 4.70581199928193 4.81278735654873 4.65136168416892 5.34929038524361 4.63727437330535 5.12510385658394 4.61043929200559 4.61238759732347 4.01869521117104 4.24976926646263 4.4724075519579 3.22798723026132 4.11915365701788 4.56422920114223 4.58201292270428 4.28119117796686 3.29407686806343 4.19890867925969 4.00340077754531 3.74472533649986 2.08743345421463 1.98975716693328 1.15122450287777 1.1504620064864 1.15127400366515 0.722760930745754 0.503498817185174 0.0766267958144813 0 0.0734263014701102 0.730536784481815 0.503327087552775 0 0 0 0 0 0 0 0 0 0 0 0 0 0 0 0 0 0 0 0 0 0 0 0 0 0 0 0 0 0.0243610604296922 0.0190652183807596 0.0243610604296922 0.0243610604296922 0.0243610604296922 0.0342962599781352 0.0389535805516073 0 0 0 0 0 0 0 0 0 0 0 7.42044450949631 11.5886317826388 10.4456067310172 11.3969636752291 11.1593775486376 10.8761860322212 9.96989904406376 10.1149252175756 10.1153176630301 11.0870296769036 9.13443998181162 8.78691801233499 10.8455471842344 11.2737777491524 10.8740639278579 11.3471133784603 10.9549755768877 10.9907496792504 9.87206368861103 7.56780894274864 7.12178172373813 10.4759078011 10.8082309190163 11.4571975977009 11.7475137990348 11.0857155456313 9.56953371606965 8.76067058856057 8.96102098175545 9.50304334059591 9.92587728759784 12.2648374437986 7.37743413892402 6.09413219616757 10.2240438819992 10.5218572853409 12.4458824466883 0.905671665920116 3.75973234896316 1.89131257894566 0 2.87979021247906 0 0 0.866231670985978 1.0621009361861 0.960681558424717 0 1.16452553093524 1.17372699177384 1.10291483169866 0.876992005564991 1.14342800380582 1.15588264607109 1.86459415003781 2.15570033530852 2.00116438741392 1.2941970381385 1.11217425404718 1.15971988450249 1.14548713939636 1.04668025234869 1.09483496874877 1.04953448219369 0.985928070053784 0.988399734215484 1.57383504061085 1.9140127974827 1.76831964152337 1.18678637136762 0.858502272055483 1.71047783207658 2.01161147965704 2.36447795019239 4.20414438475774 4.40534740824735 5.52051324874703 6.01248938191449 5.85279885217248 6.44712086982072 6.24801986631754 5.84156537944951 6.2901400760309 6.05958815183917 4.86836403949336 3.3073954211895 3.17594464063705 3.03089989508637 2.91299069567972 2.86259844274904 3.0349818455661 2.28272331543716 -9999 -9999 -9999 -9999 -9999 -9999 -9999 -9999 -9999 -9999 -9999 -9999 -9999 -9999 -9999 -9999 -9999 -9999 -9999 -9999 -9999 -9999 -9999 -9999 -9999 -9999 -9999 -9999 -9999 -9999 -9999 -9999 -9999 -9999 -9999 -9999 -9999 -9999 -9999 -9999 -9999 -9999 -9999 -9999 -9999 -9999 -9999 -9999 -9999 -9999 -9999 -9999 -9999 -9999 -9999 -9999 -9999 -9999 -9999 -9999 -9999 -9999 -9999 -9999 -9999 -9999 -9999 -9999 -9999 -9999 -9999 -9999 -9999 -9999 -9999 -9999 -9999 -9999 -9999 -9999 -9999
-9999 -9999 -9999 -9999 -9999 -9999 -9999 -9999 -9999 -9999 -9999 -9999 -9999 -9999 -9999 -9999 -9999 -9999 -9999 -9999 -9999 -9999 -9999 -9999 -9999 -9999 -9999 -9999 -9999 -9999 -9999 -9999 -9999 -9999 -9999 -9999 -9999 -9999 -9999 -9999 -9999 -9999 -9999 -9999 -9999 -9999 -9999 -9999 -9999 -9999 -9999 -9999 -9999 -9999 -9999 -9999 -9999 -9999 -9999 -9999 -9999 -9999 -9999 -9999 -9999 -9999 -9999 -9999 -9999 -9999 -9999 -9999 -9999 -9999 -9999 14.1952099377841 11.9849488768056 10.6490928052163 9.44134338328765 6.97570699998264 5.97659680540849 5.07999555751569 5.06850003199695 5.02986951517193 4.99439169965933 5.83288911044824 4.93632749879601 4.70517995911695 4.51006214230774 3.73602939352407 4.54883064156711 4.59592904509711 4.38735865747179 3.89386708683835 4.43828255177836 4.49612185335938 4.47176505811248 4.44855227043855 4.47495535786927 4.30427816415473 5.23194596352134 5.54389896861315 5.57560939057246 5.64845805359184 5.81657996123324 5.84829114264853 5.76633987466677 5.80244373110695 6.31892279091189 5.77205640253129 4.60504489119607 5.20236958150511 5.60244253878242 4.66287143997343 4.42342822791471 3.67181069177458 3.63492703443762 3.51712230291782 2.49320879378889 2.47427255287191 2.47457848226282 2.46648841631594 2.46309040976263 2.4574151933171 2.45455616934881 2.97674464861267 2.48674240796759 2.50842916182236 3.47684377768157 3.30981045397707 3.7375533068053 3.75579205560982 3.83440696902118 3.88331828457537 4.36388967387635 4.81421527647317 4.92435771085901 5.61201297918176 5.54992019523041 5.12150455986653 5.11689119758222 5.92697470667977 5.37518212937456 4.43928003639007 3.00547778352691 2.51615401123565 2.50064719415335 2.50395846792829 2.52890393727874 2.55057480571573 2.56080053823666 2.55021176425285 2.55220296260816 2.55394775651248 2.55052754181018 4.29795281125716 4.50805246385797 5.78621554452221 3.84295479271116 3.83661998560027 3.82802881704151 3.83778014859658 3.83585804338448 3.81634655059552 3.76277519198158 3.76059778735079 3.78720289362601 3.67436004573759 3.78743623742591 3.85494330067086 3.86133765100837 3.88000590396669 3.86393953467784 3.88466887489288 4.78556590925254 4.7749009550847 5.58914937351651 5.74584026091809 5.79137591368097 5.85375473311502 5.79375436842657 5.90311173866656 5.90503687866332 5.76578058154023 5.78897219945674 5.79390937886893 5.82192263767702 5.83506977547717 5.86741740656418 6.03891125766531 5.9019262785276 5.70950603245999 5.06734045518324 3.82968527920961 3.59903317123376 3.64328731134904 3.86168047586768 4.37697278119797 4.62859712412888 3.87133082146878 3.74167310811625 3.74738173294228 3.66861739138778 3.67337226807303 3.74835630986086 3.75096659558111 3.74827487671111 3.75385145817029 3.73919149957928 3.84962103801414 4.37799482389867 4.65469914695087 3.87330528160908 3.81200857167076 3.85905322814805 3.67499241972068 3.74904657261894 3.83077828454343 3.61503597356494 3.7109730183868 3.84581561250912 3.88265932423673 4.65582129989135 5.52321023767171 5.96632232236422 5.88472129188458 4.71734333505524 5.35899788036346 5.70934777755395 5.77382846655044 5.80817389613411 4.28493407719186 4.52139298349519 5.54360042817525 4.98541542797737 4.85118009736377 6.40009345726252 8.21984396580472 8.2776870295316 7.660618962956 6.15625748861947 5.30556124718392 4.9344885536276 4.85136252077358 4.79952319846656 4.59665757472204 3.69487383749524 3.43948841705498 3.53347862596022 3.52973308950486 2.46165718757375 2.42207330823019 2.34072839849752 2.42827898177749 2.39012188230568 2.35172792633041 2.21996826270096 1.98782737902666 1.93469546121261 1.62916006012866 1.76522411201374 1.71769657899176 1.71143389470754 1.4847209207697 1.54781651039933 1.55057632019036 1.12463778016677 1.59581752611184 1.63485976815206 1.86291908343978 2.16410778998709 2.22968323263862 2.267908904825 2.88852582982666 3.16327782884632 2.38497404793596 2.91793592023559 3.54864397733665 4.67130622676029 4.87657309116979 5.433966705453 4.87602691839677 4.73078724584862 4.68764257358037 4.82971132644641 4.70133700400824 5.18253738953191 4.64928965265197 4.59551409637841 4.5884642877695 4.65697211935353 4.48588126253074 4.36327866639509 4.35256867080032 3.84059492204389 4.30307617521535 4.47852218588293 4.51760344225707 4.16843934933639 3.53596161563512 3.8947541753593 3.23539248633012 2.77423481971536 3.61575500102858 2.98785181599239 2.18560647180539 1.9782353217202 1.1057955131286 0.857568324174269 0.725450658659158 0.50351768418081 0 0.503483968366294 0.954981350653163 0.957407739512997 0.0699374456126595 0 0 0 0 0 0 0 0 0 0 0 0 0 0 0 0 0 0 0 0 0 0 0 0 0 0 0.0294350009937205 0.0294350009937205 0.0243610604296922 0 0 0 0 0 0 0 0 0 0 0 0 0 0 0 0 0 8.34060776182502 10.606328589215 11.4114805396331 11.1061387179844 11.1654879198135 10.2954006450144 9.68401434720059 10.017451518998 10.3764628858822 10.4021926148003 10.0203805275866 11.2981386629154 11.1600427276459 10.3259211808897 11.0946606480953 11.1000660749978 11.5182680210411 11.0130684989137 8.1803617460401 7.7877839394775 9.19652176263289 10.5364629682952 10.8990076698963 11.4322974107272 11.2500585596357 9.27263301241 6.07978302154548 5.04987992692627 8.71400750496528 9.34929321839003 10.3204145435102 12.3738652479508 7.25181666821806 5.0593875181537 9.40840640925717 4.07514070224461 9.4891649387886 12.5592333968939 11.3073211044854 0.623275037699111 0 1.8827167857029 0 0 0 0 0 0 0.881198362575691 1.13258816312168 1.17115092400622 1.03274666432789 0.745017733974186 1.13583114000761 1.07986138128082 1.18411030120359 2.01523585751373 1.89956260560574 1.16907558272527 1.12153890036473 1.09182407675076 1.04948912290701 0.893762117321645 0.893795220587964 0.753292397846447 0.754581781098136 0.754581781098136 0.893762117321645 1.71400612348562 1.7678185165382 1.53848113445818 0.48197290510732 0.787997107943702 1.50954220703266 2.032936997114 2.04369104265303 2.73718969671532 4.61098999552214 4.49263993436846 5.1379823679929 5.3115713464068 5.84908833674271 5.7871339564794 5.63237479641771 4.99760092933781 3.82860675669987 3.27629575941765 3.27524029519684 3.24472123496474 3.24286007198718 3.07766649643116 -9999 -9999 -9999 -9999 -9999 -9999 -9999 -9999 -9999 -9999 -9999 -9999 -9999 -9999 -9999 -9999 -9999 -9999 -9999 -9999 -9999 -9999 -9999 -9999 -9999 -9999 -9999 -9999 -9999 -9999 -9999 -9999 -9999 -9999 -9999 -9999 -9999 -9999 -9999 -9999 -9999 -9999 -9999 -9999 -9999 -9999 -9999 -9999 -9999 -9999 -9999 -9999 -9999 -9999 -9999 -9999 -9999 -9999 -9999 -9999 -9999 -9999 -9999 -9999 -9999 -9999 -9999 -9999 -9999 -9999 -9999 -9999 -9999 -9999 -9999 -9999 -9999 -9999 -9999 -9999 -9999 -9999
-9999 -9999 -9999 -9999 -9999 -9999 -9999 -9999 -9999 -9999 -9999 -9999 -9999 -9999 -9999 -9999 -9999 -9999 -9999 -9999 -9999 -9999 -9999 -9999 -9999 -9999 -9999 -9999 -9999 -9999 -9999 -9999 -9999 -9999 -9999 -9999 -9999 -9999 -9999 -9999 -9999 -9999 -9999 -9999 -9999 -9999 -9999 -9999 -9999 -9999 -9999 -9999 -9999 -9999 -9999 -9999 -9999 -9999 -9999 -9999 -9999 -9999 -9999 -9999 -9999 -9999 -9999 -9999 -9999 -9999 -9999 -9999 -9999 -9999 15.3873191921521 14.3643608905052 11.996475157648 10.5413234779443 8.52039152156968 6.26715337424989 6.10959116218756 5.10968496574044 5.07038898188946 5.04752806531175 5.02731233559805 5.44890530336787 4.9527795857261 4.91777937883267 4.82329081662755 4.61347795874887 4.72013672160763 4.54142614826733 3.01825114969321 4.20206290243948 4.38166503724556 4.10195562848613 4.50464005229131 4.34108608755844 4.34342954831609 4.44177545643657 4.96745018646807 5.32578043276699 5.54532962509121 5.40614234058902 6.49742462010641 6.92976252694785 6.70637496421358 8.59996340392795 8.91794190842125 6.68910248382202 5.21949089166122 5.24743171865149 5.45946380572738 5.25433637887622 4.7315221864828 3.74118609929918 3.63608200455898 3.52873125160558 2.49658612062622 2.4820335485536 2.47284606325702 2.96815574010735 3.39145054389881 2.95838777494074 2.47042464273231 2.46542278260382 2.47996345523162 2.51411034814891 3.58472484306648 3.60289367212318 3.61552909378765 3.79371090060218 3.8345789001247 3.88358906878581 3.90289362833636 4.87913386960701 5.38928436257122 5.79600457091721 5.9734561339081 5.89391527883448 7.68119773119673 8.66601162140365 5.96800623106522 4.64705344891404 2.54004721244084 2.5356885256009 2.53331979710902 2.54705677391829 3.02122786062874 3.01243539284202 3.0214884584868 2.55903630268375 2.53902733351593 2.54270965134327 2.5323263518101 3.80004855921307 4.77135258838705 6.44822008957173 6.79203991947644 4.50948922048429 3.86078056733752 3.85005340710951 3.83886552904274 3.83675326337427 3.76726459859421 3.75714643183671 3.81577545861237 3.74558852568654 3.82649327111802 3.87225369056027 3.8790604514347 3.88787063242282 3.89965455007536 3.90083824402456 4.57547513562133 5.3383389672351 5.92330196538924 5.77640553055379 5.81103104380136 5.54789603316812 5.69097000988937 5.93383217173634 5.9141184515523 5.78854170965365 5.79299253561254 6.2914502472225 7.63978708193455 8.67179389670784 5.8188209935194 6.04140509081138 5.96287753882412 3.94570766138165 3.8764333329443 3.72288864548695 3.86374335068257 4.61765393767695 5.94451091318767 5.99749244897989 5.68355609807405 5.69420860194263 4.89394204160222 4.37447116443326 3.76225691599937 3.7664770669898 3.7622071904451 3.76208205682466 3.75681981978265 4.34897144116631 4.91866565116949 4.63487633520677 4.80825933820781 4.65286967519604 4.39233501209383 3.86890981226734 3.82127143048001 3.75856737885713 4.40777435335412 6.04687824915218 5.75909653227569 5.46594882581714 5.87199119921668 5.54360996837479 5.31855978373016 5.30544712893556 5.98463119407846 5.95223261211989 5.37398083639874 5.83572407974962 5.81453113878222 9.33478616363975 7.57203653130017 5.73377217873766 5.5373061564707 6.17252367653744 5.53860891041811 5.53264088628048 7.60942038172049 8.93791921020203 8.32079041310979 6.3474661552715 5.31261672351712 4.88490239007107 4.7665478477881 4.60476137807685 4.71281592355861 4.19407713280474 3.60844362782872 3.61109277191464 4.44719232255397 3.60099947578279 3.24828760825264 2.42572598410669 2.385707251018 2.42491480576026 2.36199732041163 2.22328443219153 2.12363047092123 1.93469546121261 1.72032922192514 1.62401153761302 1.61972344973216 1.70763905509719 1.47961035201877 1.06213189600475 1.03845911480872 1.03850448252547 1.08606867899671 1.08616660489332 1.20279704153845 1.20271889975866 1.88597542821135 2.24706470891563 2.79438348924115 2.92533347136795 2.85455799963654 3.2418661437623 3.26143964773447 3.42560796828225 4.39553461588483 5.26490014564468 5.25600386064012 4.78327324279915 4.75581104174092 4.71076086119539 4.71204498418973 4.67928601466522 4.82699045138484 4.70627356337868 4.6490181462637 4.58419552287572 4.58070762139275 4.38138026071003 4.20416692995474 4.07800465146348 4.26778755799393 4.26435799499389 4.52915804865476 4.44468677982522 4.16911061081004 3.53334444480756 3.54239453076542 3.22944821397397 2.71842452421377 3.02889154728108 3.73726735431827 3.11392318986391 2.16150327933912 1.56837229495378 1.00844306434935 0.859587616195247 0.726760311159496 0.50351768418081 0.729303236914019 0.865586424296821 0.503401442997029 0 0 0 0 0 0 0 0 0 0 0 0 0 0 0 0 0 0 0 0 0 0 0 0 0 0 0 0 0.0294350009937205 0.0294350009937205 0 0 0 0 0 0 0 0 0 0 0 0 0 0 0 0 0 8.01477868921524 10.7163459519508 11.2660152823011 9.680064381682 10.8556837327313 10.043422831422 9.33245611749178 8.88385697449335 10.2008010230092 10.5079303388029 10.3211181607972 10.9071079551166 10.7448806067287 11.2239220917383 11.1207466545189 11.0026020027522 10.2336629393646 10.1548706368985 8.33323682185198 9.93960847737015 10.4388223582201 11.0665239086941 11.614832630707 11.0861304876761 9.28744900523174 7.68420691786338 7.29791589289731 6.02150131044869 10.0057192150387 9.23811440640778 9.07345331935837 9.39386736462552 12.3955527333682 8.54532634195792 7.84884887162981 10.6191962236027 12.4030231040081 11.415544315723 5.05647305451917 3.03627850399362 0 0 0 0 0 0 0 0 0 1.08279121295481 1.19257609504063 1.16569842699727 0.975819967584259 0.887538765941655 0.975819967584259 1.17790193834562 1.69225300117172 2.02695102117758 2.03344182968296 1.17571681329706 1.08886936178567 1.0467255577617 0.89173147237771 0.753313198427749 0.0745404055157587 0 0.520544406800889 0.0745404055157587 0.520544406800889 0.754581781098136 0.88610676231561 0 0 0.131517749824552 0.872027222645787 1.48785738775105 1.54243614569497 1.5607050392161 3.24952008197137 4.82457493564851 4.9422098826127 4.75173169578491 5.19172336212183 4.90714412848188 4.70410754012059 4.82458148381435 3.38777301073891 3.29621276588521 3.30722512878434 3.30770513710487 3.0922824447417 -9999 -9999 -9999 -9999 -9999 -9999 -9999 -9999 -9999 -9999 -9999 -9999 -9999 -9999 -9999 -9999 -9999 -9999 -9999 -9999 -9999 -9999 -9999 -9999 -9999 -9999 -9999 -9999 -9999 -9999 -9999 -9999 -9999 -9999 -9999 -9999 -9999 -9999 -9999 -9999 -9999 -9999 -9999 -9999 -9999 -9999 -9999 -9999 -9999 -9999 -9999 -9999 -9999 -9999 -9999 -9999 -9999 -9999 -9999 -9999 -9999 -9999 -9999 -9999 -9999 -9999 -9999 -9999 -9999 -9999 -9999 -9999 -9999 -9999 -9999 -9999 -9999 -9999 -9999 -9999 -9999 -9999
-9999 -9999 -9999 -9999 -9999 -9999 -9999 -9999 -9999 -9999 -9999 -9999 -9999 -9999 -9999 -9999 -9999 -9999 -9999 -9999 -9999 -9999 -9999 -9999 -9999 -9999 -9999 -9999 -9999 -9999 -9999 -9999 -9999 -9999 -9999 -9999 -9999 -9999 -9999 -9999 -9999 -9999 -9999 -9999 -9999 -9999 -9999 -9999 -9999 -9999 -9999 -9999 -9999 -9999 -9999 -9999 -9999 -9999 -9999 -9999 -9999 -9999 -9999 -9999 -9999 -9999 -9999 -9999 -9999 -9999 -9999 -9999 -9999 -9999 15.3835563562805 14.5575054308686 11.9130164683966 9.84120965214099 6.87147965786743 6.28524329448388 6.14851774711239 5.59701558770895 5.07016753793687 5.04205878693497 5.03248799576133 5.00638783393844 4.95140776295116 4.93547414595812 4.84503983005244 4.84469267589651 4.6770035441655 3.47068871020614 3.29674575467181 2.82541560089933 2.20524242630721 2.10020327077699 4.14380406330328 4.32923437011716 4.27189607603515 4.35730603343444 4.34301088415741 5.33829483116739 7.20256138990873 5.29633612264823 8.07814810582066 9.16360267170657 8.17948242902484 8.94930161436784 8.84702009973978 5.80574176228351 5.27179022139032 5.50619959432594 5.24955755604543 5.26758368132826 4.67163393109055 4.4258222031669 3.53995241690598 3.52097487592068 2.50075708041298 2.48777935904101 2.48433819362027 2.47347167150942 3.24156514178742 2.46312152726614 2.46231659747716 2.45516916955766 2.45917170362161 2.51770650324072 3.306822710758 3.72605987382365 3.69055355227391 3.70982266969352 3.84046503561474 3.88282176773403 3.90486171407702 4.77739220040465 5.40787872310258 5.91709125773324 5.93973771522474 6.06269823165509 8.28114467299203 8.22663469655746 6.11887139445856 4.70044213396072 3.32524936838557 3.32508470994212 3.01699948052057 2.54699264631746 2.53986446622502 2.54266334167637 2.54643804767911 2.55179714230791 2.54306785037684 2.52821961407186 2.524902142082 3.80312571430391 4.89332951532077 7.69113238636003 9.33484010678599 5.70259669365198 3.85476757443266 3.84007849139707 3.84909161705971 3.84457456718048 3.76297350295959 3.65546784366236 3.80421096616063 3.7126219282958 3.86270816982633 3.86429460872667 3.88293644151107 3.89934377936466 3.91455714930647 3.92257231663604 4.38110195894168 5.62931733792647 5.9984078543073 5.87883682006893 5.74489840486967 5.73695382607168 5.91269599257806 5.98525484414061 5.88736526753164 5.8342543375917 5.90677129207419 5.92202245350715 5.8819830743901 8.11597410379201 5.91743162610563 5.97971042496951 5.97602471608964 5.73576185470862 3.89851544628726 4.41696368797174 5.96371821251346 6.01117001061363 6.00226629262163 5.9987826146965 6.00255224115844 6.03462659752501 5.50877998862209 4.91322428589779 4.80535207355367 4.61012845683663 4.90126378400462 4.75849083146897 4.78365834792003 4.35068096996475 4.35355142023661 4.8046058633968 4.93717379559337 5.46056957282606 4.64936753617518 3.83940886571649 3.82493692469114 4.37840640349572 6.01832771366008 5.99679643579591 5.9540385567585 6.06197437144225 6.02611571121112 5.78051462555584 6.0290856529298 5.94840284519875 6.6467122182238 5.86754798729857 6.68968515199593 5.81031533091628 5.80996041987685 9.23397986177034 7.52439774676269 6.35581821609252 5.73328300244238 8.18929333721733 8.89976029563327 8.41740525900464 7.54874718088059 7.42528799949653 6.8585048566927 5.83029786264469 5.50304111819296 4.96199936677466 4.94752721479803 4.87047197753007 5.47455393187418 4.77050747543541 4.60112988610997 4.75237002088972 4.92854703269386 3.68515741932957 3.25219849937799 2.4561550327179 2.94711460451514 2.40218429430218 2.31154014880684 2.24190698021881 2.21105411141529 2.07147951847245 1.8555011512317 1.25565221396378 1.25300045800067 1.06464991216105 0.879251317056076 0.87716214677697 0.968468331578525 0.968508932319312 1.03301791422379 1.08020043197334 1.11564174382695 1.14585914701972 1.22710197308845 1.65919574149076 2.07373232135333 2.23270854954308 2.38379947642385 2.94854367039601 2.44031302394491 2.96297449495493 4.31427662451575 5.26283656364416 5.5527699972314 5.43570577509708 4.747531355881 4.73403333690546 4.70803567531363 4.680593257579 4.73691897396963 4.84937061953606 4.71297891272642 4.64400386391967 4.48102486277368 4.5324056962604 4.65538823972518 4.62592083616613 4.54681729209571 4.59624649720433 4.5004666455581 4.45814298472254 4.26466093260273 4.05794895443684 3.26219691210931 3.45333131234537 3.15404035120942 3.9778070333849 4.05488485085131 3.1540486243428 2.15906234714965 1.96248561601808 1.57186623780704 0.947650603915736 0.950083875017436 0.863597455912932 0.863597455912932 0.729303236914019 0.0702179708166483 0 0 0 0 0 0 0 0 0 0 0 0 0 0 0 0 0 0 0 0 0 0 0 0 0 0 0 0 0 0 0 0 0 0 0 0 0 0 0 0 0 0 0 0 0 0 0 0 7.59034806301631 11.4478036869664 10.0359307292181 9.3630329213449 9.75652347857064 10.7810671472911 10.9275654011796 11.1617559021537 10.7077861940792 10.3429776791407 10.8656736943616 11.119553493081 11.0945849335878 9.9583579867475 10.5644535430447 11.1974882065413 10.1134220528353 9.54728985130179 10.5693185998981 11.029984349467 11.6288102207694 11.863715389426 11.8450340427849 8.19970663359785 7.2438369780537 6.96235588509463 6.86449672965357 9.8348041642442 11.2650947829896 10.2411481176896 10.434089916682 12.4890752167368 9.32256042125719 12.4606510942436 12.0436264131441 11.3021426861113 4.62522788803352 0.830908109817264 0 0 0 0 0 0 0 0 0 0 1.04383001922271 1.69930360827872 1.90042647093797 1.18461443645919 0.0812350456097372 1.17566242728313 2.16693548354864 2.25076912008752 2.11883294809794 2.04081267733941 1.90830870574108 1.26379910644549 1.14873224553584 0.89173147237771 0.520546762399045 0 0 0 0 0 0 0 0 0 0 0 0.13169481932666 0.802164811540576 0.943122133238849 1.04116324523823 3.17266897614171 3.71440237238208 3.87491305513017 3.84211946838932 3.70422744559562 3.80432571176713 3.38751949036634 3.30206275753112 3.25779003311374 3.28518074675829 3.29945735597417 -9999 -9999 -9999 -9999 -9999 -9999 -9999 -9999 -9999 -9999 -9999 -9999 -9999 -9999 -9999 -9999 -9999 -9999 -9999 -9999 -9999 -9999 -9999 -9999 -9999 -9999 -9999 -9999 -9999 -9999 -9999 -9999 -9999 -9999 -9999 -9999 -9999 -9999 -9999 -9999 -9999 -9999 -9999 -9999 -9999 -9999 -9999 -9999 -9999 -9999 -9999 -9999 -9999 -9999 -9999 -9999 -9999 -9999 -9999 -9999 -9999 -9999 -9999 -9999 -9999 -9999 -9999 -9999 -9999 -9999 -9999 -9999 -9999 -9999 -9999 -9999 -9999 -9999 -9999 -9999 -9999 -9999 -9999
-9999 -9999 -9999 -9999 -9999 -9999 -9999 -9999 -9999 -9999 -9999 -9999 -9999 -9999 -9999 -9999 -9999 -9999 -9999 -9999 -9999 -9999 -9999 -9999 -9999 -9999 -9999 -9999 -9999 -9999 -9999 -9999 -9999 -9999 -9999 -9999 -9999 -9999 -9999 -9999 -9999 -9999 -9999 -9999 -9999 -9999 -9999 -9999 -9999 -9999 -9999 -9999 -9999 -9999 -9999 -9999 -9999 -9999 -9999 -9999 -9999 -9999 -9999 -9999 -9999 -9999 -9999 -9999 -9999 -9999 -9999 -9999 -9999 -9999 -9999 -9999 -9999 8.95683909255146 7.16185847882584 6.34231982259967 6.16874873253864 5.62499726499518 4.99468960664395 5.02475508669007 4.97509489312977 4.98726148054523 4.96328062798449 4.91496687995335 4.91857275740445 4.83964399342218 4.24587003204388 4.14141409148027 2.12926316085293 1.14449228251089 1.17762812453845 2.99256581711032 4.18310599945422 4.30504421885832 2.32259062195111 2.42591965761997 3.82124568960619 4.51200642406129 4.43587924847408 4.58500097725519 6.11092941622569 8.58956272931872 6.50892179077836 8.21203214998927 6.36930727283257 5.81652232014168 5.53295244155682 5.54065575538292 5.31125987285288 5.28949440927769 4.75190218874285 4.67410576284257 3.53570445294554 3.63170534385325 2.98530689553869 2.98458952905753 2.49767959321609 2.9811517409953 3.25696980332342 2.48861373097473 2.49970763398628 2.50459351616508 2.50082142189717 2.5214730498029 3.66940337951907 3.7520762639972 3.80264231429611 3.76639112318358 3.84210910031969 3.87814440333333 4.62202226117079 4.94265433843265 5.87918379477618 6.00887100137607 6.08597512069052 6.15802314395521 7.9237696337248 8.12023984259992 6.03167440758505 4.96455141866155 4.81183705387723 4.19591597127653 3.32950466169492 3.32510233639972 3.32677644965411 3.50156776318061 3.49432184257013 3.3301965412318 2.56346899186199 2.55063780430312 2.53596372043392 3.7361511921285 5.62659715161144 11.901542255455 5.65064726651617 3.84555498745643 3.85249171536122 3.83450973267712 3.84941777256717 3.8460524766045 3.8472152051581 3.833299436485 3.80001571272606 3.81082701505702 3.86252628004782 3.86274008501695 3.8790335180442 3.91655330027033 3.93015240136879 3.96409203752586 4.78482185738532 5.90375289677792 6.04852603469086 5.90307183876815 5.96880970519548 5.78198147893577 5.99498453301465 6.00961856113089 6.0201121422847 5.95964460635954 5.94901210236142 5.92805070991448 5.97708208789641 5.92576342598009 5.93012798092765 6.00784267555035 6.69277070342349 5.78915022464923 5.45123841682534 3.86399878632175 5.67117266076041 6.03179268436476 6.03299159883482 6.03031339516639 6.4623440588714 6.03446298325354 6.02342263713998 5.74429708222453 5.00318306667472 4.92019047048753 5.76268723998722 4.90465763076723 5.49553796575378 5.01064073448435 4.64101829323381 4.92738774650633 4.99674197748789 5.44230705626095 4.90657789142653 4.7794774597729 4.32656523158856 4.81193680848227 6.12319402964571 7.33746927740208 6.86760625662616 6.94545933556348 5.90161894440254 4.80099387152159 6.9197616898894 10.2426784172569 10.2177460588163 6.60405490073699 9.29542497585624 6.32922803468176 7.62798836667658 9.18042432506507 7.55082883465874 7.43877760379887 7.49156093546769 8.23336739334583 8.25681626083753 8.22142032049803 8.26102985892015 8.25105162887121 7.59877121239002 7.590317701651 7.03201217981131 6.3336915436482 5.69144195363933 5.66720934743118 5.69624723035555 4.8825752069695 4.95779001827785 5.68845341604812 5.70409603686182 4.69063507958526 3.59454377031281 3.39848107056595 3.22647518236888 2.39535187567413 2.34241096097629 2.29196999916168 2.30919752808726 1.97292903607763 1.25113398835826 1.02435482710659 0.608975652483438 0.519395983019562 0.739168627251679 0.872899828447194 0.872933750950889 0.872967539984368 0.963559274215414 1.07436788937262 1.25022926751675 1.65564241703443 1.25080153561027 2.17149577395985 2.43789776666986 3.44504616070263 3.76879900306233 3.96753264523858 4.25907718511943 4.38165782021008 4.39136411536191 4.65168728820718 4.74276303416308 5.4483926353591 4.87075232019738 4.86398188123303 4.71404642384331 4.87767006399669 4.85172297388494 4.86830065167636 4.70595932597812 4.56248718856719 4.54871677813319 4.67831511363417 4.80332493106712 4.80292427270686 4.58938685769049 4.57633688832009 4.57217101851668 4.3333346551054 4.34164779429219 4.1494690320117 3.48412576546885 3.48412576546885 3.62213110818628 4.06520709901011 4.2522872413159 4.04480037957051 3.24093632831161 3.06628800379498 1.96763660426817 1.79682624140822 1.57786269108118 0.954908523670132 1.03977015321076 0.865586424296821 0.0735581301609615 0.50351768418081 0.503401442997029 0 0 0 0 0 0 0 0 0 0 0 0 0 0 0 0 0 0 0 0 0 0 0 0 0 0 0 0 0 0 0 0 0 0 0 0 0 0 0 0 0 0 0 0 0 0 3.6062132984276 10.8726477723087 9.57083841847398 9.08892746534053 9.84558500450759 10.7120620308678 11.0615336784679 11.5143503903516 11.4588196770271 11.3680689807661 9.89924970721901 10.3466442335187 10.2848289427603 10.2449918899195 7.15909034469357 10.498726338373 9.70030691653945 10.3173886661278 10.9883530999954 10.82587972954 11.6613496088464 11.6396654600338 10.4781225919374 7.2751888225355 5.58515082281345 6.1550300177574 7.29328331359868 10.5258338196496 11.1939873490038 10.5290873672504 10.7228112385458 10.5944940967167 10.47946727883 10.8411599380665 12.0980200433721 11.4267626013094 10.0657524017526 2.97664616372609 0 0 0 0 0 0 0 0 0 0.0747035902402791 0.753249499029766 1.29243246943006 2.03906517081589 2.21432421391505 1.14867969967717 0.751975293319084 1.69876236883228 2.12915646202408 2.28439147986174 2.1896224620706 1.69359245332364 1.15193742837848 1.09488365149185 0.753292397846447 0.0745971109476082 0 0 0 0 0 0 0 0 0 0 0 0 0 0.49458981329187 0.896952105086494 1.09842782551354 1.36601158538958 1.71748336979773 2.53054552326912 2.87968343950797 3.05034078080246 3.1993083579904 3.13009822279762 3.21338944388165 3.23441463315141 3.12394580338426 -9999 -9999 -9999 -9999 -9999 -9999 -9999 -9999 -9999 -9999 -9999 -9999 -9999 -9999 -9999 -9999 -9999 -9999 -9999 -9999 -9999 -9999 -9999 -9999 -9999 -9999 -9999 -9999 -9999 -9999 -9999 -9999 -9999 -9999 -9999 -9999 -9999 -9999 -9999 -9999 -9999 -9999 -9999 -9999 -9999 -9999 -9999 -9999 -9999 -9999 -9999 -9999 -9999 -9999 -9999 -9999 -9999 -9999 -9999 -9999 -9999 -9999 -9999 -9999 -9999 -9999 -9999 -9999 -9999 -9999 -9999 -9999 -9999 -9999 -9999 -9999 -9999 -9999 -9999 -9999 -9999 -9999 -9999
-9999 -9999 -9999 -9999 -9999 -9999 -9999 -9999 -9999 -9999 -9999 -9999 -9999 -9999 -9999 -9999 -9999 -9999 -9999 -9999 -9999 -9999 -9999 -9999 -9999 -9999 -9999 -9999 -9999 -9999 -9999 -9999 -9999 -9999 -9999 -9999 -9999 -9999 -9999 -9999 -9999 -9999 -9999 -9999 -9999 -9999 -9999 -9999 -9999 -9999 -9999 -9999 -9999 -9999 -9999 -9999 -9999 -9999 -9999 -9999 -9999 -9999 -9999 -9999 -9999 -9999 -9999 -9999 -9999 -9999 -9999 -9999 -9999 -9999 -9999 -9999 -9999 -9999 -9999 6.35847466885578 6.17812977772048 5.84825414962513 4.9138091622466 4.87389137089643 4.9778541453325 4.96894516606284 5.73207542880368 4.94118155255294 4.8233140464357 4.79481627410726 4.79283739908155 4.19408300439252 1.7467553962134 1.24327773890798 3.0284071873701 4.00515593528609 4.48381381878044 3.60624978725986 2.30544360606177 2.30517691617894 3.18119110008647 3.88151397808825 3.94135789559547 4.44302469965657 4.66598790046016 4.83072253057958 5.49320359333302 5.74756934098128 5.83896805720207 5.85073951280954 5.58223076067882 5.7747460385775 5.33333104681991 5.31843146873722 4.82256706310805 4.7622361035968 3.64274056184748 3.54278546252421 3.27413038873718 3.2732908120833 3.54360388454722 3.44806142320197 3.43975068261984 2.49970763398628 2.99040992910341 2.49370501161508 2.50452533080588 3.30933302167577 3.66963802000259 3.80446763366114 3.77983642898211 3.76885477171268 3.85916208233982 3.88980084862348 4.90773901153706 5.39229288877692 5.65856021106121 5.9202591369574 6.00328897063104 6.06720727155167 6.96911291957653 7.03563876914245 7.06278347179511 7.73483293775638 5.02133247938563 4.25300973360099 4.55321259082537 3.74719279923272 3.61051734494894 3.73660210876801 3.60500582983118 3.01397873312024 2.55440136064928 2.54986629042204 2.52990858727854 5.31760186871795 5.66120188565693 10.6944671933548 5.51316670380868 3.84439395528353 3.84917458308209 3.82454073900019 3.8543009238481 3.85866559486472 3.8589702439421 3.87597046438299 3.78187325776023 3.77814081011066 3.81484799661003 3.89281484082048 3.92276438085206 4.37032585969314 4.42305505647026 4.89167280681781 5.91990489296288 6.02592258096416 5.99722624000964 5.99304871493902 6.09644432243777 5.95296197681366 6.05564282079555 6.0872417381047 6.07383865317491 6.02518195629122 5.96726217193351 5.9741974308044 6.0032726322757 6.04411462955 6.02273358534334 5.98799589106887 5.99487167422235 6.03244043809352 4.4231739250634 3.89922783659758 5.74405587144663 5.95476646911735 5.98795027272479 6.05399692402865 6.01727339768563 6.07980583070436 5.88079202005711 5.48645067792139 4.99143957507203 4.99838109148826 4.99402970218824 4.92889111160723 5.44709489341568 5.44424602840424 4.90555810786646 4.90609482274126 4.97945506362443 5.43643060656451 5.71242802263459 5.44158840402241 4.79855271565767 4.60894884734316 4.6053890007745 6.12800209498761 7.52542582498335 8.39793652817354 5.693247106593 5.83730831185028 5.98042459919765 10.1472431194412 10.7772515670824 11.5150539607673 10.9420745466857 10.115887065182 8.56037893091361 8.41153186480144 7.48888270180661 7.48270540045699 7.60778767262515 8.20726632559075 8.28011115189151 8.28259693058373 9.57867617116366 11.4383302556257 11.5831282625721 11.6723255938439 10.0521489072614 7.57830642979663 7.56935842381818 5.73465259425902 5.71558304607691 6.19804069727954 6.4077302288989 6.58645826718956 5.73630812176456 5.51352990254926 4.68067437854846 4.18745929207839 3.57002600498283 3.20209235155296 3.19052566140873 2.8945589960834 2.26281956271717 1.78192857239836 1.38614241392651 1.24579878145305 0.61106678138591 0.10429730032273 0.108174393592885 0.517176334176591 0.517181657231719 0.866541919250506 0.868721370423023 1.0220260790792 2.04101293611878 3.02481783758305 2.68916359946048 3.11670541164809 2.00295763164797 2.66762395463854 3.97294387779887 4.2552975909776 4.14010807030871 4.35365525059752 4.5079645288342 4.64690438144674 4.61526049134679 4.74698663007679 5.24566057409505 4.76191267725243 4.77514614679904 5.25920167662578 4.76436436172794 4.73693598375094 4.7468970127399 4.60536346662382 4.62326585402024 4.69536855803322 4.81864545323559 4.65049179719875 4.65518727753422 4.58409652108126 4.55130963199853 4.46563326555788 4.46275546411475 4.22913388864343 3.6605036615545 4.00575276240066 3.71800380623306 3.81314614271714 3.8078786429542 4.31394122180213 3.87800086039017 4.16465714804522 2.92686369268408 2.93143805311984 1.97279096772863 1.53713023416947 1.53717432722943 0.865586424296821 0.729303236914019 0.729303236914019 0.0702179708166483 0 0 0 0 0 0 0 0 0 0 0 0 0 0 0 0 0 0 0 0 0 0 0 0 0 0 0 0 0 0 0 0 0 0 0 0 0 0 0 0 0 0 0 0 0 0 2.85641684352099 9.46826971683593 11.9549086326156 11.8366134591884 11.3230634375457 11.1938099812237 10.50320672015 11.0507031955904 8.97906806894577 9.70228373979401 11.5392174178757 8.9188855816276 8.49957731687889 8.75604214379605 7.26684046649545 11.4184172615444 10.4296901340044 10.3212183810079 11.4682040633725 10.8043516729547 11.0942010843651 10.8050095476867 8.68646486096875 6.90881832233614 6.49838505251463 7.54366306513892 8.33986098648217 7.64574187351166 6.67651670608065 8.38359700658448 8.78688754894115 8.99024372286472 9.18505537381759 10.2155252243016 11.1222874268377 12.4026002225212 9.79583954641759 5.71317401156856 0 0 0 0 0 0 0 3.05742730705957 0 0 0 0.520403664406867 1.28148030381687 2.0480267841974 2.23285834675243 2.23428888230876 0.988318660001098 2.05562957775257 3.52453161232632 3.87182167657923 2.24436375426257 1.68860562174591 1.09483496874877 0.893762117321645 0.0745971109476082 0 0 0 0 0 0 0 0 0 0 0 0 0 0 0.700509323392123 0.829218370365684 0.918184482590478 1.02482673040642 1.03309219509529 1.17895115980172 2.34945600278679 2.72140586384513 2.87353665359015 2.98071488867406 3.08512232458214 -9999 -9999 -9999 -9999 -9999 -9999 -9999 -9999 -9999 -9999 -9999 -9999 -9999 -9999 -9999 -9999 -9999 -9999 -9999 -9999 -9999 -9999 -9999 -9999 -9999 -9999 -9999 -9999 -9999 -9999 -9999 -9999 -9999 -9999 -9999 -9999 -9999 -9999 -9999 -9999 -9999 -9999 -9999 -9999 -9999 -9999 -9999 -9999 -9999 -9999 -9999 -9999 -9999 -9999 -9999 -9999 -9999 -9999 -9999 -9999 -9999 -9999 -9999 -9999 -9999 -9999 -9999 -9999 -9999 -9999 -9999 -9999 -9999 -9999 -9999 -9999 -9999 -9999 -9999 -9999 -9999 -9999 -9999 -9999
-9999 -9999 -9999 -9999 -9999 -9999 -9999 -9999 -9999 -9999 -9999 -9999 -9999 -9999 -9999 -9999 -9999 -9999 -9999 -9999 -9999 -9999 -9999 -9999 -9999 -9999 -9999 -9999 -9999 -9999 -9999 -9999 -9999 -9999 -9999 -9999 -9999 -9999 -9999 -9999 -9999 -9999 -9999 -9999 -9999 -9999 -9999 -9999 -9999 -9999 -9999 -9999 -9999 -9999 -9999 -9999 -9999 -9999 -9999 -9999 -9999 -9999 -9999 -9999 -9999 -9999 -9999 -9999 -9999 -9999 -9999 -9999 -9999 -9999 -9999 -9999 -9999 -9999 -9999 -9999 -9999 5.60041013661938 5.02323816421886 4.88695406380331 4.99114202060421 6.53244759214078 7.57028981796586 6.01418557250375 4.84723057106353 4.84361614916362 4.69668701215598 3.60462662620744 3.27234647248803 3.39156260051248 4.08495081512488 4.61056793521732 4.4607635739279 3.36582220168518 2.33370816807362 2.29368147398976 2.31629103806712 2.84056510308538 3.34835946328578 3.95018898708365 4.52752359651316 4.71202733717827 4.89835885438448 5.32561483460417 5.77509173294159 6.42274438632292 5.73219831407605 5.86667158280871 5.60658721753979 4.96444117705825 5.34351144006428 4.83000750389671 4.69872955530981 3.63012854971092 3.5529646596441 3.71269047813284 3.71713580050914 3.67898962292863 3.45176164728882 2.99578608296883 2.51275322342527 2.5045847984545 2.52865011205914 3.31133494082869 3.7551344881974 3.79847292490507 3.79319122120769 3.80705123657195 4.588951240368 4.60698894621424 4.85069092145766 4.90073356867273 4.93015937210402 5.92358578665175 5.86704234660209 5.87341402494053 6.10144799080282 7.62453077046916 7.13710605642653 9.65230899032961 10.9231407660424 5.94714430299586 3.75701460902863 3.69812451841175 3.49805092434613 3.73856003808226 3.59767095923649 3.48619035462892 3.48212068564437 2.53206018420801 2.5252653689543 3.67890415244878 6.57925202943372 5.66828669552066 4.56963444161584 3.87535192056871 3.83998047173355 3.85002109219305 3.8699867302309 3.87909790582719 3.89746401730622 3.88915179494854 3.84254192726923 3.80521590705967 3.88180942970802 3.91128580378205 3.94916054838851 5.60357245013852 5.72098627889486 6.13759538820623 6.14645725239898 6.10547696781375 6.08621366162641 6.05865107619722 6.15909041726216 6.09469447300209 6.12171382282079 6.12357643487382 6.12467936567883 6.0182572059821 6.04348817012195 6.05351317532381 6.04441960523973 6.05952659772924 6.05873995678488 6.03639775408643 5.9816525106915 5.8477938525871 3.93175867448837 3.89755715877738 3.9047840254132 3.92550875289106 5.72097155179849 6.05320242883381 6.72019407927595 6.08050479652592 5.74180793158191 4.98326072961545 4.79746211626832 4.91431135397 4.81016241999732 4.9131930504382 5.4338080001563 5.71803866062946 4.9096501235194 4.97224241523835 5.72642501908574 5.99511295544842 6.09557698546322 5.6562117931114 6.11240960665018 5.96618470763925 4.7517183064238 5.68846961605316 6.92131557606314 11.8973549026549 7.69140750976824 6.90985205247588 6.92891933702828 11.8842422527042 11.4921320843484 10.4548496448446 11.2823281727423 8.99993871205499 8.35325020775624 8.24768924578336 8.12174988002996 8.12515831792951 7.9222618252236 7.90202365051012 8.7937035365251 9.20407015188166 9.97767988241309 11.5706750145063 11.5644445176562 11.106771202847 9.25155994079757 7.5712260094079 6.49048316155158 6.8497402196839 7.33903190521293 8.95670161737995 7.42414331486223 6.68695457970088 5.78483780689524 5.77318422921303 5.51973773945843 4.67626978671128 3.69094189521596 3.48290421585215 3.46721514921542 3.33101467927429 2.1956369491097 1.77791232007199 1.70162880091136 0.816632902490309 0 0 0 0 0 0.515410367206774 0.731491798264325 1.07427530817342 1.75951639155347 1.95077680859634 2.66432278808738 3.60592290194357 3.98125578891963 2.66617187579502 2.79993169962034 3.58626209988134 3.90204168263758 4.39323324150071 4.54215191097672 4.63853800442196 4.63857807912185 4.64950536987542 4.89328509384001 4.77918359322902 5.27509747593221 5.26055559543101 4.86073552307416 4.74418899207318 4.65098355364817 4.66406505714509 4.82567641550475 5.20068151775291 4.69536855803322 5.18660968949252 4.78673065153593 4.5606261106501 4.55727824018965 4.4668098554164 4.39488177756155 4.3320927924618 4.01393614516844 4.08958106604915 3.16073566290385 3.81654746653124 3.81654746653124 3.81924531869487 3.25271190079382 3.89730112340648 3.89732080340416 3.3791380440575 2.25293187355666 1.98000783716721 1.53445512546356 1.03925781962663 0.863622446180785 0.729307267112199 0.503401442997029 0 0 0.0735581301609615 0 0 0 0 0 0 0 0 0 0 0 0 0 0 0 0 0 0 0 0 0 0 0 0 0 0 0 0 0 0 0 0 0 0 0 0 0 0 0 0 0 0 0.986188084750826 1.80176363779114 5.1440698446048 9.48243123978754 11.8900107611139 10.4671750860263 9.55222797003648 11.7942971354241 11.3952705147999 10.4477568540353 10.1359782383764 11.6077856477272 11.5986175961223 10.7843073584551 11.3755611862544 7.24279979145827 9.43761413634012 11.1094183717033 11.2712664470472 11.4348811217811 10.9348840288994 11.355332534622 10.6399650781039 7.78689872591282 7.54570377988857 8.04423519345515 8.72560477754921 8.80060150750382 6.14465973007483 5.32259319123671 7.13910842673851 8.27568542926779 8.57794696708826 10.0879942322531 11.3761411247349 12.1474946499077 10.1022214819744 6.18715939926372 0 0 0 0 0 0 0 0 2.90092747031109 0 0 0 0 0.755800982909689 1.1007809793812 2.05397188635733 2.24160875544232 1.10082965734978 1.91690939735173 3.7550112144066 4.18458499302729 2.90683224672285 2.04981738155973 1.10087845016831 0.520192790845133 0 0 0 0 0 0 0 0 0 0 0 0 0 0 0 0 0 0.717383889487565 0.850470690382678 0.942445335971038 1.05271725927147 1.29358038251889 2.14785619848039 2.75268595738299 2.6303280117389 -9999 -9999 -9999 -9999 -9999 -9999 -9999 -9999 -9999 -9999 -9999 -9999 -9999 -9999 -9999 -9999 -9999 -9999 -9999 -9999 -9999 -9999 -9999 -9999 -9999 -9999 -9999 -9999 -9999 -9999 -9999 -9999 -9999 -9999 -9999 -9999 -9999 -9999 -9999 -9999 -9999 -9999 -9999 -9999 -9999 -9999 -9999 -9999 -9999 -9999 -9999 -9999 -9999 -9999 -9999 -9999 -9999 -9999 -9999 -9999 -9999 -9999 -9999 -9999 -9999 -9999 -9999 -9999 -9999 -9999 -9999 -9999 -9999 -9999 -9999 -9999 -9999 -9999 -9999 -9999 -9999 -9999 -9999 -9999 -9999
-9999 -9999 -9999 -9999 -9999 -9999 -9999 -9999 -9999 -9999 -9999 -9999 -9999 -9999 -9999 -9999 -9999 -9999 -9999 -9999 -9999 -9999 -9999 -9999 -9999 -9999 -9999 -9999 -9999 -9999 -9999 -9999 -9999 -9999 -9999 -9999 -9999 -9999 -9999 -9999 -9999 -9999 -9999 -9999 -9999 -9999 -9999 -9999 -9999 -9999 -9999 -9999 -9999 -9999 -9999 -9999 -9999 -9999 -9999 -9999 -9999 -9999 -9999 -9999 -9999 -9999 -9999 -9999 -9999 -9999 -9999 -9999 -9999 -9999 -9999 -9999 -9999 -9999 -9999 -9999 -9999 -9999 -9999 5.04899662762148 7.91108244847693 8.31166382149192 8.21082030101301 7.27450168174576 4.93459615212865 4.82230171404309 4.45408782541962 3.63208440275123 3.6015343619188 4.36997407510967 4.6212445610589 4.64634573068702 4.53360558957725 3.93842915613133 2.86791454171408 2.32157128380169 2.37859546637319 3.24535696028914 3.27582708017157 3.55182531158565 4.57276082449015 4.74885754475585 5.28146739302315 5.33193883011214 5.70026519398812 5.72639901331276 5.60666128007241 5.83543958440993 5.76391403057964 5.42135310088695 5.63582910810767 4.97051962889132 4.88521659180431 4.46524789331003 3.64377338132846 4.61415701689011 4.7474306592647 4.73622279035399 3.5711225673122 3.46746371799511 2.51920238580502 2.52948161879385 2.52998888542567 3.31820397711517 3.8247266574312 3.77883862047185 3.80941926832366 3.87024087152377 4.87462419594345 4.74529828101221 4.91128836202545 4.87638977947316 5.00060857699459 5.48171004990979 4.95729095846391 5.46911625690606 6.77249549122115 6.48683802889564 5.75785136144984 6.9886456697481 9.68064473659595 8.93750452134302 4.99819646242777 3.62222938432005 3.49992609895966 3.60423629514492 3.48515481406387 4.20099723276943 3.47629547222869 2.51231562991455 3.30614633081557 4.31592085707053 6.86890281359341 5.24433145290081 4.58621106538451 4.35645946936274 4.36177418669073 3.89097226412429 3.870602290783 4.39404367604731 3.93196845959923 3.94588221473177 3.94563038541858 3.94237622678438 4.39714067683107 4.67797277694734 5.4084384148757 6.19762482390384 6.22057593038557 6.29326554819677 6.33227189528012 6.28596233138258 6.14575523138817 6.11931929347301 6.1823447923024 6.15721670334315 6.20136157656262 6.18364061063097 6.16054998933549 6.15533601083124 6.13023076338251 6.11185214051248 6.0066872000967 5.95402577353182 5.96216352704324 5.80066075020037 5.12838119906931 3.94870824190554 3.91993259321153 3.89651863130662 3.89566672742629 4.67502292495036 6.0588318172237 6.72954390631576 6.06359917941944 5.90181430763055 4.98184610829879 4.79830769467395 4.36375210698316 4.9031890105947 4.64490030974666 4.80693584877509 5.44277385691301 5.86030309485507 5.88381789763082 5.71401760081395 5.71907161197055 6.1492846470018 6.10922982977507 6.11610761050447 6.08829334437289 6.98861146413502 6.09872868653147 5.40613950106496 7.03537427726076 11.5230830843111 11.6050810014994 11.882754398652 11.7119828682211 10.2346712624884 8.58304449584484 9.24988673755982 8.17358816758758 8.09518701091832 7.96919541641174 8.2070065584126 9.66724090196786 8.37129386085311 7.48785450808266 7.51049801565025 8.82980503698009 8.21543027866385 8.9743622725493 9.31743711598582 8.84162092834869 7.59014618395572 7.26806913019626 7.5647396931427 9.38940954052489 9.31870073391571 9.18986397645902 9.33165424832642 8.00723571914202 6.6913949951058 5.86627035483263 5.83662908415938 5.66438923852951 4.8994493573004 4.6494635087656 4.37326984158633 3.54134734640808 3.15991219357023 2.28203597122892 2.1168523790147 1.76162794713595 0.502872564206304 0 0 0 0 0 0 0.114908032419763 1.13344412699887 1.71017836065929 2.56092061161826 2.92996926469322 3.84625470918048 4.34784573013239 3.41787437173742 3.50234008728497 3.92588313447061 4.39466950643481 4.51172071812462 4.5579165739521 4.57317913479798 4.57982444774234 4.66938898345503 4.76124088360121 4.78221349727289 5.26413401235974 4.8737405001987 4.86760732435451 4.70481939212195 4.71830211785949 5.22162826769906 5.20105910477001 4.83309759775453 5.19006336120314 5.50962214975085 5.50646876758377 4.78395866025403 4.58543820232819 4.50642294220427 4.29491890010712 4.29296499179689 4.29035448007368 4.08532431434808 3.77564264113652 3.3663277609852 3.21842281032659 3.11616968718614 3.27474969614452 3.28635119047421 3.38251407126528 3.38251447792246 2.74137872672002 2.67792516894298 1.80979385561737 1.81118971568474 1.03626401915941 0.729303236914019 0.503365431685369 0.503401442997029 0.503401442997029 0.50351768418081 0 0.0735581301609615 0.0767532429365493 0 0 0.0767532429365493 0 0 0 0 0 0 0 0 0 0 0 0 0 0 0 0 0 0 0 0 0 0 0 0 0 0 0 0 0 0 0 0 0 0 0 0 10.7146256126573 12.1477114667202 6.81905203555916 9.36703905144659 11.0346011880632 10.2392329078902 10.7432474339352 8.33864580091426 11.0947124194934 9.81439816463965 8.79639070003852 6.47160383155885 11.7456846822395 11.565595451207 11.6629875209218 5.36295832432258 9.31886737239521 11.0786606645264 11.2525981146242 11.1386111874883 11.2078646703551 10.8535186166042 9.02608968925889 7.52339414815338 7.86592091252793 7.04500463490048 6.82392833591069 6.7216067621961 4.54289150961232 3.59342295230561 4.63101863307543 8.28535715292578 9.23948346635146 10.2526387292885 11.8666981817434 12.3585842792427 8.22419194102421 5.49922154804599 3.02690859534016 0 0 0 0 0 0 0 0 0 0 0 0 0 0 1.13720646445679 2.14593597416442 1.90244477421662 0.90182743842778 1.66504116880516 1.24707849633735 1.1372576615373 1.1341248932196 0.897821316305879 0.0673999571400167 0 0 0 0 0 0 0 0 0 0 0 0 0 0 0 0 0 0.118166228563803 0.728780026071446 0.865379232069998 1.02061606478273 1.06990166761177 2.16204716635841 2.16851941841384 2.17186723138482 -9999 -9999 -9999 -9999 -9999 -9999 -9999 -9999 -9999 -9999 -9999 -9999 -9999 -9999 -9999 -9999 -9999 -9999 -9999 -9999 -9999 -9999 -9999 -9999 -9999 -9999 -9999 -9999 -9999 -9999 -9999 -9999 -9999 -9999 -9999 -9999 -9999 -9999 -9999 -9999 -9999 -9999 -9999 -9999 -9999 -9999 -9999 -9999 -9999 -9999 -9999 -9999 -9999 -9999 -9999 -9999 -9999 -9999 -9999 -9999 -9999 -9999 -9999 -9999 -9999 -9999 -9999 -9999 -9999 -9999 -9999 -9999 -9999 -9999 -9999 -9999 -9999 -9999 -9999 -9999 -9999 -9999 -9999 -9999 -9999
[truncated: 1,457,111 more chars]
