# Supplementary material for: Combining temperature-dependent life table data into Insect Life Cycle Model to forecast fall armyworm Spodoptera frugiperda (JE Smith) distribution in maize agro-ecological zones in Africa
Source: PLoS One. 2024 May 6;19(5):e0299154. doi: 10.1371/journal.pone.0299154 (PMC11073722; doi:10.1371/journal.pone.0299154)
Supplement: S2 File — (ZIP) [file pone.0299154.s002.zip › results_8.5/ERI_2050-RO.asc]

NCOLS 535
NROWS 391
XLLCORNER -25.5
YLLCORNER -47
CELLSIZE 0.1666667
NODATA_VALUE -9999
-9999 -9999 -9999 -9999 -9999 -9999 -9999 -9999 -9999 -9999 -9999 -9999 -9999 -9999 -9999 -9999 -9999 -9999 -9999 -9999 -9999 -9999 -9999 -9999 -9999 -9999 -9999 -9999 -9999 -9999 -9999 -9999 -9999 -9999 -9999 -9999 -9999 -9999 -9999 -9999 -9999 -9999 -9999 -9999 -9999 -9999 -9999 -9999 -9999 -9999 -9999 -9999 -9999 -9999 -9999 -9999 81.6580750967444 76.6736186461767 68.6958164306396 61.901227057595 56.4760374524761 52.1342872377972 48.4959139880046 45.4835741637207 43.2818113626488 41.0661115458777 38.9778714943372 37.3441040360275 35.842764623972 35.0999442166961 33.463583115459 33.1846175824041 32.9939043224714 33.4216002767764 33.0819946881402 32.4980655053172 32.1346358855602 31.6109060932794 31.4678015684766 33.8763573830286 36.8668037666096 39.9897686940943 43.1166634872001 44.345418694848 41.2871514203969 39.9952582247569 37.4098913530697 36.3262716734216 36.0133974600523 35.6212401026161 35.8377144293528 36.4280649390921 36.5271801848399 36.5794936164676 36.3290485316145 35.8824806038928 35.5611212683245 34.8521688749164 34.6484379629248 34.2136956857355 34.2665329939566 33.8361834493793 33.3385899287198 32.7664809743942 34.0240739231669 35.7019598080963 35.5418660822473 35.3969797253319 35.0104531339318 34.6480974581898 34.3058408533106 34.2945290548399 34.2107729154181 34.7313549328445 34.8379415874996 34.994651311598 35.1254345056857 35.2280732835401 35.0655447949399 35.3019720356156 35.5434754339872 35.3207916868556 35.1428743109368 35.1886042458657 34.9179761625141 34.8522056746355 34.5395535459541 34.1043320835821 33.7610813966451 33.1807368498051 33.0116897616137 32.5627711479683 32.3756075404825 32.0345424368395 31.780394189126 31.6775884409275 31.4276788876758 31.3293688943644 30.9427071656543 31.1842037289535 31.0903270759599 31.01569558148 31.0092824413785 30.7152049160845 30.7346595549293 30.7136160450177 30.8999285410755 30.9902560212796 31.2544080569229 31.6920708528131 32.0291295685207 30.9059812605006 30.8979424879041 32.1166766818523 31.2223024358133 30.4454471351039 30.2288001314445 30.4172389806506 31.0457481703191 31.4901941914855 32.3301152576474 33.3241454598744 33.8165028542681 34.5302432225412 35.3244537566613 35.8401807725205 35.4418020468523 35.1332352549895 35.4330561557177 35.2998613450154 34.8626400462915 34.6506507498299 34.7800880611384 35.3041142967862 34.8963360623849 34.3723987027184 34.2446168729058 34.1196479370527 34.6366901829648 34.9576823387096 34.7921776227845 34.5566389844634 34.8307439009132 34.7125365316007 35.226206576876 34.7408945685458 35.1047001027616 35.2320773599863 35.5160844720566 35.7423541305367 35.7856488972239 35.8052733986806 36.0101584985673 36.2666839241786 36.8340033486147 37.2896091617078 37.7024613186437 38.4039859733166 39.7748741730816 40.8166870160816 43.7948052004109 44.9382162342641 47.0542255167119 51.6466505604287 54.7105880610405 68.9112440311054 67.6230687459176 56.8414459807286 52.2539210634111 50.7673248499175 47.9181602908901 46.3467899491307 45.1229924302817 44.7881514158419 44.4379292887006 43.7405032484625 43.4307815625126 43.6729051473901 43.5337673835096 43.6321313951976 43.9174779388791 44.2756405087925 44.3137235366915 45.5660643696825 45.485064668483 45.6304529815916 45.8968309323273 46.2889989288343 46.6743580949309 47.1021551937925 47.3758302384589 47.4255050300277 47.6905183625859 47.9948943978312 48.0754191405005 48.3506313970308 48.2424331204596 48.1786774627905 48.14377917613 47.8042642198862 48.0331989114167 47.6974136707626 47.4010885962332 46.6255324478371 45.970430645186 44.9518263554502 44.9311416031297 44.6714188130944 44.1141870210469 44.3905996423589 45.4768267840791 45.5086926871079 46.3712224878161 46.5725953133703 46.4802239285705 46.9646325177041 47.3052933981131 47.9017141613378 48.7532127626722 49.5924272518481 50.0312878547489 50.0371963740268 48.8701354753017 47.3990080743072 47.6843942305075 49.9323874532023 51.5440693743188 53.1036688323497 52.9176291455051 52.1960030998403 53.4260361920923 53.9705131511184 53.4997497136596 53.4641803372891 53.6443029428287 53.8003393501189 54.811841625764 55.9532681723455 56.4674822763749 55.779240982272 56.1751832355153 56.0177106317193 55.7987101896892 55.8877031605456 55.2334468057012 54.8729340740122 54.372727051913 53.8835391825328 54.1435239861738 54.4128351150173 54.4417363470371 53.9826719296859 54.040273803441 55.0667226779154 56.3223285256477 59.4378356492229 60.3536345350085 59.4032020924335 56.7710295849463 53.343594363812 51.4939357025236 50.4805091367957 49.4820816418624 48.9397091083726 48.469872686756 47.9635932764117 47.6347610672564 47.6704112284827 47.2185296091432 47.3594329712171 47.29304684337 47.239794192583 46.2439200640226 47.3034940428799 48.9700368312559 49.9252025460487 51.3333335883519 49.4181127835956 45.267138925412 44.0930528572113 43.5850017887695 42.7410272576741 41.884904201359 41.1894302899768 39.9993927967001 38.3928814637229 38.2076703415746 38.2463571137242 36.7817346626831 36.9466602146797 35.0917898996177 33.8610625279216 33.4233375272033 33.0880009564644 32.2089804978844 31.1674467560562 30.7399472469996 30.2754002060534 29.4930492145281 28.9193303970219 28.8293370907122 28.0929067511591 27.903948754353 28.5681106159065 28.7863010426807 29.7674653363143 31.1460384792408 31.5953920391837 32.5776690808523 33.9212591732214 35.3287263128727 35.3937283716472 34.4374141483219 33.5078510342073 33.0004068927892 32.3828599172055 31.3450823750195 31.3610739937497 31.5557809814684 31.9947628800871 32.4503875274384 32.9068433023535 33.6310980030442 34.0329645214098 34.8876487931299 35.6330855249435 36.1997429490459 37.7523984624467 38.6857473192067 39.9063200113294 42.062932371947 48.1754693192252 57.1550078816673 69.4980236321684 102.095096202248 91.3501288819402 68.704549311515 63.3509698320918 46.0159798011943 66.3641229616953 59.0086536200127 65.9220360815283 52.4126302529706 45.9794787183831 45.5941709429232 -9999 -9999 -9999 -9999 -9999 -9999 -9999 -9999 -9999 -9999 -9999 -9999 -9999 -9999 -9999 -9999 -9999 25.8488948570336 28.0943699316946 32.953958205825 39.9410584487229 77.5276881854885 117.16475628202 125.272603840548 115.564149066225 111.622453514781 102.627532167134 98.1951443048825 104.721404891685 102.223693721355 98.8065164038753 96.4071535735927 88.1135852907405 80.7234867145808 76.6208875618503 71.9718364069211 70.1719613154018 70.2623408274774 70.962858598114 70.8337361686882 71.5785234409743 73.6646993432929 73.4714517524442 73.017935636706 74.1034286514619 74.4316801440611 74.6247705029556 75.517271487562 75.3451478876046 76.1854640205416 77.1526889382346 77.9590360141685 78.656039516849 79.7210439354278 80.6504459042661 80.9001928977316 81.2521998976105 81.2726047937373 81.3343264453819 81.0303414247891 81.1527929933646 80.3715870321745 80.4936089878005 80.6009809114015 80.4407023063934 80.157012746601 79.8108948447931 80.2404026878336 80.545159779522 81.5945485835704 82.3075562731072 84.9493358094873 87.544456300691 84.9134262474343 83.2447203043334 84.8061713196347 84.1433956039684 84.299464646045 83.8732485522788 84.0123459223329 84.3216166354107 83.0028632937017 81.9137580363864 79.7442333583111 77.4644765276903 75.0762689451795 72.3119581589713 70.6693705509017 68.5276663746015 66.6812077933486 65.6327621068544 64.7729280669217 66.4130616934587 68.1096913453908 70.6961854764445 74.8163669323962 79.5872663737289 83.4333891951724 87.3689329348637 94.8022945598946 99.9258886004635 103.626849194031 105.777561508182 107.860530420399 109.834595989341 111.024333239006 114.276117763538 110.440995363552 -9999 -9999 -9999 -9999 -9999 -9999 -9999 -9999 -9999 -9999 -9999 -9999 -9999 -9999 -9999 -9999 -9999 -9999 -9999 -9999 -9999 -9999 -9999 -9999 -9999 -9999 -9999 -9999 -9999 -9999 -9999 -9999 -9999 -9999 -9999 -9999 -9999 -9999 -9999 -9999 -9999 -9999
-9999 -9999 -9999 -9999 -9999 -9999 -9999 -9999 -9999 -9999 -9999 -9999 -9999 -9999 -9999 -9999 -9999 -9999 -9999 -9999 -9999 -9999 -9999 -9999 -9999 -9999 -9999 -9999 -9999 -9999 -9999 -9999 -9999 -9999 -9999 -9999 -9999 -9999 -9999 -9999 -9999 -9999 -9999 -9999 -9999 -9999 -9999 -9999 -9999 -9999 -9999 -9999 -9999 -9999 -9999 -9999 79.0916633104054 73.8826190002374 67.0324242316268 60.8962878317259 55.885942237007 52.0772190501627 48.8413503118037 45.9892251773133 43.5312039103836 41.0255334577362 39.0916287130791 37.0106476385543 35.564552747442 34.290705253227 32.9204158905382 32.3435212209435 32.0793897067747 31.6904680739955 31.7746363660084 30.8344676559054 31.967909588153 31.5042247501301 31.0450352883544 32.7614571976066 34.5964347058637 38.5324379687345 41.6877152443964 42.2189169743782 38.9902303596083 37.2953300921862 35.9704245148622 35.7205343112219 35.3890427808616 35.3660696810388 35.7277686168158 35.6514468811805 35.6582215030741 35.4364590165555 35.2778295014911 35.2080701227647 34.7702693358627 34.4633360031408 33.8237503958637 33.6610994549133 33.7172657912366 32.9730632991846 32.960030280379 32.4605144136151 30.5294641391176 30.9288381422956 35.0292911394938 34.3007053072436 34.2644631924142 34.1962048623462 33.7190759516427 34.0599371457807 34.0911051128896 34.0854657858633 33.9834855535508 34.4650268361194 34.7930976697043 34.8428587545908 35.1780568692143 34.9045471760689 35.2273123615532 35.262009230905 35.263638828251 35.3495897112212 35.3159166631218 35.0647117911782 34.7260688741757 34.1653805867702 33.928086617011 33.4547531522056 33.2197749387386 32.6087298954568 32.3492006401863 32.1772748617782 31.8671467540421 31.8029228657528 31.4443454241445 31.214321486445 30.9481540634715 31.2356514651921 30.9264319484106 30.6700222256712 30.5807881934239 30.4889829817857 30.693048039847 30.4893968171765 30.6573521618305 30.7033322101796 30.6586360123346 30.7474902088346 30.8488709593631 30.7502096523335 30.4392494299679 31.4325922475126 30.4281329789454 29.60508100213 29.9621666334231 30.4113243715769 30.7243663075535 31.4822332918935 31.881045452748 32.9103727741805 33.2964112599082 34.1507835113212 33.9875291811232 34.2470891637453 34.3844557185997 34.3714213738365 33.8645754074588 33.7682382880871 33.5919615500198 33.7394253336942 34.0820949614172 34.3948301580996 33.7220087886582 33.5583383344508 33.5737278065678 33.4445665421245 33.8532711692069 34.2568584405946 34.1061238791758 34.2691403205144 34.0982231991222 33.9246735530894 34.2200805992762 34.6596058622779 34.8723680006937 34.6850623975249 34.9445772784608 34.9006616851773 35.7696288074845 35.4069604736783 35.4839271261933 35.8429398428367 36.4238383925208 36.4576815443696 36.9341202262503 37.5609603119143 38.8300862247445 40.2781393624177 42.3690491453773 44.8377844514346 50.3555705237332 57.9941414474293 59.4175952696115 73.0177201244077 64.6149887911147 59.4052991352002 53.6261401163596 49.4852482000828 47.5286755290612 46.4266834635718 45.6206783560966 44.7128464070756 44.5247661294189 43.7769698979058 43.3913556999744 43.4102823155461 43.3869803136562 43.3714281575805 43.4348626155181 43.7381835090221 44.0464540159954 44.4632889730566 44.7384610698586 45.1588331969679 45.4947720653826 45.8632830134782 46.2986079537761 46.8984623662599 47.054591758841 47.3807650786051 47.3746204892707 47.5718251940792 47.7415661337049 47.9721264410602 48.0847305909458 47.8549092646637 47.7415243174479 47.3609193728166 47.3730623052308 46.9481619345926 46.4749210767813 46.2761404283577 45.6633806238388 44.4182925378757 43.8876796338195 43.4104249571414 43.7803520011845 43.4968995765486 43.7676525158766 44.0503136136463 44.6736877273813 44.9011963882455 45.4539373943436 45.1878009848639 45.5777605763387 46.357459943833 46.9547689159773 47.9192321460721 48.668063403835 48.2593798140451 47.6934822090131 47.686642233232 46.6774537023693 46.7906550723602 47.7890375262903 49.1948516508503 51.1756534040971 52.2436357253329 51.6406957710103 51.2664398909989 51.7169510421718 51.9114919282011 51.6941145736605 51.9834711346581 52.6314790589479 54.6533234330018 55.8153837994292 57.9129816106632 57.7598512379197 57.0273902058128 56.3430465465831 54.7345825890719 54.1562728980382 53.3188601441383 53.0010663359447 52.7768263883518 52.9210816646185 53.2713286354952 53.5340923990594 54.9246273359989 57.7129323114993 59.7683458169107 62.6404170615058 62.7801994212255 59.5402487037737 56.9702648933095 54.4025700779373 52.4056501046997 50.743454727201 49.7995491993388 48.621049127819 48.1461542810679 47.993102440709 47.4687693338874 47.3453582573594 46.9482308724845 46.7898557214346 46.7515029359493 46.8653970009543 47.3521366855077 46.941823752512 47.5026960369297 46.2019040997668 47.0257750305238 46.8022747397612 44.7711403854379 43.6215209569442 42.3175615203245 41.6771214035082 41.2734611379571 40.2676208046795 39.4460365777361 39.4418880174972 39.780900391999 39.8708331542955 38.4529884698425 37.2043096392607 36.3565257004227 35.4137677986039 34.1187759206268 33.3954590994825 32.3505397976512 31.4887814126826 31.2554781371901 31.0267709536575 30.6097925264917 29.5634537943578 29.2196593726776 28.7170635141171 28.3938811541161 28.15168696033 28.2755412081983 28.5696006758682 29.6542834929796 30.5101355574662 32.9052500921174 33.9499251352528 34.4515757826649 34.715880727345 34.2284529673313 34.505404997191 33.829663712106 32.6330206123836 31.9129938879259 30.6697476044914 30.3119931636285 30.9646125277056 31.1055099265001 31.061168749001 31.2173595370897 31.6050762882381 32.0690461144314 32.3123803880369 32.3398047488625 32.5228017834743 33.2336327944374 35.3730006955473 36.7487128492226 40.3078037543453 45.6304267248122 52.0236852113837 60.4688451147062 74.8807667137458 61.7528030988599 55.8199393959765 46.3711182061143 47.6353823263078 78.6423782834359 89.4088354110947 102.832028792066 65.7494955311112 48.663167757113 46.0824975313052 -9999 -9999 -9999 -9999 -9999 -9999 -9999 -9999 -9999 -9999 -9999 -9999 -9999 -9999 -9999 -9999 -9999 24.383708660004 26.7842808388176 29.2917948483551 29.8955226233411 37.4047551317194 65.978812667977 98.9943550941348 113.889878848771 111.427420324748 119.041536264464 102.866144398084 98.3887848175016 98.8914324306283 100.277654728694 97.0269133279377 85.0550320984532 79.0206324351147 75.0020122480378 72.9686496667504 71.0468167860278 70.3213605549606 70.5789793854655 71.0127516612275 71.4606178857672 72.5886243820909 73.2209650111278 73.9619921200689 74.9773427586865 75.3345303004783 76.0531767293617 76.2644223740446 77.0747652476782 77.7324460217255 78.7924196360329 79.9527118284755 81.6257504766683 82.6051991260518 82.9789551457862 83.4651437840075 83.8931131113816 83.8681543260452 84.1930767118257 84.2414309348867 84.223282439667 83.7479336720792 83.7859271255538 84.051996847051 83.4847085572252 83.482562274045 84.3345734831424 84.5960222853831 85.1284814076777 87.2743100423832 88.5366881222179 91.3521116893825 93.6373665367883 90.4205771513452 89.7092591744583 90.15973361414 90.2599930198871 90.3831737311865 89.5438774290817 90.2191824368849 89.6749329929187 89.2821003229556 88.2499176924132 85.273703484995 82.1881029102718 79.7536958691718 77.5643491764934 75.6990691406196 72.9626733774691 70.6262237368541 68.6216390876297 67.0702243406614 67.7558956113815 71.1959049945344 75.8140755117666 81.9340782186838 87.6763394308266 91.2222794884204 96.6680363820525 106.196257772738 105.174615854178 97.1299928072446 102.167583338015 110.394809752114 111.978216049251 106.16452283411 116.467537327164 -9999 -9999 -9999 -9999 -9999 -9999 -9999 -9999 -9999 -9999 -9999 -9999 -9999 -9999 -9999 -9999 -9999 -9999 -9999 -9999 -9999 -9999 -9999 -9999 -9999 -9999 -9999 -9999 -9999 -9999 -9999 -9999 -9999 -9999 -9999 -9999 -9999 -9999 -9999 -9999 -9999 -9999 -9999
-9999 -9999 -9999 -9999 -9999 -9999 -9999 -9999 -9999 -9999 -9999 -9999 -9999 -9999 -9999 -9999 -9999 -9999 -9999 -9999 -9999 -9999 -9999 -9999 -9999 -9999 -9999 -9999 -9999 -9999 -9999 -9999 -9999 -9999 -9999 -9999 -9999 -9999 -9999 -9999 -9999 -9999 -9999 -9999 -9999 -9999 -9999 -9999 -9999 -9999 -9999 -9999 -9999 -9999 -9999 -9999 75.8009888664359 71.3087452779757 65.1270800931387 59.6381219635274 55.1517113143361 51.5747903435374 48.68273909219 45.927176909333 43.4853342646561 40.9089972803659 38.749628605936 36.4948188085687 34.7432892770441 33.3904542132305 32.4900551699261 31.8427002835503 31.4044461944921 31.1336969247825 30.2512312608295 30.963258001139 31.3717996290728 30.6247769096606 30.3405871653672 34.4269057397683 35.5489871781614 38.9025824173257 41.2631358725606 42.0703473690339 41.7410291322475 37.5218703412967 34.8298682760781 34.8053508525569 34.6067534741847 34.6451227249327 34.8461685316249 35.1783813770669 35.0428991635828 34.8822497410947 34.5647268843663 34.158734953083 34.0836729059276 33.6301210686058 33.3960125116718 33.0086331235117 32.6250037313416 32.4697559453003 32.0091082948863 31.2385746374275 29.9231676137659 27.830212233731 28.1888505622221 27.9636619874572 32.5871008855801 33.3151220467117 33.3045726110158 33.1811865786804 33.1611786674987 33.4467860160526 33.7500718941149 33.9918933221819 34.4327159327671 34.7311000288112 34.7365027838168 35.0022499636855 34.8908102727586 35.121420335062 35.2338038414924 35.4126335273105 35.2779850731622 35.1688346339361 34.8442781976844 34.4156035035821 33.9958462234957 33.9043353359723 33.4233414421688 32.8573884663201 32.7376788653358 32.3219806743513 31.9384289439775 31.5243329228233 31.449439044839 31.1479688803359 30.9365127458865 30.9733717015297 30.8733592282013 30.6211139328468 30.5247568430088 30.4870370266221 30.6155399872499 30.4763553999355 30.5453128632671 30.3131699466609 30.3472583778947 30.2975589106716 30.1454791294795 30.486251178115 29.8280398652819 30.1958290953301 29.5500339309928 29.3590476238149 29.8549301533651 30.46848123512 30.8079466624079 31.008736445027 31.4682954361574 31.9562163581292 32.4949032244836 32.9859393852688 32.8743297815582 32.9738646520638 32.9884704965818 32.7276192055752 32.5753753226145 32.7184961290154 33.029683316965 33.2313410875242 33.1271167758017 33.3560662390624 32.9763388960373 33.5322527678245 33.3907587188464 33.4538489650245 33.2206217393464 33.4468205941955 33.6547870033289 33.465848651333 33.1611672018904 33.384224979089 33.5004625361827 34.655072802452 34.8075197014247 34.8234627089029 34.3283697214877 34.6815064472147 34.5960754858215 35.2745501475197 35.3484591803743 35.2040264289468 35.6681725640481 36.1522991655972 36.5712061926848 36.9003520977204 37.9341474330408 39.9189980029089 41.7985319097998 44.4035430369446 48.803553854321 61.3341892912192 73.0033226030433 83.2814447633971 61.8586250505198 57.402336142868 55.854125678365 53.1453156929807 50.0848319879529 46.7206905826741 45.2266422245775 44.7256528355366 44.1351767026045 43.7275522397537 43.3754867413906 42.8955054722278 42.8554417535067 42.9579123847151 42.8398002306623 43.2465305557011 43.5071791742315 44.0818830682762 44.3733356895592 45.0577785694453 45.2447093550423 45.3745878134418 45.9970919059015 46.3263289648145 46.6804933916468 46.8550720492219 47.0259921997954 47.5124627443971 47.6702471276319 47.4434856766364 47.5634573760917 47.2115902178749 47.0391473694303 46.7138204078056 46.679057532215 46.4465932299721 45.5879013177159 45.0851451643387 44.6146189589575 43.4542839260491 42.8363383577955 42.3270339749347 42.3088180340241 42.3214271413409 42.3741995382821 42.1400262188248 42.599187325066 42.9294467172625 43.4879295923182 42.1842894607675 42.0826630669124 44.6641604134668 45.8327855059268 46.4732639960071 46.5244058879921 47.0364468236142 46.6060409588743 46.7135287268665 46.449699559994 46.098524882494 46.1649586073256 47.6943257031716 49.7609271125612 50.177069571797 49.651056170277 49.5551307294605 49.7969912291894 50.0371470004223 49.7616185406636 50.3352754920697 51.0501418639036 50.2781311543831 53.07610476854 58.0094718209967 62.6122434934513 61.8171442203222 60.5759917364364 58.8834282073009 57.1632228477801 55.4927727804071 55.8731048329254 54.8425838662576 55.8833757121909 57.9401770571608 62.1574719148724 62.814932528655 68.4318130636226 67.7872656278223 64.8202561526028 64.6015914466458 60.8250065805789 57.3753453389999 53.7330122733733 50.7392428567014 49.9200271341936 48.9442030538294 48.4526890768278 47.7372591790177 46.9821949712315 46.8925657426103 46.9805242659173 46.7375505689301 46.2324891610695 46.2974881981949 47.2663672293466 47.8564547233261 47.3520059504259 45.629439824468 44.5287434217545 43.8705589527452 43.9699351381806 43.0719777343953 41.6892419939115 41.3264212230201 40.288155669557 39.6212666790256 38.8698198658283 38.4346696341871 38.0381024277877 37.5068021595749 37.0067020789303 35.9596268363357 35.259560328758 34.4952342666688 33.427361336993 33.1693330414575 32.4999112912689 31.9591520928658 31.6966439108282 31.7832327631606 31.1265598012873 30.1218210676156 29.9212372487658 29.9801190807893 29.2335089242401 28.8053050936918 28.8292132596445 28.7036097377868 29.0063873224314 30.1392215814865 30.4334305522554 30.9740447186295 31.8461284262817 32.9157585471406 34.2369880772253 33.3498747718778 33.4548034741958 33.17165190973 31.9042698313161 31.224924945051 30.0225818511326 29.6926007111153 30.0224588304894 29.8048490581944 29.7671750162588 29.8528707118648 30.1979243281056 30.2777872947955 30.0818732803443 30.0798824058801 30.8022671245931 31.9396339772898 33.1378839889349 34.502692597956 39.9753360963894 41.9505450261181 42.1765767157919 50.0845538873904 52.9242505669952 39.7422310927053 50.4577036634915 38.6365966603511 44.1928184192579 68.7675641811813 118.179773505283 123.125319423141 100.938191482247 53.9993394232815 48.3683500935725 45.434804806994 -9999 -9999 -9999 -9999 -9999 -9999 -9999 -9999 -9999 -9999 -9999 -9999 -9999 -9999 -9999 -9999 -9999 25.0799071780093 25.6368758575207 26.1225575310088 29.0953214816943 36.2308389684911 64.8749735377778 75.2640982450703 93.2430752215595 104.370119696818 114.319486651492 100.879203929754 102.884155661527 104.261182599183 96.8813907608735 93.2144727838763 83.01734013368 74.3414678501132 71.6442237363887 71.0835358354642 71.1856577953136 71.4241504793322 71.6989564588953 72.1689089330749 73.6145841574643 74.2175561926262 75.336049849063 75.8198991845259 76.5319164555117 77.5577489500564 78.225257509266 79.6903499213968 80.6348992135415 81.3954493545039 83.0025036982186 85.0568096805248 85.7759524265293 87.1537011959038 86.7801786470864 86.8340325124491 87.1226505074109 87.0483278891974 87.7037567316978 87.6934169338955 87.299885297531 87.3589214197333 88.194992769744 88.0418934335505 88.1519656974926 88.9946307146239 89.6523435386605 90.9722382255867 94.394139336953 94.3526679027919 98.4768722657254 98.1170406556419 96.5277386855964 98.0491185459478 98.2644865149074 97.2932775580067 97.3216171954137 96.9948022970459 97.3958033966019 96.6108038277946 96.3850312996031 94.262378082195 91.4279037190265 88.9211610435343 86.06668915317 84.5181441067799 81.9953819534753 79.2825330831349 76.5967690769161 74.0530360751924 70.4630169755126 71.2096008970973 76.329324697838 83.4304186965759 90.6864851406083 97.9046176704837 104.108022696781 110.730500708362 120.777945438199 109.92428528479 -9999 -9999 -9999 -9999 -9999 -9999 -9999 -9999 -9999 -9999 -9999 -9999 -9999 -9999 -9999 -9999 -9999 -9999 -9999 -9999 -9999 -9999 -9999 -9999 -9999 -9999 -9999 -9999 -9999 -9999 -9999 -9999 -9999 -9999 -9999 -9999 -9999 -9999 -9999 -9999 -9999 -9999 -9999 -9999 -9999 -9999 -9999 -9999 -9999
-9999 -9999 -9999 -9999 -9999 -9999 -9999 -9999 -9999 -9999 -9999 -9999 -9999 -9999 -9999 -9999 -9999 -9999 -9999 -9999 -9999 -9999 -9999 -9999 -9999 -9999 -9999 -9999 -9999 -9999 -9999 -9999 -9999 -9999 -9999 -9999 -9999 -9999 -9999 -9999 -9999 -9999 -9999 -9999 -9999 -9999 -9999 -9999 -9999 -9999 -9999 -9999 -9999 -9999 -9999 -9999 73.1714424656014 69.0330223003274 63.103952428557 58.2698742056151 53.7969782211214 50.5880217851924 47.5944641096253 45.7126169372162 43.5379997135532 40.1038587157856 37.8226501897411 35.7024497508737 34.0324607859753 32.7739157531546 32.0911457368956 31.5910250240408 31.0493910733019 30.1978873962053 29.542986265595 30.2435599536615 30.6531600633203 29.611200057269 32.3015530046085 36.1450802605501 37.6722850358495 40.6714176031983 42.758063402104 44.2522081259629 40.2765678821882 34.9580192084715 33.6091416260971 33.5041223136026 33.5684579826978 33.5720259804504 35.0936433737605 34.8983350152724 34.8272283229577 34.4985585399009 33.8635779993474 33.8032367815658 33.174823685792 32.9868869491718 32.9109779925387 32.2253112623834 31.6280145572574 31.0269694408435 30.1636606086431 29.5932163844249 29.5542905330103 29.347804519152 28.5219281110185 26.6543374851432 29.0096038809954 32.2156386274885 32.4544689249613 32.4034452633535 32.4844442451674 32.858762630375 33.1591622055763 33.4316427367722 34.1055562459072 34.449830117413 34.5244203694037 34.9588471690518 35.1740419289814 35.1639366215551 35.3314708313326 35.4964246705896 35.6600472460757 35.3933021840966 35.1641320673539 34.7203919045473 34.6369906427351 34.2071245196491 33.5474857673252 33.3092193052402 32.7879583196731 32.5054119807762 32.2490689738024 31.771416813591 31.5744778832303 31.2682876734136 31.0560837390374 30.950128416983 30.6802335133787 30.522019956739 30.4475075641732 30.1958046342891 30.2514972086823 30.2790317203518 29.9119825480529 29.8074965732382 29.8910380420838 30.2126378243076 30.1294814616032 29.7929718984091 29.7499871950513 29.4033607101349 29.3891553377519 29.7945923822571 29.3428858682977 29.6599006728257 30.2574468042956 30.9315196717031 31.1253366353408 31.621602393992 31.9729212468062 31.9147206660711 31.7353452675844 31.650696460384 31.6895550612364 31.8498851080143 31.9741582561998 32.3960221427696 32.2656604886171 32.8721303190801 33.0380977865766 32.6135149656076 32.4190484847381 32.7964800281247 32.607055568237 32.856766159382 32.6215113541912 32.6956617672354 32.4411035297269 32.4888066791898 32.8794033026283 33.0794236202275 33.946275280373 33.8559822654632 34.3070700901869 33.954317811345 34.1550932092754 34.4118213595652 34.1362832012682 34.4949420538072 34.5976510541353 34.7186496419431 35.0845543865449 35.3781755274477 36.0303706449473 36.621048616149 37.5891024814878 38.9339582343448 40.684155985543 44.3120611830286 49.5293341825989 54.7292659992802 59.9392723236779 66.4574814122098 56.5021861824616 54.420264736731 52.981031829051 50.4007688415312 49.2302107646335 46.7813684811245 45.1041278720021 44.2865033432585 43.8290191942209 43.4077526133438 43.0160391287695 42.6295498777376 42.4605237160741 42.6752149377412 42.7269979254242 42.7973347290674 43.2966650672574 43.6547501442867 44.1013758087719 44.4885909608894 45.0149375909553 45.3211127251881 45.6184747739125 45.9058873165123 46.3946959179937 46.4054124582837 46.8415554355572 47.1771663741452 47.0161023229204 46.882084727264 47.026091250861 46.5954991723044 46.1422390030725 46.033207660364 45.703014097536 45.1100218040353 44.1866499059087 43.6417011479321 42.9598871505076 41.8418639745767 41.1901212257132 40.862389867405 40.6384367842352 40.6345579536965 40.8207326761106 40.443529814176 40.3079080578248 40.2881418963366 40.2939895224482 40.4597957855671 40.2261346744589 40.553049368449 41.7161250869976 44.102151372954 44.1010036890947 44.4522100846945 43.9160771408947 44.2667060132072 44.89622767943 44.7484123414302 45.6176592053203 46.7896895586611 46.4409432923923 46.7819346576379 47.4204203241577 47.6737516366873 47.8001084958797 48.0946687167712 48.5749604019576 48.6035357969741 48.2192565471629 49.2743728095305 48.8552497827959 51.3365104802453 62.5847688008279 67.9764527050239 66.4207889092255 65.6465894937889 65.9086737219811 62.3730812321021 66.8516925161001 66.0653393258872 69.0237246978353 67.6740656156316 70.7749562325486 72.1674495380715 69.2769358462877 68.0186226559301 66.4968208781852 63.9106598298322 58.2054042600716 54.2234135808501 51.5558216071192 49.3576666855925 48.7150660629374 48.187695657449 47.6799784870831 47.0927399106879 46.6502327292253 46.5212814812635 46.106656144261 46.2894013801102 46.2545961363813 46.046598341221 46.5846235797601 47.1156920844054 45.2901149690009 43.5050702239022 42.6813398656896 42.0658426973773 41.2817957242955 41.5412392949298 40.0227549523569 39.7214163354741 39.0738621782717 38.6871617091609 37.9234625902764 37.02759812115 36.5580662714043 36.5818030022947 36.2999894121215 35.3601524534211 34.3070785550055 33.6845945455681 33.3268411428376 33.8684315659962 33.6368415538928 33.6677242459841 33.1440405970448 31.2979672201076 30.3744092789672 30.4881492495768 30.7867619934706 30.4874560586788 30.5343761939982 29.6285241645602 29.28619738764 29.1154791379652 29.5885638990019 29.6988189008881 29.87872384413 30.2911997230967 30.5451143314174 30.8199187225754 31.9390411064766 32.2117836023952 32.5680539789178 31.8329400383617 30.7178002216051 30.368775026176 29.6319298233767 29.2951552911382 29.2397657049037 29.2324957918949 29.0216898665777 28.9038134366483 28.7407978165596 28.5702905482191 28.4035834514379 28.5911825427557 30.1484650311827 28.9703127438141 29.2948435791636 30.5766727930554 34.3709072378452 37.3362091113236 35.9462625964699 42.94325342292 38.2018786862601 36.5948564047661 35.2162991188488 34.9302205978327 46.0226297795063 66.8850134631721 117.8955183485 128.731070344533 127.209112653562 64.6330259105625 56.0022002004244 48.8217991230555 45.5926852582911 -9999 -9999 -9999 -9999 -9999 -9999 -9999 -9999 -9999 -9999 -9999 -9999 -9999 -9999 -9999 -9999 -9999 -9999 25.4189312900835 26.3487099646967 29.2833353558433 36.3717548300905 64.498246105854 117.969159552724 108.883065718959 116.079727843809 108.90291708222 103.162971709245 104.92340843914 102.43964879489 97.1402652989136 82.9256559227158 75.3103462914438 72.8172815516253 72.8322256149492 72.7045403323307 72.8433610857715 73.1582855396211 73.7830819780503 74.6498623589697 75.8050979433106 76.9363618595643 77.9429225407801 78.5185649876796 79.3878479187625 80.7185551216138 82.1613015009086 83.1421011242775 84.3795595073743 86.7291868293787 88.3261712656366 89.4326248127258 89.8766795684641 89.9086296319652 90.1877341589893 90.0347173838977 91.4902282844446 92.1007462102429 92.3517075736709 92.2411477468442 92.5248105945345 93.6857570940102 93.3100267206053 94.4654922483589 94.5466237456848 95.5768997208097 97.2304545135258 99.1439406018658 100.36974710267 103.967931769909 102.432892641008 104.114508063621 105.723402935712 106.550744470222 105.144493845407 104.321674555553 104.597697148696 105.412654486604 105.2890490839 103.389323253585 101.114801242364 101.337861939579 98.2586318501532 94.0564812758092 92.7656654705289 91.4183542602583 88.0643437657311 84.871325022852 82.5359309074821 79.9825988169698 80.3817001054911 87.3030783732803 96.1005463687405 106.956904121731 115.679733457499 125.896546048399 131.359032934819 125.825658214341 102.688527935773 -9999 -9999 103.101062440179 112.257963126707 -9999 108.141510976167 -9999 -9999 -9999 -9999 -9999 -9999 -9999 -9999 -9999 -9999 -9999 -9999 -9999 -9999 -9999 -9999 -9999 -9999 -9999 -9999 -9999 -9999 -9999 -9999 -9999 -9999 -9999 -9999 -9999 -9999 -9999 -9999 -9999 -9999 -9999 -9999 -9999 -9999 -9999 -9999 -9999 -9999 -9999
-9999 -9999 -9999 -9999 -9999 -9999 -9999 -9999 -9999 -9999 -9999 -9999 -9999 -9999 -9999 -9999 -9999 -9999 -9999 -9999 -9999 -9999 -9999 -9999 -9999 -9999 -9999 -9999 -9999 -9999 -9999 -9999 -9999 -9999 -9999 -9999 -9999 -9999 -9999 -9999 -9999 -9999 -9999 -9999 -9999 -9999 -9999 -9999 -9999 -9999 -9999 -9999 -9999 -9999 -9999 -9999 72.0310096897469 66.7691960996109 61.0394610715003 56.1941798400649 52.5003407840248 49.3363723125802 46.2462629944229 44.323951917318 41.8201123807685 38.6473794086226 36.6336521824624 34.5335610957961 33.1456008130753 32.1900059696888 31.6075549352442 31.1314440922173 31.0315727870796 29.8491048913162 29.6859314481141 30.2515202992579 30.884128103407 29.4507779513158 30.3536320228001 37.2339397012011 40.1320423256526 42.4803023812458 44.9855057875888 42.4204127279535 33.7740554264672 32.3839718389534 32.0735739122768 32.3788298303603 32.3064580724606 32.340714914348 33.704658796003 34.7325507926445 34.430958706955 33.6598513837361 33.5257487005059 32.8696083701988 32.7162148577782 32.5637193685699 31.8941099980542 31.1419088823436 30.308221691138 29.7211046127491 29.1917918547162 28.9729693156482 28.4974779170067 28.2715315261218 27.7067116932233 26.5233106373473 26.5574719729146 29.3458229256651 31.5797757679161 31.687547446168 32.0747152816478 32.4247291731671 32.6957943782279 33.1589102244101 33.6036284847453 34.2804078690925 34.6845342903268 34.721394779545 35.0666488310279 35.3768583208342 35.5050836265838 35.6202099247713 35.8905262289336 35.7213002069046 35.2227060725853 35.1511633471649 34.9885235901836 34.4677658178328 34.0641717497486 33.6729147486154 33.1170635778475 32.6938317884302 32.3536885021686 31.739369497647 31.5109532109368 31.3295251510227 30.9054170478502 31.0039508363928 30.6110038911256 30.5365566006263 30.2210863538874 30.2242902760847 30.2455346740076 29.9240645489147 29.7259572544931 29.5675175719412 29.5793657902829 29.9676062575024 29.7181021297148 29.4555551082561 29.0967563677653 29.1753751074788 29.1751853661401 29.445778890442 28.9604254518698 29.3375361472526 29.8991320144516 30.5163774692219 30.8333605225436 31.6701803359813 32.0804124953397 31.3892659002712 31.2892347778719 30.7869847118315 30.9843249340703 30.9559232895393 31.238499146008 31.1060192633224 31.6189300118255 32.6134316361366 32.6835935206043 32.5139624819152 32.3854494006346 31.9992115461959 31.8816753957389 32.3863743667127 31.8470508766356 31.6956407046702 32.3170206516958 32.1653624847034 32.8463802380234 33.2611810711989 33.1111947160469 33.0107432770817 33.993051367539 33.8820442725739 33.7735061438292 33.9730177983389 33.9128246050368 34.08337464429 34.5791650239832 35.1400105195251 34.8040582333868 35.1116886593122 35.3331906648128 35.9386827466626 36.7549273293377 38.606061378707 41.1930029394161 44.5319041941212 49.7120850031106 51.8841693573196 53.2984238425061 51.9990610264464 52.4793064574747 51.5201646506969 50.4912845983999 48.5725724649133 47.6878159130178 46.4704127525424 45.6412957258114 43.9717462289601 43.3679095617263 43.1940284277413 42.5218390213501 42.4386913598437 42.3717497555304 42.1935842016533 42.4598783031583 42.5356758110337 42.690787720217 43.2200278634644 43.5870493207794 44.2404214070602 44.6112089230205 45.0286741921549 45.4723402661397 45.9711019932213 46.206595195913 46.0982925435168 46.6084596757007 46.6093248684697 46.5750113243019 46.3484845179537 46.1075324628081 45.9681792855599 45.6334049319611 45.1357435806274 44.5091692659962 43.6259066604123 43.0346725162227 42.1846389397998 40.9138823372099 40.2400913804012 39.6108529262209 39.5039200977473 38.9782283000203 38.7963464385024 39.0919690463225 38.9175572033188 39.072170152093 38.6336529651176 38.7899462652807 38.9069076163213 38.8330271335496 38.9178891022647 39.1858228900381 40.5504983898547 40.9897662546777 40.8443312504046 41.3478151226855 41.6517744387183 42.1532161793577 42.8741885319756 43.4309906033138 43.4910913595691 43.4414462503793 43.9763436324664 45.7606724776989 46.0120134332823 46.0310305745567 46.2940273069317 46.2736405254813 46.0750089652065 46.5467524585291 46.2879299096093 46.4858785002026 49.3609289401978 52.9618900582362 60.7362942935485 65.2676145374121 61.8635566533043 71.3362654520146 74.2858357919788 72.3031353195144 75.8734491097984 75.3081513120616 72.0479986091081 73.6067924813538 72.146618876315 70.4371151789391 69.4803844120484 66.763133404717 61.8014364235834 57.2064559849214 53.082779160352 50.020039110548 48.7155957964693 48.1469936395025 47.5398789349983 47.1055420533836 46.8299282668388 46.4486555753718 46.0038976911535 45.9073145037512 45.6423609722311 45.411028504418 45.7243098909465 45.5552137513567 45.1482813473207 44.0055900776901 43.0592668776964 42.1296372855221 41.4007368868583 41.587785358839 41.5979246718345 39.40591918618 39.1467822435672 38.8349831537521 38.3788708908487 37.2488291760042 36.6121320066606 36.1099089580696 35.4954994494826 35.1217476756579 34.3276946606407 34.0330546244339 34.6927881156405 34.2263037275768 34.3437063840739 34.7891297690292 35.2709451487363 33.2962950747924 31.165805967145 31.6188080393889 32.0872722942975 32.1225275152215 32.0351365987254 31.135897363565 30.1083137274888 29.4896805215732 29.5265579672651 31.015363989512 31.7998531258251 31.1024227587703 31.4765399066607 31.7061567297379 31.5232354389668 31.2916953989113 31.8316415463265 31.7119962358977 30.4733780505105 30.1447014961973 30.332870908023 30.0061126980213 29.6007679056006 29.0978986848342 28.6454717901219 28.1766013397947 27.9629954917487 27.5880000173516 27.4011947393048 27.2381576693791 27.7769809915038 28.2202540833161 27.5457766967371 28.0429758188296 29.6190760761205 33.5301587992837 34.7880272807932 31.9497558895335 35.0731204896416 37.4534830512176 36.1883210119362 35.6527551550049 34.3855760728812 54.5794006289205 72.2498639993136 111.230780594158 131.268029331368 129.7893849126 82.5234512263263 65.3235796757741 53.7150350933182 45.9003354552385 -9999 -9999 -9999 -9999 -9999 -9999 -9999 -9999 -9999 -9999 -9999 -9999 -9999 -9999 -9999 -9999 -9999 -9999 -9999 25.7586455970757 27.9195804459785 31.218665276105 38.6715361284936 76.0639497556029 114.126504760552 119.734320053023 104.953902443085 107.397700483182 106.726301539276 103.548950198778 96.8836697343513 91.4975461305705 80.6451859739437 77.3489199349747 76.0445037580736 76.1553883342023 75.5308683114572 76.0039725924896 76.4309415193979 76.9255415117544 77.8273413712073 78.8835614577224 79.4494552077475 80.3621387248316 81.985623301646 83.9696758445054 85.1380748166241 86.4932999505533 87.4595940876593 91.2817282161012 92.3141922810561 93.4127819317956 93.8813900809788 93.5425384644122 93.4702158898573 94.5040724413247 95.9338449886654 97.6078203422293 98.5977625326313 96.9658535926971 99.0419424166291 99.3820622429686 99.5767815047663 101.345764770844 100.928360337378 101.181902116794 104.622445480203 104.946802211421 106.098260370539 108.085699896411 110.816439095671 112.356875868779 115.368696458987 116.325166930103 113.435691259195 112.517619367926 114.056389237974 114.584738604615 114.291006469766 111.023225591618 109.38675649356 111.213176698396 106.580318632535 104.847456122063 104.375956430793 102.98516512825 100.634048179519 98.9470093615888 98.1435062975858 98.7374982002684 100.611592142811 106.921979706996 117.125663657846 128.986923312986 140.683425431982 151.46045859947 160.360416073676 141.640974442993 -9999 95.1489770522363 -9999 104.821658727336 108.422614135343 -9999 106.490901159676 -9999 -9999 -9999 -9999 -9999 -9999 -9999 -9999 -9999 -9999 -9999 -9999 -9999 -9999 -9999 -9999 -9999 -9999 -9999 -9999 -9999 -9999 -9999 -9999 -9999 -9999 -9999 -9999 -9999 -9999 -9999 -9999 -9999 -9999 -9999 -9999 -9999 -9999 -9999 -9999 -9999 -9999 -9999
-9999 262.398380144863 314.952198651406 -9999 -9999 -9999 -9999 -9999 -9999 -9999 -9999 -9999 -9999 -9999 -9999 -9999 -9999 -9999 -9999 -9999 -9999 -9999 -9999 -9999 -9999 -9999 -9999 -9999 -9999 -9999 -9999 -9999 -9999 -9999 -9999 -9999 -9999 -9999 -9999 -9999 -9999 -9999 -9999 -9999 -9999 -9999 -9999 -9999 -9999 -9999 -9999 -9999 -9999 -9999 -9999 75.0227252759778 70.8464374717901 64.3565553902571 58.8593696910779 54.3804290840132 50.7853548163216 47.6025534955615 44.3264647463806 41.846165457095 39.2420621240357 37.0824751808545 35.7078016719941 34.113973171181 32.9712218493555 31.7794520581882 30.983752683437 30.6079994179421 30.1921850884638 29.7267230577355 29.9984759523717 30.3558579113088 29.9463669685571 28.7260882649534 28.0424807357435 31.1295433756915 37.4713337072774 40.6861569866074 35.9692837742256 33.1360173856663 32.1536002982818 31.0133225719542 30.9271202603467 30.927026496243 31.7911315068507 32.7041213544476 34.0533200358116 34.1287867086367 34.0516746365421 34.1076605920803 33.3057484223348 32.5413502434833 32.206283273835 31.792145256828 30.9819039242969 29.95445089352 29.3313756619898 28.8288370114561 28.5020761197396 28.0115133860885 27.6692635751541 27.3026866246621 27.1115763971929 26.765112776587 26.52737662752 26.8461288308443 28.4012390404523 30.670278357662 31.2178531421614 31.8929845060646 32.2610553852645 32.8618733014344 33.4282769434067 34.1635337019447 34.6648108184474 34.8686656424414 35.213199445171 35.7938736985472 35.9757603537429 35.9440188131726 35.9674367025049 36.2771613496404 36.0356589459784 35.8015685005904 35.3798780741801 34.9230306378501 34.495970827404 33.8578561960377 33.3983828555316 32.6529500102499 32.5007013328994 31.8961470486236 31.6395883699753 31.2759844911895 31.1543962500731 31.0067975140899 30.8385671554605 30.4224226390199 30.3871829283056 30.2041938234685 29.8370514138687 29.7569285160127 29.6357931046653 29.1606952644701 29.409050514196 29.6456668545521 28.9652950926751 28.7172584195465 29.7050190877713 29.4451151426784 28.9672029621428 29.0520810004479 28.8620299456318 28.8465192084587 29.4326851731702 29.8739421954231 30.4062309331901 30.7791784844235 31.1247334332677 30.9712280768356 30.6537756314022 30.3076757732839 30.1911076531264 30.2385413714954 30.670053152002 30.9619396193883 31.4867736420922 32.4383788345982 33.1193325317331 32.4508881876721 31.8477767654819 31.7381021827082 31.5824646861193 31.0540963416379 30.8853901411599 31.5941360137581 32.089052400764 32.1901866490582 32.6560647371106 32.5697117472375 32.7602239341756 33.2586543368738 33.473457225654 33.7668380453888 33.6139162369863 33.9570358554299 33.7433351394694 33.7818360679208 34.6534578554911 35.4628548962335 34.8138953314816 34.7694034826438 34.8365221337645 35.507238717115 36.5556315017036 38.7482741957319 41.9341025689218 45.259088095945 46.8074161334312 51.277545662331 54.0275540182435 48.5875735961294 48.3947142193066 48.1702458254284 47.7614760085919 46.2958388278046 45.8320639938258 45.0346472313094 44.9790340998984 43.8876868321511 43.297201131367 42.5441966997946 42.4140289722084 42.4804833026678 42.2520772836647 42.3147627766524 42.2728141653834 42.3931410128756 42.7188172780266 42.9934680466174 43.2126668730555 43.7039614039837 44.079851461548 44.5235446522306 45.082886721527 45.6462983908885 46.0266236632221 46.2568349977321 46.2228475405748 46.332923607334 46.0211592533688 45.7269498905049 45.6354422806906 44.9223186902321 44.4075777607364 43.9937671211467 42.7801074516431 42.223672997273 41.3121928538622 40.1992402201465 39.173878151093 38.7150085374143 38.0980115568296 37.9030763002165 37.4684958813432 37.545812585708 37.7170395671854 37.6378254302477 37.594420194568 37.4116464138979 37.304995769139 37.3001132736454 37.4275272678176 37.3218247886021 37.5616530027221 37.9663318912268 38.4453269830136 38.4167370402997 39.0372291786368 39.5069080560604 39.8512112881984 40.1147254030061 40.3872460780709 41.1607905578421 42.2040290765545 42.8524183937268 44.5812474466096 44.8516703879221 44.4443368666296 44.0966306989007 44.136631200543 44.4890834639745 44.4263522587475 44.4145564825757 45.0849864386566 45.9904467825347 47.4494772346737 48.174596246136 49.5554703925879 56.4126619646625 67.3271366882596 75.7134361499642 76.8817968250262 75.4735787007141 75.4443759692877 74.6842049422087 73.0397256524916 73.2890695372959 71.9228726644336 68.5227458868469 63.7868326641608 59.8293151216959 55.1085155337006 50.7283823506272 48.9370292347325 47.9126319373475 47.3436863935952 46.7208438646387 46.2937931355865 45.8037953615899 45.4634824582828 45.8587213296764 45.6160497611605 44.9265002467271 44.3721057729119 43.9717183521308 43.6765047749822 43.4458886370492 42.862531138829 42.2981376531825 42.8142034704701 42.3582153374382 43.1642668930741 41.0317465718159 39.3489922679148 39.3461816898162 39.5760253333188 38.6612733473447 36.9365331975923 36.2087471720529 36.1326134365766 35.7356715089126 34.9420870885234 34.5054350145942 35.0807814996803 35.4712524628694 34.9338326437001 36.420418679757 37.0176136855871 36.3377755061459 33.2128208030542 31.0939137605985 32.3719986551136 34.835584275793 33.9977134338915 33.637176431451 31.4066164724932 30.6026998627729 29.7977955320647 30.680257219123 32.3724976242167 33.2999049100191 32.187318804401 32.3852720479685 32.9922812782075 32.6087909326921 31.7712454708298 32.7268128858035 31.7648797801387 30.4252142474978 29.7971421371967 29.8866418872622 30.4256833811119 29.5959012674902 28.5286468433367 28.1347406945126 27.7407125520068 27.334774218636 26.9642598801695 26.8201849694389 26.8042100403303 26.5195479704378 26.8306422545899 26.8266689570241 27.3811614060714 28.7995637240488 30.2480345038254 31.8130729119667 29.1466817874462 33.2694688910569 38.3363521229634 39.7529962941572 37.6428197858225 34.5695721500152 42.2202248484778 59.9023171071165 122.772618604284 126.253799769092 131.938923456591 115.565953243863 82.7428087240746 60.5335041679867 48.6692893287616 -9999 -9999 -9999 -9999 -9999 -9999 -9999 -9999 -9999 -9999 -9999 -9999 -9999 -9999 -9999 -9999 -9999 -9999 -9999 26.3233279948773 27.0268075032457 28.1041221828735 31.5433741479845 39.7410723420281 72.9114991936837 105.515798548442 105.122964396328 112.440766246756 109.680596557062 106.635846077622 103.973463527439 99.3194908592784 92.1828516641411 84.0674533283135 80.9768930885991 79.8329150580118 79.8312095437293 79.7876921505213 79.6308787731587 80.3682111537123 80.3623038362104 81.2230746081004 82.0609852884254 83.4595993914831 84.9800180787357 86.8394930343634 88.3470827745802 88.8678378447009 90.6603382754422 95.8419857154264 97.6556984817367 98.0527955560148 97.7031325368414 97.5369390108836 97.9258345969424 100.697274031296 100.989921065584 103.951335971577 103.794587640583 103.640611603701 106.76519802765 106.756641234439 105.961944913717 107.863241409833 107.649956551056 107.272239489091 112.205803697623 112.768729764592 112.637290293583 114.921474869329 119.285781336723 121.98643414068 124.698777869758 125.151855538069 123.450290730736 122.569973578185 123.341404961755 122.882210494145 122.54278877428 122.420066668069 121.323718808439 122.410257848438 119.020892565172 117.783216910577 118.811154674231 119.127935122033 120.022591330462 122.490533245633 125.955702328102 127.132788582909 127.277974234762 134.287507944647 144.516211761664 154.90875279955 165.665462497174 171.023155409454 170.036538636485 133.572512326275 -9999 -9999 -9999 -9999 -9999 -9999 -9999 -9999 -9999 -9999 -9999 -9999 -9999 -9999 -9999 -9999 -9999 -9999 -9999 -9999 -9999 -9999 -9999 -9999 -9999 -9999 -9999 -9999 -9999 -9999 -9999 -9999 -9999 -9999 -9999 -9999 -9999 -9999 -9999 -9999 -9999 -9999 -9999 -9999 -9999 -9999 -9999 -9999 -9999 -9999
262.876153464761 251.478638078054 280.208242155001 315.012941591232 -9999 -9999 -9999 -9999 -9999 -9999 -9999 -9999 -9999 -9999 -9999 -9999 -9999 -9999 -9999 -9999 -9999 -9999 -9999 -9999 -9999 -9999 -9999 -9999 -9999 -9999 -9999 -9999 -9999 -9999 -9999 -9999 -9999 -9999 -9999 -9999 -9999 -9999 -9999 -9999 -9999 -9999 -9999 -9999 -9999 -9999 -9999 -9999 -9999 -9999 -9999 74.4891311862866 68.4084960457538 61.7508546695076 56.55294393475 52.5416650316519 48.7514967020194 45.3522245537459 41.9444169869817 39.4974922120193 38.5136095121272 36.7772553392215 35.1102846599596 33.7217249258915 31.9592891754775 30.8836614556705 30.5302992632251 29.8548232789408 30.0689098406928 29.6936664845685 29.9218544832432 29.2061714446613 28.6708775844331 28.0970237919586 28.0217950757504 32.1568692866219 32.2980203811863 33.7132293117762 33.0890836631185 31.6782107322097 30.8522669462733 30.2197648276647 29.7722799810685 30.8511664316649 32.3894390148333 32.8548330838634 35.4577374092192 34.9463520575182 34.9112311351351 34.1470498701547 33.2055840569408 32.2435225171375 31.366006091972 30.9601213404191 30.0423474508722 29.0174674757958 28.3227828808078 28.2280104813211 27.824653472335 27.4023272919357 27.0650759596482 26.7084588495724 26.2605231191313 25.5730926079727 24.9485065165256 27.3630073019179 30.2963304264629 30.6405430267763 31.125757400509 31.8631012958825 32.2068869115353 32.6651493905497 33.1346731265071 33.7136453492879 34.4009017156616 35.3268783647148 35.4730557852096 35.9516797198805 36.3453003878737 36.5043793637808 36.8934271169697 36.6951126100736 36.9182880979079 36.3993061983301 36.1428065906407 35.5180699415261 34.9129957727176 34.4866438741162 33.6837254656234 32.8324282162153 32.5035910191699 32.1479413449216 31.7636581075075 31.1765629042703 30.8762948079535 30.768885243464 30.5403042231003 30.3606006743842 30.1420116166352 29.8004295711146 29.7198367376194 29.2188489237268 29.0568832814167 29.0480234446668 28.9372293538773 29.0357045461052 28.7183287393253 28.897798541738 29.314572636099 29.0340528033688 28.2621698290553 28.7222989725573 28.664294917932 28.6172404478918 28.9309828582674 29.4728335591944 30.1313962202167 30.2676845636795 30.7469920969088 31.0154868897261 30.5055733929294 29.7331237452761 29.4152089265628 29.5002265659206 30.5260227971884 32.3679427083759 33.386014204378 32.962789426844 32.2752165287184 32.1232388681946 31.4758643480568 30.8021999283492 30.6915363813442 30.3134580384189 30.8586904840083 31.3542522070441 31.9483910122241 32.4255457831578 32.7768725827018 32.9120447347015 32.9715468332919 33.58333732378 33.6420220426874 33.7685243646867 33.8353023478145 34.1330841647493 34.3403762037405 34.2748134582179 35.063680804896 35.4579545804241 35.2477803335964 35.0841933112634 34.8363024368857 35.2541859819566 35.9036380481054 37.716502273519 39.5188083024424 41.1491221385533 42.4713595773877 44.3250510442039 44.9921730033316 45.9373200837877 46.413082510053 45.9387263398912 46.0634622031962 45.463813562914 45.9284157591572 46.3528875709184 45.8188919226931 43.6080210957828 42.9280582514745 42.3932002678308 42.2279821268665 41.839493459677 41.6495782282539 42.2405385237054 42.3477036920477 42.1647013087641 42.6284834286767 42.5996717444469 42.9789858542356 43.4442683591367 44.0925407993432 44.5774013132344 45.1902627211172 45.3475550255233 45.8988125039077 45.8133224408121 45.6341711765469 45.6445796820701 45.3453938027482 44.9487288576631 44.3961077654853 43.8117164958201 43.2360899420912 42.2679212182467 41.6023002022716 40.7744718702572 40.2136999479517 38.7928632801294 38.0046522365006 37.6209569708841 36.9840030046025 36.5900163958085 36.2142131773546 36.2901848793809 36.5602387916781 36.2387736173226 36.1361335905993 36.2121536608781 36.0393882757446 35.9110594410951 36.110703648767 36.3126469881001 36.1155159475367 36.2733734059597 36.6918442988573 36.8769841880679 37.2556389017094 37.6550664811766 38.1189195068132 38.4488029918261 39.3298809062756 40.508634202168 41.096093460222 41.9865593471973 43.3013699267071 43.0100832935775 42.8185438491603 42.7385681971842 42.2735371300273 42.559196117558 42.5764257926618 42.5470395001005 42.1101589154418 42.5218323732329 41.8427516471058 42.0956390932312 43.5408937237356 50.6539904840018 57.1147493650454 66.3221173773388 70.8518074101533 75.4229214621044 74.4736948679896 73.8311896811779 73.4939398835677 71.8715741578034 70.3800374211347 64.036745673297 61.4004538997658 58.1081840386335 52.6201278648097 49.4997169004467 47.965202083156 47.0446998173266 46.4938931971162 45.9867180707554 45.8040989563034 45.682750039101 45.3236261140794 44.8146525572688 44.4977258960461 43.8984797071247 43.7907428300217 43.6854606140965 43.4419913250489 43.9340713971969 44.1733944541028 42.6886373305039 43.3610261247699 45.0076306136598 43.9085825983425 41.3015001061136 40.0138526380765 39.4265500735038 39.9042078685222 38.2103602000235 37.1449145592359 35.9839107831562 35.9602927875845 36.1692730316486 35.3045652061522 34.5939392333721 35.8997517363666 36.1562517030287 37.4417635348111 37.8487146902708 37.3462941478913 34.1376835960478 31.8589497942123 31.9140492347867 32.4822309855914 36.6086717066538 36.6256004754391 35.0308399373874 32.2156658091734 30.5342436744474 29.7809610798135 30.7001247772878 32.1743320631541 32.9863085326217 32.8592789157363 33.1868850216263 34.1513028237996 33.6572655046704 32.4380393422297 32.1896049458125 31.8261647522942 30.697373325153 29.6737383792991 29.6450589459994 30.3169562102127 29.4864888543263 28.4578153683586 27.7048536758703 27.2862030388595 27.0545093975941 26.8532004755421 26.6504501889756 26.401828535331 26.1266017233085 26.2429429816397 26.2324543056373 26.7371841630436 27.6367507078161 28.853141100122 28.8904194445239 28.0537514269641 32.3122136269331 40.4492382876786 48.9630495339986 39.9316589291961 34.2365807976461 52.7255973773039 68.0122682024904 87.26967896563 93.4819618146803 123.367707584723 129.367262244322 106.531237449432 59.9473321718451 49.175732998193 45.2638503833071 -9999 -9999 -9999 -9999 -9999 -9999 -9999 -9999 -9999 -9999 -9999 -9999 -9999 -9999 -9999 33.6980914240647 31.7176830149893 -9999 -9999 26.5697782377304 27.2899568748548 29.8919330151555 35.2410080581911 53.886726119754 109.587458026775 114.455090753333 110.297786045213 111.835120657906 108.769654021017 105.563201240109 104.053719066143 96.8816195815206 95.1662352741443 91.8718428010529 87.4528302058888 85.2964310559181 83.76751898066 83.7440507721243 83.5984660745824 84.0364932931921 84.862340293864 85.538165720662 87.3154701408513 88.5292033135241 91.2045916808598 91.7707898905052 92.8484467811673 94.783367805662 100.119310021726 101.562128645044 102.131389009755 102.81452824565 102.986661847123 102.9863292322 106.017609182605 107.38293738194 109.706050124114 109.35121656121 111.742474975294 113.304639509507 114.135853978484 113.953026789313 115.458375551172 114.300343791098 116.149906952529 119.596957404942 120.997318755947 120.358930658094 120.53827678836 126.516657884776 131.186645091023 133.40692463858 132.162908839464 134.936903875681 135.264933576811 135.113280056215 134.786059114809 133.933876469201 135.861866115473 135.437740812382 136.109237087712 135.813510825242 135.420468661766 135.671174405847 139.793302592968 144.281244198364 147.046531443699 151.811864187476 149.366165684833 132.65867111555 132.646480582937 140.50188993455 159.003462674315 162.202802965514 126.605060951485 110.016571622157 117.034653824108 -9999 -9999 -9999 -9999 -9999 -9999 -9999 -9999 -9999 -9999 -9999 -9999 -9999 -9999 -9999 -9999 -9999 -9999 -9999 -9999 -9999 -9999 -9999 -9999 -9999 -9999 -9999 -9999 -9999 -9999 -9999 -9999 -9999 -9999 -9999 -9999 -9999 -9999 -9999 -9999 -9999 -9999 -9999 -9999 -9999 -9999 -9999 -9999 -9999 -9999
-9999 310.670385622367 280.498931337436 306.836981517182 -9999 -9999 -9999 -9999 -9999 -9999 -9999 -9999 -9999 -9999 -9999 262.861050609864 -9999 -9999 -9999 -9999 -9999 -9999 -9999 -9999 -9999 -9999 -9999 -9999 -9999 -9999 -9999 -9999 -9999 -9999 -9999 -9999 -9999 -9999 -9999 -9999 -9999 -9999 -9999 -9999 -9999 -9999 -9999 -9999 -9999 -9999 -9999 -9999 -9999 -9999 82.4598514830485 75.4692125323118 65.9474003640719 58.602054876065 53.9349972534093 50.1782877205126 45.9225336357568 41.9864376910727 39.5203280825816 38.1038846638914 37.1578283936077 35.707737316027 34.0954573644717 32.4741259193844 31.2461760106357 30.4093555449753 30.0082525311472 29.9702076091171 29.9763441876681 29.8118749774175 28.802817480518 28.0251603136789 27.6221744687504 27.9622810925654 27.7879942536739 28.5948248199804 34.2124270824018 31.9503621882496 32.9463236659196 31.0934954985336 29.7375719819629 29.6778037722271 29.0782865300545 31.7853081598242 32.5459458015105 34.3848681458894 37.8093510078529 36.436906110184 35.472549885205 33.87800583319 32.9829862622916 31.8296591079632 30.8138747928479 29.8512518846829 29.1640720021495 28.3700260374896 27.8241584123999 27.6514343378306 27.1380467236837 26.6366114616277 26.3913333166629 25.8622817033445 25.108417427697 23.7454591175412 23.858458493129 29.176022470037 30.4000344624423 30.8444235901987 31.3090005164148 31.5916427944739 32.2528667058719 32.695965627285 33.278633604797 33.7872171511682 34.6398596289873 35.1364548242594 35.8186731430749 36.1265814484353 36.7244225981078 36.9205736259052 37.3124796319964 37.3354949192047 37.385756300041 37.3386665867989 36.4572040889459 36.1099546133767 35.6116157237806 35.1732965947771 34.452649880728 33.1888237069387 32.8154485894627 32.2480714686037 31.9128372681342 31.532364332135 31.0646358883643 30.8932598186081 30.7185202356524 30.4471672412125 30.0429428377102 29.6380913061075 29.0221305872112 29.3527970960424 29.285518960037 28.6817858792158 28.5948198704979 28.3008473142779 27.9505974961166 28.203720612251 28.9551685320761 28.4202442083773 27.9267240919869 28.0766620899971 28.7534488683336 28.3796247332095 28.635733178667 28.8999759180101 29.0475321260302 29.599493507427 29.915998680027 31.3368280303936 29.8259401546381 29.3447356596109 28.6066605897056 29.2904237225241 31.6762627279961 32.2824298486471 32.5363722394984 31.9791529565356 31.7969738453468 31.0470317880448 30.824239036822 30.0357851486244 29.9498907874437 30.5334989041613 31.7228440566803 31.6897274593134 31.7500378494002 31.7986712587205 32.5717516872003 32.8463071306269 32.6109429964075 33.2652331917325 33.5924409121663 33.9905755140077 34.1066910802391 33.9531246405156 34.9467815858186 34.935118611714 35.4381385250041 36.9002799813841 36.371450206008 35.7559537199272 35.2873255172851 34.9260619783168 35.9674360254415 36.8970923929746 37.5756196792943 38.6262736425652 39.214978785245 40.5995157862775 42.6612029525385 43.8021138781411 43.8440915869301 43.7898312155674 43.6827807770622 44.3051160522641 44.6194925301535 45.308079220521 45.1313076571738 42.8685994842736 42.6977087712396 42.4958364516382 42.1670468966027 41.2554931809007 41.1119192030188 41.6782887389973 42.3231002269088 42.5283923050775 42.3315718848538 42.5488072800645 42.7080833712998 43.1820873391944 43.7931015390012 44.3769487838143 44.8500466830927 45.041001760724 45.2427332257989 45.3736275689043 44.9321505772683 45.2764878398706 44.6400755207313 43.9533468787213 43.2084107981684 42.6441873967985 41.7142280620558 40.7704562207969 40.3528330128347 39.8598939326528 38.8136792825025 38.2518893992137 37.2890772204742 36.584237224741 35.8365057864281 35.5205251398916 35.1576053039685 35.2107135574094 35.1630137912705 34.980637496121 35.2038032005323 35.3183537445269 34.965408694849 34.7641020555801 34.8680369715861 34.9681043438075 34.9509447580823 35.068649010141 35.5991447485418 35.7115332848422 35.9536898634417 36.200026917255 36.9340239590671 38.246649675063 39.3027122346489 39.5528144726548 39.9680512990096 41.0264379919382 41.295541391922 40.9354757035504 41.3116026002453 41.2397579454034 40.9782499794541 40.9376413555945 41.0045580409934 40.6906539552157 40.4037457182286 39.7604415815758 39.1221490128959 40.6343118699932 42.8846291885226 44.3154061520659 51.2521703586418 51.9326530745788 61.1048336051019 69.4969134028017 70.9901802763517 71.8166247038237 69.7993691892414 69.420487264767 65.2354308600944 59.8898744040693 57.019367114097 54.1670824417788 50.4519483656431 48.0767445248764 46.9524000055836 46.6361878516342 45.9367855527603 45.3437188316472 45.2660810622702 44.9600509365974 44.8198419161767 44.5356341693853 44.2572537336534 44.6170326611927 45.0141821476694 44.3651007770802 44.6250681252728 45.9859438021968 44.5748498881697 43.6160228018196 43.7882942114757 47.6942045755328 44.2962706097536 42.2674646676349 40.5168578631411 39.6396550244898 38.8899774709072 38.1531819520252 37.3018560320483 36.2229081989687 36.0442999528711 36.15409179953 35.6193701228713 35.1650633796693 36.9364351192277 37.9132623497887 38.6360235683581 35.0751989551473 32.2475873665984 31.7707308666041 31.8793208960156 32.6120929376795 32.6962402388822 35.2714684397022 39.209769122031 35.8519464421946 33.03936180859 31.3358264995089 29.8539983095979 30.3848012969971 31.651348277544 32.6229338771228 32.7811918976071 33.5219404718595 34.2005494231186 33.3429842154686 32.4396336832482 30.9277665919932 29.916287004222 29.378069508482 28.8508572560596 28.9649081112202 29.7851233472879 29.4051580570645 28.0563130508377 27.5071626925768 27.246464092354 26.8370796733531 26.6534057968903 26.4382632727085 26.3164658563362 26.0131239380032 26.1263679019486 26.013546459704 26.2568591502104 27.163791196456 28.6424289409339 28.4251627653941 28.2537042131161 32.8816292421989 41.3886825202994 47.0916716837204 35.5416927278022 34.2908558555308 47.9405764344698 60.8280665614244 68.4812751489702 87.8618969435354 127.014148614888 139.196804947643 126.271366432091 71.1607749597797 50.2369213348327 45.5315965690564 -9999 -9999 -9999 -9999 -9999 -9999 -9999 -9999 -9999 -9999 -9999 -9999 -9999 -9999 38.0875149778873 35.7214532996221 33.7984674924669 32.3125314236509 -9999 29.1506114359817 26.6242313803025 28.6748883797473 33.2529613890738 47.2118711246083 118.828831430465 114.101238561947 104.660439651208 113.316943856133 110.548422542381 107.686257762656 106.593313504054 104.942665691224 104.480235284403 100.952060573742 94.0894630181815 91.1508065825142 88.9445255092111 87.7291248500742 87.4923878747484 87.4716806603199 88.4364089727452 89.8049274904384 90.3941841583589 92.0036378654536 94.5753814603564 95.3834502672438 97.5450752431963 100.231691259215 103.983720811543 106.367585284841 106.905765106493 107.494830972921 108.003550370661 109.194554225769 109.953197023269 115.108490481001 114.952404709487 115.400270083916 118.809470560374 119.667234544878 120.500529412898 121.973627254938 122.489804656794 122.316628307481 126.566230240274 129.021013417237 129.669712108051 129.805578436131 131.280205088257 132.509417571843 130.275562025205 130.414209163853 130.99363059433 136.430590277871 137.415397763799 140.579389357482 144.564075939285 148.78582130053 150.444055321302 152.318791799463 153.862574063611 155.885596476855 155.725843584907 156.20006115546 159.278555883149 160.217155248584 157.20761754222 141.29176695579 123.299897269008 122.486651307622 -9999 -9999 -9999 111.006155312586 110.463047724537 -9999 -9999 -9999 -9999 -9999 -9999 -9999 -9999 -9999 -9999 -9999 -9999 -9999 -9999 -9999 -9999 -9999 -9999 -9999 -9999 -9999 -9999 -9999 -9999 -9999 -9999 -9999 -9999 -9999 -9999 -9999 -9999 -9999 -9999 -9999 -9999 -9999 -9999 -9999 -9999 -9999 -9999 -9999 -9999 -9999 -9999 -9999 -9999 -9999 -9999 -9999 -9999
-9999 -9999 279.432031548649 310.037987319525 286.867372250108 -9999 275.889235114421 266.341091410044 -9999 -9999 -9999 -9999 -9999 -9999 -9999 261.254467522965 -9999 -9999 -9999 -9999 -9999 -9999 -9999 -9999 -9999 -9999 -9999 -9999 -9999 -9999 -9999 -9999 -9999 -9999 -9999 -9999 -9999 -9999 -9999 -9999 -9999 -9999 -9999 -9999 -9999 -9999 -9999 -9999 -9999 -9999 -9999 -9999 -9999 -9999 83.5007301194657 74.7772262740727 63.3646780009668 55.1652745896763 50.523470634175 47.5468805392845 44.4728986247595 41.2983827788257 38.0317359246861 36.4021582364218 36.3121079303681 34.8709859143782 32.6096946805516 31.1044057517148 30.4598700533382 29.9273248609604 30.0389365873204 29.3270546497777 29.3634989658363 29.695186433953 28.0711098198738 26.8565959887989 26.6001666467774 26.9432967832269 27.4650102798712 26.5993336889723 31.348562456647 35.5946215186191 31.9989370512237 29.4073563460954 29.1063991572954 28.7445355887119 28.1891004898392 31.0115270609821 32.1768846753735 33.9814763295173 38.0089263396304 37.720501577641 34.4831767848142 33.6675836544703 33.5853926987858 32.6682185646632 30.1406436840793 29.0309503469508 28.3489485416885 27.9661231288928 27.6905327514684 27.2520935549796 26.6326471115571 26.5427165265978 25.871640288983 25.27592519042 23.727292730889 22.7827931478569 22.9136018302737 28.3771786426217 30.574736549744 30.7489860038633 31.0010524189054 31.7172177106674 32.1886550676507 32.7868535105763 33.3826131684773 34.0336376070122 34.6493692241115 35.6577482778431 36.1556930939559 36.9171700354243 37.4010355440309 37.73842761255 38.3484184637024 38.3404551735854 38.3351777156419 37.8541835257459 36.9879805740465 36.1801156454838 36.06270264797 35.696911754521 34.3188300161675 33.3949111043563 32.6223359573466 32.0938873913108 31.6870076541215 31.1702861853626 31.1430761458124 30.7982383482398 30.5086483595161 29.991136751415 30.242874768963 29.4816058912161 29.3100246936504 29.5454070272178 29.5327033207817 29.2007893365157 29.1479151474101 28.7415555718675 27.7967602474589 27.3734694944513 28.2898578509128 27.8599831416569 27.3726962844512 27.6886174431493 28.1733952665543 28.3565060973495 28.4809804882813 28.5476512804197 28.8757676419301 28.9590081791105 29.6368915243538 30.5838613531036 29.8541889006721 28.6672820525038 28.3483569227039 28.9496235218414 31.0508744557663 31.9624901932694 31.2734828342709 30.5047834224523 31.0605902903242 30.8467204013956 29.5876467374853 30.078306675948 30.6954040692399 31.1637815616901 31.1151648551692 31.4161087960925 31.2630471018779 31.7962367484911 32.1828866542999 32.5825298033543 32.9786234985192 33.1695260001153 33.2590321030956 33.878322807482 34.7211631030973 34.2610387556398 35.1098280381673 36.0018562799238 37.4517183430915 38.6526271548626 38.7314876842934 37.0493354331172 36.1373406907763 35.5208467052985 35.8969328069202 36.557526302391 36.9934784722658 37.7000184416598 38.5810287363753 41.9347680328957 42.2899825012521 41.732155910243 42.0775678469835 42.2570355763339 42.147097482121 44.6008311622787 44.3148572025818 45.7961283624318 44.1892790705071 42.4093273149217 42.443694618584 41.9720430697599 41.9128328889872 41.3471872843924 41.2693392410481 41.1137815174435 41.6474227524354 42.5478585820731 42.4617664083884 42.6410166581408 42.7447378212141 43.246171643109 44.0687722817015 44.20098309719 44.5353040983264 44.8110580772243 44.9873979535993 44.639321975132 44.157316381969 44.1887193182095 43.6746729118327 42.7856104796335 42.3725826652914 41.4117757966144 40.7782881865526 39.9056085539968 39.2977346988399 38.6204451967167 37.7859033849331 37.4730848865423 36.7473195854956 35.9762411744236 35.3974058391018 34.7586529127151 34.5287746203328 34.2892057006926 34.3325568795766 34.4692047300961 34.03259953421 34.3710221022877 34.4344308934589 33.957080821009 33.7394676496316 33.848429509496 33.9393289040588 34.4490672677204 34.6715616009286 34.8205396314579 35.043636205874 36.1122499317465 36.9548981117438 37.6697549824895 38.0779684986458 38.5788265555932 39.4932033705991 40.0754913341718 39.9005911367256 39.6702411441258 39.5760252772178 39.7098962327867 39.537640984586 39.9031436518749 39.340284124012 39.1887432370946 38.7981135126538 38.2171298928032 37.7535503525556 36.9478305307432 37.6161443505478 38.494898714209 40.6568025239428 46.1322100399885 49.5073110664467 57.467485608949 66.0840583075803 66.5233046611579 67.5295139260132 68.7849772702749 63.8320177233635 56.4918569916475 51.1541442657969 48.6750624494557 47.7776346260574 46.815995964231 46.1588866766799 45.8379917040148 45.3243920910948 44.752910084787 44.9159997471027 44.7896905169415 44.5296348163426 44.3538765281622 45.1114834565938 45.8286510625941 45.222800537867 44.7570953679355 45.9106970225422 47.3672206023364 46.409531969016 44.5194509021565 43.6498567553767 48.3816489972077 45.0170546761426 42.9975306778716 41.1883438262603 39.8311766764593 39.3102443245107 38.0891025180416 37.2721883155559 36.6244713936381 36.1565272581969 36.374545806125 35.8674697964173 36.232395854345 40.2832537012576 39.4876205191009 34.4222529091266 33.0457894761433 33.1013321920891 34.903031735732 34.2080728631325 32.5917052717907 33.6910090496111 34.0329992600297 38.488306708048 37.4824264159168 34.2436228714626 33.7393584826088 30.8419502545299 30.3861165568312 31.0049114984019 32.155538137028 32.964955188692 32.9843506593026 32.737872832569 31.6513353209086 31.8067472823412 31.2240536291891 29.7883959682506 28.6978322284357 28.3293516595397 28.7858350992415 28.5403190933618 28.1454104759579 27.660638318357 27.2645018809242 27.0083248781927 26.6502115305419 26.6092819196436 26.5290428444486 26.3688567379819 26.3433177244348 26.1734034238225 26.1468017812156 26.2899898147848 26.8742241236183 27.6435139206132 28.3844748164528 29.4560529842178 33.9198309781939 41.9095239461589 41.8043048587456 31.9128705241248 35.4020988458273 62.0718963755763 53.214628969771 67.587592366755 105.411585620792 140.957043016972 140.934063657966 129.89585926635 80.4003857402328 52.2603751249229 46.5652583147494 -9999 -9999 -9999 -9999 -9999 -9999 -9999 -9999 -9999 -9999 -9999 -9999 -9999 -9999 39.6972417026181 37.7702509977972 35.618691621129 33.8097188053333 32.5844395357631 -9999 27.6048702816693 28.662132962413 31.8883028076193 38.0548419274964 57.1070648621833 124.997334123824 118.992609593168 115.651189581683 114.578228943321 111.912105412789 104.202729618559 103.862323178907 107.226430425527 105.667484511794 100.959871559452 98.4791220061849 96.1816181900335 93.6086108566075 92.6556874619847 92.3460047744247 92.2939812011685 92.6616553079668 94.4068097780671 96.1846400168585 99.1146272514447 99.9928057010865 102.313011207954 105.202783771868 109.454899003074 112.076653364794 111.939302135301 112.356811992187 112.08699416179 113.777805537853 118.878017840553 119.514276421644 121.198209191808 122.103499762162 124.576673941214 126.421417768691 128.033686323472 129.938594972439 130.648250580174 133.81186144954 138.802212142675 141.857435555877 140.186650904264 137.453299826762 139.706341228015 138.957584157718 137.070362310895 134.174295231492 129.667939856729 131.695860337815 137.87334655357 141.76152040801 142.995535705964 141.602080114479 152.87930727487 166.509691293024 169.319592496572 169.850832693587 172.327798878109 172.467717530282 168.313526280301 160.259115876178 170.592361554748 133.019132477875 -9999 -9999 -9999 -9999 -9999 -9999 -9999 -9999 -9999 -9999 -9999 -9999 -9999 -9999 -9999 -9999 -9999 -9999 -9999 -9999 -9999 -9999 -9999 -9999 -9999 -9999 -9999 -9999 -9999 -9999 -9999 -9999 -9999 -9999 -9999 -9999 -9999 -9999 -9999 -9999 -9999 -9999 -9999 -9999 -9999 -9999 -9999 -9999 -9999 -9999 -9999 -9999 -9999 -9999 -9999 -9999 -9999 -9999 -9999
-9999 -9999 -9999 -9999 275.242631658225 269.721728254901 309.93847416248 305.785191967664 295.402408918118 -9999 -9999 -9999 -9999 -9999 -9999 244.561195632798 -9999 -9999 -9999 -9999 -9999 -9999 -9999 -9999 -9999 -9999 -9999 -9999 -9999 -9999 -9999 -9999 -9999 -9999 -9999 -9999 -9999 -9999 -9999 -9999 -9999 -9999 -9999 -9999 -9999 -9999 -9999 -9999 -9999 -9999 -9999 -9999 -9999 -9999 87.1800993370982 74.1649315128858 61.1320785823414 51.8758780175397 47.133656775173 46.361965662451 44.9040011715875 41.4486151779258 37.9914297430417 36.953930084435 37.6737334754079 35.1166838835251 32.18275582317 29.6299544021161 29.7705479012054 29.4032765807771 29.2829298928298 28.9708070335463 29.3337228380599 29.1640553705773 28.1326345455085 26.7011392730954 25.812439370367 26.3433498465748 26.3690133021803 26.4391170592628 28.4846567088689 34.0528211348937 32.6363967372122 29.0943781823434 28.3683986855523 27.9295160994627 27.940264915695 28.9639670079627 30.2111775286186 31.2735968628946 31.6787921409438 35.1540857780382 31.7075665182339 31.166792416774 30.6833454274226 31.1000586650499 29.5389870915761 29.0758777162998 28.5864593776219 27.9382052753532 27.2394299572404 26.9449924009318 26.3930426642426 25.971451848959 24.8716580199461 24.0483202264144 23.2919512820257 22.8436063830035 22.6428785323476 25.8487528458974 30.5579924589177 31.2825098902098 31.3365115453781 31.6638078097875 32.1121107372153 32.7008523818015 33.5751998997519 34.1742476216841 34.9447241337827 35.8278023562339 36.7013255546885 37.3105642882264 38.0399166047357 38.5251167544226 39.3251389393545 39.5286305908036 39.2966331371941 38.7803756877615 38.1562068798429 37.8261658508711 37.7408853494805 36.6092153133548 34.2510887153377 33.2190916208678 32.1366571051624 31.6476369514257 31.3947484089806 31.3104913249218 30.9517333931878 30.6778409712008 30.097239076609 30.3129884534248 29.9484167729718 29.513843759286 28.8658143060999 29.1379720049877 29.2674232512942 29.7756144512191 29.5027572670489 28.4527285276764 28.1820466658965 27.1388805257462 27.0476072651456 27.3418940897093 27.1382467537054 27.5612580163433 28.1527554706126 28.8839000446117 29.0342764419432 28.9589207894429 28.6630153101019 29.1535467672573 29.6139790975514 29.9130562282171 29.7776992695728 28.6268527417784 28.0261646066749 29.0992753737282 30.588324527568 30.2914221811247 31.6081947605989 30.1373929743391 29.7583956825648 29.5765283460839 29.0009126157355 29.9460401260685 30.82960872757 30.7321511777762 30.7249163483147 30.8890559145055 30.9374365434237 31.6205900108009 31.8919458910903 32.4115412272242 32.6119261891703 32.927768069957 33.6279655086118 34.1095771675577 34.7004530234911 34.287719760111 34.9922197016875 35.600738280886 36.8942570666632 38.4622998211593 38.5827967881763 38.884360833258 36.7772273042598 35.9224846170531 36.0872542981866 36.4789329827685 36.9078930016286 37.4235325624162 38.8333732946424 38.8756900713559 40.5246141164771 40.6832525737 41.264889448398 41.6931253732219 43.4075065759927 44.751360215907 43.626241826025 44.9546290440919 43.2799631543512 42.1897123837389 41.8333715359813 41.4649662264093 41.4165113132305 41.244922489028 40.9888648620275 41.0533413710199 41.2202756050568 42.1204807513906 43.1404465123237 42.976155443146 43.0423018166893 43.4762132865715 44.0898953790762 44.4092633865867 44.2169777904663 44.524427035362 44.4792210569985 43.9167593127658 43.9966723854184 43.2242044878294 42.2954988256945 42.1790512999573 41.4588028831336 40.4091030526166 40.1161079985642 39.3459155532252 38.6331226990108 38.2040503101654 37.5825087522475 36.956862774742 36.4363294908982 35.643334616352 35.0664055125717 34.5530482026209 34.1067535847552 33.8055739827434 33.6221158512311 33.4817194275178 33.4774657664456 33.4194746069052 33.154282064613 33.1202565859859 32.8927116869048 33.0344739525651 33.4402741801907 33.6939317181099 33.9030250848015 34.2153652967066 34.8561627057113 35.7502110617109 36.3690226361902 36.5906844657759 36.6344551928476 37.8297918353085 38.492077364937 38.2393643813509 38.4551317863131 38.0390298246138 38.0993961781162 38.1331670777538 38.4585526082928 38.5332870433066 38.2429171478253 38.0627213197961 37.754776222435 37.5283119681721 36.8885139993667 36.6849435782195 37.0487409888934 38.2050189592231 39.5249278252629 42.1485423235112 45.2172001667884 55.4939700346645 64.7760522758313 68.0023720443881 62.7891275319821 61.6292766913531 55.699263460961 50.8839023919472 49.0547395295601 47.7687065328324 46.8055006658352 46.3554597861866 46.04083763069 45.2898330767721 45.0355735933066 44.5066346421261 44.7878936098841 44.3089446611253 44.3618650414894 45.4986361765857 47.032288804832 47.3059188681034 45.5077102875432 45.8495721747499 48.3226565715099 48.8872742145193 47.2774622139719 46.4753036463208 43.5381112736328 48.0586882394003 46.1407888612933 43.5521541542807 41.6879341674575 40.4016426106827 39.3183436352253 38.7264893020078 37.7730744277638 36.8937788551013 36.644337041727 36.1438542230977 35.9336294246702 36.3166484844971 40.0747735461515 34.9886802881974 33.5961023648297 33.3369692994224 34.3615862989454 38.5783971857394 36.4945469828028 33.5089577075179 35.8621350253975 35.7046863125975 39.7589942153322 38.3745344667568 35.2005713493079 33.9131701712528 31.7933642891646 30.7149758783083 30.7303039009078 31.8616858890034 32.9091021981008 32.7260540955281 32.872265862945 31.4142595904234 30.1433725379194 29.8101237976686 29.0239173330841 28.9621604691489 28.5246287472677 28.8546234343543 28.2793565003469 28.147880230865 27.5489904958345 27.0995604400687 26.9215214767759 26.7078715238905 26.6971842002263 26.5676423310371 26.4467651751196 26.4458683340329 26.5062801649891 26.5754259768013 26.7661089130552 27.0115861720168 27.3839063143405 28.7027618406605 30.8562701218665 34.9283687687423 37.2660098951548 32.9750807089879 30.8466898425057 33.1249702255264 56.9792045039173 65.3004083062526 69.6527935147135 95.5087869507706 130.348112792056 142.165800853024 112.722144978402 79.091156861752 57.4562494258457 47.7242762753585 47.2771792682248 -9999 -9999 -9999 -9999 55.1685426735049 55.0628060122712 -9999 -9999 -9999 -9999 -9999 -9999 -9999 -9999 -9999 36.1628321199773 34.9070222050749 32.9473076905355 -9999 -9999 29.4145540501736 32.1334161859557 36.6930099042586 54.2380121291153 104.633505426239 121.636553490175 119.776714291129 117.054762302962 114.581121400618 111.143469107087 111.352756017483 107.858255480246 110.079420196563 109.104800113716 105.865450321345 103.210683241955 100.471518633391 98.7742436773594 97.1141924709262 96.2569638057756 98.7866282742934 101.649496594271 102.807806129097 104.516898815546 104.461625315755 106.752889165232 110.921337313793 116.287716224129 117.884486495713 117.16955892874 121.722036017463 121.518518469268 123.351013145058 124.687550045761 126.880629893317 127.515960761237 129.251812195569 132.084398388587 133.561447448517 135.658822284888 137.486411633183 141.346286374624 141.699692109257 140.160565004413 144.534912035746 147.101441449273 139.817044414498 135.754647715092 133.986535334411 136.03124186946 131.58876584887 128.496316729231 135.552251620307 136.0912930377 128.059984229797 122.480907376285 113.343832805897 116.968088981249 115.50299444203 138.726342533655 149.948545858381 161.812170256737 145.581889973421 -9999 -9999 -9999 -9999 -9999 -9999 -9999 -9999 -9999 -9999 -9999 -9999 -9999 -9999 -9999 -9999 -9999 -9999 -9999 -9999 -9999 -9999 -9999 -9999 -9999 -9999 -9999 -9999 -9999 -9999 -9999 -9999 -9999 -9999 -9999 -9999 -9999 -9999 -9999 -9999 -9999 -9999 -9999 -9999 -9999 -9999 -9999 -9999 -9999 -9999 -9999 -9999 -9999 -9999 -9999 -9999 -9999 -9999 -9999 -9999 -9999 -9999 -9999
-9999 -9999 -9999 -9999 -9999 -9999 255.519766400243 263.164947262079 -9999 -9999 -9999 -9999 -9999 -9999 -9999 -9999 -9999 -9999 -9999 -9999 -9999 -9999 -9999 -9999 -9999 -9999 -9999 -9999 -9999 -9999 -9999 -9999 -9999 -9999 -9999 -9999 -9999 -9999 -9999 -9999 -9999 -9999 -9999 -9999 -9999 -9999 -9999 -9999 -9999 -9999 -9999 -9999 -9999 -9999 93.6704941858437 75.9748526924146 61.8035024854756 51.7700500878239 47.1799022376013 47.1206784877112 46.0329352627102 43.244750745851 40.7196965124885 39.4985411959262 38.5741266238931 35.8269425951467 32.6802937268597 29.9630912329284 29.0339414650068 29.213404455641 28.5776014006262 28.7357119666704 28.6069669055745 28.7421170249904 26.9404394669649 25.8346306841086 25.5559782273896 26.4210913702282 25.7698211508661 25.9347472616243 26.3308626448266 31.261097596125 30.7631612172109 27.9657732722433 27.4438606140958 27.3660065206203 27.5686696350079 29.539819314657 32.7131348293321 32.8013449984579 31.1051270079498 29.8802848945098 29.8733622283358 29.3196351367513 28.8198191102202 29.2218041032335 28.413562631529 28.1293539587726 28.1001873759561 27.8899537166496 27.1741681686069 26.4862909869054 26.0765782575926 25.5397486011176 25.0210863130957 24.3488623325114 23.9733690570737 23.2438329158685 23.3138137925723 24.3584006285991 27.4088218682825 30.7872142788449 31.652630598879 31.909376292834 31.9402556016187 32.7595178407629 33.6331594307648 34.2781571723832 35.2948068449682 36.4496716212752 37.1689535356395 38.0478697255151 39.1290299540597 40.2952305694044 41.0812440848779 40.8802039143984 41.1431843584988 39.7913171187207 40.0103729860874 39.7773475658155 38.2844863640071 36.3037001379566 34.7609182236083 33.5558843423501 32.6324424789583 31.98358176732 31.7457788521839 31.4114150763747 30.9149929904808 30.7241269558092 30.1789675086283 30.6857374032549 29.7667848418463 29.5130133081772 28.4969454295844 28.1722839601308 29.2293560691139 29.6133103540641 29.7773729076841 29.0076806365454 28.2218739890559 27.6894300566379 26.5767520835692 26.7618389242969 27.268574664789 27.8789324424258 28.0615599661608 28.471890916752 28.4774590809688 28.1023045584931 28.8885661074277 28.7965449082868 29.1934395632138 29.3744241304717 30.2571072912716 28.466309851855 28.067750170712 29.7185140289807 29.6173638151578 29.2121169551301 30.9737831417359 29.980450165507 29.2309415442376 28.6830443304418 29.5947172382334 30.9209853626869 30.9044295746776 30.4237813358246 30.6819778679554 30.784793845995 31.0236937482348 31.6734630160351 32.1423902721349 32.4355460624686 33.0111970453798 33.5471575567134 33.7982052106646 33.9293203451204 34.640783625933 35.2313598000741 35.1778875808866 36.0406040975826 36.7283404481131 37.6618612113992 38.2794355149346 38.2078219578601 38.3353005686203 37.7330103310389 37.88164926444 38.6581537007966 39.3336151627066 39.4005008173199 38.4182370425881 40.5266410100278 40.7238499596136 41.0742701681994 41.9470131032637 43.6139957564719 44.5686434386235 44.3207704268268 44.6743568165948 43.5882219919387 42.7042448360362 42.0430991395301 41.5279553156111 41.4304328677743 41.6204325414173 41.2127278912397 41.1857997435622 40.9252048045135 41.0023492450806 43.9190663850288 43.9855042214053 43.4412627054797 43.17190631136 43.5170156760062 44.1067330379127 44.0515568260276 43.9317776936514 43.9585926757307 43.648517580985 43.3093337139215 43.0779716866671 42.4945126713485 41.5895227283216 41.2836471733056 40.7981482157604 39.8120510671001 39.4938797776775 38.9013582716803 38.2098184799898 37.2682606989059 36.9258098800661 36.5802860750901 35.7045017731175 35.3033023886339 34.8627402370633 34.675860303359 34.2326075202841 34.0027153555135 33.2587071853047 33.0737854274544 32.9781330892293 33.0582446622721 32.7337473920817 32.9357911249312 32.4043570510113 32.542832645796 32.8531459413229 32.8619386505679 33.0454475428345 33.5915878914695 34.0225011250733 35.0333254160005 35.2841266469052 35.924511600605 36.2135929158719 37.4183622368929 37.2641831905368 36.9263900283657 36.6856530015665 37.0360013143369 37.0819625236546 37.1067924323091 37.2819441940959 37.3537820756662 37.1204229774684 36.5562354596976 36.6072975149367 36.6315981439236 36.6344674339628 36.6506826253665 36.6418693360892 37.5387248541233 39.0937989489786 42.5713020121567 48.8621364718668 53.8682065586769 55.6495469572101 65.8155281429002 62.2217987301568 58.0212215375761 54.7414184079632 52.2537217383427 49.503010467119 47.5243217751725 46.3613694913558 46.473704907199 46.0622619620985 45.4075736998845 45.2588836126499 45.0487178010697 44.3246561488046 44.0862752194125 45.7574534089711 47.6824912796077 49.8531618837373 47.4508349301797 47.4308898148499 48.2976735382186 48.3867998389799 49.9435123358699 48.8911317651627 46.7153264287631 43.8889106528777 49.9139449154372 46.4098391993596 44.2107580272828 42.6532548923077 40.9009675295854 39.9027053694668 39.139258741021 37.5460175055548 36.7819613155959 36.2120157330921 35.5772130002974 35.3014737439975 35.0774454059003 34.3692639178527 34.0192314660497 33.9882873369463 34.0998886342507 34.3817731412372 36.9754110691205 36.8711651105819 35.0589838933269 35.9744500422799 37.2462555217139 38.670423064247 38.356191555144 36.1311865300872 35.5986104363625 32.9683445491184 31.2342698079677 31.395685918329 32.503517334911 33.6797898963452 33.3040774838147 32.0505019582256 30.6943285398781 30.4093475312141 30.0337812068243 29.8915257675481 30.7618197163656 29.708036733509 29.1935001137664 28.3755482049328 28.155729175872 27.4450232005037 27.1400837469308 26.8826697922897 26.7072274299665 26.5691030760958 26.7479861769205 26.8352102386649 26.7640374904175 26.8708449156717 27.0956708747992 27.1795040667977 27.2299731336713 27.6654134111063 28.6195856538891 30.9949254984001 34.6650598265743 42.2759630604299 32.9631627085582 30.3652177697509 32.063663461538 55.6513326774059 81.3917783063109 74.3911519150336 111.419462371862 113.370637672894 145.221945180704 119.711770101602 79.0046037945613 60.5376250958152 50.1885329864182 46.2610473231603 -9999 52.7496325736444 -9999 55.9108093766383 55.6280051957987 54.8209083017518 -9999 -9999 -9999 -9999 -9999 -9999 -9999 -9999 -9999 37.7326733355019 -9999 34.3032006243925 -9999 -9999 30.871822301666 33.1543832052007 37.2764472043582 50.4931208882328 89.6666366736251 116.472183093023 119.641162406798 116.487691991962 117.522738340746 115.423691963641 109.968619106824 113.834020742556 113.570531159827 112.806386551677 111.048631250832 108.057440745525 105.395165818846 104.196629423134 101.906321110647 102.582783804676 103.529170349476 105.036387838289 107.385256680406 107.643487930819 108.571676098693 110.143905171989 115.171686912284 121.845235797748 122.760341302677 123.877056856923 128.5536587929 128.990621133765 129.765746273525 132.181915117514 134.343703304825 134.689184349517 136.992889522016 136.888998728904 136.737465760254 137.313284006022 136.48303179234 135.804964980498 134.845860780342 134.288752415926 140.404531997239 146.680439228722 138.589459857529 133.415555820612 129.600617220921 126.08871648835 122.196864826421 120.736678665701 129.775662740252 123.681306749341 119.485299998295 113.817659816432 101.838422543353 91.4910741702702 87.698598791362 90.0204763994778 -9999 -9999 -9999 -9999 -9999 -9999 -9999 -9999 -9999 -9999 -9999 -9999 -9999 -9999 -9999 -9999 -9999 -9999 -9999 -9999 -9999 -9999 -9999 -9999 -9999 -9999 -9999 -9999 -9999 -9999 -9999 -9999 -9999 -9999 -9999 -9999 -9999 -9999 -9999 -9999 -9999 -9999 -9999 -9999 -9999 -9999 -9999 -9999 -9999 -9999 -9999 -9999 -9999 -9999 -9999 -9999 -9999 -9999 -9999 -9999 -9999 -9999 -9999 -9999 -9999 -9999
-9999 -9999 -9999 -9999 -9999 -9999 -9999 -9999 -9999 -9999 -9999 -9999 -9999 -9999 -9999 244.34478885281 253.180169571929 -9999 -9999 -9999 -9999 -9999 -9999 -9999 -9999 -9999 -9999 -9999 -9999 -9999 -9999 -9999 -9999 -9999 -9999 -9999 -9999 -9999 -9999 -9999 -9999 -9999 -9999 -9999 -9999 -9999 -9999 -9999 -9999 -9999 -9999 -9999 -9999 116.453546625452 102.098804277871 80.5949548051559 65.2077393586234 55.32122662322 50.7781340716227 48.7275074079092 46.6970411343686 44.5044008808667 42.0498794438649 40.1256507998437 38.5278265662841 35.9537673548097 33.3678584817524 31.0960264689267 29.1783811499663 28.314577969561 27.913231775709 28.6334584502364 27.4020920518528 26.7521716033737 25.4012534091526 25.024316674874 25.4913032340913 25.4045537026363 25.3273697880343 25.5608540931526 25.7165239790064 32.8282095674011 34.1132181328632 28.2112407739911 27.3453251755738 27.7541552166651 28.2910036527783 28.5288289622284 32.0575350067348 32.1314193031353 30.9399530295682 29.3742202385978 28.612627328918 28.6447756041381 28.3143496554018 28.0636342671532 27.6246154090322 27.4351470409705 27.4863549141926 27.1195602022977 26.9999720707553 26.6016877409818 26.3240044979755 25.928348740245 26.072308706282 25.0708558596539 24.9168468175217 24.3774722201814 24.8264414869899 25.6485517696506 27.8072476525408 28.9754573027023 31.7724736862436 32.2779713981083 32.5048468289501 33.1160517434571 34.0168411053704 35.067823585811 35.8820604516575 36.9316131309917 37.8831490664232 39.2399049446132 40.9887106406885 42.9276800843666 43.0242821654794 43.4350286374964 42.7983609496618 42.2229820387867 41.9675988949274 40.957203014518 39.7966186140358 37.4924558949213 35.8379674654614 34.4556013290975 33.20701216807 32.6961389154625 32.2197544618323 31.5607582075185 31.0811484916493 30.510432828808 30.5275477793726 29.8057256270656 29.6336755625598 29.4050245589852 28.4750772028599 27.5868172473088 28.4763821914153 28.6017793688348 28.5902539297115 28.5101625391531 28.0030845412288 27.5106608272246 26.5031546186344 26.6698012845826 27.3729695227488 27.895689161257 28.083086326615 28.2707075662411 28.2985087932069 28.5601868447069 29.2171248810333 28.8086700168148 29.3592151404617 28.9815778466962 29.3115699948318 27.7504017352099 27.1534929723869 28.6421779776935 28.8516464501476 29.0513267172831 29.9098002392618 29.2534032215697 28.3621856568407 28.5822835082438 30.8961553947917 31.0317066299008 30.6597578193316 30.1514175738969 30.5602766944008 30.7842596908142 30.8790402405815 31.4905108633711 32.3451764557232 32.8194075581174 33.0887823080898 33.7635302412879 34.1588616518633 34.7047616713707 35.6756711547935 36.1638489212366 35.9445791030303 36.7493841730438 37.7020293206601 38.549238975319 39.8626737192132 39.7398437530677 40.2322801902178 40.2205933203486 40.1756333463209 40.0552394917645 40.4352433317079 41.3085010799879 41.8198535434682 41.5670945619997 41.6047377256141 42.3346914650155 44.2011255945091 44.7525460638458 44.6991048743514 44.5281498125256 43.82690495419 43.0756102275789 42.7457500935677 42.6111958202454 41.9900521888085 41.2437996333113 41.4839939937405 41.3009810721813 41.0484390086862 40.820888832254 41.2895238873965 44.3108489132746 44.5149542343822 43.4514701435999 43.2786261159824 43.5529968808192 43.6010341911214 43.7133764680955 43.5851223547181 43.2562543529678 43.1135056904712 42.5286699393166 42.41328242131 41.814011133855 41.1327980002322 40.9193416321103 40.2287716673855 39.7581041174753 38.8951116001089 38.4799501245803 37.4920463619659 36.7429449613781 36.2973394165153 36.322886786801 35.4318890410366 34.7938690422469 34.2474636994012 34.1132215038437 33.8972517607129 33.3993622449464 33.2521313850465 33.1061282305535 33.2507755537603 32.9247218469788 33.12165163935 32.8207080685232 32.2304709287523 32.3689407555528 32.0521881428549 32.3187183963995 32.6620417898046 33.0899242247975 33.343262431065 33.6307565415517 34.434593337796 35.4231237294224 35.2100743595139 35.9797931392195 35.8333489860812 35.6394331117801 35.5698376574128 35.5167276951499 35.948986147547 35.8611980145104 36.1469337551171 35.9308591499407 35.9549834991298 35.9226431250081 35.9922592778751 36.3916400058917 36.3723040634581 37.1379728091222 37.0800248507362 38.0425652083394 40.0437490992891 43.0004528340336 48.2822683399569 48.1318615334807 53.8390472689852 63.7854600935463 60.8972378539889 56.6080969074071 55.8484731241929 52.4934736974278 48.8917261857975 47.6999326868194 48.2358142057338 47.6867935809737 46.8379580230595 46.9473917600335 45.5096750551241 44.8487012004214 44.3418831733884 46.8451628789702 48.5865347538086 49.4836020973974 48.6772735630331 46.9804421218161 47.9240996127387 51.4783227923596 54.4802426922509 51.8490515601789 48.3412632861931 45.5901284138222 43.8763565197253 49.9991143676192 48.4648581506913 45.8489772853295 43.6348403589974 41.7634625938619 40.2547110044611 39.2318450447289 38.0104637335642 36.7420857562736 35.9965748137129 35.3408743722032 35.1617433685834 35.3301485389952 35.6769367786465 35.2978537862764 34.3693483467497 34.9724941607743 36.2124528170706 37.4048698176873 36.8219278070605 37.8673884255539 38.4326432658443 39.1916385679464 40.7416983875309 39.1566236820716 36.7491753997719 35.7070995901029 33.1597259597584 31.3965384834014 32.0297977847433 33.1975426491182 34.4482235265825 33.6153365521407 31.8675776752554 31.8979306990101 31.9654926848064 31.9842785093204 30.6767010364745 31.6261427216168 31.5262780525611 29.8927552777975 28.9509828779404 28.2946548104288 27.8808094094636 27.5059064038881 27.1970077278489 26.9648735374507 26.9129796725833 26.9840747288521 27.0649661713664 26.9709937612166 27.4401972636244 27.4452225039659 27.7550930839407 27.7710277635949 28.1611876600357 28.8955736432757 30.8777111987124 33.845268104969 37.5641608005168 33.6349134548756 30.3384261744032 32.6590466858606 48.6465674819433 67.3552089046085 113.161297644031 116.745450770737 120.333965430671 136.078914927393 124.276848136599 96.3651861167226 61.6657719568823 51.3558459563764 46.6089649899242 -9999 -9999 54.9558435966615 55.6846652314029 55.8909314429289 55.6882253895776 -9999 -9999 -9999 -9999 -9999 -9999 -9999 -9999 -9999 38.4094445475611 -9999 35.5580034449264 34.6292859701714 32.9854822949004 31.4797817396152 33.6743916066978 37.4177904163631 51.7803181483164 105.892991869601 121.874296813941 121.656804861383 122.789610473117 119.542580495374 115.486768990404 106.571426844883 104.403910085045 105.817113721299 111.080194755638 114.84907123516 108.239389249054 109.099082806309 107.775860954851 106.725177999392 105.219560333354 104.32035289281 105.067929944259 106.793799501322 108.053060135879 110.011323273773 112.828482694875 117.251305420835 122.460734888702 128.562098670643 131.877030220201 133.860272022006 134.729318852081 135.822476324872 137.192123362948 138.589189555508 140.40563623157 140.703383736878 141.213909816751 138.082897050148 136.277495516571 136.595139039075 138.189964674944 135.940496316746 136.614764539755 138.857409266602 143.101319521843 147.019752934274 139.896225829181 136.055638408491 130.504526481626 125.041468345303 120.593010030922 114.856332845175 108.694031605468 103.616265460019 97.8828950859603 92.9940206696308 88.8329736351768 87.4071626103871 -9999 -9999 -9999 -9999 -9999 -9999 -9999 -9999 -9999 -9999 -9999 -9999 -9999 -9999 -9999 -9999 -9999 -9999 -9999 -9999 -9999 -9999 -9999 -9999 -9999 -9999 -9999 -9999 -9999 -9999 -9999 -9999 -9999 -9999 -9999 -9999 -9999 -9999 -9999 -9999 -9999 -9999 -9999 -9999 -9999 -9999 -9999 -9999 -9999 -9999 -9999 -9999 -9999 -9999 -9999 -9999 -9999 -9999 -9999 -9999 -9999 -9999 -9999 -9999 -9999 -9999 -9999
-9999 -9999 -9999 -9999 -9999 -9999 -9999 -9999 -9999 -9999 -9999 -9999 -9999 -9999 -9999 245.700450329468 252.600082102411 -9999 -9999 -9999 -9999 -9999 -9999 -9999 -9999 -9999 -9999 -9999 -9999 -9999 -9999 -9999 -9999 -9999 -9999 -9999 -9999 -9999 -9999 -9999 -9999 -9999 -9999 -9999 -9999 -9999 -9999 -9999 -9999 -9999 -9999 -9999 -9999 126.158056379297 111.654332408671 86.3256353367547 69.9156542227891 59.7153098360759 54.4169174472159 50.6702589676314 47.8721028826267 45.4546841465238 42.7707659425341 40.218361645395 38.060987287026 36.1175151492722 33.857029957236 31.7912996410584 30.1996044902427 28.6589236392632 27.7241711997224 26.8418254427991 26.0546931277835 26.0140604929546 26.3014213944372 24.9015866768343 25.0363013913781 25.1765788486183 26.0096159410366 25.922946410384 25.9944976256611 31.6811343038616 32.9511240649911 27.5072587045226 27.1947639788594 27.7365862574557 28.3704116600438 28.8442770424592 32.5132209692323 32.2944960186341 29.8957996324976 28.7254481787069 28.384897112366 28.0207089703555 27.8759057108836 27.6161470196922 27.4633130957428 27.1326518293868 27.2958039741247 27.1480691350353 27.0505452236309 26.7965336525928 26.4664555412714 26.5135042771301 26.5913093429856 26.5072293249192 26.405858477881 26.0587589283968 26.7381859183263 27.8556019964182 29.1837100601109 30.2343923863995 31.878208474302 32.5582441872695 33.1868259128827 34.1255800182248 34.9250209760575 35.8269775079801 36.5271062528362 38.390079770691 39.1402489464128 40.877622588252 42.6229730681367 44.394283563507 45.1621015079806 44.2905162169047 43.6877109194033 44.4404091867327 45.6639146864142 42.6525361748806 40.4560682932529 38.6900287224341 36.8147705408006 35.6425165369823 34.5503409599631 33.4049768183101 32.5443452078097 31.9101439959025 31.1643465427287 30.3670603209746 30.6155235238793 29.2468383802721 29.2512654527254 29.2076056065496 28.3205188115016 27.4439777778872 27.6522172143855 27.9302310085658 27.8922892388491 28.0214534396012 28.1044273196435 27.1753883404083 27.4631069463096 27.0061659856178 27.481623822167 27.8185221669447 28.1525342615161 28.6411620265291 29.3545913036772 29.43411107016 29.1545544458247 28.6090305059435 28.4701836496821 28.2954908360998 28.4781096563223 27.9946082259115 26.9156658674144 27.5658563051491 27.9116527478337 28.3920825520763 29.2434276841367 28.9673854484057 28.2796068294989 28.1349015518795 29.9449529291267 30.6108449288485 30.1354930629253 29.7040257313117 29.8465284135996 30.1981358009621 30.6959072318323 31.9175550841111 32.8869754037132 32.9687842329402 33.0699370865801 33.9048939123217 34.4638903541663 34.9063008530651 35.7624103883411 36.1478462786693 36.2271526608461 36.9581857688082 37.994884490569 38.8596080226165 39.9351210045212 40.6189072159765 40.2460243663334 40.1475117536215 40.6697535731602 41.494577128067 42.0703737124035 42.2951132357957 42.9076521185054 41.7417746143309 42.5418853745217 43.4064088652901 44.7717925732643 44.8731625585626 44.5546887703228 43.8092519456089 43.0449147542534 42.5209367700326 42.4797475999822 42.2765099248212 42.035291726081 41.7363527767486 41.6818171830235 41.4253538728004 41.2975683921825 41.3536908959381 41.9601892428942 45.9070486908163 44.3760798333139 43.6290732749304 43.2615168368697 43.1607922129351 43.3275468186535 42.9951917245383 43.0418527177159 42.8802581074984 42.5050982693341 42.3443828177438 41.869412537693 41.2271444766306 41.0639028965526 40.3929348162811 40.0671658861407 39.3573478565564 38.8747019302466 38.1654944298926 37.565024474194 36.8826575664753 36.4670054375466 35.7286741272386 34.9121585774083 34.13164863244 33.6395651689972 33.4147400468027 33.1451238190285 32.876334376823 32.7187455257594 32.6817025408402 32.9036145753171 33.2220953132157 33.0287824030066 32.6250839635054 32.6394403385581 32.3528427210305 32.424924115004 32.2835606312433 32.5783379667994 32.9310418653655 32.9824653356767 32.8225862127744 32.6557875299029 33.4303179596459 34.5409215576179 34.534252200659 34.5869250973897 34.5271347396768 34.5954901838461 34.5845997963082 34.8090804327735 34.9555065028378 34.7987113977806 34.8132493005371 34.6056354089427 34.6326930370582 35.3639518421825 35.6012487611149 36.1538402043923 36.5528279881817 37.3276185492598 38.5701453041227 41.7783144943277 42.3914939986232 43.9486646586994 47.4981536932286 54.1312889647241 56.356218618102 58.3523915221341 56.8285835385459 52.7571391886914 51.334924846589 51.0950202019696 51.6053320332603 51.9859931364598 51.2338161307409 48.7459993376577 45.4865520124996 45.494390668574 45.4937607006463 45.2002272796786 47.8889217169288 50.5900704535974 50.5155178265494 49.4113755967544 49.9637683458926 53.15210087089 53.9582405884267 55.0042260181572 50.3825702516275 47.019342026634 46.8227717853029 45.4247152692796 51.5898225808534 50.5786732522934 47.420232462772 44.9062069951297 41.9300125931611 40.8229249120699 39.964225458178 38.0472256229136 36.9983753904463 36.1199822001639 35.3704679878416 36.0137906169945 37.1036592552752 37.3293198851154 36.5471321943991 35.1323095778556 34.8884358427317 35.6322367128402 36.3551955992595 37.2402136139234 39.0411373342505 40.6876377898303 42.5027045093457 43.271041665677 40.2446163733618 37.3175014638766 35.3352085709602 33.4443592534818 31.9528414074848 32.2649238334609 33.6836021301294 35.0831950911716 33.5196035480955 31.8633312515183 32.6918234132918 33.9062145464008 33.4659761621513 31.4785923349907 32.3509024629376 32.7304711532387 31.3038665983269 29.3486186089437 29.0070981919233 29.1036667963564 28.2534914935001 27.4990678120876 27.1354279773684 27.2362707046807 27.2649845135888 27.2428826114899 27.5654670472215 27.7560142167858 27.9659893382882 28.1478659709624 28.5372098085769 28.6764823181585 29.4631617731251 31.8465580519882 33.9225948172692 33.7949905852186 31.924227926241 30.8580568154834 30.6051891559357 34.2656153328105 55.9948032161842 96.124445743765 122.104996295661 132.928925326737 129.903079362892 111.072742648336 104.32184140425 69.2268567382765 54.6701541555606 48.8415720968879 50.7727316907634 -9999 -9999 55.7338563766878 55.7943761763856 55.59376506276 -9999 -9999 -9999 -9999 -9999 -9999 -9999 -9999 -9999 -9999 -9999 -9999 35.8910655067294 -9999 33.0686810078178 34.4572636365763 38.9329241590831 55.4761734092802 113.637673686469 114.309816186468 122.61919288861 118.016484967597 107.394580157929 119.332354680433 115.659699090702 111.636802697581 104.951217285119 102.92414663944 105.626780352288 104.603227545897 106.27075938794 107.747555939065 108.552391905859 108.381927050292 106.521769460033 106.0600650126 106.557596223459 107.880212287611 110.962568452299 113.881285881788 118.048155738785 120.399267379501 121.470658218925 122.817873552662 139.130263347287 139.748462322081 139.217701193725 136.445868541101 138.338072237656 141.983602089343 141.151306728345 138.129316582595 134.50481681854 135.08051921972 136.230006272674 137.479892337958 135.331870751369 135.888480848416 138.194415883708 138.823157338911 149.224457118934 157.678833363872 156.678130833256 153.252815648137 153.893762078647 150.26081893674 134.381227171942 121.037581017592 114.714839271793 102.607098720061 94.3553235417953 90.3825484013078 -9999 -9999 -9999 -9999 -9999 -9999 -9999 -9999 -9999 -9999 -9999 -9999 -9999 -9999 -9999 -9999 -9999 -9999 -9999 -9999 -9999 -9999 -9999 -9999 -9999 -9999 -9999 -9999 -9999 -9999 -9999 -9999 -9999 -9999 -9999 -9999 -9999 -9999 -9999 -9999 -9999 -9999 -9999 -9999 -9999 -9999 -9999 -9999 -9999 -9999 -9999 -9999 -9999 -9999 -9999 -9999 -9999 -9999 -9999 -9999 -9999 -9999 -9999 -9999 -9999 -9999 -9999 -9999
-9999 -9999 -9999 -9999 -9999 -9999 -9999 -9999 -9999 -9999 -9999 -9999 -9999 -9999 -9999 241.279576913813 239.152077803092 -9999 -9999 -9999 -9999 -9999 -9999 -9999 -9999 -9999 -9999 -9999 -9999 -9999 -9999 -9999 -9999 -9999 -9999 -9999 -9999 -9999 -9999 -9999 -9999 -9999 -9999 -9999 -9999 -9999 -9999 -9999 -9999 -9999 -9999 -9999 -9999 135.766792082234 118.56480519449 91.1268194257103 74.3440187873238 62.9111233400663 56.6771409118754 52.8199289029494 49.5167808867325 46.1270420427172 42.8159786301364 39.7819743008954 37.4664607189464 35.66675643835 34.092556016461 32.4493135559287 31.0252172235367 29.8922222758343 29.2510640496817 27.4943283104738 25.517617600703 25.7124100118591 26.1658600099682 25.8835469210199 25.8757786662675 25.8158827943238 26.34796659213 26.6618692110541 26.7980187662286 30.9649053108979 28.3491449775004 26.2695875910121 26.1730253651428 27.9195359492402 29.720961580395 32.0217388660599 33.3641885277171 30.2722314342783 28.4052470680497 27.8233809706647 27.5888602585302 27.2606364753357 27.2376857144735 27.5909897874886 27.402933957448 27.2965641649416 27.207122490439 27.4273074467865 27.6392625938948 27.4141505794197 26.9637542026158 27.2186332201632 27.321391432368 27.5766149624 27.6752401720073 28.2305694469747 28.4064291538793 29.0941105267007 29.8542584525327 30.7924995265494 31.4716056647993 32.861542662864 34.367656047742 35.2710189958392 35.3702467499888 35.9091887893412 37.9568401379372 39.0148946279201 40.5189813839947 43.0101722778912 45.3343573745579 44.5317513754296 44.8104025608077 45.9283315792032 46.3319188048601 46.4005746245579 44.8099422594817 43.3360898289801 41.9205024203613 40.0258003515132 38.2396360232895 36.7468627894218 35.2771047315995 33.9647706009427 32.9426777792264 32.6915474108988 31.6388645057539 30.4675573941519 30.0741919251576 29.1589119130106 29.2383730139899 28.3127961392549 27.5494184157712 26.9273238396066 27.7266773029604 27.7574526852378 28.7219702667766 28.102186236879 27.6838995216387 27.8017318946299 27.9597563511128 27.8675618387009 27.5916745356986 28.427687504157 28.9874476661942 29.4215571643335 29.6347733551631 29.2258810636496 29.2515090425761 28.6400338758883 28.1579778153233 28.3571000014931 28.0293181051877 28.1419377267534 27.1133473952172 26.6904834310589 27.4637268126582 28.0079357832005 28.0870355516813 29.0192715779118 28.4626531628703 28.0422799673529 29.3482137216234 29.6518953945683 29.6733255222744 29.7049835298571 30.2744191519056 29.8886835050771 30.4562091686696 31.7379473999929 32.4551510650692 31.9610431870501 32.6011770944644 33.5835060600336 34.3834754941914 34.5304299341922 35.9203328229734 36.7295063347911 37.2470770791611 37.6103286762617 38.9456900412407 39.3227257358139 39.7535173546619 40.0368536987762 40.674548621792 41.7155943903864 41.7269900994921 41.4502538922338 41.5978757698187 41.8412648004448 42.8780294617453 42.6001223610073 43.5705778166257 44.746617140049 44.6700951940296 44.4558206917435 43.9571818695298 43.2628798732231 42.9318514993263 42.5094953724252 42.5224812146752 42.5233806396273 42.2893647548089 42.240578564671 42.3507696408961 42.1304650798225 42.0418306650052 41.2100685406988 41.6955718646005 45.4682920949983 44.138067073587 43.1847085816548 43.0659985115619 42.8640060237078 43.074828941877 43.0502172488589 42.9608315006205 42.4788768271255 42.274129918972 41.8671999805447 41.7270218233663 41.2745833152402 40.8589826844382 40.3641879178159 39.5757642463088 38.9265495045506 38.6505928004761 37.7886815255181 37.1896865539548 36.5394998072022 35.8921226888972 35.3927883740436 34.7633553000398 34.2281743272534 33.6784547399719 33.2704771005033 32.6373557403972 32.1774334640538 31.862660877435 32.0925945714548 32.0092217547605 32.0584424538483 32.5163552668528 32.2908553921695 32.1942273948476 32.2991479058912 32.1177740801101 31.9210147589598 32.0412126292482 32.0964781938849 32.1121561019241 31.7728208950808 31.8818492562751 32.6340881687327 33.325778435532 33.4166334306931 33.537875910161 33.4444118679301 33.419372049693 33.6464212704414 33.6057022067784 33.4007938940409 33.3339723381479 33.3740492011365 33.442539032949 33.7767551368613 34.4315831529614 34.7053374932586 35.2334242658897 36.5812454521477 38.9676345409742 39.1137975764686 40.0280624918587 41.6246986751116 43.5113826903786 47.3851974209761 52.2637448870526 51.2882100961534 51.629713019035 50.8784951353307 50.4705106131001 49.5018672108277 50.4477641345002 50.9227786520489 51.3347617150677 50.4962556068578 46.527284213556 45.3637894752131 49.1293028257797 50.1457353390442 47.4563170519746 49.0712353411003 51.4005325517875 54.1004945150901 51.0058616984187 52.5765660997149 59.0722677230879 57.664556012516 52.1812953423221 47.5983513555432 48.8291450657976 50.3472234523533 46.8172447817166 47.9969607124305 48.4657229822069 48.8437953357098 44.8984471754595 42.9189663085874 42.253810305462 40.1354295060198 38.0668125065756 36.8826172668127 36.4840372928458 36.0212397928324 37.1560380592125 38.6348209146786 39.1696791059162 37.5998578518095 36.7751989839453 35.7269813611146 35.7241488057158 36.4249891858121 37.4436042873876 38.95260952621 40.5579211724093 42.7194371833964 43.3173510609794 39.7323551867002 37.7455822304001 36.2781970007555 33.4529249071309 31.9120766800246 32.3816786174904 33.9808572865024 35.5008005763944 33.9005434274914 32.1531232151404 32.2723456726103 32.902127235155 33.0331617023829 32.4148517082351 33.1452633522208 33.7531209946058 32.0899591966839 30.0373463426213 29.5809614605278 29.7633732142687 28.7279720185417 28.3077600248826 27.7790595877473 27.5975034068563 27.6067778758212 27.8461682695143 28.1292172609484 28.3006125874526 28.4732290216687 28.8690774252105 29.0704976858079 29.2935365059463 29.7289500510564 33.2066304313986 36.7406428065012 36.082781427726 34.5774127996351 31.9419736391399 30.5148063334402 33.8515141142808 40.8376891177441 64.8621759884382 112.168929406105 129.79023142898 113.123287459172 133.837103091526 139.048263417094 86.314402083498 53.6985929410913 50.763397171626 50.2933166886066 54.7531961273541 -9999 54.4733379584075 54.5130469476172 53.9583591524711 52.2958688573977 50.9961796545746 -9999 -9999 -9999 -9999 -9999 -9999 -9999 -9999 -9999 -9999 -9999 -9999 34.2280081889073 35.6872604653312 39.8790462543969 53.0435570990187 115.752075942648 106.231176567098 122.168988229716 98.8512035169003 97.0827239049533 103.127456050309 118.811286366763 117.558406576428 110.848635433822 106.779773028516 104.928209861535 104.464044634104 104.904926231103 106.210167320129 107.389433609155 107.722592649716 108.546116677977 109.685453588042 108.447877997864 109.166387791537 111.656800761179 113.875777455016 117.451312871923 117.353897713333 115.866452802544 118.615833957418 128.046297328716 135.833246163995 139.968658150474 139.144717801068 133.968327464915 134.009237204228 138.010364493551 144.757092643838 146.000215936816 153.73170031487 149.784667022156 145.382687883556 140.441966259099 134.213409051345 133.832727436832 141.42373260644 153.844068243116 176.048472857976 182.314348550327 183.354456271536 180.545372188605 177.274732982034 185.468696434327 189.7661939129 175.657305751126 133.596944828152 107.952785707607 98.8313720261508 -9999 -9999 -9999 -9999 -9999 -9999 -9999 -9999 -9999 -9999 -9999 -9999 -9999 -9999 -9999 -9999 -9999 -9999 -9999 -9999 -9999 -9999 -9999 -9999 -9999 -9999 -9999 -9999 -9999 -9999 -9999 -9999 -9999 -9999 -9999 -9999 -9999 -9999 -9999 -9999 -9999 -9999 -9999 -9999 -9999 -9999 -9999 -9999 -9999 -9999 -9999 -9999 -9999 -9999 -9999 -9999 -9999 -9999 -9999 -9999 -9999 -9999 -9999 -9999 -9999 -9999 -9999 -9999
-9999 -9999 -9999 -9999 -9999 -9999 -9999 -9999 -9999 -9999 -9999 -9999 -9999 -9999 -9999 -9999 -9999 -9999 -9999 -9999 -9999 -9999 -9999 -9999 -9999 -9999 -9999 -9999 -9999 -9999 -9999 -9999 -9999 -9999 -9999 -9999 -9999 -9999 -9999 -9999 -9999 -9999 -9999 -9999 -9999 -9999 -9999 -9999 -9999 -9999 -9999 -9999 -9999 121.236114880534 112.040401983281 91.3485021059169 76.4768169082108 65.4904066185109 58.4303420282092 53.0593856805969 50.1870434379922 46.8252751864548 42.1651771727999 38.9986688254098 36.7715424731773 34.771518436636 33.3497010079447 32.2626101271484 31.1479684040652 30.3636998986165 29.5843937443667 28.4376839259167 25.6948626562747 24.3943222815069 25.3769233183924 25.8618308666552 26.304020258565 26.0474675541737 25.9529232274744 25.9495440182651 27.0587309177539 33.6499435439389 29.1747706424225 25.910841852943 26.3085580670299 28.7883757397531 31.9488732256341 31.5450185154218 31.1630716603884 29.2156683834486 28.0160975825569 28.2809396258381 27.7872657080411 27.4170340890422 27.0638344061419 27.2170677476444 27.4920938763628 27.4899316255874 27.2543038246927 27.4249167265152 27.947910353148 28.0120284042022 27.7930399787014 27.8572350371835 28.1715901770918 29.0243327434864 29.6083560603026 29.9582047003361 29.9314089452583 30.0848235764294 30.535065840808 31.0423963815836 32.0989785651727 32.7856793891982 34.870337127344 36.1706350629712 36.8719022709714 37.0931994012574 37.4128978081692 40.0459577414478 42.7406622179882 44.5308949199692 44.4818664347771 44.9291979110192 45.8370912408719 46.7530082491595 47.2049236687535 46.656089733952 45.7467541436348 44.4741894223342 43.1500697738844 41.4103345097564 39.4445446761701 37.7028685422788 36.2286038366323 34.878885714053 33.7689946693936 32.6231339438787 31.8299528344008 30.7459476179674 29.9640735268858 29.1226865498908 28.0731475911106 27.2906899191986 26.3987259781616 26.5464622722377 26.7314129368537 28.3460812691897 28.2706642517659 27.4752879767108 27.8749086604737 28.105021731427 28.6999699013826 28.7005682397643 28.7258832403093 28.9855008614748 29.7052569678999 29.5425559418327 29.557747208924 29.256260829661 29.2173118173072 28.1167898398368 28.0600784624516 28.2569613170183 28.2629361921731 28.5346639639629 27.5470597680488 27.1755509475277 26.8068048812256 27.7714974693626 27.6534481193732 28.6790929014143 28.4611916119755 28.2208871589504 29.1005153786151 29.0472226518758 28.9729055894179 30.2955274954871 30.4639062102715 30.3666917829939 30.539776611 31.8536167869042 32.0218470416719 32.4052537418046 34.8703110264765 34.3032377980264 34.8053164617045 35.4700935173053 35.9527086089506 36.8452855241802 37.3803168801329 37.3625180874493 38.7808845029796 39.8935529386467 40.0678781677103 40.9754185879721 41.9727001210054 41.2644489974108 41.2292232461406 41.224940919193 41.6653393195242 42.47644069936 43.1036482208631 43.9042164298503 44.237361568964 44.2214866594949 43.9387123688943 44.5976817581993 43.5324574247191 42.9796380298623 43.2160263598267 42.8756650379137 42.8575734149263 42.2999297053717 42.5655111124052 42.9570564182865 42.7786603064566 42.6062478449081 42.0260317708948 42.424535051047 41.9033112438918 42.4875057837371 43.2624312739195 42.6733560787499 42.6412185145805 42.5704935033318 42.7969377046006 42.7085109346677 42.4017185086691 42.4061598185028 42.2498090704987 41.7752007552372 41.338434891057 41.3651846904892 40.8321088189092 40.2265406755127 39.6221822443486 39.1824726900702 38.5505456797849 37.7011408655319 36.872590730726 36.2796330194281 35.853234025823 35.2848560236394 34.7338523329517 34.3164983494574 33.7752814746227 33.2466591019969 32.8190853331239 32.4362590682938 31.6202937463019 31.1298866991895 30.9436281052655 31.1549497169392 31.4349356612878 31.42565972044 31.349221081441 31.3796619819066 31.4083237421694 31.1096563118677 31.1695683004863 31.0524538044611 30.7838282124782 30.6641897489006 31.3139470361042 32.3883411424715 32.4360342286275 32.1898082106656 32.2129530860085 32.2638569117392 32.4249192421428 32.296422588064 31.9581750006611 32.0064659538685 32.1758881286702 32.2404076948258 32.503944247606 32.8511239531371 33.0847101532987 33.9050343540352 34.6007048184106 36.0674046166806 37.6130520345696 40.8136115463488 42.2426808649652 45.2572785218094 48.1193262339848 53.6132700426248 54.6422254162097 50.7207287136612 48.6827257686387 47.3262964084531 47.1606859598502 46.9276310405422 46.3913171550936 45.9615820236867 46.0307234272447 46.4502024175068 44.9640758103435 45.3931975893085 48.0106083352298 50.9196606439381 49.7710752191715 48.0477345270136 51.6635276320215 57.1315704447782 59.4005150595533 61.9276292613363 60.3281449259133 53.9102284147914 49.4975556438213 48.2376267533404 52.4525483782776 51.8958042363051 50.7352621658925 47.7998882089569 48.2335996862804 49.0379182949522 46.3306577563886 44.8421378068873 42.9400320464365 39.8365789026564 38.2430006609171 37.347631376885 36.8177457372773 36.7663187795479 38.3379206161362 40.2901193683429 40.6731909663569 39.5076480162263 38.4091116704783 36.4760267052427 37.2236228740069 38.1338448377076 38.1862814667773 39.6514543346189 41.1481304385921 43.0646950540489 42.381314181041 38.7733596021924 36.3300074124069 35.6667640553597 33.4999320904317 32.7244592990411 33.0370695328864 34.1083479037913 34.4171105879922 33.2238789676955 31.9952195633658 31.0993237085726 30.961813371542 31.3695307351105 31.2801691720332 31.9467407202362 32.4759437469077 32.1718013337508 30.3106907653882 29.76003006912 29.9666823041507 29.4847452474107 29.0605438240113 28.7499520295854 28.5360012465277 28.7723777086373 28.6856180733513 28.7538593745654 28.7188272793918 29.0757317484729 29.1659342565783 29.2680209569401 29.2970540500161 30.0150474900576 35.1280218503437 41.8785650999578 41.3416893699925 41.7446398905163 36.3528863113735 31.978976939348 33.3921221137791 41.9913927248534 57.7505566803085 70.7878644777818 76.8285884170976 107.511188034938 129.129652228801 144.141430153602 101.203905188039 50.2916634127458 51.5523321392376 51.8854518682682 -9999 -9999 53.5683561194488 53.6366217302438 50.7089923294596 51.434761050623 49.3169944253901 48.4933185506109 -9999 -9999 -9999 -9999 -9999 -9999 -9999 -9999 39.6335630258343 38.139803495539 36.9616706090282 36.2508592713776 37.6755816436693 40.3445729333599 57.7051895910454 79.2129268251932 118.769239333402 122.319407867454 93.0038549204307 88.3436042715854 87.5724338175447 103.755722515574 99.853896732741 119.883938264803 112.293969525495 109.849567055591 107.849221772142 107.030937830936 108.383119788584 108.865077824851 110.150803106294 111.04014087501 112.389758747485 113.35616281848 113.757300801424 114.993499758981 116.826380713009 120.442017083844 120.796661909299 121.325517623179 121.469680282691 123.734148689811 125.024398323678 129.974000679669 134.86179348464 144.027641025487 150.494997609746 154.815037235148 152.621590571174 159.433444304061 162.893771017202 158.12900229102 161.959329603267 159.631820750169 155.751500968751 153.226068778498 145.810981677645 153.893486429678 172.337309050267 182.114322534039 191.097528347133 185.324528005846 179.762663750702 154.625245182933 141.21667098698 156.349737018928 148.260983988083 132.226792094218 144.496500108487 -9999 -9999 -9999 -9999 -9999 -9999 -9999 -9999 -9999 -9999 -9999 -9999 -9999 -9999 -9999 -9999 -9999 -9999 -9999 -9999 -9999 -9999 -9999 -9999 -9999 -9999 -9999 -9999 -9999 -9999 -9999 -9999 -9999 -9999 -9999 -9999 -9999 -9999 -9999 -9999 -9999 -9999 -9999 -9999 -9999 -9999 -9999 -9999 -9999 -9999 -9999 -9999 -9999 -9999 -9999 -9999 -9999 -9999 -9999 -9999 -9999 -9999 -9999 -9999 -9999 -9999 -9999 -9999
-9999 -9999 -9999 -9999 -9999 -9999 -9999 -9999 -9999 -9999 -9999 -9999 -9999 -9999 -9999 -9999 -9999 -9999 -9999 -9999 -9999 -9999 -9999 -9999 -9999 -9999 -9999 -9999 -9999 -9999 -9999 -9999 -9999 -9999 -9999 -9999 -9999 -9999 -9999 -9999 -9999 -9999 -9999 -9999 -9999 -9999 -9999 -9999 -9999 -9999 -9999 -9999 114.537691322822 112.230184805787 101.063441070428 86.4792100973221 74.8464484197707 66.0224178075099 59.4707285369866 53.8326058460294 49.5143245965924 44.7404721890426 40.3434248719076 37.1174578410001 35.5702858822152 34.7712164796676 33.6830629596178 32.6891285666147 31.7166927235144 30.7849143527607 29.9771399280035 28.9084163229107 26.8210674278558 24.5870434850359 25.2442755296199 26.4048849222857 25.9649177283236 25.9353288720443 26.2137738433909 27.2474376961825 27.3609269759639 29.204821147012 26.422097089207 25.4271241820107 26.8987168121642 28.8803543933879 32.5101856716644 30.3282591044752 29.43612245958 28.8786640570354 28.7790694248275 29.0352937990936 28.2426425816962 27.8312819891982 27.2236185653665 27.1885604630216 27.0913055313844 27.7392669088377 27.4695067516765 27.96842621501 28.5020612412587 28.7656532801416 28.6922368103578 29.0193400172794 29.5472033322195 30.4245743896607 30.839693486238 30.8569601643673 31.1263898294369 31.1670661166814 31.503513729645 31.6629052643241 32.3750277013912 34.2368315245249 35.6539691719076 37.0145834455499 37.2002457253699 37.7063717271742 38.3917108197578 39.5004825361447 41.5486657784073 42.6280114824114 43.9478141953112 45.5483421545442 47.180164414102 48.2376320898733 48.8448652162534 48.5734644912825 46.9596716965611 45.6318482567654 43.7665804356656 42.0059741702032 40.1339174644321 38.4679410616145 36.9353498649957 35.2285243426955 33.940149193344 32.7794952484672 32.072873512698 30.2407770281918 28.9003239138774 27.4812224918182 26.4887292595568 25.793259843931 26.1636653108632 26.431941901562 26.5650099618672 26.6870598150351 27.3508566595021 27.2894444771896 27.1117608447229 27.6911664998356 28.0863494943904 28.4649549181071 29.5325110526148 29.5484460664557 29.6307265437564 29.743814758472 29.4446272126298 29.6923801948779 28.7091018734453 28.1763935507735 28.8235213445018 28.6800857545811 27.7593537599182 27.9308750161092 27.7080244520255 27.2866529849564 26.6887922189478 27.9435728075249 28.2972657514559 28.2784816037205 28.3852629816216 28.191999704155 28.9996000455287 28.9977609753696 29.4544675519439 29.9497576498759 30.1815546024056 30.6206857119955 30.5998645680474 30.9747323927942 31.7386025763599 34.1941872740506 36.6008930264115 37.2924732677776 37.2389656281589 37.2784629908821 37.8701184942503 37.3837949067493 38.0687285158658 37.4322335557842 38.90676899224 39.3187152850885 40.5919812012202 40.9974490612239 41.1243243175584 40.8994204666414 40.828384903812 42.056993257033 42.2720259966824 43.4825584737035 44.2582258045578 44.293016269899 44.8565432778474 44.1947970950662 44.5281660129445 44.3341058052601 43.901353430224 43.768043793227 43.3647945089179 43.5510556965144 43.3780624316063 43.3105123444355 43.3963852832386 43.5227104773868 43.4950477530845 43.3637136793849 43.2825659563823 43.0404837635789 42.229932423741 42.185995939511 42.5549018619067 42.2635319140759 42.4689579605872 42.7217268070379 42.4273754549882 42.3263435176325 42.4206472447277 42.1941022753611 42.1067789536854 42.0013796999599 41.6656710507971 41.4421560502874 41.1134858566153 40.3461020076426 39.9891311097931 39.1542372752481 38.5016484114249 37.8247607912353 37.1362487094387 36.5726064369831 35.8202444829076 35.2875018863985 34.738817924508 34.1510626713687 33.5691427921037 32.9189900989017 32.3539019813547 32.0006502996317 31.6419740216138 31.0731207624326 30.5376239578436 30.5388218683832 30.6820763540393 30.649615552917 30.5485401197695 30.3014080458815 30.2362664803322 30.2554235532467 30.0058393049668 29.5938542092074 29.7573142878562 29.7516462982576 30.5331955303842 31.1784184881529 31.0472677890392 31.2471045456842 31.1924302751015 31.423312254699 30.933112773612 31.0127889692113 31.1368306465276 31.1032248536536 31.2164360152407 31.2306024073659 31.5118339765755 32.0315137258552 32.7363051695325 33.4989257618268 34.5556869946062 35.5816421685339 38.0401532827657 39.9284293630513 43.5348993107418 52.6803053290971 57.9218127572296 57.1869770606282 53.6040427803097 49.9848899263731 47.9847500817528 48.3874113434767 48.7152478976047 46.9481318863421 47.8321692604867 47.1338244867533 48.0940537972355 47.2135283302894 46.2349341529886 48.5216984880062 46.9594277383582 48.2863426770155 51.3235696563959 49.7236567141986 50.1104924288261 58.1819702964053 64.3581958650981 63.1838802493632 54.4410724882791 51.5891963846309 49.5444138726373 48.9233102096109 52.6849371481356 55.4979728351483 53.5277728955727 50.2425224050117 48.963509412276 50.4248469461621 50.2791057899198 46.4739620386818 42.6581808643084 39.9237530447277 38.6876491067595 37.6838954919679 37.3381593921761 37.6606551417683 38.9228400817905 41.0965120214645 43.5854032571188 41.8037787414668 40.1194858335532 37.4098793947063 37.505852127285 37.7159176493285 38.3868874803796 40.1021388161723 41.2861711550873 42.2970888565193 43.5970538405452 39.8099204901466 36.628059190015 34.6700323266102 33.1103292432427 33.1037980738976 34.2243718461525 33.2074067483757 32.0886717311544 30.519042343231 28.5469712226748 29.3642562169653 30.1399658861213 30.9162268155191 30.9039356967013 31.3604688727681 31.1705211126359 31.636514208018 30.808567901975 30.2743457605958 30.9118409900338 30.0318302123243 29.6935033236332 29.9302867676215 29.9155062520651 29.7117609499377 29.6553667242839 29.5623097101782 29.512377393445 29.6106205287309 29.5359799782622 29.4257130637088 29.1840797706582 29.4489610572325 36.9767702767376 45.8681532418894 46.3086665068124 51.8368026910747 47.8526529787697 36.4184827678254 34.1579267625456 35.7292835177723 38.5137161678546 47.2396166891823 58.6056617641869 78.897223837404 119.55279913514 139.402761042334 137.706325829629 61.6404570007421 54.4976019722796 52.8948925393605 50.8887110952914 -9999 50.7804465040794 50.5409886833777 49.4394968580048 48.7789708914047 46.67703279608 46.9257423013309 45.3280168982105 45.7232163501144 -9999 -9999 -9999 51.6823010634678 46.443228576549 -9999 39.4841289368204 40.3072815196878 36.8769329818875 37.264752596064 38.3756584136458 40.3259814474556 51.8331210518998 78.1091061505918 125.342262436157 94.9982642096839 84.5217097301021 86.9468193185454 101.592993651104 95.4175616977928 97.7010692153708 122.808773441438 120.821351011204 119.763946667498 115.702405990483 111.402139554239 112.146838403102 112.613739779328 113.706252201687 114.355866805982 115.92387048068 116.26133135835 117.427448666668 118.161530130435 120.220580203705 122.336206643345 125.159922360763 129.634270672415 137.290628935789 140.651290718277 145.418677083201 150.984142456177 150.550897540927 156.373965656931 160.660818180026 161.890191941857 163.421434101088 168.755079799336 170.298413651933 175.450424771023 181.654208303577 180.262294914779 182.815086317683 177.711728184733 167.245438246808 158.23180715657 163.502365066312 183.374689926174 168.055776738917 196.517049658071 204.001161819647 182.265654391997 127.050957801444 118.278953404128 115.339467361831 104.979606705912 138.60769899349 -9999 -9999 -9999 -9999 -9999 -9999 -9999 -9999 -9999 -9999 -9999 -9999 -9999 -9999 -9999 -9999 -9999 -9999 -9999 -9999 -9999 -9999 -9999 -9999 -9999 -9999 -9999 -9999 -9999 -9999 -9999 -9999 -9999 -9999 -9999 -9999 -9999 -9999 -9999 -9999 -9999 -9999 -9999 -9999 -9999 -9999 -9999 -9999 -9999 -9999 -9999 -9999 -9999 -9999 -9999 -9999 -9999 -9999 -9999 -9999 -9999 -9999 -9999 -9999 -9999 -9999 -9999 -9999
-9999 -9999 -9999 -9999 -9999 -9999 -9999 -9999 -9999 -9999 -9999 -9999 -9999 -9999 -9999 -9999 -9999 -9999 -9999 -9999 -9999 -9999 -9999 -9999 -9999 -9999 -9999 -9999 -9999 -9999 -9999 -9999 -9999 -9999 -9999 -9999 -9999 -9999 -9999 -9999 -9999 -9999 -9999 -9999 -9999 -9999 -9999 -9999 -9999 -9999 -9999 -9999 107.66416764207 101.421276224185 88.9170279694221 78.6710105825938 70.7336479684482 63.962366320791 58.809827261208 53.6684771345865 48.3874901897191 42.012133462521 36.69667961999 36.0484967824183 35.4070920003984 34.7703860018833 33.6341355679657 33.2106284041718 32.2904440708559 31.6998401039231 30.7209718898649 29.6483252787717 28.9088209404395 27.9622826135952 26.4928785958008 26.6365768853893 27.5753266609304 28.0092585623252 28.209866944734 27.756993684403 27.5683757915384 27.8716978741115 25.7295737911359 25.4609224507612 27.0165672887975 29.9264339420163 31.8474420134691 30.9487762437651 29.3385469637737 29.17771269456 29.467197666221 30.1002860922672 30.497226655153 29.645439598227 27.7938645736536 27.6321545368448 27.5640368614609 28.3406623523007 28.4494300732478 28.8014440209638 28.9457201650841 29.54807462587 30.0027745182266 30.3224430831574 30.7574816590368 31.1447352463184 31.3467961974354 31.6597278213567 32.385159689938 32.7978040704144 33.1893862481462 33.4415381018977 33.940247175953 35.1159276154844 36.7744714365553 37.7692677633618 38.4788408118412 38.967315890371 39.4918900604278 40.3660275655648 41.2842491575875 42.7354332417899 44.5862563227816 46.4501111816522 48.5465256536384 50.2400537884027 50.7748863687556 49.8379128514564 47.5684308986863 45.6755230471994 44.1932927192311 42.8680389513216 40.3813130511099 38.8198472649105 37.8325071592412 36.7957682415433 34.6145950662909 33.4465949491061 31.710764965007 30.1651333801793 28.272328828043 26.8586882338025 25.6991498947169 25.3922917916215 25.286155844085 25.6099817943104 25.5368230692765 25.7748274166969 27.0007584313767 27.5431121063874 27.6689757649234 27.2677262070054 27.7214693023988 28.2893381000955 28.7904193885362 30.2830896547643 29.8878202937738 28.79951922141 29.0111705834191 29.5504941172739 28.732515093891 28.352397836211 29.0616158183185 28.4941977027696 27.5641112923605 27.2288212246311 27.4499537451821 27.4637854884343 26.8872029484125 27.9014806203483 28.3839550103826 28.0161921386174 28.6518263331789 27.9495814480773 28.8214550998677 29.658349818392 29.6305841467995 29.6663229644569 30.1431099549618 30.5229460722307 30.6569619906322 30.5155820834244 31.0279933088024 32.8942745124287 35.0356198938367 35.2381854506742 38.7318692778014 37.582684539401 37.4493822895131 36.6603730713202 37.7500003354529 38.3113547548743 38.6846199113091 38.6339860229308 40.2304543140223 40.3724996850674 41.1389858292982 41.2786441114499 42.1478377332501 43.4901007656399 43.0569862910442 43.8352178188602 44.6521176591417 44.6539249476456 44.8720297039281 44.6232316497279 45.5880592997598 46.1439023489678 45.3200459035581 45.1273640996576 44.6155415074308 44.3897044867662 44.5049245793293 44.5210806757205 44.2444728197771 44.2970433104069 44.55883231409 44.48332987285 44.0194365671535 43.5314501009863 42.9791037811913 43.0071479071845 42.3366600698864 42.2751123178557 42.3649122468638 42.3788902839501 42.4137513193593 42.1211250526992 42.6655107784482 42.6143091317476 42.7244815177376 42.3851282534096 42.0292218601072 41.8029006340655 41.3064350604936 40.6553509854116 40.0563653038162 39.5276632573113 38.8201686017419 38.1515575202106 37.3555586548881 36.8388145323413 36.0272612292474 35.2402701219402 34.7269430815867 34.0214374812788 33.3190363699947 32.74890243077 32.0858762676221 31.5668151291085 31.1285565912659 30.7777717269677 30.4879293524586 29.9903149176254 29.9439891916151 29.8248821271526 29.477598241785 29.4940301569261 29.5637064579465 29.4092519860097 29.0408254406223 28.7983511818896 29.0764528606737 29.2338562011997 29.9674722357441 30.3007647036616 30.263691965693 30.32224033983 30.1257869179654 29.8414216606342 29.9395547097511 30.0703467570656 30.0369526514947 30.1428583076058 30.2975136673989 30.6889667481377 30.8365011570978 31.5161422413074 32.3362427988213 33.3709446507654 34.6856623218393 35.9773516339783 39.478425984552 46.6674374026773 48.707910582341 56.5965254209277 59.4652587280346 55.4626284490356 52.1806885648967 49.551243585201 48.3322443290989 48.6408726830561 50.577452702705 49.3362338030166 48.8761710782382 49.8660296857706 52.0492474008924 48.380269519393 47.8922443240449 49.252858733889 48.32156975518 51.5221532621446 51.7795629239775 54.1701797697382 53.3394126883797 60.590428034083 59.1120648266415 56.1841397505075 51.4604975902274 49.2834771623341 53.1453159957331 61.6639032794009 68.9409228778861 61.7386380111293 55.7391468084157 52.2241410940086 49.0599700046783 52.0610467075485 50.6997379574587 47.0221459020447 43.322190235059 40.9387582468213 39.4770197316965 38.1813807273377 38.3333152424258 38.4069617058973 40.1055168071288 42.7379354046056 46.2144567918788 44.9147280364929 41.096090713871 38.5288774020707 37.2908583550166 38.8094757361484 39.0165872308384 40.1487404604572 41.4663605557861 44.1691232269465 43.6353419599232 41.0019851230041 39.4525121417049 36.7769262767263 33.8141938172467 33.1339274195494 34.16290636663 33.600248717308 32.1393030411983 29.3074136716845 28.3670958390676 29.0365467872668 29.8944776594246 30.27811866136 30.6091211097429 30.9747950317282 30.2966490126719 30.4680642922826 30.4759008924477 30.676605004625 30.8998034383527 30.7924967753641 31.0579967248183 31.5300132974988 31.3691127786141 30.8301124546024 30.9742336137105 30.5220970124483 30.473382356565 30.0276469916645 30.1436985590121 29.8774630588312 29.4391128120794 29.8100911920711 35.0608356903622 49.200795131969 51.2431459323043 59.4467250890538 63.0369135029188 48.8721767664611 44.8704302908273 40.5763772352491 47.7641243970186 48.5919656047856 56.7048452064154 67.0985183081516 115.657315079658 128.164400602501 126.769154313429 112.756324708355 85.1792220502297 63.2009206991445 59.7429534054135 45.6743107210978 46.4112448092061 44.1725706986511 -9999 46.7639141114706 43.995333378872 46.0258614770713 45.6886943385252 43.8683575013473 -9999 -9999 -9999 -9999 -9999 -9999 -9999 40.4825745161774 39.071702909241 37.7941764171467 38.4174080877034 40.1795864106753 59.5677764821541 123.159840614159 131.465703010726 121.868603548361 92.5558948192206 86.2861113181877 96.5376833782526 80.1371049603149 88.6721378120469 114.569573386822 123.630772166785 124.867705331574 118.571316455425 115.698918991933 115.73852974735 115.908465776257 117.433924797835 118.586122793297 119.231548991226 120.161214941302 120.646406105079 121.114090909939 123.802742787147 131.788101127905 141.581573347977 151.973259068442 153.300137086935 155.241736699266 161.767051349444 161.34041898239 166.321137658892 164.959066954582 169.893818996464 170.856468732636 173.395883756194 178.189700551626 180.482140758021 184.452246722901 193.389203674633 194.302774542239 196.118587977767 198.473316317151 200.85182251497 197.339772001513 189.972877810309 191.817130936397 184.63293801473 193.932111479808 205.997716044884 144.23763227348 120.798610311133 101.863523708293 103.618356079147 -9999 -9999 -9999 -9999 -9999 -9999 -9999 -9999 -9999 -9999 -9999 -9999 -9999 -9999 -9999 -9999 -9999 -9999 -9999 -9999 -9999 -9999 -9999 -9999 -9999 -9999 -9999 -9999 -9999 -9999 -9999 -9999 -9999 -9999 -9999 -9999 -9999 -9999 -9999 -9999 -9999 -9999 -9999 -9999 -9999 -9999 -9999 -9999 -9999 -9999 -9999 -9999 -9999 -9999 -9999 -9999 -9999 -9999 -9999 -9999 -9999 -9999 -9999 -9999 -9999 -9999 -9999 -9999 -9999 -9999
-9999 -9999 -9999 -9999 -9999 -9999 -9999 -9999 -9999 -9999 278.7439376037 274.04237721366 -9999 216.444528538494 227.665509792349 -9999 -9999 -9999 -9999 -9999 -9999 -9999 -9999 -9999 -9999 -9999 -9999 -9999 -9999 -9999 -9999 -9999 -9999 -9999 -9999 -9999 -9999 -9999 -9999 -9999 -9999 -9999 -9999 -9999 -9999 -9999 -9999 -9999 -9999 -9999 -9999 103.691518895927 99.4154243069558 89.369803917505 78.4361527002719 70.8232631797945 65.5336503446879 60.7492010552016 56.9392837104763 52.3196825102412 47.1740446165385 42.0281381617166 37.82362577712 35.8652847360926 34.9426258170847 34.4722996087404 33.8906719603336 33.306985243263 32.5200043855991 31.7582808814541 31.4602126633245 31.5493630350149 30.9547605275416 30.9047238030136 30.1008905087982 28.8291889842813 29.2693499359787 29.131833889989 28.9038564083805 28.5200607779154 28.2313576906155 26.668634017463 25.5393576723571 26.6231471230818 27.9987943407818 28.2573559247181 30.4157094888214 29.8388641987148 28.9031412236721 28.8978923626768 33.8415166336022 34.1516680559969 33.9808571499804 32.6497658579919 30.0346118018878 28.9933133950959 28.6118122303484 31.0486159027315 30.5964552278388 30.5160034433882 30.6942751195059 31.4282045320037 31.4001002265529 31.4268913247857 31.6207643907795 32.2492347300249 32.4155379362837 33.1577037867973 34.3672990789152 34.7009109900302 34.9852023789116 35.5280020773932 36.3777308989506 35.8852785174823 37.2596491213876 39.0592017781851 40.0821422079069 39.7185625509269 39.7312627409993 40.2952487372528 41.2360506039142 42.8859531298707 44.6508587692397 47.0107760765386 49.0401140014876 51.1657163076917 52.5657796318606 50.3593053617203 47.6409179268379 45.2094130292648 45.5573481132575 45.6993646666627 41.7988038607997 39.5083954984899 38.1248537643709 37.1688355431654 38.9905872056755 36.9323146236717 35.0809088811787 29.8887748199647 28.0838639363298 26.6738101455487 25.7999094409084 24.5858767747469 24.9114742742441 25.2523421255021 25.6203152159055 25.6179770366305 25.8134175295891 26.5510839551496 27.3055599001244 27.8208405497844 27.6764455346227 28.3374744565337 28.6065739972166 29.0088048856012 29.2631166898536 28.5244436640314 29.1567552497537 29.0150042717262 28.5493219337696 28.1789246608862 29.2575673028209 28.4268272639126 27.8668767565714 27.1284011614424 27.3504095675844 28.0928242018601 27.1426818930984 27.6750506275226 28.2915842475331 27.7384408127436 29.0885396090347 28.0785372296514 28.7067002825716 28.9857881513947 29.3653525656317 29.4273014416038 29.6570496821393 29.7649576775171 30.5939456831068 30.6342820773219 30.297859488572 32.4923084672372 34.2201715438656 34.1753947842357 36.3106472708381 35.9293234067189 36.3199192848802 36.826971616336 38.5457079710556 39.686281966714 39.726910216164 39.3173293939187 40.6233808822966 40.4602536944827 41.3446491381482 41.2185820057212 43.1659358084698 42.8905398255999 43.8809796156724 44.4856949672674 44.4230259107911 44.7783834798976 44.8559885255676 46.3143220860817 46.7469797701654 47.3883315354331 46.9172798575879 46.1362771339473 45.8062690747696 45.5005768588421 46.2687427522815 46.0354773911787 45.4052305394354 45.0644231987598 44.8712051357676 44.7285649063489 44.3284922201794 44.0375999869446 43.2326511444551 42.8317145928783 42.8894334718951 42.5730356386408 42.4641658078007 42.7107497829449 42.7700053839953 42.9602307839821 43.1050625197959 43.4810239249786 43.2871084822096 43.2350722113607 42.6591992730096 42.2128950590052 41.7204646417387 41.1544467211714 40.5761507026008 39.989092940046 39.2332514786436 38.4678854133637 37.8215696213388 36.7522172578166 36.20512354189 35.4089872163529 34.5175757567011 33.736067154384 32.9336002454514 32.4203051858008 31.7962443825937 31.2716457003422 30.8652235382621 30.5907669846782 29.9880098638897 29.5821348486901 29.0570607328866 28.9853448206941 28.9897891491996 28.9314365981762 28.503736078096 28.2408378131975 28.2743441253467 28.260827884419 28.3653428571768 28.644953266064 29.2092010712716 29.6077237030315 29.3775323277541 29.333466537269 29.1339367991771 29.014487307918 29.0580578264245 29.2086080038356 29.1074531764181 29.3443978795681 29.6464557091186 29.9893347500672 30.5999036040225 31.2226388167405 32.2896185295578 33.2491279279575 34.6296205761502 36.886363349198 38.972606457538 48.0220843114933 58.8638448391599 60.4818362039657 57.9168424216381 54.289922836618 51.6899914849657 50.4816213050901 49.5582131363345 48.9418203274393 49.3303501166192 50.5459030416201 50.3001644106138 53.0992748284826 54.0197657578929 51.2736615257389 50.9310910629572 48.8122118509729 51.235627091674 50.3038437111428 54.8177013587645 55.1127158909308 61.791316329521 60.6966949866656 53.4520657472264 50.1554649191001 49.6045333927899 50.5016042850908 56.1459641291886 68.8500587702945 80.4331085123392 68.2913555064676 54.7933383896226 51.9297444935774 51.3087604142477 53.6420109143439 50.0990067411341 46.8975578991336 43.6662735291748 43.116032928959 40.8931609621458 39.3436042624332 39.1530191028414 39.712139280725 41.1104244806534 44.3524418212776 46.7433531034126 47.6080661563606 42.094344033747 39.8956610431331 38.5706881697679 39.3256838867526 39.7755390319292 42.7405697143201 44.4230861774255 43.761138252583 42.0016073498095 40.7188289762093 38.9458054321891 36.7226147402529 34.2740161531824 33.4782991461823 33.3416800371262 33.4736925946634 32.6437471611882 30.1700454100816 29.4459646640328 29.9144844508338 30.303280896226 30.6095918289568 30.262237311808 30.3957462689075 29.8102113949567 29.7813731822769 29.9090455618376 30.4409411145191 30.5262989701863 30.9870960555277 31.9472974992305 32.9651227503799 33.0502987534127 32.2422641855379 32.2197131126522 31.6400553941936 31.3463223706705 30.678036771293 30.4131992045223 30.5054839141272 30.8776562953293 31.9516763667345 35.2858604411551 48.1442495287929 49.4896399093589 55.3422181561076 66.8495090864702 61.3732684653057 61.6978097603245 68.7276183947057 58.2517150682729 62.3322161855973 62.4562030024826 71.7686548585457 114.83441145741 116.425520771107 115.16423973298 132.363649798953 125.395466771734 86.546389698462 45.4453304050974 40.51447628926 41.5994052106977 42.0544175464045 41.0620034793222 -9999 -9999 -9999 -9999 -9999 41.988445618208 -9999 -9999 -9999 -9999 41.2692344701436 -9999 -9999 40.3725722183239 38.5610773636057 39.4722271839565 41.4492215565509 52.4423068576751 97.2593677310189 109.090687589707 122.438786264733 105.056621373268 76.1554256912362 92.6196886318263 88.6288453231904 98.1284493603373 110.11962559707 124.195375096627 123.864553815796 120.10807975875 121.438240098372 120.780002455693 119.960271941101 121.161852508701 121.593972022291 122.856579974425 123.829183890377 124.855602128415 126.841826097678 130.199548399076 141.512209970049 153.895900584007 158.129273453547 161.309888438512 164.4860126135 166.19023238472 170.33261459151 173.210367148373 176.877898144214 180.336053037867 182.803049333561 184.168205304965 188.921303693856 193.407412088932 194.264663848134 190.9206273793 184.763651503247 182.669888031748 202.479702967043 205.628012261765 206.261380886158 203.14939713126 183.639199236415 148.266416597254 125.459809838812 144.764281767575 114.868958360647 98.4900665022392 -9999 -9999 -9999 -9999 -9999 -9999 -9999 -9999 -9999 -9999 -9999 -9999 -9999 -9999 -9999 -9999 -9999 -9999 -9999 -9999 -9999 -9999 -9999 -9999 -9999 -9999 -9999 -9999 -9999 -9999 -9999 -9999 -9999 -9999 -9999 -9999 -9999 -9999 -9999 -9999 -9999 -9999 -9999 -9999 -9999 -9999 -9999 -9999 -9999 -9999 -9999 -9999 -9999 -9999 -9999 -9999 -9999 -9999 -9999 -9999 -9999 -9999 -9999 -9999 -9999 -9999 -9999 -9999 -9999 -9999 -9999 -9999
-9999 -9999 -9999 -9999 -9999 -9999 293.085233682994 290.020688223292 -9999 -9999 280.943497635195 282.623719592794 219.665691507573 210.975806220838 216.211422749685 -9999 -9999 -9999 -9999 -9999 -9999 -9999 -9999 -9999 -9999 -9999 -9999 -9999 -9999 -9999 -9999 -9999 -9999 -9999 -9999 -9999 -9999 -9999 -9999 -9999 -9999 -9999 -9999 -9999 -9999 -9999 -9999 -9999 -9999 -9999 104.745393134673 99.7487777773176 90.065910968945 78.1022378924892 69.09891302108 63.842424110987 60.7531453889705 58.095048392477 55.2605533698851 51.396561406991 47.1831205605908 42.7680674216386 39.6790093256539 37.8078173780057 36.591581873296 35.3150627452525 35.1882543296498 34.8912145904678 34.0610378670783 33.8245613262208 33.3244846370187 32.5360596196932 33.2631407585749 33.3655306038761 33.8689547061642 32.9051836095895 31.3067391878983 30.6876361334788 30.8059313408101 29.2720957878667 28.0291843275811 25.7844832517827 24.742650262699 25.1799846133046 28.3895076723294 28.2288283932093 28.1889317200404 27.0340746821472 27.8473153432477 29.9543596769264 34.1174849446616 33.6570309656641 33.735576753815 33.7285333559624 32.2242172185258 31.6408583238033 31.1703661812939 31.8178809593415 32.2272332688943 32.8478753369604 32.1608685075241 31.792674865826 32.2684801339634 32.2218161806803 32.2164059110421 32.7979688995064 33.5861099282745 34.3965265141148 35.5145389050822 35.8203901071779 35.8150139144329 36.4033243507514 36.9341880151028 36.8818703856405 38.1077711919654 39.7646752881797 40.0014880809795 40.0187151546704 40.2001231597774 40.184495521217 41.4903899835681 42.8321182489327 44.485395494608 46.3811556679466 48.0764534727984 50.3429818479819 51.4396376130727 48.8367608940428 46.0959782844338 43.9995817857988 45.349372425827 43.3891819218019 43.0996796668004 44.5696695495591 40.6422547220258 44.6333685561549 46.7108033693518 36.8779127854443 33.3164526367291 31.4317705171826 29.7274630971247 26.9370207431828 26.0168903886425 25.1693758504106 25.2742727874871 25.307618781356 25.2992568543926 25.6356119453276 25.8268549916748 25.8163508744917 26.3664886857552 27.1314477340234 27.6659901853231 28.1025380439799 28.0926377688301 28.97715163201 28.6734394971466 28.6569786559415 29.3717701231298 28.8012201221848 27.6857378673797 28.2556331047647 28.5085337440962 27.8264377064577 27.7740963504042 27.1808285251631 27.9648625538791 28.1451089898097 27.7629383294503 27.6052853026428 29.1530283381295 28.3586242972728 29.047330885154 28.0945067799901 28.6268896995184 29.402126322175 29.2273356007428 29.2138714516252 30.0037561229222 30.2160624892806 30.4880517933551 30.604975335114 30.0936409957435 30.6982610955054 32.9413486860932 33.7638564270866 34.812976357951 36.052765188105 37.5490451591283 39.7384343725455 41.9035583070308 41.6183853322173 40.8804627843782 39.6765803358802 39.8315984343127 40.7920980017737 41.2365505703631 41.9902607879645 42.9765554096805 42.90423612975 43.4675142855316 44.0665738792217 44.1898533853911 45.3879879631362 46.8157054095516 48.0153478106965 49.2902204209173 48.8137917061679 47.835966828834 47.3510834978766 47.7301149425209 47.6678856316383 47.3089587754678 47.288129289979 46.5586044785092 46.2628611664706 46.1421725034666 45.4552688131277 44.8617352744208 44.4415422224729 43.6585617990628 43.3307518384294 42.90130719735 42.7232012452226 42.8677174499065 42.8985720210064 42.7860881484578 43.0761298560209 43.2287667748595 43.5396448769862 43.6533932520328 43.7746560630527 43.309669648249 42.6197642560534 41.9885760233901 41.0465282610593 40.4568638068454 40.0411924744808 39.2074786447093 38.7481071507016 37.8625621410756 37.1854294640496 36.0614625453711 35.2930726910056 34.49999667075 33.504845786768 32.6173801143113 31.8455504553345 31.431016479025 30.8761187503287 30.1277388223931 29.6197725409577 29.3229228779703 29.1146232726541 28.6761860986636 28.4521575648968 28.1697531697022 27.7627994880199 27.815754603607 27.7350149644596 27.6929244587596 27.6687020947045 27.9759559947013 28.2203350954713 28.4841185533362 28.6367384881716 28.5574131407511 28.4563150052186 28.2918024630575 28.2756572719737 28.2285250647319 28.2738996546899 28.2925980882248 28.5678537241428 29.0366189443652 29.5036414767546 29.9644883008599 31.0537197895029 31.9649050412113 33.5828262047709 34.7657395181503 39.0620276581733 39.9626336107623 51.8923463513066 57.7751272509807 57.5340597231297 56.3441903678239 55.1439391307965 54.1079429490798 52.4971193867939 50.5712634619471 50.4616811622866 50.2737606303086 50.6418581144781 51.2968974223655 53.1823320780269 54.906573007813 55.4185479526035 53.2839383100608 49.5470968737475 54.6573619456169 51.3015419860616 50.9725051523537 53.7661933980603 59.6423483168337 56.2457226842684 50.7703285416798 51.7865193945122 53.1930365334529 51.243748198377 53.624928517109 55.2529642985685 54.6522283070007 54.4119699632975 48.8389107973002 49.0855104484051 51.5478568584909 51.1657963265703 51.2952181473644 48.279985541037 46.3377391796823 45.582855189334 41.9904050396602 40.1832330009518 39.7929092030426 41.2620901773716 41.8422653894574 44.5722971485218 47.3549542508421 46.7708561237513 43.576597192307 40.6738925306764 39.2946968095668 39.4680517757347 39.9537153705391 47.4547400689247 42.5924010395268 41.1515985768663 40.1268097611568 39.297524572403 38.7938436190952 36.7973663304703 35.7606610916979 34.8838351038179 34.2425069931586 34.1331519901235 32.42376279456 30.657693593754 30.3672260737776 30.484061951459 31.0552322334572 31.0101428528599 29.9737554071769 29.4765703021636 29.7188222165074 29.5389086826259 29.9223903100383 30.494127864927 30.6922039333519 31.3431108525325 32.1585759978206 33.2349033287056 34.4940094185731 34.0364139419091 33.3837387546331 32.558810141213 31.9692346642672 31.6669094163268 30.95848190263 31.3283171039436 32.3779337792772 34.3404347715355 37.1845606167288 42.45007446545 50.5069110855824 55.3697206495257 59.5610590956837 68.1488940685255 79.9046553898273 78.7575662533172 73.3567101884407 79.2352112504141 83.5427019079001 91.7541455483688 109.459659024423 111.137760419257 115.29924673736 122.667055773934 127.562803941675 130.491251662771 87.7027494175391 49.1240309924661 46.1213167669185 40.4933277154008 40.7410346835419 38.1980246559273 37.9560974069267 -9999 -9999 -9999 -9999 -9999 -9999 -9999 -9999 41.5629367344907 42.8700901507686 -9999 -9999 -9999 39.6809531702999 41.5156499970551 47.023701876624 62.5248535270285 102.946831982203 128.310404225699 125.627789842189 120.097109003215 97.4895664181103 89.3945532058881 106.079879770645 114.005762960129 117.86992962133 124.326806345605 127.528989424441 128.544401418539 124.777238439583 124.320572230291 124.177103608684 126.037149543256 126.682081789297 128.002528459429 130.595460046775 132.125447351546 138.269591716721 154.64733803194 157.696989932383 161.582978983505 164.267831615603 167.596596233483 171.327959640429 174.427470377118 178.562231933528 182.022057093899 184.733592980674 187.528483265497 191.084413164111 194.870931971354 197.721121488212 200.864772682501 203.236128873367 193.521823923798 195.642109312376 171.78131175063 150.779049761818 131.516175126504 110.046915472953 97.9207083794649 96.6447429554697 95.363634632345 -9999 -9999 -9999 -9999 -9999 -9999 -9999 -9999 -9999 -9999 -9999 -9999 -9999 -9999 -9999 -9999 -9999 -9999 -9999 -9999 -9999 -9999 -9999 -9999 -9999 -9999 -9999 -9999 -9999 -9999 -9999 -9999 -9999 -9999 -9999 -9999 -9999 -9999 -9999 -9999 -9999 -9999 -9999 -9999 -9999 -9999 -9999 -9999 -9999 -9999 -9999 -9999 -9999 -9999 -9999 -9999 -9999 -9999 -9999 -9999 -9999 -9999 -9999 -9999 -9999 -9999 -9999 -9999 -9999 -9999 -9999 -9999 -9999 -9999 -9999
-9999 -9999 -9999 -9999 288.999841739374 206.074693116237 221.304509405209 220.426919639772 -9999 -9999 241.73420619069 251.084934326737 213.850437347081 -9999 -9999 -9999 -9999 -9999 -9999 -9999 -9999 -9999 -9999 -9999 -9999 -9999 -9999 -9999 -9999 -9999 -9999 -9999 -9999 -9999 -9999 -9999 -9999 -9999 -9999 -9999 -9999 -9999 -9999 -9999 -9999 -9999 -9999 -9999 -9999 122.237221733347 103.466110921408 95.1961029397602 79.5380836410965 70.2694654433026 62.30882962523 57.1324443935145 55.4705636712603 55.1021953257065 53.6349682552391 50.2843542723225 47.1784324367732 43.9713588103708 41.2972941169355 39.5142013404743 38.1146710108408 36.8490229615759 36.3606474362755 35.9100911922976 35.4679592735388 35.1458900784564 35.0804039285981 34.8785761801944 34.9907238865963 35.8960312129519 36.6674325488487 36.5264419300011 35.7314647182515 34.5008609202225 32.7275907649181 29.8250179243908 27.1827852319819 24.7608135698293 23.5365972007684 24.8245716872398 27.195095990416 28.5823302817321 26.8143547603839 27.5512014508771 28.9674065833793 34.4151441314664 36.8133990141315 34.274235886683 34.6126777362746 33.879679550084 32.6178083821529 32.4876277705056 32.3267652739285 33.0351089565071 33.0811171558126 33.2939719287177 32.4214260412364 32.2632738309508 32.7809056259217 32.5734150511125 32.6711983542253 33.2055514954603 33.7707167517722 34.6531324559183 35.6868779372881 36.2873517994108 36.3470742617695 36.8251050853639 37.04447343264 37.4771000913113 38.3102492790666 38.8893782408783 38.9097031275804 39.4247184614091 39.5195298733679 40.1349923143273 41.0849361749629 42.5442124841879 43.6108117405735 45.3655277622069 46.7280985158733 47.7848253710428 47.3942927738231 45.5321592564931 43.2946524412957 42.2153806179834 43.6816242769789 43.2924043230984 54.0409730181641 60.7372774995565 52.2488378619364 43.3313270311216 36.4329801614735 33.612131784296 31.9456105100593 30.1374145971458 28.5713313403245 27.2658338353636 26.4139714458519 26.2280622388798 25.7797840922054 25.7984009494426 25.9476673686107 26.1260961487032 26.4240786342299 26.6434051127168 26.9877479504261 26.768716929121 26.9316331651373 26.9212834671452 27.7124739731734 28.9058384447966 28.5667516790248 27.840958164853 28.3504709664106 28.1307330931395 28.2535611760597 28.02860002611 28.9856455230773 27.7909960998113 27.4422696475211 27.4200106222213 28.0894831317559 29.5791751612103 28.6389484080771 27.809630495629 29.5333442287074 29.6887538388923 29.034850657172 28.5040830356375 29.3034790533175 29.6928503037626 29.6788277613876 29.9321508645634 30.4638459844646 30.5151507781373 29.9516530072553 30.3542398921362 31.2759587359906 30.4997236618577 31.5220736316837 34.4865015978256 35.5595098261627 38.2784627589158 41.0883287172813 46.63657320535 47.5912005763014 42.2521183695178 40.4349542986358 39.7901020811432 40.4152618504706 40.6920627008768 41.3567874508306 41.4585479702773 42.3017861333525 42.4746220763724 43.2907169488244 44.3835682720685 45.3184171138283 46.0126607258029 47.7337925605517 50.1001053197699 51.2077428778694 49.4070686517766 49.2019809559409 48.6267273241739 48.7309812731845 48.7319654672548 48.2793801630089 48.2342037809828 47.7437018353108 47.1065785462024 46.9942239198065 46.1806486268613 45.3497375567467 44.6649100718915 43.8065589324725 43.3678954004979 43.0457606621579 42.8425995282801 42.7234823369935 42.8912219601628 42.7763834546687 43.2398793585537 43.4808173775484 43.7559656827157 43.8329166316525 43.995754587377 43.4888780606098 42.8906139735098 42.3925764564404 41.8288887012562 40.6064167431582 39.9602796629118 39.3701170017419 38.5581566809914 37.892030776063 37.0478208069165 36.4849396836166 35.4110836400571 34.3489439104321 33.3566285120775 32.4228432687238 31.5869042314219 30.9340507029296 30.3744971948172 29.8647944130037 29.3677966454417 28.8239520686668 28.3919449161049 27.7489741152749 27.5552848023839 27.2729453057149 27.2287967290764 27.1957818393586 27.1098519220824 27.2822012132113 27.5378638959792 27.4605596733338 27.5727857102898 27.9810660372919 27.950364325582 27.6601874636296 27.6200076418579 27.5947560315119 27.4983574896296 27.4774226995556 27.6794769649462 27.749033472603 28.1997153740078 28.6550025967748 29.0783536245956 29.661524218484 30.7219052422746 31.6867272802599 33.647438466124 36.2014188440707 40.6785029063016 44.3447997955066 53.1810094354504 60.3383643464972 59.8671302750695 57.8359461453002 56.4585500073173 54.7374410782312 53.3767557685413 53.2349801333594 52.7586424848127 52.4675260681041 53.0884844740668 52.83239356405 52.9049088123539 53.9483303696241 55.1015584004043 53.1714141579688 52.2892606059128 55.1284820509991 53.1703121116797 52.7965687278401 56.9656936102355 59.0479373424949 53.7060799444734 51.5623845509182 53.9787515430948 53.8566373962692 53.0687238909147 54.1852460775121 52.5212175331418 49.5246563388306 46.0499555491984 45.8161807146462 47.5772484699472 50.5182526966169 51.7314427478319 49.5230961405878 48.2817168292008 47.8238994329168 47.3374652672133 43.4530416268078 41.7657127345848 40.7377206656119 42.8093800243903 44.1582494637579 44.7542193532315 45.8928836057767 46.2891486102102 44.7431650800933 41.8514413297453 41.2111982191828 39.8552431036908 39.6719042409749 39.6082951725596 39.4393557015953 39.2020062693784 38.9729264766309 38.3381063049297 37.6020733241255 36.3141395791207 35.1166429348344 34.9928950992618 34.1737146283017 33.2670343172303 32.2139063979308 31.4776568689634 31.0596244719741 30.9980164069398 30.9920334329719 30.4013041208212 29.3789172682245 29.3384984928664 30.0506302359652 30.0737078537888 30.1479646182887 30.3799720559595 30.8846818818152 31.719772910407 32.6596839334554 33.82032240681 35.3081282631615 35.7791216603262 34.5339706972498 33.6508504532258 32.437460124562 32.2878394794203 32.0112668352964 32.2552714599614 34.1018945980603 36.4274229631128 40.3014554747405 47.4806910046295 61.8175646079867 74.1856093568846 61.0737676619606 69.6278074820786 72.1764280890292 70.2898471900636 69.6777373076473 75.0665813584226 85.9966400313413 97.7787300199763 104.150715046623 102.204287180562 109.014902031775 115.71759988971 120.732080054275 125.527753038023 129.035972421111 89.6110113580542 46.4046996370467 41.9227234368414 37.5984578027507 36.7006560247126 36.2239514228738 36.4977060128157 -9999 -9999 -9999 -9999 -9999 -9999 -9999 -9999 -9999 -9999 -9999 -9999 39.6304043532681 41.1637232361539 43.2372070651439 69.4433783229585 82.5605294151895 119.12460995007 118.678727943357 122.047091067678 92.4468456799104 95.4347212941951 108.488018196701 116.952821712753 123.428843092973 124.917476299453 127.126578564271 129.829358779094 133.689327576099 132.883682419918 131.517043347735 134.091520602277 136.340221936446 134.164064346356 136.583503800497 140.693339961306 147.765425127346 158.325979720479 161.047247956066 165.417267868355 168.583812615355 171.665626695259 173.706718073789 173.659565598611 175.744317032598 178.739708518416 174.792193811375 170.416360721169 197.294027148629 199.427614346522 193.088596300669 154.454744729214 124.244578315938 117.669900403364 115.514804013061 103.15545805599 97.062975885062 94.2148330595508 -9999 -9999 -9999 -9999 -9999 -9999 -9999 -9999 -9999 -9999 -9999 -9999 -9999 -9999 -9999 -9999 -9999 -9999 -9999 -9999 -9999 -9999 -9999 -9999 -9999 -9999 -9999 -9999 -9999 -9999 -9999 -9999 -9999 -9999 -9999 -9999 -9999 -9999 -9999 -9999 -9999 -9999 -9999 -9999 -9999 -9999 -9999 -9999 -9999 -9999 -9999 -9999 -9999 -9999 -9999 -9999 -9999 -9999 -9999 -9999 -9999 -9999 -9999 -9999 -9999 -9999 -9999 -9999 -9999 -9999 -9999 -9999 -9999 -9999 -9999 -9999 -9999 -9999 -9999
-9999 -9999 -9999 -9999 287.549170637668 -9999 239.417247949328 -9999 -9999 -9999 -9999 -9999 -9999 -9999 -9999 -9999 -9999 -9999 -9999 -9999 -9999 -9999 -9999 -9999 -9999 -9999 -9999 -9999 -9999 -9999 -9999 -9999 -9999 -9999 -9999 -9999 -9999 -9999 -9999 -9999 -9999 -9999 -9999 -9999 -9999 -9999 -9999 186.038256180544 163.632896252089 127.099449223872 101.327971990761 87.8080799278626 73.4974858334457 64.9877248471739 56.89220755847 48.8238135442323 49.2574320699322 52.1667444056519 51.38807845898 49.0947033706934 47.0849452094486 45.001461349503 42.8023826133087 41.0036161984015 40.020800278522 38.8669161942687 37.9655877203005 37.1399900911086 37.0072206755684 36.7557175576696 36.3366083283071 36.7289449511483 37.6383119228049 38.2503730950711 38.8882928242236 38.890544961927 38.9474321854691 37.4573774098599 33.7205709278628 29.6343839907935 25.9344864266502 23.2635005040351 22.7137873180451 24.8259516381525 26.8795689064706 28.6587752764661 26.8831905833394 28.0739077798143 34.053488764316 38.1583707777034 40.2517604615095 38.8417279831511 37.8576433182993 36.155218564787 35.1126911478817 34.3776150658635 35.5031990486402 35.0446945731903 34.9723963292718 33.8086545407623 32.7812740630552 33.7433664929353 33.1756747673046 33.3173149555199 33.0303370806741 34.2580056905704 34.9817093759002 35.600353578733 36.5842613957568 37.4108467301749 37.5722986032481 37.4963444133714 37.6820810086865 38.0876048037747 38.7293648158929 38.2284179570842 38.8057832763524 38.6445755157514 39.181743839724 40.2943187571306 40.9610285175762 41.7966816688445 42.7674224758672 43.5082515885072 44.3912406166978 44.4126774998656 43.4713677789465 41.6164881362197 39.5213305668943 40.2189521363233 50.4617038568852 57.2811822331219 60.0532339977835 60.9099139652249 54.8022906486863 41.2335579943282 36.4984877924898 34.2100677743966 32.1859454799363 30.808272903576 29.2564550382598 28.2748973373018 27.3996282928663 26.8279382439955 26.8106241722207 26.8315376652963 27.0359664339005 27.6535441624714 28.0754993042661 28.1526329843449 27.6782430697073 27.2715115835234 27.0122966115462 27.3408233153014 27.2204463454566 27.6337430073597 27.7192180181586 27.632454825542 27.4157682529301 27.4577570498195 27.3891337809396 28.1390764334477 28.5317548741413 28.3644652149776 27.3680404216276 27.911506909009 27.6497334817218 29.814437668395 28.943142438399 28.198472556715 29.7080360408739 30.5995007920558 29.4796226939127 29.2997096064358 29.8034117337117 30.211007302774 30.0678715775606 30.8069177848405 30.732356513422 30.6464330982483 30.2703307979405 30.2053605682039 30.9291418979023 31.1340344523562 31.3188688139332 33.0063142846065 34.4596611067053 37.0085118089236 38.8468904965896 43.1418959824647 42.510699268886 40.2952611577236 39.9108951031691 39.982257636084 40.8013469133646 40.7354251512415 40.9383547352575 41.9264299492215 42.5283168175811 43.7115296377027 44.0280865920379 44.2617638681233 44.870813671254 46.8446290929985 48.1484965785831 49.7299086153691 49.4658133933181 49.2510199490332 49.379368010782 49.2091340127126 49.2784023952309 48.843293692454 49.1939537906746 49.3213310039109 49.7325816364334 49.0429877027571 47.9960273739278 47.2345101529982 46.0883941702508 44.9977240692399 44.138105058128 43.3511657487447 43.0019966661086 42.7855564276197 42.6731454801317 42.6689378093114 43.1774798331929 43.7914024060449 43.7363734706992 43.8865832882868 44.198005542512 44.0218681904227 43.2750276838787 42.4098177875698 41.9378485063434 41.2681665707455 40.5507582560655 39.9604100833386 39.2880898714973 38.7329410587142 37.8517325141444 36.8038634407749 36.2233989279185 35.000473026959 34.0347816368325 33.089584554478 31.9400771400683 30.9709287599089 30.2946410784826 29.4228841961228 28.9505503316084 28.3758527124719 27.8804998358407 27.4493668467918 27.168078538178 26.9169387376306 27.0125727071478 26.9992669036022 26.8638218934164 26.891673248496 27.0952170878841 27.0854393902599 27.0071924739448 27.0521423437965 27.5149512962368 27.4916505624441 27.1386265966605 27.1996338745394 27.004628545313 26.9732340319453 27.122713536652 27.1006009615969 27.1943351244469 27.5433923091456 27.8816382655483 28.6108458434377 29.7942357188163 30.786362574567 32.141626981738 35.4135761170366 39.8119903454186 39.9966990196487 47.1542593668648 55.2767067494093 59.3172636468631 61.1060223216473 60.74241384137 58.0892093557443 56.013503292257 54.4952404929698 53.3550893803094 53.5532640200484 53.3549673385291 52.8998939142198 52.7980347618477 52.7594771186457 52.7088771394176 53.1094168236273 54.2459763042589 54.4797382577622 54.7294148785616 56.9222835748834 55.1481633371157 60.0376657831754 55.5799638009924 51.6793551106874 52.9476450556498 55.942676647869 59.2352400158758 55.4247179656377 50.3693060583601 51.6078524424722 49.9713117812828 48.0208625148901 44.6634121674573 46.3709155090572 48.6069248508942 47.7268399320546 50.1330807159699 47.2587932998241 46.072344417756 44.5184217189342 42.6065776517735 41.6079473130003 41.8485173463912 45.0469313325976 49.0190295056133 47.1224212016922 44.6696024195849 46.2905383193963 45.9750653921373 43.1422753085761 40.9186713251121 41.1475045414958 40.3813253720803 40.2521315361638 40.2907463713173 39.3463852593687 38.1894733788458 37.2647730577029 36.7506599177508 35.9468295755108 35.0081494180814 34.2167894557138 33.7297915560952 32.913033631195 31.9163967494332 31.7197551642062 31.371217513425 31.1499199853891 30.6989777296489 29.6858006054427 28.7180822914459 29.3178078401074 30.5863634752867 31.8121332402168 31.080275784456 31.2488763635072 32.048630577551 32.1075205196502 32.9977400747141 34.1182233053157 34.656552830108 36.0451772334232 35.7345387934551 34.3745590887749 33.3813623187303 33.1126806667995 33.3474359052209 34.5789125679963 36.0774578789872 39.0314047668559 43.683449270636 50.3980432245096 62.144486137464 77.8952860478966 69.1918239220802 65.8901040466495 70.6296863424593 71.7659708050459 70.3218966127252 75.5029147930064 83.2382304105332 90.2628118302836 99.3350764926662 102.07694840258 105.509691935738 108.230513133501 116.424624026108 118.540858867269 126.451482072622 110.386694769618 43.4019739271198 32.183583419631 32.808075829009 38.9520050093977 34.7043432733783 34.2286803447895 34.4896662552825 -9999 -9999 -9999 -9999 -9999 -9999 -9999 -9999 -9999 -9999 -9999 39.4555253122009 39.6392007735848 40.0896104431224 45.1788099276674 112.901664281763 122.905930877387 125.05836817865 113.914518736733 105.922045901323 100.69054845786 99.8762954108122 112.216204127628 121.149198060837 125.034880034706 124.373562492291 126.151261838782 134.235325756119 136.735303402902 140.435669163743 144.157907481982 146.148953805915 141.949967959774 143.56315962312 148.40189932631 157.86934576379 161.98736929456 164.20860236195 168.325282706137 171.290355536248 173.871835628275 177.175272860447 182.293408873796 175.843177201673 178.627488394851 174.857348748383 162.387333150538 200.208034504748 153.633401402621 109.943611713576 96.5066418154985 93.5088724190257 93.1962883515169 90.8730596598025 93.8831685403742 -9999 -9999 -9999 -9999 -9999 -9999 -9999 -9999 -9999 -9999 -9999 -9999 -9999 -9999 -9999 -9999 -9999 -9999 -9999 -9999 -9999 -9999 -9999 -9999 -9999 -9999 -9999 -9999 -9999 -9999 -9999 -9999 -9999 -9999 -9999 -9999 -9999 -9999 -9999 -9999 -9999 -9999 -9999 -9999 -9999 -9999 -9999 -9999 -9999 -9999 -9999 -9999 -9999 -9999 -9999 -9999 -9999 -9999 -9999 -9999 -9999 -9999 -9999 -9999 -9999 -9999 -9999 -9999 -9999 -9999 -9999 -9999 -9999 -9999 -9999 -9999 -9999 -9999 -9999 -9999 -9999
-9999 -9999 -9999 -9999 -9999 -9999 -9999 -9999 -9999 -9999 -9999 -9999 -9999 -9999 -9999 -9999 -9999 -9999 -9999 -9999 -9999 -9999 -9999 -9999 -9999 -9999 -9999 -9999 -9999 -9999 -9999 -9999 -9999 -9999 -9999 -9999 -9999 -9999 -9999 -9999 -9999 -9999 -9999 -9999 -9999 -9999 -9999 -9999 159.436975608954 109.931077202144 95.9484466220736 80.4221211753147 70.375563418402 61.6159487408053 53.2872030215845 45.9580269796199 46.5481506789063 48.8156408108673 49.3071199798906 48.5492542547173 47.6384187974206 46.3681966008346 43.909968312062 42.5316964101107 41.8397972463941 40.8815797213243 39.8649621988077 39.1355509359986 38.3186427899026 37.8214417437455 37.9353097821838 38.4615446425091 39.1260220490476 40.4027772270947 40.9364130370738 40.4054985731031 39.975462921514 39.4597322816853 36.2387732284027 31.148542932274 27.0285042218971 23.2124043313581 21.8441231570323 25.1735439455467 27.3253813038602 27.3939800390478 27.4483837838584 28.8000505086095 32.0359165704506 38.5019416141166 41.0461848140054 42.2019026382444 41.7323922032364 36.4273398323136 36.0178097936682 38.0539553228333 37.2136729020381 35.9824735471443 35.2810431158605 34.395066309752 33.3371233066062 33.4933442992949 33.1002046762854 33.6132084053633 34.5003597347761 34.9831428543347 36.1439040078706 36.8569248754063 38.2074092895207 38.989177681947 38.4796372850258 37.9805948844566 38.1183145927121 38.103383211581 37.8699739888681 38.0902376303759 38.4650605652663 38.7280410623908 39.1700952252561 40.0334572828667 40.3751696747423 41.1293180682656 41.4663530188872 42.0355773245289 42.1459127132806 41.8691320935341 40.8803124238915 38.9134845314259 35.7316180231255 38.2532904433497 46.159696599265 54.4143118079725 58.9169781166859 55.3680211393761 41.0236032613301 38.074481993931 35.6666550515864 33.6938704259107 32.0329216508203 30.9595037663929 29.8496457553841 29.2675875916328 28.7399517441353 28.9745842110007 28.7611703373495 29.3238273925084 28.716561837399 29.1724252625091 29.7073794306605 29.7169782912007 28.3746506881299 27.3465222872726 27.06573566476 27.3766599317366 27.0935790443729 27.86754505732 28.2622256455027 28.0903283008583 28.0130817752516 26.7989484845215 26.9954436481238 28.1134752476401 28.0414277658912 28.2544121189371 27.0684856506784 27.8569256808881 27.9673094519365 29.093320188214 29.3549003898207 28.5864635131076 31.2376859961579 30.5044160573008 30.1990185151331 30.0560016702931 31.0126319370503 30.7581499721533 31.1489843244683 30.9536685965081 30.9209800278301 30.9349984688679 30.9283542527432 30.813906579516 30.5663638130266 30.8277427809892 30.971977669639 33.5851442403311 36.4348597842968 41.6355123666282 46.881898771896 43.4709241647848 40.6604782128153 39.2898564167167 40.0062983873259 41.0691337359544 41.8317473897655 42.4448472131163 43.6264010376924 44.4222717845282 44.3218414370315 43.7369743081051 44.065238449095 44.9143522476616 45.6542641560152 47.916546609397 48.1326099207029 47.7935949066065 48.107401721554 48.4190995308608 49.1730560242531 49.9327243664321 50.2865778253414 50.1042515248744 51.0007710422953 52.4782363283883 53.8040369144184 51.9821842951524 49.8606554852537 48.2619414788268 46.6453487872331 45.2618047971126 44.1150548246019 43.6075508608295 42.9357239983851 42.8559035035757 42.7322692875305 43.0903409670746 43.2569771844425 43.335142120215 43.6890080370564 44.1731097592671 44.4420033787553 44.2105064206903 43.1698607596837 42.178173739287 41.4575883013333 40.9815934387716 40.2742264895064 39.8883088793104 39.1080493153366 38.1840742238956 37.5269066169599 36.4899751890938 35.5677673304851 34.4696466895455 33.3063450851729 31.9798011947427 30.8185749380448 29.9975643368344 29.1987521824471 28.7509386043747 28.0427432266461 27.6458766548345 27.1373390122294 27.1595872627393 26.8732595104466 26.6954722418709 26.8509290925305 26.6538398991965 26.6549801944574 26.7346589313507 26.6379300481239 26.4366282606678 26.6757819698744 27.1696709122613 27.034854079227 26.8655790286045 26.9041629371394 26.7464884895415 26.7840065382191 26.6333509147319 26.5548995547281 26.5775612565647 26.8134771088301 27.2378428284395 27.6541175842669 28.5036730216744 29.2728408992654 30.5062737684021 32.2711099567894 34.7941570881443 39.5949460128304 45.7895046736658 51.5842763565859 56.2537800964336 59.1605756651939 62.9109395928121 62.2752468855463 58.4355395325763 56.7815038442123 54.6417916152294 54.5042727221005 54.7157220437032 54.7756846327745 53.5887526631015 53.1424351515032 52.666562979433 52.7896483852418 53.2775534295737 55.6571920251981 58.4451173187328 58.654839943708 61.7005055448263 61.9852400728449 60.0269452767649 54.4451614067159 52.320160416818 57.2723283655053 58.4163209011313 53.0704347281447 51.2505676573204 48.2492604757576 50.3150159294015 47.9268191867061 46.5863795014429 44.0404060859102 44.2147343038174 49.3226314994198 46.2442131635172 49.875008160006 50.0809060523057 47.2260356832113 44.2209467882918 42.3361383346083 42.4567785066128 43.2098050520669 46.824392209262 51.0488914983013 48.787915569351 46.2779797547599 46.1909436802876 45.6153300979663 43.2779065660274 41.3402322831391 41.4685093078392 40.5712925877391 41.1556637359494 39.517824779327 38.7181859717331 37.8645136576148 37.229172781939 36.4738659245883 36.0387926527045 35.2442356869899 34.4124218234969 33.49002629469 32.7717749585917 32.3190724345753 32.1177587092249 31.6897531246363 31.2880844797813 30.8035430633591 29.9671877067257 29.5943581720701 30.0664349722422 31.0488189195407 31.5637629369673 31.4693481282858 31.9796883356084 32.0955356059264 32.4297499477104 32.9957807090729 33.7224283702753 34.3123270458057 36.2103589994995 35.993478779972 34.6741849644308 34.2140789620698 34.2018093821283 34.3984560681064 36.8041784874001 38.491817117025 41.0698561737014 46.0606132458522 50.7951991027947 63.7953244761549 72.4871114035925 64.817519332033 70.7063284582537 70.4972685488588 67.2194118379855 72.1440603050451 77.2836869489678 78.3113956977869 85.7566086145741 98.339985393361 98.9216805748554 102.714414958504 104.334006645725 113.001323747374 112.547612106045 120.595299529298 115.677015744067 56.0618430733144 30.312765523104 25.7512457070617 30.4375096736301 34.8264424795968 40.7555775122553 39.8633909091672 37.1104446461441 34.7055743591948 -9999 -9999 -9999 -9999 -9999 -9999 -9999 -9999 -9999 36.375829384322 36.1091531468867 36.5194861026401 39.0906625719768 118.50177175687 128.265485499427 121.949378996404 122.141684644089 108.237886974954 98.3403343678517 88.80417744372 97.7650671621742 115.807994145967 122.861053360888 117.583070595052 117.419249398929 133.954124305257 138.717233013499 141.783721319252 144.540532014133 146.433266912211 149.100562848021 151.437717982692 156.06806466609 162.60779703763 165.319899934658 168.972904618048 171.502762469432 171.666011633882 171.582874238676 170.288056671575 159.640028177222 167.150926495966 182.696638107857 192.272803407224 199.56470838529 190.689087961702 132.542131682905 88.9189362765798 88.1991246319847 -9999 -9999 -9999 -9999 -9999 -9999 -9999 -9999 -9999 -9999 -9999 -9999 -9999 -9999 -9999 -9999 -9999 -9999 -9999 -9999 -9999 -9999 -9999 -9999 -9999 -9999 -9999 -9999 -9999 -9999 -9999 -9999 -9999 -9999 -9999 -9999 -9999 -9999 -9999 -9999 -9999 -9999 -9999 -9999 -9999 -9999 -9999 -9999 -9999 -9999 -9999 -9999 -9999 -9999 -9999 -9999 -9999 -9999 -9999 -9999 -9999 -9999 -9999 -9999 -9999 -9999 -9999 -9999 -9999 -9999 -9999 -9999 -9999 -9999 -9999 -9999 -9999 -9999 -9999 -9999 -9999 -9999 -9999 -9999 -9999
-9999 -9999 -9999 -9999 -9999 -9999 -9999 -9999 -9999 -9999 -9999 -9999 -9999 -9999 -9999 -9999 -9999 -9999 -9999 -9999 -9999 -9999 -9999 -9999 -9999 -9999 -9999 -9999 -9999 -9999 -9999 -9999 -9999 -9999 -9999 -9999 -9999 -9999 -9999 -9999 -9999 -9999 -9999 -9999 -9999 -9999 -9999 -9999 -9999 -9999 87.7317512658302 77.5052840616242 69.2723986493389 61.1150699622435 54.6427264523602 49.3221080555026 46.3569288292598 46.616008052481 47.2001333060969 48.5456037043513 48.5795650715245 46.6052258717956 45.6124636811038 44.9281029303264 43.553559422978 42.7002496789861 42.0393327174579 40.6978045843928 39.8787254018385 39.4953046706733 38.9680753886186 39.1978854525731 39.5944850722054 40.646601012487 40.3903383782931 40.463776735505 39.6999877135821 39.3258882834696 36.6704735315451 31.8047087146754 28.8693634559716 26.4412930819189 26.4293735915857 29.5930527884679 28.9415408990507 27.8694816862394 28.2029215265686 32.463542279753 41.0208110625617 38.111619590518 40.6555673543697 43.0832186063711 42.071086042363 37.7744645356722 39.5754520062043 39.5056661864547 40.4996465695314 37.5611449657606 35.7659682552232 34.2059475673297 34.6131397066356 35.1090667152766 36.1138408068222 36.661491093593 36.376140802734 35.3523294771989 37.0995327091512 38.4371745999346 39.455859521022 39.3815466753 40.0098411638079 38.7318237934733 39.0454986749632 38.0223990098637 38.1518387800134 38.060304248797 37.866553489576 38.2093515206663 38.9576597947242 39.9939797399655 40.7682727414782 40.6017843985822 40.4024787716968 40.6676568453498 40.7785578416262 40.3153392233186 39.1347405295494 36.5800162048434 35.2307464213878 39.880118017401 46.616226841053 52.7361093531361 56.4470502332739 43.9668506490379 38.6803914184471 36.3679616118181 34.4208257556128 33.0122879265608 32.2038964706786 31.5643004774268 31.0154333823913 31.2612839953188 31.0977213394287 31.3540495544315 30.5184909932111 31.0420980292989 30.7386556612042 31.6774170455316 31.4371868910419 29.6987441300224 28.0800701159047 27.0348483421758 26.5790734006132 26.5058074489276 26.8550553312361 28.4574183285165 29.170161112548 29.4436564585187 28.9193771473766 27.380150145062 26.641302378455 27.928939976807 27.2192204952528 27.9848237196563 27.4517494020835 27.5569399599284 27.724621412458 29.3907577347825 29.1660160790492 29.0057893283335 31.0548380150422 31.1999797188756 31.281982265677 30.9383169336522 31.7887344380886 31.7522038734672 31.8104431702026 31.9084736403256 31.9667037438655 31.1894012456861 30.9788444485066 30.9721163123426 30.4395843013599 31.0086284111708 31.4380030657557 33.3599940732007 37.121633478116 41.7453954504646 43.7941740608169 43.2930531251733 39.9357431746829 41.8436990943644 43.7167031812461 44.5575563961075 44.4978171107938 44.372168498986 44.6154370604687 45.9101750381267 46.3551726788299 45.8976211776797 45.4680550073632 45.3871997980277 46.0760290302989 45.7953203882238 46.114220572477 46.5784033666061 47.2878154211176 47.9265448885571 49.290559476576 50.6017784401369 50.907860911932 51.6465852027442 55.9518697948291 57.2106803628676 55.1397839868502 51.5569335356615 51.0998827566647 48.4601194411507 46.8446986810893 45.6392097875773 44.7363466387968 43.7258382679466 43.2357907805896 42.8987087893729 42.8129191407834 42.8704694581135 43.0834154381669 43.4313483848945 43.9911101950857 44.7299496062166 45.0809741236567 44.6213346166092 43.0993332524875 41.7536488757429 41.0502105238505 40.5945486134627 40.1334386605574 39.7246698523734 39.1734494283841 38.5031145892305 37.5627404200876 36.4409151575591 35.3233976531747 34.0924615056854 32.3286143831685 30.9197991018726 30.1088787491254 29.4198775281228 28.8517783134414 28.2224134375655 27.5124430837313 27.1429091695324 26.880698352661 26.6142874177181 26.5094831501845 26.4807206448928 26.3054868257137 26.3085467659538 26.1829588418709 26.2381746211612 26.0703562718533 26.2011169521724 26.5504455949454 26.6897055556517 26.546033201683 26.4209290605344 26.4848867916199 26.3746637734931 26.2658885769487 26.2009465519941 26.268318350812 26.2076125317999 26.3276228662827 26.7949477699485 27.3015845914721 27.998159909572 29.0907459538619 30.6585032596554 34.1772005303962 39.9437584168282 48.6119875440956 56.3948644387711 57.9775023875705 61.1397502070156 63.7895974281949 66.0407300263241 66.3590236045858 61.2668231941134 57.9194332363835 56.2776952170782 54.4970388557653 54.1908190812928 53.5795774076891 53.1216897589822 52.5665942907964 53.6778574036216 53.9823593026922 55.1858740697329 60.0238031683148 66.5362936973969 63.4108103604675 65.121019632068 63.0239596188097 56.880238300078 54.7048265801896 54.8909140231502 56.8621005682162 55.5092306646418 53.3660413077778 50.2333286412147 48.3792834430862 48.302538769946 46.206563349209 44.107483128792 45.827352376003 44.0033840093465 45.6748515502196 45.9162727769673 48.6873452605533 49.8494026739326 49.3528679986033 44.1732564555691 42.8217306689075 44.27317966128 45.369848792777 46.7904729174677 48.8069034950965 48.8658737802604 48.1926867035128 47.1880397208589 45.4444457234121 42.8997785989129 41.1962121260209 40.3746313824835 41.445513918714 41.1372812358268 40.1390380772564 39.1720377253506 37.9082290944689 37.1446189720571 36.5285021435773 36.7658897157141 36.4038623170599 34.970946592882 34.0930661166777 32.9699697855104 32.4873960566067 32.3310429515715 31.9992189864528 31.4948457730147 31.103035681308 30.6193804846732 30.5848929662739 30.9764229983732 32.0231905770068 32.232549899563 31.972886046937 32.0330274723237 32.3630798771902 32.8039201331703 33.2409172729872 34.0003024262123 34.644453119554 35.9725942650209 36.4213134363672 35.4074621492535 35.7976864111876 36.015762655015 35.2821040302866 37.8067133908489 40.5578294586635 43.2229453324742 47.0152679647756 50.4432545204937 59.3566068099714 60.0690514455139 57.3894939843093 62.6128907896912 66.252512255813 64.1615658790395 66.8132779405844 80.4034838349389 93.5207177701974 85.4854005355894 88.1917649730926 89.4184966095123 104.300237584254 108.751789499677 111.651054050999 105.532129691626 110.834851627555 116.736754426405 56.8130418061102 46.2585303367499 20.9101041310841 24.4301089004974 32.5739155969434 54.6992924244695 62.859658003398 52.9114164064899 40.4156562340648 33.6152788272025 -9999 -9999 -9999 -9999 -9999 -9999 -9999 -9999 32.8362470329858 32.632964038696 33.4062986339533 37.4682233392457 67.8719098359815 113.564346451158 127.443641707704 121.374074782481 114.85902645912 94.9378204120654 90.5145501625866 103.727065347463 111.566368542516 120.834869328643 119.863518523745 121.444156168496 135.61244112002 131.387357508465 142.565108306037 149.045399629179 152.134394853602 155.920079608924 158.528824188667 162.265963249531 165.109403284325 167.18134590335 161.317295380518 156.577530156536 144.24351646199 169.252109429532 177.204912714783 175.214193506175 164.369441041303 148.943312990533 193.154028380011 178.329083923453 117.853283114955 85.2443044246024 -9999 -9999 -9999 -9999 -9999 -9999 -9999 -9999 -9999 -9999 -9999 -9999 -9999 -9999 -9999 -9999 -9999 -9999 -9999 -9999 -9999 -9999 -9999 -9999 -9999 -9999 -9999 -9999 -9999 -9999 -9999 -9999 -9999 -9999 -9999 -9999 -9999 -9999 -9999 -9999 -9999 -9999 -9999 -9999 -9999 -9999 -9999 -9999 -9999 -9999 -9999 -9999 -9999 -9999 -9999 -9999 -9999 -9999 -9999 -9999 -9999 -9999 -9999 -9999 -9999 -9999 -9999 -9999 -9999 -9999 -9999 -9999 -9999 -9999 -9999 -9999 -9999 -9999 -9999 -9999 -9999 -9999 -9999 -9999 -9999 -9999 -9999
-9999 -9999 -9999 -9999 -9999 -9999 -9999 -9999 -9999 -9999 -9999 -9999 -9999 -9999 -9999 -9999 -9999 -9999 -9999 -9999 -9999 -9999 -9999 -9999 -9999 -9999 -9999 -9999 -9999 -9999 -9999 -9999 -9999 -9999 -9999 -9999 -9999 -9999 -9999 -9999 -9999 -9999 -9999 -9999 -9999 -9999 -9999 -9999 -9999 -9999 -9999 76.1797042122762 69.4978985796512 61.4988102152178 55.7826821201955 50.0036508606076 45.1715531596064 44.953728555429 46.4484885727468 48.3486817239974 48.6260240979112 47.6523000704235 46.7480336383853 45.985058232404 45.6761617563174 45.1040535187156 44.0609427832156 42.8901370279078 41.4696617277558 40.3155115996099 39.3469565999163 39.2542700384633 39.2521441369365 39.5251335732979 39.6497712364469 40.3175580310713 38.7939242935679 38.6531592022458 36.913649061593 32.3090969594553 30.5522601608336 30.1311566656696 32.7221811598927 35.7620427008797 36.822490587344 29.0396187941284 30.3847620903725 34.5906250791159 43.442335380194 43.1217196160445 44.7071340436078 46.2006830117114 38.8233075189948 38.2923649096842 40.1087916660833 39.9608903894667 41.050483847837 38.4324216263965 36.4468806931133 35.1919244197106 34.9240631331951 36.4169040719927 37.9589570903353 38.3254689615695 37.78311624962 38.6065835361727 38.6262919957272 41.012469589092 41.0852485723348 41.5550580861219 40.0262690749221 39.1552556936617 39.1692835941965 38.781355171145 38.6027792550166 38.1290987491182 37.3528356432751 37.7345770187882 39.4994911745018 40.9113873625366 41.0320745955555 40.6184738927969 40.1366920451284 39.3796072620608 39.5354321048988 39.2916538333954 38.6390993939946 37.4525570383802 37.7429249316542 44.1611900442441 51.8289356943062 56.3064316393128 47.8840544539431 39.544717096667 37.4746778984956 35.5867147591321 33.7658834878035 32.9709216884578 32.7789915711316 33.5872246907081 32.4626188385013 33.253234812711 33.1241461021818 32.721330009871 32.5137639430517 32.185299242715 32.444184000167 33.3069336148271 31.9860113735995 30.1425450915903 28.5499759986894 27.2219926007548 26.4164363621922 26.2875789237085 27.6337092634899 29.0783684228046 29.6190893320725 29.8316174157762 29.026289229808 27.987117622089 26.7955341595114 26.1973628374145 26.8328736530257 28.2172484350902 27.3337436405949 27.6036941843811 27.8801733710045 29.4732047075315 29.1268802273219 30.1287031019907 31.1401137189413 32.0638704386677 31.6159065247711 31.3108414272763 32.2463348055605 32.8232039489393 31.9909232701058 32.0681293312872 31.7594597941592 31.3250959113536 30.9660416139343 31.0392812229665 31.3241955899917 31.8211510735934 31.927764905258 34.2380198771641 38.046347117413 40.0356296740041 43.2760318665618 40.6317346434974 43.6775881591335 46.128149170125 45.7398191883485 44.4130182904084 44.1131577057464 44.3678377414657 44.9651743921282 45.4432291288717 46.1246708288222 46.6708276728226 46.6064257839204 46.0328121676813 45.7282090422271 45.7613356092323 45.5191797186322 46.0389761244825 46.2647388953788 48.5234490997255 49.9929225931934 49.4196400756892 49.7783600118122 49.784696659676 50.0150257553293 52.2302961937246 53.704965903345 51.0730004594551 49.5348711577782 47.6049006942925 46.8574514101093 45.7760309277087 44.5715335622171 43.7218814747639 43.2524168125682 42.6795587987399 42.5196123946627 42.5289841246923 42.8483925545342 43.309903333664 43.8995772593477 45.0133700863008 45.4806867420433 44.4314573636388 42.970228975034 42.1450196529821 41.3834392622255 40.680036201833 40.1844066948092 39.398350264714 38.8055244784164 38.4379497830165 37.578764450047 36.7613344835699 35.3722162995933 33.6092115571232 32.1035164213044 30.9465802456651 29.8375236288952 29.02834976633 28.331041230836 27.4105339436381 26.9624381839164 26.4994551147243 26.3484501344509 26.2972354132376 26.2109310194954 26.2191073158937 26.2533920967846 26.3320598623289 25.8406966388914 25.8374675179937 25.8143152627935 26.0554256389092 26.6629498482154 26.6038861360179 26.4227284036226 26.37428553643 26.3319451783771 26.0883886900426 25.801206839638 25.7267059987721 25.747095417866 25.6458329903149 25.942035905586 26.3252113375546 26.8044600215859 27.7158095867184 29.1303152290873 31.4017040412389 35.8613371572578 45.5502771920199 50.5173742816158 53.0721364540553 54.2962575846901 56.9679041972482 62.3593200750105 70.0528831476294 68.0693274362107 63.9664932364511 60.9770851496071 58.9031294920201 55.6387265641942 53.5518001231172 53.4196247690223 53.3176613960693 53.3693916486376 54.519458648728 55.1490349207108 57.0645197879422 66.0055784297921 67.2036683897481 63.9813314138266 61.3074664466971 57.5978136029911 59.3396312429615 56.9033564467262 56.107946824384 54.6304565751362 52.7755385545451 49.1499674391922 47.8968777205702 46.0615858899921 45.9634418992111 44.5869110551482 45.108322359579 45.2488739833081 43.9087646465643 43.658226068701 45.5944735645546 48.0201976083266 50.5603265147176 47.5345551334263 44.1748054421739 43.242954329113 44.9222269673541 45.4711268470906 47.2571420479959 47.6844946968136 48.3566720819748 48.4599611554172 49.487414866613 44.7017913192884 42.0803158056006 41.17147343823 41.3114699384459 42.4176484319523 42.1320731220766 40.6418102181302 39.4727342343855 38.4854478396433 37.7337041989342 36.6671740336507 36.3236900884867 35.8821466172121 35.1987907996696 35.0247482051001 33.7446008945119 32.8537058188381 32.4882937815433 32.0845301120612 31.8813925944004 31.5937766445776 31.4497889534849 31.2170819763019 31.6571156045208 32.4348474509629 32.3663594806396 32.2570268998579 32.328534505368 32.5312093024524 33.0644562695814 33.6327924294484 34.767049948438 35.640385935126 35.4747402819246 36.7803274099541 37.9123398227625 38.0122144766105 36.5246536988082 36.1935677628566 38.1009527023155 39.5313356827504 41.6377342466436 44.9284356569188 48.6537303296708 52.5827748828189 54.6463018841977 65.2420975819979 61.4231190578521 62.7656803038056 62.9428340471069 62.6404416622895 80.6138160263337 100.750830920444 100.312848357031 101.288172069537 103.328489772396 109.572619981421 108.83251952996 105.183469128225 91.2517179180976 94.4037371755886 119.052511512456 92.4020504108726 60.6700533227305 20.8427267010788 19.6985884147121 24.8752669766466 45.2988727845936 74.8340992091088 74.7546131383503 56.4975677860253 35.281980967195 31.1560009376096 -9999 -9999 -9999 -9999 -9999 -9999 -9999 -9999 29.4871050951889 30.1134471507513 33.1984046106334 76.7565715370899 97.2455228103502 114.100889871447 110.745675570726 111.286644203765 85.8789305825715 100.074415597062 92.4568531854124 118.387392640771 123.01563549887 121.320492882101 121.977255955006 134.103720435619 126.383553800168 138.697351397212 144.771160547034 140.645726871305 151.207706628455 153.188321194238 162.235814293625 168.347550169562 170.025008119947 168.181796988431 159.211430465008 134.030098607967 126.3742890357 155.111033273404 146.70422169135 149.279884890947 157.388221982796 132.942644911063 125.808785750684 96.5377093969961 83.2859220201497 -9999 -9999 -9999 -9999 -9999 -9999 -9999 -9999 -9999 -9999 -9999 -9999 -9999 -9999 -9999 -9999 -9999 -9999 -9999 -9999 -9999 -9999 -9999 -9999 -9999 -9999 -9999 -9999 -9999 -9999 -9999 -9999 -9999 -9999 -9999 -9999 -9999 -9999 -9999 -9999 -9999 -9999 -9999 -9999 -9999 -9999 -9999 -9999 -9999 -9999 -9999 -9999 -9999 -9999 -9999 -9999 -9999 -9999 -9999 -9999 -9999 -9999 -9999 -9999 -9999 -9999 -9999 -9999 -9999 -9999 -9999 -9999 -9999 -9999 -9999 -9999 -9999 -9999 -9999 -9999 -9999 -9999 -9999 -9999 -9999 -9999 -9999
-9999 -9999 -9999 -9999 -9999 -9999 -9999 -9999 -9999 -9999 -9999 -9999 -9999 -9999 -9999 -9999 -9999 -9999 -9999 -9999 -9999 -9999 -9999 -9999 -9999 -9999 -9999 -9999 -9999 -9999 -9999 -9999 -9999 -9999 -9999 -9999 -9999 -9999 -9999 -9999 -9999 -9999 -9999 -9999 -9999 -9999 -9999 -9999 -9999 -9999 -9999 75.0388921860534 70.2381508627716 62.5947290167191 55.6601792939366 49.0483526687846 43.9161470228496 44.4739532437931 46.0086461710428 47.7175059414405 49.8944462932336 49.0690896919121 48.3132795755881 47.7709683858624 47.0179232139785 47.006561140444 45.9088053482902 44.5711910377305 42.9352469943763 40.7267789858558 39.5810564661053 38.7057442113326 38.0415349341434 38.4677190959443 39.2618600520378 39.1858392856473 37.8983910984818 37.9499310466852 37.5772920508349 33.3139046713312 32.173338985006 32.5161969290182 33.8862015863491 39.6792464517688 38.2491056654701 31.374466771694 33.5274671844593 36.1002174239948 41.2592998379532 47.1523897826334 49.2659853227896 49.5295962078235 38.0042070372458 40.1479264153777 40.0031871982482 39.9786764633882 40.8269267976774 38.2323126427533 37.0141532057275 35.8150368573211 35.8029220142165 36.4275848634946 37.144904664031 38.4687797548884 39.5278078957367 41.7641026527151 41.5946965650462 43.3024111711335 42.7536323819069 41.4609080329914 40.158933014439 39.9921299347318 39.9606088064292 40.0044848169465 39.1444324160644 39.0872087256475 38.5857572555095 39.3259086911986 41.6057510067299 43.5293804595199 42.4054766969294 40.9817181595541 39.9687620955698 38.987610236681 38.9528993774187 39.352929059781 39.2217924050423 38.9386236868817 42.2001858486395 49.8763536026162 52.4461495941657 44.3924914984642 40.3167377864457 38.1499454562965 36.4086050145334 34.5770119513327 33.7427720548698 33.2735340206407 33.3117884815527 34.0578389025995 34.6699998864396 34.6434314314484 34.3090285893213 34.6990554342487 34.7921720612806 34.277108616211 34.4058440172239 33.9668011601585 32.4765881053767 31.3251994035843 29.0974839565265 27.2470295397517 25.9825317221024 26.596866629225 28.0157114926629 28.5705908765101 29.4686192812109 30.270626523977 29.8919298367113 29.3022683400447 28.6538781345241 26.5633093073683 26.5828212629713 28.0374902412487 27.6466692833125 28.0916724215007 27.9935993409226 28.8924001800399 29.3528621128688 30.0414672517549 31.1222893023736 31.4607279823497 31.1606885277139 31.7638311737579 32.8125676121976 33.741081495403 32.3153787793922 32.4620727904022 32.3981268801165 31.3681667424081 31.8368525983912 32.0492957255117 32.1815136257231 32.8257114163374 33.0966062574207 34.7967072487493 36.9678238423092 40.3867290272892 39.6077288899774 41.9332429528063 45.7935714932681 45.5909713162889 44.9950996753692 44.0236762928088 44.3361663106307 44.7321404710395 45.2591967538605 45.6977002520625 45.4172157311698 45.0251840561182 45.4482507852117 44.8730165214063 45.3085952604223 45.9750335782779 46.1967706584609 45.5511640322882 45.7360724984276 46.3163294154882 49.6767379459192 47.8608155026174 47.8543007002459 48.8792941294305 50.2039908861116 51.3229562264872 53.8246281193709 51.357924495599 49.5014917152673 48.3022401617922 47.0685516110548 45.6440279537015 44.1617266259704 43.6372981787243 43.0766387903611 42.4794328789208 42.3890401525593 42.5805722623405 42.8116933285784 43.2815573081406 43.8285777752749 44.4598648863316 44.2084397061743 43.705990825107 43.271460114679 42.7478290205041 42.0404276224232 41.4178050245725 40.7642411581676 40.05092115116 39.4222666893769 38.590787040468 37.9061627441135 36.6567669283315 35.5019035353996 33.6695659867056 32.0684425609279 30.6645233181019 29.5142638789951 28.251487210048 27.45021600952 26.8546333859382 26.4881481701194 26.2594473763176 26.0980212806991 26.0803474125963 26.040267262273 26.0486312979551 26.1098578025567 26.0196803311954 25.7470814762886 25.8471418649592 25.8935002203042 26.195633587151 26.5483753508643 26.2202476463563 26.1663167873812 26.2054509781443 26.0516489905014 25.8551021394136 25.5999169209592 25.4549737306788 25.3066402148612 25.485734819887 25.8636462493605 26.3572580427229 27.2072817070898 28.5162721946742 29.7433739719997 33.3335352578958 39.3632104290161 43.724164215924 47.7627409531609 49.5852675039023 54.2927790551754 57.0272973112256 62.5004178943284 64.7353503885154 70.6639130237237 68.2568637711009 62.9902091968333 58.5365453094575 55.0491457840996 54.3502255434526 54.2886670345673 54.9979846040061 55.339560897281 55.2958202668873 56.1518066384966 58.8459693611716 66.1846033891469 69.0735172592666 64.6098679778614 58.7990910505501 52.9156206708311 56.7157452215352 54.1161751944122 54.2765647128466 50.0206272835574 46.6247091571349 46.8026407273689 46.2446146576575 45.2693564799472 45.0836436749863 45.2745776479587 44.8693132004696 44.280042628439 45.9114052647601 43.5198673499336 44.7482630429825 46.2052225674115 48.6884814761557 46.1128562958072 43.7250466375471 43.7604580876345 45.5936696799508 47.0998682143775 47.9182344775453 47.8704957569733 48.1260192558797 48.2628696908879 46.915918304001 44.9255632367774 42.8084514431816 42.4430982330692 42.3346895673205 43.010470384486 42.2244642289232 40.356243850185 39.4460108267771 39.1735771513008 38.5241502115036 37.6602687867811 37.1354178260814 36.9157423233357 36.2001247779176 36.1370335700152 34.315584717875 33.2056823284994 32.9241278612642 32.5201765105937 32.1650587678242 32.0716562685178 32.8712733525618 32.3831876276095 32.2188244547528 32.4391118804098 32.2629069491284 32.2461878620956 32.3442499334162 32.854494614794 33.1719254243413 34.1330069407097 34.4617439875502 34.3576469879501 34.6943925979258 36.0366033962104 39.7856069544593 39.3538850986442 37.9935188685861 37.5964081931759 38.82004130615 40.8313075042684 42.6996299055301 44.9928404067642 50.4063793175929 57.1971209282389 65.3203128613692 69.0653174933108 70.6723296163192 57.3529944138291 59.4782554319884 64.4877838517708 80.3769747573253 103.089540239604 107.432492289484 107.20848322195 108.08279206701 109.07582658339 109.615548844937 110.077478725783 108.809144965577 96.5810654449781 110.968084275105 97.8258463432487 57.2887481702361 22.994958391804 17.8643643041467 19.1195416194644 28.1213266816333 58.2836847620201 90.3640037426691 71.3214869483415 39.6659188682721 31.1109085573015 -9999 -9999 -9999 -9999 -9999 -9999 39.6068435205862 -9999 27.0029737742076 27.6697311946624 31.8091288545051 54.7718647100993 73.209843408068 111.238169099951 129.569004850169 109.582966031201 96.2797826786946 107.206054028715 115.439396576704 120.812073230411 127.520162539136 128.209766783295 122.518807681174 125.1971000564 118.860297168168 126.137776250967 126.842392640873 148.996949818627 159.100827089627 164.650036635699 152.432541528743 155.081207264138 170.267950456299 167.545041188216 173.81776094916 144.779707673562 100.600257147109 100.521030955428 97.6698298760805 103.59901477019 102.500818808594 102.664684127301 89.7181034753762 83.1281289306406 -9999 -9999 -9999 -9999 -9999 -9999 -9999 -9999 -9999 -9999 -9999 -9999 -9999 -9999 -9999 -9999 -9999 -9999 -9999 -9999 -9999 -9999 -9999 -9999 -9999 -9999 -9999 -9999 -9999 -9999 -9999 -9999 -9999 -9999 -9999 -9999 -9999 -9999 -9999 -9999 -9999 -9999 -9999 -9999 -9999 -9999 -9999 -9999 -9999 -9999 -9999 -9999 -9999 -9999 -9999 -9999 -9999 -9999 -9999 -9999 -9999 -9999 -9999 -9999 -9999 -9999 -9999 -9999 -9999 -9999 -9999 -9999 -9999 -9999 -9999 -9999 -9999 -9999 -9999 -9999 -9999 -9999 -9999 -9999 -9999 -9999 -9999 -9999
-9999 -9999 -9999 -9999 -9999 -9999 -9999 -9999 -9999 -9999 -9999 -9999 -9999 -9999 -9999 -9999 -9999 -9999 -9999 -9999 -9999 -9999 -9999 -9999 -9999 -9999 -9999 -9999 -9999 -9999 -9999 -9999 -9999 -9999 -9999 -9999 -9999 -9999 -9999 -9999 -9999 -9999 -9999 -9999 -9999 -9999 -9999 -9999 -9999 -9999 -9999 -9999 72.100306373281 64.9830247983146 57.0733942719178 51.386305478238 47.730614896584 47.4308450207964 48.6139394976656 48.2856179163714 48.4708003344079 48.537485641611 48.0647551248645 46.6555077913596 47.1431979378698 47.6222451131516 46.9909550607303 46.2623636835806 43.7961406851828 41.4874266312501 39.3416650325958 37.6556656521065 37.6008737486858 38.5739991981444 37.9895218438302 37.0559679853072 36.7701446276099 37.2169279589606 37.4215525892159 33.9719837915128 32.362492404802 32.5379143871052 33.5668575155314 38.4194071200495 38.1943918406869 34.6178004794127 35.2226102770019 33.9753811758524 36.3902179246931 49.0903386833739 53.5662111807677 49.5719340069409 38.0530366261767 41.4307810160952 39.894825341688 41.22315025159 38.4195683185714 38.5544670235745 38.6054476858278 37.6293424775972 37.4594134862194 36.8341113605361 37.0630924227205 39.4978685440504 41.4652772816804 42.6595973944556 43.3805110136741 41.9048898485046 41.3682826614745 41.2613373158092 42.2000942058304 41.7118751656808 40.9011726727228 40.4847776768081 39.9285150051529 39.501087111921 39.7594505384365 41.1434691527185 43.2856267180875 45.6134214585597 43.0300704977003 40.533518638057 39.3529471414923 38.6846875538736 38.9109340415294 39.4159707273838 39.6905890829765 40.8797829796523 45.2209283312196 52.4892761694719 51.6768913698211 42.9679859828416 39.6197023746099 37.4869846876142 35.8793121538437 34.1812746479652 33.6289488085181 34.1476903984558 34.0052585377526 34.5879418220246 34.9319598295289 35.8770619993646 36.7580489955431 36.9700802560452 36.6048098659952 36.0101944614407 35.2076914873976 34.1336155959612 33.0258235702081 32.3688069972427 30.0513252928998 28.8326428899759 28.1614950950777 28.0750825447375 29.0592135295558 29.9291566207955 30.6535523980812 30.8192360345405 29.9470030309319 29.6399408133057 28.0651974272124 27.1219097933479 26.1643957135984 28.335912177817 28.024294962278 28.1071309617174 27.9422699780405 29.464056881357 29.3131581385128 30.5109675722516 30.0433581882903 30.5954382663809 31.8683583522293 33.1755851984726 33.072690751273 33.8837061041027 32.8068788463233 32.4813110541143 32.8621075409331 32.9372134968728 32.341778557508 31.8720685258914 32.5717425599344 33.9699457689411 33.1421932859299 34.5351291981345 36.8281032199775 42.0147044847704 39.3956577563206 42.4168740557352 43.6648682168256 43.6127193197698 43.7698601478929 44.5997188943842 44.2788498052776 44.0726997835207 44.2635252004387 45.1450505592829 45.3199674363243 45.1332131097408 45.5732944139232 45.6597745430665 46.2031348257483 45.8686504051483 46.5751991248968 46.5915623303637 45.0562340531561 43.7699839229927 45.3525562539043 46.9882942861902 47.4838413098315 48.4206027919561 49.0475618333638 51.5311737996571 54.5556389448494 51.430521323998 49.4778925351753 47.997662492649 46.5005462874709 45.5327007391122 44.4412758360225 43.6469539393814 42.6583039936631 42.1265931351324 41.8829909055426 42.1571167497164 42.3622649897168 43.0014376944126 43.5642217199612 43.3641027269224 43.5500172676279 43.915486788319 43.4182294223413 43.2781985705976 42.722873362485 42.1182270333103 41.5952281156548 41.0308302034837 40.4998187920735 39.751334287605 38.7186431855977 37.5045358243441 35.5746553385434 34.1380749185827 32.5434260132456 30.4957188863778 28.9918619935436 28.0156273116397 27.0857953547312 26.778798896432 26.3983396925291 26.1269099698147 26.0923976457734 26.12079101417 26.0830010469143 25.9276699228915 25.7844205798387 25.8024018053998 25.7510361820663 25.7249100221698 25.850888042961 26.0578732099956 26.4947196175627 26.3420121542568 26.2493812328474 26.1176774301202 25.8469119252683 25.6869013741231 25.3229102636547 25.3685040536431 25.3706246439258 25.4097158335576 25.814044367012 26.4213084061406 27.2250825585049 28.2429777843904 31.2770130484983 33.9668189633777 36.7616933478602 42.1511773449625 45.5225627276219 48.2214207319086 50.9281266536218 53.4908331722358 59.3740829707188 62.1546444296609 69.1859662742877 67.2935779466685 61.3927006430289 57.029259447777 56.0369288278439 55.8702436144648 56.0520055691642 57.0904857004284 58.7732869640194 59.8190417724958 60.1486958730091 65.6327721332637 72.3005388658072 72.1893939492668 57.3644954109068 51.0125386817374 49.6499670516996 51.9780930595293 50.8476010144155 48.2015516922807 49.163051290315 47.3136875877113 44.7274106378754 43.105845358239 43.853483518622 44.8756920542805 47.4910105179557 45.0838091748592 47.6117248450557 48.7123237833621 44.7108222120285 43.2316424208725 45.1162151595152 47.3659427741517 44.3012223113371 43.751900331263 44.6913641576927 47.123876675838 49.1188875127972 47.3836581459566 47.4038920112937 48.5423974146697 48.601976865077 47.9363365640183 45.7576319800062 43.8105209204569 43.286640386377 42.3762681796711 43.1078082308871 41.5942941158874 40.4017650417422 39.9711847385836 39.6960495321968 39.0902593319268 38.598601970838 38.4297462621467 38.0454107960294 37.2912022399636 36.5797652338707 34.652046289395 33.5351772292554 33.1102379737894 32.8568638845466 32.3835927508476 32.5101767224309 33.8969392243108 33.9508767721264 32.7242825609262 32.4010101294472 32.4137406313849 32.4292501340105 32.5167482591834 32.4559834616609 32.9315984656468 33.5221296354066 33.7587136520058 34.3996775112085 35.1290817167355 37.1579764507912 41.9460841169365 40.8971533548783 40.2473062192746 39.7364810623208 39.4829542221653 40.5438329526234 43.8309844638674 48.9206307313438 56.7436082756258 63.692051919195 90.4828223531959 92.6027801751713 72.0957838793521 57.7045178299821 59.8134819226658 63.7454524237563 84.1860389797086 91.0661240804449 96.7991763512728 101.182070557801 101.306227007827 98.0496696195001 99.1549140068112 103.535562991794 111.555495522987 107.501883177616 90.0792366967232 95.7921730532091 53.7210107222676 22.4123340992835 18.2832336203608 18.5130737117251 20.8622680569757 39.1518536836175 90.8838493637562 81.3621591237336 45.1017361159029 34.1690824681733 30.0469164098706 28.7582379851257 -9999 -9999 -9999 -9999 31.5606892336502 -9999 25.7309843195682 26.6337151342181 31.0257105815177 45.8356268077537 82.8864614945976 129.675595998087 130.414736586571 124.715979211794 125.961137103827 123.21164271634 124.448086946793 125.345434868776 129.247060209277 123.222754187577 128.023710203031 137.40807523541 134.989187986251 150.39759052894 151.208987968619 146.974401945863 135.661749710679 125.102429315424 128.607819751209 149.615335951373 148.337936670142 131.139128508257 117.425788312442 95.0743212554616 84.6222552000361 81.2114472818106 -9999 89.4700578777584 82.6787635717223 -9999 -9999 -9999 -9999 -9999 -9999 -9999 -9999 -9999 -9999 -9999 -9999 -9999 -9999 -9999 -9999 -9999 -9999 -9999 -9999 -9999 -9999 -9999 -9999 -9999 -9999 -9999 -9999 -9999 -9999 -9999 -9999 -9999 -9999 -9999 -9999 -9999 -9999 -9999 -9999 -9999 -9999 -9999 -9999 -9999 -9999 -9999 -9999 -9999 -9999 -9999 -9999 -9999 -9999 -9999 -9999 -9999 -9999 -9999 -9999 -9999 -9999 -9999 -9999 -9999 -9999 -9999 -9999 -9999 -9999 -9999 -9999 -9999 -9999 -9999 -9999 -9999 -9999 -9999 -9999 -9999 -9999 -9999 -9999 -9999 -9999 -9999 -9999 -9999 -9999 -9999
-9999 -9999 -9999 -9999 -9999 -9999 -9999 -9999 -9999 -9999 -9999 -9999 -9999 -9999 -9999 -9999 -9999 -9999 -9999 -9999 -9999 -9999 -9999 -9999 -9999 -9999 -9999 -9999 -9999 -9999 -9999 -9999 -9999 -9999 -9999 -9999 -9999 -9999 -9999 -9999 -9999 -9999 -9999 -9999 -9999 -9999 -9999 -9999 -9999 -9999 -9999 -9999 73.6489705420905 67.8150537409076 61.7473748006453 54.199704437403 50.6641572717752 50.4114356721361 49.8999177831141 47.8861008103775 48.2202581719787 46.510195112524 44.5790019886625 44.871258952977 46.0415775272349 46.9782933111357 48.1843753160742 47.0578562128694 44.5696967241619 42.7166404384916 39.9453396746071 38.2085285713883 38.0678343203456 37.60455559479 36.8083804500984 37.2098139540146 37.2040316663415 37.4844343347427 38.1905394781586 34.7572230834145 32.4332770815343 34.9412683811214 35.9804399981386 35.5054530755119 41.761884223326 39.7001111896393 36.0631063648394 33.6652059766705 34.5677568980995 42.726014751245 41.9038867466249 43.9320191441272 38.0069498540668 39.5892921400844 40.9776506930142 40.1724933333205 39.6920470505895 40.0792301432441 41.1442424150255 38.9264366218479 40.5363848998881 38.6060184595553 38.0948633394606 38.7718258592003 42.3978088166824 43.4286054025372 42.2503068403699 43.2621556778091 43.8390949572779 44.4004553504567 43.8072388654561 42.5481137842001 41.4961649229725 40.7939230323499 40.1834490812811 40.2684766597416 40.5284246564005 40.9887436083105 41.8180653027859 43.0595998466037 41.9999214589809 39.8243662321283 38.6838846489873 38.3365102218094 38.2099217755506 38.8274793959551 39.8570428534189 41.5870164359264 44.6292757964344 53.8319909936826 50.1078184402478 41.8302577441881 39.0025498562882 36.8861692806957 35.3306808072722 34.138232220176 33.9393920374795 34.1230522564064 34.6965377499502 34.4511987028449 34.7501322566137 36.2104178277376 37.8417031799665 37.8570328434124 37.99096105769 37.500877547841 36.4221374431076 35.2518377245149 33.918690607181 33.3237575250352 31.5025201569593 30.4346024477654 30.8380735332136 29.6732047346237 30.3971298896707 31.043200790821 31.025869036627 31.3758151328682 31.9994054547054 29.9407514660914 29.2974978019637 27.9729566019901 27.030388961807 27.1872679499792 28.5299328011109 28.0129861519561 28.109185794162 29.5323517608652 29.5642922227416 30.6920654683629 29.7592954009242 31.2808701884059 32.4449987369929 32.3458786396281 33.2018606043483 34.054694269293 33.2849260356975 34.0021113972784 33.5870615020513 32.6772217802527 32.7967609607819 33.3977298539467 33.3966592426892 33.7864757165735 33.7855055037657 36.0513686409175 38.9287444669811 39.7240930087945 39.0803048768785 40.6031644458669 41.9719751201025 43.5438420446621 44.2726439091939 44.7540402894206 44.8012541568116 46.2897960494527 46.8728143658674 47.0121570113172 48.1684832148071 48.3736720145087 47.0031226434823 46.8605758560267 47.7642075489386 47.1054125079047 46.3797544975192 45.1462263406837 43.259396625774 42.1992299402536 42.6581164007093 47.2213245551516 46.7653262896923 47.4545946044337 48.0816029472685 50.981427373787 52.3950135714937 50.3019105531114 48.9913802413316 47.9942846646124 46.6328767917915 45.5393968585339 44.6496794137706 43.4431082023461 42.651166326355 41.6817517573555 41.1990033680933 41.6302332775182 41.8533691778739 42.690814941882 42.585526627706 43.0707963341162 43.9614812554283 44.2231318799541 44.2380882658252 43.5073110301784 43.2812939181225 42.9537610893164 42.6186116441376 42.2116311182413 41.7340236638247 41.1082280634089 40.180810738798 38.3202311869669 36.2498285043108 34.2831238921597 32.6562642618167 30.3698723993189 28.7321794877674 27.5680846579489 26.8067479384952 26.3868169241788 26.073573329943 25.8868619919421 26.0127478284759 25.8151151705585 25.8606480399565 25.8920301031235 26.0231368169594 25.8482433549432 25.6815514446311 25.909167395353 25.8719867745474 26.079326555353 26.4051856726469 26.3813076197709 26.3365680344152 25.928130360955 25.9041282815495 25.6816779988196 25.2523375211067 25.0326144802349 25.0414554947268 25.2103664360963 25.6923641860423 26.4314546033086 27.5081451621364 28.7159083720409 32.6324272431112 33.1862416012046 36.1018783438994 41.9146049135975 43.4542971513188 45.2871986493111 48.1892789094184 52.2278917993284 59.0900687303707 60.2821864694783 64.2864714560083 64.4776040919513 60.5590015258548 57.0085852243514 55.6818985082813 55.5397446636626 55.9799188860971 58.3764766763257 59.5723795771091 61.1989991798195 62.9739384355821 65.7567316573 73.4343748131359 72.8309278072641 58.8155412042994 54.3394303260395 46.7516153485011 44.4467207748228 43.3979050471397 44.5593110102403 49.0988230315289 46.422654323549 44.1015006911902 43.7612234910664 42.0482975338703 42.1087670947625 43.1875897994529 44.6599661033974 47.6836742861587 46.730743168334 43.2436995952222 42.6118920452851 44.8046453686807 46.3855900667569 45.3292636876895 43.708054866106 45.9563900926943 47.0295831042607 48.8783316318031 47.0644343988221 47.604676646381 48.9065039209238 49.1156038263333 48.3989752569717 46.3018382634068 44.625528432157 43.6692299164978 42.3505751150053 42.0397274574835 41.046472231266 40.510041258893 40.7703998822702 40.5085884303016 39.7111555803692 39.4909456387133 39.3023119404983 38.8623475398558 38.0800781464797 37.5355192489719 35.4583710313509 34.3354896887182 33.8432581120125 33.1800973205835 32.9799999321946 33.1779270994951 33.8575507691716 34.3831913247408 33.7944359484882 32.6330170253521 32.5700582272809 32.7069136822867 32.8907590994333 32.8768320849308 32.9340209528978 33.4970251889498 34.431743477205 35.8102153433288 36.3448393106688 38.7859674231003 41.1653451519163 43.9242183961966 44.6388542792903 43.2106659803159 42.3118569007713 41.1940103516301 42.9233174150483 46.042374888775 49.6602992665833 54.4778892738176 70.4984638802351 109.245753105688 102.700307432664 62.4432843817175 62.5254882369107 70.5247650337568 72.5426816752317 77.1345514136056 84.7526197929501 89.7387737477274 90.7303047355037 95.8608719882906 99.2881227744198 109.714101243173 113.659135182503 116.046389599596 113.058048048161 81.9183620501786 52.8883425094118 24.2090457027556 18.606729106706 27.5287658971875 20.3668791518133 23.3713109589265 47.5901862790363 77.0319899925368 59.8664559754949 60.184009069298 44.9433943605351 35.7894888264959 28.7168411516228 -9999 -9999 -9999 31.0598280817984 -9999 -9999 24.9829769585835 29.1169430918809 61.8712811218059 98.2665085233057 121.915192775269 132.143864188936 130.89216965159 128.95795385613 124.699439265616 124.333985633727 129.598613677626 132.772030981952 135.041785444982 141.200319682433 143.38486544023 143.888704104494 147.379319575031 150.623626837224 147.356680632852 133.93788003287 116.14300800263 119.957041029943 125.395422867088 120.468035514467 107.078923395743 92.2439717501367 84.6572604843097 -9999 -9999 -9999 -9999 -9999 -9999 -9999 -9999 -9999 -9999 -9999 -9999 -9999 -9999 -9999 -9999 -9999 -9999 -9999 -9999 -9999 -9999 -9999 -9999 -9999 -9999 -9999 -9999 -9999 -9999 -9999 -9999 -9999 -9999 -9999 -9999 -9999 -9999 -9999 -9999 -9999 -9999 -9999 -9999 -9999 -9999 -9999 -9999 -9999 -9999 -9999 -9999 -9999 -9999 -9999 -9999 -9999 -9999 -9999 -9999 -9999 -9999 -9999 -9999 -9999 -9999 -9999 -9999 -9999 -9999 -9999 -9999 -9999 -9999 -9999 -9999 -9999 -9999 -9999 -9999 -9999 -9999 -9999 -9999 -9999 -9999 -9999 -9999 -9999 -9999 -9999 -9999 -9999 -9999 -9999 -9999
-9999 -9999 -9999 -9999 -9999 -9999 -9999 -9999 -9999 -9999 -9999 -9999 -9999 -9999 -9999 -9999 -9999 -9999 -9999 -9999 -9999 -9999 -9999 -9999 -9999 -9999 -9999 -9999 -9999 -9999 -9999 -9999 -9999 -9999 -9999 -9999 -9999 -9999 -9999 -9999 -9999 -9999 -9999 -9999 -9999 -9999 -9999 -9999 -9999 -9999 -9999 -9999 77.3249020713899 71.0134399891791 66.5357376758826 56.1596088687512 51.7291873574518 49.6772907101992 47.90693039045 46.6223487662989 45.2036251453839 44.3075206383141 44.1546640439248 42.9718753948337 43.1757180725998 45.6515384481777 47.2157231348571 47.1665082199172 46.9501279280851 45.4955212677104 43.5653249314257 40.0792227565949 38.5354611239805 37.0942641012307 37.2399552429442 37.4082619132808 36.4456498574543 37.7810165082614 38.2379767218425 34.9213920711672 35.1676414098744 34.1556097143508 34.7428997514581 35.5869163102419 43.4479372431778 45.0211379194802 39.7006674468314 35.4655383660125 34.9795944312696 37.1339197240157 42.2060664141937 44.3791254315337 38.7794224098913 39.6679146242627 42.0501554836589 43.4979616694392 43.9521021023163 44.7404023361898 42.4828435425662 43.5676155761247 43.1007203565839 39.526108259712 39.9392110958752 41.7719376647912 41.7567657509621 42.1518145337823 44.0766534848625 46.1634816829272 46.4831773938434 45.8421094735724 44.1291186805263 42.9054318563062 41.744918003587 40.9375380811026 40.6079465898134 40.5087587970929 40.6587716978315 39.9120950553537 39.3857295366607 39.773432074258 40.0739774647793 38.940367272592 37.9851092159527 37.1533633024831 37.3230264741583 38.6344755927706 40.4156876781125 43.7149203993244 46.922785676444 53.4252477841298 42.8523419291064 39.8826793304279 38.0387203367788 36.4202980512665 34.8881045188236 34.1739510939115 33.7397352443386 33.4476362719757 33.0089522834967 34.0178740452609 34.9692036327154 37.2821033996738 38.7488957272644 38.3633800387809 39.2994754006567 39.4277831338522 37.694630340184 36.5820527116669 35.6686262099837 34.999797766299 32.8092741377452 32.0374419070657 31.4226285080903 31.6351389134824 31.0331729305819 31.2041140546518 32.0256236386424 32.6193213957962 31.8804861441322 32.3157648282987 30.12752019003 28.1630147535272 28.9757958853076 28.659575677482 27.6794488420222 27.4165123125981 28.4462162478246 29.8774715227032 29.9325329634272 30.8652693491061 29.8961495596708 31.0982330928626 31.9076854045752 32.9586688007643 33.3732309783396 33.7782914054568 34.0781383500774 33.1225981391625 33.1699897220892 33.1932840739798 33.8608711120591 33.3419735336532 33.2612301348863 35.4175327733555 34.5063583110699 36.6633251167747 39.1257651867174 38.2754015355258 38.8229052687713 40.5368703145695 41.824456431622 43.0443780141445 43.9647759298222 44.1555585878212 43.9363442755153 44.8231880857468 47.610050076394 49.280360923242 50.242076303922 51.113762996263 49.3800902224642 49.0676864107024 50.5632974231634 47.6399591345483 46.6183460340466 44.6659734768194 42.7214470577856 42.1075811211506 43.1010365090161 45.1889972896445 45.7457202753162 46.345770852106 47.6789628436671 48.7098161259711 49.67205988278 49.3138715396678 48.9286552801923 48.4629903916193 47.2113224164035 46.4083934721341 45.2970924209264 43.7817458092301 42.6088251660709 41.6721481578824 41.4150336342903 41.1249494073308 41.4526520653977 41.7522178844255 42.2950761628806 43.2363383200092 44.366338852653 44.6814740406893 44.8723868500574 44.2105502791462 43.9961180066327 44.164308957153 43.813284168682 43.7569927033945 43.534591017005 42.8227634520156 41.8045238307863 40.0225878327606 37.361641355369 34.7388869619634 32.7154601792883 30.4637398642561 28.9866063520545 27.6342553297911 26.7583128799835 26.3099893088614 26.1090377108049 26.1836769409109 26.290779893604 26.3363835797228 26.1432269286869 26.2265478408879 26.2289863294002 26.0571467044369 25.9731805706552 25.9847918215776 26.1045341065237 26.2727714042171 26.4896499195126 26.5327860445381 26.3124491410958 26.0503340442457 26.1257077660311 25.6545393722891 25.4111543125347 25.1225099909024 24.917388270889 25.0520308627802 25.7762414151138 26.5356706457015 27.5520474350231 28.9945432346119 30.7310396293868 32.7271011586926 36.4512568030102 40.0811380991578 41.6788504271556 44.879231311298 48.064667260491 54.3579415631624 59.1822232191219 58.8512939266555 58.1373619788012 61.29517575886 57.7829720633886 55.7889987520631 55.8109090558338 56.5532272189298 57.6053620883212 58.3457430840648 60.3376530542247 63.0736263339034 66.7071149001558 69.4249002753823 75.0192991782906 75.9704537099679 60.8166203392725 53.3322483441588 48.3611219870671 45.1956239692036 42.112546123883 42.099884127319 45.1234773348713 41.6912467266566 40.9553295631551 43.8377937499695 43.1268243658498 42.268847882921 40.8638950443699 40.8342818078766 41.4406058586313 43.8591806097493 42.4999242740796 42.4288997421876 44.8066966186416 44.1285027599434 44.3600859815218 44.5205666661066 43.8517703285856 45.209590817521 47.3387718411787 47.3979832421039 47.837415515881 49.6462734873015 50.023522389082 48.9013272011449 47.2120898248341 45.2287981906917 44.0158157093653 42.4769093524628 41.4034982224523 41.1429075600473 41.2442355823365 41.6632813145239 41.4086459997042 40.4149344865764 40.2740379551486 39.995782924649 39.8915531007039 39.2677448178585 38.3007260972577 36.5469527182945 35.5424314577701 34.6076721054369 33.70538369802 33.675463656673 34.137474872835 34.9299145205561 35.9604960134822 34.3747105576149 33.1254192762162 33.1132924743361 33.318156167242 33.3221420784051 33.5148257424508 33.5108306512318 33.881653825934 35.2084011656801 37.5833927884396 39.8671096870973 39.7670501578932 39.9214484709089 43.3251739917541 48.0428781055877 47.1469134071084 46.638573212995 43.7699775716971 45.3298634155568 46.4946847163316 49.8531606193433 54.8283801959822 68.1905860246092 99.0607181717358 113.673268245192 84.6125900617563 68.6550194336712 78.0714195975627 76.4998977962088 87.3410682590193 103.642384572953 84.5731360524337 84.4528121303313 89.5825533628462 104.961672983555 109.046705467237 111.132385054626 111.317077113526 118.599874711046 88.4694867863929 57.2602181420768 26.929467627113 17.8210340926518 28.7935078384846 27.9287838722146 16.9715561486918 24.095141947649 37.6414729401297 67.1946806948532 92.1127347289916 91.2217516984519 50.9371115782528 32.1242963394425 26.3463217062906 -9999 -9999 27.8372704732728 -9999 -9999 24.1300834915839 28.2359687261507 56.8100360336428 84.1640462372898 118.244132316897 133.617388064425 116.460407822441 120.444161682459 117.959423118611 122.418130440513 118.357638471931 117.854254914206 135.976387066364 140.648537921552 134.229165364344 145.632166479538 156.243172849211 157.422627789631 151.189902583242 117.983747468386 99.8660061986134 93.3306076259363 95.0962784945662 92.8107356147785 88.3805459385482 83.9634675346056 -9999 -9999 -9999 -9999 -9999 -9999 -9999 -9999 -9999 -9999 -9999 -9999 -9999 -9999 -9999 -9999 -9999 -9999 -9999 -9999 -9999 -9999 -9999 -9999 -9999 -9999 -9999 -9999 -9999 -9999 -9999 -9999 -9999 -9999 -9999 -9999 -9999 -9999 -9999 -9999 -9999 -9999 -9999 -9999 -9999 -9999 -9999 -9999 -9999 -9999 -9999 -9999 -9999 -9999 -9999 -9999 -9999 -9999 -9999 -9999 -9999 -9999 -9999 -9999 -9999 -9999 -9999 -9999 -9999 -9999 -9999 -9999 -9999 -9999 -9999 -9999 -9999 -9999 -9999 -9999 -9999 -9999 -9999 -9999 -9999 -9999 -9999 -9999 -9999 -9999 -9999 -9999 -9999 -9999 -9999 -9999 -9999
-9999 -9999 -9999 -9999 -9999 -9999 -9999 -9999 -9999 -9999 -9999 -9999 -9999 -9999 -9999 -9999 -9999 -9999 -9999 -9999 -9999 -9999 -9999 -9999 -9999 -9999 -9999 -9999 -9999 -9999 -9999 -9999 -9999 -9999 -9999 -9999 -9999 -9999 -9999 -9999 -9999 -9999 -9999 -9999 -9999 -9999 -9999 -9999 -9999 -9999 -9999 -9999 96.6809863831458 85.8135748838977 72.8732244780253 58.4228929135333 54.8844611155512 51.6358517305158 48.8627605320416 46.9125366724061 45.8806407130227 45.8828678747817 45.9625598853725 44.789985629473 45.4654443661466 46.0945859750338 47.9349881896976 45.8820859278903 44.6273358620335 45.7373669374785 44.4620715480781 41.9210301222039 38.4009533244722 36.9662992617561 36.3651923455528 36.1435007532906 37.5839630987469 37.5766204119313 38.9271088867671 36.01090032231 37.0029210161293 33.6702112589621 34.361874675777 33.9825445295734 35.6660575442901 51.3140882421063 41.8565713572215 36.879654539144 36.0609332500865 40.5492044763749 42.8700327551394 50.6714920950354 43.1440439313485 44.4673318999817 43.6646796741628 46.265803351076 46.7043416606522 45.1856621535378 45.1320636698367 45.8278360919073 44.8686117069478 42.1980748758278 39.8134582098666 40.300355974033 44.0570796650069 44.675347767863 44.3389450767997 45.980240673584 44.7016795667964 43.602980320419 42.6229299942633 41.8535809576847 41.9141754426366 41.1982704221493 40.886869496536 40.2532545760237 39.9311894471897 39.6322009100514 39.1738087639078 39.0492070537569 38.7350271682927 37.9652324971086 37.3352000179625 36.2608000759514 36.9845013778562 38.6089651129798 40.649315918665 45.9991174351252 50.2091299066842 44.2872512405596 40.7002904540469 38.7342960200316 37.2619792258263 36.2418790070513 34.8005898763091 34.9846527798078 34.927952055337 35.1213309664544 35.7223741691798 36.0234515718084 36.5709184519318 38.78068829903 40.9410584986645 39.836350204013 40.2410109857794 40.6949576019109 39.6561371811698 38.7714563294105 37.636170166041 37.0314087341331 35.4737130255975 34.3477457039249 32.8614775584574 33.2254076188943 32.8185415939213 32.7412796324192 32.3999996271648 31.8729396682082 31.8048864281576 31.6626416172308 30.2124131505246 31.003169091258 30.2353566224032 29.9689803063201 30.0269880055092 29.1346944083557 28.2088773322299 29.9057618172846 31.1779117625174 30.4687385836031 29.7620551264256 30.888328752983 32.286156443075 32.7501966088701 33.1346408747156 33.7776602656783 34.2823358946782 32.654089651573 34.1407816531138 34.8318359727266 33.6673226739688 33.2570661880058 34.0578060485419 35.1540005258634 34.6713611758155 36.7374580325995 37.5189605264101 39.2686086697851 41.051440831397 42.5779440284249 43.7844348040286 43.911306618177 45.3925892082645 47.1478144513885 47.2506314639192 45.8899141522379 49.0760869429006 51.9186458060643 54.1004639638622 54.5411556326663 52.5334136597401 52.1850779006562 53.2332355041603 51.5287036888068 47.1134008045352 44.8807518274102 43.203450663091 42.0393193044421 43.2462894351939 43.6741097088553 44.1325559258994 45.6966867936572 46.7042082440034 47.6563746658718 48.6261792606351 48.6270906544778 48.8326679772122 48.2429108334808 47.9857010005822 46.7464522898908 45.9462776850207 44.7463144449397 43.1190296775925 41.882575879343 40.8245685119407 40.9084542676063 41.3994388182201 41.8430053594632 42.9656829559941 43.967041504514 44.8081010738513 45.274010605802 45.5189687197353 45.6056658020063 45.0993336120325 45.3134003952268 45.2622164243979 45.5189619348966 44.718964058796 44.2596485491777 43.3083919406109 41.7635949259419 38.5996497469587 35.6517621298385 32.8680387980236 30.8519266866837 29.0508832390074 27.5055691041415 26.670779152777 26.3767841779523 26.538303746599 26.5604083097037 26.5244888488137 26.3848856696929 26.5359604613958 26.1862368124995 26.0797752291516 26.0206122158026 25.9087658393384 26.0813775849519 26.0196801583043 26.5496082651686 26.6269502873957 26.8367576039139 26.6398956916303 26.3498907731867 26.2728722055086 25.9895737800016 25.6250647424867 25.178057251494 24.8650543369191 25.2412872318643 25.9555433886239 26.9157202044336 28.2240512652211 29.486183186963 33.0546726277362 35.6271370539529 37.8464264114449 41.4027885370406 42.2024487443893 44.3164150784099 47.4000942945789 52.6324865813599 59.8387517578704 59.6791722958818 56.7196063463417 57.340216344684 58.6479841274994 56.640706648846 54.1225131204083 54.1537143965271 56.0701901940912 59.5146263518036 66.0304869279139 67.549849312487 71.4102292434553 75.3163613226727 80.4301213189162 88.4012844203783 71.2298503241005 58.4596353623099 51.5151605277114 47.8457760865333 43.2658218877715 41.014795811608 40.385847073855 40.5514337335186 40.1130936018451 42.91254033357 41.8022178570908 41.6778191671435 42.111836941275 40.0436969919909 40.8966137769955 39.1702125975598 40.516686594795 41.4804559545222 42.9582073342789 43.2736289918053 45.5053343691168 43.7172354887788 43.0313762759532 44.6486092679429 46.3176377992844 47.4353450289707 48.3855401470832 51.0377794557641 51.2828495501987 49.9579547308712 47.9984585782206 45.9737061438193 44.4599363410866 42.9035799277273 42.5010896124158 42.1336382287368 42.3112399934982 42.3957264899586 42.0974534619017 41.4498532454855 41.2154289644318 41.2349342582126 40.7750416826474 40.3311052760575 39.0850960231922 37.9387734476298 36.836750023808 35.6793050710044 34.5170388337786 34.5754626418493 35.178270476852 35.8918122924039 36.1318011409992 35.7773318059636 34.9810794161724 34.4316946412505 34.4032817317375 34.4260776790197 34.1799455138967 34.3875445063556 34.5227719096618 35.3447304428864 37.0337924940296 40.069852430758 38.5814716203439 39.0334034751404 41.4210125624406 45.3396910448817 48.9705896133748 45.6846622355405 48.9815783198019 48.5624930786927 50.560070128821 59.2317226405823 58.9882162616787 78.3176971493031 119.325845523171 114.440687337052 93.9646802623971 81.5328426686092 87.1736760126781 95.4090300016048 90.6513363594857 99.8805962819569 95.2196470835519 74.3576549017027 80.3963828084397 90.6995586968111 103.897761562939 112.290663594172 112.209028243044 112.186851551979 92.8356569666566 62.6081472392115 40.5377201477873 19.5841597580055 19.9507472824361 20.7287514501242 16.809975723367 24.0368183794021 25.2882437332582 44.2051700104073 104.200661789292 121.680039309143 56.2579054414779 38.7457987230794 26.6986915331841 25.4005527562495 -9999 -9999 -9999 -9999 24.3406615192339 31.2658023414042 49.5196964801164 80.0450657216315 129.500532239162 143.37303905065 124.06035965196 108.010643082592 98.2320332050459 96.2066591796004 115.788743241107 123.83617171368 109.827535216755 109.256231036674 104.139685921203 113.722293196498 130.215031956939 94.8104807639362 88.4085406555029 87.5674416149384 86.1484139159255 85.3377286112701 84.465617058888 -9999 -9999 -9999 -9999 -9999 -9999 -9999 -9999 -9999 -9999 -9999 -9999 -9999 -9999 -9999 -9999 -9999 -9999 -9999 -9999 -9999 -9999 -9999 -9999 -9999 -9999 -9999 -9999 -9999 -9999 -9999 -9999 -9999 -9999 -9999 -9999 -9999 -9999 -9999 -9999 -9999 -9999 -9999 -9999 -9999 -9999 -9999 -9999 -9999 -9999 -9999 -9999 -9999 -9999 -9999 -9999 -9999 -9999 -9999 -9999 -9999 -9999 -9999 -9999 -9999 -9999 -9999 -9999 -9999 -9999 -9999 -9999 -9999 -9999 -9999 -9999 -9999 -9999 -9999 -9999 -9999 -9999 -9999 -9999 -9999 -9999 -9999 -9999 -9999 -9999 -9999 -9999 -9999 -9999 -9999 -9999 -9999 -9999 -9999 -9999
-9999 -9999 -9999 -9999 -9999 -9999 -9999 -9999 -9999 -9999 -9999 -9999 -9999 -9999 -9999 -9999 -9999 -9999 -9999 -9999 -9999 -9999 -9999 -9999 -9999 -9999 -9999 -9999 -9999 -9999 -9999 -9999 -9999 -9999 -9999 -9999 -9999 -9999 -9999 -9999 -9999 -9999 -9999 -9999 -9999 -9999 -9999 -9999 -9999 -9999 -9999 -9999 101.882888933065 91.4737672434749 77.2046799797052 66.7251591774821 60.7468359307308 56.3916555090933 52.3012321090917 50.0050515424731 48.5853506657907 47.6208969075982 47.1484670808458 47.5744422701035 48.4635386119437 49.688191599465 50.4883553873397 46.9072264952383 46.7961156559495 47.3112480491324 46.4972020382436 41.9602369760331 39.0096556915152 37.9365316700322 37.7564213072034 37.4259113521783 39.2008131201251 38.6763474475884 37.7174517067763 38.0687021195945 40.133704425556 35.5370230209657 34.2351184262832 33.7650566710195 34.9728899744868 40.1901155526373 47.1711828386653 40.8243553269049 37.2901394018873 41.5039519643185 45.5280773026333 48.6765848974532 51.2374953977285 50.3826042107759 46.6327894725309 46.2416919644432 47.4309750616042 45.4028953668103 46.6104321556584 48.02003748879 48.4050470287608 42.4095644446227 42.3216404332672 43.8447046539735 43.7735115056627 45.402532640286 44.1435408061299 43.5404999281745 43.4810689276191 42.4866608122961 42.2773806775681 42.6218854907701 42.0673459818345 41.3019526658583 41.1904283150735 40.6696192915788 39.6276197083719 39.6015472486223 39.1518708320139 38.9025045654578 38.8990174084249 38.3003596546571 37.8826836787599 36.8429471425793 36.7323022849228 39.9167058062753 42.7194842627354 48.8919440462681 49.8671074115143 42.1010263304143 39.5878234499833 37.8930416473152 36.3026212761343 35.3846342716255 34.5598771151255 35.2540693185104 35.84558057006 37.1327525728981 37.521579635687 38.9765189311424 38.7953614859375 40.421686721832 40.9612104915059 41.9686538696298 40.8410289033811 42.0267718981903 41.1627228154216 40.6568680286182 38.6966598726204 38.0329666500101 37.037400942408 35.8027413606997 35.3590157578862 34.1036390747514 33.8494613802683 33.2976880042774 33.1168905533428 32.8243147901434 32.7029845250032 31.6838044704632 33.0235111029529 32.2918274159361 31.0398687832777 30.4467926882226 30.3148219619154 31.4198933923233 30.481146637134 30.2131594073636 31.5819619441288 31.4002473218353 29.6096602094964 31.8631023514838 32.1213383218329 32.5958398187267 32.9480500364127 33.949047260806 34.176812215135 32.7644948454489 34.473100744672 34.5371199745061 34.3768885218948 34.7309659837236 34.3737634908296 36.3928356976902 36.0720226204847 36.9444900203791 37.7531848174977 39.5153174786072 41.656488640169 43.4499742969085 45.0309361535647 44.4586446323451 47.7764254004964 48.8772401789786 51.2076536699539 49.5442447576083 50.7707174875913 56.1898914275807 60.1054707594526 57.4155186041889 58.333520210898 56.1000577793247 54.6451779378942 53.4178873266746 49.8850105607431 45.8999550989551 43.9388213987583 42.892760547409 42.5597840023727 42.9148806294718 43.8710817183242 44.4592062840072 45.7182869423826 46.8837915596348 47.9983566722095 48.8077129149058 49.315416461436 48.9756270203364 48.8777077615332 48.1277214184806 47.1302771145485 45.6625538599361 44.161820260639 42.3385231820893 40.9197184157584 41.2317442202712 41.8240874289985 42.9128420976064 43.9120296026914 45.354649937312 45.8626928450875 46.3148247508133 46.8836699915998 47.0629158921364 46.9506599015526 47.010988918255 46.6580082904029 46.8612504649902 46.3873631522362 45.5360846860562 44.6861118952401 42.5497587201329 39.7391936797736 37.0017738889021 33.744123115184 31.2541961679616 28.8904725696685 27.2202254310369 26.4456714624548 26.3955803157332 26.5425647599444 26.5484223827251 26.6545527855878 26.3402313394613 26.2126002005129 26.3000767267647 26.2414286630997 26.1098979748301 26.0569907875436 26.216328420124 26.3151628954048 26.9050155564753 26.9688567425826 27.0609234628944 26.8538338303132 26.9421435799926 26.5560429688846 26.2047353922318 25.96341645984 25.6029471799856 25.2429116946241 25.619728925803 26.7312762631416 27.2673262302895 28.3235746339411 29.9650006361771 32.2163244996935 35.111523070033 40.0758770392133 39.3987670287877 40.4882660194905 42.4318872849976 49.0135448505832 51.0374893886087 55.278219568757 55.7166383894827 56.0019491242891 58.4841508093749 62.0566993931785 56.2103609960835 51.7233657148361 52.2803583308541 56.9373140573508 62.664855292948 68.5490040384849 71.440128302325 76.1139787194105 79.5322096519521 85.1220170708557 93.7970885440556 79.7722051962238 63.4754063045168 55.0608002123522 48.3053853894646 44.4572088196448 41.9947765479185 40.0218364666186 40.1171878996606 40.8916214648486 40.4935294319284 40.3275311014003 40.5681152306938 40.6384817253885 40.4296552366964 39.9571215346678 39.1698048175852 39.836736185954 40.9057571730252 40.9792743818401 42.4559870966515 44.7151782373701 43.3082778502575 42.0948167695989 44.6385347880019 45.3189103376057 47.2710200569774 49.561011406148 52.9764524218296 53.6358518991439 51.2411584692429 50.2263549989071 47.9161627667992 45.719476766836 44.1322824426143 43.9780993863697 44.231613207536 43.5517664448046 43.1993642666283 43.0512143713836 42.4995158280297 42.1850398746589 41.9007812529279 41.7046470094921 41.5595912459828 40.7614101468066 39.3495416741086 37.9647405983507 36.5830553241704 35.4318747828657 35.4437417065062 36.0652331484978 36.4468076995057 36.1756320895365 36.1746636974394 36.7553488944972 36.1089556276013 36.1652341914056 35.665310432336 35.0182610822366 35.0184409253867 35.0936664337936 35.6794236636952 36.7196804104692 38.2728863436642 37.8471572805336 38.3317539092973 39.6639836533222 41.6927165152073 46.0525926029765 47.4482029931209 63.9312637672781 55.9254380429278 52.7025688641093 54.0457397817184 61.2173657697729 66.9686214412239 77.6004414633561 115.860490921484 102.132527769891 106.216783165781 112.779620832953 68.1819277768132 18.4878795852007 15.5955990160727 100.309103545811 69.8405619716269 83.071422882747 89.0658212964287 104.933675961857 108.623239461363 110.924916422715 99.5483505699957 84.7196786946407 62.8631836868457 46.6566739990843 23.2375781439932 19.5456686094715 16.3957213173481 17.0205946957544 36.3815473932387 21.7925840275508 35.04967781101 111.880356711209 106.296439301591 53.8106188265764 44.0030468969574 30.5428910784442 27.3799243088659 25.976671573857 -9999 -9999 -9999 24.6370724665683 31.3738090439798 47.9005722623066 79.946060935638 122.959059368377 146.437806041102 137.635156036939 127.669084675783 90.1432693245583 81.1439801095009 87.243564711762 85.2899409269389 82.5729112476002 89.5949645850207 84.0169681930362 -9999 -9999 -9999 -9999 -9999 -9999 -9999 -9999 -9999 -9999 -9999 -9999 -9999 -9999 -9999 -9999 -9999 -9999 -9999 -9999 -9999 -9999 -9999 -9999 -9999 -9999 -9999 -9999 -9999 -9999 -9999 -9999 -9999 -9999 -9999 -9999 -9999 -9999 -9999 -9999 -9999 -9999 -9999 -9999 -9999 -9999 -9999 -9999 -9999 -9999 -9999 -9999 -9999 -9999 -9999 -9999 -9999 -9999 -9999 -9999 -9999 -9999 -9999 -9999 -9999 -9999 -9999 -9999 -9999 -9999 -9999 -9999 -9999 -9999 -9999 -9999 -9999 -9999 -9999 -9999 -9999 -9999 -9999 -9999 -9999 -9999 -9999 -9999 -9999 -9999 -9999 -9999 -9999 -9999 -9999 -9999 -9999 -9999 -9999 -9999 -9999 -9999 -9999 -9999 -9999 -9999 -9999 -9999
-9999 -9999 -9999 -9999 -9999 -9999 -9999 -9999 -9999 -9999 -9999 -9999 -9999 -9999 -9999 -9999 -9999 -9999 -9999 -9999 -9999 -9999 -9999 -9999 -9999 -9999 -9999 -9999 -9999 -9999 -9999 -9999 -9999 -9999 -9999 -9999 -9999 -9999 -9999 -9999 -9999 -9999 -9999 -9999 -9999 -9999 -9999 -9999 -9999 -9999 -9999 -9999 98.1745009125453 90.7863148104073 81.3967932443519 71.8891612496275 66.3196394434885 60.8349618669507 56.7791951900556 52.8538963679042 50.1446308540748 48.5591007147994 48.225916033686 48.5099018918438 51.2298408674659 51.0897634095423 51.2828165811711 50.1282646923251 47.8848999475832 48.9464967597151 47.2035756055754 43.0581617750353 41.526599945075 38.800594488052 38.7432721210142 38.1950000316509 38.4554368893071 39.1084373528201 37.8441439007335 39.5237882768106 42.9437495354153 38.2938070568256 35.9341556824133 35.786947030011 34.0327631778754 37.3744699549789 55.6667877364943 43.3586139847103 40.8774302721613 52.2959897398264 48.6351649881473 44.4920710347836 49.6916542942846 49.1457669141738 46.5749677423263 47.8315278525372 46.9734600083782 46.3091336005158 47.8489015867682 50.5818849965101 48.8828314395051 43.4403579545555 43.7226384906566 46.160577178837 47.1567499480652 46.1883013705881 44.4685185090173 42.9745313120084 42.4233947669095 43.0390030298959 43.9853078670848 44.297284862485 43.2143544692592 42.3057067338516 41.512538570405 40.1990890721935 40.2575425500975 40.6176265270859 40.5124414002585 39.5913466662058 40.3813197899264 39.6502228098609 39.263878367127 38.7582800370719 39.0462901409006 40.7385478155903 44.2169931034405 47.2329335368119 43.8207002698192 40.5883811009799 38.5898937414638 37.28166918015 35.8841176646263 35.053542250578 35.0988932592746 36.2264326591554 36.715695277109 39.2287966873848 40.2595508326201 41.6681959601054 41.132212603893 40.8161916307131 40.1286701773807 40.4205109758077 42.4703048699401 42.063261490247 43.5454936584118 42.5028473641788 41.2911140300969 40.3239335425761 38.8334871259497 38.9334666277288 37.9502075809767 36.5578275860546 35.70177902206 35.9427521832721 35.1228933381471 34.9820114221163 34.1802532127192 33.9518573273971 33.2786366147317 32.2895338546618 31.4612998519133 30.6555995410388 31.3375848038385 31.3148295998779 31.4956391962594 30.506500264917 32.6005497694464 31.9374081916949 30.3335222464224 31.8639310341569 32.1087138365411 32.7060198435535 32.9351868583068 34.3300111068883 33.7209001814509 34.9469908025223 35.1912739405404 35.7261443826561 35.8187303473381 34.7002710279921 35.6274861286457 36.4554654750678 36.2560505446299 37.2915675186513 38.2505925902559 40.4018393424646 41.5818053598199 44.0988900135298 46.5952186227297 46.00971362995 48.1177583364348 51.7953126566009 55.5971423851576 55.2943540378122 55.5590052317368 60.2620284790054 64.5710806456443 61.5933847182807 63.0919547128115 60.4692347686248 59.1106220169238 55.7643277322601 52.0990462696021 47.0978412027283 43.8661643029606 42.723704039063 42.2099184325759 42.5115009913665 43.1865769985745 43.9797037544715 45.1562951043312 46.4985087622684 47.3917437261777 48.8850243346979 49.9292390106208 50.3719927614986 50.1727661274934 49.7026373546399 48.5555483191567 47.2190924972911 45.8806696825755 44.5053815662417 43.4405342678967 43.059787006377 43.7109455748459 44.7265841144799 45.8017971314126 46.914408407711 47.3000808342288 48.0504704925085 48.489836229142 48.4233247302222 48.8812671617001 49.0212095659938 48.6702591134758 48.5545054245946 47.9508379324046 47.2542802903099 45.8470604182249 43.9601965884665 41.0466650297529 37.902492710985 34.8428062249891 31.9116218642384 28.8015486507972 26.7544954937798 26.4547221418874 26.511612026478 26.578293553505 26.6214318942247 26.6486518612601 26.469809672648 26.4880755204943 26.4309233017169 26.2740085871953 26.3268490655451 26.1984193476212 26.4953624947457 26.7086640861129 27.3625288668051 27.5285320256819 27.5337498894271 27.4072727247062 27.228906465976 27.0714684916173 27.116251270187 26.7091607068543 26.6959348439737 26.5397091270868 27.0853733533575 28.4208243115942 29.1395341630597 29.4464567502283 30.3894643486625 32.9621932725537 36.6610502138311 39.5885458878289 39.7967759280578 39.1126280815356 41.1538328287472 43.6598945807913 48.834021704178 49.9244428284626 53.8873475915642 57.7475689446928 59.9741616647159 58.6634106594751 51.6456035758145 48.4259420442154 49.8080773431383 57.4945142601874 65.0215513806131 64.6271044521067 70.357310555456 75.082088127828 82.3607496592607 96.5286575147972 99.3683195562174 82.3569015254126 61.6410544898634 55.0533208875291 49.4444768917829 44.7487558961769 42.0928985107605 40.4380420023297 40.1184296094342 40.6690207795583 40.6167940380301 40.4366883535352 40.2091574188112 39.7061456967815 40.4600760158312 39.1244324474088 38.5912306729205 39.2935453004384 39.808104482538 40.2632665781191 40.5892835313261 41.0712835306041 40.8499462311702 42.023183603093 43.8049896005691 45.7064479951487 48.3382459281559 50.72603662566 53.051360170098 51.8336985155081 52.2253003373162 54.1918158646823 51.9268137563256 48.3648055871778 45.4890086413105 45.5396728623078 46.7394391275947 44.911047963876 44.5015272540528 43.9108265946082 43.2951245514141 42.9403452605272 42.7400071463571 42.6745103173706 42.6547786252331 42.1419591049915 40.7526073526966 38.9902311453859 37.6226743159336 36.5540154298952 35.65486459105 36.0650998746914 36.5914398070862 36.9229793831862 37.6427447534443 38.2015080997512 38.0232979511181 37.871481395487 37.1694937086964 36.0653113707679 35.8228709751345 36.1753591095389 36.5715458280807 37.191185387675 37.8001583274577 38.2490526486615 38.5057448856512 39.2761368560422 41.2790711295897 47.1876228496037 48.1709903575705 56.9524053352684 66.6957850595843 73.6860877801135 65.860607653903 68.8997825209273 81.1106762012438 87.9912723126323 80.1505240732498 102.739515274744 118.624842256444 80.9259175994458 75.6016463958722 56.0546981992314 80.5478152698371 85.0990081093755 75.5354479792511 74.5971375390557 79.7802769333518 92.1394728197241 104.329941452922 104.861820051629 106.465609867065 93.596455605537 65.0767885307904 61.0749700679434 32.7925583322733 31.8156666452843 25.014715870619 28.0421068330157 23.6348549019446 21.1107239906441 22.3257938744668 64.0298275587286 47.9649497239456 50.8753187002 72.3869596455296 52.3325936284466 50.5519898166799 34.0533871648741 25.7595128047425 22.8333259694563 -9999 23.9327422370397 28.2998741809502 46.79033597967 81.1893954497256 99.5857588618771 120.051450989574 105.871007132285 84.2662284220673 78.9573911707116 66.3468562710415 64.7656118573188 68.5401489154422 79.9016755682257 87.7242871739553 -9999 -9999 -9999 -9999 -9999 -9999 -9999 -9999 -9999 -9999 -9999 -9999 -9999 -9999 -9999 -9999 -9999 -9999 -9999 -9999 -9999 -9999 -9999 -9999 -9999 -9999 -9999 -9999 -9999 -9999 -9999 -9999 -9999 -9999 -9999 -9999 -9999 -9999 -9999 -9999 -9999 -9999 -9999 -9999 -9999 -9999 -9999 -9999 -9999 -9999 -9999 -9999 -9999 -9999 -9999 -9999 -9999 -9999 -9999 -9999 -9999 -9999 -9999 -9999 -9999 -9999 -9999 -9999 -9999 -9999 -9999 -9999 -9999 -9999 -9999 -9999 -9999 -9999 -9999 -9999 -9999 -9999 -9999 -9999 -9999 -9999 -9999 -9999 -9999 -9999 -9999 -9999 -9999 -9999 -9999 -9999 -9999 -9999 -9999 -9999 -9999 -9999 -9999 -9999 -9999 -9999 -9999 -9999 -9999
-9999 -9999 -9999 -9999 -9999 -9999 -9999 -9999 -9999 -9999 -9999 -9999 -9999 -9999 -9999 -9999 -9999 -9999 -9999 -9999 -9999 -9999 -9999 -9999 -9999 -9999 -9999 -9999 -9999 -9999 -9999 -9999 -9999 -9999 -9999 -9999 -9999 -9999 -9999 -9999 -9999 -9999 -9999 -9999 -9999 -9999 -9999 -9999 -9999 -9999 -9999 -9999 95.0625688210194 87.816578768001 80.0491023872187 74.563770556119 68.9464233102405 62.7412173282284 59.4552280719943 56.8990283287004 53.7313559950552 51.3736358703026 49.3677772447355 48.1549854165477 50.5521936517024 52.547123117494 53.4432559520034 52.6786785243842 50.6641589341745 50.1545174332605 48.7645895971112 46.541604990906 43.7480711547686 41.6567631301754 40.6633270592094 40.7611894813118 41.1590479310418 41.7140633938301 40.9841815653653 39.8896772738621 41.853595680493 40.0353435760953 38.1523957585172 37.7438871592083 34.6894066424 36.9252488338964 61.4504347447036 51.6660839950405 47.8487989405317 49.016453519653 51.4450481193409 45.6932711880861 47.1196741659401 48.9407525519067 46.7219671377815 45.2112760049367 47.536216427428 46.8469866055133 49.4983881346855 51.3077693639697 46.8203105090369 43.9987223777858 45.5432584954575 49.0861171630893 47.5031361418626 45.6751099229758 45.4516968549003 43.4772057791098 43.6914845459044 46.4961983943361 47.1119534509062 45.7331572858068 44.7598988646648 43.9307653902281 42.3955545661962 42.2430447866146 43.0018204055227 42.5414288256735 42.0734090207111 40.9773469386007 41.2778644521012 40.456215038162 41.4289453401086 40.9046805524314 40.2760227367874 43.3719007609692 48.0935936243137 48.5020166519023 42.774917411413 40.120367741444 37.9373971096039 36.7006899782775 35.5855160904653 35.1225551988167 35.6714361775822 36.3859488916351 36.9993605419605 39.106743486421 42.3049511117572 45.5507552908406 44.7766990062013 43.4609181569212 43.084401394479 41.8947038842794 41.041807108496 41.8316630778666 42.9486084428833 42.8943568242097 42.9846097072854 41.3270875687639 40.4042862894231 41.1603339211665 40.5595196800171 38.7653413261133 38.331528488474 37.1977620014033 35.8167147441351 35.5398861050102 35.5853018306844 35.7217702713771 34.688047267864 33.4089089205089 33.1656143618827 32.810411624083 32.3975853059234 32.1039752087711 31.7828930960859 30.5727120936315 32.8809366502649 32.492677646788 30.3034326186197 31.7433976424548 32.3970430465656 32.5997492578264 33.4042499262064 34.2773226783201 33.5099862044689 36.1572514459657 36.3305107822946 35.9913721797364 35.7613231352054 35.8464608590787 37.8428368748108 39.422281499351 39.3375018939521 40.7571334516133 40.6023717137445 41.1536257408152 43.694246153341 44.9870950992756 47.9965686286588 49.0726795519821 51.3924627306105 53.3537757412953 58.8537102638166 61.0185755727724 60.4872226098234 64.4036546126378 68.960292725328 66.1365469819502 66.6607225205392 65.3291666872699 60.4499187145356 58.0653091088608 52.1203426317392 47.0275200580625 44.2124850051255 42.9712127852843 42.5500133566702 42.6378900108515 42.8297159690389 43.426269267025 44.6439990783709 46.0131264814364 47.6204880049718 49.3972152086514 51.1489170477547 51.7082959499903 52.2164682202155 52.0718185946339 51.6158173942246 50.4318056716177 49.112382045201 47.8047515949395 46.7570689765028 46.6293461975404 47.2316273386151 47.6026126442897 47.9891323448829 48.9146577844837 49.2662732678101 49.9037921699018 50.2243338697033 50.5369191947285 50.8332942160048 51.0392927107016 50.7223905446143 50.2925870109969 50.0766400630289 49.3748242069369 47.7256063080422 45.5869182739967 42.9481078137542 39.8475231399846 36.3873014899187 32.8698123234266 29.6202518203026 27.6308959740899 27.2247946327051 27.1466036874961 27.1747211136318 27.0185772825014 27.0813924906191 27.0122021957693 26.8448677406092 26.6208532707544 26.6181123388366 26.5058569576012 26.6535757927333 26.6814506942173 27.0840972491269 27.8689429382939 28.2164554518805 28.0311681944584 28.0899112572214 28.0066006212459 27.8173828343796 27.6688433614924 27.463375984635 28.6545415438952 28.1850054861549 28.7366661101329 29.8896851118192 31.678124102731 31.1419141793852 32.3485747034141 33.6542569621499 35.4004621525478 37.4724666541406 38.8072091391366 38.4953418901637 40.4487540839403 42.3304140453807 47.7531617243642 49.3659887571848 55.5522896854283 60.2790665356496 56.9703434928624 52.4734413849405 48.177343660104 46.8052851741654 48.4272156295129 54.7498585079175 59.799431461596 64.2768563773748 70.3343823414924 76.8525615536192 84.2147864986422 99.0158404388138 98.7448362078875 77.8482350912206 60.2671693393403 52.843442228944 48.6377041152401 45.955908338777 43.1215168880952 41.3661696639004 40.4044917941169 40.6405342849024 40.0915473408145 40.052031767494 39.9947928867974 40.2148168826342 39.8191810608129 38.7272462252739 39.0645331627257 39.300846780072 39.1796252724508 40.1083903301689 40.3810539898541 40.5261543192125 40.7949009064701 42.9397623871353 43.7670924286231 46.5620066192538 48.8769337177524 50.1951241194413 50.8039614281584 50.7582735920648 53.6674752012105 55.8863153611112 55.0879336557711 51.0337559191079 47.3845349289474 45.5627465648277 46.1319079716732 46.6715531212959 46.6453576545129 45.4259911251887 44.3623977277683 43.6399742219521 43.0855366607059 43.2033599992165 43.3698703794974 42.6560663565973 41.6481479218864 40.0549082932231 39.0856875931265 37.9578002373246 37.081744256152 37.0982949649726 38.6537559822171 39.2308778342955 40.5607148016816 40.8524888142016 40.4700721178246 39.8371561278909 38.9476897041169 37.6025865306046 37.2530138482323 37.5679674739665 37.9500760816917 38.2425875866528 38.671305361059 39.1391387765543 39.5489131209129 40.1853817920817 42.1897978607835 46.6473832521275 51.7068454294953 50.4135249523159 57.8489054242389 69.8229570454044 89.2466320500516 86.7536660305209 100.393850490695 102.608786414572 95.5480580086364 119.604852939452 92.9000846859878 115.230188940882 111.147454910553 105.885066765547 98.6386751798236 82.376336094027 85.8630792054001 85.4407810966052 82.4983218759637 91.2265491580686 95.2419421900621 89.368536434798 94.4922366710962 89.257473751991 73.3217574319218 41.5013495042285 38.7413166720818 64.1306644196023 31.1396348321915 22.4684209717592 17.8120127924454 19.683553469916 20.9035524172392 30.6259247683174 28.4156143532166 48.5193706804819 71.3700128537594 65.388225097343 65.552410752112 38.9601581691662 23.4266217487114 22.8868284477642 24.1728554280171 -9999 27.4803707254797 37.6937615558413 59.069473062523 67.1500782389575 64.8151212039501 61.1831394883338 65.5973543395795 61.5991473889883 54.8305846510172 55.0216223338004 59.1071787431143 -9999 -9999 -9999 -9999 -9999 -9999 -9999 -9999 -9999 -9999 -9999 -9999 -9999 -9999 -9999 -9999 -9999 -9999 -9999 -9999 -9999 -9999 -9999 -9999 -9999 -9999 -9999 -9999 -9999 -9999 -9999 -9999 -9999 -9999 -9999 -9999 -9999 -9999 -9999 -9999 -9999 -9999 -9999 -9999 -9999 -9999 -9999 -9999 -9999 -9999 -9999 -9999 -9999 -9999 -9999 -9999 -9999 -9999 -9999 -9999 -9999 -9999 -9999 -9999 -9999 -9999 -9999 -9999 -9999 -9999 -9999 -9999 -9999 -9999 -9999 -9999 -9999 -9999 -9999 -9999 -9999 -9999 -9999 -9999 -9999 -9999 -9999 -9999 -9999 -9999 -9999 -9999 -9999 -9999 -9999 -9999 -9999 -9999 -9999 -9999 -9999 -9999 -9999 -9999 -9999 -9999 -9999 -9999 -9999 -9999 -9999
-9999 -9999 -9999 -9999 -9999 -9999 -9999 -9999 -9999 -9999 -9999 -9999 -9999 -9999 -9999 -9999 -9999 -9999 -9999 -9999 -9999 -9999 -9999 -9999 -9999 -9999 -9999 -9999 -9999 -9999 -9999 -9999 -9999 -9999 -9999 -9999 -9999 -9999 -9999 -9999 -9999 -9999 -9999 -9999 -9999 -9999 -9999 -9999 -9999 -9999 -9999 -9999 93.0115580600366 85.3851215920963 78.7917002500916 73.6435274358505 69.2530470025436 66.682574230158 64.8573917378423 60.5835639985879 57.5933229539126 55.4288157732345 52.1287176809329 52.4552012856714 53.2144879899246 54.934409891551 56.0504320393679 54.4888537158141 54.6930930461577 53.4817236127959 51.0761046862492 49.0007510387729 45.1016844858111 45.3118342864069 42.10829586992 41.0795028838453 39.9242264773812 38.4646026232661 41.2987518771107 38.577936134092 39.0346290378127 39.0078522004812 40.1435931621945 37.7510834002911 35.9894309596295 39.0472140357387 65.1551434113262 58.5936115340006 50.3654007906138 52.1647042663979 55.0243603213639 46.3264429001795 46.5292897030457 48.6084471490145 49.6794260724059 47.5089518684055 45.4036428798643 47.3488365680894 48.391530084934 52.680655735761 51.1958605066809 46.1674137838785 48.7166549713345 49.215114668969 49.4557026942055 48.6399270182572 46.7582588732089 43.1307254265077 45.8144888652382 45.297606691052 44.2402423029824 44.3895941444688 44.6867856916806 42.9756429863287 41.9281390490892 41.9628321512443 43.4548164587622 43.8461219341657 44.1480679385782 42.4594353424242 43.2872953757447 42.1778881522227 42.2168389843638 43.6829112055299 42.611189035907 44.2131446696402 50.1688536336664 48.0927068819096 42.3893000875868 40.1033073950694 38.0342322106752 36.6773456282877 35.8256638931945 35.3684639751642 36.1237711133991 37.5283153706374 37.7588570890681 39.5309024370131 41.6041124707288 46.191951949508 45.2051585949125 45.2491075575374 43.7668135601694 42.3372736486681 43.083421427273 42.1952609246534 41.1931845455789 43.0163904340726 44.3017602533127 43.042207122071 41.9206494098185 41.7102944277142 40.6690638218075 39.5049189619931 38.3419153118202 38.1090076100213 38.5613170412944 38.566602941369 37.6266467761197 36.2681301254525 35.5384948218677 36.1663511487746 35.1549589604654 34.2014180759346 33.8957290096412 33.2355888693283 33.2695980459991 31.8723736020536 33.3780038750765 32.8458083163654 30.6607735783704 33.3300021768706 33.1065948741136 33.2221834146303 33.4466321005347 33.6653248433717 35.5319227582537 36.6496075823152 36.9712865112662 36.1254929832577 36.8123707638081 38.4148369380157 40.1136488926759 41.3379396039999 40.796157261685 42.0466056684931 43.4205983468321 44.2449711479598 44.3806274238151 47.291303993657 50.4372685147686 53.5845068386113 55.5080726246987 56.3753388961727 59.8912215792145 65.8238156126557 63.9165150739865 67.0983741161809 70.7082121070071 69.8314854293725 68.0627301049951 67.5906970822639 62.5359879111039 57.6982763063516 52.2082862841523 47.6618960405446 45.2748528401717 44.3634555694842 43.3137556947623 42.8849601552606 42.8326569384121 43.2982632887259 44.3725804552331 45.9049910757067 47.6738254203872 50.5206307550155 52.4756137176822 53.8266524260999 54.8393286091414 55.0715410808576 55.1531650805622 54.3770004688191 53.2390707847731 52.2969117242352 51.4911837678262 51.0371609806006 51.2366140739037 51.3444955611577 51.3533571663697 51.9132450502436 52.3753695294542 52.4867500350489 52.6126963390859 52.9788407569148 52.6169495216777 52.5249189564462 52.3607127362325 52.4357108039142 51.5499248654539 51.1378785380104 50.0941203067067 47.9493977937583 45.3498720516826 42.1925225067448 38.1687349163268 34.8840032515893 31.9251868965698 29.885855166308 28.7806324037062 28.2755844535679 27.8332762376691 27.8743917626842 27.7610484887216 27.5998153757805 27.2913818066188 27.1138527737926 27.142096516195 27.2227430387678 26.9812561911877 27.264861555295 27.8624812671578 28.9163122770802 28.9054256716626 28.9081761866924 29.3514345238506 29.163227337886 29.3202031821515 29.51293148379 29.3772380882915 29.2081261862521 30.0342789334201 30.8279514419645 32.7052560846015 32.8358713410496 33.7637958680781 33.9017219387903 34.9622650492634 35.9253859586184 36.9456258468362 38.3290459472221 40.1442877761271 41.6941437117839 44.9355681311595 49.2144174340556 47.7607712861031 49.9667773462632 54.2780671492118 53.8094519941404 49.083474129844 47.2773828369747 48.0977084359106 53.1071402843782 58.3042319571641 64.0197610430655 68.9056573529901 73.405715636427 77.5624187499814 80.3217559455502 81.7058222610506 82.2549589635774 72.8924496468051 63.087840410823 55.5784889956465 50.6362413858153 46.878775987114 43.3747877094649 41.6224487897429 40.1102748240706 39.8360203376265 39.7913443258196 40.1548910530925 40.1176937635966 40.2800448828705 39.356276384297 38.8956441339784 39.1903323878386 39.3989516052567 39.1807229390121 39.6437383230219 40.0003889506936 40.526636827555 40.5251423292979 42.0010910596721 44.3678923176415 47.2497830971038 48.5316195495577 49.7773745810512 50.9399425716845 51.001959848431 51.9454388279124 53.4313411715863 54.8031834047896 51.785213329615 49.5235747366415 48.2660535333381 47.8017182927369 48.066719932456 47.8601060501947 46.3855691302824 45.0570247977789 44.2950740611997 43.835797370195 43.3295238536125 43.0484975566236 42.9380535515706 42.2764973017827 41.1101070424398 40.2340419158788 39.3440519830055 38.4947562891706 39.7545526901303 41.3385894309143 41.7938519415068 42.6683949594347 44.2210395056 43.4181451018538 42.5112136306823 41.2206243679046 40.1458247100153 39.6268677616619 39.2310953802836 39.2962746071455 39.8075892416019 40.0049053775373 40.2603030885502 41.0719087494091 41.4606311551003 42.564394209757 44.5666767462877 50.169730075498 58.7011632598144 59.6747333539156 69.5717169290871 81.594546287911 92.4012577810322 126.266375762561 119.764214381366 130.033090684376 94.041398324257 89.3667497453366 111.901562197037 98.4051012473218 92.0774286800619 86.4650229603529 86.5201707528287 84.2112324576792 92.322863924942 89.3357685337892 94.9019601320863 90.2214911416583 100.997916938873 90.4775253745812 91.9282015345343 69.1264951221947 35.1369505691027 41.8272973822176 54.3074297880229 37.7738631984129 28.8409017940962 23.0848814584281 28.1994208898551 33.3270739002224 34.7090513061125 28.3519277749709 55.9801888288603 72.7252715121202 73.177239289317 63.4589262300446 45.4132529129614 32.410961180045 27.2065371453144 25.8688445167734 -9999 28.1071330233492 29.9537228622771 37.6434192952351 45.3003690388726 53.9735286259369 49.4358560359409 45.1877947183715 43.0909633943974 47.6660501395493 52.4419164058711 62.7559303286436 -9999 -9999 -9999 -9999 -9999 -9999 -9999 -9999 -9999 -9999 -9999 -9999 -9999 -9999 -9999 -9999 -9999 -9999 -9999 -9999 -9999 -9999 -9999 -9999 -9999 -9999 -9999 -9999 -9999 -9999 -9999 -9999 -9999 -9999 -9999 -9999 -9999 -9999 -9999 -9999 -9999 -9999 -9999 -9999 -9999 -9999 -9999 -9999 -9999 103.757113666638 147.933877977136 100.972138608443 -9999 105.982780403734 98.9206340955358 -9999 -9999 -9999 -9999 -9999 -9999 -9999 -9999 -9999 -9999 -9999 -9999 -9999 -9999 -9999 -9999 -9999 -9999 -9999 -9999 -9999 -9999 -9999 -9999 -9999 -9999 -9999 -9999 -9999 -9999 -9999 -9999 -9999 -9999 -9999 -9999 -9999 -9999 -9999 -9999 -9999 -9999 -9999 -9999 -9999 -9999 -9999 -9999 -9999 -9999 -9999 -9999 -9999 -9999 -9999 -9999
-9999 -9999 -9999 -9999 -9999 -9999 -9999 -9999 -9999 -9999 -9999 -9999 -9999 -9999 -9999 -9999 -9999 -9999 -9999 -9999 -9999 -9999 -9999 -9999 -9999 -9999 -9999 -9999 -9999 -9999 -9999 -9999 -9999 -9999 -9999 -9999 -9999 -9999 -9999 -9999 -9999 -9999 -9999 -9999 -9999 -9999 -9999 -9999 -9999 -9999 -9999 -9999 92.0627151586803 84.8058383187561 76.1084785817442 70.0717922662399 69.494866951309 68.7273797614919 66.7599917526501 64.1268518447738 63.1743004604897 60.9456664731097 57.3545023288323 57.5820828198429 57.7578447253314 58.9026861188088 57.9646290015364 58.836502804198 58.2972468532231 57.0561714411222 55.1112545440921 51.9942661512915 51.9104088747386 45.206112577168 44.5780602132137 46.8332955211126 43.3424705428906 39.6896876698826 44.925182481005 41.8033823051471 39.1278410912347 39.4550872218103 41.0564716847022 39.3939219688807 37.174324863311 39.66427766803 44.1143334452974 48.9980728534618 54.081411187976 59.2487957653132 57.2124838601428 49.2890901853814 51.5812566626705 48.6345507452824 53.1909906900531 49.4499889420928 47.6602895492434 47.191884340977 48.6287254253757 54.9748398629559 53.2916538795642 51.9352210993556 53.3174914538456 53.036880210422 45.2836551968371 45.2842805797913 46.1296401124114 45.0187465418077 45.7990183914515 44.8963456614233 43.6095818442944 43.2950092637894 42.2712473208888 42.3675253776449 42.2490685556806 42.672294332598 44.7831976456559 47.3120773239278 46.1275373432399 45.3528320153008 45.6767375245903 44.3399372096717 44.5660690470386 45.3473402411145 46.2110698663915 48.3143611756193 53.6546463486219 49.5023514522003 43.858964716076 40.1143012422379 38.0033663910738 36.9552869291853 36.9102818507699 35.5138933702504 37.7647405121825 38.7432709034589 38.2483317717212 39.9393128274274 41.2444806516451 42.789008943724 44.7361506314279 46.3301033271686 44.7518821688306 41.7390791592887 41.3613755104493 41.9226083478048 40.3810491505938 44.346517077193 44.0330679767052 42.4378476236818 42.1183781409266 41.1175078044477 41.4324821511065 41.0316578312189 41.1653198532502 41.3272658806222 41.0457738961013 40.6701843983897 39.1801598942385 38.0416317537164 38.819454641719 38.5055465439474 37.2659099633825 36.4720314007859 34.8709645260948 35.0734288251412 36.3658858583847 34.4958190609779 32.4107596000532 33.3164166769618 31.2736290084452 34.12436300467 34.4500906888434 33.9377351610857 33.3947603839163 36.8023844405579 36.1378449204314 36.3510680206457 36.2782332775508 36.9849820204955 39.7648343318055 42.0910567428109 42.1039998209515 41.6437023390672 42.1857980850689 42.6757664585818 44.4265307417008 48.0616519437291 47.9205140717962 48.565212866252 52.4784824802364 58.6116605211148 57.3213989747207 60.9716684314744 61.2843523832098 64.4562777546308 67.5268842629123 72.8542499810695 73.1240377507332 73.4947656309282 70.9572212768825 68.6405449530899 64.3913984620718 58.1119074378858 53.3903291997876 49.5656831159953 47.4075652360908 45.6261382650143 44.6246108707165 43.8457351443924 43.8571033257318 43.4963450766675 43.9361507074831 45.3683157948552 47.8052645816306 50.9653418445108 53.9317433812062 55.8948510545652 57.8013891039058 58.8002972105821 59.2749996997853 58.6329714450011 57.9782937828266 57.0301124925959 56.4199617885192 55.8264188115022 55.9320146267493 55.6219969556199 55.1290012534368 55.2516410978765 55.3365545331134 55.3923757035922 55.3571446300141 55.283247720414 54.7551774280677 54.7527772027948 54.4319556249562 54.0769597502378 53.9043627011698 53.5178794564733 52.0957477382286 50.371993364055 47.8525681154403 44.3222252665773 40.4917477285748 37.1420042900631 34.065715304549 32.0024391783146 30.6057572457681 29.5256878118103 29.0702842556597 28.779468760523 28.7246366551928 28.3775567699953 28.2847030792982 28.1439699098846 28.1976710712054 28.0681701590892 28.1165217246767 28.5163300478861 29.2130546041923 30.2063232176552 30.6042555730373 30.5248560517298 30.6141046498895 31.0648768473503 30.8807170781991 31.180969501072 31.0675406831877 31.8334586879882 32.9603295532002 34.1453681944072 34.9834167967792 34.7512544415063 35.8506977883689 35.4202429492263 36.5660099323929 37.3593014330853 38.4003751252878 39.4041007947684 43.0094280285849 44.930832306818 46.1395229243167 46.6719316298818 47.6697188083955 46.6781559999658 46.3150483796802 48.0538264030696 47.5179525152486 47.7703458175015 55.0983785498157 60.5016957947621 60.30499734627 65.9897286529662 74.9175081474185 80.6215542793734 80.7947862734859 76.0018733253341 71.3898103658556 69.2078819942261 65.7365739008751 60.9076976452636 54.0546628717225 48.5654890972377 45.347634044035 42.1321605858335 40.5594608449558 39.65484424163 39.4553650176674 39.6712840959035 41.3656622536236 39.8103983468008 40.5572289666334 39.2112860007252 39.3721834233884 39.2492187179967 39.3148211797845 39.3416414931251 39.8995388872175 40.2753275231856 40.7487897500105 41.1374949083157 42.0299072334421 43.6027993306417 45.9887572780757 49.5547944441288 51.0242113513528 51.2625533000075 51.099204824103 53.7680637528109 56.0832682652681 55.8242421982082 52.524578306567 50.444929884109 49.2831954349247 49.0485482216114 49.5870418169605 50.2048016239491 49.0024097818738 48.3814436744293 47.2009939798919 45.4845840693875 44.7288924597492 43.871920014112 43.1064449948164 42.4926124105602 42.1069762695461 41.6719854611918 40.8738026402245 39.9722072626955 40.7135594872526 42.6493376826875 44.9436794089663 45.9981249809918 46.4333162005625 46.4169935338938 45.7588707471269 44.7368137876154 42.8376742929752 41.4012942714245 40.964805231265 40.9356403328753 41.2560407367729 41.5599167070499 41.7859093867356 42.6684274224475 43.4441051770794 44.1950663503045 46.9621495936882 47.9539426207357 52.3835535181402 61.8533897879844 72.9372947394326 89.1678207951058 118.504511440388 141.206887762054 137.573363083429 129.421144072089 113.001377291623 118.614867149977 108.313840552429 100.919818400472 96.6734840930678 87.2737790434837 91.7237578342159 94.9946640681506 98.2988109498863 96.9416904776999 92.955084108764 91.0339733052118 96.5570086150669 90.4752707329518 83.7081845373203 62.0617263235475 36.5683681341776 52.3885831540349 48.8645275369285 47.8092381294209 53.0889624215965 40.2717878514448 47.6816323258329 48.3212454210863 44.9852171198133 35.1142098731657 57.8658545333421 78.2456633825042 84.1138379642736 98.978993163409 77.801082493066 58.6571286534585 47.7593979806245 33.0029175821707 29.6314614499367 29.225458080544 -9999 -9999 34.9482725742058 37.4664032166833 40.1745264558156 39.9998796518733 -9999 -9999 -9999 -9999 -9999 -9999 -9999 -9999 -9999 -9999 -9999 -9999 -9999 -9999 -9999 -9999 -9999 -9999 -9999 -9999 -9999 -9999 -9999 -9999 -9999 -9999 -9999 -9999 -9999 -9999 -9999 -9999 -9999 -9999 -9999 -9999 -9999 -9999 -9999 -9999 -9999 -9999 -9999 -9999 -9999 -9999 -9999 -9999 -9999 -9999 -9999 -9999 130.670740490134 167.660538274928 171.354803219554 126.086131093556 176.27893436649 193.010577022538 150.972916538276 177.950310184153 104.068807399277 -9999 -9999 -9999 -9999 -9999 -9999 -9999 -9999 -9999 -9999 -9999 -9999 -9999 -9999 -9999 -9999 -9999 -9999 -9999 -9999 -9999 -9999 -9999 -9999 -9999 -9999 -9999 -9999 -9999 -9999 -9999 -9999 -9999 -9999 -9999 -9999 -9999 -9999 -9999 -9999 -9999 -9999 -9999 -9999 -9999 -9999 -9999 -9999 -9999 -9999 -9999 -9999 -9999 -9999
-9999 -9999 -9999 -9999 -9999 -9999 -9999 -9999 -9999 -9999 -9999 -9999 -9999 -9999 -9999 -9999 -9999 -9999 -9999 -9999 -9999 -9999 -9999 -9999 -9999 -9999 -9999 -9999 -9999 -9999 -9999 -9999 -9999 -9999 -9999 -9999 -9999 -9999 -9999 -9999 -9999 -9999 -9999 -9999 -9999 -9999 -9999 -9999 -9999 -9999 -9999 -9999 92.9211306742895 87.8073323051778 79.0590283016219 75.4945463749217 73.9494583533518 74.7337935833865 73.3276798395978 69.9610004537182 67.3105085559555 64.5377055467491 62.8804791318846 61.4985326853397 60.9182819117494 60.5683916657325 62.8492005546607 66.2212230128941 64.6350645304337 60.9569910699076 57.1520956028477 56.6364552334227 53.2695389411509 47.6453849104951 47.0314021830256 50.6261701414246 47.2287603517178 48.4534729695255 49.2945985971492 49.721259737659 54.2729058038656 54.217235071952 47.2244754253633 46.8616575648852 42.9997461062662 42.3990551471461 42.3266820813285 46.4774580412077 62.8546623980536 65.8428105616945 52.0074360083379 51.6510305157845 59.2365955589742 57.3721923477363 59.5829196847482 52.615211582902 47.8086715973478 48.8974194585008 49.7020167586414 57.4518406276239 59.9753582966684 53.1351694635477 51.7429683433881 48.1268914025976 42.4351571971603 44.8815562364338 46.5010467336961 46.4062635924801 46.1640355274058 45.1226441460685 44.5870418135537 44.8695289623377 44.4750178115303 42.7316311955287 43.4034850117948 43.4695263261767 44.7481661413456 47.6235148213983 49.1366876440973 50.7930062410813 49.0858850368327 47.8172967192822 47.1772086214704 50.5524965864186 52.0175083723469 54.7667100619665 55.9907071832129 52.2325991427145 45.1223695757561 41.5635965274725 38.8064195520945 37.8987386820532 38.7550856038324 37.8250030716322 38.7296904933407 37.7693929261482 38.6143363874097 39.7715862069017 41.1478147238035 43.3045065470741 45.99591364817 46.1322352504834 45.7827057622225 42.3748593907135 40.8085015811677 41.6210886036178 40.9589578074683 43.5607982537423 44.2262384752744 43.8693682533788 42.5509110912416 43.4207020649492 42.4645700962055 43.4893833899351 43.8390323247977 43.2265366496381 42.5411997828751 40.8289457957261 41.4889206663401 41.6942532559535 40.9159550771641 39.8512995617213 38.7486564911647 37.0242961484922 37.8103022899547 37.2244788897808 37.0422091707972 36.7040451855999 35.5740535501997 33.0597436600178 32.0660416355363 33.8598891696031 35.8847081240895 35.0530325517841 34.1550255754201 37.255854609229 36.9050897915503 36.6142025135851 38.0678903334259 39.6184180891519 40.8189956294458 42.1993473188369 44.2586352911939 46.8476961087831 45.3076988198385 45.5212421765202 48.9061150538777 49.5799125255094 52.1617005669365 55.1929947480805 55.6679763211353 60.5125687155094 62.3031621397423 62.5236250483137 65.8676483787805 66.3004621043617 68.4388044616701 72.5292339029538 73.1311012232014 74.4479252863178 75.1435019591018 71.7360528932668 66.3814812152165 61.6248858769095 56.6114538662817 52.2500819494975 49.1464131191223 47.0351952030394 46.0873945438114 45.27531810908 44.9244500953631 44.5154778744547 44.7839579864664 45.8367253016685 48.8568128555237 52.6630243411774 56.285516799854 59.0097201035622 61.3740102986018 63.2110889203608 63.7007822412271 63.3764134761311 62.6208523297034 62.1990790386616 61.5108867210681 60.6682263647517 60.715663399115 60.3832079639472 59.596029448532 58.9004655195562 58.9815572323987 58.630537091308 58.4933714871587 57.5605115434791 57.3239016032761 57.0927172404366 56.2059577956207 55.458838190288 55.5031726726055 54.7694179671519 54.0584247778546 52.6286654789103 50.0673904491991 46.5871970728126 42.6128484807719 39.3718978300611 36.3765815168648 33.9476151701136 32.4551420721098 31.1194293939098 30.2169713814243 29.7780768434621 29.4339020053756 29.3518350406613 29.5441804350982 29.012083253652 29.0154478948737 29.0590879516418 29.721511940773 30.2543019674284 30.9863517742536 32.1724573390454 32.0322781127539 33.011580259056 32.3862703707834 32.871546608307 34.3248609215536 33.2747321454785 33.6959350472316 35.0484002868542 38.7945515520077 37.35470512356 36.5985634196673 37.2059487418992 37.8878851724883 37.5765684605233 38.0705460954237 38.8164796112298 40.8268930207206 42.2967085336656 43.4914298327463 45.5004725266469 46.3272350558614 44.4432503269554 47.1496544850867 50.5990216754012 51.5238402896047 46.0258653698624 47.4842736768032 46.596416047382 53.0793601966535 55.464166529241 55.934750819269 66.7152312159371 80.0208084576258 81.4101584231451 74.8072330409312 71.4847039402803 66.9420038195181 63.4623054845387 60.3867677038916 56.2646640679725 51.191643628199 46.3103202436451 43.1142227198425 41.1819379670129 39.814226984775 39.0978958109216 39.544453204373 39.5558304282917 39.3988305311202 39.5868903112351 40.4870627236258 39.2757985781167 39.5418684130405 39.6619130042369 39.2882754844968 39.5856412282427 40.2519166994001 40.8427364798155 41.0066728248336 41.0545902278729 42.197295874253 44.2084551714238 45.8459890503226 48.6870176173218 51.265288781368 51.7254058012772 51.9528941876452 54.3311763162729 57.3754763282031 56.8291689561223 54.2836328595707 53.0538468630709 52.1692798377126 52.2392371383957 55.5433652065207 62.279352109816 52.5987205599438 52.9202552976854 50.524039002789 48.2069443425843 46.5498209765709 45.5578396144227 44.291371390204 43.109448395618 43.0888891742773 42.9907319447952 42.4913892414431 42.1301483210199 42.2350889519379 43.8626838080789 46.0121566862521 46.6974328514837 47.4965133037092 47.5107978794456 47.5901077505741 46.772312817662 44.5997481156909 43.3235808414386 42.9906769149933 42.7763463092905 42.6504650399625 42.8615966427969 43.2193221659073 44.7302399776764 45.7192985155773 48.3704568902054 51.7883734049052 65.1608055222358 69.4963291060293 58.0389387957349 72.7870475907957 84.3121761441083 121.612301805011 142.176207754613 137.750356252765 131.058323142137 122.325739958835 116.05196192528 107.597953940665 104.540345433945 96.8533107768748 91.5154408215997 98.3669805643468 100.002902072011 98.9118062563765 92.2860906340989 96.1000783310746 97.9984583666561 90.9500555476457 91.0334249408694 73.6886612192442 67.1539020994696 53.8608282233127 52.770835134054 47.3236627890625 61.1576133569131 77.6460743121074 75.328596005161 60.3666356492042 51.6286493322766 64.5312036374874 78.4916995497467 73.6734267208929 69.1856574406981 89.8651616864849 109.2640713194 94.3071247550766 80.4425427132711 84.8002579077266 62.3112204277582 38.1006968569416 32.6951630761727 -9999 -9999 -9999 -9999 -9999 -9999 -9999 -9999 -9999 -9999 -9999 -9999 -9999 -9999 -9999 -9999 -9999 -9999 -9999 -9999 -9999 -9999 -9999 -9999 -9999 -9999 -9999 -9999 -9999 -9999 -9999 -9999 -9999 -9999 -9999 -9999 -9999 -9999 -9999 -9999 -9999 -9999 -9999 -9999 -9999 -9999 -9999 -9999 -9999 -9999 -9999 -9999 -9999 -9999 -9999 -9999 -9999 -9999 -9999 160.754874392436 161.715540045822 147.358619323735 192.938793256032 148.298790110119 149.653455837197 167.959719741114 -9999 -9999 -9999 -9999 -9999 -9999 -9999 -9999 -9999 -9999 -9999 -9999 -9999 -9999 -9999 -9999 -9999 -9999 -9999 -9999 -9999 -9999 -9999 -9999 -9999 -9999 -9999 -9999 -9999 -9999 -9999 -9999 -9999 -9999 -9999 -9999 -9999 -9999 -9999 -9999 -9999 -9999 -9999 -9999 -9999 -9999 -9999 -9999 -9999 -9999 -9999 -9999 -9999 -9999 -9999
-9999 -9999 -9999 -9999 -9999 -9999 -9999 -9999 -9999 -9999 -9999 -9999 -9999 -9999 -9999 -9999 -9999 -9999 -9999 -9999 -9999 -9999 -9999 -9999 -9999 -9999 -9999 -9999 -9999 -9999 -9999 -9999 -9999 -9999 -9999 -9999 -9999 -9999 -9999 -9999 -9999 -9999 -9999 -9999 -9999 -9999 -9999 -9999 -9999 -9999 -9999 -9999 -9999 88.3609878982963 84.1504633775456 80.4320815491389 79.5524097663441 78.5468191945528 77.1756016624452 76.6584104906223 75.3338030752277 72.6182335952112 70.1056517706903 65.8461567302981 63.6999652237975 64.1755938973196 68.5378867263372 70.999763670677 68.7412421864108 63.038617059379 59.0520590391501 56.15800249206 53.254954233569 50.2943986717976 50.5807951076819 54.6568311041268 55.9185929060574 64.2254646466211 82.6420962220931 62.7175858127483 50.2182860639377 63.5154142199199 53.9043637678436 60.1485993797594 60.3166350412995 58.4235697285674 45.0491153423315 46.9344915352885 66.5549049933427 69.1065505782133 52.9536988315798 51.3420963450079 59.9574212667927 57.7054413619188 57.2836176099809 56.6197248810079 49.3404387834442 47.6331562391393 46.7076267029372 49.5138740747744 58.7949289147596 48.3728510026219 46.5956907026313 44.564710533576 44.4654491903007 46.3216644736692 46.9592907629454 47.7680887862753 46.6696617774141 46.8161939098366 45.8042083061129 46.7795671823715 45.4299667063408 44.047656494222 43.4128213526105 46.2135680125633 45.9649372891598 44.8187337047573 46.9188150428008 48.5884881226876 51.5959874623099 52.2255236576591 51.6406925240287 52.2670994773163 50.8053955996876 53.5030708327169 56.9797565067087 51.1451595954543 44.9051879288217 42.6065493468573 39.615747753731 40.9997512018138 40.7815508589671 41.4243004999491 41.0417100119415 39.5442980353644 39.3321199906229 40.7231793220315 41.504522425937 44.0772673549934 47.1953013575325 46.9957231121199 47.5048059384472 44.5806476241878 42.5538022412676 42.1832472543575 41.7720197500655 43.0925344088552 44.5639437424366 45.4265230192619 44.6187333267068 44.4364788833512 45.0153217161053 45.3854476041977 46.8092584129744 45.4532514591612 43.675378517058 44.1302713020404 44.7478611637615 43.1301125810517 42.4552434506111 41.3890958737754 40.513154543116 40.7532709066642 39.8329991534715 39.8918145321118 39.8620936703635 37.6509564779207 36.971409558988 36.9573817033375 34.3863156407981 33.378240925454 35.7227450115091 35.116195157486 34.8368434929619 39.763517106074 37.9809563893523 38.0057209117888 39.8278203344567 41.0552081941795 41.851864031231 44.2780363004881 46.5052959769805 44.517040070866 45.5703220727553 48.5969170540003 50.5906923029702 54.2563749873975 55.9654353854535 58.0269994592665 62.6195615288119 64.2119882909127 65.322482422406 67.2475715085729 68.9365406762678 70.7687328922236 72.1408188132802 73.9194644402213 75.6632513756517 76.0656972737072 76.2366549447416 73.6087178109337 69.7484281140949 64.4699527487675 60.4159569922045 55.3406713802729 52.1774452762162 49.6100707842505 47.8945373840038 47.2319261671852 46.485927638591 46.0203793398325 46.1757631243145 47.4830083960124 50.692833439211 54.7967122117778 58.7631447031467 62.3612463223159 66.0384999613096 67.6935118031731 69.0184251935866 69.0882580907816 68.5499289582033 67.6181093336483 66.5270584025048 65.7617356944527 65.2201852243046 65.240857584462 65.0937516682611 64.0028087161034 63.5567597241972 62.282262069363 61.3888449462955 60.6347912742697 59.4615319529186 58.7057995135771 57.7705395119964 57.4435924021737 57.0665269445072 56.405223141244 55.8203076924908 54.4259142078875 52.4075563072219 48.1987202632066 44.4719769765714 41.3155069366556 38.3344075145347 36.0687776964253 33.9248294717006 32.7033991941353 31.8291187548381 31.0198982462607 30.8126056984038 30.3357282521947 30.3944498793315 30.2342389846888 29.977957515884 30.0745435260349 30.5986496772811 31.7066922887828 32.4927365213973 33.1686437520046 34.236181023152 36.1510367719487 35.606993640144 37.3546056541731 48.1530808967225 37.1900471287689 36.8860178221756 38.7549997817685 38.7565571100289 38.2808447138415 37.8510401643844 38.1986873654636 39.1016245862719 39.7425016622188 40.655457555049 42.4623504377153 44.1573208408517 43.4908571325882 44.4730053618681 46.7345313551362 43.8294936247607 44.0445867564321 47.419049249485 48.8536155100533 49.5997388140756 47.0701880397369 48.1548229442229 47.6998278386196 50.2637898743157 53.3086821999596 63.2676780421092 74.6212307592347 77.6920411371591 73.9252984374777 67.5397780721025 64.7957703289864 62.4831921481843 58.7960642814098 55.4917744864124 51.6413308464393 48.6128340106164 45.0551954438164 41.696347993355 40.3863811343025 39.3373378300679 39.1247630240796 39.2947861639772 39.5535476630128 39.7502387188079 39.5735714167737 39.3780829535455 39.7761441790649 39.8762838964034 39.6804409762017 39.6069816443138 40.5930471282802 41.1020471194565 41.237532995789 41.7692934579842 41.5551098691484 43.61407476313 44.8442366434727 46.9929735378631 48.1616078526107 49.3936188012725 50.1693964814283 52.9840712487486 58.3829560211816 61.3513823753844 59.5644972010966 57.5508523398656 56.5381630087522 57.2429537976128 54.8875876049936 52.6517458024942 54.5158672803421 60.1967006174214 65.9322772682522 58.0380205154424 51.5165290861439 49.4129439770094 48.0379515920198 46.0886688464593 44.5655842089838 44.2611970221588 44.1944277216795 44.5510702620367 44.5475085777082 44.3579704994559 45.2582454137055 46.4268599788469 47.1084619861462 48.576274462621 48.6309667811117 47.8415662742021 46.8727573532028 45.3312319660235 44.1226832571383 44.0906343356989 44.6226145400698 44.1675871330947 44.666345093531 45.7088768183485 47.9533257145241 48.8973309224516 54.3867712105654 61.845020637138 87.6971460770665 126.171419996881 82.4120802383774 84.6805686065185 109.078142197163 132.304965922397 138.137525356799 131.618560510921 124.531387392182 120.820160205425 104.615746123416 103.678484887441 103.573943330574 100.287086309852 94.3035865946919 96.2365865071889 99.8343576603894 100.156738804809 95.4487941071512 96.2273326452561 100.928936074408 93.1254868331734 94.3264803047487 76.3788496494674 67.7278719330961 65.1415949773704 62.8305511509404 57.7396318091992 55.5736918259992 66.4615834025895 70.7269498790966 71.2084050291657 68.2522910163718 53.7866132534963 67.9214478952423 47.9175986123522 61.62557535752 71.0262178692937 70.5037958723088 105.425128515824 117.803203130602 122.509958177146 93.9656218336103 52.3514691928254 36.8024788409729 -9999 -9999 -9999 -9999 -9999 -9999 -9999 -9999 -9999 -9999 -9999 -9999 -9999 -9999 -9999 -9999 -9999 -9999 -9999 -9999 -9999 -9999 -9999 -9999 -9999 -9999 -9999 -9999 -9999 -9999 -9999 -9999 -9999 -9999 -9999 -9999 -9999 -9999 -9999 -9999 -9999 -9999 -9999 -9999 -9999 -9999 -9999 -9999 -9999 -9999 -9999 115.27359376157 116.923102908167 120.165700168922 -9999 -9999 -9999 113.490590634689 -9999 -9999 101.419933028865 102.302990419053 99.5191265270362 97.305471018632 -9999 -9999 -9999 -9999 -9999 -9999 -9999 -9999 -9999 -9999 -9999 -9999 -9999 -9999 -9999 -9999 -9999 -9999 -9999 -9999 -9999 -9999 -9999 -9999 -9999 -9999 -9999 -9999 -9999 -9999 -9999 -9999 -9999 -9999 -9999 -9999 -9999 -9999 -9999 -9999 -9999 -9999 -9999 -9999 -9999 -9999 -9999 -9999 -9999 -9999 -9999 -9999 -9999 -9999 -9999 -9999 -9999
-9999 -9999 -9999 -9999 -9999 -9999 -9999 -9999 -9999 -9999 -9999 -9999 -9999 -9999 -9999 -9999 -9999 -9999 -9999 -9999 -9999 -9999 -9999 -9999 -9999 -9999 -9999 -9999 -9999 -9999 -9999 -9999 -9999 -9999 -9999 -9999 -9999 -9999 -9999 -9999 -9999 -9999 -9999 -9999 -9999 -9999 -9999 -9999 -9999 -9999 -9999 -9999 -9999 -9999 89.3469111184631 88.1730513321294 86.3946763687539 86.1097794886004 85.4048186699839 84.0331052038422 81.4373923414707 78.867241856782 76.8075948865166 71.382908303276 67.6279769180267 68.1473063156231 69.8966637354815 71.7494018394327 69.0702526077241 64.6097160795649 61.6903869833733 61.2964600981947 55.0187852621217 51.8090793842036 53.5764533119668 57.8400284663362 63.2242829681425 100.904842699159 123.611115516826 164.431550132657 62.3606649435578 61.0867477230719 68.9076176813404 75.0379480494928 70.4906853907826 74.1864846768252 54.3231148092453 53.5547830714587 71.6740639398496 55.9342703648288 56.0273948099393 60.9739189039653 57.7225268107522 58.4992740080048 63.5159075852962 62.1514462310924 53.5937833973559 49.310165829275 48.034914294451 46.9959200627886 47.4714740506203 48.2038217261846 47.594695164064 46.1364463055231 46.8501544177248 48.0047909512396 48.4151735976378 47.8656456913546 48.4935845628891 48.8479526605189 46.7340282322606 47.0455261750503 46.8208294814469 44.961544203245 45.0813984000071 45.0480164601189 48.6156917615609 48.1816145039255 45.4225618876615 46.7442409287881 47.3032188990835 48.7063922794105 49.0814090678721 49.1492602417947 47.8248068574677 50.4390364296219 52.8995771101566 47.4146973867871 45.318307017046 41.8289414067289 43.215614608451 45.6384021927863 43.7002441429608 45.0202845621607 42.3919275156801 40.6684008709562 41.1210072346869 41.7215966363928 42.0418549810228 44.1616190829635 47.8079207427422 46.8860791109777 47.3543926445265 46.983296077005 46.1664275012962 45.1573359824471 43.8234900848798 43.2778370836917 44.7283211536281 44.800273755149 45.9611604654875 48.8210948253332 48.1635442780764 47.6165031747243 48.2409089697424 47.3809146724069 46.4817863284347 45.1051526271012 43.1402830682147 43.1671163017801 42.8534161542525 43.6047904690422 43.5768380969109 42.484121794801 44.3424225223329 43.6149289340682 41.4965699180636 40.5437333858677 41.6635946999659 38.269265703696 36.6895870212395 35.3333528372921 34.0233033778604 36.6521150374052 36.3209532945326 40.8159929046323 40.2644065018333 38.6206600032975 42.9032015265297 44.5805501618681 47.2740568183306 48.0262431284702 45.2483302777089 46.8146922315472 48.8992583533872 49.6667095850299 53.1434341201358 55.1877746213213 57.0531190896104 58.8705462376147 63.8247532771302 68.585700055202 72.0910571894484 73.4515116759538 76.1059198874409 74.1744224620384 77.870780651188 80.6636569132182 81.8401107719625 83.7679949766666 81.2127584226887 76.4909352865609 70.7343902082245 67.7831214894789 63.0319875563744 59.5795135289266 54.5287569470745 52.4143123503558 50.2224983810424 49.218069623177 48.2113872016595 48.0725795751462 48.7250822949313 50.2289592345383 53.2763680828027 57.5526291027303 61.9719368601849 66.7775764344166 70.6179592248631 73.6813299754232 75.2204792358612 74.7946433213625 74.398707855909 73.2896853638688 72.477293606749 71.1779238265668 70.6937363655325 70.1952604409169 69.7560853873185 68.5648471363495 67.90471099294 66.4592769737837 64.4319044821012 63.2338632145532 61.7736982702481 60.1806808638715 59.5630356280296 58.8555847207483 57.9829697287841 57.4664270012868 56.6182336796088 55.20587672569 54.8209131103013 50.9430679423291 46.3526333221251 42.5583909403873 39.8362500567415 37.5286874782013 35.7287333953368 34.3193629700298 33.0718413307271 32.38342433656 32.1736501865801 31.9632300380322 31.3373679263278 31.3477086886294 31.3544631708022 31.6015836087845 32.0262520408254 33.0633349312263 34.1335685251979 37.3322193966538 40.1376082038459 40.4415322611483 38.5703237094272 42.9407468759906 56.7795993432342 42.3571773839755 40.8229433981452 41.699259724414 39.665315024741 39.7857806686775 39.0355406345923 39.6778372107296 40.3367281141042 41.3063852283649 42.2096786974184 43.3242928330675 44.8261050684003 43.6134828367095 44.6260025269988 43.5991792754389 43.1931954885244 45.4783405880693 47.8310586490276 47.5664398701205 47.3562611206372 47.624863654423 47.8357592464387 49.5748155236499 52.0132123449535 55.9462684361651 62.6399909683791 70.5338725012936 72.6731378037551 66.7345121619058 62.530826642949 59.4292702223108 58.535078919275 55.1104159776369 51.681284314802 47.8393953176484 43.912929885382 42.26753304211 40.5386994664124 39.7090060022048 39.1958749252293 38.9546976237393 39.588325260491 40.2443677199523 40.0958690069718 40.0192489483041 40.3646455488319 40.2710580223055 40.0853520159453 40.0251670907204 40.7701767735083 41.2099889932868 41.5690464162165 41.5112313995331 42.0702846746596 42.3317314112049 44.1636706647206 46.2305034660925 48.3785584369722 47.6828457478279 48.7300263767741 51.4157223748983 56.1560197634973 65.9734944134601 67.8677523275105 64.1052748018528 62.2951762643037 60.769779091935 63.2666913055527 59.045572236835 55.1731256689878 56.3635882528513 59.7075190846173 79.4506139406156 67.108236003633 62.5979133473712 54.7937887064419 50.7205333526207 47.8407255195635 46.7080932795724 46.1762405433749 46.519965626455 46.7902390510678 46.7149204372566 46.670036025356 47.3916746812445 47.9366104697232 48.662314426602 49.7462191040405 50.5419672463425 49.0572679988756 46.7925010256199 45.0242110816563 44.5691517760325 44.7999272748985 46.1495939925734 46.5186875259834 46.9286737201425 48.0168826100545 51.275713214761 56.0887525713599 57.701317815453 64.5799355339704 80.9945137474952 99.1589599072148 87.0874541455242 114.721511702357 135.976759245479 134.35804236088 134.822426775462 130.09506153803 124.777928463452 118.911736561639 112.773472374028 106.016047988192 98.1259953119682 98.9813652135961 98.1991935916795 95.8802673391813 99.4457438559497 101.254949700922 76.8549931084999 45.8113706296299 80.8789432360408 101.340290030836 98.0385995371745 80.0567922729575 73.105076809542 75.7214653431487 74.8767650415571 64.4434279880674 50.8189082701651 48.1774830397192 49.1309468351968 60.3857438274266 63.0212092914464 72.4403124892215 68.1391112311369 60.5429454086974 75.0961461308837 48.162222118161 62.2653098285084 126.307350577769 142.131519439058 129.385807576322 82.8303524687405 45.1609094305201 39.579343786251 -9999 -9999 -9999 -9999 -9999 -9999 -9999 -9999 -9999 -9999 -9999 -9999 -9999 -9999 -9999 -9999 -9999 -9999 -9999 -9999 -9999 -9999 -9999 -9999 -9999 -9999 -9999 -9999 -9999 -9999 -9999 -9999 -9999 -9999 -9999 -9999 -9999 -9999 -9999 -9999 -9999 -9999 -9999 -9999 -9999 -9999 -9999 -9999 -9999 -9999 -9999 -9999 144.672851874499 194.080923816568 -9999 -9999 104.896756181005 163.921365929227 124.485710909022 -9999 -9999 -9999 -9999 -9999 -9999 -9999 -9999 -9999 -9999 -9999 -9999 -9999 -9999 -9999 -9999 -9999 -9999 -9999 -9999 -9999 -9999 -9999 -9999 -9999 -9999 -9999 -9999 -9999 -9999 -9999 -9999 -9999 -9999 -9999 -9999 -9999 -9999 -9999 -9999 -9999 -9999 -9999 -9999 -9999 -9999 -9999 -9999 -9999 -9999 -9999 -9999 -9999 -9999 -9999 -9999 -9999 -9999 -9999 -9999 -9999 -9999
-9999 -9999 -9999 -9999 -9999 -9999 -9999 -9999 -9999 -9999 -9999 -9999 -9999 -9999 -9999 -9999 -9999 -9999 -9999 -9999 -9999 -9999 -9999 -9999 -9999 -9999 -9999 -9999 -9999 -9999 -9999 -9999 -9999 -9999 -9999 -9999 -9999 -9999 -9999 -9999 -9999 -9999 -9999 -9999 -9999 -9999 -9999 -9999 -9999 -9999 -9999 -9999 -9999 -9999 -9999 94.0358548952067 93.9163009484042 92.394938097125 92.8070846088462 91.4854890396956 88.1206486982943 85.0584951501773 84.0949936741441 81.7074668897776 77.7160256724458 76.4547927449567 75.1350265421391 72.29431945536 71.1036957956681 67.2589574200704 63.3765867054808 67.2824278639459 57.0789187761116 53.5379979079694 54.8978446141827 61.6826731815863 62.663712856941 88.3588120841997 135.560101725061 135.37705224532 76.4668241681242 79.1538728477858 67.1925819032108 84.8818719793054 77.9305180314416 68.7632794227163 80.0664350017899 71.0072803928121 73.6209214783428 58.079054980186 60.4370014679488 66.0879703000171 64.7519330640371 63.1558634057826 71.3299721935462 61.6438180103187 49.4486959215101 49.3310796638768 50.1286618335009 49.3621896158985 48.7703283575092 48.5398188162898 46.8174230527232 47.4126408638934 49.3415388644146 49.5884858535129 49.2332955537015 49.4823878264896 51.0049406135999 49.6995489851106 48.8365276476052 49.1661261042533 49.6673547583172 47.8188658415617 45.213257375393 46.5249264544195 47.4335695431967 52.7293910024763 49.3086763813309 47.8473614612042 47.4240581346499 47.6249648230637 48.4134580664391 49.6854871623367 49.765980334225 52.5660102619808 51.0026597306714 45.3999006568718 45.2902066499766 43.8014642229016 48.6065487390033 44.0751925784781 47.9019777756597 45.9252803631016 44.0998577894119 43.201326001074 43.4604338303682 44.2880164635305 44.341718814129 46.8144006835319 49.836878107825 49.3613482887468 47.9326346180084 49.1274379367935 48.9258104694215 48.806513380555 46.2045812755621 44.0626015923052 43.8577017490507 44.6460915258106 47.3507978216124 48.3076207948627 48.6313571482409 46.7705787680735 48.2220903257242 49.2771212619389 48.2938068735059 44.9370939220636 43.0579438101874 41.2602477701325 40.6655082412127 42.3056139219231 42.4854028626724 46.1476596104403 46.4132939881865 45.6940584353951 44.8841147401571 42.8020924081588 42.3575985274118 40.6475024110966 38.3203739301651 36.4306053214242 34.880182121561 35.6051339090486 36.5992953322497 41.0412457193726 42.3560663066546 41.1180577600308 44.470720366754 49.4880848232809 50.8558642835413 53.7577032640431 53.5421408614266 53.390748591154 57.0832694397308 57.1623988283709 59.2359991572387 61.2459935266404 64.7694278662921 64.4341008491822 69.0243952682166 72.9073246966216 78.8886039367612 81.3152153819049 84.4466376336743 82.6650119072706 82.5692450875356 85.8633201207338 86.0137167954281 87.8095107862696 83.8438229963763 77.4068908577768 73.1975032441635 68.1439417295545 66.2172930474962 61.393458571496 57.6188769675774 55.5160359976256 53.4538330903498 51.7617676911096 50.8975994827774 50.2641185064599 50.9011774166335 52.5826294504809 55.963606632698 60.1167193567306 65.5116304370666 70.3698186645513 76.053118427783 79.1785396314871 80.8920888765695 81.0259285710981 79.8928608873285 78.7407878778745 78.1331414775001 76.6840285508335 75.1632008923936 74.2210048162928 73.2709443997204 72.8628921964232 72.1715832006023 70.4543650204883 68.0230597769424 65.3642764377081 63.4614147735727 61.5477463250176 60.4897868373214 59.0116983117077 58.6169770980885 57.6011740477957 56.8055019159285 55.941344977667 54.5640258238823 51.4464658919494 47.4005332389809 43.7890694104026 41.0267724639359 39.233546072183 37.548600968931 35.8358873674528 34.4528032204516 33.8537912121748 33.4410880246954 33.3091009299568 32.7265944915276 32.3442370480243 32.378104334846 32.8379924268971 33.4105900782584 34.3887478255146 35.3958543454209 37.2422998089589 48.0178404142776 44.9665284963878 44.2639780485016 51.3347037668337 49.0462168224458 45.6961324592089 42.7334318731035 42.8142986979932 41.8872182037186 41.0825084161392 41.3244197619258 42.3072293528306 42.7919647671049 43.5145525689324 42.6411409137316 43.0839550549881 44.1756995390426 44.6110024178469 45.0364136344969 43.9354162443419 44.5793818375134 45.7630317179091 46.844025994067 46.972228250168 49.3943523125668 53.816885185235 52.3063364526192 52.1346474917238 54.1847243241931 56.2568772015464 60.771375493709 66.5243393292563 65.4347814889732 61.6938888840707 59.3494153060063 56.466792284969 54.205787087574 52.3046480480142 48.8982525087308 45.8988677937758 42.8081910032094 40.8642747196031 39.8018131524021 39.3035828540654 39.0818231769617 39.3250804372622 39.9979305943293 40.2215045199944 40.5536877947642 40.6933417303289 40.8421714872486 40.6899685578645 40.4366985459743 40.7285230744923 41.2333038456772 41.540836989055 41.6791483898829 42.1386281827656 42.6131247442664 42.9329130962127 46.0180058691717 47.8235786506807 48.474991373743 47.6359856694632 50.4920191961235 53.7153426542224 58.2370907596817 72.0948917792038 71.5621999050844 69.1454273178649 68.4618623965065 66.0927347950263 66.6108335700529 63.9752518523275 59.7439891226347 57.3837206756061 66.3117321611906 78.1141693566523 80.2515432425883 73.5916800174687 60.2213550170093 52.8633073516218 49.9981991780763 48.6035052086133 47.8575660553349 47.9472408528607 48.9047354842797 49.1517011858805 49.0535687176203 49.405142779664 50.1474401649576 50.3932553024658 51.1660351954436 52.3627950812924 50.0271108439453 47.6007327004611 45.2822719455739 44.1390412174136 45.6540871723073 47.3133292101838 49.8894052739598 50.6463242259839 50.322264843888 54.6600952382249 58.1070150461261 60.9117147488739 65.8545965875085 76.6934046892825 84.0869910468558 81.637309198077 101.822159714213 133.376388421382 129.525980169913 133.331640555899 130.722750531189 126.272682323196 120.465559654021 113.87539663248 102.840617154726 94.29857229999 93.6516334589238 100.462779676554 102.059432549663 102.951179212415 103.311236610062 98.2637420631228 65.5109294219893 63.9334632862218 107.506336240632 103.102430959212 88.5889172959737 79.3292204235432 76.9190983540458 78.1606167496737 71.4306197817762 61.5833730186885 48.7971328085527 45.1245273966333 47.5448891085558 52.5419401678931 57.1356007266178 50.6786515886315 71.6220947976677 95.3884266135499 81.0395251224664 84.9185204274025 148.157997350651 148.111601000854 136.794737320308 83.239692540867 40.9049547748747 42.437944705344 -9999 -9999 -9999 -9999 -9999 -9999 -9999 -9999 -9999 -9999 -9999 -9999 -9999 -9999 -9999 -9999 -9999 -9999 -9999 -9999 -9999 -9999 -9999 -9999 -9999 -9999 -9999 -9999 -9999 -9999 -9999 -9999 -9999 -9999 -9999 -9999 -9999 -9999 -9999 -9999 -9999 -9999 80.2445421289882 90.6400503580365 113.637897236785 139.066749374294 133.742875679904 -9999 -9999 -9999 -9999 -9999 -9999 -9999 -9999 -9999 -9999 -9999 -9999 -9999 -9999 -9999 -9999 -9999 -9999 -9999 -9999 -9999 -9999 -9999 -9999 -9999 -9999 -9999 -9999 -9999 -9999 -9999 -9999 -9999 -9999 -9999 -9999 -9999 -9999 -9999 -9999 -9999 -9999 -9999 -9999 -9999 -9999 -9999 -9999 -9999 -9999 -9999 -9999 -9999 -9999 -9999 -9999 -9999 -9999 -9999 -9999 -9999 -9999 -9999 -9999 -9999 -9999 -9999 -9999 -9999 -9999 -9999 -9999 -9999 -9999
-9999 -9999 -9999 -9999 -9999 -9999 -9999 -9999 -9999 -9999 -9999 -9999 -9999 -9999 -9999 -9999 -9999 -9999 -9999 -9999 -9999 -9999 -9999 -9999 -9999 -9999 -9999 -9999 -9999 -9999 -9999 -9999 -9999 -9999 -9999 -9999 -9999 -9999 -9999 -9999 -9999 -9999 -9999 -9999 -9999 -9999 -9999 -9999 -9999 -9999 -9999 -9999 -9999 -9999 -9999 -9999 97.8725346738825 97.8888834437659 96.355387426963 94.1732435267065 93.982527981827 96.4844747642837 97.2472881404902 91.6181696907154 85.5112951650497 81.7147463562801 77.4658511775614 72.935509080498 71.2937188504121 69.2919380125061 66.8208713303623 69.9761845132814 64.5718714406171 57.4458728878845 55.2292348972275 58.7160267869365 61.2438586961117 87.5189151328903 104.311680652322 125.67887524807 131.368933507198 97.5967454554879 84.0378533353284 75.1227463114816 77.2595357983712 82.1857847429345 81.1210260087501 82.6482401809481 61.9385347306578 73.1506960583103 62.7973051235796 58.6502691048824 61.1266584424309 69.2579570924563 59.9044146370523 52.9457182466297 50.7115951976103 51.1890543500662 53.2301986830819 51.6557992568912 50.4820992738857 48.343244230358 48.5375249852099 48.4938194998857 50.1098169505953 51.8332385466497 51.6079210818593 51.6235152269896 51.7821118912709 50.7762551307251 51.1387648602855 50.0088892161263 48.3425308779289 48.2785201112139 46.9485477544835 48.4246138966274 48.8206282128223 49.2204078946577 49.8047543809833 48.1971521044258 48.6096059856563 48.5863916201334 50.3441009376325 53.2373080650963 50.0990272822795 52.6638647211042 47.3112989519005 46.5452759003036 45.5945138905819 48.6402074646235 46.2676695257082 43.9431379036165 44.1332427783247 45.3731868924807 45.2109146161824 44.924834891346 44.1527199023367 44.3332153817713 45.3754289109397 48.0665599509717 50.029723627106 51.5801818959283 49.9640954458546 49.149080842596 49.339858277623 51.0591500771239 49.7067768411275 46.4524369204017 44.3680204298229 45.3177864756011 45.0406327711643 44.6068386940966 45.0993588604457 47.5436659050284 46.7348832703133 47.6266543896762 49.0206159484542 44.7028916661697 43.4686010077494 42.158695891754 40.6388619289632 41.1778829267605 42.1502751402099 47.0083011835882 42.4902388781297 43.6433096895629 46.1868178629839 47.3858025018455 46.7551451788321 44.1036475899496 41.0857622457202 40.5107273234189 39.7366133330603 37.6946453925027 36.8139285521659 39.8635141383449 43.2048766492883 45.1435469385395 45.5995322815649 46.3456802777291 50.5642496548191 50.9824782225483 53.708836854465 58.1705852208724 64.7694276889462 64.4838627360963 66.4287909202009 67.4491043424604 69.9740641715593 70.0729268958946 74.604974248649 79.5382051688722 82.8381086994513 88.4334753788458 89.0857955448839 92.900565142094 91.8687819395846 90.0129576261225 92.5260054236771 88.5764262068631 83.2924967052891 78.4002351161392 74.0562840546551 70.0103018582486 66.258440539225 63.1663363182059 61.5892209466987 58.7905473350129 57.1511574930191 56.4781906663616 53.336483679053 53.2848476291721 53.5670854354075 54.421846985587 57.7847199865644 63.0693141601644 69.0043224146621 74.8538109146509 81.0169918366345 85.8890593159655 87.3061946837984 87.6843077609952 85.7870812432721 85.0117572072937 82.2280899952001 80.8382823034068 79.9940792893397 79.2575748725213 77.5243784977492 76.4435118901097 75.5023837244476 74.0759013004055 71.5708201053116 67.8215427377647 65.2327334663742 62.471478242141 61.5900780892798 59.9617170873382 58.9107773763499 57.6675993958496 56.3621542521066 55.0623743142203 53.1426079911414 50.4194081098146 47.5566452804329 44.7769911986722 42.735921664334 41.14565558548 39.5664394849653 38.0021472561062 36.4711343985773 35.3998408071127 34.916755514892 34.3795978659123 34.2534100852641 33.7109705593304 33.6314087640498 34.015018949075 34.6882658302807 35.5927927949644 37.8574323067478 39.1461952578992 44.5692953514227 47.8390269963111 50.3259214925926 47.8889115798596 46.7870467572232 47.8976135676023 44.6538035904378 43.3676101641193 42.8827646180541 42.3375411328739 42.7375883686179 43.8695432944775 44.0334646157885 46.3539321612955 44.5857273863562 43.7485305347307 45.2027952797474 45.0963140124546 45.5044184223143 45.0971008214126 45.5592703108896 46.53001043825 47.6536486990881 49.9435672134891 55.3729156930405 55.6998184892333 55.6695028819776 55.7728079518484 58.1036629852386 60.4631320569508 63.8753757576394 66.5610375497509 62.4748340685895 58.4311099240037 56.2326102385994 54.1770359219657 51.6516676447588 49.9585113833037 47.5156498339654 45.4415495250224 43.2263007399917 41.5588623529284 40.5122854358728 39.2404780990685 39.0091994384509 39.6229911065085 39.908520721379 40.6956065716956 41.1956131438012 41.3699718859583 41.4050840486787 41.2626536952695 41.5232579259395 41.4041739335956 41.9776960762353 41.9403375170323 41.8222037778517 42.3578613850166 42.9373490498918 43.7666685245061 46.4475400408303 46.8828114663099 46.8374148015481 48.4164985496764 50.5666245742245 53.9579644710729 58.751459538 70.8311232220445 72.3397574140182 71.1094565596214 69.4982353262036 68.1525521912262 71.2444098521566 73.9782855518917 66.4833322387733 61.3734160423904 63.177634984394 65.3766972231699 66.5906405285411 60.738775459749 54.0979383980071 51.9743184939879 50.0355083491664 49.3399052799428 48.6962289718889 48.9445002832296 50.3338649408951 50.7907014119341 51.0268992589082 51.1293684204814 51.0229623417032 51.7839670230401 52.6688636529447 54.7318698238395 53.0420927445179 49.3712750315982 45.927856528844 44.9999531845137 47.7743186857049 48.7381493700667 52.3191592468201 55.4812078823452 55.0293102779801 55.8224721015987 59.9521978712776 66.7384755731415 77.1573257431952 87.3787711764564 97.8034987344656 85.7287174662778 112.648595520046 129.195970170877 131.149965998972 130.215653063263 130.891786993519 129.7593481881 121.769127618812 114.186514245853 104.119447212035 78.9171840659922 42.2435974186394 68.7374271981093 96.808996889973 91.0342150905237 95.4548249708771 49.2886963469129 48.3037769915363 51.4616234556236 106.026953325448 107.490358480366 96.2235868225546 81.4502963829075 79.6817043827463 86.192737582074 79.4599717944996 73.2767770355909 52.8468119886411 46.0131946258422 45.6908627506428 49.4483696142426 74.6894602629164 82.0286131696872 52.5908489759455 79.8151688501179 70.3940779732255 48.8606691041482 150.746709362679 87.4594765908122 46.1576759316642 67.6255249979686 36.5594923849272 -9999 -9999 -9999 -9999 -9999 -9999 -9999 -9999 -9999 -9999 -9999 -9999 -9999 -9999 -9999 -9999 -9999 -9999 -9999 -9999 -9999 -9999 -9999 -9999 -9999 -9999 -9999 -9999 -9999 -9999 -9999 -9999 -9999 -9999 -9999 -9999 -9999 -9999 -9999 -9999 -9999 -9999 74.2034319863826 85.0827963332613 96.7499530180984 109.760964557584 154.952149327457 148.052010063922 -9999 -9999 -9999 -9999 -9999 -9999 -9999 -9999 -9999 -9999 -9999 -9999 -9999 -9999 -9999 -9999 -9999 -9999 -9999 -9999 -9999 -9999 -9999 -9999 -9999 -9999 -9999 -9999 -9999 -9999 -9999 -9999 -9999 -9999 -9999 -9999 -9999 -9999 -9999 -9999 -9999 -9999 -9999 -9999 -9999 -9999 -9999 -9999 -9999 -9999 -9999 -9999 -9999 -9999 -9999 -9999 -9999 -9999 -9999 -9999 -9999 -9999 -9999 -9999 -9999 -9999 -9999 -9999 -9999 -9999 -9999 -9999 -9999 -9999
-9999 -9999 -9999 -9999 -9999 -9999 -9999 -9999 -9999 -9999 -9999 -9999 -9999 -9999 -9999 -9999 -9999 -9999 -9999 -9999 -9999 -9999 -9999 -9999 -9999 -9999 -9999 -9999 -9999 -9999 -9999 -9999 -9999 -9999 -9999 -9999 -9999 -9999 -9999 -9999 -9999 -9999 -9999 -9999 -9999 -9999 -9999 -9999 -9999 -9999 -9999 -9999 -9999 -9999 112.116561779228 110.620646089654 109.588335139261 108.045213714847 101.829401894964 97.3085908152706 96.6118765322563 103.36442049674 110.023263469446 105.857709029927 92.5253543471338 82.9537291195841 75.739773603303 75.0975049218701 71.3037275064136 71.0076416637673 72.3720551291025 72.8117774412195 74.3260936131676 57.8353710708294 60.5505188949744 98.3602712476479 84.9441408456271 116.263446163736 136.789556763553 122.500835930579 117.58709928877 108.941373344636 96.0642676775953 97.7516182590707 104.474510587558 91.447070138665 65.8470306836348 59.717484259152 64.686480061136 64.0852204027573 59.5499676729147 57.638419033679 57.8612814553341 59.2936046547013 57.9962984723496 54.7587160297063 54.467842450433 53.3955827802484 52.5008629670629 51.4933017953006 50.0987515292013 50.5898257443513 50.2549488172154 49.9856604916036 51.4993684500824 53.1617298890633 53.9528461435152 54.2165788902275 53.0041381489923 52.4054541972148 51.7600779617384 50.5137625357328 48.7133982741713 47.0398359228647 49.3761752755249 48.8336508234133 53.0962521480439 53.9377042889565 52.8204097556351 49.3056413876529 49.8235160380304 49.415760829882 50.2325832334925 50.583603364554 51.726021416179 52.7954717356313 48.1073419329239 47.287449199266 48.1819946767211 49.4239187854185 46.91245503423 47.2342649287472 48.1677820929744 45.4919771652082 45.4184997466822 45.7117367881689 45.7318955484224 46.9666405653505 48.9835024840112 50.6669799714 50.6432504803946 52.3142390058658 53.2468222215138 52.9127476928742 50.2833439740239 51.251193030321 51.4908382986696 49.6415135572637 45.4433509446101 44.5767308015709 45.3719308746785 43.6511580735126 45.8769621593701 49.8689275263823 47.0203531920607 47.249665344965 46.6746515157271 43.910243492935 42.8172086939658 44.4088970809257 43.1334301978172 41.5919610037185 43.3826533659308 43.5877628936672 42.7086702012409 46.2458713788945 49.8778016013628 50.7584951313994 49.3420498780433 47.5060080483519 44.678039790861 46.7019465386566 44.1879768494098 44.1301197783253 43.3242974346489 40.8688996190574 41.5044364928475 43.7041484548089 46.6657141820814 51.2059283899115 51.9201770698727 56.678059713162 59.6304864780943 62.6057765596602 70.5505824737918 69.6968284290238 69.717571676229 71.9855171925938 72.155417705693 73.6671145024264 75.2074399374422 82.8766668222307 88.7281136444971 96.8964115642238 99.0407126334955 97.1608750212634 98.1253837630415 98.2110261245437 93.5279257278056 90.0357235441239 87.1134389979526 85.2362367644801 81.2826165754096 75.4638640056926 73.9154258188486 70.2571080737143 66.9211591841796 62.9914854516796 61.9335498898857 58.4106531409889 57.24063630782 57.6779622615273 56.7404899909142 58.1172003766699 62.252126150187 67.3422777690836 72.053983909714 79.9903474525199 86.9746167698909 90.7543752879604 92.0132685680698 91.1755538532592 86.5367111051686 84.3564323086727 86.2548525670349 86.0851348529007 84.2832463823852 82.9299393945443 80.8186997615408 80.2098631345457 78.5474760429017 76.7094682533133 73.9509765054707 70.8300149926092 66.9722980789004 63.6295100946297 61.6228410257088 60.0508068184252 58.6002140416252 56.8697242274266 55.1875968582542 53.5094818480902 51.8478111173969 49.5560063140357 47.0912149275535 45.2212555339599 43.4331760022795 42.384401244427 40.869434694455 39.2155723891949 38.1480427352974 37.0027447312515 36.4339172046584 35.8599118214219 35.1216761186934 34.6729997160737 34.3660834964357 34.6845522470849 36.1724935210477 36.5210032116734 39.053139060945 41.8129855453847 45.026154744022 46.2933745293973 47.672764264431 47.0357521257169 45.2097937834473 48.2315108443625 47.5459809866371 44.4104113991763 44.8299195976571 43.8701199271986 44.1310707811207 45.1468244156153 45.4137812710505 45.5800959404841 45.409670011748 45.4618259065904 46.1460351306775 46.695547032953 46.4138934031503 46.3563705404924 46.0264050015778 46.9194391059287 47.7028020591953 49.3482839820235 50.5829612226162 54.4159405923433 60.1989097233217 60.922496132666 59.5214847983918 58.289613034751 60.4911303082453 63.5160628297601 61.4157231130614 56.3410060749217 54.2168107260893 52.3360437582941 50.1488782835043 48.2937093539232 46.6376797874215 45.3197891634738 42.6291555314131 40.8045453367763 39.2621593639105 39.1779290743907 39.539389980824 40.0045450204777 40.650091989726 41.4179602691881 41.6240049472906 42.3992049054252 42.3088650717777 41.9697063032888 42.0366426619915 42.2410028643809 42.4387927056882 41.8683036849713 41.7958365299758 42.4833197410094 43.6572681936469 44.8690993860675 46.176355289633 47.6042828312533 49.7180308296521 50.4648746386752 50.1067516187356 53.0941687620506 58.8285788074459 61.5919508604856 63.1907310685217 65.141497720097 63.4584604471389 65.6608533056972 71.2502210638983 82.1856880277694 72.1817952903772 65.3763450258254 65.5848316083727 59.175744750943 57.2396683368095 58.0230988576682 56.0860242132951 52.793146350413 50.7872233664319 49.2945473469852 49.0802523940455 49.3404561076822 50.5559186327818 51.1926648328128 50.5091885886951 51.6599092540255 51.7948153157972 52.316922410753 52.4462968282292 53.8523487863218 56.4049605925687 54.4489108353599 48.6958457299199 46.1919391109696 47.5768680022377 50.343655784278 54.6344814038922 60.4619357339912 64.1106147891359 61.7332289252647 69.0687916398039 77.287015631372 84.8192517982438 98.1179827077947 111.32658860131 101.605401652579 114.504753739557 126.424808256677 121.304513523647 128.189486870726 129.491960941531 131.079571668959 121.07727562815 104.33982203752 93.4034396843166 92.3019327479358 72.6454141517137 102.90853279564 107.365751997719 108.180479228116 92.2215992096242 84.5836884166817 95.9278108042678 93.1064282553221 95.7423516352134 109.541983103442 100.395055459384 85.1802132142703 82.0655642145256 81.4561022176317 77.9947956720249 70.7703087630403 53.4121939765851 54.1551341151976 48.0526103572338 45.7266729330776 46.1660227588335 105.537207086722 40.5516899815111 70.8082878618468 49.6547810754004 30.7725334682882 59.3864809476578 66.6682722662507 82.3719614200641 48.0800060864572 37.8160047214046 41.2854406201583 -9999 -9999 -9999 -9999 -9999 -9999 -9999 -9999 -9999 -9999 -9999 -9999 -9999 -9999 -9999 -9999 -9999 -9999 -9999 -9999 -9999 -9999 -9999 -9999 -9999 -9999 -9999 -9999 -9999 -9999 -9999 -9999 -9999 -9999 -9999 -9999 -9999 -9999 56.4781142463173 87.8565855462205 116.251384414534 135.048176090485 159.199893963644 156.809877401988 153.785541393116 153.135617636147 155.112564474757 -9999 -9999 -9999 -9999 -9999 -9999 -9999 -9999 -9999 -9999 -9999 -9999 -9999 -9999 -9999 -9999 -9999 -9999 -9999 -9999 -9999 -9999 -9999 -9999 -9999 -9999 -9999 -9999 -9999 -9999 -9999 -9999 -9999 -9999 -9999 -9999 -9999 -9999 -9999 -9999 -9999 -9999 -9999 -9999 -9999 -9999 -9999 -9999 -9999 -9999 -9999 -9999 -9999 -9999 -9999 -9999 -9999 -9999 -9999 -9999 -9999 -9999 -9999 -9999 -9999 -9999 -9999 -9999 -9999 -9999 -9999 -9999 -9999 -9999
-9999 -9999 -9999 -9999 -9999 -9999 -9999 -9999 -9999 -9999 -9999 -9999 -9999 -9999 -9999 -9999 -9999 -9999 -9999 -9999 -9999 -9999 -9999 -9999 -9999 -9999 -9999 -9999 -9999 -9999 -9999 -9999 -9999 -9999 -9999 -9999 -9999 -9999 -9999 -9999 -9999 -9999 -9999 -9999 -9999 -9999 -9999 -9999 -9999 -9999 -9999 -9999 -9999 -9999 -9999 112.295731978314 112.654088809436 113.629253360499 108.810151600279 101.020325113115 99.9407150854743 104.287882411779 110.139797615475 101.02571777813 87.7152540026965 79.0824327224064 73.0002477255449 76.039646424577 75.9530581498666 71.723303438035 73.8276682704692 77.5386441117784 85.3908268669636 65.5696076370755 69.8819113672202 125.2231329201 124.612147967118 126.800718838427 157.970385335004 148.927109909886 124.913972693106 121.045521983148 117.843262855022 112.769644932397 104.426241686581 86.8878640855468 76.5714246236879 73.9403876025691 75.5081865723392 59.2183906929727 56.442747592124 57.3023895754501 56.9314502684496 57.4084187883771 56.6490074551788 55.4893150508093 54.3593392617793 53.1668410518119 52.1727396489228 51.9346914585324 51.613321946909 51.3135954699572 52.2437527467274 51.2045627563667 52.733170522267 54.6505961350788 54.7870886532248 54.9894388929906 54.9294566392509 54.1499000105356 53.9456640846857 52.5447013816773 50.7836010146336 48.8534952386399 49.6515835872944 51.4593529186746 56.1876404036169 59.1353094312317 55.2758133210492 52.4047080287165 55.5377649349299 54.2199498273585 52.4765693624664 53.371050166505 51.1097693426906 51.24872380603 48.996586419221 50.572998781502 53.0897686193834 50.3902895438415 49.5048976163382 50.1037781355426 49.1033379221435 47.5611958069333 49.117631426787 47.4685230586755 47.9449285069656 48.2506784954176 49.2797885415649 51.6035524276891 51.5200721657224 52.4991420820664 53.3560122223635 53.8777507018134 54.3421317276374 52.0126027155266 51.7820083229837 52.487680695992 50.4745978628446 46.165732652141 45.754608622868 45.0123572143682 47.9128110687624 51.6697500662929 49.6777511152678 45.2598879083677 46.3185414544878 44.376903317769 42.6259849255971 42.8043016137305 45.1060831641745 41.3526083180701 42.703742389657 43.5306098616885 44.5250693625214 54.4525451290699 52.5933409044643 54.3743673526902 53.4857169541666 49.6730187214709 48.3535678607327 53.5718192499443 50.250942675601 48.2892487336396 49.368394692232 49.0639838952757 47.8903292535411 47.883773902847 47.5470507950711 54.1266423088522 54.6193174840858 58.7269742365552 60.1802631840779 65.5336658940905 73.1340708964742 73.6195130688316 75.1507893967358 78.2518069012015 81.4189441791799 79.4122624476129 81.3592446364073 85.8602040595762 89.6387819918629 95.8751069291375 96.937175889123 103.768338308397 103.591259554 103.050000245824 102.236756011625 101.616927089444 99.8424833617819 95.1717033386112 88.375173832382 80.8270044299634 82.2725885471078 80.0536525326734 73.7108262126416 67.51891798932 64.0761824677435 62.6347593561458 60.918727730766 61.2243037340975 60.4785222635748 64.4797927724415 67.6499500829972 72.4295472362201 75.1623639113417 81.2532891734706 89.2002211615821 92.4348190052736 93.5702555988578 88.8161751340139 82.9862988419691 85.5708930150126 90.2918792381037 89.2388222459297 89.4348663130323 87.0062338710086 84.6072071797916 82.8511782392951 81.3399620782661 79.6970684334727 76.8420038960565 73.7136397395299 69.8197205675755 66.0696377718991 62.8065555602038 60.1236368732152 58.2633091403124 56.166172059037 54.2024754594991 52.4013966356484 50.4901580417405 48.7780155311753 47.1169926126002 45.4649130239585 44.2470946469826 43.0749289740517 41.5728170283073 39.9812359219808 38.9164685366378 38.2253632577444 37.6635089592898 37.1830156477827 36.1615881912118 35.7560464907163 35.8548140543605 35.5015353490814 36.3195575566738 37.5898792021697 38.5551724078832 42.6061288238915 48.7555440435904 46.3573175648356 46.178034548867 45.8009070559357 45.5672580553596 48.7119108562175 51.5078759448241 46.7002423482424 45.9145288656504 45.5282275235319 45.4316369441093 46.0118184371149 46.2286833808091 46.7126866338979 47.407680050653 47.312235984473 47.6267223572773 47.6629931759003 47.4510170967284 47.4953105806748 47.4928410618876 47.6304007395593 48.5681199995863 49.3616673699416 50.836824716374 53.8611369722461 56.8762461500603 56.6841767038256 56.5209533114731 56.5240694647306 58.2295157180901 58.4327963000577 56.3512607162304 55.0015245546426 52.8419414878338 50.9232857565927 49.3364371262311 47.6307458708213 47.0652652077962 45.010340489963 42.4569256697737 40.4602422451769 39.3777379242649 39.4356916189886 40.3307907384397 40.7968515710651 41.2761427551341 41.7158076696977 42.4010680027583 42.8449067019133 43.0073018911768 43.0444436571356 42.428520735574 42.4518834876678 42.4132819564756 42.1039975457835 42.3276664430806 43.1363876212036 44.1363121467276 45.2527322799578 47.0150542427166 51.8726030692758 51.0706716766923 50.3335211325761 49.0807857184556 53.511087745306 58.9348468761997 59.0372234602767 59.4941788978033 57.7299674966636 58.2764525622811 61.6736217252835 67.8085268030124 77.1989402942883 77.1518602058711 70.7162804435392 64.9648847013922 59.6426297391778 55.7139148323701 54.3255969502271 54.6371200074674 53.1955719479526 50.4545196699331 49.0655347212834 48.5711508016319 49.3065397648475 50.3314204951367 50.4958641362838 50.4499130421232 51.3775459147514 51.8620250588615 51.9150159342342 52.8241385671454 55.8277017232473 69.1185582962688 64.5267147106378 52.7867650034629 48.6624680127073 48.3397261385153 51.3111420701703 54.9803268875931 72.3739127665092 77.9941332541141 69.8869903116321 78.868781072244 84.1763085266746 122.249455222864 127.346715862754 132.419663107461 108.436920534835 114.994720425261 127.383226457569 118.27924789441 123.110383444067 121.453786189239 120.57780845791 124.732431849716 117.759333991465 101.677639044331 107.364403463998 96.7646405149168 109.336596539269 110.007512623698 111.766753074664 109.990096073032 111.278454481859 108.594027276826 101.930557007534 105.47997300115 113.89727861991 112.427078977368 97.9501427084137 89.2349411640306 77.7028722287117 66.9828120853036 61.1081133733766 52.2616719405792 72.232156324423 74.3046653843599 46.4966500370648 42.463114445369 63.0441832567653 71.2978577658869 33.4764933933464 40.8049629211013 63.2464886809906 104.43795510183 109.419964403932 109.459860126797 70.1634443153441 45.353010135999 40.1046710893133 -9999 -9999 -9999 -9999 -9999 -9999 -9999 -9999 -9999 -9999 -9999 -9999 -9999 -9999 -9999 -9999 -9999 -9999 -9999 -9999 -9999 -9999 -9999 -9999 -9999 -9999 -9999 -9999 -9999 -9999 -9999 -9999 -9999 -9999 -9999 64.5655497959901 116.10861165683 131.911989114928 84.9663538781116 80.0963353087665 92.1213777171985 105.670128542381 145.392278070419 168.308558811361 166.825575892749 104.682249028201 -9999 -9999 -9999 -9999 -9999 -9999 -9999 -9999 -9999 -9999 -9999 -9999 -9999 -9999 -9999 -9999 -9999 -9999 -9999 -9999 -9999 -9999 -9999 -9999 -9999 -9999 -9999 -9999 -9999 -9999 -9999 -9999 -9999 -9999 -9999 -9999 -9999 -9999 -9999 -9999 -9999 -9999 -9999 -9999 -9999 -9999 -9999 -9999 -9999 -9999 -9999 -9999 -9999 -9999 -9999 -9999 -9999 -9999 -9999 -9999 -9999 -9999 -9999 -9999 -9999 -9999 -9999 -9999 -9999 -9999 -9999 -9999 -9999 -9999 -9999
-9999 -9999 -9999 -9999 -9999 -9999 -9999 -9999 -9999 -9999 -9999 -9999 -9999 -9999 -9999 -9999 -9999 -9999 -9999 -9999 -9999 -9999 -9999 -9999 -9999 -9999 -9999 -9999 -9999 -9999 -9999 -9999 -9999 -9999 -9999 -9999 -9999 -9999 -9999 -9999 -9999 -9999 -9999 -9999 -9999 -9999 -9999 -9999 -9999 -9999 -9999 -9999 -9999 -9999 114.327874137316 116.018520623028 116.231535573919 117.600561198957 113.715358274415 109.822321579703 97.389797019518 97.6088617520627 101.325802734457 88.385674982563 75.4744097834198 71.5838305183959 73.771323084757 70.9852939157774 73.4520842235533 72.3213791113394 71.3347136800254 78.5494603784609 86.2298864845786 67.6106117919684 79.5605706291581 114.097578690647 115.260202584019 140.15858615246 153.512402672671 153.809595987905 117.013889740875 109.361654354013 107.657531635295 103.869444362185 84.2314956647637 74.4232851458927 73.3516806064584 69.928164808038 58.3624069037295 56.5788093477344 57.1045021212256 59.462703631136 60.5508606029835 59.7313735091486 58.8183802270891 58.3587712073523 57.2796315297447 55.4984112848794 54.2430264751037 54.7822843503581 53.7604873191743 53.7289703720626 52.8277359493951 52.7126851287411 54.0381788882085 55.7685048072986 55.5737306262555 55.6604651340075 56.9379134701287 55.7536850726415 56.2327226322656 54.2248670296827 52.3436119693666 50.502584382348 49.6583677968704 50.7412746820458 56.8326702337683 59.7905150266558 58.1244389764689 59.5576470590289 63.8551592577849 62.1501521206758 58.9703139978663 56.5631901120024 54.5115893629964 55.5120698840416 56.4680067745864 59.1592034942501 53.1356621517221 49.5035420468005 49.5987281177659 50.6935903579229 49.5543331069997 49.208295249542 51.9696895661237 48.2800606213203 48.0010529314536 49.6513580593333 50.9748749672917 53.3368471527525 52.4218152121237 52.3972037310074 53.3690504783745 54.7046573795625 56.9153827087918 58.1102308220782 57.0996223669367 51.9899367709459 50.4097450566845 49.9359801598685 47.4397474723596 47.1138435942401 50.1489908534292 54.3333512553841 53.1031767760826 48.6817574260648 45.5413845780113 47.9086060063709 45.6398405300336 42.8296748739523 42.2755766412586 44.1046250326884 47.8039226576301 50.1173896638226 55.0538410372764 56.6670037523533 58.1437108806247 57.6533578297007 54.0803757510669 52.9180535143622 53.058752097621 57.6875490787096 54.3117981650292 56.6165999660274 55.0168960643529 53.0868663070247 55.1753378929072 54.6456820532819 50.0712094610371 52.0667036381965 54.7057063243575 59.2209006162889 65.1085569533838 69.553518081733 72.2788840573882 72.5040168457507 77.735920533601 81.8999370566783 85.3359692265841 86.6384577312777 85.6399325901733 85.0581655971089 85.3773765350329 92.651566514025 100.336902642844 107.00034090356 104.161836027351 102.512773716362 105.403095718473 104.001491618487 103.028593258296 100.177420913971 93.3944216171652 90.7709469271484 84.6926263277475 84.0355906900253 80.5822965730949 73.3059227972555 70.7231638646332 67.6049109891113 66.3837554420787 66.3590126928945 66.0233770805322 68.9588984082229 70.6052404965429 73.1265064126995 78.3243284290068 83.4189229271468 83.9065140371505 90.8112478175356 86.1910573641413 83.0939115796658 80.7826347212391 84.3944368777011 92.6661048034121 93.2903636851415 94.1876671017402 90.652778683726 88.7097904935834 86.1950736376146 84.0506373747488 81.8656867646622 79.4966395912999 77.3828149460152 73.7631914771073 71.3819077614865 67.7358712452498 62.6720326966369 58.1621331597392 55.0132257511987 52.7142539011977 50.9841172726998 49.6723163479258 48.0835079700176 46.7945348134319 45.6813913611528 45.0953268778121 44.1529695972686 42.6374215571151 41.6806504679729 40.4824985872646 39.5569952513448 39.1529727125678 38.624787770732 37.724396291337 37.0935185430554 36.8245665329491 36.6192137065554 36.7207698833436 38.0466836868699 38.9534227172965 42.219727803215 52.5708237472652 52.3313150110948 51.7128724474172 47.7507660379241 47.0775964930631 46.9718957955185 47.8760430545995 48.5267095508864 46.8711038363569 47.2724300723549 47.1123590352416 47.8786856433941 48.5817636533829 48.7080478595337 48.909918760901 48.9237375071506 48.8132784844458 48.9035328560435 48.9491733399548 48.5082261583997 48.4138652434164 48.2634978927671 49.1987708183638 49.2751853088895 51.184779911829 51.6624062027792 53.559143290662 54.8952385680904 54.9563240783515 53.7519743993859 55.6641318678384 55.1620939605406 53.9387121268436 53.1399925048504 52.3953729855828 50.5188831360296 48.8828490460195 47.4104093884292 46.1598408105705 44.1151097075586 42.6724056499087 41.0940617344728 40.3938269920373 40.2187241542512 40.9112607153748 41.3084903102696 41.8074023778327 42.2814421114436 42.6717062473166 43.1259431972674 43.3184588208211 43.2476990421839 42.9498021850309 42.8353529243792 42.9872198372435 42.8206284623089 42.6659240437528 43.2363407010941 44.2460636634516 44.6299831149866 47.8755623580958 50.5067871616096 49.4856235960141 48.4989227233661 49.4274575384104 52.9911165621694 53.7260795013737 53.1356848315221 55.1092390194083 54.2657308749448 53.8368353308111 58.3401046157759 65.8008323040155 83.0048762863344 84.1234876332389 71.9889438161784 65.2284446209655 59.9514673832447 58.674926112567 54.3793795571286 52.3997980865339 51.1310392574884 49.1686263580999 47.8071813411646 47.9640998457075 48.9087726954502 49.5078242714463 49.7061499967536 49.7503026530859 50.4085465986372 51.4608049467211 51.7510422649652 52.9589860763163 56.1022070545405 62.1596776584136 61.8932806733642 53.7037264486848 54.8612784358376 53.1834236939347 52.1225887657907 53.7251271429374 69.0401887672074 92.1849787286921 75.2193149065866 80.0526987162394 88.5751195924289 108.374881161431 108.377016986457 112.940839682748 111.731166995136 128.528617802847 115.02421238591 111.44489691969 115.443695560245 107.445514891936 106.868774690921 113.371422936918 122.762486290116 119.455903268808 117.531796089872 114.098462977816 114.638555085494 111.779707486042 115.541205022522 103.487971814525 92.6992072923878 92.5828086809386 96.7128778140605 85.706919995779 105.74431204344 116.117917156081 108.216737862414 91.0139909352001 74.1687814215474 66.8569536758213 59.4508938815976 54.0622411163527 64.0373494226358 51.7790859610289 44.0234595068815 50.211026690535 37.3083854461185 51.123499835745 49.8569666059522 42.3939954862278 66.8639011844253 86.3110057739284 107.515846772177 98.7942591281965 71.8112235487394 50.3960668726974 40.4382899682352 38.7755854955722 -9999 -9999 -9999 -9999 -9999 -9999 -9999 -9999 -9999 -9999 -9999 -9999 -9999 -9999 -9999 -9999 -9999 -9999 -9999 -9999 -9999 -9999 55.9787536311966 55.8446598052489 -9999 -9999 -9999 53.5925008793075 58.6400895371369 55.9964590583727 59.6188903558922 52.0890432817901 54.019238315587 59.7747252673887 85.505702538159 130.382709618751 160.221559014984 155.737502361642 104.208938826272 109.474237117826 102.649449497175 109.607549882332 132.934441633522 136.057974835899 76.526230138808 -9999 -9999 -9999 -9999 -9999 -9999 -9999 -9999 -9999 -9999 -9999 -9999 -9999 -9999 -9999 -9999 -9999 -9999 -9999 -9999 -9999 -9999 -9999 -9999 -9999 -9999 -9999 -9999 -9999 -9999 -9999 -9999 -9999 -9999 -9999 -9999 -9999 -9999 -9999 -9999 -9999 -9999 -9999 -9999 -9999 -9999 -9999 -9999 -9999 -9999 -9999 -9999 -9999 -9999 -9999 -9999 -9999 -9999 -9999 -9999 -9999 -9999 -9999 -9999 -9999 -9999 -9999 -9999 -9999 -9999 -9999 -9999 -9999 -9999 -9999
-9999 -9999 -9999 -9999 -9999 -9999 -9999 -9999 -9999 -9999 -9999 -9999 -9999 -9999 -9999 -9999 -9999 -9999 -9999 -9999 -9999 -9999 -9999 -9999 -9999 -9999 -9999 -9999 -9999 -9999 -9999 -9999 -9999 -9999 -9999 -9999 -9999 -9999 -9999 -9999 -9999 -9999 -9999 -9999 -9999 -9999 -9999 -9999 -9999 -9999 -9999 -9999 -9999 -9999 -9999 114.217741253273 115.017826991894 113.905019376842 103.790793778528 101.848394424013 93.693925281487 87.8337108096716 80.4279553000493 70.1503744973858 60.0750069438467 57.442639420339 64.3579713503568 63.9650735563251 66.6665677024566 69.2601243515539 69.3260250965426 83.8639984484535 93.7929791332663 77.0200965674498 85.3481062916958 124.294541454337 109.99890386455 155.663324306624 147.087619756787 152.17877212738 118.161345543569 112.172791256077 112.600383560068 89.8877373852254 91.2322256378484 87.4444775668142 68.7562249298488 60.4438555901288 55.7204504946822 56.8216574859369 58.6095304647788 59.8670192675171 66.2453423421064 62.6160173776021 63.6955934511139 62.0336072123891 59.2326286474503 57.6271812280758 57.5061287065738 57.4835747030727 55.497513320497 55.1632619719608 55.1398929970801 54.2433161791555 55.614121392308 55.6707622834216 55.1728937701678 57.423429885149 58.2275732627406 57.9933261696607 56.9813097868088 54.5903569924295 53.1968221420326 52.669682747376 51.2287729500581 52.3691130972614 53.9693294785413 60.5314822377458 72.4331220531837 69.6885806963426 71.8622885905181 73.3703119662209 70.2264465837519 70.957413854269 64.4406585913207 67.0127166326561 64.3769365101634 59.2610558645049 53.6010910422961 51.2649956416097 51.6860627818972 50.2139402780593 50.7751258908159 51.8702847422764 54.9942883849092 51.2601101780988 49.5726653422217 50.6615136473025 51.9024966492209 54.7579657997135 54.4915514266981 56.2723987391333 57.3087871585647 55.7317754299516 56.3507181119965 57.6727531130293 55.2399429543476 55.0058242624696 50.9969881325084 53.3314796603465 49.7727775627351 50.5757644323277 53.5081973495088 57.7314908955032 52.2469402174905 48.8317872282924 48.137577977542 47.1805089157072 44.3287175739324 42.9771883251945 44.9137386020826 48.9821112696761 52.3364558913932 58.2776246176999 66.6276959781369 60.9272802710201 61.350103804448 57.6884060337808 56.8804237096809 59.4044718156568 60.4655000483775 58.419586082977 58.2537336330666 62.7925377530965 59.0316974676927 57.2464784182054 60.6869769916749 63.1840629302442 59.8176722288738 58.7863026445164 56.4990329156774 60.4494942562178 66.658472438907 69.76812405316 74.4474459720633 71.9740347614727 77.6418005105057 83.7294832771288 86.0532443552846 87.0441522741599 85.8102261900065 84.7416470391047 87.3724022035913 93.7566754582619 102.184746287761 107.205691284423 104.203664765752 103.491054283226 109.276976739245 107.356461966823 107.789425770359 106.414241994336 102.963710473699 100.81578878349 90.721400638033 89.1211324569643 93.1090791687297 97.1057675845505 88.3170286855126 82.8427893495889 71.6689598104518 69.8946835406267 73.1707547815168 74.8066333358408 73.9361360836111 78.7466466985807 80.6069342665816 79.3618232818285 78.8275699236144 83.405840218157 80.9785815178413 79.0536656185101 81.3537196453442 84.5755950119009 95.9298994670457 100.319816569928 99.4924346786837 96.5754493619123 93.8824026989839 90.4459562636362 87.3852303119735 84.5821642329811 83.2168297420192 81.5189281525456 79.7600725210836 96.3479406694407 74.6994620170311 72.063111496766 59.7698306587189 54.5597804492853 51.5978901880412 50.2117619073089 48.8231950960637 48.1005231983931 47.1910092788196 46.3465379859919 45.9513056157427 44.8431243761831 43.8971729729214 42.8188903549917 42.3156133935659 41.2294113109054 40.5167781088801 39.6607008856649 39.0537736751424 38.574622361114 38.2868296935335 37.856360306664 37.5967996963263 39.8644789002235 43.9613711092711 40.1576945805227 44.6759328221845 46.5968900088991 47.7399446101621 48.0264255776105 49.1649183306081 49.1555391152638 48.059746708035 48.2369615226026 48.1963736016325 47.9126257116734 48.7403450090323 50.0698937501671 50.4217380357938 50.8354223500643 50.53520688688 50.5112045449651 50.1218764307632 49.9995624069654 49.7449758878675 49.9932198228463 49.7131457895776 49.0760966635976 49.3703162538215 50.2773223061416 51.5058942764912 51.2648814271536 52.2046623771889 53.5256912033284 53.304916998174 53.6361652750826 55.0007459127444 54.7660882184842 53.0052468300745 52.0543908895074 50.8073975938622 50.1634565746397 48.8982036748703 47.3782670954026 46.1280676916821 44.7166440468482 43.3663740024083 42.5402224842413 41.8979795745235 41.3541456466397 41.5538734421066 42.1025987283023 42.296703498345 42.6584448285251 43.0623148024575 43.4549246226466 43.6682817268502 43.4601684996432 43.2567003208067 43.2825685125799 43.3023901924912 43.3257875961989 43.2634585143551 43.699967789404 44.5215769403725 45.2194359753556 46.4479068421158 49.0196462547443 48.8567550205238 48.5112263211602 48.5601206188849 49.6377433812653 49.242956427469 50.5114830503962 53.8690464118755 52.5764479676832 51.0709974570392 56.6512396748538 62.8795494913399 78.6279495106879 80.2219419189549 67.5230572595355 64.0950786862302 60.1833344031971 57.0926632966354 53.306193789352 51.3779083400197 50.4765600476378 48.590511184211 47.6538876144136 47.7797720829246 48.1970555836314 48.4796180849271 48.544668577267 49.0718975819874 49.3958859011926 50.0801538948291 50.7244492949451 52.6483779116187 56.4770200845363 60.7019321299373 61.1454210026162 58.340410416526 59.1375234123075 59.0790965244175 59.2826512502028 68.0189854901355 66.5685247399774 70.2624792396626 69.4683998573163 73.6144513855594 87.6926058874823 91.6092231987076 100.690797736539 108.689110465193 127.107707740049 127.240596980573 108.326596908921 93.5418293197304 102.392179940479 94.7479817646894 76.1651963752183 105.00343276196 123.563247156005 117.186178893171 121.509626632429 120.330432621475 116.86144016918 119.297480605576 115.842496018025 99.4516144564274 45.1703660955499 64.2572735547969 69.3762199851504 88.682016921052 118.962862447819 116.943448912201 113.043056827202 89.8047037559207 69.8859684056365 66.8336073522719 65.5235914070728 59.5079306142532 73.0715733131844 67.0667962054937 55.1370061085815 44.5417914646002 34.2607104612902 37.0628394334723 43.1237959524016 41.9000111038404 65.6507595380642 105.564088196731 114.851672850807 92.5708604599459 66.8828331698018 50.341181850636 42.8693479579712 38.9213227616301 -9999 -9999 -9999 -9999 -9999 -9999 -9999 -9999 -9999 -9999 -9999 -9999 -9999 -9999 -9999 -9999 -9999 -9999 -9999 -9999 55.5873694014213 64.6895609231404 76.6930987265855 74.7422915424763 69.7404124011434 74.4949480967507 83.786996060917 92.5614042641309 113.847835757607 71.4032826231591 67.5965568430334 74.3391299167753 69.3573893478594 76.9595108780398 102.174577571541 132.895183215282 156.796648726096 156.547145765105 137.338407331731 122.033808258147 109.329972359019 95.9406916765009 91.286443636954 89.00871820771 69.8141858674233 76.5443364602576 -9999 -9999 -9999 -9999 -9999 -9999 -9999 -9999 -9999 -9999 -9999 -9999 -9999 -9999 -9999 -9999 -9999 -9999 -9999 -9999 -9999 -9999 -9999 -9999 -9999 -9999 -9999 -9999 -9999 -9999 -9999 -9999 -9999 -9999 -9999 -9999 -9999 -9999 -9999 -9999 -9999 -9999 -9999 -9999 -9999 -9999 -9999 -9999 -9999 -9999 -9999 -9999 -9999 -9999 -9999 -9999 -9999 -9999 -9999 -9999 -9999 -9999 -9999 -9999 -9999 -9999 -9999 -9999 -9999 -9999 -9999 -9999 -9999 -9999
-9999 -9999 -9999 -9999 -9999 -9999 -9999 -9999 -9999 -9999 -9999 -9999 -9999 -9999 -9999 -9999 -9999 -9999 -9999 -9999 -9999 -9999 -9999 -9999 -9999 -9999 -9999 -9999 -9999 -9999 -9999 -9999 -9999 -9999 -9999 -9999 -9999 -9999 -9999 -9999 -9999 -9999 -9999 -9999 -9999 -9999 -9999 -9999 -9999 -9999 -9999 -9999 -9999 -9999 -9999 -9999 -9999 -9999 -9999 97.9460148091273 -9999 73.1063167680927 65.0993709023178 57.7686143954128 45.9354289227197 41.755094470232 48.5899788101892 63.9527901594164 67.1302148456282 64.5721120633376 76.8723960684224 81.752416199076 79.7006418324584 78.268248003983 89.4921206665392 79.2706239637041 94.1043527020582 119.892826840202 146.276074836082 128.812466516039 116.35115111161 126.538264955194 119.142705269885 98.9004655581497 109.243669787367 102.131296663376 65.639966913285 69.7115740873838 56.9679279668195 58.0254133931616 59.4201846397608 60.3594813765884 63.6187838609868 67.0794632412342 64.7101183762329 62.6783969193449 61.4493434088014 60.9586891134909 60.5678909084687 59.3797153380748 58.3770735289029 56.7413445964163 57.7030712087944 56.0009439469796 56.7063746192808 58.2699054444636 57.6830419214171 57.7751826247004 59.7579460141818 60.1665241852331 57.9172475335778 56.4736556824483 56.4410450524635 54.7943332353451 54.9503171162868 54.0488212848298 54.7940858583366 55.5509843743258 65.5888927393433 63.336443022274 70.8016953323175 77.3502822581109 74.0348703570673 75.0976345395738 68.7496558433702 72.0763470942498 59.1390847920475 54.4415165435751 54.6335421172238 54.9378698470618 52.6077855693855 53.2511268724327 53.8288095553857 52.7271894213553 53.4129860338604 52.2475889445979 53.0903438078516 54.8522286966706 54.3986128808299 55.4841497946317 55.9846915334274 54.3743943019944 55.6588964968285 57.053270952679 56.9810899865457 51.7807634030672 48.0770685731269 49.2122054974326 53.2499619541235 52.5645127099988 50.5628909292778 52.7041903378423 56.205828118864 60.9095530038664 57.4572942324854 50.7657913433277 49.2368577744271 44.9295526675279 44.2462163447509 46.2972191957478 47.4440167060253 51.9920555052726 67.2604311146447 72.9960143425731 74.0657562210796 65.0552680745676 65.1215655254227 60.6142565214623 62.0963431660799 64.6637623198667 63.1288656648974 63.435729359011 61.1771473959676 68.1641624113216 66.8468709641602 62.9076630215658 66.193538688589 68.3218496600236 65.4881440991515 65.4322642445631 63.673158484507 61.517996569876 67.208193375598 71.3352755982791 73.4617468762236 73.4411900475851 80.5802028851876 86.067189145254 86.1350535683003 86.2403424528968 84.536075759053 88.1068962990465 93.5259123637677 101.570088032433 106.015289891336 105.975278834038 105.103879340172 104.755194499888 109.75187608055 108.432326712972 108.851273709413 109.984848290239 107.00436501544 108.692748403747 101.903164621537 94.7372051361118 96.4132837838652 101.931936377545 89.210391278907 81.0582824109315 73.9934943078019 77.4050024137743 79.8429555095448 76.753340823922 77.5427488978008 82.5234002323518 77.7784278526323 78.0598359151496 87.4986046659875 95.003539508572 91.9378301026382 81.1715141346099 77.8128764704403 83.6408775720637 103.527145666695 110.35346951483 101.764428271589 97.2233783468768 95.8503778297906 95.2841796438034 94.497016911058 91.0286889391588 87.4633207337544 87.031012999677 88.6076799613778 124.699088339069 88.0765716826955 94.5838499091882 62.5591515733446 54.1043460800354 50.802712804626 49.1046013256625 48.7844683587048 48.2758835588694 47.5352044170764 47.290437841198 46.4888504614557 46.7602365590513 45.4039490700879 44.55222908534 43.8171400051896 43.0043505129896 42.1308507237696 41.3379595488779 40.8247511419655 40.1306970409255 39.5577048442042 39.1444935538136 38.7837640175948 39.1612960696572 40.1324924656362 42.5195108812256 43.9340221592158 44.8893977773104 50.9513786654362 46.9903197967925 47.6504999599191 50.1253750355908 50.4690525385921 51.0452974868023 49.9563312037547 50.0115298438097 50.0482756404297 51.2533224769413 51.7577176029984 52.1379199703425 52.020572262129 51.5091461514808 51.3211428166645 51.2661906095194 50.9436540402954 50.9155589737961 50.7519891268832 50.5215162134169 50.2214070464364 50.5669781892881 51.052253386608 51.9141978379123 52.8341024405544 53.3623546644669 53.603191800275 54.9754438425351 56.4150462327716 55.8655788320128 53.3849176813692 51.294969273784 50.9274710223646 50.3052048492856 49.2985615469493 48.095655046161 46.7063803038165 45.4578499746786 44.5604384313661 43.5128271183743 43.1228656302624 42.4875045410048 42.2060498791853 42.5040720846241 42.8853907057023 43.2944672458682 43.6402298017902 43.6232130879199 43.8220594887286 43.967442762517 43.8902396855617 44.1484611936679 43.9671014651904 44.1398614282059 43.9598715763248 44.5312182601622 45.2197321631422 45.8273983364134 45.8345114563649 47.8108105118965 49.8614756256267 47.8219014405912 50.3179565041636 49.5704549796216 46.9731594443392 46.8889834907663 52.2859622987748 50.1760262052511 49.5958770943338 62.0732808948774 72.8415767687858 67.2787388717224 63.4717900076554 61.1475691473887 61.5160237489749 58.055214153905 56.3398200843837 53.5214340423129 50.0756444164121 48.9250323862393 47.5911940653526 46.5577426378248 46.5620644192096 47.103923083788 47.3381979056112 47.2975246007071 47.1467938932325 47.9028273724826 48.8173696713041 49.9945891404274 51.9484686684918 54.4389146750856 56.9047206354498 62.3412495819094 65.4063748077056 69.4242974709471 70.7840510806133 65.8633975604656 83.9453942531369 69.8255563460005 64.2427186609695 83.6233840207948 95.2211861269987 107.2954765498 101.05728069994 111.471670122175 122.646847091358 132.517896399945 124.882512953227 102.82381653088 90.568408651023 88.2637220185331 98.1488037706683 116.130741270946 90.8794247125492 104.028630166671 100.032836872856 100.085822479967 85.4645963795098 122.490929371953 122.008965067183 75.8309577691754 44.873619833441 24.7610832203108 35.191101601762 37.8833775357525 68.9146603828689 118.663955229144 118.800437046746 101.751368111685 90.2443788921586 70.6137737346232 79.3028425547613 77.1255758806433 72.426129030636 75.1629911072417 61.6792960131572 75.8986110195633 56.4219499099694 61.7094635929973 43.2319577865386 42.232450535105 48.7043861486852 62.1952328741081 95.1382309787813 97.5174386887187 84.3562007708016 62.7868888985752 53.3527650000247 45.5843124556008 38.7791731366379 36.6043968447189 -9999 -9999 -9999 -9999 -9999 -9999 -9999 -9999 -9999 -9999 -9999 56.1504806621891 54.35715713025 -9999 -9999 -9999 -9999 -9999 63.8701353890212 76.2711775952482 89.7558341925637 136.85240493007 165.852332568698 170.939998162181 169.843462914127 166.319108826353 164.375563013203 162.682085986258 160.556307521822 153.134240635492 139.024989738286 90.5482031222353 82.3775534501067 117.860523019131 136.793726506742 151.207030569252 155.233453390792 143.623815687653 124.89435371001 99.5726239306873 88.1670675708105 79.7015565414634 68.496546838786 68.8430096696079 -9999 -9999 -9999 -9999 -9999 -9999 -9999 -9999 -9999 -9999 -9999 -9999 -9999 -9999 -9999 -9999 -9999 -9999 -9999 -9999 -9999 -9999 -9999 -9999 -9999 -9999 -9999 -9999 -9999 -9999 -9999 -9999 -9999 -9999 -9999 -9999 -9999 -9999 -9999 -9999 -9999 -9999 -9999 -9999 -9999 -9999 -9999 -9999 -9999 -9999 -9999 -9999 -9999 -9999 -9999 -9999 -9999 -9999 -9999 -9999 -9999 -9999 -9999 -9999 -9999 -9999 -9999 -9999 -9999 -9999 -9999 -9999 -9999 -9999 -9999
-9999 -9999 -9999 -9999 -9999 -9999 -9999 -9999 -9999 -9999 -9999 -9999 -9999 -9999 -9999 -9999 -9999 -9999 -9999 -9999 -9999 -9999 -9999 -9999 -9999 -9999 -9999 -9999 -9999 -9999 -9999 -9999 -9999 -9999 -9999 -9999 -9999 -9999 -9999 -9999 -9999 -9999 -9999 -9999 -9999 -9999 -9999 -9999 -9999 -9999 -9999 -9999 -9999 -9999 -9999 -9999 -9999 -9999 -9999 -9999 -9999 -9999 56.6407277997284 52.7678484845106 38.6271773010069 34.1883364160544 38.1042241745627 51.8951623723777 60.0020721155541 59.52911436132 60.9648522592884 68.5278279981062 83.1348982633695 87.7734651382061 96.774514949448 75.4408658472998 76.0115184472189 95.8251455112093 128.791813673423 172.954664332669 138.188558044742 135.400706992607 113.342097405572 106.359360727677 101.158313507308 88.7073038964107 73.4216230854376 72.9350781419916 71.0965933356323 59.8137126349154 60.423076969717 62.5571972578676 65.1512290993442 66.5537049980783 66.1290147448338 64.2873350391028 64.0922837736862 63.733569929158 63.1680237987328 61.8093589326546 60.5555955279733 59.3809875884857 60.2834194429998 58.4668089099334 57.9732204097932 59.6012574743156 58.4665375480059 60.0805326372826 60.0647073312302 60.7106103916215 58.8100167921593 59.6506476350117 57.815130320303 57.7190236460305 57.9264250976433 56.3247110230377 58.3015065170095 57.1052386997465 58.3686212911158 63.867470228656 75.4524123435448 75.897821762214 71.9989031746309 66.8295125391188 60.152093400854 55.1300700565225 54.2568415570023 56.5679383285803 55.0971792443598 54.790972393368 56.1923089573791 56.941377831768 55.9105965897689 53.1478869894881 51.9097356854771 52.0663918452239 54.2258461992127 55.5989791374743 54.4170416870103 54.1475082743781 55.8484600190695 59.8975760980914 57.2332269012727 53.1619802581077 50.5512440963851 47.9166244723139 45.5012366975527 46.6572039523846 50.9837918714162 53.334911671516 54.0729277664456 57.5219182011667 62.4838217649354 65.6921040378871 62.96930177509 55.4959031277957 48.8031834993219 45.1229030231676 47.2583394638982 50.1523791072864 49.2895035743707 67.4197357167359 70.1526671116797 82.7618160385482 71.1171610377428 70.7738402628671 67.8979955133406 65.1295486814551 66.7858169967276 70.0286201119391 68.9260597440962 66.4278209617152 64.2827059082422 70.2796957528848 73.2891803592308 70.0828429444509 73.8544466693077 69.6007771905064 65.4514993408394 64.524894403921 66.8218855330942 64.6444901601548 69.4855253653091 70.0889291244894 72.59522726667 76.7408785521294 84.5121990433601 84.6876008287389 87.3365293257278 84.9566947340444 86.6349327402085 86.4676990524862 90.3752772950433 100.024956712702 107.770816618778 108.598400658714 104.562438340713 107.939814725421 108.844928101772 108.421885684849 109.783555643836 109.540290154238 111.421420659089 111.485330527265 111.116266135178 113.965725470494 109.189385992658 107.208917103919 90.1753417038958 83.5824470086402 78.8524041758522 81.7821623061375 79.8629706387332 80.7404062836592 82.0374942674635 80.9559903399034 77.1757125411217 88.362801849459 95.3359308234132 100.413014891819 97.5366149263321 79.2007398957407 77.7515414299456 83.4170474228535 100.291674280832 116.332112099921 106.732300155371 98.4424908263466 95.0688531137932 94.2888216319895 97.6427711843094 96.328385337012 92.6169645355878 94.4199827910185 124.632636658953 133.056126174385 113.009692920267 91.6226270278456 66.5243571496828 53.5198612050391 50.1280927929377 49.1176323890163 49.0020725853096 49.2108339846501 49.3150705170069 48.6984127013036 48.703050511768 47.9811774754343 47.0143219330182 45.9404029078424 45.0008130246329 44.5355593484906 44.0406715559928 43.0423719235894 42.2712565930789 41.6163820661588 41.2511629512014 40.5656381993248 40.5217297870733 40.5752990599306 41.4758815130311 42.9259802145879 44.0178644240323 47.4802724884311 48.4059554805471 47.7911096632459 51.3625551025565 51.1453701029731 50.1119007628906 52.5555067962534 51.5914831216915 51.1852555954978 52.0086664524693 52.1267448052303 53.1148685883267 53.0968472718923 53.0589429233371 52.8371217359656 53.0275561502174 52.375771057864 52.0894061657547 51.9717103882896 51.6399273694199 51.4525867895454 51.8030783152856 51.6009410240586 52.20881359603 53.7909647313312 54.852392891006 55.7694760491676 57.3170257322239 58.0414510265486 55.3978940509817 53.3783611427009 51.9048684373449 51.6737693419732 51.2889515880756 50.9859138514938 50.0506449058344 48.8320944453 47.3031549325651 46.2008420340937 45.5747052447402 44.5808705131977 43.79999479536 43.6120027554997 43.2456399288179 43.4011224609679 43.5863336949557 43.7524253400964 44.1869035898252 44.5261791382993 44.3101622887223 44.3933415308592 44.2995118016516 44.4962440642459 44.6232092728772 44.7101907015409 44.9056987778483 45.4487191904821 45.7796257725175 45.7596531204707 45.9037361617119 46.3582975839493 47.785401747406 48.0466280123754 50.6637502358876 50.6329372892998 49.8337056233148 46.6076144477295 45.7891833214328 47.680452423927 49.1049101808305 55.6315040713436 57.792048387328 57.2018968082551 58.3174266106592 59.3473827734803 56.9493773170914 54.9709736412293 54.534793429549 54.2532302243466 50.4098052864809 47.5062884426192 46.8472316029016 45.5369920274976 45.4344024462607 45.8411994045788 46.2992060994075 46.0001776189749 46.1409020500122 46.2364284265312 47.7049101658541 48.7450798662901 50.9480898407746 51.8694917002977 54.7536080162113 60.5197284024309 67.2478739355423 85.6720828146545 89.1368197252092 80.3692056245647 88.3650483478089 72.4260759535837 76.7376386265217 92.3725606521516 141.446055481679 137.789980862669 117.132653137727 127.274808422546 133.803280139847 132.749255260553 124.301537237109 116.80962941246 112.645269495557 109.121288931819 119.005732550784 124.150162842987 98.2092689091359 52.2169283602991 27.1969763891159 87.0253382581531 123.299942477926 125.486533833797 124.381795256376 106.092407792978 103.439722239344 104.356240585197 74.6858793923799 81.2659159674455 86.1565590056514 121.449149001104 121.355374272056 107.756947514903 93.1541862865494 69.6953042827041 85.1962914342669 86.9336849736449 90.9195278806806 56.9270381312544 62.6797883973131 67.2832042762617 75.1331998601487 64.1682958452009 77.5212038261454 77.9146413560853 70.2954435121048 74.3363531824015 84.8860290874823 80.6466570122708 75.6088646312142 61.2519065978248 55.6609957471858 47.7749136004319 41.0754373564969 36.5234328224395 35.4108610409551 -9999 -9999 -9999 -9999 -9999 -9999 -9999 -9999 50.7790232031019 57.4561425929981 73.7056655998964 64.687064833803 53.9706488417048 54.6459804836119 49.2068179619507 50.5587170028568 63.0808991831705 97.135626807347 156.768577666881 158.25973098018 134.949332939509 168.37411733651 170.541461940223 169.127981903819 165.689370225487 151.300300950429 131.346127528985 125.752676118617 118.679923684371 99.7353065120687 86.3793385063685 79.366779591418 76.9109786131487 84.0272121459378 111.29532008213 124.005199269606 126.293703858013 109.516154473656 81.3060685124829 74.9708003659704 70.7846008186043 69.2466465254374 61.7507037293209 -9999 -9999 -9999 -9999 -9999 -9999 -9999 -9999 -9999 -9999 -9999 -9999 -9999 -9999 -9999 -9999 -9999 -9999 -9999 -9999 -9999 -9999 -9999 -9999 -9999 -9999 -9999 -9999 -9999 -9999 -9999 -9999 -9999 -9999 -9999 -9999 -9999 -9999 -9999 -9999 -9999 -9999 -9999 -9999 -9999 -9999 -9999 -9999 -9999 -9999 -9999 -9999 -9999 -9999 -9999 -9999 -9999 -9999 -9999 -9999 -9999 -9999 -9999 -9999 -9999 -9999 -9999 -9999 -9999 -9999 -9999 -9999 -9999 -9999 -9999
-9999 -9999 -9999 -9999 -9999 -9999 -9999 -9999 -9999 -9999 -9999 -9999 -9999 -9999 -9999 -9999 -9999 -9999 -9999 -9999 -9999 -9999 -9999 -9999 -9999 -9999 -9999 -9999 -9999 -9999 -9999 -9999 -9999 -9999 -9999 -9999 -9999 -9999 -9999 -9999 -9999 -9999 -9999 -9999 -9999 -9999 -9999 -9999 -9999 -9999 -9999 -9999 -9999 -9999 -9999 -9999 -9999 -9999 -9999 -9999 -9999 -9999 -9999 -9999 35.9644012813098 33.12230763598 34.1435952950065 44.5647730862714 50.6404833144147 49.9027915522043 48.117899044055 56.4952336017176 69.5611108648432 87.070331889675 96.0780829416089 70.3053261004183 77.3327948288817 96.4735033312429 112.780954394853 161.545918249315 135.709816167492 132.905998308947 119.192918896931 126.402326754594 120.313803845527 98.4839116134889 81.4164067544812 67.0989370173912 62.5432644517845 61.1489766866085 60.9137908829352 62.462432308663 63.9328702840948 66.4077453933689 66.2279333475911 64.6334372950615 64.7537321004845 63.4385087582032 63.3842457808439 63.5457995476361 61.7846720550874 60.5923281341057 62.0637791393509 61.5836186542289 60.3141104862086 61.1400495103904 60.8034930919818 62.2395077353613 62.2747517984608 63.0703737145606 61.6122881359098 63.487543100137 60.8245501074297 60.5995495473481 60.6275788004126 59.4918447189483 60.3510230015259 61.2120101073278 60.7740638431551 61.4170256939168 62.768448606919 62.504355530711 58.7556718032404 55.6422897549043 54.0166593431682 54.1405694935499 54.6870918553197 58.8371705890327 57.3321368034312 56.9519220675494 58.7696592528824 59.7720194954635 58.8813010056512 56.6895278675609 55.7098718911804 52.9367567006665 56.4126017743683 58.6290242913774 55.4244739304574 53.3759828940257 55.0986472284254 62.3976309673965 55.6486805672171 48.6059609542056 46.713006826047 49.5305662435453 45.0189672070639 46.673254460915 49.5190077717546 59.4561897726144 69.797076048479 74.7411496873654 79.5852600865731 69.3725537379509 57.621615650848 53.8589997025196 49.6010914353763 48.3824420301778 49.7370171925757 53.3261241919053 65.8479405746541 73.7087986766721 84.1449507491968 86.5839757869074 76.6304218737453 75.826948539704 71.9191712483007 69.7878348627034 70.632652108886 74.3942199447052 69.7434375756197 69.3623215083106 70.3617927153587 73.6519858458311 73.1424359771735 77.458478723993 76.7191156482564 72.3189960877154 68.3718779384855 64.8391256221284 63.5502373820936 65.5105182814831 72.630681631218 78.2772348837505 80.5080438236977 80.9481081402203 84.2879824884133 86.8131675122427 81.5842149796538 81.6949464834119 84.3285491983887 85.1429405720654 93.9396702750328 98.5154663580031 105.976622910155 108.13954597982 105.122188982223 106.840382723774 108.007510175189 108.187621625828 110.210372467226 109.934355988153 110.020751917176 119.768997084672 116.340244044489 119.318874548173 120.982509393104 114.634237475449 96.5155509774236 87.6086592623447 84.0991453453424 85.7036764565462 86.6491822112598 87.6187084258144 84.1950983601167 76.0854686585223 84.7499192061955 83.4940887850451 93.2682561011654 91.3764044445907 88.3485750710869 76.5964102919637 76.0763821365786 83.0367056474238 96.9370818989477 115.734893962918 122.116686306517 100.850177985227 92.8116784810097 92.7064407594143 95.890555605935 100.357973072698 95.3009641652742 121.460817688146 135.299504084135 118.217028927935 97.3249630225349 73.2035653767332 56.2443424167025 50.7576851654485 49.5938257602319 49.6350773286357 49.7428572521586 49.75216217315 50.3409925440341 50.7215660745121 50.237906211816 49.9371382670928 48.4956737039664 47.8615115742914 47.6849248766544 46.4469674567377 45.8761901804883 44.6239419813344 43.9863643390352 43.1407447686272 42.7490871534525 42.0127840655626 42.156797524173 42.2295334119507 43.5165565314778 43.5497268975187 44.8851977862051 47.6376077702249 47.0620025105116 48.9575980699755 53.0460683750799 51.918258461648 52.2943784850305 53.0531749433216 51.7939755894508 52.2249315529467 52.7947131087401 53.6439703616574 54.0224254899653 54.1072183554711 54.3032740956623 53.9010985033145 53.9214713519014 53.742341610588 53.5215115710864 53.3806086056556 52.8305226032147 52.4267003041224 52.4977164499001 53.0444068092543 53.5514266364341 56.0157502703196 54.6043418461712 54.1052496357525 56.0007178754049 56.3586894170512 54.1976973560642 52.8184235412801 52.612935619454 52.0590272521595 51.6349734116656 51.1285236520259 50.2579212591596 49.0871282448202 47.9349570385178 46.8529562654764 46.1141036838329 45.3735580568247 44.9157430104887 44.3073771898014 44.296021268727 44.1904818547315 44.3505043848267 44.5775068543724 44.8135714034652 44.8174284399919 44.858403615923 45.4276627522039 45.0139321781127 45.1528389312263 45.339475362017 45.4816024180807 45.5973648611242 45.5550983078401 45.7179930263766 46.400940341771 46.2055048384464 46.1126551627899 46.6996154624167 47.8766368543492 47.448458709199 47.065259944492 46.3888906986836 47.7622156846485 45.734939142868 46.9896510123817 49.7764311474448 49.6350502130688 54.6792830236475 54.873661895518 55.8647490794324 54.9827829435108 54.415681561313 53.2940652359286 52.220784008904 52.1028737174525 51.151730089782 47.4910768464154 46.1995343778825 44.815256539476 44.3815095010864 44.5679880796786 45.4602399576169 45.2188043810539 45.8771525074974 46.2309474158607 47.4617898052419 48.8392711635703 50.2138945713777 53.283222608707 54.9079541722771 57.163756583999 64.6157371463832 95.2185415324827 121.198292643015 90.57039613455 86.6236398233261 72.9273304557809 84.828835240117 110.81519225876 143.476231689107 123.559709654679 138.694342637183 137.647642181337 132.45816619477 130.947670095874 132.018344666048 130.261668601932 119.533521203067 124.503270945486 127.678165118359 124.050055093748 114.235534869516 67.8947999555811 49.9909004556975 95.6834823548034 121.743734819261 125.800191630596 128.080798372782 126.183831605172 126.804839924522 115.99007906542 116.858520680514 103.284347673322 92.2418963210972 92.4063695376154 118.454998947554 109.561636752116 86.3181607747839 71.5366906497548 79.8917585386877 91.9437608954681 81.3032415534888 76.1235034782247 77.9691656536004 76.9800545213472 65.1264673346081 63.0695095130691 70.028717450364 75.8577235519248 79.6450238211704 84.2366503398027 89.5696804530788 100.088025420316 89.4812763049626 73.4879104351995 65.2982917190345 55.4741599923542 47.2297743272149 41.342401696708 39.4970880372218 36.6747576021772 35.4809729542186 -9999 -9999 -9999 -9999 46.7344037056579 59.1144073139139 55.2620403343261 66.7292222441235 76.6322435555628 88.124425315786 93.2556621703265 84.4819517289412 81.2057715022908 64.5632701214754 72.1143469715485 131.801382656528 171.802517590173 150.794617492867 156.381497884917 170.140163217434 168.367297668419 164.713906918861 161.320646486686 146.398322178189 127.359582857155 113.046428802887 100.505726592673 91.4258953355499 82.9865229428697 74.8800899235407 69.1626077597735 66.5652291216045 64.1724947311299 65.2179142112126 76.9393985261089 73.5938715505397 64.2468430954175 59.0410079405317 61.4418111820278 62.1053734453461 54.1835565153353 57.661637793665 -9999 -9999 -9999 -9999 -9999 -9999 -9999 -9999 -9999 -9999 -9999 -9999 -9999 -9999 -9999 -9999 -9999 -9999 -9999 -9999 -9999 -9999 -9999 -9999 -9999 -9999 -9999 -9999 -9999 -9999 -9999 -9999 -9999 -9999 -9999 -9999 -9999 -9999 -9999 -9999 -9999 -9999 -9999 -9999 -9999 -9999 -9999 -9999 -9999 -9999 -9999 -9999 -9999 -9999 -9999 -9999 -9999 -9999 -9999 -9999 -9999 -9999 -9999 -9999 -9999 -9999 -9999 -9999 -9999 -9999 -9999 -9999 -9999 -9999
-9999 -9999 -9999 -9999 -9999 -9999 -9999 -9999 -9999 -9999 -9999 -9999 -9999 -9999 -9999 -9999 -9999 -9999 -9999 -9999 -9999 -9999 -9999 -9999 -9999 -9999 -9999 -9999 -9999 -9999 -9999 -9999 -9999 -9999 -9999 -9999 -9999 -9999 -9999 -9999 -9999 -9999 -9999 -9999 -9999 -9999 -9999 -9999 -9999 -9999 -9999 -9999 -9999 -9999 -9999 -9999 -9999 -9999 -9999 -9999 -9999 -9999 -9999 -9999 -9999 31.8691699374908 31.9022851180851 35.1798952691041 35.3183322856797 42.4190923345203 43.499286376729 55.4974757241582 68.04580261754 73.537392956078 74.2168049731733 74.941160994991 88.1397849924383 112.598257744703 107.368791314237 140.465116390975 151.953725883415 152.17896832345 109.859942319291 120.98704187721 124.485045206729 108.443919114078 77.7457851191583 67.071402557577 63.5965215821171 61.2131489878137 61.7973802354509 62.2724271702058 62.9515413878147 67.1241247587284 65.1396265159287 64.6324804363983 61.9154604888524 59.5066603372276 62.1628502316568 63.0864030703391 64.0318500326574 61.9160354633019 64.5081236003152 64.1844534366805 63.5098726039552 63.2727795918742 62.8130549281173 64.8977119192705 64.8249387242569 65.6210833078856 65.1383356433433 65.1634406286966 63.414152134825 63.434441050061 63.2349304024349 62.1886416247654 63.2367209522818 63.4901363124816 65.4332391123337 63.2316439326707 62.9580212085567 63.7931279760833 60.994709871831 60.4415787382685 55.9850798702495 55.2710418813851 57.3353430154573 59.5832932593464 62.1858023790202 62.5002229415493 60.2999046336947 61.829640820412 58.3572805622634 56.6077864617011 56.1736258052 53.187243498928 53.0472692489866 59.1985872327833 59.9330197008406 57.0146992285769 54.141318658625 58.2369146694191 61.0787335878924 52.9656063632551 46.3093945634109 47.1296947891848 45.3508540332029 48.5894301186501 53.3311288793253 65.3953218812885 64.7477470007222 64.3264122404415 61.6834957073913 57.1511827971779 54.5905229902862 55.5830835320053 52.4617562676431 53.0991835512875 53.3872234907177 56.3110225952431 80.0950317272684 83.4374298202314 100.084137632333 83.6841509997062 80.6011295735971 77.7066514383491 74.2421428163338 78.3268277124568 76.0491733929623 76.9308973609109 74.5466167313925 73.5621255070365 77.7558813696788 82.9001108428983 79.3121316900051 76.9064547828312 78.0853164724874 74.2276869682431 67.8472227219871 64.2286322862075 62.4178405465335 69.4156838333493 79.0689200686657 82.583641020264 80.6332793216555 82.1122914340678 83.3127882894159 79.8512649231021 72.6452833816612 74.34435380581 79.2159571851535 86.3207577955751 89.42476136401 86.0234464881114 99.5440648732007 104.387266961169 106.24086932259 109.166833838068 112.383792779376 113.824172615327 113.869716890085 118.172704555749 119.240995269175 123.157517059385 121.798802737916 122.836528086672 139.956277573772 128.817148765941 107.214506536971 94.4322684641522 92.0865402399529 91.7621527162536 88.2404332564632 85.9519766337809 82.798769416013 77.5015757461243 80.0002254348992 78.9980032357459 90.7641907332178 98.302514404476 85.8851730282534 74.8640114669358 82.4050762306523 81.4869372925038 82.369540661226 105.31760295821 95.5937864558472 88.8758805983727 88.1469778343748 96.3398222197048 99.1154082570503 99.7020054246519 101.107615810291 119.553450077758 135.15120011094 113.059758577872 82.879143130572 66.6247628964741 53.4821061250045 51.6154600688853 51.8850801864846 51.0235083979594 51.9690487783844 52.3842939081439 52.8126567994374 52.9408759817333 52.1753016448513 51.2306680135462 50.5274904084016 49.5994538909594 48.4886451651548 47.8435947126638 47.1566676520285 46.1446437269982 45.6687666185851 44.68845933712 44.1288524201539 43.5483490122538 43.1858282609664 44.1000727160406 44.7726319889558 44.7077169780769 45.5160049600736 47.1772502002384 48.1146076958061 51.0326062082077 53.068878174319 52.4064335336033 52.5507152272656 53.2392702942052 53.2533036888443 53.5741660636666 54.2251321218654 55.0002825320895 54.9352482020826 54.8781212701326 55.4531745990858 55.0107252289477 55.0949237067389 54.7275522202362 54.4948738970094 54.5460252897785 54.4014844595136 53.7414778419248 53.3731620210082 53.1975883817747 54.2934065477805 54.9182596257541 53.5469360208506 54.8782228127052 55.7471046185172 53.7774400121099 53.0835640146165 53.1016421667045 52.830460092718 52.500820333187 52.254215783386 51.7074836751804 51.3701550241794 50.316906881097 48.5676966993945 47.6904545891501 46.5512493122483 46.051756783569 45.8734770791839 45.5041483502477 45.4629105958879 45.2675506266283 45.2178125718974 45.3437735611516 45.272650979567 45.5400667532655 45.5732692213311 45.9376773893156 46.0758548743557 45.9388195279934 46.1019270645392 46.0052662877213 46.4004719813373 46.532198862761 46.457850485713 46.4537405860379 46.5633464955839 46.8245455848971 46.7053744317419 46.4843760755528 46.1175878445766 45.8999644226038 46.2355569630955 45.9456548029482 48.3942451046543 47.5473724305036 48.1937570902945 48.4158297339476 50.0861517620435 51.4539207339986 52.6254970720627 55.8766830293589 53.6771417420766 52.5159484278456 51.5377206633997 50.2370717760518 49.0522518932857 46.3264487801123 44.718104398603 44.3957352894459 43.6647186857037 43.7729768583798 44.1320643653415 44.8503419425971 44.9126261830976 45.7218615744383 46.9614039946384 47.8053031900839 50.7699220334102 52.2641857980924 54.5375094964704 58.9536090013974 62.7160126126978 100.669500482368 138.21258316782 118.595004132953 97.5593690525331 86.9682635434815 87.5207264326407 107.092450583871 128.364117970584 142.188651093382 136.470442697189 138.455846686515 132.554929368155 106.80367790535 115.109858540586 124.23215263333 130.36777216087 128.914723729952 125.149679144905 120.678148867348 115.069888047783 105.741042630058 100.715185530237 108.785976478966 118.692186070829 129.602484024825 128.366719338682 129.883033651186 132.756222432669 135.294926608925 101.062243232678 112.464226069375 87.1383035471133 53.2140501841117 130.883110017505 109.943912760508 80.5118577886351 74.9459508300896 81.1295539511246 90.8962347789166 78.7411418672469 78.9236453517142 81.3120003655426 83.4420363312748 69.458341836472 69.2801230688622 65.4477211506704 65.8574932499298 78.2803928500541 96.2846733111815 102.903946847227 111.346335711921 131.052991836359 118.60537542448 102.577416375898 88.475432722819 70.1893973196119 54.6600488258239 47.423922708569 42.5248529389753 41.3089760903445 37.8077081427692 39.4457616679298 45.1636100532937 46.6721548048906 56.0992441661698 73.0564641430762 66.8160177798551 77.876933731964 94.2700938468641 102.760176149399 150.965845497422 127.943865212738 103.548676636787 88.136166459139 88.9574671280332 154.261802990718 164.808285807719 165.742666919767 169.114653568534 169.760625546785 160.456763895664 154.776941216206 150.792782754495 145.332918070615 128.529044213385 115.974361777913 103.992268359067 91.3283840665482 81.2656304966699 74.8767258846128 67.1753515091879 61.5671760977779 57.9111444060484 55.8360873814983 55.6800828847539 54.5280835182929 56.2124743973541 51.3588074504538 51.3635742769324 48.3077851839147 48.9424287299244 61.6898530734176 68.5119993927641 -9999 -9999 -9999 -9999 -9999 -9999 -9999 -9999 -9999 -9999 -9999 -9999 -9999 -9999 -9999 -9999 -9999 -9999 -9999 -9999 -9999 -9999 -9999 -9999 -9999 -9999 -9999 -9999 -9999 -9999 -9999 -9999 -9999 -9999 -9999 -9999 -9999 -9999 -9999 -9999 -9999 -9999 -9999 -9999 -9999 -9999 -9999 -9999 -9999 -9999 -9999 -9999 -9999 -9999 -9999 -9999 -9999 -9999 -9999 -9999 -9999 -9999 -9999 -9999 -9999 -9999 -9999 -9999 -9999 -9999 -9999 -9999 -9999
-9999 -9999 -9999 -9999 -9999 -9999 -9999 -9999 -9999 -9999 -9999 -9999 -9999 -9999 -9999 -9999 -9999 -9999 -9999 -9999 -9999 -9999 -9999 -9999 -9999 -9999 -9999 -9999 -9999 -9999 -9999 -9999 -9999 -9999 -9999 -9999 -9999 -9999 -9999 -9999 -9999 -9999 -9999 -9999 -9999 -9999 -9999 -9999 -9999 -9999 -9999 -9999 -9999 -9999 -9999 -9999 -9999 -9999 -9999 -9999 -9999 -9999 -9999 -9999 -9999 -9999 30.5025847066234 26.6536178650937 25.6709191389735 29.2669435080354 40.8888618731004 47.4822803195505 52.9857960908438 96.728441064849 119.671070866244 107.818055104118 68.6622439774254 108.019673463302 97.4756760448779 124.722137522001 153.890319481336 122.726941921401 88.1517476003152 91.4300026866619 91.1431945390203 102.491063649698 79.6545069037144 69.4899474774807 64.4663570845412 62.6458541418299 62.6611319254255 62.1043253708146 63.5016014274808 63.9274627264767 63.2526246023215 63.297019137156 60.7948546860218 60.7423997059136 62.4270710978163 65.3243971656986 65.1558393665266 64.719746480551 67.521289325203 68.0737660678157 68.1641145041697 67.2036571306716 65.7979314261458 66.7492093567704 67.9002370756029 69.4180931161906 70.0923569460073 68.3410773283653 65.9244811303653 66.6134735119838 67.7702765218696 65.421671251799 67.4687151025122 67.5667281977132 67.7035982556662 66.5643621103577 65.3898187896579 64.9855503073475 63.653612912783 66.6089514932442 62.3423133142745 57.1095644117105 57.9466474877688 60.7678175429592 66.0289981114314 67.3087178934445 65.4927967502762 63.9299892659812 58.5894390657535 56.009054212806 56.6969362572814 52.6299535185294 51.2496415066792 59.0767449075231 62.4392929211845 59.0151308994617 54.7232709232931 54.6145103479968 58.4219227108965 53.3789038563766 49.2300120843574 45.7648460372138 45.5298708637018 48.2528352835595 49.6994731883987 53.0325704043473 54.8325838428156 56.1476340715404 60.0573864063996 60.6565956250657 58.2766318400286 54.7791872703672 55.2793705045218 53.7516411507866 51.9350512868065 55.7499592130382 83.2167786903096 85.0214737059894 102.306323623285 88.0288110784844 87.1330845167911 80.9703282759314 81.9830493369451 82.9947797562007 83.4368120074569 81.7762035779145 81.3963353789697 78.8137492305327 85.9350224991425 85.2099617998307 80.2259879761836 78.5349563389762 78.3003604966165 74.7481058327662 71.8792935870461 66.9982888622123 63.4321204195503 70.1929678645571 77.9216528405649 79.2295797250997 83.4288482939168 83.0898538203335 74.6841767718083 73.2174559145398 70.6646829485385 68.4656098833139 74.5831281136433 80.8622957491843 78.1191899929143 84.5039874125067 93.4298424359559 102.918442913161 108.024124657529 110.38917885266 113.874005301531 119.687856105061 122.510173151044 122.033311063556 128.614694614951 132.596563958961 127.261681716359 129.900795414112 138.838865100105 121.947707968454 118.867576158981 104.351044093497 104.204872650335 97.4377265397397 90.7647965731504 84.761619633316 83.0636799653667 80.0100070882898 74.7690634156059 77.5710685368367 95.5561222078035 104.14541639727 86.1327487655121 77.6816216568287 72.3138855032987 73.4275164451226 78.6151733182181 80.8198425173016 93.866542411798 91.0017338144274 92.3476281863555 100.279770346366 105.550867395498 104.025430877713 109.498182624122 127.701334458363 120.288760552634 103.07187754918 81.5065591159678 66.0761124604764 61.0908946476688 58.02575525889 57.674320649873 54.2752884775267 53.7934252038207 54.5300494854724 55.4783137610588 55.4951324915185 54.3857068802372 53.2986702497411 52.319685329171 51.0147731060789 50.0791826138291 49.2121689168327 48.0477880105575 47.4735167107271 46.4103309981808 46.0068496221222 45.5956451170552 45.3145033349535 45.439421371985 45.6855979493726 46.0382333051436 46.7671491217045 47.3380783969003 47.8442146388775 49.7980746923766 52.621610483358 54.1296684276446 53.329908311555 53.73852458955 54.6408333440416 55.3886397746931 55.0214600025455 55.773291728408 56.1504203531995 56.5772123018986 56.3420856735773 56.3520674601745 56.4386723973962 55.8695865292335 56.2721282558204 56.1544335255949 55.5465006321407 55.3978753255648 54.9354810318492 54.6896620107642 54.5046681756084 55.514445878612 54.7102155711862 58.0427261301323 57.0530976586755 54.6384941166191 55.6575874132569 55.329836870737 56.5297267279211 56.0137267005384 54.7242718829335 54.3166982581674 54.0718955889828 53.9257486289129 52.2354841653055 50.9432180521271 49.1470216337705 47.9197142581977 47.7582070758785 47.8227878824651 46.3929553631999 46.0888361468445 45.9747800130666 46.0161780505122 46.1146673851285 46.0161000142817 46.3596560396897 46.4568405993885 46.6140529208269 46.9855920009974 46.7982112606285 46.4648212032651 46.4399837387598 46.5871962255768 46.9171894454176 46.8429954203388 47.2045752401614 46.879155616637 46.8564946587982 46.9589189326555 46.7358125765058 46.3679369286656 46.6900079956341 46.6010281602872 46.9367329424654 47.5269252691743 48.2487724730093 49.0138561086201 49.6780702526356 49.3205815057829 49.9110983819209 50.9591708660917 61.1097305818517 57.0160198793287 52.5630190986313 50.0022063982726 49.1216377619277 47.4969742064792 46.0959295196305 44.8776029778682 44.4955546466074 43.586756809055 43.4588539902798 43.7694087185379 44.5083812598295 45.0706399454811 45.9067086074717 46.4801249661845 48.051120371459 49.9971968853409 53.0596901770735 55.4413693844449 57.4922465181575 74.1653299135282 119.465363860704 155.588633744489 145.474573684347 123.276357067738 119.117394675399 98.97965874591 96.9016416852735 108.880638289883 137.085507906582 133.068089886552 138.676581292787 133.962698408511 134.579833095216 133.317825618701 130.617996898256 128.740496388759 125.675931212252 128.589339265002 120.048439093221 122.360667153383 121.430001294431 111.631806342925 119.363890474264 128.496658137805 124.666450318737 126.943724362045 130.417930916642 133.710864657668 133.069532866265 126.560598538143 106.351460674209 77.5842353220511 58.3314595636464 130.872229998231 104.781424780968 85.130231344888 74.1330488384907 77.7903643606658 86.8227774272174 74.4772873486575 81.2852375515407 82.2503406832319 79.1563192261887 65.9990147261132 61.6186072271826 61.8768663779667 63.7002419328502 71.3090092965604 85.8187658082271 114.112144230114 133.402133559747 141.599815194742 151.949491727794 141.013104394209 115.417903897866 87.7102867934522 71.9393922793665 66.308764927706 57.0546168313928 51.2879049601226 49.5878348004323 57.6763055405116 65.7400379396575 77.5446303186981 87.5282532697462 82.1987935891496 82.7376317428427 91.7081010368158 87.4127044657328 100.858928883561 118.063230641953 111.99227213909 97.4745425583891 100.888881485505 90.9251279437437 158.505805150809 160.489022079591 164.61882204203 168.218049038988 162.287051299897 152.088550373921 143.628398264682 137.115335463633 133.342225083194 130.514948325667 122.486954104562 111.748393974138 95.7428755943287 89.6090599805434 83.5666154558135 71.6503689549667 62.8120497463131 57.7300784509475 54.9211441999882 52.6992747571661 51.9604179375068 52.2393753596981 56.554845142461 62.4768555608656 54.0929550316982 -9999 -9999 -9999 -9999 -9999 -9999 -9999 -9999 -9999 -9999 -9999 -9999 -9999 -9999 -9999 -9999 -9999 -9999 -9999 -9999 -9999 -9999 -9999 -9999 -9999 -9999 -9999 -9999 -9999 -9999 -9999 -9999 -9999 -9999 -9999 -9999 -9999 -9999 -9999 -9999 -9999 -9999 -9999 -9999 -9999 -9999 -9999 -9999 -9999 -9999 -9999 -9999 -9999 -9999 -9999 -9999 -9999 -9999 -9999 -9999 -9999 -9999 -9999 -9999 -9999 -9999 -9999 -9999 -9999 -9999 -9999 -9999 -9999 -9999 -9999 -9999
-9999 -9999 -9999 -9999 -9999 -9999 -9999 -9999 -9999 -9999 -9999 -9999 -9999 -9999 -9999 -9999 -9999 -9999 -9999 -9999 -9999 -9999 -9999 -9999 -9999 -9999 -9999 -9999 -9999 -9999 -9999 -9999 -9999 -9999 -9999 -9999 -9999 -9999 -9999 -9999 -9999 -9999 -9999 -9999 -9999 -9999 -9999 -9999 -9999 -9999 -9999 -9999 -9999 -9999 -9999 -9999 -9999 -9999 -9999 -9999 -9999 -9999 -9999 -9999 -9999 -9999 -9999 24.194773262224 23.4425760631421 27.2911281738957 34.4656364036994 52.32298406113 71.5071657427712 70.9665471012676 119.152588275801 132.810579478085 79.1926192014994 75.0672847468129 64.8407643993577 115.731130156388 116.462162771771 92.2368627755315 94.9097613184124 96.5654624696994 92.385411121454 89.5293516700664 82.1634287324394 72.7362305567246 66.7886818872001 64.749028511859 63.9911908058632 62.4287254814053 64.6881855796612 63.9747353645219 62.0868503121987 63.1602349266308 61.361281887357 62.4853383337328 65.1616417618159 65.5299355353569 65.9682284742019 67.9416860070855 67.6177996615328 69.150806137658 70.9022298929522 71.1663882118769 71.4446079798595 69.5733448063101 71.7670117786176 72.7329007681369 74.7106404944516 70.4799517841591 70.5768342160309 70.8203171490394 70.0625773924962 68.2241231743689 69.6834660809794 69.7531844119918 70.2380825878214 73.5471719639239 71.4042425698884 68.4768236703424 66.684823110118 67.5783283890156 64.9733709656239 59.1193012161497 60.1318149620949 61.6957919317324 66.3489246113093 66.8713758211783 66.9394314745886 68.3891358821247 63.9107104440888 57.4458608927632 52.2526201140975 49.5720294268654 49.8993826246272 59.3502153520411 67.720816854981 63.1302322697417 61.2998573602984 54.5302640062737 53.7408179634493 58.7901818968052 56.0284937998412 50.8141765680086 46.9247346663828 47.8472181207942 51.0227218308055 53.0027635983587 54.8834879436405 57.6622123881326 64.1898755055956 61.7728186409347 60.6861048105161 54.5983652318519 57.6132903782017 57.4064051633082 54.9741085408955 57.2029875531391 69.8167018294441 74.7005964455464 86.8060002798262 92.7445146286468 90.9309765658069 86.5879834305406 87.4975289693971 84.7438082316008 87.3859820723903 86.4596635852575 83.931574886336 88.4657080096346 86.6608616542767 84.5416000023859 80.8554328791174 77.9333359171698 78.0096129226201 77.8867335774269 74.9202650740544 67.4532873841777 65.5132761531773 73.7929021741264 79.6889022072461 80.4527551977741 79.6968125257438 80.9409371675971 72.0529940077146 65.4253437024027 68.1245223889116 69.1744799943529 68.7549858855923 75.8255475654877 71.9353464660654 76.2985967377601 86.4973674225278 90.8858016899376 101.186914298075 105.322285633749 115.708003566618 123.115184797228 132.223355819743 133.293209733897 127.569043273727 130.56006894197 132.777505591511 151.50814677624 144.463703146917 135.341547870561 126.514954206314 109.675167013306 97.9947561586136 93.4984374099735 90.1432229132654 90.2998651808683 82.1686510948684 77.3997229987465 73.5184900908608 77.5948859543375 92.2671087861792 95.3381331968815 86.2606241237796 78.9701355805175 73.019410115323 69.5114713039871 69.7697911252348 77.5011316100751 113.786375405746 113.453400806136 102.904058260199 101.086985847467 97.9710690743749 99.0696455840727 131.273733713226 131.023105932274 112.975587357543 95.1094308914795 73.9103118643908 66.8724119779548 62.8757085691297 60.2342462140949 60.5689072491667 58.1771230778645 56.1394533595207 56.427347980671 55.7410487088816 55.80225133044 54.9248143339033 54.2874707606742 53.4207417100646 52.2928141788838 51.158300247026 50.3803234324724 49.2669757042419 48.6023001598221 48.4502298841566 47.6925482333776 47.447159294469 47.4536000168316 46.9294535278065 47.0756493723018 47.2886927039339 48.3622982169899 49.3444688301237 50.1077346755149 51.2487331755934 52.263258581133 53.1109131695374 53.8302786645246 54.7277985459355 55.133426981414 56.1218759351471 56.1043359438779 56.8715500310976 57.1548500054582 57.1764909334155 57.5098030683224 57.87746878383 57.9682486854086 57.1420356411765 57.0726228622072 57.3969693782786 56.6873400505253 56.6464740569572 56.4549787494228 55.8627209931253 57.0152800243916 56.6366935767474 56.6483397435715 56.9957451770865 59.0864926221052 57.7868474609691 56.1384271938211 56.829094933251 57.2119477765516 58.70529925663 57.2613854732906 57.2713401091899 57.5445931977128 56.7253309388324 53.9028143450043 53.1407854566691 52.0759664582397 50.2468287693025 49.7017898953596 49.0354759081418 48.5706949368273 47.7019148283316 47.8501569596828 47.1879922322832 46.834753990384 46.8047872819939 47.0458319412525 47.2927694236917 47.2226866797011 47.578201316992 47.6044183990869 47.4368171969564 47.3923831482763 47.4779239080547 47.2646560661314 47.1140547492106 46.8906840498863 47.0813798640558 47.3168743320332 47.4501714871085 47.7174928680561 47.3087842582703 47.328297381088 47.5948373908532 48.1738895108607 48.6015974963167 49.163709562083 49.8096092112194 49.5855611749027 50.0019965814324 49.882742976289 51.066542156795 51.2973617663814 50.8635117292708 50.4117738937891 49.6728075111719 48.7571566364371 47.8098849158496 46.3475393989037 45.3787609872946 44.2119509921917 43.9866468632542 44.1906080783705 44.2140775988509 44.6448116841812 45.0177499521892 46.1065903774422 46.9620909599372 48.0966942390521 50.0628249090963 52.6287909358691 56.171762999433 61.1532924466717 72.6428288540728 106.715849694749 160.072864867059 150.699310860082 137.833795824528 143.191008540078 121.558551471361 91.0454953624867 102.411775974138 116.937811537525 120.862870624208 123.069568703391 137.958852716102 128.504919019684 130.061379243212 129.142312094746 122.286310840203 123.744801236986 120.859681618659 120.408116642486 121.904630235648 119.297676490433 126.494753777415 124.907042680052 124.635252389002 125.682659678582 128.72286623009 129.071175101984 134.586510641377 138.044095767672 138.013021341071 126.260801240979 95.0901260645972 102.39864994358 106.212674649085 92.6076908038161 79.9834587046255 72.0231014527004 79.9732982118136 103.46812436348 90.2129092188907 78.6800984858637 78.1493657528859 73.7024464005954 67.2599153867249 62.4092980469463 62.8133885567705 65.5968115365349 73.9983433752806 85.3743876419958 104.869148548961 138.267892468704 154.760229658243 157.079574674704 135.51552569928 129.564649574872 142.47190341345 130.308057932289 111.875210745052 111.107208993121 93.0481717442626 88.0355297486086 99.8610587315014 106.722693882087 117.043025414047 122.597296488113 108.471758200859 129.60068478676 126.030447542787 94.054196293007 100.148067628857 129.556354576897 116.690725313502 109.491005134826 109.915126186629 117.499274219711 120.296790790772 160.672707276824 163.851019033273 160.055077686177 153.39877154859 142.22333523118 134.362552945407 127.581737991617 122.49011695064 121.000145608738 118.765956642193 113.747172948163 105.468801312062 99.9719096044087 91.4227434349909 82.1788645281927 76.5597893252522 68.9421954183945 69.7124562608227 66.2082499033358 63.5300141807817 64.0227031387639 64.9305360375306 65.6523906329787 58.1639977997778 -9999 -9999 -9999 -9999 -9999 -9999 -9999 -9999 -9999 -9999 -9999 -9999 -9999 -9999 -9999 -9999 -9999 -9999 -9999 -9999 -9999 -9999 -9999 -9999 -9999 -9999 -9999 -9999 -9999 -9999 -9999 -9999 -9999 -9999 -9999 -9999 -9999 -9999 -9999 -9999 -9999 -9999 -9999 -9999 -9999 -9999 -9999 -9999 -9999 -9999 -9999 -9999 -9999 -9999 -9999 -9999 -9999 -9999 -9999 -9999 -9999 -9999 -9999 -9999 -9999 -9999 -9999 -9999 -9999 -9999 -9999 -9999 -9999 -9999 -9999 -9999
-9999 -9999 -9999 -9999 -9999 -9999 -9999 -9999 -9999 -9999 -9999 -9999 -9999 -9999 -9999 -9999 -9999 -9999 -9999 -9999 -9999 -9999 -9999 -9999 -9999 -9999 -9999 -9999 -9999 -9999 -9999 -9999 -9999 -9999 -9999 -9999 -9999 -9999 -9999 -9999 -9999 -9999 -9999 -9999 -9999 -9999 -9999 -9999 -9999 -9999 -9999 -9999 -9999 -9999 -9999 -9999 -9999 -9999 -9999 -9999 -9999 -9999 -9999 -9999 -9999 -9999 -9999 -9999 26.1122603577961 30.9622988043807 38.3721646434959 63.5263982522023 75.4723292323584 68.7026929969992 98.9452846704417 126.510553671191 73.965914149036 63.0693095712966 62.1344803024169 101.111516513838 72.8152730964955 90.3906971563686 99.3274043816752 96.7405969561904 94.1725178510947 92.1087059701874 85.2293144488006 76.9137292931163 69.9822117673631 67.495365081592 64.6207084295564 65.143385062425 65.1295335454806 66.5981899847377 62.9354954179535 64.1531779366104 63.0629096573949 65.8331171280302 69.3489910207641 68.8494164891617 69.953437141991 71.9330517240209 72.0823717402857 73.7409533228266 72.6881397193747 75.6843880114376 75.0901290421277 72.37763140313 73.8434534113008 78.9142859930135 80.299634103784 77.922719561143 80.9018725671699 75.976395201257 73.4793782704154 73.0391664973423 71.4726286456646 70.7724701872387 71.7078231559248 74.0339641638122 74.2074267042554 73.5909095559153 71.1795316849445 67.5201891001828 64.9146350486709 61.5591214448306 64.4176294369519 60.9462587101826 63.2015172450268 66.579223900428 66.081679483395 69.2917299146492 63.5397446475812 56.5191196618658 52.3864364756821 48.3848454223974 49.7978220560569 58.9682196671053 68.368322122912 70.9955652179694 69.2681434111723 59.3157016189005 58.1537014118877 81.0533537740084 63.7046315875153 53.8758764866466 47.1267605515563 49.4620113485968 53.1717835647927 57.5710089672833 62.6959199424912 65.7050932492455 64.9284501914067 61.9998277501157 57.8669668917654 55.2225175318882 56.2575796768873 57.4758445019606 60.4941158792442 76.4795012463691 84.9251477345467 87.1108235799954 94.5611076663841 91.30654658655 87.5589105615388 85.4142613655255 86.9515879987467 82.2253124715111 85.3428901357826 89.5302521638002 92.2091609504284 93.7582713932726 96.7370269809466 93.412676708611 84.0838203393286 81.3090749363883 77.8926322717896 78.3759685478349 77.8213721216619 72.4966287408897 65.7499455201371 73.5218400467357 75.0924895563298 76.9868786353534 79.1015357555161 79.8792392666361 78.8569186900399 68.398796044892 57.7373022087162 64.7252579460162 63.5715908491221 65.8429239714297 69.481945517542 77.4753953504856 88.2411649207046 100.107747430277 109.099590729766 111.034484187361 121.05898177929 129.756327709075 135.229701806662 135.508871985288 137.081609637038 132.803789185297 142.302902699845 169.523066338964 171.004953976412 165.979267565223 138.422250304491 113.906906260067 98.6566765079161 93.7621873016608 91.4523667965743 99.2939384641538 93.0255716543699 79.2759492585448 69.6057071095549 81.3419667193676 91.5791729410676 85.5756703801349 88.5754385239348 84.8353443571819 84.7728390265066 92.4810242532613 67.688271139087 76.5342756193638 106.04135450443 103.815546151959 93.4918142182412 88.3121568853192 90.0588361773738 103.413875796298 100.398953178414 106.381258857545 88.6929575797342 90.9227299959031 70.327843404935 67.8347242988942 62.611509226172 60.6448933526573 62.8254055131653 58.993822885815 56.6444668499664 56.8021276447463 56.3845000843978 56.1157594381337 55.0770685302928 54.4182617626027 54.0123676055747 53.548039625004 52.7029892639555 51.6442988876278 50.6083861451511 49.8871251117522 49.7045956700994 49.0321208913709 49.089636489537 49.002789811671 48.7771135412869 48.982429361509 49.2929204006667 49.8144192913912 50.7144038273808 51.6276282741325 52.6907946503496 53.6032849312422 54.4778131437029 55.7773860661371 56.1728505330074 57.0339342283073 57.1738052114398 57.5625127844559 58.2166318120504 58.6257654883591 58.8523286107115 58.652878599184 58.9456500087801 58.8363814757021 58.5213612613625 58.5176616687863 57.9371694911047 57.8315699174905 57.4475819644641 57.880122063011 57.7403959875528 57.9863983528821 59.6409530123616 62.6380843347617 59.0420537059833 63.48544846284 60.8689845262743 58.5535636546082 59.3564471248119 59.3405975007781 59.475760684419 59.479871112074 59.1831550191591 60.3610622608907 58.2355253256748 56.3871525518741 55.303726890874 53.6433404411996 52.1620831513886 51.522921177157 51.1442157557146 50.2621349289089 50.140575918091 49.7625592356091 49.0647963668205 48.0160812973908 47.6505474617009 47.7882912210163 48.0198904784042 48.2072611761879 48.0264030161685 48.0504893323899 48.2340571004243 48.2906547704189 48.187612739417 48.1602723129181 48.122757032688 47.9734500051086 47.8997830179853 47.8764027699872 47.9543385932817 48.0449985522319 48.1012414919855 48.0960914156086 48.6011951645503 48.6894048537713 49.5257814482008 50.3836263066281 50.8985852356132 50.5806115934548 50.4614509647656 50.8848448761357 50.8959888605585 50.450699712959 49.7979681662798 49.3396270079769 49.3539935737972 48.2300678036314 47.9268394059433 46.8900136699775 45.7510137045174 44.4915897891954 44.0932245447235 44.4979709021973 44.5092499392615 45.0196920931262 45.7685264035195 46.4239598220554 47.9814155061509 49.6355523948108 51.2632027538989 54.1854172924405 57.7439395894826 62.4020750163905 69.8107382384727 107.409063920857 166.41260103405 164.975454008993 162.199606270281 160.859047341677 155.939841354468 124.154897847708 119.493515908955 109.426932222551 118.696174677888 138.233762143966 126.89531828201 122.783163940621 119.070963613906 124.070623526336 119.344574213575 100.38986710593 124.855827515915 122.126896479628 119.5126002368 121.443974571154 113.389765557027 120.984963032022 116.208333678164 119.077521191399 112.882408087032 130.646247519981 130.534503561272 137.097645712009 121.551966249112 132.054362048947 110.064005075084 119.359219702392 112.321623101768 91.5908542343465 69.422991087055 68.2120781569349 81.706455158816 81.6783207748153 78.6602800623716 77.4318937067814 74.164158792999 71.3319398759465 66.0634616567488 65.1249377063409 65.5271716653752 70.6311800515517 89.7306686835713 112.267114156473 118.8302747009 123.609547109551 138.488064622927 150.280756814031 153.865455885437 146.845141124335 149.968963469906 139.243789695216 124.875806834848 135.346581305069 131.396436502657 123.374629350743 128.496519626503 136.671898497643 155.554564532782 147.589778491168 156.181497319082 158.338694647077 155.896764953244 150.823927132613 137.067742910434 149.281217028438 148.67865627829 148.044077777235 129.225321278596 133.991087838915 134.632745790015 145.006184846803 143.897935780425 140.0689778015 137.210340165554 131.743954087198 125.608306670147 119.741931990773 113.8547807007 111.478988860814 111.578528083895 106.19957171083 100.533076535086 96.6169576706369 93.5444657681882 89.798724892695 85.6067090553745 82.4612578528204 81.4350329773588 78.6050877125409 72.1861843368847 69.2318137952924 66.1305041309013 63.2430240605283 56.3419551249299 -9999 -9999 -9999 -9999 -9999 -9999 -9999 -9999 -9999 -9999 -9999 -9999 -9999 -9999 -9999 -9999 -9999 -9999 -9999 -9999 -9999 -9999 -9999 -9999 -9999 -9999 -9999 -9999 -9999 -9999 -9999 -9999 -9999 -9999 -9999 -9999 -9999 -9999 -9999 -9999 -9999 -9999 -9999 -9999 -9999 -9999 -9999 -9999 -9999 -9999 -9999 -9999 -9999 -9999 -9999 -9999 -9999 -9999 -9999 -9999 -9999 -9999 -9999 -9999 -9999 -9999 -9999 -9999 -9999 -9999 -9999 -9999 -9999 -9999 -9999 -9999
-9999 -9999 -9999 -9999 -9999 -9999 -9999 -9999 -9999 -9999 -9999 -9999 -9999 -9999 -9999 -9999 -9999 -9999 -9999 -9999 -9999 -9999 -9999 -9999 -9999 -9999 -9999 -9999 -9999 -9999 -9999 -9999 -9999 -9999 -9999 -9999 -9999 -9999 -9999 -9999 -9999 -9999 -9999 -9999 -9999 -9999 -9999 -9999 -9999 -9999 -9999 -9999 -9999 -9999 -9999 -9999 -9999 -9999 -9999 -9999 -9999 -9999 -9999 -9999 -9999 -9999 -9999 -9999 -9999 -9999 47.4910315478345 58.6489800896988 77.2276491270266 94.6030477827202 103.343510100836 181.190587117716 79.2609024990709 69.1768285273525 65.0783881693304 69.350159281906 69.2218556909401 82.023190634357 107.491668100671 110.246351403102 100.654222102794 97.3949052534957 88.2210185347813 82.3108475656669 74.1765927385558 69.8659760461213 69.6977382707039 67.6062077131893 65.7651053980718 65.7837585286144 65.2276185135911 66.576616166296 68.4590487256832 70.2700942885142 75.3068268594816 77.9417547934453 78.4507179610286 79.1657359792065 78.7657837605769 77.731012353379 76.7024674240665 77.7307305015377 78.6723454659781 75.9532607437311 77.9330830270423 85.3331472869576 87.8631015631512 84.6216749468034 82.4363586718727 79.8546650734705 76.3909944768487 78.6261126155305 75.4728651050932 74.7736700947413 73.558688239103 73.1206411736662 74.2209080136452 77.2068616398509 78.3479297005465 73.2971303562816 64.8539591592957 61.2472037094877 62.7099464506935 62.1017806685669 64.1577735141767 68.338051840877 66.3088513293016 72.6252984571618 67.0162820866286 64.8191025528386 58.2507445879716 54.7756508335011 53.683465137061 64.7618502269343 70.8851627914869 65.6094020779092 63.6522331801044 67.19123869474 74.7103669587478 73.7701735227576 53.0365636830074 46.3501001788512 46.9694706272809 48.1447167926446 51.7182983204418 55.7839258344543 59.7992630697887 68.7163366542001 68.0900016507865 60.175706320658 56.9081826163266 55.9705867389844 61.3685709494658 61.818560770217 67.7529191630857 97.5515197196114 95.8404913430873 93.0071912775892 99.7104026841148 93.1709498659725 87.5567028400766 83.3096195827984 84.4421019687304 81.6683969650374 84.902628899611 89.2173051162151 92.1974945836325 98.1307996740912 103.796329991499 95.0409088845391 84.4393284463941 81.8518734738832 83.5624371323087 80.8883698067203 78.2239332231407 74.9225114186442 64.3553569952169 75.4067069346857 76.0309752801131 71.844348898483 72.3743169211454 70.953666689188 71.5777997333133 67.3987418243071 54.8783489396198 51.6938269560446 63.6355288850418 74.3242130214877 76.8566240183342 86.680292262326 93.8308847256579 98.6222796642641 102.870086454186 110.279012277249 116.447483988486 129.129708333477 134.734941203731 137.492622078186 146.593449367654 148.102923611152 151.134016818702 175.520520819773 177.001526010795 161.553497772177 144.642719035186 123.243488637353 107.20085682505 98.7374544442495 101.617444006738 96.090711972545 79.1162362327093 74.9938270606735 76.3971507225818 85.6253204424947 76.2616411941897 79.5832780317006 99.3216854801934 97.4819344652244 96.42743906757 103.590085585869 74.0765574253757 61.6035572139837 75.4713196378075 79.2684502801912 68.6944629970611 68.5275247267687 91.0423486251488 99.5091587063388 79.3752099108299 81.8210878916377 82.8687651823485 75.5364411387093 66.6668287276903 64.8367154752812 60.0721984810557 60.8734991245955 59.0925402703948 60.9788927870526 60.0702351753814 57.5106572304137 57.3680676012717 56.2876748166024 55.2881327804116 55.167215723535 55.0060539360227 54.6375598910754 53.4912311550582 53.0749816518267 51.8377794738092 51.082246741712 51.0292093395201 50.8795792647848 50.7459927331637 50.7949959719317 50.6385279966022 50.9630635043783 50.8055800015796 51.4511292633989 52.164065072295 52.8051016780664 53.7379195025737 55.1164378369379 57.116851549976 58.0125270836707 58.1822128564737 59.0216270510743 59.946345892116 59.2634118363458 59.6170731423787 59.6621788400633 59.7098546193525 59.8368152143964 60.165262664924 59.6067533477386 59.0043059437226 60.0671277362261 59.63164929502 59.3615527247743 59.6065917863907 61.8969786932814 62.3438933161595 63.9222796004262 60.206496895198 62.4286813713424 67.2057043147805 66.9202511684868 64.4615189610566 64.4122919721148 60.863665156187 62.2872337955067 62.8163390002662 64.3812582447654 62.7984741195815 61.676197852631 58.5454115645637 57.2283753863297 55.9229368782628 54.0144477030488 53.7153173634777 53.3049275304245 54.5314458671431 53.1054992275737 51.9237024710463 51.7328185361808 50.8958091615067 50.3808752227905 49.6222031112177 49.0975260723506 48.4259074249513 48.8503958622648 48.8662262426839 49.2068215834788 49.3171848726978 49.335376004528 49.244086367772 48.7342692451833 48.6484419264622 48.5414252582953 48.5121394902972 48.5019839857935 48.5429814282431 48.5344479080318 48.7277885857851 48.8411488552801 49.6350132200752 50.2293611984133 50.7389174580387 51.4726558489999 51.9460464443838 51.6655897507653 51.4127322017614 51.1359847137222 50.44781346017 50.2420808224652 49.8054866333949 48.8959570610966 48.8606165898865 48.8616529518667 48.5430633053089 47.5197247578727 46.3112015375647 45.5625563026609 45.3478323787192 45.2448424676796 45.3713133353908 46.1887812002577 46.7167458701309 47.6137563532346 48.8460367726917 50.1576937922623 51.3181355848924 56.6482107759641 69.1694366746163 81.4601029116138 96.5442370956558 123.714349797122 172.837831299312 170.241701871949 166.883705714018 162.247792019726 157.287903842743 153.193387406754 146.779234564691 118.906712433131 120.572304253521 130.556075829406 134.547112182997 129.894439506813 130.482484451863 132.460283055957 127.078785692258 94.1246457266956 108.871060234505 121.614904333772 118.815924193624 120.568158692637 122.067742532992 121.378222848131 123.432478745893 116.195542852728 57.7190705963013 89.928842320372 115.435814573348 105.556170839969 98.1213347990568 117.179995582384 105.731132561671 93.8033286927735 106.738814251754 71.6487313349988 65.7683357962135 70.2819425312501 72.3534411643051 73.9105905060697 79.1152904329239 83.4884617599906 78.2900990835187 75.9460707358568 82.7309833620815 83.4458796940738 77.85037469842 89.0257548630018 103.31087004942 135.572878692213 149.949441678606 157.474697781493 155.507263081955 154.225801803207 154.323881175659 153.785266978444 153.26220469289 146.650551584933 137.858661838525 136.203944062661 131.464617269371 137.370715498793 145.185366081104 152.602229002314 151.904529721731 153.669956215302 153.876527951613 151.382145527833 146.187345133154 142.789656303924 135.520878533246 131.125858519803 133.930598478738 140.798252162961 145.359373754042 138.104014128274 139.573677957919 127.859774395287 123.431889139831 121.761291609023 121.932798697963 125.992699410396 123.386607533139 115.463063192186 109.691113246544 105.431705514387 102.531280879902 100.722428378918 96.3587702319092 88.081763755114 85.566813387889 86.8567395161945 83.1650359100176 80.140002223077 78.7564896988541 75.1170496391111 68.6126562574873 65.1301581694538 63.92993159102 60.7258530717694 53.3865957473581 -9999 -9999 -9999 -9999 -9999 -9999 -9999 -9999 -9999 -9999 -9999 -9999 -9999 -9999 -9999 -9999 -9999 -9999 -9999 -9999 -9999 -9999 -9999 -9999 -9999 -9999 -9999 -9999 -9999 -9999 -9999 -9999 -9999 -9999 -9999 -9999 -9999 -9999 -9999 -9999 -9999 -9999 -9999 -9999 -9999 -9999 -9999 -9999 -9999 -9999 -9999 -9999 -9999 -9999 -9999 -9999 -9999 -9999 -9999 -9999 -9999 -9999 -9999 -9999 -9999 -9999 -9999 -9999 -9999 -9999 -9999 -9999 -9999 -9999 -9999 -9999
-9999 -9999 -9999 -9999 -9999 -9999 -9999 -9999 -9999 -9999 -9999 -9999 -9999 -9999 -9999 -9999 -9999 -9999 -9999 -9999 -9999 -9999 -9999 -9999 -9999 -9999 -9999 -9999 -9999 -9999 -9999 -9999 -9999 -9999 -9999 -9999 -9999 -9999 -9999 -9999 -9999 -9999 -9999 -9999 -9999 -9999 -9999 -9999 -9999 -9999 -9999 -9999 -9999 -9999 -9999 -9999 -9999 -9999 -9999 -9999 -9999 -9999 -9999 -9999 -9999 -9999 -9999 -9999 -9999 -9999 56.8943178294371 73.5574247310965 56.6026828996892 52.1141368158734 57.4662824908395 126.185539951982 62.7727348788824 60.0706142287618 64.4123843031457 67.2515403197306 72.4112586218513 98.0863514828413 122.894493170554 119.502946768255 109.706538770812 99.1081019578682 92.0081309702774 88.1778162805218 79.8765187786065 74.9344387686242 74.0144453658253 71.4866432864482 68.3402242537672 67.0550029379424 71.1543490010108 70.2807776800188 72.2872447438842 76.4532139464761 78.1095799712462 85.2876644734307 89.2199073228885 92.734288577952 87.1342481198389 84.5375729373503 81.2511184028233 83.651934937549 82.9512785485975 79.8656955055968 82.4180538669428 85.7202161046005 99.4033241408283 92.214502791758 87.735587786199 80.4830537674746 78.7364922911032 81.5609438011078 77.7510432616142 76.8646580735533 79.0540278189147 80.2410625912682 78.2030305258367 78.0281525885997 83.673668025835 78.8227321883512 69.2032988680649 68.0716932856431 63.214188325735 61.6812697933515 66.8599440769879 66.7743407166448 66.0621029351671 71.3740894768121 72.6860497434443 72.5030553941587 69.6449226845579 64.7465266422646 60.8851629749062 69.678541367863 76.3309332116015 72.0803509770987 63.8346405408289 59.9239720726674 81.3375130044399 62.0849946001608 47.0795839027548 47.6267414338816 48.226685952776 51.8633765997539 56.1481493031499 59.5373356244351 63.7701355113684 69.236351506016 69.4815263557649 58.5097943744067 54.9975878527745 55.7259662599709 60.1879048087523 66.8982864324474 72.0827259655024 78.323506831091 90.2768325003846 93.5107581912815 98.9829407399755 94.6862135494483 90.2503144305506 87.7187531963567 81.8418438834935 81.5662251222433 85.8603085465699 87.7947092098614 89.262254775484 96.1473808880953 103.452084138958 93.7593675180098 88.3035401026408 87.1404323986286 92.2357557184787 86.9247755000906 81.6003345765177 71.3466937815611 66.8024356783476 76.6247760827705 70.8241774442967 65.426483284688 66.5034132461183 70.0315825200848 63.5172031013295 61.2282827600564 52.0955109615114 53.5680054068682 63.9302896427379 71.2078651241399 74.1999752761032 80.425819012114 95.1520437343131 109.702895817782 110.60922902233 115.002442410163 118.499702509499 127.074957069324 139.689115803459 141.021406527451 140.102071093316 151.299943648314 157.532243250746 176.914507798973 181.926344413033 169.844917327201 160.146164206525 152.716844373656 116.948509645176 105.039867193946 110.974539691962 100.742948110667 88.0800218960886 70.6228233728552 70.0594606502597 71.0033908006867 81.5114073748747 92.7746059999823 86.3454454529485 72.8656761814664 72.8065014968245 68.2878133328799 56.5782112712468 56.5490507201278 64.2455830362439 65.1888629945766 67.8247963386926 60.1567983450862 64.8527532895789 66.2872603189887 69.6236108981928 78.1297217281312 75.2308265963272 68.7643742266763 64.9644419816353 63.0450866350787 61.0533751187591 61.208488571122 60.1219121141792 66.1872321938553 65.6452224356815 63.255457566876 61.1814171058919 59.2242483212494 57.2750648922158 57.3559483784023 56.4282692608062 55.7166628196918 55.2500723339966 54.7019809702081 53.2081542526474 52.9888822073955 52.107284874504 51.9651537169712 51.8613141987453 52.547397000589 53.0655257002876 54.9435146523301 52.8779329637246 52.3979275237122 53.2333589019828 54.2622416607242 58.2350676411351 64.28082333918 66.0038849771436 61.3115069331269 59.9157813797309 60.4527719870546 59.9347202441278 60.7263434636163 60.6174273579482 60.7505936249707 60.9372431281191 60.8583408204056 60.9433635262899 60.9368302302236 61.6280783340777 60.9336828398124 60.731388865727 60.8326440025642 60.8760935976741 61.6643938962578 61.5655415035597 63.4128566578126 62.921166722632 65.0389783588938 69.7612020108242 72.3062326451078 68.8389137994162 66.9960838049405 64.2273277665205 65.3512564368117 71.6976218336748 71.409596493739 65.9070326785346 64.2843399186772 62.2008915626124 59.9300297599747 57.0263199186287 55.8270302561296 56.3865474036434 55.8883089079063 57.8273340654698 57.5096912410673 56.2122196128767 53.5486724182215 52.60455750612 52.0892954683547 51.6269155736789 50.8822150832382 50.0157447723613 49.8331355525638 50.2450188639365 50.3058518070976 50.5408283305753 50.2684844822763 50.0158939673219 49.8605163874606 49.6411151624836 48.8208820047385 48.5956799131956 48.8481271679844 48.8610197095713 49.1948160738414 49.6068231679294 50.3166632224904 50.6773963283658 51.2499827031625 52.2717194732337 53.2749687884434 53.1812083079037 52.8263006775387 52.4427402530616 51.4931611097798 51.0709164428286 50.4195148187536 49.5976219245921 48.7766594983584 49.169416158633 48.9712670058637 48.897158374254 48.0702260995121 46.9189316262445 46.1413656635021 45.5663804071903 45.8522190522669 46.3340957056387 47.244055223422 47.9196432594668 48.6481495978532 49.829210696872 50.7631217240003 51.5693211978786 56.5674262853484 80.8319601815519 132.400599858309 139.530236644735 156.893177963797 175.87893650611 171.554593534593 167.445929568778 162.384946855527 156.367982541776 144.974730936185 142.089438509706 139.606070054352 131.328753188545 122.896965863232 130.123128483739 133.478648833351 135.309596506372 133.081350368184 122.809681506597 92.0841143822924 98.2014420593955 106.059011945226 119.059021753282 113.917800059746 112.407646288397 121.361174818807 117.85188792894 124.363834447761 119.175340579695 97.5558445839085 87.5860998680276 96.3700552334145 95.8441911587171 93.717457950969 90.4375020060996 130.354819698951 90.1413943602636 63.4354688710036 59.0317199694165 64.6239198197081 68.2484978763215 76.3239871032625 82.833600592421 86.690181366207 92.048809144215 95.3852376313266 108.097353341876 112.037851169677 132.088189897543 165.226630161743 159.722539421472 150.390322796323 143.814655580137 145.874373384311 147.748703789559 150.725010561802 149.433359026569 148.272895635888 149.978017173174 147.754108435038 145.470048576854 143.351710430832 140.875124151626 139.13799295389 141.606445271092 144.917069347618 147.704709083436 148.522537774578 146.373717154504 139.910653955047 132.803092720871 125.683862607902 119.226761319121 114.741061247107 115.964953888868 125.049862728126 123.340792076817 120.149180057006 120.529048107979 113.65621804067 110.512058751132 110.035331479482 108.859844779978 112.124044185963 120.598926691566 117.710267281224 110.181445987927 105.218341559798 102.115149517438 100.047817487858 93.9268967999757 83.404080673609 80.9223013952873 81.3363782073544 79.4113731775777 76.02875755068 71.8244364565978 71.9121134895774 66.7802167226977 62.2987643836228 59.5167761528593 57.4423711588011 -9999 -9999 -9999 -9999 -9999 -9999 -9999 -9999 -9999 -9999 -9999 -9999 -9999 -9999 -9999 -9999 -9999 -9999 -9999 -9999 -9999 -9999 -9999 -9999 -9999 -9999 -9999 -9999 -9999 -9999 -9999 -9999 -9999 -9999 -9999 -9999 -9999 -9999 -9999 -9999 -9999 -9999 -9999 -9999 -9999 -9999 -9999 -9999 -9999 -9999 -9999 -9999 -9999 -9999 -9999 -9999 -9999 -9999 -9999 -9999 -9999 -9999 -9999 -9999 -9999 -9999 -9999 -9999 -9999 -9999 -9999 -9999 -9999 -9999 -9999 -9999 -9999
-9999 -9999 -9999 -9999 -9999 -9999 -9999 -9999 -9999 -9999 -9999 -9999 -9999 -9999 -9999 -9999 -9999 -9999 -9999 -9999 -9999 -9999 -9999 -9999 -9999 -9999 -9999 -9999 -9999 -9999 -9999 -9999 -9999 -9999 -9999 -9999 -9999 -9999 -9999 -9999 -9999 -9999 -9999 -9999 -9999 -9999 -9999 -9999 -9999 -9999 -9999 -9999 -9999 -9999 -9999 -9999 -9999 -9999 -9999 -9999 -9999 -9999 -9999 -9999 -9999 -9999 -9999 -9999 -9999 40.8848902932205 45.5585655223343 59.2558266612982 50.7908378656533 43.0916089661408 40.348064532446 49.1040463888897 57.3444580572411 62.4593325697536 63.5815819223322 69.4819591073132 76.096551180327 89.1250132830118 109.360963760646 108.403364112613 110.301755849744 105.34732386047 97.6583740729909 91.1128215351135 88.8860260170956 83.1828357007976 78.1522915086259 74.851699862811 70.4657673658281 69.7811648457965 74.6688311781506 78.5325039503918 82.8634407385726 79.768129312338 81.9544592107563 95.0335247636023 97.1677574800298 99.3373083785143 97.9786882147548 91.4927723483337 87.5218364176803 88.5827667172118 91.0415963251269 88.1054156476557 86.7511682007697 84.8120702964736 94.201735330357 99.9632949239331 94.1885428780606 86.3887722304923 84.3663423307466 84.7976674187516 82.2640064855425 81.9304863185495 82.9380222974677 79.3293788125258 77.854263132126 80.1276978261145 86.488204922089 82.3765104811616 74.3733690714265 70.2657461358795 66.3310828913011 62.6979068252501 71.5572490730067 65.74863181861 70.46778023538 70.3504959407557 77.9311660322035 79.6061119682597 76.0151172161326 77.1424822988443 71.3362253432535 73.2192441176762 80.8232691763706 78.5222761001052 67.2608835432704 60.7539572471307 65.9471460068287 60.7270272887228 47.629442158355 46.6483850614245 49.9192416482931 52.3905780816063 52.2692121862509 53.902485345083 63.0746661061933 71.1631042808745 69.6535340617516 63.5910162235172 56.0441367723504 58.6970258344462 66.4418816429078 73.9977137872026 81.5187018148472 91.8370012292775 97.6841682692918 95.8733271270694 97.4980393787386 94.7092137467301 93.763305061868 86.8067585611273 81.2130639274958 82.6084313435246 86.983838449202 84.3475932290336 89.6226561306662 97.5060430663115 99.6690983278161 98.2083583285402 93.433443563829 90.7286804576686 92.7631291123721 91.2020364153657 85.105317812325 76.8239676332459 65.1386964691663 68.6620308427525 68.6685323040006 70.1369919705822 65.5166558299304 69.5874660050602 65.2890377919856 57.3456192075682 52.7729614458591 55.5559203129412 55.6710140308757 61.6658225499064 75.5162576184819 85.8217954151487 96.322282564969 108.294466685677 116.090976604166 127.032912670111 137.057691680151 125.624789023047 137.479298264222 130.179771914497 119.940739743016 107.967575724402 118.010701886202 178.455867946614 187.689853217084 180.633025528315 173.262656072785 163.967860677671 121.560350040508 82.6337663840828 85.4190202714783 80.9884672288838 81.4286906196501 67.0761210513154 61.7769491102108 75.9143688859591 75.8850095838848 76.7145593902571 62.5515262493119 55.2964469151101 54.2050712771754 55.6017427645755 56.7527540681466 58.890025605097 54.0603946325492 54.5792900331812 64.4221381384052 59.0888756348264 57.6553683262037 62.2471352627511 66.7467619656931 66.834651988081 64.0013998000466 63.8441467080372 66.2453483649051 70.7487586361523 74.1745877761812 70.8388938770556 67.208326983924 66.4977429452461 70.195869610363 71.1531305553967 69.8631445715695 65.377538514662 60.8180881107896 60.3574595827611 58.7772709596566 57.5939963882991 56.6118439374769 55.4363931732966 54.8563339268884 54.4284371029694 54.0072268790692 53.7029489960139 53.6309655108698 55.3837047175064 57.2149563213519 59.9212190538254 58.760214799535 55.2381851908886 54.2000968774829 56.2119137413499 64.8429912730874 65.5675179427176 61.052859053937 61.178942647647 61.1903936803112 61.1836208366807 61.3886534290214 62.1340221616919 62.2773164526624 62.3668080048038 61.9070223253548 61.4429227484163 61.8686044281103 61.8720940940656 61.9776255900478 62.1899506422451 62.27436600403 62.4764444507827 62.7413486963982 63.7269032654743 64.2143136422086 65.6106427181453 64.4372350629034 65.5437822225912 66.7720658767366 69.5557623654434 69.411898033765 69.0696164814235 71.5014001124614 73.971246153691 79.5707344263772 74.2531100567424 69.4670962854608 67.7928714496428 64.3692192925862 60.2345784615952 59.6799670741732 59.380210938725 60.0383946697673 59.4049031535095 59.4692384456941 56.715001489748 57.2389307628049 56.8074078568875 54.6092326613685 53.2269564843653 53.0568789714998 52.3384520024507 52.4037690317675 51.6448942314519 51.8961664983429 51.6611216606721 51.8976284681416 51.5093411192521 51.2405100721987 50.7045072201207 49.8997824888397 49.7600879182485 49.5754465525539 49.4968222594092 49.609217521345 49.7490766660532 50.1518550504278 50.8442393369467 51.4258754676424 52.9947203675431 53.7265051184455 54.7725596754223 54.9604758751963 53.861531651769 53.3671200782319 52.4336865444778 51.8993784770513 50.9124354666657 50.107513332329 49.5966323708958 48.9917336297696 49.2587177327125 49.1259405801752 48.3220412589445 47.4201070730355 46.3336142580267 46.2263633685411 46.9352842248239 47.3946170186038 47.7141504203224 49.4967464753243 50.1978345718399 51.3740686257773 51.8622802829337 53.5098277006346 57.4904776918009 68.8097049129162 108.322956395565 162.455535938631 178.714122891523 178.955191364307 172.451300126142 166.634164313194 160.584895998286 153.618454586336 148.309858792248 140.833020725726 143.708150101773 130.548984401699 126.383481883405 134.634808603137 134.437167007552 134.77071503028 132.862865583829 127.532877857447 97.2194780753929 100.366656717674 99.1137515694077 118.369191398063 118.834049045545 117.310445961135 118.139492786996 107.658434905689 104.538055978191 119.472483913597 101.894572099447 88.5143325870848 94.7073010841301 88.3134124005202 88.8858501958864 123.794063236212 125.28808876848 82.8622562458117 59.1034382012902 56.0744268270843 61.3541206994632 75.9392247358519 92.8352363790304 103.101759477399 132.261825520861 148.53719479524 152.007355842869 135.200120028234 135.591017250967 150.789108211393 145.318848040859 147.539398837378 145.546905906735 151.52923930036 147.362709861705 146.213834489742 143.920198471875 145.615484095016 142.839107643238 141.331393022306 140.207775985661 141.819395619353 140.156496849381 135.000245059076 130.660277913234 127.923385982249 128.975583121456 131.350954786385 131.398067833958 134.38368576822 135.808110335074 126.606137067558 119.142973878981 111.033658804428 105.465038630201 103.405679494367 102.764235878158 103.517798718956 105.394549827432 104.608891016557 102.895190891693 103.102007575554 103.607413511994 102.105465397012 103.535304970888 110.354067544954 116.005443269488 117.117883828019 112.321641860231 106.449650745403 101.871130852765 94.6201590748717 85.7363285992714 79.9288746452747 76.6565910776696 75.1440067795447 74.3988084963756 70.8299549969473 67.1124805482254 65.0576944613675 61.5491509830622 61.7919702432388 58.5895146625733 50.2503057056319 -9999 -9999 -9999 -9999 -9999 -9999 -9999 -9999 -9999 -9999 -9999 -9999 -9999 -9999 -9999 -9999 -9999 -9999 -9999 -9999 -9999 -9999 -9999 -9999 -9999 -9999 -9999 -9999 -9999 -9999 -9999 -9999 -9999 -9999 -9999 -9999 -9999 -9999 -9999 -9999 -9999 -9999 -9999 -9999 -9999 -9999 -9999 -9999 -9999 -9999 -9999 -9999 -9999 -9999 -9999 -9999 -9999 -9999 -9999 -9999 -9999 -9999 -9999 -9999 -9999 -9999 -9999 -9999 -9999 -9999 -9999 -9999 -9999 -9999 -9999 -9999
[truncated: 1,596,976 more chars]
