# Supplementary material for: Combining temperature-dependent life table data into Insect Life Cycle Model to forecast fall armyworm Spodoptera frugiperda (JE Smith) distribution in maize agro-ecological zones in Africa
Source: PLoS One. 2024 May 6;19(5):e0299154. doi: 10.1371/journal.pone.0299154 (PMC11073722; doi:10.1371/journal.pone.0299154)
Supplement: S2 File — (ZIP) [file pone.0299154.s002.zip › results_8.5/ERI_2070-AI.asc]

NCOLS 535
NROWS 391
XLLCORNER -25.5
YLLCORNER -47
CELLSIZE 0.1666667
NODATA_VALUE -9999
-9999 -9999 -9999 -9999 -9999 -9999 -9999 -9999 -9999 -9999 -9999 -9999 -9999 -9999 -9999 -9999 -9999 -9999 -9999 -9999 -9999 -9999 -9999 -9999 -9999 -9999 -9999 -9999 -9999 -9999 -9999 -9999 -9999 -9999 -9999 -9999 -9999 -9999 -9999 -9999 -9999 -9999 -9999 -9999 -9999 -9999 -9999 -9999 -9999 -9999 -9999 -9999 -9999 -9999 -9999 -9999 9.44231162272089 8.94621665163866 6.66705290563246 5.85485687099627 4.83907663246882 4.8817163355504 4.89366813725732 4.89405008146136 4.89009970925101 4.8790879807432 4.88877598767573 4.83580323091851 4.78979520848035 4.77286735290615 4.57262495712134 4.57038709406858 4.65523263706389 4.71755735763741 4.71041190348167 4.69240577446706 4.69240577446706 4.68167457625237 4.66343162081412 4.8088972686643 4.79072499289111 6.45157525029468 6.81835013473055 6.8914436975903 6.69084143262655 6.59177077855347 5.03108609960981 4.80494939247775 4.81678567223197 4.83124247890264 4.86025397166762 4.85962643599153 4.86725018946917 4.90033080541756 4.91197665554007 4.92819367948904 4.9515962736811 4.97732277941134 4.98841252097863 5.00234477607426 5.00238058775305 5.01278007628892 5.0137101035679 5.02232685284984 5.00238058775305 4.97228829521186 4.97221451594154 4.95152741305767 4.95138856022773 4.93376123777309 4.9261541495656 4.90499427728664 4.87196989855987 4.8444574502852 4.80045160063501 4.75838658708676 4.7356143237086 4.68040294054027 4.62288785180148 4.57651194397865 4.52898309782347 4.46820599812019 4.41134862349707 4.36352646690695 4.30842571268891 4.26065517228053 4.21748348220367 4.19610977646199 4.1650495038131 4.1358485248293 4.12589390416355 4.10328894861852 4.10432698704158 4.11376177069233 4.1330028272219 4.16220206648727 4.20030402965323 4.23723436628649 4.2732464030913 4.29188768096446 4.32012000721949 4.36691884918512 4.42285690147306 4.44147341435302 4.4438382885509 4.44892421967438 4.47076988962726 4.49256076176205 4.46761341884826 4.52622600435183 4.53720592931528 4.46093817514748 4.54050635835333 4.60742048394281 4.55147897625995 4.51233400590641 4.52075848145883 4.58108577847866 4.60801498857595 4.62486046323357 4.67861933897222 4.65157662689924 4.63912121668601 4.88092904184359 6.0232955780482 6.44975067658036 6.44307408317519 6.44932786400062 6.54076959052903 6.55138147696689 6.55798119169112 6.55859176672969 6.558555659285 6.61989213572037 6.65606745569117 6.59383712986889 6.61399186078891 6.5922812071578 6.67590819661417 6.67590819661417 6.58348558671977 6.57072889404477 6.57212766295583 6.55282161079351 6.54373492536607 6.42812954710413 6.54378276946871 6.52340665363348 6.52340665363348 6.50570982369286 6.49280257347859 6.48752696384215 6.56745096140309 6.54054053498164 6.55142546239648 6.59581022002818 6.62170035085117 6.57588713992483 6.55477563420479 6.49332967588177 6.33180802224084 6.28151954263496 7.6253917152416 8.179193240817 7.99734293644849 9.0334358963865 9.0483303787947 7.79138293602955 8.01423231141266 8.0402507911346 7.8554733401267 7.08463108729339 6.36955913627285 6.3788391063647 6.09593007983075 6.10387321855129 6.10387321855129 6.07410981788552 6.05482059741005 6.01707600242397 5.99603680294175 5.96251530644781 5.93465799785429 6.88110968472973 6.83502074197682 7.18804424053934 7.4021518600223 7.35137098755379 7.45553599523099 7.41764120359715 7.51071204794947 7.49350218914909 7.47953328051734 7.57394750129087 7.59209375831435 7.62100176812037 7.53702024882934 7.57996777122838 7.63752346356471 7.70709204943409 7.75212534406368 7.68016505222968 7.56045147100541 6.97852431714929 6.27390184134034 6.10006107508501 6.16336065203276 6.22868076201428 6.28808649259581 6.31859359443943 6.3278333160019 6.35955804933378 6.37343374993645 6.40673328184829 6.45006500073803 6.50686213284627 6.5170001104454 6.53708090570254 6.53319570875123 6.52953050720475 6.53731321826443 6.59916558524709 6.75100891957942 6.91901427016012 6.94694206019678 6.87395143504098 7.92639309502926 9.12759115971688 9.4548182134202 9.36952721167253 9.33086355236587 9.30648627746659 9.16681795576007 8.83463894748035 8.83860638878466 8.53403638196919 8.52170325569553 8.00220886149694 7.96808377926266 7.11849181742491 7.07504019923677 6.85183215068493 6.81133627162941 6.76051384744711 6.74616915953045 6.67791588393251 6.62638410901278 6.55995625308896 6.70594445851291 7.46645111729442 7.82443122850256 7.77843140833772 7.97835500590623 8.0327850016285 8.13340694733463 8.11786185168003 8.01840396382044 7.97181877453359 7.99127413544399 7.90072104704658 7.73075608287857 7.55296743009677 7.29465112034266 7.27535554744934 7.27517012971941 6.84209209777972 6.82358274381299 6.80892100307824 6.0201171392334 6.78971280570124 6.78981533495338 6.77893459163046 5.77100731409011 6.73860756515004 7.49774084092134 7.52265577498602 7.62995428624088 7.42233811168758 5.72532457321856 5.77111472052475 5.80973587993939 5.82301854010616 5.86065787328098 5.88817988000431 5.94058313518585 6.00909928964868 6.02388538351672 6.01005521250714 6.07424149746125 6.07708280526296 6.14046842657792 6.18094589758278 6.22187242511747 6.24226341364318 6.27174365078325 6.32972412873069 6.36215764725668 6.38765107694436 6.3892246551237 6.34386933094013 6.42097921892734 6.28217198900231 6.33230488960718 6.45319877340839 6.49629639541987 6.60467820958216 6.70388241294581 6.75558089102944 6.81493177811588 6.81555514094224 6.81187088333262 6.84320296730718 6.90515536644163 6.90968104957775 6.89475236192638 6.81573485555296 6.56869363863462 6.41679827094607 6.31705487066821 6.21594405603219 6.03402561796967 6.0421258295795 5.80071741227779 5.3622408842583 5.38229376945033 5.37458745350845 4.58784131249809 5.65357869283333 5.6732525065688 6.25023553946645 7.01547818990729 7.55781901133831 7.56128191989826 9.52869639195334 12.329068878204 11.7629614703602 9.95638471649534 10.1271415119868 8.24176902018362 10.7616952800251 10.811552466975 10.9254870357559 10.7191364013199 9.9630246504803 9.97066113307671 -9999 -9999 -9999 -9999 -9999 -9999 -9999 -9999 -9999 -9999 -9999 -9999 -9999 -9999 -9999 -9999 -9999 5.03773791939249 5.23973871255754 5.54417886691069 7.67124912414104 12.4889203786332 15.8773970399577 19.5767340126953 21.3879299229227 21.0687393708954 19.8497586785769 19.4803563988558 19.7829354793941 19.8758749849825 19.4095982543103 11.9716532968753 12.8718213879268 10.8490732458667 9.46385463061321 9.89995185625117 10.087052849263 10.1395722947141 10.1370379456163 10.2187733342213 10.2681348261005 10.2029340720766 10.3537249761836 10.5138549479686 10.6396001117041 10.7244610313798 10.8261073383211 10.9338749228342 11.0465990397934 11.1170514455062 11.1515898181555 11.1921334032435 11.2308291604287 11.2586743257792 11.3147634084396 11.3730223652096 11.4260024290226 11.5030376402735 11.6155416411701 11.6859659611759 11.7980191533932 11.8559322816665 11.9145003035665 11.9557597720398 11.9919028753814 12.0353439985186 12.0904846071546 12.1012365000361 12.0945366640722 12.0174799551517 11.9534730746125 11.7634577520332 11.5417990404913 11.7412498816101 11.87928158721 11.7303553446188 11.7751157499805 11.7640444853311 11.7757762744434 11.6975361853679 11.6489054882272 11.647952115584 11.6325039228014 11.6559144236992 11.6455467510763 11.4933426981469 10.9139851592005 9.57959490295006 9.35095945286529 9.35366201741801 9.30282374536361 9.30361403564825 9.26040889340951 9.37654490597146 9.49585325084289 9.79368080592821 11.4713299182457 11.9116974558566 12.1197559789005 12.306935087922 12.3973765495914 12.5077101232352 13.4645379125809 14.1655170678659 15.9878647301813 16.3406674540456 17.113438566383 16.8035232029948 -9999 -9999 -9999 -9999 -9999 -9999 -9999 -9999 -9999 -9999 -9999 -9999 -9999 -9999 -9999 -9999 -9999 -9999 -9999 -9999 -9999 -9999 -9999 -9999 -9999 -9999 -9999 -9999 -9999 -9999 -9999 -9999 -9999 -9999 -9999 -9999 -9999 -9999 -9999 -9999 -9999 -9999
-9999 -9999 -9999 -9999 -9999 -9999 -9999 -9999 -9999 -9999 -9999 -9999 -9999 -9999 -9999 -9999 -9999 -9999 -9999 -9999 -9999 -9999 -9999 -9999 -9999 -9999 -9999 -9999 -9999 -9999 -9999 -9999 -9999 -9999 -9999 -9999 -9999 -9999 -9999 -9999 -9999 -9999 -9999 -9999 -9999 -9999 -9999 -9999 -9999 -9999 -9999 -9999 -9999 -9999 -9999 -9999 9.03925634243935 7.53678500962058 6.48054849394421 5.07395676304093 4.82751422086305 4.86158515737111 4.87910063465538 4.89097131477774 4.89017711511349 4.92030061592849 4.88650929227234 4.76160209130115 4.7614734093622 4.58267755311329 4.42607180063432 4.41072303209481 4.39503715577809 4.39503715577809 4.53000080358518 4.37909871055699 4.60421575388677 4.59325182994065 4.58197547364414 4.72891560585762 4.80222013777923 5.01937044810249 6.56127989055175 6.68223787688048 5.78255349275678 4.76087035765805 4.79096428737027 4.8127404392812 4.82449633464295 4.85421663187491 4.86191456905953 4.88193621905643 4.90319459519193 4.91474647072452 4.94726422842811 4.96804485135846 4.98978665650701 5.00234477607426 5.01390233052107 5.02282037259895 5.03372969343218 5.02257102585518 5.04205950541187 5.03649371357397 5.01933518964151 5.02706633379716 4.99786387027361 5.00251685795739 4.98225483003542 4.98212215555237 4.96256297965101 4.94101666042951 4.91995753875007 4.88736735486089 4.84429972709504 4.80661306194451 4.76642917141211 4.73316826285137 4.69031196174374 4.63277481811918 4.58779167299937 4.53017982656814 4.46984381270598 4.4262370482044 4.37746645983292 4.33283198892439 4.28890038671536 4.25656612799758 4.23493078757949 4.21154918721894 4.19025361323261 4.16988834361663 4.16938866982449 4.17506370317059 4.18338973964765 4.22158257485923 4.24919243787297 4.27323003965919 4.29765631111996 4.34262355597003 4.36691884918512 4.39685778300148 4.40964033021122 4.41476898142215 4.41955555139719 4.38354777495564 4.40476238177379 4.36946473683014 4.38192484021239 4.38998676716682 4.31860594012531 4.32655487529559 4.44262942152723 4.56138182283583 4.45390213847406 4.38380973933626 4.37426332003827 4.54084090873957 4.53312193524379 4.61678436346705 4.64373955765012 4.6667143088847 4.66083709507033 4.6364526240813 4.63626990760143 4.63265664481374 4.87911910144144 5.62685305021435 5.62306568506071 5.62165466931347 5.64307690965007 5.63310961173537 6.05032210805661 6.29572113010942 6.0388307606719 5.64396555154817 6.05629238494837 6.03794613664035 6.32064775721922 6.28775506553753 6.29187814733671 6.29187814733671 6.30336894707963 6.04410707033443 6.02263002492473 6.27076555151361 6.25912782019604 6.2487604587796 6.25008235804338 6.23192527161308 6.39347748912594 6.37007446268441 6.37003615343667 6.35376662581716 6.44969781129901 6.56406454275614 6.57904453632266 6.58355152043988 6.57574455237702 6.51187648663151 6.40700967850026 6.28402743316205 8.13309659479841 7.89784641779423 7.77783507258798 8.78124820465259 8.67417114654157 7.6971181422682 8.02987373353034 8.04655728320155 7.74360482828815 7.14306940075756 6.39554173540503 6.1456498124494 6.14661214288127 6.14166774892484 6.13122258647289 6.09812979434001 6.08901307948524 6.08319162599504 6.04535975705652 6.01403756095626 5.97468782911987 5.93935355687294 6.16004532662399 6.12061739725271 6.82124858708778 7.16209165769962 7.37467094543056 7.35035358429655 7.49147350380278 7.45968523977321 7.45027681491217 7.46669369488424 7.45280430159908 7.470589247214 7.51513593727669 7.55748408270297 7.61145183627228 7.49009040899655 7.53208732238039 7.33075371896153 6.98331745532531 6.26560531466052 6.07928634732 6.20011380248632 6.25156152001406 6.31973978358678 6.36465538268263 6.39505130592326 6.45411866006384 6.48288186160529 6.51900052557259 6.54442333214577 6.58564181218504 6.66620799793856 6.6809220966275 6.66942290002366 6.65592956953463 6.67786872658957 6.68582303593275 6.76561768803424 6.83570446160063 6.92329254330534 7.0605073894709 7.11466849036991 7.1238157880367 7.10225371990104 8.06350870026819 8.8655640364486 8.58967397501038 8.13143100847826 7.2250848885641 7.23355873049163 7.06204755554823 7.0688265819444 7.04011727167786 6.99231137291687 6.92080176812723 7.93303120614025 7.05625745476582 6.88089478296934 6.85593545652757 6.86010295208187 6.81338043430165 6.77239245262147 6.70853134544598 6.64608816608037 6.56026519235923 6.45602947276949 6.37077824453366 7.74885106025785 8.24096970386145 8.24894764696998 8.06856055193061 8.00535238238122 8.05203937232478 8.02534087125189 7.93521352660869 7.7474489442102 7.60489554386613 7.32896341250614 6.89733535685663 6.89456380475318 6.88487805260116 6.0801334130267 6.07111289696225 6.06168840584294 5.82129142861369 6.05399959820687 6.03567359959689 6.78879448293905 5.99876079677174 6.76705730986597 5.74975283574964 5.95993104416797 5.70012752715014 5.78883527527651 5.84822594910015 5.90284142447767 5.92495581423222 5.94891029597551 5.99538212265906 6.00991379163612 6.019105371854 6.00012866518807 5.97702153997168 6.04475398895674 6.10788827155724 6.13742783879466 6.17626228182517 6.21518984073837 6.25291127584877 6.30280007970297 6.35322683081547 6.38231038000508 6.39601121447877 6.4210813931833 6.41864784052289 6.38562557182441 6.38841134342048 6.30443844246069 6.27296862437642 6.25602639306863 6.32319215345573 6.57946756031208 6.64922841926201 6.7707854845371 6.79606479854565 6.82752768002105 6.85708431260966 6.88371589485409 6.89165857195958 6.91941635174767 6.85717376915807 6.73566209635754 6.1282907334942 5.74779658706698 5.9999056886427 5.2951115954297 4.43282654397054 2.87088798895262 2.61090402227761 2.61114317317073 2.31708847001494 2.28619106154892 2.24189771214784 2.24209345079623 2.62758100753772 3.45133403176884 6.15421049255884 7.29466604687535 7.5699642559883 7.51890004358113 11.6167289796902 7.79939874075978 8.05131000632173 8.0998171361631 8.16659767369698 12.2980576061609 12.8318278083473 14.714123098155 10.8764203664568 10.302338560011 9.95843861432562 -9999 -9999 -9999 -9999 -9999 -9999 -9999 -9999 -9999 -9999 -9999 -9999 -9999 -9999 -9999 -9999 -9999 4.92364825723737 5.24497861686103 5.36465251092257 5.36015247297629 7.45174890152721 9.96761522267542 12.3562727639343 15.6934472224371 15.4553472278016 21.2948023057907 20.3432776820349 19.9416221914999 20.0941723580766 19.6746847088859 12.3928419588473 12.1709839169434 10.4356841168547 9.69560178857197 9.77905963799621 10.0143748070307 10.1482268457016 10.1750541863097 10.2945699021379 10.3736506463309 10.4598734453003 10.5108095320368 10.575366862763 10.677986354665 10.7730327499737 10.8668770311005 10.9764225159684 11.0387784181055 11.0792562906119 11.139803233003 11.1484789383788 11.1221432163128 11.1459235494037 11.2218531627196 11.2978999400033 11.3855201221063 11.4750135035223 11.5583060743118 11.6360044065889 11.7249287555971 11.8402171071143 11.9000238771823 11.9430685013218 11.9771432999491 11.9973338507338 12.0108645428866 11.9991344323078 11.953216690904 11.8012368389871 11.7315991542632 11.4486348574835 11.3644744755439 11.5828571192278 11.6103187802968 11.5474934743694 11.5815865744075 11.5511492084121 11.5553461773095 11.4448254889557 11.432813847838 11.4398511720643 11.4588061538934 11.5595139365444 11.6553730434146 11.6620796609468 11.5399461932126 11.2543839734747 10.3835560396175 9.32621862435987 9.23665992257395 9.20249380201514 9.24298590186235 9.30274257227637 9.62516399429688 11.253625164957 11.7593946598741 12.059335210032 12.2015468303827 12.1792969303309 13.2696842867315 12.7026086542451 13.5633613395008 16.1762158404216 16.5961370248173 16.1572873809498 17.4918343275777 -9999 -9999 -9999 -9999 -9999 -9999 -9999 -9999 -9999 -9999 -9999 -9999 -9999 -9999 -9999 -9999 -9999 -9999 -9999 -9999 -9999 -9999 -9999 -9999 -9999 -9999 -9999 -9999 -9999 -9999 -9999 -9999 -9999 -9999 -9999 -9999 -9999 -9999 -9999 -9999 -9999 -9999 -9999
-9999 -9999 -9999 -9999 -9999 -9999 -9999 -9999 -9999 -9999 -9999 -9999 -9999 -9999 -9999 -9999 -9999 -9999 -9999 -9999 -9999 -9999 -9999 -9999 -9999 -9999 -9999 -9999 -9999 -9999 -9999 -9999 -9999 -9999 -9999 -9999 -9999 -9999 -9999 -9999 -9999 -9999 -9999 -9999 -9999 -9999 -9999 -9999 -9999 -9999 -9999 -9999 -9999 -9999 -9999 -9999 6.86171161797106 6.6331079959663 5.79543328806428 4.78012952475384 4.82256240356689 4.84535025411729 4.8630043090672 4.88572720232572 4.8981594841048 4.87888312367775 4.84305339801062 4.67518687962695 4.58281939017356 4.43620165410962 4.22845107293009 4.20419192317224 4.20419192317224 4.19413521948897 3.89377401530403 4.36909164557977 4.4860552026229 4.46969874449766 4.4684881980346 4.78587637816228 4.79037775645419 4.72650482680474 6.3916251063392 6.54177436671559 6.54968638779329 4.74173159829485 4.78915877036376 4.81065401576369 4.84518900864407 4.856424946443 4.87723107088897 4.89706673591067 4.91828355868694 4.95049675748825 4.98315604348223 4.98289387347337 5.00301401829977 5.02266430012295 5.03138464964988 5.04194652247833 5.03661796886523 5.04728110577296 5.04640510955044 5.03528045010632 5.0132625632757 4.91946004406371 4.91015003636535 4.90326932910688 5.02823365681085 5.01188491672074 5.0029398701345 4.98299580062522 4.9516316507042 4.92187382961224 4.90058632045471 4.85765763479004 4.82251894256508 4.77404269940852 4.73957640950072 4.68775993262743 4.64193936142384 4.58679200660261 4.54171485986204 4.49298690271661 4.42750609011907 4.40468342872833 4.36989607566707 4.32374750530868 4.30475717349089 4.28014388481988 4.25483807943742 4.23606840084885 4.23158047972204 4.2284030899443 4.24524811511021 4.26174973026407 4.28378143051522 4.30392119853371 4.32209064584577 4.34196185996578 4.3968609255351 4.37078462364437 4.37814960237078 4.37038539261737 4.33502421757557 4.26155375381195 4.28986637167481 4.17699122196256 4.0270000507388 4.03864942234933 4.03868446856553 4.05121573003462 4.08090284519143 4.24527513643328 4.0931412344409 4.08649003304702 4.26991351754223 4.38594978288308 4.47326343765425 4.5297267934459 4.61681349376207 4.6340948550516 4.64171712930357 4.65414310504653 4.65414310504653 4.63004728305589 4.63004728305589 4.63005443301821 4.6035485445407 4.58886102901389 4.61536691749141 4.60222238768984 4.60222238768984 4.87377301623104 4.61205164937083 4.89216157090627 4.87014296814239 4.88316115216883 4.88316115216883 5.63904465913673 5.65137421437036 4.87360894517872 4.61535339791818 4.86195989317416 4.86247840599262 6.02142980787442 5.99963709687385 6.01000328945364 5.61202479591718 5.59904574609702 5.57673592463236 6.2333767776916 6.20666555929971 5.9496155586987 6.34501066448094 6.44026150694566 6.49019129798544 6.52948937369841 6.50952772387111 6.52141559466055 6.46171826969363 6.33597530724552 8.01727508971296 7.73471688069274 8.96098391470727 9.42701310035849 7.64070043955594 7.8962397090485 7.9873825861102 8.10720331837438 8.06183338326159 7.17215612507168 6.16166420867886 6.1985422401598 6.2057843262185 6.19918357486091 6.17708435307398 6.1573536580014 6.15724744411401 6.11522106309105 6.09012444418467 6.05712501816039 6.03112877659184 6.00283816644788 5.95363976819069 5.91370229381878 6.15156166617342 6.11030993549899 6.80004011652206 7.17723321801124 7.1545488401046 7.14433298757892 7.37454411800172 7.37608551001176 7.3786246843553 7.39553364967829 7.43160535482099 7.20813778011537 7.26352142516603 6.90010754054817 6.96064699506266 6.21743953838406 6.03415677343475 6.10161509372634 6.16809004042404 6.26714657417011 6.34202100600771 6.41646384929134 6.47834612144401 6.52143742415715 6.56519713585372 6.63370697988761 6.68979838830506 6.70010136659355 6.7495244988697 6.86766390601978 6.90883149482533 6.80380498385782 6.79026812717352 6.81564859138056 6.84407671190889 6.91125301083546 6.94996287222178 7.00936176118672 7.09129406432634 7.16897635729515 7.2043188631363 7.16904421816249 7.09474563196681 7.12717328972066 7.13912172370477 7.13872667782716 7.16894027917891 7.13668370811952 7.14477190609977 7.11761841980921 7.11151606195447 7.10667983580437 7.04469483235182 7.08976811190715 8.75632321046198 8.27521785268325 7.83575573628677 6.7514200291153 6.71818681700248 6.70805290081152 6.60476757511084 6.55348868392721 6.44463189553319 7.79702082231939 8.2977793986514 8.2558377082334 8.01166541842449 7.9349847443716 7.99287880532602 7.929222386415 8.01983043033464 8.04975261931839 7.88159105600001 7.3769014338999 6.95449791954024 6.94619266695345 6.93930257231727 6.11885676706033 5.8598900866887 5.84748049866054 5.82176386237463 5.83248752757335 5.84465004530981 5.82196288248007 6.04022696609511 6.7811924243702 6.01317139274876 5.83508892646289 5.87296801750935 5.90072987495772 5.89557591561166 5.92253728654709 5.96464567640916 5.98404927037719 6.02922868732501 6.05203406949222 6.09374600323072 6.11373109710794 6.12781900963717 6.13731905071113 6.16714993492232 6.2008887134127 6.21515342612595 6.26841338504 6.27535075649233 6.3027358754288 6.34681667271811 6.33089094566275 6.38244914896068 6.39679664799263 6.42112663044458 6.40742907341678 6.44068954128132 6.48528194082113 6.39148273912503 6.33631281605721 6.3546727603323 6.27696433472784 6.37095397695997 6.59133675073549 6.62356322635326 6.65734196936552 6.77739913760133 6.79636063942313 6.84796315789131 6.85041431947958 6.85285494551125 6.85679013734531 6.70585954742675 6.43851212205534 5.73040559374483 4.87259961052168 4.42936019442104 2.59070672423027 2.31678352632247 2.23834743833925 2.18742159421337 2.11980108229303 2.03751000071693 1.91994940172298 1.73586933993926 1.9208994730885 1.92128620204305 2.1640245570844 5.83093171420538 6.67187220757177 6.85889508434229 7.58551911733242 7.72856201333434 6.83086271110841 7.95778893862738 6.56836028275326 7.91737119182942 10.4056585672541 15.1462155656975 14.8187606697921 14.7470530479459 10.5471979756791 10.095383390155 9.63438733467746 -9999 -9999 -9999 -9999 -9999 -9999 -9999 -9999 -9999 -9999 -9999 -9999 -9999 -9999 -9999 -9999 -9999 5.11251467942524 5.2298906594079 5.16433881007304 5.35364805923099 7.15064666644445 9.98622021581341 12.6215935174937 12.2917843260225 15.1149736631801 17.6632916019464 20.2536177942767 19.578469153283 18.3975666350483 12.86190095782 12.7307037857115 11.2596602913385 9.72330665517846 9.93862320001467 10.0389327647644 10.1531419902245 10.2170509523704 10.3115750588588 10.3896917690052 10.4825764518755 10.5750346908908 10.6384507855818 10.7157421097622 10.817613003313 10.898500964032 10.9682099150953 10.9991992485429 11.0670009864624 11.0968769644535 11.0512610140973 11.0045384973135 11.0299180451672 11.1096782880291 11.2034841311246 11.3222072840405 11.4237825739549 11.4961430264848 11.5530919675057 11.6463127304272 11.7670175872968 11.8532513935263 11.8332754804757 11.8586359919499 11.8939508404869 11.8660074650638 11.8660074650638 11.7715834427777 11.628780259514 11.6161706681901 12.9465449592831 12.9915790360749 12.7632670590632 12.9072061522302 12.857117827055 12.6554764857141 12.6841177852472 12.2867445692633 12.6276629942002 12.2149401026914 12.1601106815532 11.3587289817272 11.4665889642034 11.5388850989356 11.6541727732214 11.6010528999206 11.5315484991659 11.1951012319043 10.2334620478276 9.11398211457486 9.04485330669139 9.02337089901759 9.3551677599227 11.2295245395275 11.6526524061913 11.8014839114833 11.9638638423444 14.7725684492149 18.095755735193 15.5538023308237 -9999 -9999 -9999 -9999 -9999 -9999 -9999 -9999 -9999 -9999 -9999 -9999 -9999 -9999 -9999 -9999 -9999 -9999 -9999 -9999 -9999 -9999 -9999 -9999 -9999 -9999 -9999 -9999 -9999 -9999 -9999 -9999 -9999 -9999 -9999 -9999 -9999 -9999 -9999 -9999 -9999 -9999 -9999 -9999 -9999 -9999 -9999 -9999 -9999
-9999 -9999 -9999 -9999 -9999 -9999 -9999 -9999 -9999 -9999 -9999 -9999 -9999 -9999 -9999 -9999 -9999 -9999 -9999 -9999 -9999 -9999 -9999 -9999 -9999 -9999 -9999 -9999 -9999 -9999 -9999 -9999 -9999 -9999 -9999 -9999 -9999 -9999 -9999 -9999 -9999 -9999 -9999 -9999 -9999 -9999 -9999 -9999 -9999 -9999 -9999 -9999 -9999 -9999 -9999 -9999 6.65326374267334 6.2118061013504 5.0477922060094 4.76694845963228 4.79762982596068 4.81652005296036 4.82939169716464 4.87499350007643 4.92550633865558 4.83615130553639 4.6754392705313 4.55666456892082 4.41659351690502 4.20506236951225 3.92086833125113 3.91111400348481 3.87964475634847 3.44583389049998 3.41223659155388 4.15641919842088 4.3338498023986 4.12599536052913 4.66520361419941 4.7691053615572 4.7674231348585 4.96668408118852 6.33203976857693 6.67092094496421 5.72275475801121 4.77459778033854 4.78162720969611 4.80250364487275 4.82361738560797 4.84595280841733 4.86774303433737 4.88891035519316 4.93076987853325 4.96271403865421 4.98321176605393 5.01197845750661 5.01756093512486 5.02834446579289 5.04763227245075 5.03836635134641 5.03553412146174 5.02747939963144 5.01343531056771 4.99201645535521 4.99211221433107 5.00935102314691 4.97838750349487 4.79353149463515 4.96191592325532 5.03849157155222 5.01953176044852 4.9917193771919 4.97206833427135 4.95740724885652 4.91754433673548 4.88942826606921 4.84704547724433 4.80266156557159 4.76752267914795 4.74107833574149 4.69436619769336 4.65474254000259 4.59993610853567 4.54425980260032 4.50986516522634 4.47563933864282 4.43889129362694 4.39372573257069 4.37129980942202 4.34542573483987 4.32112212105564 4.2992292869053 4.27390504194641 4.27834167544545 4.29369225087873 4.29569280924304 4.31468512778477 4.34260286112564 4.36672064558309 4.35474261461512 4.38997128801258 4.3276212598486 4.30510345462795 4.13026554167065 4.14265887431328 3.99470951691383 3.7594256898835 3.36053328401273 3.37458098257047 3.79837634056938 3.38925374076173 3.40371502225257 3.82891811773677 3.83370053423361 3.84127019019638 4.1106129658236 3.85888222713512 4.10403989411262 4.27951383466463 4.47318205439802 4.52962985829324 4.58057127070418 4.61571107477651 4.60391385118084 4.60391385118084 4.60390364346616 4.60390364346616 4.58178747102871 4.58178747102871 4.60705268817917 4.60477410056289 4.62484186435072 4.60052748905938 4.61312966627393 4.60210900562526 4.61012984761156 4.59293857095531 4.61011576075494 4.60210900562526 4.59037516697487 4.60477007538745 4.59559217160697 4.60367274961992 4.57909955950587 4.8740774909811 4.86242505230011 4.86718940777847 4.58741627650068 4.58741627650068 4.84227479690193 4.84201709643762 4.84212212685721 4.82883574054873 4.82587031437581 5.94655026656058 6.1767892770051 6.3275429807553 6.39497195904 6.50425697250437 6.51246771299774 6.5082938519289 6.3586465904323 8.14830824643808 8.19043409240611 7.89928460592157 8.37985117622067 8.0662077936011 8.15338765597477 8.16348539447126 8.1278437566546 7.95364983021061 6.41870377348281 6.21661112339575 6.25796751245124 6.25480821459014 6.25480821459014 6.23349587602489 6.20384262462061 6.19246360173155 6.19246360173155 6.15030994141666 6.12225242819741 6.09914740832937 6.05690225366582 6.0237802455762 5.9926652851367 5.9555498137461 5.91358320542626 6.13570095861033 6.09448183930229 6.83692152769059 6.8377316804018 6.81948798646004 7.20882632066914 6.80028118359695 6.82435225281631 6.86070117560848 6.12889996995203 6.17246698489679 5.94297956521722 6.00567301324234 6.04707032039593 6.16469937258532 6.22207145061859 6.32500166579568 6.41898681302702 6.48402960409518 6.54757426569319 6.60292424189246 6.63945128972557 6.68277606767531 6.74097336665561 6.81569478777544 6.87675004436931 6.90393985372302 6.94750888990405 7.01069101454526 7.0358281556939 7.02707667215188 6.97064153439242 7.01519891671843 7.05658721044763 7.11639889627243 7.14602381525369 7.17794125172142 7.20736850249517 7.21298971001268 7.22353557030544 7.26549948978715 7.24697205267648 7.21285020379127 7.20698236632746 7.22355267140084 7.19147848499448 7.1790923569873 7.15610946781584 7.11734688199871 7.10961185301666 7.0471652410921 7.07020650947953 7.83796446374041 8.80806593771673 8.60214306652498 8.36968756277617 8.57249966217655 8.27412322071853 8.52032921592586 8.46034957232748 8.34206433277018 8.31820630751136 8.09186219142647 7.9440383532073 7.98388925027298 7.96883982721371 7.9135091813933 7.95927702186949 8.02309944248066 7.79398049789072 7.4083575869452 6.21792485962261 5.94481578694516 5.93268101255363 5.91593969161119 5.89715436399388 5.88718424146813 5.87801973973855 5.84968733782704 5.86505739137591 5.85080239659307 5.8658088257106 5.81627067414914 5.78669693228636 5.86669618791266 5.95852574023569 5.98470956019028 6.0189944426682 6.04195108922177 6.01907201077278 6.06339852137909 6.09361105634148 6.09401472412697 6.12770112552578 6.15614866063799 6.1828781076852 6.19702684276501 6.21446200085713 6.2075740003707 6.24103487428667 6.27532452595579 6.30953928682495 6.31428563818041 6.32412345915126 6.35673816764786 6.34646165521176 6.38976596167921 6.43244391228321 6.41868357827648 6.44078210351 6.50351169708729 6.49594397069056 6.52938296282014 6.45345527647939 6.38665011918166 6.19188608645472 6.38799617601872 6.40683504439688 6.44932253797096 6.50577018274349 6.39390380187189 6.41073148404068 6.69605793422179 6.70610818693693 6.71784127696267 6.49386171504547 5.92619769937855 5.72677454062379 4.12204445777829 3.3805912973 2.32813790589662 2.26658552651872 2.16791800266395 2.10135995105918 1.88043382732972 1.44752703878309 0.26494602586949 0.264526124613175 1.03059482296908 0 0 0 1.93594646311049 2.63395754183399 2.67646251956207 7.12557573037407 4.97990387228988 5.03942842872425 5.11058397577234 5.30280654407616 7.93543545323315 10.2250015272204 15.270958384468 23.4947514434601 14.4965707494135 10.8033689831554 10.6582647641531 10.0872084346171 9.12417615567385 -9999 -9999 -9999 -9999 -9999 -9999 -9999 -9999 -9999 -9999 -9999 -9999 -9999 -9999 -9999 -9999 -9999 -9999 5.1649795451495 5.26124935470891 5.42548655102794 7.1894350115196 10.1065492545063 15.5342382197481 15.4707655426122 18.2406817263676 21.344134211986 20.8285394969426 20.3972738833174 15.9571773605792 12.2518161172412 11.1782405313461 9.68375008509438 9.90514477383704 10.0454302964804 10.1436728340516 10.268400773502 10.335937656218 10.430074277574 10.5189046363663 10.6059723098981 10.660913995432 10.7332391637554 10.8081347720457 10.8869214024877 10.9089615568816 10.9628827681595 11.0011124564895 11.0561499141458 11.0874128462397 11.8466859523752 12.3604847137497 11.9899657621701 12.1168784588002 11.4307749998226 11.5221249457035 11.5380745462285 11.5612478094445 11.5989261325592 11.5368009922155 11.6324427503888 11.7165481848801 11.7548827937564 12.5851067472443 11.773075297347 12.5851067472443 12.9152574865376 13.2609793627657 13.3236333632642 15.2105655111454 14.3273857195688 15.0327432326819 15.1656484090505 15.0965681278318 15.0473904579297 14.293164372536 13.2955305895502 13.2111652119411 13.1837026791954 13.1117942121968 12.9058462961908 12.7994443510436 11.4649070403758 11.5251623491454 11.5249384647492 11.4504068402732 11.4380593596686 11.3323444190263 11.0502292067217 10.3598185531149 10.3536317603495 11.117127392312 11.4435119981695 11.5949059604312 15.5141631960237 18.2602954927114 20.9104467796205 20.1731524532287 15.3132355040626 -9999 -9999 17.6207752852985 18.886988273985 -9999 18.8809738231789 -9999 -9999 -9999 -9999 -9999 -9999 -9999 -9999 -9999 -9999 -9999 -9999 -9999 -9999 -9999 -9999 -9999 -9999 -9999 -9999 -9999 -9999 -9999 -9999 -9999 -9999 -9999 -9999 -9999 -9999 -9999 -9999 -9999 -9999 -9999 -9999 -9999 -9999 -9999 -9999 -9999 -9999 -9999
-9999 -9999 -9999 -9999 -9999 -9999 -9999 -9999 -9999 -9999 -9999 -9999 -9999 -9999 -9999 -9999 -9999 -9999 -9999 -9999 -9999 -9999 -9999 -9999 -9999 -9999 -9999 -9999 -9999 -9999 -9999 -9999 -9999 -9999 -9999 -9999 -9999 -9999 -9999 -9999 -9999 -9999 -9999 -9999 -9999 -9999 -9999 -9999 -9999 -9999 -9999 -9999 -9999 -9999 -9999 -9999 6.50076923843352 5.79539641730283 4.75235865015662 4.75945476153763 4.75837499129437 4.78182353555868 4.78881925230608 4.77639765623701 4.82306026024933 4.64267477951074 4.3917995310952 4.19100528477401 3.89310533211603 3.88944338812775 3.45578791042274 3.41276521362049 3.43490140423165 2.56972815896849 3.40132517335272 4.11398459106902 4.32365554491603 3.82248484984102 4.28421187576423 4.74280414242282 4.69934178038055 6.07713098945203 6.53261032150588 6.0535952400368 4.7350054202324 4.69705624283365 4.71745272339275 4.76672896956016 4.78709414853182 4.82980989384374 4.87354926960289 4.88786506329943 4.93150180393468 4.95844757584646 4.98940407985839 5.00878024598047 5.01955193521283 5.03849157155222 5.02762625787515 5.00955709677302 5.00619638512995 4.99236784131011 4.95214276830042 4.96200609293337 4.92038098524652 4.93643458413417 4.86996568201846 4.6860484654131 4.68629967554083 4.96209465289355 5.02010670662209 4.99128043017924 4.9960530859681 4.95992121990621 4.93991739096409 4.90086369028375 4.87546034555759 4.83530684389416 4.80306323847206 4.7707281424859 4.74193246580201 4.70153879284855 4.66541418531642 4.6244434711607 4.58041562260561 4.54603363521788 4.49685104399229 4.46271604393719 4.43997614212623 4.40185122121096 4.36797858081091 4.33998667660118 4.3347838311489 4.32644658963425 4.32922209742349 4.32594763353629 4.34258783682139 4.36671128617593 4.35474300555102 4.37966285576746 4.33474134288115 4.21477773968235 4.11417222877347 3.72603617476249 3.34228649827422 2.60015704541736 2.62240426187502 2.35842033876009 2.36966371528617 2.63214486367224 2.38081136405917 2.38072229060207 2.39381347638277 2.65291359246863 2.66423530671615 2.67336313089681 2.67327610257287 3.44007519070685 3.85206537605443 4.09628521701056 4.40294837358506 4.5415752110794 4.6013964563844 4.54961253565292 4.5380509641472 4.47395343115817 4.45439974815 4.45427090217259 4.51747487923854 4.49736889090757 4.54406765917709 4.61881722303056 4.59559217160697 4.5955996407175 4.58648323470226 4.6007010223167 4.55264516444079 4.57774912723929 4.56119375876918 4.55468139183557 4.58004097155764 4.57989694442801 4.59541605857489 4.60347980579699 4.60347980579699 4.58205171341921 4.58411346484803 4.58727937376375 4.57697587812117 4.59499398732192 4.5731353285876 4.57000842913309 4.55974917145179 4.8179930708192 4.82106647345333 5.55879686916276 5.53551515170353 6.16360210459077 6.28438606954952 6.45689203257986 6.47100259928016 6.37050727798011 8.18042547030633 8.2714074414507 8.25731271918211 8.20772801382767 8.14396441874357 8.14750376757707 8.0876115480941 7.63196655851991 6.46166228377351 6.23194312472096 6.24845760420879 6.29375245900972 6.30651108194083 6.30661325693673 6.27449172003065 6.25177018047725 6.23450243573971 6.21567495851525 6.20007885058711 6.1617141224908 6.12827574960972 6.10413243060237 6.06811079036503 6.06550433902367 6.02720479822454 5.98812636832047 5.93712268547128 5.90623715895815 6.16978802847457 6.16111683307658 6.14691984502689 6.12522303441976 6.13998022967586 5.896425795077 5.93128800572916 5.94960709575149 5.99615595533554 6.05639296069391 6.11652806165618 6.18743511109143 6.2694675888471 6.3757324690874 6.45579441306387 6.52243461067714 6.58687242961514 6.63788248840257 6.69585587345754 6.73085823536105 6.79767377503365 6.84288641054954 6.88728316486129 6.92227174423458 6.95067027360961 6.96512931866778 6.95689784310126 6.99962712918599 7.03057007673839 7.06737917910045 7.11177766867444 7.13106205978808 7.15430494181558 7.16561714113709 7.19581716931956 7.2291366951388 7.24034854688624 7.27785847224817 7.26437316066451 7.22854889563407 7.23257330231168 7.20602145142599 7.21013403667245 7.15401632317121 7.10425729055679 7.11950498829998 7.03147351937623 6.92607528362481 6.90261223582312 6.99576104468581 7.00955069055838 6.84077297848369 8.18875093969316 6.68392754713039 8.60629472246065 8.41291723923737 8.40581509454779 8.13207491853093 8.06607356641318 8.13754688269775 7.9488512329687 7.94618809854429 7.93784251166857 7.9018454955639 7.95082195123053 8.02786804650471 7.88111814751646 7.40621632888353 5.99821868475313 5.99602138666449 5.98595672250501 5.95689868862882 5.94840212626274 5.92867896530123 5.91943459684015 5.90055540741098 5.89579645221611 5.8858163396396 5.8958030413782 5.88617424431559 5.88103064988498 5.91725910747355 5.96251120195733 5.99701045362874 6.04155341494916 6.07350580782903 6.05204999936596 6.05204999936596 6.12386060658652 6.13335464414493 6.16300250539575 6.15039246205463 6.20743410384153 6.21903239739604 6.25309442298665 6.28328580652918 6.29804628466134 6.31107858167965 6.3252471176127 6.33501899371778 6.34412122643958 6.35671660153561 6.37341158181425 6.37105204646019 6.44196401483257 6.42023220790352 6.470061085416 6.51042027538809 6.54407704981781 6.58906581012269 6.562710134309 6.43707106141579 6.30602094458186 6.32486280567842 6.59360939456881 6.63701011320516 6.50853852083636 6.53949299021384 6.53950535602903 6.60844211082477 6.4854151383328 6.48167665585031 6.33804308526842 5.53306245756276 4.56331772507346 4.38507684063564 3.3904362975477 2.58360702200834 2.25640381025267 2.15813383540819 1.99380664887633 1.69916798869244 1.01866322102789 0 0 0 0 0 0 0 1.47334997934386 2.085560577906 1.52212827695822 2.64879883736201 4.58215999368525 4.80086826199559 4.96396484988843 4.98481032151769 8.01337001364891 10.0875671125616 15.1717620154443 22.7054819081698 18.4666169460367 12.7687601133546 10.820615036647 10.5581535863374 9.11168137346748 -9999 -9999 -9999 -9999 -9999 -9999 -9999 -9999 -9999 -9999 -9999 -9999 -9999 -9999 -9999 -9999 -9999 -9999 -9999 5.32212212015298 5.43842923215592 5.55692307753054 7.72487301857127 12.9119883039137 15.5673102047039 22.0592587037054 20.5723771174837 20.1315180408577 20.6438347809378 16.1786143493237 12.8413482017096 13.0180166476375 11.3043772217904 10.7366935157587 10.200088582637 10.0523783323391 10.2011615565827 10.3050617610325 10.3914180214217 10.490509812889 10.5823756732111 10.6543559697325 10.7624014118303 10.8248983478908 10.8384199894758 11.062587811158 11.0728514763341 11.1604009358689 11.9898465282265 12.7020108698231 12.6950723775166 12.7503899522794 12.8952100923845 12.9078789874624 12.85808429065 13.0682173746356 13.1353331840046 13.3116574558751 13.3520876400387 13.3690211379726 14.3914948838719 14.422192616497 13.5516595077504 15.0155938301757 14.5192263371753 13.5674890043783 15.4681833385847 15.4488956912218 15.5753494698255 15.5928946098132 16.8464177274745 17.1990171358988 18.9610871287097 19.039126225558 17.4239508430102 16.8301805421642 17.0895696710319 17.0769113116449 16.9548439885091 14.7731720749106 13.3725631181827 13.2535597311084 13.2694160697589 13.157812153904 12.9387671143581 12.2559071358552 11.3389313683229 11.3241756883084 11.2266183021735 11.0662318878152 11.0681854834581 11.3387830967482 15.3475041931579 19.2471559752791 22.4864320731 23.3585996865088 23.1869224753645 22.5986595467827 -9999 16.6030354808792 -9999 17.6535904036036 17.9696732741777 -9999 18.7804563055027 -9999 -9999 -9999 -9999 -9999 -9999 -9999 -9999 -9999 -9999 -9999 -9999 -9999 -9999 -9999 -9999 -9999 -9999 -9999 -9999 -9999 -9999 -9999 -9999 -9999 -9999 -9999 -9999 -9999 -9999 -9999 -9999 -9999 -9999 -9999 -9999 -9999 -9999 -9999 -9999 -9999 -9999 -9999
-9999 32.7344181725756 30.0184882739186 -9999 -9999 -9999 -9999 -9999 -9999 -9999 -9999 -9999 -9999 -9999 -9999 -9999 -9999 -9999 -9999 -9999 -9999 -9999 -9999 -9999 -9999 -9999 -9999 -9999 -9999 -9999 -9999 -9999 -9999 -9999 -9999 -9999 -9999 -9999 -9999 -9999 -9999 -9999 -9999 -9999 -9999 -9999 -9999 -9999 -9999 -9999 -9999 -9999 -9999 -9999 -9999 6.69059598329117 6.2384132642938 4.74473575849059 4.72895540276521 4.69008373708263 4.67940678202356 4.67606091853245 4.65524092732886 4.53897832270096 4.45528710608421 4.32742241979685 4.12920563998797 3.86666130850406 3.84662763515909 3.37075849449622 2.57944255784471 2.57012400442645 2.52031481506497 2.52031481506497 3.36117052625977 3.8138585813208 3.80005312532698 2.52834826060308 2.27682230545097 4.38898318311066 4.70908907751567 4.66365812717279 4.70426871917021 4.65543775801222 4.65134713182978 4.60667993895979 4.62639379534958 4.64701346547452 4.74933972058847 4.81839404567719 4.85774156298957 4.894502942879 4.92643081182261 4.96970591155325 4.98117986932963 5.00670686377948 5.01733909948612 5.01222842214359 4.98906008659471 4.95758101503688 4.93824955771406 4.89407818652744 4.91050893338614 4.84826464713119 4.7891788906577 4.7942922648418 4.79122043632156 4.69173433213314 4.70585286134192 4.70102196899042 4.87042341463338 4.98280568797035 4.97411298003296 4.96948590372768 4.93132922889792 4.90732623886385 4.89942013351435 4.86241729473947 4.84618777074172 4.81463472439789 4.78976087881835 4.75222831876548 4.72377469200593 4.67760281912357 4.63214715296682 4.60151408236141 4.56686653932843 4.52818911145662 4.49400834599108 4.46554766472805 4.43146499290114 4.40339127282362 4.38380888019065 4.35149882369245 4.36183631534484 4.35975572254247 4.38737240555506 4.38462394970701 4.37966958221804 4.33474134288115 4.21953357081651 3.95348761250072 3.7304268944322 2.59666050693518 2.3245329973901 2.33564433801038 2.34666475945224 2.33511053835996 2.35750315521263 2.35741297949424 2.34572536498882 2.34550479612621 2.39390178459856 2.40500427826597 2.41591054830065 2.40491136948406 2.40491136948406 2.40481321885486 2.67216483214845 3.44022447199102 3.85718320053327 4.29131053318205 4.39345067240617 4.39341370671646 4.28178643314553 4.26326553340203 4.26326553340203 4.25289237960493 4.37640141093614 4.44249376151449 4.49738324565755 4.58179004582657 4.60978813496447 4.59372216750928 4.55614688372242 4.57648623568203 4.51675994542131 4.46202939853168 4.46202939853168 4.51676585369295 4.55614972639827 4.55601064978125 4.58177870801884 4.56084895604433 4.57868027612412 4.58728471680854 4.5657491808809 4.57983644837058 4.57967657638146 4.59119867942388 4.57957157029889 4.57957157029889 4.56315936572191 4.54987426615116 4.5501652449634 4.54987426615116 4.80971205820479 5.52368428724397 6.1223740825493 6.39989590392887 6.46549899726454 6.35427984534018 6.57605431036199 8.23827249827115 8.2486957345108 7.70562891212768 7.271311589163 7.29056527856308 6.52338262148481 6.31803748645035 6.32213680261864 6.32992605266763 6.33852331954688 6.35654403138406 6.33655791940661 6.3430126366399 6.3282732002418 6.31390431889874 6.29324330264756 6.25465133694071 6.23443689210279 6.20498215257307 6.18949517954074 6.16149974486879 6.1348553377486 6.10979548606265 6.0726549045096 6.04439984968213 6.01136257731482 5.9720418338846 5.95574553910392 5.95560597465339 5.93444159353246 5.9444730157651 5.97933411259062 6.00319737134626 6.03172533164946 6.05496707920386 6.10875573553098 6.19146126226782 6.26291771038568 6.33315856261108 6.41696753534051 6.50539540178024 6.55442251529767 6.61356217444115 6.67854043657313 6.71946794499352 6.72757901244546 6.75545087355172 6.79773465118527 6.85886633244618 6.88934574044529 6.89870795162071 6.90965467248718 6.87992279350479 6.82267179401174 6.8472549809904 6.77243622088917 6.92618079218968 6.80540060151408 6.83330592918857 6.99311070853644 7.01438109786809 7.02547314365651 7.03866409313631 7.06183986697183 7.05729937835289 7.04825234063836 7.03032641160491 7.16742434678155 7.14438752810581 7.09467006474079 7.00045968728792 6.86429915873942 6.87314444130942 6.69543200071812 6.6575497712864 6.63251017812584 6.7680148251882 6.8300463635089 6.88795613529283 6.93103424269831 6.80765324400816 8.47251356905459 8.36922796299483 8.1723931998756 8.17170669663957 8.05352367533773 7.99705626705014 7.99258977020378 7.87102192005042 7.85254058853556 7.96686830868472 8.05070537363746 8.00311937971845 7.66655942721431 6.0346351821026 6.04274577144545 6.02786480423287 6.02786480423287 6.00843542844069 5.99843301666751 5.96920181016963 5.96902609016336 5.94493680144389 5.93485390518787 5.95135349974859 5.97023768048799 5.98108120191652 5.991277650172 6.02425591612669 6.03571236043256 6.04704056446805 6.03561494267952 6.03579011305307 6.01297928538552 6.08821293109323 6.16069293058807 6.17153369867251 6.15672193561718 6.20710519255899 6.25370419708455 6.28321464330876 6.28325155658923 6.28785442899075 6.33335045048985 6.34202917991071 6.36643995975893 6.36338593414859 6.37524371061064 6.38661138853623 6.37515150198173 6.41953207981032 6.47196694011939 6.40844226941272 6.51343553078736 6.54662499597204 6.58802429643629 6.61233400875033 6.56033032980779 6.46516504092073 6.05378679952835 6.40001551054143 6.62713828147167 6.75634038699238 6.64899660670214 6.66868639946165 6.76833067505539 6.63306654617706 6.47675703919517 6.51216760779555 6.04476835631222 4.68791772093541 4.09657545582205 3.39913215993832 3.38837439125219 2.31802086221498 2.15813383540819 1.99380664887633 1.69195402081193 1.01476898948531 0 0 0 0 0 0 0 0 0 0.259449138902226 0 2.00511821190005 4.31159761436591 5.06176016185911 4.90945182214506 4.80940258193177 6.93502240150261 8.00433054364874 19.448379850212 19.0188048705371 22.0024550539013 15.8994797565242 12.8123947344874 10.7187508560976 9.76283220585757 -9999 -9999 -9999 -9999 -9999 -9999 -9999 -9999 -9999 -9999 -9999 -9999 -9999 -9999 -9999 -9999 -9999 -9999 -9999 5.43962484788163 5.45823360728119 5.45660909681885 5.56660490828348 7.70635978340684 12.7656243293173 15.5125142593618 20.3091611453776 21.277330258483 21.1457859343754 20.183662190325 18.327277899019 12.1791385667922 13.0268976283684 11.4794091022314 11.6664842719273 11.6784881624879 11.7997740092853 11.7657717733686 11.6602513333604 11.4150718604538 10.8160029399044 10.8967907572601 11.7227274412815 11.7746590209057 12.1817788660311 12.5844906647891 12.6229311641115 12.5743778422551 12.7178998829953 12.8988094584688 13.8778211421644 13.9702287697019 14.0839102943948 13.2761549000115 13.3379557435617 15.0270705761273 15.0835083012288 15.3841795203962 15.4739969820174 15.517392214931 15.609373877864 15.7175324297651 15.7242707834311 15.7639877800247 15.7606205593205 15.8351807614983 16.5397893372899 17.0834703780295 17.4521055537938 18.6852151120004 20.0893743565145 20.1908208170229 22.2253521111669 22.2675189572551 22.1277196488021 22.0212802877589 22.3037287161399 22.1783277866046 22.0288058667138 22.1356059865212 21.8276567134367 21.9734935902308 19.2703210699441 17.7572999656743 17.8333942199251 17.6173351713241 17.596785110558 17.9054697271626 19.7642139838315 18.9367899249275 19.3557982708919 20.9025819462044 23.0473313115117 22.8521703305616 24.4618126676802 25.3614461185828 23.95532307133 23.0306521285308 -9999 -9999 -9999 -9999 -9999 -9999 -9999 -9999 -9999 -9999 -9999 -9999 -9999 -9999 -9999 -9999 -9999 -9999 -9999 -9999 -9999 -9999 -9999 -9999 -9999 -9999 -9999 -9999 -9999 -9999 -9999 -9999 -9999 -9999 -9999 -9999 -9999 -9999 -9999 -9999 -9999 -9999 -9999 -9999 -9999 -9999 -9999 -9999 -9999 -9999
32.682721260039 22.3709048791428 24.0414319806111 26.9839772042339 -9999 -9999 -9999 -9999 -9999 -9999 -9999 -9999 -9999 -9999 -9999 -9999 -9999 -9999 -9999 -9999 -9999 -9999 -9999 -9999 -9999 -9999 -9999 -9999 -9999 -9999 -9999 -9999 -9999 -9999 -9999 -9999 -9999 -9999 -9999 -9999 -9999 -9999 -9999 -9999 -9999 -9999 -9999 -9999 -9999 -9999 -9999 -9999 -9999 -9999 -9999 6.52065233028609 5.06129286745875 4.70555583074297 4.68323011515469 4.63014165855108 4.49440937750876 4.43504250507675 4.22229189029585 4.01432730806894 4.04663104859812 4.0354056476929 3.78209659540399 3.75633111471059 2.5161828615517 2.21424611182289 2.21424611182289 2.21424611182289 2.21424611182289 2.20526831259397 2.50457158639115 2.19616260876322 2.18693073405475 2.17757475424947 2.16809710224659 4.47358834552661 4.532168956046 4.61911489673682 4.59844805929316 4.5067845238784 4.44830107147402 4.45985655418866 4.37672254896255 4.57533030451436 4.74642429672683 4.777424675509 4.82428457898526 4.86688008777645 4.92029461357394 4.95802416662402 4.99070907298002 4.99955977555311 5.00666124663918 4.99636760894297 4.95239911602438 4.87092935819032 4.81620401899974 4.75266389472735 4.74864462819762 4.64852710129123 4.66327282139537 4.53371645891818 4.55147065004576 4.36188977408995 4.06996902766354 4.7014527665222 4.97940516924508 4.96291127763431 4.97035525659121 4.97421987149659 4.9654792600147 4.95055807728613 4.92346627953801 4.90197591742432 4.87174977717457 4.8551983850339 4.82377758336982 4.79982400878079 4.76306822051559 4.71782249005185 4.70102938948179 4.66660266076057 4.63209451453776 4.59229476410331 4.55801893276648 4.5359335825602 4.49500377312841 4.45244485777249 4.42892932014602 4.3972419834679 4.38511659310649 4.3934781293714 4.39959553832478 4.39440803849106 4.31329617622487 4.21955788714271 3.95473605437721 3.31064565266907 2.58951733209578 2.31360184999419 2.30859103815246 2.28684395992606 2.31911085337213 2.32960813700687 2.32950543650167 2.3398829261104 2.30721881843549 2.35643448923125 2.38707609661157 2.39785333099578 2.40841065948106 2.41365372660097 2.41365372660097 2.40271118643377 2.41610062884097 2.40494069760205 2.68123445454782 3.446519362908 4.11387017688489 4.27970271291679 4.09939267584748 3.84952813507239 3.8494746096023 3.8494746096023 4.24617134783562 4.54818905393955 4.56084895604433 4.5833856144196 4.50934072667446 4.51777101558084 4.4545640925924 4.37666344226082 4.39570788328474 4.27162690814745 4.3839631119265 4.4625465532097 4.53005894221485 4.55714597988349 4.5355331416776 4.56243928753136 4.55330270104514 4.57865149233681 4.58911734731583 4.57910950362796 4.595478700354 4.58377685338183 4.59343719356062 4.57954154331626 4.55113639108933 4.55352141139174 4.5421479314528 4.55645695987074 4.55631899567137 4.53939496307335 4.7713427922832 6.09364844652222 6.3465098003726 6.45368898280833 6.46344317529497 6.43646932055107 6.41182519990569 6.40601309801757 6.37968090336482 6.36942781684159 6.38566278109845 6.38566278109845 6.35276386746131 6.29510640920328 6.32751924460867 6.40292259738239 6.38528551513672 6.37690221095259 6.36514368161307 6.34160241774228 6.32977123464486 6.29469377953572 6.27059738301065 6.26099282546003 6.23147887524927 6.20477255011471 6.19273481461417 6.17002466180268 6.13499646392069 6.09870061287222 6.08047519513648 6.0576154650611 6.04163971857559 6.0231853532226 6.02708754847825 6.03343207038583 6.07898554532743 6.10508742348635 6.13274400086216 6.18393535645279 6.24738334432616 6.32045127480818 6.37948826932918 6.43665184212791 6.50181603264473 6.54623934893113 6.63994198520648 6.65617084915837 6.69933161047709 6.72169776502281 6.6921293081279 6.67202126323549 6.71948815621131 6.67085026076659 6.79286023888489 6.76210692790905 6.5072919640625 6.52598552179956 6.30398848462256 6.33009453794769 5.93226870111354 5.95568134170682 5.97307434497354 5.99282859276316 6.01544992925014 6.03823967151815 5.26149888917012 5.27241190553943 6.06158506318124 6.4852408637936 6.76203150379737 6.74113798136786 6.90581093073162 6.90233576572093 6.73389640546622 6.47183544180931 6.0374669564679 6.02052284047706 5.23050880643148 5.21019923915164 5.17106887555092 5.15199974297507 5.07152497462187 5.80272489806308 6.6079139485915 6.86332693270059 6.68691896477064 8.28421959078907 8.42247523324435 8.21737580085121 8.13055145153868 8.06793404333056 7.99954818643313 7.9884513935727 7.96451916886121 8.08077183406981 8.00482595921256 7.93068184255998 6.03284895842975 6.0989468839762 6.10445284284468 6.07447449402235 6.06416304676393 6.03433807463141 6.01657802146731 6.00357119282606 5.9942644155329 5.97420156623932 5.98432613225855 6.01511958150346 6.0059631535204 6.00482539551538 6.01228045497746 6.01486813509329 6.00271038052738 6.06728206704723 6.02513183831239 5.94785113624966 6.01182389795982 6.09750314111083 6.16062832730256 6.18912464791599 6.17493028772386 6.25145218156791 6.28332670034977 6.30086193019887 6.31096689468031 6.3401482523502 6.3637748368355 6.37777395933209 6.37968006918739 6.40746709740228 6.38657253406876 6.38791027239755 6.42396654866715 6.48866432915017 6.40850848305907 6.44146619974954 6.50767332108027 6.55694129477493 6.57870143815172 6.63433995315328 6.52692252889778 6.21320041599672 5.77060337071853 6.10072997458256 6.60250222867038 6.71607408069051 6.65622158147084 6.69449404688693 6.83023691610179 6.73854014306482 6.51613372273781 6.33511185829583 5.64425384518245 4.41539103095855 3.83763131148555 3.3767481964927 2.59271767799393 2.246603850766 2.08276048370571 1.68462686209393 1.0066707566172 0 0 0 0 0 0 0 0 0 0 0 0 1.06974258131847 4.70518921412404 7.40682593239062 4.87450787159719 4.40267411666237 7.82349204486699 8.85263150451301 12.4224358557506 12.4615551308881 16.4877666900523 17.0374233399092 14.8053691654704 10.6096185291627 9.30186077196887 8.13086982544698 -9999 -9999 -9999 -9999 -9999 -9999 -9999 -9999 -9999 -9999 -9999 -9999 -9999 -9999 -9999 7.99692087037681 7.66422899520585 -9999 -9999 5.49974191859868 5.52121524865292 5.55234136826007 7.19642751754664 8.20035914160303 15.7363568885358 22.0144442791625 21.797154240682 21.3615091259227 20.903653745314 20.4711889309241 18.0073691328671 13.1077752410899 13.019452701985 13.1626154390379 11.8689900735565 11.9073481669098 12.1093146726505 12.2210285196081 12.1745769866719 12.3093173076057 12.3863262330192 12.5882196677183 12.6323012470727 12.664944952697 12.7405589000881 12.8357021886564 12.9401863051552 12.9188720979979 14.7243482003322 14.9206487797857 15.0105312246805 15.1415510642037 15.2679378097315 15.2342119704879 15.4039048074498 15.4469730091988 15.4469331958022 15.6269586098259 15.5891444590848 15.5791090227806 16.4651115645837 15.6843595293554 17.9157646081584 17.5037661433798 18.9541198755596 20.0429816833292 20.3051609716157 20.2669807410785 20.4034786130783 22.3644700356788 22.8716460946244 22.9008728402791 23.0632729935491 23.0202149788762 23.1365399834413 23.2485069123692 23.3724424976162 23.4276856616639 23.4517696533679 23.5271173656897 23.5244842756423 23.5207642468186 23.5862937066073 23.5395843314636 23.4569159018319 23.2147063740028 22.9775281633305 22.4988271042366 24.3910321946485 24.2641932445968 24.1768009239998 23.5489810540047 24.7925850710418 25.2898779724891 23.5990274447355 22.382836072439 22.632473668109 -9999 -9999 -9999 -9999 -9999 -9999 -9999 -9999 -9999 -9999 -9999 -9999 -9999 -9999 -9999 -9999 -9999 -9999 -9999 -9999 -9999 -9999 -9999 -9999 -9999 -9999 -9999 -9999 -9999 -9999 -9999 -9999 -9999 -9999 -9999 -9999 -9999 -9999 -9999 -9999 -9999 -9999 -9999 -9999 -9999 -9999 -9999 -9999 -9999 -9999
-9999 26.9480738685037 32.1501807320282 30.7773135857269 -9999 -9999 -9999 -9999 -9999 -9999 -9999 -9999 -9999 -9999 -9999 31.6386158993463 -9999 -9999 -9999 -9999 -9999 -9999 -9999 -9999 -9999 -9999 -9999 -9999 -9999 -9999 -9999 -9999 -9999 -9999 -9999 -9999 -9999 -9999 -9999 -9999 -9999 -9999 -9999 -9999 -9999 -9999 -9999 -9999 -9999 -9999 -9999 -9999 -9999 -9999 6.90928587382286 6.27116992935976 4.74724952131057 4.63916655355473 4.55064417413477 4.43734291552582 4.09255146416068 3.1650601123192 2.07493108653103 2.39947554609179 2.43951409086958 3.21884228176793 3.23165818828838 2.42380284715671 2.11073539709814 2.03660051187693 2.03660051187693 2.13671683484398 2.13689454585418 2.13689454585418 2.02837395716525 1.89611891207364 1.88833706849337 2.00314623624091 2.08312683401731 2.19913830390199 4.59116713652428 4.41718025325103 4.52268294091436 4.40926808332194 4.19264035780374 4.2080965292516 4.2176402940241 4.63999997113664 4.71814045028309 4.77936348225268 4.78587586591362 4.83536828787028 4.8995646384186 4.94051394593625 4.98827002704986 5.00700715382337 4.99232275547653 4.91142770796887 4.86282176710009 4.79009867365338 4.61262658380627 4.62217927062844 4.47703046641029 4.4798474057473 4.50308538624728 4.30850870571456 4.03308621834712 2.68838971697986 2.69144973189893 4.96973966867472 5.0410227697032 5.0079651682642 4.98107287715241 4.94624891633461 4.94029242271242 4.9306320277124 4.92012541623504 4.90329279416528 4.88746180245863 4.86195769605594 4.85376736272814 4.81195327870153 4.7996692720931 4.78487988831814 4.75089729576259 4.71810817371242 4.69556072706727 4.67292533607997 4.63224038600934 4.58923422839734 4.56583266061315 4.50883530455609 4.47512485998038 4.44277859900019 4.43038611265805 4.39864661847986 4.41590697350551 4.4099200071185 4.29943684849316 4.12623822274554 3.7153180905284 2.30264055074659 2.29802516943298 2.28702689567056 2.25801797820919 2.29730068170215 2.30754801763446 2.26775806552805 2.2776978992236 2.27756843904144 2.23849941352785 2.32731914661672 2.38949995799657 2.38938429927749 2.37704715436968 2.37717516036119 2.39785333099578 2.38961002246659 2.39795210570236 2.40290275558639 2.40299087748322 2.41632409858666 2.67240833521527 4.10805792679528 3.43503673794335 2.67606179294179 2.41030808467131 3.43501928662683 4.37578995678883 4.43466955808673 4.50970422644412 4.45451738902229 4.45463159389886 4.26495339890817 4.26502912736969 4.09962737234287 3.84106570495532 4.26376547940514 4.46261187972867 4.45463159389886 4.45464186860156 4.44283591139692 4.54895803318738 4.53651361180199 4.52757302234586 4.55328977712039 4.57068463365173 4.58088318378238 4.57091929104344 4.57091929104344 4.57154288827026 4.55978832913211 4.5509296864421 4.54707191878763 4.55318390248593 4.55616756461719 4.55641722078836 4.54556138100497 4.51713374332031 5.48106257831096 5.84350911046105 6.06509602233027 6.2378426954444 6.32131729121924 6.47353466447651 6.46563188901143 6.49101747509852 6.48962073945304 6.48952734122978 6.45750287293737 6.43131412487691 6.37831957082069 6.38161358338188 6.4218344753708 6.43560109345862 6.40078877527759 6.40146075067328 6.36620733274952 6.36620733274952 6.35023091694182 6.32967284997169 6.29740468692258 6.29107606564775 6.28028472859632 6.26551040372787 6.25103713542855 6.21750825967547 6.17553211821322 6.16563646229077 6.14923656975113 6.13763411650014 6.13509764220028 6.15662698074587 6.138476451936 6.19114316831447 6.22081299746806 6.24591581894381 6.29981509489505 6.35478308892566 6.42406261792256 6.46373719615857 6.52411857705753 6.56087308746638 6.60854850078044 6.63474022457091 6.65611087747787 6.59347136163815 6.57294123739642 6.48000005125699 6.36000412583306 6.38919865107959 6.15258817204207 6.19493906122469 6.2202132400041 5.83990754667188 5.08772275739467 4.83518388311334 4.86375887783715 4.8837170115784 4.90639943373756 4.92587960438486 4.93683760488136 4.95604821498734 4.97507613378239 4.98989037649193 4.98204483610104 5.24802715286467 5.27626424108939 5.27643311009847 6.05861455460607 6.05940772837278 5.28006528050005 5.27696470404617 5.00316610744736 4.99266022757351 4.94372239528491 4.92772581556443 4.87929148050045 4.8380781968037 4.78504522082839 4.69828067287041 4.69677900363506 6.15599468081569 6.52619980189402 6.78523165908667 6.74180674406782 6.40972186647622 8.29717957858032 8.26597508616686 8.16166969223827 8.15159887735274 8.08248377979724 8.11330496148667 7.87763780449629 7.46742145705283 6.29823754969503 6.11011506678515 6.139390572508 6.12895359643062 6.11458034327226 6.08910005014925 6.06915169642238 6.05505422093385 6.03563186611488 6.01973017870194 6.0298341486485 6.02991927584517 5.99842872120832 5.97378400506801 6.01770518234148 5.99297529935517 5.94663216997758 6.00438816392163 6.05651796326017 6.03514962069788 5.85137780001596 6.02175839466901 6.11711970884057 6.16591156029839 6.21127572146277 6.25244519230921 6.28308842686888 6.29948963144296 6.33890298832888 6.35296930547616 6.36374771525739 6.37773303537452 6.41127532095863 6.4088846368899 6.38994108289574 6.39098750757743 6.47797265681402 6.38362592804918 6.33523146073549 6.32647917948128 6.47461374726513 6.48624922463519 6.5993633681178 6.54582589160969 6.64755482509036 6.55987558983583 6.23416591752055 5.30984046096288 5.83100407699722 6.37039025306334 6.56663563942954 6.57844050338475 6.75086245633076 6.78041303862633 6.65051052171713 6.33520005666851 4.50672992028087 4.28395189485534 3.83341826830533 2.59563709486942 2.30639472974004 2.28602767767926 2.19885149342471 1.85601803772598 1.42302060373982 0.265179810016675 0 0 0 0 0 0 0 0 0 0 0 0 0.253393344502925 4.21816985150235 6.92549353870495 2.60399437731879 2.61329829999723 7.43617180817742 7.8459445411472 8.88673652621615 12.5054056179487 19.8523456042571 23.3752710947968 15.6916958410905 10.7046096959433 9.28185970063495 8.08818227253704 -9999 -9999 -9999 -9999 -9999 -9999 -9999 -9999 -9999 -9999 -9999 -9999 -9999 -9999 9.69161509687782 8.98447975286394 8.09190499855349 8.04112823585499 -9999 7.39272005256111 5.54718741410033 5.56205896358961 6.6322552171007 8.17439349488978 18.6112687122246 21.5597760098607 19.7968852221459 21.0458746100564 20.7227875991253 20.5525037053534 18.7277749525433 20.4217142003669 19.4840598001809 15.1069181767607 13.490971758099 12.7623957206047 12.0543953958086 12.2497134284089 12.3935805474274 12.4668294700235 12.5801699779298 12.6665345442611 12.7494634013083 12.8425111877941 12.7913476983407 12.9074244667778 14.0181239999556 14.683912801865 15.0190138806356 14.9739405773029 15.1073632110045 15.2674691126801 15.435886034706 15.4688451892258 15.5727141124116 17.4494471672913 17.5857239116656 17.7285238909114 19.450041324438 19.6926595238901 19.9521573115987 20.133813550404 20.3229275710198 20.4825639657306 20.5674685927148 22.3456984023136 22.6189242392469 22.7567807099657 22.9772452067792 23.2309367019406 23.2015872668507 23.346909402507 23.4532419583341 23.6461231040251 23.7586388364416 23.7786416223639 23.6062965720861 23.3872123934934 23.2806392123788 23.2201332569932 23.1640087164571 23.0440757419088 23.1452918927402 23.2621219008792 22.9711062821515 23.0876935114334 24.0783204662569 24.6115552909464 24.4266550771668 24.5327599307358 -9999 -9999 -9999 23.4426229681846 23.0810948066807 -9999 -9999 -9999 -9999 -9999 -9999 -9999 -9999 -9999 -9999 -9999 -9999 -9999 -9999 -9999 -9999 -9999 -9999 -9999 -9999 -9999 -9999 -9999 -9999 -9999 -9999 -9999 -9999 -9999 -9999 -9999 -9999 -9999 -9999 -9999 -9999 -9999 -9999 -9999 -9999 -9999 -9999 -9999 -9999 -9999 -9999 -9999 -9999 -9999 -9999 -9999 -9999
-9999 -9999 32.1363153649377 30.4853742341226 31.6942332725765 -9999 31.864018660446 32.2726192530416 -9999 -9999 -9999 -9999 -9999 -9999 -9999 31.7326283572719 -9999 -9999 -9999 -9999 -9999 -9999 -9999 -9999 -9999 -9999 -9999 -9999 -9999 -9999 -9999 -9999 -9999 -9999 -9999 -9999 -9999 -9999 -9999 -9999 -9999 -9999 -9999 -9999 -9999 -9999 -9999 -9999 -9999 -9999 -9999 -9999 -9999 -9999 7.01901747483425 5.84160947969717 4.63046578816961 4.26768196966697 4.04498048754309 3.55850295337685 2.23248913973526 1.84998581893055 1.67939914458184 1.65581077663693 2.00605055921703 2.01609983927223 1.949886389655 1.85706979544861 1.88129030772383 1.71433069983368 1.90443200554129 1.7276780424681 1.7276780424681 1.90443200554129 1.45838692433547 1.02908043532517 1.02613053679113 1.43550185955556 1.86492846115942 1.85646534098031 4.00165383787891 4.60197515370576 4.37661349294634 3.69633336384567 3.69633336384567 3.71258257764978 3.71826002252527 4.50456564377763 4.63270270342535 4.73170566539608 4.75680079272544 4.80097271616898 4.86618942719207 4.91914064426225 4.97792401854105 5.00729526316801 4.9048908882131 4.78029673224933 4.68282452122064 4.58312152798675 4.44753135574951 4.25785169680801 4.24729293897575 4.2656379565159 3.97983723043566 3.53319336012473 2.3720623417278 2.32794567590703 2.40752268597885 4.83036804783268 4.99077945147854 4.96490999326635 4.92162707641054 4.89700448819932 4.90261838329961 4.90709149196765 4.89661163883406 4.89512701059809 4.88791919044837 4.87806880527396 4.86174911887692 4.85366207630296 4.84246897349894 4.80898318846655 4.80676643108739 4.77304300088744 4.75524900797066 4.73293778217944 4.70119253988106 4.67872505762459 4.63449543407547 4.57868652448779 4.55597465475426 4.50926973456537 4.44925601984471 4.4321576494069 4.43892244027883 4.35042574940411 4.25140547351669 3.97912630468991 2.58952998035516 2.30882387978666 2.31944956446618 2.27825670627344 2.28809980680939 2.27815619040662 2.31777975905448 2.31767605384425 2.307334271729 2.3174516647586 2.28737830574286 2.29691257378774 2.37704715436968 2.37704715436968 2.35987791549917 2.36001922100678 2.35002244157139 2.35014168787811 2.37752233854773 2.37752233854773 2.40039208256059 2.40881495834145 2.41642080289831 3.43285665991446 2.67247154527367 2.41421735077626 2.41617425057222 2.41044790026546 4.08186896759879 4.36834974153257 4.25682984198175 3.83638039643287 4.25682984198175 4.09378880583741 3.44017067100829 3.86143714280102 4.09979292052716 4.26379851866883 4.26379851866883 4.38788815716165 4.39385960274263 4.36858297913875 4.43473793011937 4.48953219695828 4.46922992152627 4.51926861455483 4.51925931612166 4.56209999350424 4.57087414934896 4.58379209323277 4.56354954499938 4.55687495635827 4.53162925305775 4.77686050893575 5.5031043662015 4.55076923519087 4.55707834261901 4.55972618859257 4.5450963114721 4.5241446217794 4.50407818824768 4.76001776822316 5.46440608088001 6.37207381927498 6.36615767519132 6.39330248344835 6.39266737138164 6.43128122332262 6.41980138822518 6.47448431682301 6.46868564155203 6.40321813260835 6.42969539260852 6.44550049239376 6.44807511072904 6.43686028977155 6.41491826874378 6.40374222842649 6.39827015376481 6.3754071025109 6.37619601468677 6.35379143007924 6.34205688919704 6.32993213203869 6.31196771114626 6.29224557412831 6.27119857453513 6.23758901301422 6.21749222738436 6.19540149125138 6.19643723442861 6.20983562059527 6.24892986799856 6.24892986799856 6.27955245756408 6.29682765565452 6.35191333355839 6.40696393677081 6.45885071911291 6.50856712819779 6.54840631493329 6.57880482604493 6.5944535626527 6.62784486281723 6.6005497683714 6.58892844493642 6.43561132639157 6.30581345819992 6.10461855367171 5.70827956338135 4.97778206745535 5.00082561616313 4.73238443870871 4.76477253680421 4.78521329605321 4.79079824530975 4.79305452427938 4.81250179951837 4.83175251630294 4.86192213870563 4.8805458102153 4.88402698562729 4.90261521243508 4.93237377130358 4.93720152383001 4.96085609302091 4.97177990618749 4.99070967272598 4.98324898965195 5.00448491002539 5.0072220764327 5.00295435461555 5.00332498434405 4.95424071433612 4.92386408040761 4.92485922907035 4.81631336071267 4.75237877560433 4.66217409664793 4.55327137485176 4.41452114512261 4.19846059039396 4.34564674870358 4.43021232490729 4.52485944648469 6.58243213636842 6.6547526520234 6.45328628427177 8.02534270017374 8.14441266054402 8.1153569787041 8.05367092088416 7.99843131274627 6.32571960789552 6.17932916145425 6.19214789648839 6.18087545567838 6.15009910235966 6.12972667988139 6.11860717904338 6.10482353093729 6.08486815091811 6.06780814489026 6.05748852635427 6.03488998367561 6.0393444895431 5.99929973157987 5.95344634480133 5.98813832955713 5.99550277064363 5.95564206486815 5.91606644152074 5.95099180255569 6.01839017779055 6.05643620246623 5.86108305988755 6.01246568376988 6.10032805201461 6.18684712768734 6.22416815948924 6.25562459728858 6.2852402513896 6.32853732745416 6.34355126230479 6.36484793376365 6.40048735489533 6.39713942278614 6.4338390645969 6.38099835394832 6.39332117450905 6.44393965702128 6.37162569302491 6.40578267817592 6.5422718978714 6.51903760248216 6.38099725477061 6.46333102198127 6.53850062194225 6.63564977087944 6.66655687764376 6.62868202655934 6.55406894467446 5.74613094127255 4.63087244235839 5.86657154852177 6.41417244664487 6.58559147681533 6.46840380859305 6.31587234701437 5.5944483471335 5.5944483471335 4.50695491752238 4.11063317141265 2.58169122675509 2.28659928712649 2.21842722385404 2.08294757494435 1.85624635766056 1.42339001028403 0.265179810016675 0 0 0 0 0 0 0 0 0 0 0 0 0 0.258147256203143 3.46416699703843 3.95037219537317 1.0794658308451 2.29483561489671 7.6862639536198 7.6774534240875 7.7949973985192 12.936055197754 25.41998957685 22.2272261563514 18.7928003997339 12.4030257658861 9.29478829703878 8.15924034501456 -9999 -9999 -9999 -9999 -9999 -9999 -9999 -9999 -9999 -9999 -9999 -9999 -9999 -9999 10.1255696132721 9.72974273878238 9.05610537853602 8.17429188129737 8.06695031627632 -9999 5.5547227127507 5.55073054449104 6.57657672078791 7.86391630351286 9.76631968555568 23.8955608684798 23.0946642779152 22.5619986599986 21.9700533692493 21.2213286475977 20.8959515899802 20.9212274803405 20.7413309266841 17.249235281361 13.2961082771427 13.5440132413774 13.7216291377495 13.1270899185396 12.3091601462523 12.4689689142595 12.6196804181054 12.7245989668239 12.7755656848661 12.7973455663849 14.5693143764763 14.6964304000273 14.9949956069586 15.0701105013606 14.837918406252 15.7422928577386 15.0374738648778 16.1138132022019 15.3941099429312 16.368960313765 19.5509258229427 19.7497685279277 19.944797588233 20.1358082275209 20.2290929735583 20.345919387229 20.3824474056791 21.2966467780477 21.9907038593307 22.5499168148481 22.7806866621287 24.2132791775097 23.0601374358808 23.368598296147 23.4202498269988 23.5953294185487 23.7822667722354 23.8997798810795 23.711185117155 24.0108665983457 24.2164870626296 24.2649179399232 24.3928578184428 24.5572046890707 24.2038345910254 24.6199966872837 24.4493656172996 24.5070023757971 25.8212451824892 25.3194907876726 23.7577339756847 24.9187863876114 23.8386951265009 24.080278124471 -9999 -9999 -9999 -9999 -9999 -9999 -9999 -9999 -9999 -9999 -9999 -9999 -9999 -9999 -9999 -9999 -9999 -9999 -9999 -9999 -9999 -9999 -9999 -9999 -9999 -9999 -9999 -9999 -9999 -9999 -9999 -9999 -9999 -9999 -9999 -9999 -9999 -9999 -9999 -9999 -9999 -9999 -9999 -9999 -9999 -9999 -9999 -9999 -9999 -9999 -9999 -9999 -9999 -9999 -9999 -9999 -9999 -9999 -9999
-9999 -9999 -9999 -9999 32.1390948852379 32.3040889642372 29.28735851512 29.7245559156866 30.4317144448457 -9999 -9999 -9999 -9999 -9999 -9999 32.4051689526573 -9999 -9999 -9999 -9999 -9999 -9999 -9999 -9999 -9999 -9999 -9999 -9999 -9999 -9999 -9999 -9999 -9999 -9999 -9999 -9999 -9999 -9999 -9999 -9999 -9999 -9999 -9999 -9999 -9999 -9999 -9999 -9999 -9999 -9999 -9999 -9999 -9999 -9999 10.6859707762454 4.743637609906 4.40207193477888 2.23962199671778 1.67350165231513 1.41575351066652 1.40917703407694 1.00067651300639 0.263957591866714 1.36627011989699 1.99476943475392 1.87362807074963 1.6326569969375 1.00562670151017 1.01793084802169 1.02465526674936 1.03484940990302 1.03484940990302 1.46483795177433 1.45940619165704 1.0313918425423 0 0 0 1.01245736565347 1.42440792698151 2.04615053983642 4.42347016621051 4.35670046595219 2.47522907836727 2.47450150616892 2.44637062301928 2.46693451199014 3.70262109008604 4.3229880150088 4.52317110068648 4.60794615479762 4.76991467381882 4.73881927615621 4.77733242256225 4.82542190999637 4.89249441768487 4.74669090472585 4.65643946494212 4.54127443898308 4.40029610147311 4.20964524676853 4.18618901923478 3.90220391206305 3.45039143219572 2.32630027538638 2.28641662734327 2.21941380173016 2.2390964648508 2.25826196250358 4.03317903505605 4.91971929871269 4.88059028789694 4.84223738534173 4.80802410455952 4.82275123448131 4.84579663233222 4.86964277976919 4.86595670777912 4.87505321534819 4.86739245140094 4.87991332769769 4.88221584291828 4.86309692154003 4.85088367903641 4.8379623710955 4.83795173930309 4.80878374633857 4.79862294468039 4.76694450149106 4.74515194980122 4.70115454501674 4.66827053072945 4.61478243814818 4.56398904394435 4.51740549321388 4.4811295962414 4.43715026484332 4.35764300841622 4.1662305722742 3.760546403653 2.33558321521367 2.33011449761501 2.31805875051962 2.28820000559125 2.25826515293475 2.29781672763196 2.29781672763196 2.36081489257779 2.35046445026781 2.32744591183652 2.36027821441427 2.35987791549917 2.35973016231677 2.35987791549917 2.33704203272435 2.29706087657928 2.29733756635118 2.32779026062916 2.32779026062916 2.3278936267171 2.36071876830293 2.37780756593614 2.39829134108436 2.40545884088693 2.40539504516528 2.40307407370805 2.40290275558639 2.41428507131148 3.8412091451444 3.4347508440866 4.25476233404807 3.43756830921103 2.66460523150905 2.66460523150905 2.42183093805756 3.43759041861423 4.10848029713989 4.10851731889965 4.09687698048937 4.09390949039514 4.0821219104819 4.24309846320792 4.35545835976402 4.44599753131208 4.42595843258121 4.48111237077888 4.53115749512245 4.55723902699738 4.57435795043648 4.57433981936362 4.57182997774177 4.56495830694726 4.55662342903824 4.53964171822688 4.53964171822688 4.53197959477363 4.5594688062174 4.5850245033329 4.58416631700344 4.55926183892252 4.55677745011964 4.53560531808245 4.51610264976901 4.77527891640617 5.84941754914468 6.10329301609619 6.26399765433546 6.36244768857208 6.43034614702966 6.46656317350922 6.43837252873589 6.44037200189572 6.43829715351193 6.4208495745622 6.42138128913574 6.38807235344219 6.41090846695246 6.39517291957206 6.41712652245683 6.40132201671948 6.41562751954116 6.36505327030542 6.35399188413517 6.35957494161891 6.34859186718698 6.33263387127128 6.29981141226141 6.2931096342719 6.29163746572707 6.27525076347078 6.27525076347078 6.29921998181204 6.32193205414291 6.35673817526337 6.39549994593533 6.41213263629548 6.43265109268653 6.46802960829321 6.53093432142807 6.56194286350791 6.59882574047009 6.6205799538217 6.6311138604035 6.5848252943836 6.57215744432612 6.42052987066677 6.29795129926676 5.65238569655096 4.94229887464078 4.68599874539967 4.69349127877802 4.68140164917738 4.71745647056812 4.70567947770084 4.72916513637195 4.71058465151472 4.67125646317125 4.68985123249885 4.70809995185164 4.78891619676757 4.73736843871928 4.81113053046171 4.8076610570688 4.8544092788918 4.90666291158955 4.91749729708335 4.92140796660364 4.95539409638577 4.97584256515816 4.96505041745578 4.97548366613405 4.94565683194563 4.90919227650402 4.86027372269226 4.79060273419557 4.78982000943411 4.70762456118581 4.59290475370856 4.43794193832116 4.22971892198769 3.93695481986366 3.48942107194037 3.87791655802784 4.10940090862992 4.35250443414935 4.76846362200604 6.29246151978555 6.49282486738022 7.62015733230367 8.08287835016035 7.54448745991651 7.50001392702929 6.15909341530657 6.22164776994736 6.22416941003329 6.20206708169173 6.18149168507612 6.16212469565429 6.14376269863078 6.11296834297164 6.10031252663797 6.09009342007062 6.07359404906417 6.06420442212757 6.06487649475938 6.00894925435746 5.94009424958842 5.91475138044932 5.9998126997117 5.96864994334859 5.89683266118744 5.8612938595076 5.91599565536147 5.96127960920055 6.09571992471988 5.91192452222627 6.00632216303023 6.12364021750364 6.19133964732096 6.25495839005703 6.2851483743645 6.32331533377294 6.34188234686961 6.3535170996126 6.36783392519239 6.38582162232246 6.41890801586519 6.41986244246001 6.42179531290393 6.46473329544749 6.31325919186045 6.34191618603962 6.49737330055417 6.56689913493253 6.5955995546821 6.29995853638611 6.6004650669182 6.60057068266263 6.66501133308457 6.70060443102137 6.68755663131868 6.56429287447296 5.84314442379909 4.50722222624671 4.52554932910372 5.91177259486654 6.28779874868008 6.29627092747458 6.28806020744665 4.68087800874641 4.09430974966774 3.82153722527017 2.57330731957946 2.57346801966727 2.17739598488826 2.15867246304603 1.85624635766056 1.41752860065342 0.265179810016675 0 0 0 0 0 0 0 0 0 0 0 0 0 0 0 1.77411747715788 0 0 1.55327597214356 7.51729439566133 7.67750739901812 7.69714233263206 12.1492644730927 22.9610514755765 22.1729554030893 15.958765093348 12.0276271613621 10.1000563551023 8.21688293495131 8.30367579494512 -9999 -9999 -9999 -9999 11.1354012204493 11.1815310035995 -9999 -9999 -9999 -9999 -9999 -9999 -9999 -9999 -9999 9.66897314565132 9.01652857530174 8.21683413748602 -9999 -9999 7.04471940027111 7.42037002084244 7.8766083644225 9.29326983406681 15.9258143592681 22.7141102196485 23.109292661038 21.9677827673883 21.6871219485032 18.274878309152 20.8898814287286 21.3838161796611 21.2766834068685 17.5000101054694 17.7158320094215 15.0618204383825 13.8337410704612 13.8627439085359 13.9022070725251 12.7771852534968 14.0713321404688 14.5636547208612 14.7112528160566 14.9230833794811 15.0728433578458 15.1006722593788 14.930346487864 18.7243440805764 19.2386488005035 19.192254563123 19.6274817843628 19.8585171097707 19.9812939091062 20.086050880203 20.1295044711165 20.2743556140947 20.3282832723379 21.7091844367717 22.147693715391 22.5532448994272 22.7351284364331 24.7132361494738 24.0431177856119 23.2903815416188 24.2799903767664 24.8179867266637 23.7817430835884 23.8989940200489 23.9498713509823 24.190374469251 24.1698536503315 24.0327273064122 24.4857449609685 24.6463524153596 24.4028507700881 23.8085856604159 19.949230149584 21.432964427465 21.643241095487 25.1731597080006 25.3320678521554 24.9273607613286 25.5092649830276 -9999 -9999 -9999 -9999 -9999 -9999 -9999 -9999 -9999 -9999 -9999 -9999 -9999 -9999 -9999 -9999 -9999 -9999 -9999 -9999 -9999 -9999 -9999 -9999 -9999 -9999 -9999 -9999 -9999 -9999 -9999 -9999 -9999 -9999 -9999 -9999 -9999 -9999 -9999 -9999 -9999 -9999 -9999 -9999 -9999 -9999 -9999 -9999 -9999 -9999 -9999 -9999 -9999 -9999 -9999 -9999 -9999 -9999 -9999 -9999 -9999 -9999 -9999
-9999 -9999 -9999 -9999 -9999 -9999 32.5810499066445 32.3229912041926 -9999 -9999 -9999 -9999 -9999 -9999 -9999 -9999 -9999 -9999 -9999 -9999 -9999 -9999 -9999 -9999 -9999 -9999 -9999 -9999 -9999 -9999 -9999 -9999 -9999 -9999 -9999 -9999 -9999 -9999 -9999 -9999 -9999 -9999 -9999 -9999 -9999 -9999 -9999 -9999 -9999 -9999 -9999 -9999 -9999 -9999 16.3896270251764 4.69637401527124 3.96967918539602 1.68091058475439 1.00995176681708 1.00228841765928 0.998036734643688 0.992476069560714 0.977726339486448 1.74300750293919 1.91456892465332 1.74274643455996 0.975383381372596 0 0 0 0 0 0 0 0 0 0 0 0 0 0.264864863047425 3.22365758087296 3.21247633655439 2.0167387320389 2.01662277136569 2.02659246222888 2.02647115645461 3.65528534467112 4.45193172371357 4.53468692412957 4.42493392107247 4.22194849643892 4.39307362214759 4.42137965791534 4.45595122681301 4.58566109295062 4.36266034072434 4.33901294566196 4.15491421374339 4.13176103499717 3.84921166214111 2.6162456618252 2.33410698931579 2.29287897073679 2.24743921388859 2.18363036906357 2.09493603191296 1.97555732424637 1.98763923140061 2.23436678337818 3.48996479781258 4.6698492945872 4.73209247442344 4.69859841747071 4.67083239826609 4.72296901398627 4.79672903688292 4.82158219135632 4.83480827948893 4.87147887647864 4.871893680144 4.88891713765651 4.89136458419046 4.87980317750908 4.87537066495972 4.85942481268621 4.86003651353486 4.85124561639716 4.82977770487309 4.80741576688037 4.77548033472746 4.72261724847348 4.66867634431499 4.62483845472987 4.58876184350805 4.52082069325724 4.45157440790212 4.3041033622779 4.02935353115301 2.6210773488879 2.33004250063864 2.34052561920785 2.3281716376539 2.29802198778874 2.20618508329566 2.21502576589918 2.30751551721049 2.3278936267171 2.35046445026781 2.35025499242141 2.34989707480581 2.3891355313004 2.35957575462465 2.32674712811577 2.30661345970032 2.2669703661352 2.20590666264433 2.20618508329566 2.20618508329566 2.20618508329566 2.30751551721049 2.32799154778806 2.36740601763767 2.37937426036298 2.40545884088693 2.38725915024541 2.38717014322825 2.66462111103399 2.66462111103399 2.41440709658582 3.84812957848634 2.67105480229425 2.41434828136988 2.41632409858666 2.42200541113942 3.85768872487021 3.85768872487021 3.43767665716637 3.84614864634844 3.84145310393105 3.84138643814737 4.0909262456068 4.24796630623979 4.34801143016561 4.42486448818439 4.48056772714955 4.4716267904303 4.50945930425875 4.5360221413265 4.55286856778076 4.56245343350871 4.57619136704912 4.57469633860712 4.57178933610371 4.55967519305895 4.55911976949388 4.54538753756143 4.57293643104495 4.55951488402452 4.538396063051 4.54102380975081 4.54102380975081 4.54987254462251 4.77806785746623 5.48373025201474 5.49879366955941 5.87322262454899 6.32953315605935 6.43143612044338 6.42065487739951 6.45989617614601 6.37514475521087 6.41324095641516 6.41333164391624 6.30905761138896 6.3703093339285 6.42662754960247 6.39307388158772 6.37593545693316 6.41105659976169 6.38391740444188 6.36991382496058 6.36981198553005 6.36991382496058 6.36991382496058 6.36943114728664 6.36526253574086 6.3542958270113 6.34782455140301 6.35879126013257 6.36993860832405 6.39371921625284 6.39258974111015 6.43417498996703 6.45786015650603 6.45958874412218 6.49426209266912 6.5145422239023 6.57572810903426 6.59496142632682 6.61713263469223 6.61489511431372 6.58000949624591 6.54904983964945 6.39451894917421 6.27330221624825 5.62874888590733 4.91469287959016 4.6633020712397 4.65161929924625 4.66092887216893 4.63223630888385 4.61407064916096 4.63327648715487 4.55920555572354 4.57790302792445 4.51645346509926 4.53412700375929 4.55158852778035 4.56504916085222 4.57615411166297 4.58480319948418 4.59085489270753 4.76265084329691 4.76541800207594 4.78299598504801 4.84124492253558 4.88927997577505 4.85195440360286 4.87313133829654 4.82170647862377 4.74299884304102 4.64073822062134 4.63224678634112 4.49503696782415 4.48621180673583 4.28458877880343 4.00156114815058 3.5488952396959 3.5126434735286 3.4837048912489 2.70075630042837 2.66297870509583 3.4168073484705 4.0370942950651 4.48378579579465 6.41818293923973 6.47327803205645 6.39267031694422 7.94587270397478 7.14233449358455 6.14770008615505 6.17880154099114 6.16938960813623 6.19287309988788 6.18871172771781 6.16465280167459 6.12891683575762 6.11279932170159 6.10323978690757 6.07276452624976 6.05026537289177 6.072441560072 6.07056166797245 6.01732457867394 5.92861092217416 5.85291161966255 5.93704055984422 5.93011585850469 5.88079232076401 5.88079232076401 5.84152228382961 5.90576229691049 5.98378460072954 6.10775684761065 5.89214735559083 6.05160583506149 6.12894485817973 6.2022086499856 6.26758059467231 6.31855947349784 6.33959342612943 6.35333284876877 6.36330787466059 6.37564770140318 6.3423410100756 6.35109304791382 6.35905317895492 6.28846158058586 6.26326980303712 6.33698782391925 6.39625505191168 6.37442076982291 6.57590691934507 6.56685098329962 6.49319879698763 6.5778542509921 6.6673910404168 6.71585914014731 6.75039348526793 6.7104562650727 6.70742209863683 6.17273342400246 4.53677792286346 4.54356232831022 5.93087405338559 6.47163327187577 6.30786484641046 5.53382427356479 4.09987688466141 3.8228331373776 3.36073028218937 2.55603810969179 3.33181509627998 2.20908122696251 1.98596910762856 1.41786759977952 0.264864863047425 0 0 0 0 0 0 0 0 0 0 0 0 0 0 0 0 2.0554728274677 0 0 0 7.19975563979366 8.86553101968425 7.57274373825231 18.7131835957716 19.6890705948746 23.2108309368444 18.7992120140312 11.4151631702376 10.0656186769341 8.32520820080423 8.14948696796293 -9999 10.7664851220965 -9999 11.1269544052971 11.1792425161102 11.1394333980244 -9999 -9999 -9999 -9999 -9999 -9999 -9999 -9999 -9999 10.0869786465912 -9999 9.03951078604445 -9999 -9999 7.61164046703477 7.82515999031257 7.99370955397952 8.28481624153765 12.688033811428 19.5099901891389 20.6244339365011 22.6157354212834 22.559363176682 22.3101972983645 18.7394567095826 21.7140996386661 21.558714361004 21.5025854937566 18.0587248831246 18.3269194443733 16.957119713316 14.1482675800355 14.3470974628675 14.4716007461255 14.6028534585475 14.7533435317175 14.8621891668879 15.0096605844241 15.1535150814165 15.1774400840042 18.6908455975295 19.513327939821 19.6721373556401 19.8592898405807 21.4290060368935 19.7911266876443 19.982551491858 21.4989861771055 23.544418803754 23.2154938733082 24.3002581989888 23.638977700591 22.8751754930915 23.0422766977096 23.2422781828955 23.2847978136197 23.5082709493149 23.6340945251194 23.8855290111677 23.930954787746 24.2149919937737 24.1442471763654 24.0702880092882 23.7586426329274 23.1310749934124 23.0741987318843 24.5205399046602 24.0849374706142 22.8397980686368 20.5277484532877 17.3308674242878 15.0056611936112 14.8957672572416 15.7686209677141 -9999 -9999 -9999 -9999 -9999 -9999 -9999 -9999 -9999 -9999 -9999 -9999 -9999 -9999 -9999 -9999 -9999 -9999 -9999 -9999 -9999 -9999 -9999 -9999 -9999 -9999 -9999 -9999 -9999 -9999 -9999 -9999 -9999 -9999 -9999 -9999 -9999 -9999 -9999 -9999 -9999 -9999 -9999 -9999 -9999 -9999 -9999 -9999 -9999 -9999 -9999 -9999 -9999 -9999 -9999 -9999 -9999 -9999 -9999 -9999 -9999 -9999 -9999 -9999 -9999 -9999
-9999 -9999 -9999 -9999 -9999 -9999 -9999 -9999 -9999 -9999 -9999 -9999 -9999 -9999 -9999 32.2107089520469 31.9671987112676 -9999 -9999 -9999 -9999 -9999 -9999 -9999 -9999 -9999 -9999 -9999 -9999 -9999 -9999 -9999 -9999 -9999 -9999 -9999 -9999 -9999 -9999 -9999 -9999 -9999 -9999 -9999 -9999 -9999 -9999 -9999 -9999 -9999 -9999 -9999 -9999 22.6392197083906 20.957260738999 6.76876855732846 3.92167108738145 1.85077762762157 1.00644021378196 0.263957591866714 0 0.261947123541586 0.97854472740978 1.34750814834864 1.57614644092543 0.962302811455437 0 0 0 0 0 0 0 0 0 0 0 0 0 0 0 3.60119720593533 4.19986779883908 1.80665167326078 1.6412512403163 1.80651415895165 1.93207858409165 1.93207858409165 4.10162552833559 4.25639420524158 4.14232932470576 3.66507834393479 3.64715536225802 3.73428501693098 3.74459711778628 3.75940872484975 3.34725727534492 3.34979917842634 3.34978993093142 3.31229069178161 2.54318395163988 2.24763848300322 2.19598442946226 2.12748472299039 2.14465792106035 1.92499036346433 1.93888753496622 1.75705107364459 1.95194956328119 2.08944933932897 2.32012327508209 3.38815054730613 4.45377850002766 4.55956030262594 4.54918365652916 4.61684659106705 4.72410333134175 4.75789855171457 4.81791983091235 4.84618641592993 4.86680439739841 4.9001554214949 4.91043718494351 4.88100728199706 4.90229840800913 4.90246580096172 4.91851400424654 4.91168832573852 4.89319895066901 4.88201178006995 4.82577955434764 4.78350581382508 4.75038291786785 4.68552769879667 4.62356906831391 4.55159211455546 4.43032804649715 4.22866716614354 3.79087724398493 2.36763099308505 2.35089514409249 2.338163878595 2.30772022559926 2.31719329249715 2.21529108320254 2.14574875144777 2.27661999499529 2.30728839135309 2.29758902947625 2.33756069094968 2.36027821441427 2.37704715436968 2.34932343813323 2.29659496417362 2.20560166500593 2.03734342692351 1.91976550382516 1.91994940172298 1.91271821686704 2.03782195306524 2.20666843961826 2.2584870663267 2.3281716376539 2.35073809111369 2.37944834430012 2.34018998524733 2.33999084303662 2.38733792429634 2.39218093392228 2.39218093392228 2.40528344686042 2.40539504516528 2.41409279574761 2.42741618708798 3.4414877196158 3.44151807865256 3.44426132252592 2.68241110133742 3.44426132252592 3.44148071318602 3.41844631474889 3.82508058282406 4.07331083147059 4.236236549731 4.3381185047485 4.41650689776471 4.47028535689367 4.51994871620413 4.52649488951463 4.54289765017214 4.54283554633349 4.56232139684519 4.58747461774024 4.57360126205339 4.55901316271557 4.56767581471644 4.55384488046113 4.53828047344431 4.54970129630586 4.54970129630586 4.53855877825315 4.52284952875909 4.7899040741247 4.79319725382494 4.8045999571558 5.51350600251375 6.10374128478579 6.24137868208426 6.34036863789613 6.32950025520383 6.35196271977354 6.26344244212616 6.25211795760338 6.23242463101944 6.23193381213331 6.22711591612332 6.3240483006373 6.2986067483661 6.35894860436926 6.35889026726238 6.3877852854833 6.3876614914754 6.38174721330975 6.39002927620431 6.41124023798469 6.41521203331757 6.40278890346132 6.41414607752262 6.41425100251368 6.41001478213192 6.44332467475912 6.46269901252488 6.48435469424665 6.4879978655541 6.49149252929747 6.5256551627811 6.53412652359268 6.54719808399051 6.58353221441077 6.58503636179401 6.5802304258864 6.53974822547267 6.48861276529524 6.39444646678219 6.01945422280726 4.89229477057408 4.6020643692253 4.59551579707626 4.61992228010872 4.59549073709351 4.56650713975067 4.50942574547498 4.52842043372045 4.45050225636178 4.46217392368199 4.35614987814221 4.20226051121517 4.21864875797699 4.23634208875758 3.97535126984083 4.25858134551942 4.27426657661483 4.28614979599826 4.30159466846329 4.47316093747928 4.60759111821792 4.62520339357173 4.72137302469065 4.63031497400483 4.51067972988256 4.33089757739028 4.32863078133752 4.3207508625188 4.04320986401752 4.03126735942111 3.58638921153447 3.56509258617931 2.75960464794293 2.48171356625739 2.72856118362551 2.43230054588635 2.67243229515763 2.63075034586545 3.38400737996723 4.18241135381652 4.39768056340588 6.20236415188494 6.26772254518108 6.37873962407505 7.14301476572092 6.10782846498403 6.16739229688859 6.13644360966681 6.15248552645503 6.16438042295702 6.14497080080321 6.09020898567931 6.0714875503768 6.07246702991709 6.06160618146117 6.05196785977984 6.05214142264904 6.05222533723598 5.9680027883664 5.92281283403724 5.85680028958218 5.887166488039 5.94923701278607 5.91795955666566 6.05482779713258 7.37122120406965 6.04663079531234 5.94320940616152 6.04924430148666 6.11668063507692 5.92196394295217 6.01908063898982 6.11261031534953 6.21056653093015 6.28675786009209 6.32819632927232 6.35568317807246 6.3663279721008 6.32984887697906 6.2931087596783 6.26400403430472 6.20910911500501 6.30939128521204 6.35141411687392 6.28367467344511 6.28506688011257 6.30987941279047 6.50203023239836 6.55396583926851 6.51967329553568 6.61196925006512 6.66725005811746 6.69024377348652 6.72037779630907 6.74668393791563 6.69459304673718 6.6304728287118 5.88649993656015 4.07479728830339 4.56147892319949 5.93096220914452 6.48323626242418 6.26547238594721 4.56308071701445 4.27319280456669 4.24809961607677 4.03920020870669 2.54711204777227 3.28321878722825 2.17926777608415 1.84059817005581 1.00177762623357 0 0 0 0 0 0 0 0 0 0 0 0 0 0 0 0 0 0 0 0 0 3.53145653999249 7.39643509646164 21.4757439685287 21.5278168470251 23.2658692300252 23.3110766953139 23.7201380110188 12.4195020118197 9.70697834553138 8.20761912725716 8.04638829998889 -9999 -9999 11.0207856041324 11.0745750036304 11.0562587874494 11.121221495599 -9999 -9999 -9999 -9999 -9999 -9999 -9999 -9999 -9999 10.3536830765433 -9999 9.68067664125277 8.29838937958698 8.21007897480091 7.80607238161405 7.98273422638909 8.1183029704915 8.31746298307617 16.3077437911121 20.2586441268009 22.3076649424328 22.6463356122309 22.1964669207782 19.0654071121489 17.977056886994 16.0815054600252 17.9678004550902 18.8314422931735 20.1864112359618 18.7243848816185 18.7274085457988 18.0986971911484 15.9464608544771 14.6715384578917 14.7951164388935 15.0737608430442 15.2175501842736 15.2937954076737 15.3930216006509 17.1534453227617 19.5731529605753 19.9311422269029 21.5598810069943 23.7204593850724 23.9408202694537 23.9833473960208 24.0369966597614 24.2322315101631 24.7324024492428 24.8806276332082 24.9741336035285 24.7380646270579 23.3511164298098 23.1727268249004 23.3730098757714 23.8348157393624 23.8749099005035 24.1249347869053 24.2994650662864 24.4589913640376 24.5050661646432 24.7111224948363 24.7649819500849 24.5788822690852 24.2645167461489 23.1853494385535 21.2835738519752 18.01645047484 17.0648037617706 16.4059979281595 15.0710253468798 15.025584624352 14.5425987702247 -9999 -9999 -9999 -9999 -9999 -9999 -9999 -9999 -9999 -9999 -9999 -9999 -9999 -9999 -9999 -9999 -9999 -9999 -9999 -9999 -9999 -9999 -9999 -9999 -9999 -9999 -9999 -9999 -9999 -9999 -9999 -9999 -9999 -9999 -9999 -9999 -9999 -9999 -9999 -9999 -9999 -9999 -9999 -9999 -9999 -9999 -9999 -9999 -9999 -9999 -9999 -9999 -9999 -9999 -9999 -9999 -9999 -9999 -9999 -9999 -9999 -9999 -9999 -9999 -9999 -9999 -9999
-9999 -9999 -9999 -9999 -9999 -9999 -9999 -9999 -9999 -9999 -9999 -9999 -9999 -9999 -9999 32.1839816504514 31.9039548552036 -9999 -9999 -9999 -9999 -9999 -9999 -9999 -9999 -9999 -9999 -9999 -9999 -9999 -9999 -9999 -9999 -9999 -9999 -9999 -9999 -9999 -9999 -9999 -9999 -9999 -9999 -9999 -9999 -9999 -9999 -9999 -9999 -9999 -9999 -9999 -9999 23.5968381633811 22.5595578318581 14.0374456348558 3.95354853153506 1.85103851872997 1.40991022946979 0.263957591866714 0 0 0 0 0 0 0 0 0 0 0 0 0 0 0 0 0 0 0 0 0 2.007433222886 3.11104519634097 0.262699944771637 0.261947123541586 0.986007113009355 1.38825313981771 1.64190907714309 3.84880816560755 3.84884339197657 2.29993543653913 1.95062852756794 1.95975434805238 2.05558948236201 2.31644392161837 2.39090869560229 2.18894810413044 2.13961191963423 2.19913830390199 2.14943426578081 2.14943426578081 2.08346291693568 1.99461968992993 2.00333657807299 1.88088002628882 1.8887829626535 1.7138116703556 1.72713694679281 1.91175672159303 2.02911754364545 2.2063148336281 2.51481472612257 4.03025724489412 4.22724084837192 4.37431413667319 4.55297640374706 4.62101270012363 4.72508219576451 4.75958548864209 4.83553510292407 4.8800844860535 4.89767457036381 4.9049866183092 4.91586657123707 4.9158465793756 4.96332259106847 4.96907264627405 4.96902044685405 4.94417535184944 4.92091523616783 4.88317975925736 4.84169674880626 4.78666362243666 4.72831120684771 4.64962856507807 4.54482071122884 4.38724384648501 4.08771499457627 3.39505193672028 2.36107203486111 2.3712052758105 2.27697748945202 2.27697748945202 2.27697748945202 2.23272568298544 2.16240083795654 2.1541401596372 2.22373119999652 2.20590666264433 2.25788829766257 2.29733756635118 2.29706087657928 2.29720247187718 2.13689454585418 1.91216596988511 1.47076218857254 1.0433519556129 1.04419928820202 1.7360586371608 1.91320327123045 2.04633819189294 2.13794063633796 2.19745279839255 2.24888959501924 2.31787801304421 2.31777975905448 2.28776583302853 2.34009314427029 2.36732111278854 2.37937426036298 2.39835952335006 2.39835952335006 2.39006821728399 2.40057262756443 2.41661119957446 2.68499173068377 2.41451198014622 2.41651466170824 2.40533483915996 2.41451198014622 2.66355293241033 3.83186011557563 4.07323473963417 4.23342888182447 4.23342888182447 4.33811789427273 4.41429876878536 4.48016607114512 4.51992306598153 4.54712569741944 4.52564196781296 4.54278099941397 4.56774154791239 4.59489286817183 4.58697903472611 4.56138361895407 4.57273250595389 4.57273250595389 4.56797887050593 4.56377591474803 4.54417832445305 4.5439968636734 4.53411840511197 4.56970259914472 4.54877544183235 4.80788942848018 5.89927921617984 5.89927921617984 6.12607600579527 5.88407469174184 5.90622170852949 5.51254550197143 5.8861973553619 5.87490726066688 5.86988229460079 6.07903043721464 6.06752756357484 6.21561456068578 6.3141897065039 6.30321416059727 6.34340506399137 6.37892278970999 6.40350910869334 6.44906817840427 6.45056528171686 6.46215278569703 6.43090234095351 6.45829206689668 6.46955494423446 6.46584717856847 6.48951874769412 6.50087045114138 6.52982239833883 6.51146648526236 6.54508594697721 6.54719179393178 6.56831958974251 6.54306890111302 6.52763178970807 6.5690673109799 6.43867407885952 6.36847604677371 6.23781065175233 5.99555415970188 4.85978238531208 4.56667982836764 4.55481059117663 4.52673082246013 4.37534065517232 4.39679476154146 4.28446238819695 4.30266123007048 4.31421637847987 4.32065558395619 4.32278177100304 4.17568371527083 3.91844473200836 3.93503780605998 3.53077980762985 3.54187456427225 3.5546650043421 3.56557351975159 3.56664627174678 3.58821854319327 2.79455197375301 3.60031383861528 4.30115998681194 4.03575903890568 3.60690011744062 3.61550060861361 2.80546898950217 2.8101913374918 2.80601644661889 2.54323080112972 2.5315921450061 2.5177083960971 2.48140498375801 2.45795484893179 2.44852626872411 2.40141086188514 2.38182824528363 2.36173724864866 2.35758723121102 3.34759664451618 4.27405819678856 4.2968495510304 4.35732538227599 5.93989846987999 6.32307551160256 6.26491037095953 6.14813405062429 6.14977299594882 6.15660436661876 6.12696815488775 6.08101809161298 6.04239573150576 5.97865650770791 5.95341235645215 5.99105326584922 6.03250465038805 6.00891875688021 6.00196091346237 6.01188388403721 5.92865053956824 5.82803195548109 5.82803195548109 5.8601278134708 5.84709234350419 6.00132897905478 6.74650250183656 7.12377604851628 5.87138117369015 5.99914518726979 6.03242613469795 6.09412775788158 5.88661879706098 5.97392282523086 6.09413918716558 6.17285175840016 6.28026917616338 6.32951703784383 6.34167558200459 6.31357506282673 6.30703266474932 6.23385609322862 6.16150652967616 6.21478914636098 6.39197978752081 6.41344120360044 6.39465793375635 6.15278881444293 6.02447149928035 6.22998489695302 6.34155750436138 6.53505674634974 6.64560124777194 6.70416852547356 6.72104653575203 6.7339910539322 6.80394668046059 6.6979025723277 6.39436439219145 5.40572658112347 4.08944412709412 4.38055636998944 5.94518064879707 6.50397359872096 5.96361821689478 4.10543374841625 4.27329783740509 4.63043158836098 4.18802553404318 2.48933389251677 2.46974606723078 2.14823029083731 1.82413492151111 0 0 0 0 0 0 0 0 0 0 0 0 0 0 0 0 0 0 0 0 0 0 0 4.00467513927398 16.3646257228716 21.1666888143725 24.5146637298577 23.1346196724942 20.7012694072209 14.4498809130408 9.84523916464177 8.23438986748776 8.18293155343719 10.1916114819602 -9999 -9999 11.0292696740741 11.0348101520541 11.0693448689688 -9999 -9999 -9999 -9999 -9999 -9999 -9999 -9999 -9999 -9999 -9999 -9999 9.16066497744388 -9999 8.05454272621706 8.08377960827299 8.19687250655229 10.2207300440701 17.5868001962763 19.1943903652014 22.2143367781687 22.0651706905197 19.9466451688504 22.6373400158566 19.1974232387136 19.4072403382791 17.5162872074978 15.1318736692858 17.497936390454 16.4633320298368 17.6361637786403 18.2532146176453 17.6473326891319 16.2904155546655 15.0312213771875 15.2299668373521 15.4557879915012 15.5907434274311 15.6703480042429 18.4818424272095 20.0205646165243 20.3146619814991 20.5449129810553 20.7621541426852 24.3535880615917 24.525353079703 24.8535483034895 22.6579431438307 23.9561571278538 25.0771951783024 24.4933833859661 23.4909907334373 22.7137058869826 23.3803174904585 23.8066942099101 24.1457476376754 24.0722541190387 24.3512642644351 24.6802456059882 24.7489594408258 24.8987817564274 24.7699721731836 24.9091638605463 25.1610760248774 25.2448923053977 25.4530548905307 25.4173841063885 24.2600002250837 22.6980051194851 19.1882036664122 16.7066228872965 15.373355985848 -9999 -9999 -9999 -9999 -9999 -9999 -9999 -9999 -9999 -9999 -9999 -9999 -9999 -9999 -9999 -9999 -9999 -9999 -9999 -9999 -9999 -9999 -9999 -9999 -9999 -9999 -9999 -9999 -9999 -9999 -9999 -9999 -9999 -9999 -9999 -9999 -9999 -9999 -9999 -9999 -9999 -9999 -9999 -9999 -9999 -9999 -9999 -9999 -9999 -9999 -9999 -9999 -9999 -9999 -9999 -9999 -9999 -9999 -9999 -9999 -9999 -9999 -9999 -9999 -9999 -9999 -9999 -9999
-9999 -9999 -9999 -9999 -9999 -9999 -9999 -9999 -9999 -9999 -9999 -9999 -9999 -9999 -9999 32.2764685910886 32.3847275971445 -9999 -9999 -9999 -9999 -9999 -9999 -9999 -9999 -9999 -9999 -9999 -9999 -9999 -9999 -9999 -9999 -9999 -9999 -9999 -9999 -9999 -9999 -9999 -9999 -9999 -9999 -9999 -9999 -9999 -9999 -9999 -9999 -9999 -9999 -9999 -9999 27.2179725655793 24.5452781558872 17.6476159779044 3.93699093814361 1.84279065768541 1.003554900105 0 0 0 0 0 0 0 0 0 0 0 0 0 0 0 0 0 0 0 0 0 0 1.37574436294565 0 0 0 0 0.987549486248337 1.78959829466956 3.07535628380725 1.38207250117452 0.263371093937947 0.263371093937947 0.989948868213888 1.39402988721356 1.64087769699381 1.93168859050812 1.92201432310768 1.93139731745419 1.93124170121977 2.03609670966544 2.04589156863369 1.9502031910744 1.84042040158628 1.84059817005581 1.67164829581723 1.67185503959438 1.67939914458184 1.67959727094507 1.67978721982357 1.85806934638419 1.97835470442233 2.06588876525508 2.4031777325654 3.92577843984779 4.2747329495708 4.46214182651929 4.49237113966415 4.6312007881803 4.75671303128822 4.81628660339146 4.84744508015088 4.87527158561686 4.89439608871356 4.95312798662991 4.98329078767525 5.00042284280527 5.00851869589158 5.0150835481132 5.0113971956535 4.97813855907691 4.93300105260697 4.88286784751209 4.81455688300422 4.73843090903501 4.6413324541915 4.49259822883322 4.28492797884902 4.1153647897583 2.63739001952803 2.3479461650985 2.31729267144368 2.28597046726824 2.28608357907181 2.23272568298544 2.16255620710135 1.94083079143886 2.16255620710135 2.14590440663946 2.26750926794118 2.20604909119909 2.20590666264433 2.20590666264433 2.12873390917119 1.9123579661954 0.262554249090466 0 0 0 0.262554249090466 1.0417488351096 1.73624003974952 1.92045580936046 1.91288702436372 2.2065563400633 2.24888959501924 2.31787801304421 2.28788287867093 2.24865569861932 2.3278936267171 2.35065208793062 2.36090571836341 2.40079274529584 2.37797160203231 2.38826235780302 2.39842300720561 2.40340218585276 2.40340218585276 2.39230300474457 2.40556108638017 2.39230300474457 2.39436824423888 3.41640148058836 3.83181487140222 3.40946312365545 3.81028307977676 4.22939178386775 4.34315807647737 4.32344546417497 4.47135043045296 4.49874411934896 4.53612504419131 4.55405412442632 4.57958550284078 4.57877350890417 4.58429304232852 4.59822011095017 4.58675538484247 4.58608866551347 4.57308729786044 4.58680345682907 4.59774031292095 4.60712831982617 4.58926201828724 4.58932612832676 4.581373877411 4.5637522834744 4.83431677863702 4.83453229850179 4.83438936309668 4.57186142290957 4.56382288188707 4.55252418353416 4.81113432939311 4.78538506350665 5.50531696487275 5.8828532134348 5.85135983713442 6.07131347402212 6.21936568931705 6.07139085161361 6.31803318425093 6.39477018691874 6.42725795351315 6.45038496347361 6.47296423028636 6.46171569482538 6.4924938821909 6.4924938821909 6.50394139666702 6.51571893380833 6.52720076879648 6.5131677471082 6.52404917311448 6.53555492093914 6.52869324486056 6.54807862287325 6.5271406550577 6.48448511586177 6.42857475333744 6.33339917028773 6.19383693169946 5.96913601246117 5.58064717167795 4.85213110345063 4.54553171211705 4.48619202928462 4.35589100241756 4.24748379945478 4.08780852233064 3.8590196133616 3.4528229703297 3.45289649881171 2.67826180721731 2.68979963099599 3.4675008577248 2.70126960298854 2.7110413076896 2.7318587082635 2.48878027603006 2.49620176950326 2.49620176950326 2.50711155258887 2.51482403344037 2.53192620460574 2.53192620460574 2.53195544675423 2.54239169313373 2.55274201622497 2.55762118580881 2.56100501902702 2.54319159110478 2.54123321199457 2.52727439456489 2.51060984901182 2.47637328653419 2.44806744635701 2.40498585960414 2.36382713102826 2.34595789565865 2.33686457714431 2.31818411138905 2.31885524022367 2.60063057376118 2.57943633542963 3.28539473102036 4.06538153634726 4.21159326575874 5.27765165198911 6.1996131761153 6.15511493368385 6.17577826053082 6.11191319440059 6.09165479776529 6.08522931618691 6.04600601471944 5.9988138742143 5.97388686259896 5.94320740541863 5.99234295386489 5.99226709124608 5.9192315934598 5.87022279813957 5.93036023433434 5.8560133633455 5.79387402597873 6.70802337586354 5.79018401081757 6.02499212433718 7.63648573376066 7.55240994631503 5.80212546714775 5.97770643621424 5.95304160979046 5.91747330786949 6.06427544072589 6.04194286701672 6.05897998952878 6.07390267425623 6.20441896796482 6.26787221412889 6.29635008913898 6.3328320081785 6.21619731253044 6.02231917649556 6.03223160903852 5.86851587403533 6.22627697976815 6.42806020300189 6.47529063836502 6.38601204829147 6.20496268391766 6.02902642808574 6.03751935625448 6.21445923480385 6.41122109426475 6.64218688253398 6.71261363958626 6.75786101715211 6.79565153145107 6.78938520026851 6.674827211931 6.4235411941753 4.54427692896424 3.82639033300857 4.10578058821909 5.47285224631487 6.29247178833733 5.46899248618317 3.83036504199189 3.80697166747451 4.02231826185752 3.70219603838029 2.47026534559426 2.13767630621332 2.06968801010347 1.63403601129857 0 0 0 0 0 0 0 0 0 0 0 0 0 0 0 0 0 0 0 0 0 0 0 0 6.02935969478773 20.942573339529 24.2956119181354 21.1931818187853 24.5616123967613 26.5745018747492 12.2713185694729 8.15526570090304 8.15930436302492 8.28037372282231 10.776994198528 -9999 10.8387411650761 10.8678972469522 10.9783509735366 10.6126862018325 10.7554395807891 -9999 -9999 -9999 -9999 -9999 -9999 -9999 -9999 -9999 -9999 -9999 -9999 8.21781090133471 8.18077010183264 8.27581712379594 9.33364863384017 18.5135551493964 16.4035743522541 20.6081066250817 17.9072557330042 17.7548743522824 18.9781302026631 22.9118139314547 22.4334020701865 19.5666926239333 18.930993488523 17.210513974998 16.078185498059 15.7933950183531 16.0420742894498 16.3570281455433 16.0391146484999 16.1564244542309 15.4793541633628 15.6473404382062 15.7981034797828 15.9418479332029 18.2605504345483 20.2078491710194 20.3809759193576 20.110394796038 21.009725255928 21.2191464265054 22.3991271252089 24.6906111718047 23.2266374635218 22.485014844802 22.6841526735581 23.5902074683278 25.0075721755515 25.6955788302422 26.510928612535 25.9512756701513 24.7476634876368 24.8582925835562 24.48449699032 24.8158129913773 25.234838275013 25.1996393413964 26.709242613354 27.240718608281 27.796745608397 26.8521603273157 27.1652743446541 27.8114866808975 28.4170985391514 26.9566782349217 25.9464839658707 22.0665165915826 20.938626663348 -9999 -9999 -9999 -9999 -9999 -9999 -9999 -9999 -9999 -9999 -9999 -9999 -9999 -9999 -9999 -9999 -9999 -9999 -9999 -9999 -9999 -9999 -9999 -9999 -9999 -9999 -9999 -9999 -9999 -9999 -9999 -9999 -9999 -9999 -9999 -9999 -9999 -9999 -9999 -9999 -9999 -9999 -9999 -9999 -9999 -9999 -9999 -9999 -9999 -9999 -9999 -9999 -9999 -9999 -9999 -9999 -9999 -9999 -9999 -9999 -9999 -9999 -9999 -9999 -9999 -9999 -9999 -9999
-9999 -9999 -9999 -9999 -9999 -9999 -9999 -9999 -9999 -9999 -9999 -9999 -9999 -9999 -9999 -9999 -9999 -9999 -9999 -9999 -9999 -9999 -9999 -9999 -9999 -9999 -9999 -9999 -9999 -9999 -9999 -9999 -9999 -9999 -9999 -9999 -9999 -9999 -9999 -9999 -9999 -9999 -9999 -9999 -9999 -9999 -9999 -9999 -9999 -9999 -9999 -9999 -9999 25.2342121573071 24.7442219005664 18.6630852692209 4.4235306448329 1.82578573206682 0.263875887439334 0 0 0 0 0 0 0 0 0 0 0 0 0 0 0 0 0 0 0 0 0 0 1.61048412610466 0 0 0 0 0.983845829360905 0.261947123541586 0 0 0 0 0 0 0.259228929915036 1.36027303562057 1.60057703524722 1.77033436643178 1.60870677828688 1.61695149618916 1.78841845076598 1.62530365562503 1.38080688819152 1.38781450283729 1.38126404482017 1.63388854316057 1.63403601129857 1.63417704367239 1.38207250117452 1.3888465849233 1.64233181772293 1.64233181772293 1.93287521945313 2.29229864372483 4.02882301731759 4.31339941478649 4.48128919993305 4.55977498481105 4.64652002879106 4.77425850601792 4.82980366627732 4.87155696334248 4.92353418972208 4.98162589903032 5.02001414895988 5.04982890903627 5.06119753139262 5.06420091610874 5.04854445955722 5.01916014925456 4.96755456997165 4.91666644592036 4.8470970837636 4.76902313497462 4.66922612327035 4.52995201696746 4.30875380132736 3.42119802076426 2.39880048034435 2.35777713297719 2.3360536794118 2.30379083242696 2.17883055323343 2.0763716139232 1.75952170997417 1.94062210764711 1.94083079143886 2.14619547785895 2.14619547785895 1.9123579661954 2.03766943128191 2.03766943128191 1.90535389434236 1.0409704771003 0 0 0 0 0 0 1.04534378486126 1.04459681102558 1.73586933993926 2.03810714592411 2.12941583711816 2.24910090017022 2.24888959501924 2.25826515293475 2.19721083831143 2.29802198778874 2.29802198778874 2.36107203486111 2.36099138732071 2.36099138732071 2.37804619696516 2.40079274529584 2.39021081161161 2.40345162477384 2.40345162477384 2.40340218585276 2.39240708733724 2.65553773418746 2.65553773418746 3.41353188252603 4.22713524571533 4.22224687479737 4.21042525362047 4.32355639984551 4.39933791780116 4.46830553857383 4.50864099462065 4.50574522339221 4.54264344786998 4.60040613305993 4.59045767674875 4.59647200482526 4.5999375630364 4.61078898660983 4.62259787994438 4.61261480757302 4.63690002323842 4.63576450117704 4.62272091079977 4.61873613090463 4.61470802035547 4.61477250258513 4.61477250258513 4.61835511111603 4.63760051364318 4.61477250258513 4.59554490045972 4.59536504716513 4.57472983935781 4.5583489864847 4.53716347099428 5.51188529558811 5.48695234319037 5.86440816349148 5.8531008609796 6.08244093533135 6.07131347402212 6.29544864387288 6.35799612796858 6.3684142835903 6.43588188786661 6.48218604770555 6.47705162859822 6.47695831661211 6.4993666668656 6.51077733966007 6.51086937732658 6.52246544144624 6.52196930862655 6.55583702457459 6.51984144852185 6.48131911083421 6.50024912271337 6.43360761798368 6.16841640889804 5.93901834421131 5.58181350336606 4.84633990934136 4.85567868039967 4.54886912131053 4.46576834415776 4.43350971900876 4.23071394930113 3.81443655462052 3.42418752805359 2.6693281905023 2.42138002613618 2.43227650424348 2.44239661993728 2.44239661993728 2.45377890989484 2.46292864114937 2.45993457633523 2.47111431394681 2.47821104731794 2.48405114706948 2.49491593931792 2.49921781075385 2.51229580949728 2.51301084033428 2.52265691089467 2.52031167418896 2.52269584506715 2.52325134961677 2.5077971256741 2.5009862626144 2.51055587887912 2.47630857720192 2.45693780990592 2.42260309032506 2.38108388079779 2.33028065732129 2.25912139744312 2.17215231979977 2.15584182282083 2.0473597703634 2.03118469005066 2.10405263313217 2.21104518737575 3.27036340617913 3.63388057444037 4.19916770036213 4.57598827989439 6.15026274278325 6.16427433368657 5.9593470998418 5.81465742918676 5.76407669246666 5.83507007800526 5.86865607577845 5.89625739273695 5.9504381532554 5.94602800653013 5.94867608361362 5.94425170695109 5.93624944779732 5.89445377208632 5.82285843309899 5.82818911881094 5.88209353919894 5.77079267338835 7.39614382488215 7.60134881030266 7.61293725693576 7.64353467407051 6.75333272883378 5.8940030153405 5.9584013673568 5.8561877828038 5.890519282893 5.95862227663405 6.08429883294428 6.0945260581337 6.1018557584325 6.19622578444847 6.24001105145781 6.29388163667216 6.27423369166253 6.12702983996762 6.01123287847561 5.61771195498241 5.60186942680455 6.11689062537953 6.41704803198756 6.49620433065525 6.42048925346487 6.35451873041774 5.75220330834148 6.05536603638702 6.26697512691809 6.41179598771103 6.60348085861089 6.70224630130422 6.79605231056168 6.82596675494892 6.66478641501263 6.20054779340668 5.91884976357297 4.09224146741274 3.85345296020451 3.85345296020451 4.59016488820081 4.72243812548379 4.1165716559433 3.38879871038579 2.52422294968477 2.19927203881873 2.12019282050847 1.94127172430627 1.79771448801576 1.6096574996458 0.973133006562098 0 0 0 0 0 0 0 0 0 0 0 0 0 0 0 0 0 0 0 0 0 0 0 0 3.4741594124831 7.13164463976635 9.24432119823252 19.0307550646611 24.3654612710878 24.2829746947618 14.3572515107871 7.82219354019342 8.13088828835095 9.28179377793119 -9999 -9999 10.5251098592759 10.5567220512149 10.3160141588431 10.5721904971591 10.3696103695665 10.544140775443 -9999 -9999 -9999 -9999 -9999 -9999 -9999 -9999 10.450975489 10.1727379749041 9.16404685219001 8.3543441714301 8.34663131026816 8.33032878694875 11.4326560321147 12.9621579113464 20.6698116832823 22.4040715391797 17.0395930062464 16.2787965720606 16.2215797605098 19.2405231782161 18.2510001998246 21.3451504773432 19.6770923577594 19.5123517131532 19.089407104653 18.3087146021125 18.7145580767432 18.5610967113668 18.5933385932408 18.6480124313405 18.8511772247913 19.3065750283435 19.0631139209967 19.7480399712584 20.2025365477871 20.8361637562657 20.9418366446457 21.234922506604 21.402282446814 21.6527142449121 21.905281876681 21.9459850113598 22.6893356400458 25.5138160996695 26.2853733714199 26.3907010471342 26.5568580036399 26.7201947985791 26.7199747105474 26.8841105775812 27.0949180426893 26.9838739977291 26.6632912914319 25.3626676991521 25.5185091515535 25.5215528536987 27.3768383836149 27.156468328564 28.5387172503235 27.1643297918533 27.5010729344883 26.0643798147431 26.1632007248419 26.2367063127413 26.3451163712873 26.0813561718196 26.4757101893733 -9999 -9999 -9999 -9999 -9999 -9999 -9999 -9999 -9999 -9999 -9999 -9999 -9999 -9999 -9999 -9999 -9999 -9999 -9999 -9999 -9999 -9999 -9999 -9999 -9999 -9999 -9999 -9999 -9999 -9999 -9999 -9999 -9999 -9999 -9999 -9999 -9999 -9999 -9999 -9999 -9999 -9999 -9999 -9999 -9999 -9999 -9999 -9999 -9999 -9999 -9999 -9999 -9999 -9999 -9999 -9999 -9999 -9999 -9999 -9999 -9999 -9999 -9999 -9999 -9999 -9999 -9999 -9999
-9999 -9999 -9999 -9999 -9999 -9999 -9999 -9999 -9999 -9999 -9999 -9999 -9999 -9999 -9999 -9999 -9999 -9999 -9999 -9999 -9999 -9999 -9999 -9999 -9999 -9999 -9999 -9999 -9999 -9999 -9999 -9999 -9999 -9999 -9999 -9999 -9999 -9999 -9999 -9999 -9999 -9999 -9999 -9999 -9999 -9999 -9999 -9999 -9999 -9999 -9999 -9999 25.1358545638168 24.9698253476891 23.3979924989446 15.1505170283693 3.7248513323301 1.6437112748089 0 0 0 0 0 0 0 0 0 0 0 0 0 0 0 0 0 0 0 0 0 0 0 0 0 0 0 0 0 0 0 0 0 0 0 0 0 0.253353134864228 0.946988436407323 1.32539434175977 1.33961128343521 1.33961128343521 1.3469609904352 1.34715105809225 0.962904571155648 0.968190561964344 0.963459989397257 1.34783622268822 1.34798997028913 0.959387762450381 0.959387762450381 0.959610537420376 0.964669088679206 0.969672630287914 1.36256629555302 2.16007132238732 3.68980701271062 4.09047971770973 4.25096636717404 4.42367036380708 4.58719024736955 4.68883437502264 4.78766679509049 4.85585216859196 4.92349922184061 4.99260736156313 5.04006696642208 5.08064323974016 5.10050017960895 5.10066834409625 5.08526496201361 5.04831647125609 4.98111016879476 4.92545976357532 4.83926114437218 4.76756510382516 4.63841645205238 4.43365455899315 3.87225730233438 2.65372813708219 2.39124842768336 2.29526840417952 2.24989366958426 2.09131060523768 1.96091567408707 1.77684503739577 1.77137539805777 1.75977569169758 1.75977569169758 1.75390144180807 1.74174523050116 1.73525103437047 1.4654491992882 1.46601145974905 1.0409704771003 0 0 0 0 0 0 0 0 0.262554249090466 1.46677204359255 1.91320327123045 1.91288702436372 2.12929188015947 2.1205161345278 2.12916189810485 2.03782195306524 2.20666843961826 2.25858971698647 2.30781455466347 2.3079037232818 2.3079037232818 2.37128073103664 2.36114779046844 2.37811601224385 2.39033469547599 2.39853635008698 2.3876579589413 2.3876579589413 2.3876579589413 2.38131288479826 3.82089172801437 4.33542582503539 4.40325539102421 4.41125059000549 4.39083523876232 4.46842087201179 4.39919081384578 4.45935187374802 4.47142630631101 4.55493090489021 4.60278279778255 4.60115235302672 4.6226998562933 4.60174178761461 4.62399623853145 4.62399623853145 4.63193699700368 4.65879928668157 4.64865272986963 4.64805138654111 4.64750163291693 4.65924100698288 4.66002758942199 4.6593014583462 4.6593014583462 4.67015422574292 4.667965647182 4.64396545582854 4.62798109966414 4.60338803565366 4.59547831935805 4.55839201496978 4.53967775898314 4.7988654359683 5.49558690382391 5.86425062300044 5.84151645607863 5.83447874610877 6.08060876993498 6.23843980812837 6.22733467206844 6.33440331509403 6.41213423388785 6.40070867403666 6.48519975522979 6.49145301318489 6.50287536431195 6.49218373421138 6.50375136209076 6.51397755810195 6.52424875778501 6.48376621033818 6.42146590633857 6.44401120855263 6.18154000723006 5.94501087674909 5.55978539789044 4.83987285555271 4.53785297326601 4.48901373929422 4.38776835725409 4.32124573539245 4.04726377076443 3.39492829076343 2.64807508718613 2.39743658544885 2.40777209695939 2.41730394640526 2.42588629959801 2.43975746558663 2.43974358910065 2.45099359551588 2.44473498494053 2.44473498494053 2.44815630706342 2.45913452457006 2.47137927775379 2.47066453695184 2.4674686915138 2.47767849509213 2.47146819167692 2.48787583181585 2.48792540740581 2.46196902031662 2.47170080190608 2.45776304866633 2.43883545126091 2.41376719449872 2.37227387346967 2.33012354199456 2.26714352429731 2.08535818550325 1.94963585523237 1.76211736698035 1.7562845155476 1.74393120696146 1.7311671506526 1.89955761441161 1.87606453069331 2.07644308710898 2.15969875892462 3.59851730086261 5.28402823394005 8.38807051222029 8.3658779081116 6.89331431501947 5.64684552569818 5.34127695438268 5.69269663784542 5.74391296207217 5.71941934119836 5.81229324535674 5.81714019331996 5.87452629406014 5.86471236764075 5.86837396020578 5.84454644817851 5.85879404792763 5.8290511234532 5.75407012058753 5.79012201549629 5.78253288765389 7.44047816553216 9.02217112347448 7.57670746778341 6.68759954130194 5.79331129683901 5.89434068658642 5.92836044287947 5.84636127558107 6.05265422813518 5.88485172274188 6.01727190932113 6.09368021494254 6.0912226631307 6.13448322516889 6.23971264816188 6.27604524053978 6.16869134903307 5.99491874012673 5.58122163455599 5.19166160299546 5.23972544899901 5.95159823484313 6.35114247046588 6.53792067494407 6.47280591973803 6.34440245184287 5.37651431773527 5.7136831760845 5.79605663695132 6.27529104925993 6.55178235069656 6.70912540672566 6.76784001487141 6.83778645002021 6.65249374639314 5.89970448560031 4.26764245855694 3.39093843526007 3.41645767774747 4.14128592870084 3.84541143476304 3.41135098943992 2.31587197514988 2.21327628398036 2.10117346890543 1.9771980056415 1.94099395756466 1.63322996702042 1.36790900711025 0 0 0 0 0 0 0 0 0 0 0 0 0 0 0 0 0 0 0 0 0 1.83367736297397 0 0 0 0 0 0 2.76669671792726 9.44670298533868 20.927427098003 22.9784108601215 26.4658052763731 7.91144759157473 8.05243777025953 8.21669865806024 8.18645035997987 -9999 9.39594640506559 9.39415072951032 9.42682796321064 9.42718897679101 8.47028450611999 9.4569681340049 9.97241176387497 9.98476469250172 -9999 -9999 -9999 11.1158151033519 10.9393162574481 -9999 10.450975489 10.4587365619144 9.74984613679017 8.40139425407636 8.40897375293007 8.32372218314876 8.33960826850769 12.8736139307523 21.8139375051904 16.9578105394394 15.6566405274778 16.1806508967925 19.1438212795739 17.713761067217 17.8571062651989 21.9416212101061 21.1667262141314 21.0513999190123 19.8120052000999 19.8099724529902 19.9441098227941 19.933554577758 19.9930480773332 20.0973760392328 20.1414280542215 20.0850080165897 20.2435337788853 20.5937684675486 20.8638948626247 21.1148346327538 21.3766198986247 21.5094600720631 22.7217971740554 24.9602971896323 25.8320750340061 26.0109117971681 26.2811993602569 26.3346350460828 26.3448068544718 26.6065801122918 26.8662655753416 26.6678102523211 26.8537534585984 27.7015383889016 28.3911307020416 28.5307347454892 28.4831468929925 27.4194220925502 27.6214437773039 25.7384823997591 26.6352506827186 27.5766230346119 26.6731093385181 29.058192770665 28.141859027873 27.7804596608921 25.6492224914968 24.9161117276234 24.4656623159758 22.4586452943883 26.513181116419 -9999 -9999 -9999 -9999 -9999 -9999 -9999 -9999 -9999 -9999 -9999 -9999 -9999 -9999 -9999 -9999 -9999 -9999 -9999 -9999 -9999 -9999 -9999 -9999 -9999 -9999 -9999 -9999 -9999 -9999 -9999 -9999 -9999 -9999 -9999 -9999 -9999 -9999 -9999 -9999 -9999 -9999 -9999 -9999 -9999 -9999 -9999 -9999 -9999 -9999 -9999 -9999 -9999 -9999 -9999 -9999 -9999 -9999 -9999 -9999 -9999 -9999 -9999 -9999 -9999 -9999 -9999 -9999
-9999 -9999 -9999 -9999 -9999 -9999 -9999 -9999 -9999 -9999 -9999 -9999 -9999 -9999 -9999 -9999 -9999 -9999 -9999 -9999 -9999 -9999 -9999 -9999 -9999 -9999 -9999 -9999 -9999 -9999 -9999 -9999 -9999 -9999 -9999 -9999 -9999 -9999 -9999 -9999 -9999 -9999 -9999 -9999 -9999 -9999 -9999 -9999 -9999 -9999 -9999 -9999 24.5847589422637 23.3877845807037 16.5261556136487 6.51633746173673 3.00178482784911 0.264071699961238 0 0 0 0 0 0 0 0 0 0 0 0 0 0 0 0 0 0 0 0 0 0 0 0 0 0 0 0 0 0 0 0 0 0 0 0 0 0 0 0.92721773910856 0.937732764672234 0.942954124241094 0.252004808577719 0.943465746694518 0.943706678419028 0.252004808577719 0.252004808577719 0.252004808577719 0 0 0 0 0.249912845995251 0.252437823007989 0.950512810915376 1.57749124165115 2.84336833927957 3.65419518266364 4.05969215861397 4.28425013988489 4.46448813105792 4.63156523914038 4.74033305177494 4.83052196092091 4.90269291582308 4.97481365873121 5.03070059732861 5.09149292109772 5.12997710783698 5.13947394610244 5.10575899678683 5.04676055988594 4.99539404532012 4.92545976357532 4.81588554663908 4.72579805128897 4.64361029470664 4.46731147127934 3.88275163568038 2.64444394763722 2.33631933764123 2.30401077000832 2.09147656355286 1.96762774039774 1.5072151099083 1.50684403823381 1.05655553762145 1.05521819887381 0.260615395202125 0.261649349040244 1.04290025985485 1.73546586210713 1.46057945662397 0.264526124613175 0 0 0 0 0 0 0 0 0 0 1.0417488351096 1.46652893518541 1.46601145974905 1.7356718527954 1.91288702436372 1.91288702436372 1.92029429353627 2.04633819189294 2.2157504264999 2.14670232633025 2.27737592679681 2.22459677073606 2.31755958569402 2.37141747269441 2.37135142385772 2.38855010210275 2.39033469547599 2.39038990975539 2.37964224599501 2.35709934208049 2.36884233140634 2.38139241709241 3.79682496366818 3.79163236237294 4.41122093627892 4.31071561646363 4.31643699764026 4.20127265367948 4.32802526698397 4.4772672930057 4.46820250784791 4.51713247311949 4.57940853231199 4.59135533401131 4.6045238963777 4.62292988373374 4.63448729974354 4.64325277241454 4.66429626755817 4.66557841945995 4.67067200444433 4.68186623633012 4.68186623633012 4.69364183425117 4.68428980279327 4.68373177203692 4.68285306284915 4.68279491063451 4.67177363956637 4.65693513827792 4.63261577157678 4.60349909391314 4.56837610120017 4.56072553641769 4.53983393059789 4.78654450145243 5.49850487613556 5.48410252882273 5.46781891238483 5.85274277852059 5.85978478062067 6.10010117986836 6.08881248442981 6.24574545907214 6.35433209902944 6.35433209902944 6.4493492068671 6.45655346525275 6.45774414234916 6.45244291865026 6.46271411833332 6.48255758897532 6.42492728134398 6.43740480536025 6.34987900373892 6.19670606435735 5.55267225748231 4.8177814273831 4.53607181797935 4.46535871761225 4.3760071942277 4.01081905937974 3.36503716944784 2.62537693645785 2.38568968417762 2.38438032736966 2.4027818039326 2.41049806509002 2.41704482931729 2.42226916098001 2.4259608830779 2.42789109433524 2.42789109433524 2.42781002116093 2.42531984864915 2.43605023009291 2.42002045447994 2.43056950436214 2.42173219883926 2.40892991339436 2.39124842768336 2.39124842768336 2.39137497458624 2.40113519727882 2.37717959301589 2.3546378243587 2.31309788017306 2.25886635237918 2.18755897817554 2.09256553043435 1.95614907024423 1.7677966624924 1.49279796915944 1.05533159888427 1.0559412429492 1.05036281918394 1.04778968652239 1.04194376665554 1.45277049098254 1.6969109985705 2.04773784309171 3.84730918282644 4.08687824976474 7.794048550851 8.60520284137823 7.8825515379426 6.50714796763786 4.32867386805584 4.89272227587722 5.20946608268263 5.73226421236308 5.70290094130853 5.72920053804696 5.80700475896564 5.79205816828664 5.76902341343405 5.78232740974471 5.76286571048523 5.79152892628668 5.70607223215863 5.70060924620889 6.61224201844707 5.93124310613758 7.54769858120853 7.46410480215878 7.23112678299851 5.77536555179453 5.85514982393813 5.76233600284237 7.64615951845951 9.86436899985098 7.6781936329361 5.8322771783431 5.98840300555366 6.09261442482676 6.06666333960485 6.13990762946162 6.26834113741671 6.28415134034125 6.17657587067144 5.82017963742426 5.17137776486893 5.19819103682017 5.17473948718679 5.91917180839021 6.3626449890863 6.53015932726325 6.5363746213495 6.2577978164765 5.30644392868297 4.39432453593819 5.81480511402772 6.14155972054205 6.47414382649366 6.60331047712676 6.81302207889557 6.84056671061643 6.69434586194973 6.4919160848159 4.68899634203315 3.40398366969507 2.60393427213524 3.84569666215145 3.39950878578973 2.33744036835173 2.13613566289249 1.89510737620716 1.69224238248676 1.40576938246616 1.38031058503411 0.260208550161963 0 0 0 0 0 0 0 0 0 0 0 0 0 0 0 0 0 0 0 0 2.04587028446659 2.40159441481692 2.64827698744613 2.67521569079862 1.52310051355353 0 0 0 0 1.52022361258394 4.48229227229766 20.6093639583897 21.543029391142 20.3990850038759 23.7448916756595 9.83270721650244 8.07714315635319 8.18331744880365 7.81183049665319 8.0547944208041 7.92770101888868 -9999 8.4059029160834 8.37832043653669 8.49613333338041 8.54410610016794 8.52851241477763 -9999 -9999 -9999 -9999 -9999 -9999 -9999 10.4773657468801 10.4119471004316 8.38302475601885 8.39099678910835 8.307821723165 10.4270297625891 20.8906595564585 24.4139091289451 22.4234156822566 17.0169573825746 16.1450082835916 18.1709956076787 15.0556710307911 16.3763357851673 21.0950223530908 21.9521473604016 22.6029938228204 19.7525043695751 20.126447101805 20.175863972915 20.3505408509378 20.4378680227988 20.5157601455616 20.621748896393 20.7759501842009 20.9060797856764 20.9895116568491 21.2458827390691 21.2386614827733 25.2435546141774 24.61863365411 24.9644851808693 25.3226816734293 26.6099075656713 26.4029740608608 27.3578757273423 26.1708624842636 27.7738716237452 27.8263202184664 28.065114975115 28.565904757404 28.7020346561322 28.7627606938734 27.1222511419066 26.0301439866205 25.9069974414605 26.3208568009374 27.3403651533575 28.9669153110903 28.9630697832389 29.3073719483979 27.9777468304418 29.5384417418216 28.8400040336566 26.4058013323795 25.0788276519079 20.5295941812722 21.5117649516721 -9999 -9999 -9999 -9999 -9999 -9999 -9999 -9999 -9999 -9999 -9999 -9999 -9999 -9999 -9999 -9999 -9999 -9999 -9999 -9999 -9999 -9999 -9999 -9999 -9999 -9999 -9999 -9999 -9999 -9999 -9999 -9999 -9999 -9999 -9999 -9999 -9999 -9999 -9999 -9999 -9999 -9999 -9999 -9999 -9999 -9999 -9999 -9999 -9999 -9999 -9999 -9999 -9999 -9999 -9999 -9999 -9999 -9999 -9999 -9999 -9999 -9999 -9999 -9999 -9999 -9999 -9999 -9999 -9999 -9999
-9999 -9999 -9999 -9999 -9999 -9999 -9999 -9999 -9999 -9999 30.6739448309203 30.9709501995915 -9999 32.9252188583649 32.7252080670457 -9999 -9999 -9999 -9999 -9999 -9999 -9999 -9999 -9999 -9999 -9999 -9999 -9999 -9999 -9999 -9999 -9999 -9999 -9999 -9999 -9999 -9999 -9999 -9999 -9999 -9999 -9999 -9999 -9999 -9999 -9999 -9999 -9999 -9999 -9999 -9999 23.6656727627012 22.1918631308199 15.1221565124437 5.75607591426701 2.68791576534692 1.3744346106853 0 0 0 0 0 0 0 0 0 0 0 0 0 0 0 0 0 0 0 0 0 0 0 0 0 0 0 0 0 0 0 0 0 0 0 0 0 0 0 0 1.28338142137613 0.923353328110649 0.247671165382929 0.247671165382929 0.247671165382929 0 0 0 0 0 0 0 0 0 0 0.930488004575335 0.940729137309786 1.56078351034685 3.28410238019123 3.95518048325189 4.12219008259909 4.33078620249123 4.50288217885506 4.65137496778494 4.77920603131791 4.87648538553403 4.94021550628887 5.01907837534285 5.08917075212713 5.14563386722967 5.1367714200789 5.11274258178863 5.03103453252198 4.96987674974872 4.93281438712041 4.82530476969162 4.71816018447039 4.55070345234864 4.31967469150336 4.62001503612231 4.33040274434943 3.44658008179853 2.1792368612043 1.96151607132769 1.78296991335777 1.51140878125619 0.251513984138264 0 0 0 0 0 0.263989546184291 1.03416646302476 0.26494602586949 0 0 0 0 0 0 0 0 0 0 1.04569474714668 1.04497804904601 1.04459681102558 1.04419928820202 1.47158871448228 1.74273409547645 1.47678171531325 1.74892228668554 1.92803827500989 1.92789053163621 2.23350884726809 2.15520465723469 2.27746256053383 2.31763859726778 2.34826416372283 2.34826416372283 2.36121877800128 2.36121877800128 2.3510330952993 2.34059725915671 2.34052561920785 2.36894988172403 2.6455206003413 2.37022759476209 3.79418566846636 3.3728018520042 3.77803171119223 4.01751904971274 4.31165336259362 4.47262291111741 4.47249101444185 4.47249101444185 4.56390976278519 4.56393379919805 4.57661476018049 4.58144187634561 4.62300442898966 4.64223128451492 4.66668888168781 4.69024966985288 4.69024966985288 4.71232392946897 4.70205838950885 4.71500381856437 4.70565265307957 4.70688682080835 4.69606139955779 4.69606139955779 4.68412417747788 4.67171327298264 4.65663449529962 4.63247988419868 4.59295334470492 4.58006944547506 4.56257169798992 4.53751004094278 4.51209104035019 4.78558991537736 4.76011489267791 4.76011489267791 5.48894603616373 5.88326852260811 5.87994447064737 6.11983246163043 6.27428443625742 6.39119244723748 6.36580913805225 6.45611138965494 6.46753324777372 6.47888558534626 6.50049213514046 6.40485319851236 6.42801581304339 6.33329438873651 6.19431999600889 5.9518107121907 4.82170893354856 4.55173384580152 4.49095611416625 4.347170548181 4.16806195048315 3.75995464747453 2.3627411565551 2.37261219358779 2.38231986074662 2.39891193455057 2.40556505315748 2.40337324375833 2.40557604896037 2.40578893946213 2.3925941486463 2.38783465267793 2.37979602659273 2.39048741846457 2.37829795482423 2.37829795482423 2.3613469178418 2.33839578778831 2.29836991675806 2.25886620906913 2.20697201647229 2.2159470738213 2.27754427180936 2.28672597616981 2.23359911431653 2.16367160304402 2.07022111223572 1.75568784402222 1.48775697297839 1.05467037046727 0.259449138902226 0 0 0 0 0 0 0 0 1.01698328465646 1.65958869232378 3.78749483309042 7.74489576251842 8.35509514865544 7.99477855249841 6.44120717459106 6.05442243901063 5.77427098680488 5.42228557794707 5.71679533512713 6.76662449541856 7.02471114128108 7.11440816570924 7.92402708068864 7.90735667740688 6.68578438906228 5.69246904230175 5.70149955130279 5.67498003991278 5.69395250237521 5.83007346775406 6.53221950528344 9.58216913035656 9.25416061389037 5.92060485570647 5.75999141276365 5.80717625457742 5.81380787091258 6.66323615654931 9.93414707002378 13.5280674916847 9.92189411795263 5.8691262310713 6.01436787806771 6.06927152385056 6.04691945312358 6.174987860029 6.23791413549134 6.2466972772202 6.18888947840388 5.82013599481148 5.12192496656562 4.46648415286401 4.46648165016075 5.64089340320798 6.29411945710644 6.46033871366017 6.59237754897665 6.00650948972455 5.3182042232377 4.53271769506863 5.37908300728089 5.84729165429981 6.60488950981918 6.763683157791 6.73878017064806 6.58847111842841 6.47164924828348 6.00132470905394 4.29009489662871 3.38954367643569 2.33778373230156 2.29770576327062 2.28788287867093 2.24852986463337 1.89634639252485 1.44139355489707 1.41819255158138 0.988765860276243 0.260208550161963 0 0 0 0 0 0 0 0 0 0 0 0 0 0 0 0 0 0 0 0 0 2.20032045891459 2.31372491166659 2.56226647477567 2.82403243036386 2.6558172312856 2.65030227536976 4.26887141666667 2.50391655335423 2.61599817234262 2.55825787127289 5.19977936498031 21.5176873157139 20.7866991190421 19.773145590867 25.4544820786605 27.2053453319163 9.74358378144406 7.04321107393277 6.19321537743505 7.21585671275694 7.51303807387111 7.67868604774896 -9999 -9999 -9999 -9999 -9999 8.51665044200464 -9999 -9999 -9999 -9999 10.3006928166855 -9999 -9999 10.2137777802805 9.22178384598166 8.40085029724858 8.28657101858975 8.24866747530452 13.5606619357959 17.7827186252407 20.629201445388 19.0504534933494 14.4810462894327 17.4079158297676 16.6718126768282 18.2151583520519 20.3021035931668 22.1611563491247 21.1451630795297 19.7544997226975 19.8565591591674 20.2309637304065 20.4284090835345 20.5890271444553 20.7370226659573 20.8581559588806 20.9549236019928 21.1608894989276 21.3163436281186 21.3930977073972 25.2540921842066 25.8281883935574 25.1147395238074 25.2703802626832 25.8481163733311 26.7733369325041 26.443445512196 26.9989018027084 27.1153577363203 27.3051169525659 27.9500656909496 28.3888506990922 28.0979197186995 26.9287516325396 25.7434368908239 24.3602224450864 23.0966464521872 22.5790444320356 26.3586119244801 27.5339466294863 26.8268414609475 29.2586937371449 28.2810533057626 26.4332768745033 25.6659745522918 26.5033306373985 24.3429154617854 18.2642669051585 -9999 -9999 -9999 -9999 -9999 -9999 -9999 -9999 -9999 -9999 -9999 -9999 -9999 -9999 -9999 -9999 -9999 -9999 -9999 -9999 -9999 -9999 -9999 -9999 -9999 -9999 -9999 -9999 -9999 -9999 -9999 -9999 -9999 -9999 -9999 -9999 -9999 -9999 -9999 -9999 -9999 -9999 -9999 -9999 -9999 -9999 -9999 -9999 -9999 -9999 -9999 -9999 -9999 -9999 -9999 -9999 -9999 -9999 -9999 -9999 -9999 -9999 -9999 -9999 -9999 -9999 -9999 -9999 -9999 -9999 -9999 -9999
-9999 -9999 -9999 -9999 -9999 -9999 28.1819693190265 27.4187853485884 -9999 -9999 30.0658971627677 29.8811211495994 33.0547972702307 33.0188047242242 32.9525111464117 -9999 -9999 -9999 -9999 -9999 -9999 -9999 -9999 -9999 -9999 -9999 -9999 -9999 -9999 -9999 -9999 -9999 -9999 -9999 -9999 -9999 -9999 -9999 -9999 -9999 -9999 -9999 -9999 -9999 -9999 -9999 -9999 -9999 -9999 -9999 24.0643902797291 20.6312063839327 13.2885199351905 5.26254098879548 2.55524058831151 0.827479609753693 0 0 0 0 0 0 0 0 0 0 0 0 0 0 0 0 0 0 0 0 0 0 0 0 0 0 0 0 0 0 0 0 0 0 1.3578452951133 1.34912407743517 1.34912407743517 1.34912407743517 0 0 0 0 0 0 0 0 0 0 0 0 0 0 0 0 0 0 0 0 0.930741021565348 1.80515068773923 3.05894374716668 3.7064245793262 4.14944544730301 4.39291989630919 4.59915595335489 4.70372166968199 4.80647372117095 4.89187164463114 4.97430889459208 5.05778267021487 5.11704654426067 5.11047825258763 5.05206716373601 4.97793077336823 4.92892710965038 4.84756593313925 4.81972825590229 4.81170723244752 4.61978231441696 4.77284607892861 4.76418578562284 4.14535644976052 2.33654099145117 2.25045100624626 2.08461581223707 1.05877243232409 0.255122900349833 0 0 0 0 0 0 0 0 0 0 0 0 0 0 0 0 0 0 0 0 0 0.261649349040244 0 1.04808951512646 1.04808951512646 1.04808951512646 1.05108158344379 1.74960301883559 1.75552147696989 2.06251087590053 2.06239587570902 2.23350884726809 2.32715670714723 2.31771283802338 2.31763859726778 2.34833175549785 2.33839578778831 2.33832329117223 2.32833163190569 2.28838460982471 2.27852690846819 2.34656525952966 2.35817836493527 2.34724681792787 2.61850118674558 3.77648374918737 4.30450140582101 4.4517352165055 4.39884241104075 4.40152613431769 4.39949431134428 4.39076734479827 4.47497823263733 4.53301197997311 4.56583468363302 4.5883419261012 4.6100891611345 4.63155911495363 4.6679434581205 4.69128307146883 4.71741967837056 4.72120366937712 4.73177038917188 4.72862624152269 4.71803501514887 4.70559668495718 4.70543628016463 4.69600302438999 4.67250290968359 4.64946375796233 4.63433388804187 4.59938585728952 4.58743063457457 4.57016621196529 4.54697016214692 4.53383132124531 4.5260720211683 4.50317539971016 4.50088443208335 4.50077522272077 4.77233066158746 5.49683590648981 5.87994001010717 6.13219758924206 6.30429017356101 6.27041359039614 6.39119244723748 6.38816824374484 6.47776849182898 6.41633045116953 6.30564606793309 6.33552218999832 6.17903678084003 5.94426826227537 5.55343179621901 4.55252956431982 4.54043144457753 4.4701122612893 4.27372808207224 3.74275730195582 2.35090828166778 2.37258764496272 2.37940967839288 2.39400715351925 2.3919447497456 2.39427901437733 2.39461660102943 2.37692083769907 2.35821389224647 2.34665835941618 2.33035691517016 2.3082554212528 2.31842475291499 2.27868225343696 2.2301154185117 2.17937981622923 2.11218010818115 2.11207818533606 2.0135557138034 2.02202927672427 2.03048908820698 1.90622404726276 1.91375655680305 1.7367395860993 1.47795034105529 0.262554249090466 0 0 0 0 0 0 0 0 0 0 0 0 1.00908158124237 0.996017778543704 6.07535647725549 6.84286319194507 6.79168850265724 6.6639931906797 6.63268663137112 6.52100352793416 6.36204192274384 6.13854591853873 6.14938768892487 6.85525738227389 7.63582416907572 7.75061797352236 8.05063575723471 8.15674546875909 8.07216678727915 7.80249406786253 5.63494519408739 7.59306424682313 5.61275651310661 5.63127395717952 5.56220143698845 9.52098671659247 6.88448812173831 5.68880359293586 5.69996321867549 5.68250068418281 5.76617947174258 5.74088149599342 5.73176199035149 5.79159634624613 5.85085944498359 6.03037798452865 6.0828761340105 6.08186882746684 6.12551858707169 6.17211985164319 6.24862682072607 6.26302605120294 6.22277086386859 5.8095087622846 4.40994363242619 4.09693493867669 4.46232849933229 4.4623332964031 5.97468275747403 6.37907537646884 6.31204368465244 6.0279548874182 4.49950809971563 4.14311008729364 4.55294390716071 5.39550080804227 6.77986973633223 6.56245863764639 6.27559909401813 5.95850461087637 4.76100002650343 4.68910675221489 4.10672615344584 3.41476549670099 2.58970855110763 2.30762059552237 2.25837893025173 2.02928428155233 1.02833610961793 1.01746104605968 0.264456489386728 0 0 0 0 0 0 0 0 0 0 0 0 0 0 0 0 0 0 0 0 0 0 0 0 2.40154782452966 2.56592614411308 2.64315067436758 4.27568975057405 7.7995127213766 7.6426342468529 6.33353342377067 7.67754938259709 9.09761092545139 12.0364651697011 19.4818142406527 22.2237493772405 22.8241125742888 23.6424903973315 23.1831764427095 26.8999627083403 9.75295927474333 6.80760553909254 7.15408805223403 6.53999935560388 7.52772549470411 7.27573629062752 7.52649750560399 -9999 -9999 -9999 -9999 -9999 -9999 -9999 -9999 9.99625009343619 10.3553216660944 -9999 -9999 -9999 8.39692456145662 8.19371688130053 8.08075042107235 9.97908924036015 14.2089900789608 23.7332400758449 23.3639631856805 23.1468935784702 18.3052406373754 16.8677233092387 19.9738236914538 21.186512867946 21.6932661162298 21.332113944613 21.771125153759 21.4908480905888 19.9908448668771 20.4049157862107 20.5982906373942 20.7628630525075 20.9642989052911 21.1102841361952 21.2388251147263 21.3487018712047 23.9345607451359 25.787683769754 24.5126147582703 25.1946804294786 24.8267402294176 25.0950565774507 25.1537382580414 25.1336193536338 25.8611525408309 25.9587397400459 25.5446577685459 25.3737857652501 26.0164589989033 27.1425610579227 26.495422877067 27.170880389231 27.4223754222392 29.9610948757442 29.8501178156143 28.5148693871108 26.4587644204955 25.826797282049 22.0732288389707 17.4827886977439 16.5590384039147 16.5625533901297 -9999 -9999 -9999 -9999 -9999 -9999 -9999 -9999 -9999 -9999 -9999 -9999 -9999 -9999 -9999 -9999 -9999 -9999 -9999 -9999 -9999 -9999 -9999 -9999 -9999 -9999 -9999 -9999 -9999 -9999 -9999 -9999 -9999 -9999 -9999 -9999 -9999 -9999 -9999 -9999 -9999 -9999 -9999 -9999 -9999 -9999 -9999 -9999 -9999 -9999 -9999 -9999 -9999 -9999 -9999 -9999 -9999 -9999 -9999 -9999 -9999 -9999 -9999 -9999 -9999 -9999 -9999 -9999 -9999 -9999 -9999 -9999 -9999 -9999 -9999
-9999 -9999 -9999 -9999 30.3288433653964 33.4156359106302 21.5345189828477 21.4750031722875 -9999 -9999 32.6747408501529 32.4609172721376 33.1450286116617 -9999 -9999 -9999 -9999 -9999 -9999 -9999 -9999 -9999 -9999 -9999 -9999 -9999 -9999 -9999 -9999 -9999 -9999 -9999 -9999 -9999 -9999 -9999 -9999 -9999 -9999 -9999 -9999 -9999 -9999 -9999 -9999 -9999 -9999 -9999 -9999 25.9620350755199 23.3724597661704 15.713644349235 4.57493360975149 3.33968468768051 0 0 0 0 0 0 0 0 0 0 0 0 0 0 0 0 0 0 0 0 0 0 0 0 0 0 0 0 0 0 0 0 0 0 0 1.9186424788587 2.30112531626466 1.9186424788587 1.9187423770251 1.69027884345829 0.791413745334308 0.791205554463303 0 0 0 0 0 0 0 0 0 0 0 0 0 0 0 0 0 0 0 0 0.25048926751463 2.65775802563932 3.72902408859647 4.23102449205679 4.46927360255437 4.63651519796206 4.7273747377804 4.81877866534861 4.90412381024188 4.9788721311787 5.02057854524581 5.01246096046949 4.90611320858281 4.81757114329956 4.81601235678533 4.76617613494306 6.78483643347723 7.16401584509651 6.57223180904121 4.69030911265586 3.83825291543411 2.2867980357893 2.16357064932127 1.94896100676582 1.49606546126775 0.256706341357772 0 0 0 0 0 0 0 0 0 0 0 0 0 0 0 0 0 0 0 0 0 0 0 0 0 1.04914360301757 0.261649349040244 0 1.05277074383057 1.48837552495021 1.76196498255479 1.94249013779468 2.23368440370422 2.33654099145117 2.32722609029725 2.32722609029725 2.31778242523104 2.30821139132484 2.26822825661038 2.25886620906913 2.28862405122579 2.18854444055433 2.27860697609224 2.34669877639987 2.33596047531701 3.36703122520408 4.18578076922101 4.52674084390638 4.54725200325585 4.30754125784712 4.18007095352391 4.29886900860572 4.39806176633923 4.38946139888016 4.46678914717487 4.46680616095178 4.53572130664461 4.53572130664461 4.60320954552471 4.63736002513588 4.66459712556301 4.70773918142633 4.70732410740466 4.73167093556763 4.75105796807972 4.73642866273404 4.73845729943669 4.71602632685515 4.69470980895559 4.68448153083173 4.66217203676305 4.62718853246577 4.61445898670612 4.59132928135394 4.57882389505867 4.56436863930538 4.54015957570738 4.54015957570738 4.51558573092666 4.52262910982991 4.52054304279793 4.50324901301779 4.78173284576231 5.49980147582886 5.90168160930139 6.1429623644352 6.13121484125424 6.30614333453378 6.41646387136164 6.4236518303837 6.30768513910784 6.15472796246009 6.16673382175656 5.94205125213391 5.55876598396727 4.54827723015745 4.54446156566692 4.48629790044621 4.41390373533642 3.97486460274297 2.60356158557474 2.36075023125629 2.36763203642859 2.38237226401703 2.38044001214641 2.38336364426165 2.36589633226541 2.35824553123544 2.31990369799137 2.29801945274561 2.25864691733923 2.22041548513749 2.17007482291075 2.09411059639547 1.99635686701106 1.87486574101723 1.87486574101723 1.6950727201943 1.70244510879452 1.70954233285277 1.44480177504915 1.4505816147452 1.4564618593225 0.26494602586949 0 0 0 0 0 0 0 0 0 0 0 0 0 0 0 0.266662754771371 1.79058778542018 6.1635835145512 6.90431741801384 6.84931440651725 6.7001876500104 6.62170264108259 6.48777048764986 6.34139249367967 6.42521157647716 6.64932570645342 7.1930454660007 7.86775927884339 7.99651534902137 8.11187073815476 8.13832346800439 8.12966404164945 7.95125878781107 7.76142917610891 7.9004324251193 7.37482965039122 6.53347064179658 9.20178489558213 9.52855284329504 5.56099865135673 5.66004702984861 5.60754613697523 5.65323162085757 5.7099501903806 5.73418464809136 5.81698349374576 5.94453452622723 6.01039349958814 6.06581892573146 6.10589432369257 6.1098684439341 6.13373259098016 6.21466627543213 6.25120803062635 6.2523706171407 6.25449385780827 5.80084494585406 4.38566991850099 3.94774509075721 4.07928589060238 4.47392215687973 4.51224722474526 5.68756107069728 6.00094621191692 5.74302848391002 4.51211322367583 4.54511680935977 4.29385088730285 4.32624262980927 4.60467527340463 4.70978121250726 4.35929417483849 4.39647942230442 4.27450541322801 4.10678172700677 3.40003937897351 2.3479461650985 2.30772022559926 2.20643852722594 2.03782195306524 1.46001730564465 0.26494602586949 0 0 0 0 0 0 0 0 0 0 0 0 0 0 0 0 0 0 0 0 0 0 0 0 0 1.51415417660363 2.70251278743926 7.63405062655302 2.66083178548559 5.1279290597913 6.20864810292854 5.13121291240305 5.13121291240305 7.43319006676506 9.09826281068852 14.6132042879708 21.993842251459 22.8493034941422 24.1324072209909 24.945786161368 23.4980209446946 23.0331645882495 26.959078143334 9.80216021745131 6.16332817035752 6.04482092302232 5.37850553508106 6.38361996498099 7.14738237020179 7.41740661170082 -9999 -9999 -9999 -9999 -9999 -9999 -9999 -9999 -9999 -9999 -9999 -9999 8.24252020988317 8.02023268971915 7.46669616381431 10.3419668471298 10.3056780426993 20.7215459378454 20.4474686638359 23.3616819332461 17.4496534299804 18.0257113379594 20.5399357970467 21.7048354885654 21.7920633762358 21.2450992519853 21.0808840706154 22.5333490491259 22.9595014020818 21.9651269854807 21.1531532791087 21.2169019298713 23.2188637713434 20.8640634907931 21.1670060431188 24.375384653077 25.5025295550004 26.0086742440601 24.7033340659363 25.9761539333074 26.0223179614942 25.4521004590963 24.7964175780805 23.8072315923979 23.6917930615867 23.687553289539 22.5649011617019 21.6250918539666 27.351759306933 28.283197660973 29.9457435171338 28.6265300789979 25.2339687777982 23.598707158853 23.2537746655303 21.9254849583772 18.9370049202926 17.5283568420708 -9999 -9999 -9999 -9999 -9999 -9999 -9999 -9999 -9999 -9999 -9999 -9999 -9999 -9999 -9999 -9999 -9999 -9999 -9999 -9999 -9999 -9999 -9999 -9999 -9999 -9999 -9999 -9999 -9999 -9999 -9999 -9999 -9999 -9999 -9999 -9999 -9999 -9999 -9999 -9999 -9999 -9999 -9999 -9999 -9999 -9999 -9999 -9999 -9999 -9999 -9999 -9999 -9999 -9999 -9999 -9999 -9999 -9999 -9999 -9999 -9999 -9999 -9999 -9999 -9999 -9999 -9999 -9999 -9999 -9999 -9999 -9999 -9999 -9999 -9999 -9999 -9999 -9999 -9999
-9999 -9999 -9999 -9999 30.344533504005 -9999 32.8627689064546 -9999 -9999 -9999 -9999 -9999 -9999 -9999 -9999 -9999 -9999 -9999 -9999 -9999 -9999 -9999 -9999 -9999 -9999 -9999 -9999 -9999 -9999 -9999 -9999 -9999 -9999 -9999 -9999 -9999 -9999 -9999 -9999 -9999 -9999 -9999 -9999 -9999 -9999 -9999 -9999 31.2549171462444 30.2912604023004 26.0323774334628 21.5493255283606 9.32227041012155 4.0336105660183 1.36743038276416 0 0 0 0 0 0 0 0 0 0 0 0 0 0 0 0 0 0 0 0 0.816341339627955 1.36671676693834 1.70430473672885 1.36671676693834 0 0 0 0 0 0 0 0 0 0 2.0721938602743 2.4416875061322 2.54440386432172 2.49704037745681 2.38046809980461 2.30104471083358 2.08319110029314 1.92461187786628 2.08860575215287 1.93051919746602 1.71704056320565 0.827669247538849 0 0 0 0 0 0 0 0 0 0 0 0 0 0 0 0 0 0 2.88717574460403 3.99893415321152 4.3523149856535 4.51597922846268 4.63031472352667 4.70965265352793 4.79691721322799 4.85409261198529 4.85885135019384 4.76160968272889 4.47112758800974 4.4840974395002 6.53352595910999 7.17967749828433 8.22287775166401 8.79613495115327 7.0381092632291 4.51165058989494 2.59662148889253 2.21627999891181 2.06251087590053 1.75552147696989 1.05357083467737 0.258147256203143 0 0 0 0 0 0 0 0 0 0 0 0 0 0 0 0 0 0 0 0 0 0 0 0 0 0.261649349040244 0 0 0 1.05897755506759 1.06131564627918 1.94975279496115 2.24234906952454 2.33660565710813 2.32729093599054 2.32729093599054 2.27769341554769 2.2683872741395 2.1385987926896 2.1298547921048 2.1211765071201 2.12108002494882 2.17937981622923 2.23033568038132 2.22066528736929 2.28779291831544 2.57316000387859 4.16129461482857 3.9798835583518 3.705104644195 3.96026317297979 3.98682172620997 4.15400447003381 4.2804294688992 4.29067395698124 4.40083365891934 4.47443864467727 4.53646368913032 4.54575109183483 4.56799433215243 4.63361225606344 4.67010959504364 4.72401936467224 4.74449802575094 4.74449802575094 4.74454416920213 4.74346026539468 4.72519118100431 4.70107937045257 4.67840160466657 4.67066303102121 4.62676204231986 4.60401450814601 4.59118726884233 4.56801241709224 4.56801241709224 4.55631956136383 4.55614133870975 4.54424110036449 4.53259078456525 4.52879226488358 4.51565739673215 4.52061501677093 4.5149023203561 4.78366502851934 5.9084699093944 6.15775463068751 6.15441529969974 6.31760901472518 6.31374297254875 6.16558402978077 5.9404468983515 5.55425070493811 4.82299264228134 4.54458993023121 4.54782321903023 4.49289448837127 4.44194411731276 4.26029507912905 3.32813299895033 2.3370889146472 2.35585567506184 2.36464247387969 2.3714129131468 2.35900008845641 2.34727501707123 2.30920821708639 2.24841952408703 2.1509271299799 2.08511142443261 1.9966568543856 1.68077051714463 1.68805987621539 1.43332770599903 1.43332770599903 1.43312182130582 1.01736934921833 1.01736934921833 1.02137204068895 0.265517880567963 0 0 0 0 0 0 0 0 0 0 0 0 0 0 0 0 0 0 0 0 3.77526007670828 6.32213537436084 6.77689495179548 6.80063879790902 6.7486449438838 6.59741462903301 6.44596218474572 6.28376193103227 6.18615524650576 6.33622676241296 6.54871977916574 7.48902612166517 7.8020113145622 7.96087043706483 8.03941827983857 8.09496544582782 8.08785326393844 8.03909076045801 7.98370751066699 8.90669748954862 8.01167186620529 9.73811484201992 8.24831617355619 5.59295541256962 5.60266366509143 7.51753205761602 9.27702048890479 5.65375390514293 5.83068848111064 5.85727036776589 5.9304988730233 5.99739815353067 6.00371667592165 6.05603361862823 6.11744213038688 6.15645790687525 6.21531733309176 6.18124806176746 6.11818416932018 5.79495037712042 4.43483049101121 3.92773113249923 3.77316789511255 4.09981609185898 5.89975210625846 4.40428566306051 3.86234066977905 4.46199506504516 5.28887506184145 4.25435422493837 4.1514311000699 4.29400896421396 4.30580030789345 4.32889113576017 4.44555048755887 4.25472688104731 4.08510998158248 3.82745996825901 3.40016523999605 2.58786466280083 2.31729267144368 2.21541456949473 2.15458643163398 1.74174523050116 1.04012358956589 0 0 0 0 0 0 0 0 0 0 0 0 0 0 0 0 0 0 0 0 0 0 0 0 0 0 1.83348056383357 2.68551841783224 7.92493668374597 6.37519908452676 3.78429465558129 6.76596255683039 7.17462960435453 6.89436558302503 7.69549507861713 7.88180980456947 10.9707518451265 18.2421876248009 19.9496904244714 21.5296809896924 19.7756055454286 25.1686698771441 21.9843842361343 23.8038664510021 21.352261779874 0.175613184523905 0 0.0722891642342693 6.32764755490682 5.99061563804174 6.73351867762827 7.24826196940577 -9999 -9999 -9999 -9999 -9999 -9999 -9999 -9999 -9999 -9999 -9999 8.03645566685541 7.47413213823128 5.1556174852617 5.97859814237895 17.737045577598 20.574053737761 23.6779222392078 21.8092534495911 20.1944203887353 19.0297328919447 18.7111007773573 20.9525085751793 20.8517755731006 21.5673123161335 21.9580537325385 21.844244908038 21.7778339131027 23.5048600875983 23.544808301261 23.9294109281977 24.0855310905777 24.5538386387411 25.0391848742767 25.4528545678346 26.094193789458 25.697713932225 24.6475229188287 25.6434912957561 27.0652714399959 27.5285494673162 27.5564224398351 26.4860232832438 23.1578298972856 23.168439043702 22.2787442759878 20.5330211614476 27.5281418217085 28.3568720805859 23.7381503854828 21.9399292935628 20.5341989959946 19.4079817406067 17.9509561779858 18.4909356493613 -9999 -9999 -9999 -9999 -9999 -9999 -9999 -9999 -9999 -9999 -9999 -9999 -9999 -9999 -9999 -9999 -9999 -9999 -9999 -9999 -9999 -9999 -9999 -9999 -9999 -9999 -9999 -9999 -9999 -9999 -9999 -9999 -9999 -9999 -9999 -9999 -9999 -9999 -9999 -9999 -9999 -9999 -9999 -9999 -9999 -9999 -9999 -9999 -9999 -9999 -9999 -9999 -9999 -9999 -9999 -9999 -9999 -9999 -9999 -9999 -9999 -9999 -9999 -9999 -9999 -9999 -9999 -9999 -9999 -9999 -9999 -9999 -9999 -9999 -9999 -9999 -9999 -9999 -9999 -9999 -9999
-9999 -9999 -9999 -9999 -9999 -9999 -9999 -9999 -9999 -9999 -9999 -9999 -9999 -9999 -9999 -9999 -9999 -9999 -9999 -9999 -9999 -9999 -9999 -9999 -9999 -9999 -9999 -9999 -9999 -9999 -9999 -9999 -9999 -9999 -9999 -9999 -9999 -9999 -9999 -9999 -9999 -9999 -9999 -9999 -9999 -9999 -9999 -9999 29.7753784973523 24.6515094270612 18.5337564129922 6.04092072124055 3.59182531086486 0.804088141525097 0 0 0 0 0 0 0 0 0 0 0 0 0 0 0 0 0 0 0.804463276815908 1.69753419814644 1.92501664540869 1.92512601077415 2.0836709796064 2.20324802678507 1.91296237854915 0 0 0 0 0 0 0 0 0 1.89986625459221 2.4927853131 2.58102701665311 2.58555647695328 2.58555647695328 2.30104471083358 2.30104471083358 2.44624319180175 2.31088527056267 2.21815335126522 2.09949568772407 1.93642468761256 1.38252128351222 0.839037811081593 0 0 0 0 0.912382529340265 0.922737892542433 1.46596372946421 1.79584461619662 1.46612354668539 0.933391147973561 0 0 0 0 0 0 2.22988896200657 3.78503541609831 4.17158960889873 4.40503883828197 4.52199351765117 4.60222255653286 4.66233220854896 4.69949951091205 4.64013757231828 4.2635998212641 1.83331774869478 3.62738468781732 5.53679772062206 7.16330912162105 8.80391340670523 7.17271217080025 4.37904639085926 3.34616259899025 2.19834277387686 2.03891683023521 1.74323354132672 1.48280747369125 0.260615395202125 0 0 0 0 0 0 0 0 0.265398442320286 0 0 0 0 0 0 0 0 0 0 0 0 0 0 0 0 0 0 0 0 0 0 0 2.0782943814061 2.37744863479912 2.33666589614025 2.33672181127841 2.28686553070192 2.22512534866073 2.14729499061161 2.04691506469158 2.03881775883175 1.90634713947502 1.90634713947502 1.89869026719594 2.10359191520287 2.220848020327 3.30752070909447 5.7501895322247 3.69413784746037 2.46577007337836 2.20097079440812 3.25060004280618 3.95351904176885 4.1355626336713 4.27210941323052 4.3805677173501 4.45759307315979 4.46524016544829 4.41214150735255 4.41226590782804 4.51015262124669 4.56812827971223 4.66996920607335 4.67024780543341 4.69732603899143 4.74539354885736 4.72434382531971 4.73281813196716 4.72257103930171 4.7031743690633 5.63401265035096 6.15608873595123 6.43203597819543 6.62137808102954 6.0654132485889 4.55769448192746 4.55776586519605 4.54557922088757 4.53428637756284 4.53472349118737 4.53463452018104 4.53310533514902 4.521355758088 4.52885986217736 4.52269875020113 4.5149023203561 5.51888430167181 5.92310448508654 5.89298005243674 6.14815155406547 6.1331314132366 5.92807806428028 4.81069559576933 4.81209346732102 4.5488328403934 4.53499136918612 4.53068066076535 4.44855346945807 4.31420049386252 3.9500240697921 2.59047927779872 2.34023425851813 2.34554331865752 2.34907443721548 2.32505261013329 2.26643869748861 2.20056606721687 2.07581436273412 1.98782698939687 1.68091058475439 1.42760434378969 1.0135739484662 0.265398442320286 0 0 0 0 0 0 0 0 0 0 0 0 0 0 0 0 0 0 0 0 0 0 0 0 0 0 0 2.14915702055286 4.36956323512066 6.03985880777348 6.45548058619235 6.74120531963421 6.67276343350476 6.3952285292572 6.21929674413596 5.94756680914046 6.07019396435413 6.16074248295038 6.26475078155702 6.42979993978485 7.36277567025504 7.70708841980308 7.9459179407429 8.04634766684874 8.0946708027953 8.96701183320714 9.30718853877531 9.80319480806812 9.84638079099463 9.78114331129278 7.57027398652892 5.56794676778421 8.86259233255792 9.12130786445173 5.66613595656767 5.76479839592065 5.8436459946802 5.8724497973411 5.93437781397131 5.96133815238432 5.89870238583633 5.85156686041384 6.09864591735162 6.00029893214652 6.1427131114938 6.15207077295084 6.01569548557411 5.11812107561919 3.99876777484717 3.9027787865629 3.7656796100064 3.96876168647666 7.09655377926784 4.02835648921741 3.60270800779594 3.90240585988844 4.21935738697023 4.12081973236106 3.96425914536174 4.28666364204135 4.18460404413961 4.42626266167906 4.23928176128298 4.07425161627353 3.81695261844568 3.38780727016575 2.58994548109898 2.35777713297719 2.277085167811 2.23297800304512 2.06157916493456 1.74811485565715 1.0433519556129 0 0 0 0 0 0 0 0 0 0 0 0 0 0 0 0 0 0 0 0 0 0 0 0 0 0 1.01778063116468 2.66888978080999 7.54166052166606 2.84006926085609 7.25775496409884 7.33442824159805 6.28371311796628 7.77605226534091 7.93484315513635 7.90091077380337 8.67934662209051 16.7801195623603 18.3508744278319 19.0847591285852 19.579271710382 24.4884119270563 21.3971052879312 23.3370480334324 22.0535510355472 3.95739391695866 0 0 0 4.65975494610415 7.55383286256295 7.87431908314616 7.87981688956617 7.75792979421115 -9999 -9999 -9999 -9999 -9999 -9999 -9999 -9999 -9999 7.3991603406737 4.97483229842473 4.11549998528573 2.56344714165562 20.021638895899 23.9228473033918 20.4257401647034 23.4140555243505 20.4251467945728 18.4054849527481 16.5358782595757 17.9443476365827 21.2544679510558 21.570352513288 20.5495299668641 19.9890936587168 22.7182153656107 23.2448766840782 23.8940415309399 24.181768265753 24.654266971653 24.8557378361447 25.1911578541447 25.0443414584261 25.5755563500524 25.7923312301282 26.3159858143232 26.0357118328864 27.7238930518715 27.8959053490043 27.0290044549494 27.5809210648522 27.8162350435452 29.3731078403224 25.2122519613316 26.9772280831876 30.1439913891122 24.9213734856658 20.9871770359419 19.8505046075551 -9999 -9999 -9999 -9999 -9999 -9999 -9999 -9999 -9999 -9999 -9999 -9999 -9999 -9999 -9999 -9999 -9999 -9999 -9999 -9999 -9999 -9999 -9999 -9999 -9999 -9999 -9999 -9999 -9999 -9999 -9999 -9999 -9999 -9999 -9999 -9999 -9999 -9999 -9999 -9999 -9999 -9999 -9999 -9999 -9999 -9999 -9999 -9999 -9999 -9999 -9999 -9999 -9999 -9999 -9999 -9999 -9999 -9999 -9999 -9999 -9999 -9999 -9999 -9999 -9999 -9999 -9999 -9999 -9999 -9999 -9999 -9999 -9999 -9999 -9999 -9999 -9999 -9999 -9999 -9999 -9999 -9999 -9999 -9999 -9999
-9999 -9999 -9999 -9999 -9999 -9999 -9999 -9999 -9999 -9999 -9999 -9999 -9999 -9999 -9999 -9999 -9999 -9999 -9999 -9999 -9999 -9999 -9999 -9999 -9999 -9999 -9999 -9999 -9999 -9999 -9999 -9999 -9999 -9999 -9999 -9999 -9999 -9999 -9999 -9999 -9999 -9999 -9999 -9999 -9999 -9999 -9999 -9999 -9999 -9999 12.5535801641862 5.78500661136458 2.88242973170478 1.34926597946308 0 0 0 0 0 0 0 0 0 0 0 0.816341339627955 0.816341339627955 0 0.804278101073512 0.804278101073512 1.35811949764283 1.3582537692583 1.69753419814644 2.08356698436323 2.0836709796064 2.20324802678507 2.20324802678507 2.29673557464294 2.07266180670582 0.751676598633277 0 0 0 0 0.721379906977267 0 0.706104759607026 2.06063456052004 4.00456116897447 2.48871414157963 2.57690178652154 4.37452805669203 2.58738822354831 2.4416875061322 2.50157208162618 2.50165450597674 2.55444226701004 2.39021433199437 2.21815335126522 1.93642468761256 1.93652461904296 1.94249854120818 1.95484649119613 2.11775689231535 1.96161426886865 1.42208256342369 1.75972439021434 1.9930271773411 2.00232861043342 2.00249817822245 2.16871516676168 1.7765961311897 1.78580155317306 0.933216632509515 0 0 0 0 0.93618904672476 3.36961378323388 4.04447049654888 4.26373335732745 4.40118915110471 4.50110096741258 4.55129573053726 4.55781831026513 4.45334899549966 3.6007436666547 1.64205636016422 3.86615890676589 6.5685838825734 7.11570555634025 8.78532133063879 5.42055533980198 3.33590965516143 2.1891785226427 2.03901076720076 1.73689204269872 1.47296307127385 1.04946716977583 0.261649349040244 0.261649349040244 0 0 0 0 0 0 0 0 0 0 0 0 0 0 0 0 0 0 0 0 0 0 0 0 0 0 0 0 0 0 0 2.30480403402488 2.40141086188514 2.33682105941685 2.29596119187116 2.23397822161092 2.15584182282083 1.92151486732412 1.73703785076666 1.73703785076666 1.04008936497889 1.4626042772353 1.45723606306161 1.71745792816038 2.10400944580945 2.2488182711937 4.1691293288658 3.37730195440273 1.98864712378713 2.40680124617639 3.90384474142362 4.10870808833578 4.23543477419466 4.24396704610526 4.3563195571194 4.44450189533603 4.44830011256917 4.45604517839199 4.40351065686735 4.42347256788186 4.51028010607036 4.54150215936621 4.60938758552921 4.67347359176575 4.66419770594885 4.69749442442998 5.67129400820025 6.20797212015643 6.50597240245937 6.49690834454398 7.08258478503317 7.10279390412188 6.98954959748914 6.38141242664131 6.01989017206235 4.54097457884086 4.52341397866572 4.52911607263486 4.51933086682783 4.4961962353192 4.51141116076097 4.5116980231149 4.52142089904646 4.52047056557839 4.51561218680896 4.78402538335076 5.51881202126391 5.91882059686842 5.90611643782389 6.15625162985892 5.5396313004237 4.5411793897056 4.52758465086121 4.52980421416603 4.50981624411334 4.48557256917511 4.40416874218929 4.2118117345734 3.6895874822061 2.31654082192331 2.32938209110093 2.33751012899678 2.29185139324703 2.21704775201119 2.13125355518411 1.96992188620076 1.67350165231513 1.01387077425457 0.265179810016675 0 0 0 0 0 0 0 0 0 0 0 0 0 0 0 0 0 0 0 0 0 0 0 0 0 0 0 0 0.902267281789415 2.85133895362844 4.70278917637974 4.99614239895646 6.32700462467598 6.5327235785923 6.67060320297258 6.64693545342323 6.35306451785671 5.95667858287584 5.6384395894392 5.58909058260453 5.79386763554922 5.74675671653285 5.86263816597017 5.96780680655856 7.46662982146834 7.73423881210363 7.99743673209895 8.30012877174644 9.78492693759345 9.7923328514486 9.83676249045541 9.85136564528159 9.18555859511507 7.92200406858573 7.59060325264667 8.86457569910786 6.59049203981359 5.67717157609286 5.7808241159263 5.84989445673436 5.85729699809013 5.88188144294439 5.76320275468726 5.87271111338873 5.59509451638725 5.88881364145753 5.81444488529413 6.02810025201815 6.12334659793815 6.09603303754047 4.12161032590281 3.86294388902758 3.88280436853892 3.75426503690347 3.52670601591336 4.75369660398384 4.51988962283142 3.60280638528595 3.88105045715983 3.92119266394636 3.92464595359116 3.93415242712695 3.9780160383896 4.31368425610195 4.32520899329635 4.24390900323309 3.81995277393489 2.62464273193407 2.37135142385772 2.34811493374917 2.35785876128278 2.33614733528227 2.24156328077222 2.06928998295155 1.75435899350803 1.04290025985485 0 0 0 0 0 0 0 0 0 0 0 0 0 0 0 0 0 0 0 0 0 0 0 0 0 0 0 2.54963429269116 2.6107163811876 2.5880677143934 4.27677639273102 6.22066406134768 5.40880079463199 7.42378224145926 7.89953916082868 12.6402875687715 7.99121668450463 9.21179972925232 10.709968731376 18.8272962591855 23.3606089425248 23.6784391502032 20.0463502949378 20.7288715702761 23.4342011978124 3.04993929461279 1.05272270199909 0 0 1.03804843775243 8.15740701013577 8.39267388822099 8.3920666436848 8.18345905117335 7.79479086340113 -9999 -9999 -9999 -9999 -9999 -9999 -9999 -9999 4.77152608949414 3.50523401761453 2.10685361227231 1.88399248578828 7.55762661667529 17.2206658627735 23.6925826574918 21.0668253633481 21.6801439072323 17.5678199049935 16.6572166085262 18.9290043805438 20.2116356443202 21.6684264703674 20.7778059267574 20.447961926834 22.8260686530009 21.2156614300725 23.1841739694191 24.4414722378266 24.9805637239491 25.0783733012683 25.9434922361975 25.7654563632826 25.3171460736368 26.914185044944 26.5189041877412 26.7823850420433 22.7619403086877 26.9500882211681 28.6674605826093 28.1851974670808 27.9244819041312 26.2774853915118 29.1773825075807 28.3477008015268 23.6613033514369 20.6251875662564 -9999 -9999 -9999 -9999 -9999 -9999 -9999 -9999 -9999 -9999 -9999 -9999 -9999 -9999 -9999 -9999 -9999 -9999 -9999 -9999 -9999 -9999 -9999 -9999 -9999 -9999 -9999 -9999 -9999 -9999 -9999 -9999 -9999 -9999 -9999 -9999 -9999 -9999 -9999 -9999 -9999 -9999 -9999 -9999 -9999 -9999 -9999 -9999 -9999 -9999 -9999 -9999 -9999 -9999 -9999 -9999 -9999 -9999 -9999 -9999 -9999 -9999 -9999 -9999 -9999 -9999 -9999 -9999 -9999 -9999 -9999 -9999 -9999 -9999 -9999 -9999 -9999 -9999 -9999 -9999 -9999 -9999 -9999 -9999 -9999 -9999 -9999
-9999 -9999 -9999 -9999 -9999 -9999 -9999 -9999 -9999 -9999 -9999 -9999 -9999 -9999 -9999 -9999 -9999 -9999 -9999 -9999 -9999 -9999 -9999 -9999 -9999 -9999 -9999 -9999 -9999 -9999 -9999 -9999 -9999 -9999 -9999 -9999 -9999 -9999 -9999 -9999 -9999 -9999 -9999 -9999 -9999 -9999 -9999 -9999 -9999 -9999 -9999 5.09583598384151 2.98499675388769 1.34011683009457 0 0 0 0 0 0 0 0.839217700606766 1.38278647683337 1.7041902869848 1.93071876153913 1.93071876153913 1.92491190811644 1.92491190811644 1.91894248313227 1.91894248313227 1.91894248313227 1.91904482814982 1.91904482814982 2.07811057224649 2.07821001276396 2.29663912017484 2.20314808704962 2.20314808704962 2.07801506275958 1.33109100765067 0 0 1.88623700314239 2.35792272985196 2.48079977220095 1.64346198418609 1.87899829914258 2.28181275761814 6.57703838380112 6.07808617418201 6.46039972748244 6.72708234570464 2.49271800428417 2.4416875061322 2.54440386432172 2.54448312054479 2.59069675012039 2.45098834724915 2.31079845539732 2.21815335126522 2.09958757210441 2.22367437252432 2.40139438656391 2.33411855712227 2.2494094548445 2.34896209608314 2.25735880649054 2.45125586229755 2.37793902642866 2.38939104208633 2.15822342819602 2.00217452546296 1.9930271773411 1.45634790334002 0.922566769797897 0 0 0 1.17573447463645 4.77495288911579 5.26779196674871 5.5734292185639 5.17367184268044 4.39757621186733 4.44804735845823 4.44921013972645 4.32676973657744 3.82026623107964 3.4090458567873 6.37006410831329 8.58586883002709 9.48885221898955 6.74661757899598 3.73618695954213 2.17988667670988 1.89902590718145 1.4626042772353 1.04038730267932 1.04373359034853 1.0406734653607 0.262554249090466 0.262554249090466 0 0 0 0 0 0 0 0 0 0 0 0 0 0 0 0 0 0 0 0 0 0 0 0 0 0 0 0 0 0 0 1.50302595951782 2.17236688402337 2.24273550578095 2.07087774439421 1.93615308118015 1.75017353940725 1.47872487181978 1.04696379908794 0.263333275408098 0.263989546184291 1.04094834143269 0.26494602586949 1.45236957633154 1.87612396774204 2.77725582038311 3.76448694241831 2.35298206481242 3.75581862231064 5.61527608406354 5.65307321108656 4.81153563981127 4.08239484214713 4.11134607970767 4.23541475985266 4.25377580315737 4.35629854411474 4.36775037982644 4.38785324804197 4.40787678780094 4.443465997077 4.53052723700833 4.55957938487334 4.62615456819206 4.63736078744877 5.62502368361579 6.17826130021574 6.15381305631181 6.45220755365321 6.43591780272716 6.60925613326382 6.90403959391947 7.03908571440226 6.75260607402248 6.30977336670092 5.42437638163011 4.49790519130988 4.50062154711749 4.4986412039632 4.50071782867207 4.49643169277691 4.49631395098102 4.49972819791203 4.51176064257738 4.52148389763407 4.51260628410314 4.77905575123573 5.51090087565923 5.89362362058654 5.52033569527915 4.52860820867843 4.52051815001869 4.50692808090833 4.48270065897815 4.45637999961779 4.39774724311464 4.31542345475873 4.05786073922493 3.2704812941822 2.29988583304723 2.31317041143602 2.29110362581776 2.24487743954183 2.13131815156619 1.85047139759487 1.42138891789615 0.265179810016675 0 0 0 0 0 0 0 0 0 0 0 0 0 0 0 0 0 0 0 0 0 0 0 0 0 0 0 0 0 0 2.4629703581375 2.69239992847864 3.71754997287912 4.09167271127745 4.31723462014127 5.62895461891174 10.057631604141 9.13422837489384 6.27288982029189 5.90625448081511 5.60255141291221 4.34913985484766 3.90712964642662 4.41809682505474 5.3548062961112 5.62891379269003 6.74829084688828 7.52268300590893 7.88769641281368 11.098199356205 10.7598919518993 9.72636445651017 9.6700771662858 9.22690812742824 9.61487408619242 8.79243881180545 7.91998403079208 7.05889176590136 5.63275067208447 5.71604766910954 5.75147719244244 5.74966753567395 5.74537364125784 5.60696519365611 5.75884016822272 5.6923822574292 5.32503807257183 5.00228279306639 5.40348056592711 5.80964238454342 6.99687878209361 5.48618352940801 3.95745314138791 3.69695373005465 3.71614607454297 3.47863725350978 3.52670601591336 4.08051110422386 4.62809170265827 5.07251579594883 5.64612430686362 3.63148027775254 3.63381980033611 3.68172861343446 4.14893695966257 4.30611917734794 4.4378565199512 4.07049349263289 3.82004184845945 3.41282797156124 2.37141747269441 2.31747568069086 2.33614733528227 2.29526840417952 2.25001654309422 2.17111101028922 1.94830084378609 1.4859755361476 0.263333275408098 0 0 0 0 0 0 0 0 0 0 0 0 0 0 0 0 0 0 0 0 0 0 0 0 0 0 1.83296171461607 2.29760906302967 6.36278441040032 4.26386689043543 5.04130592574376 5.4037419955425 5.50898669875542 7.86503917964238 16.2848838086511 16.4446604686178 18.2649912354755 18.4960142382493 22.9988158668497 22.1697493071381 20.4392469813541 16.9241156264609 17.2506442322026 22.9433287500706 16.3313794888624 4.54094694572319 0 0 0 7.60421015552854 10.618437200758 11.7281521516115 8.46369427440519 7.94986061993748 7.63986412352111 -9999 -9999 -9999 -9999 -9999 -9999 -9999 -9999 1.88612555602536 0.0722891642342693 0 9.50394427911905 9.89453658294292 17.6639724655525 16.6308358504316 20.2580046651145 15.8408241380407 18.1867409408388 16.659211178986 21.6607265443413 22.0257666696609 20.9646974866913 20.3725362794983 22.22172474121 19.9220978242914 21.6778556754216 22.3146863804468 20.9280113657267 22.4900303163887 22.356167403315 23.9438305647404 25.5025143221258 27.185165457338 26.1404086889581 26.9540495841153 22.4398544453396 20.9849711036874 26.7852563832992 24.123924548398 25.4977358743782 27.4758336230059 23.7195620864004 23.3554043996688 21.3164507467232 20.3630913669198 -9999 -9999 -9999 -9999 -9999 -9999 -9999 -9999 -9999 -9999 -9999 -9999 -9999 -9999 -9999 -9999 -9999 -9999 -9999 -9999 -9999 -9999 -9999 -9999 -9999 -9999 -9999 -9999 -9999 -9999 -9999 -9999 -9999 -9999 -9999 -9999 -9999 -9999 -9999 -9999 -9999 -9999 -9999 -9999 -9999 -9999 -9999 -9999 -9999 -9999 -9999 -9999 -9999 -9999 -9999 -9999 -9999 -9999 -9999 -9999 -9999 -9999 -9999 -9999 -9999 -9999 -9999 -9999 -9999 -9999 -9999 -9999 -9999 -9999 -9999 -9999 -9999 -9999 -9999 -9999 -9999 -9999 -9999 -9999 -9999 -9999 -9999
-9999 -9999 -9999 -9999 -9999 -9999 -9999 -9999 -9999 -9999 -9999 -9999 -9999 -9999 -9999 -9999 -9999 -9999 -9999 -9999 -9999 -9999 -9999 -9999 -9999 -9999 -9999 -9999 -9999 -9999 -9999 -9999 -9999 -9999 -9999 -9999 -9999 -9999 -9999 -9999 -9999 -9999 -9999 -9999 -9999 -9999 -9999 -9999 -9999 -9999 -9999 3.89846803460387 3.55398239346509 1.66823293480341 0 0 0 0 0 0 1.38278647683337 1.71074801425666 2.09040546248282 2.20962483423877 2.20962483423877 2.21463322610541 2.20962572885098 2.20962126389351 2.20810759705056 2.08346844833272 2.07811057224649 2.07801506275958 2.0725653898115 2.0725653898115 2.19807572024401 2.19817056334951 2.07811057224649 2.19807572024401 2.29179903025168 1.90007950928815 1.66835637264701 1.88635325366842 2.17630276612168 3.34365836257932 3.30194697498617 2.04819778853538 2.27663065536637 3.20157475035022 6.17817276789639 7.35583051090801 7.61567306836902 7.55142546311813 2.43731339419612 2.5400763614839 2.54166394637661 2.49711647237089 2.5513067958631 2.45098834724915 2.3853461522762 2.31079845539732 2.21824427244594 2.22367437252432 2.32168627970037 2.40772518636242 2.42235122449166 2.55409248587008 2.56084167459294 2.63120672108936 2.57255719822337 2.45125586229755 2.27557277930274 2.15806440877523 1.99288240556924 1.99288240556924 1.76773967130694 1.44720312439661 0.912382529340265 0.922566769797897 2.03340667904168 5.10185832295619 5.62878083918191 5.61794931379861 5.5293623770031 5.12974375221676 5.1685273488034 5.69847251037345 5.06442552513964 4.85640059018812 6.29231011327732 8.81483926479529 8.9447840114489 6.1863983667404 3.71023801296947 2.17046980032781 1.89912698330379 1.46278579397892 0.263989546184291 0 0 0.263989546184291 0.263989546184291 0 0 0 0 0 0 0 0 0 0 0 0 0 0 0 0 0 0 0 0 0 0 0 0 0 0 0 0 0 0 0 0 0 1.49422652832939 1.94352868722914 1.49407364593684 1.48924717489221 1.05389593005529 0 0 0 0 0.264526124613175 0.26494602586949 0.265252224188638 1.03206995292139 2.87108250468724 1.69569671772177 3.01288083864082 4.26520561740761 4.48037251899572 5.13597573217652 5.01123099676143 4.77176599758942 4.93939923442045 5.08608796849956 5.10634719720451 4.99167367060584 4.99228504193049 5.04768355561549 4.89189543871142 4.33256259368324 4.45634804321001 4.54691254983422 4.63234611057124 4.64637495655185 4.63246910211248 6.47805958150631 6.05582898076043 6.29783003962677 6.55221118698212 6.68665058482663 6.9186562112147 7.06169255023592 6.89616163421135 6.65233372768662 6.2420068961566 5.37742650120721 4.42737389700695 4.44660544088624 4.43843474052722 4.4661398112678 4.45719173353818 4.4791688337012 4.48846576133666 4.50045751290394 4.49872752361306 4.50113954375419 4.5111345218136 4.79233892017091 4.50667471223484 4.50502089607361 4.49240372123733 4.47378811631104 4.46068710808324 4.40927436152745 4.36500146405745 4.21220088295044 4.02738605462311 3.24678479666054 2.28662670022392 2.27812760469531 2.24329912156125 2.11122832785418 1.83364120083529 1.00565128387107 0 0 0 0 0 0 0 0 0 0 0 0 0 0 0 0 0 0 0 0 0 0 0 0 0 0 0 0 0 0 0 1.98411461252733 2.46275548729364 2.66739399009581 2.71983943896509 2.7805124510174 3.72489230558426 4.5464808340885 5.49494314240794 10.8510159245855 10.2347359821982 5.64555050811686 4.15065380999832 3.0233306378275 3.01287417160875 3.561779397937 4.22158396482262 5.26710105280504 5.69756228647193 7.02491904679473 7.7465759567866 12.9868069756217 13.2071045322758 9.62443082256858 8.87246052763428 7.80988833558088 8.17402308975894 7.63387260276788 7.33153036915554 5.57071527878712 5.5242403806358 5.58932088993863 5.65635785339889 5.63031337280647 5.57253897082534 5.61686821146444 5.51312421991465 5.30398479473687 5.56466546796318 4.27981673626057 4.33495689842196 5.02120670837102 6.62970353983503 4.33827723912938 3.66170202176909 3.43652159457566 3.71972924618571 4.66798497285771 5.23117334655828 4.99683330235775 5.01423597232626 5.295312475308 3.85561126929058 3.88536557135769 3.91022080151291 4.12315762895066 4.2802396933038 4.41032597644006 4.22322976033718 4.06297190694412 3.81283457308009 3.41517695376085 2.62310150985704 2.36755235025257 2.33623584333265 2.29526840417952 2.25013355009947 2.25845412760875 2.09163538480696 1.7723307849385 1.05232414391512 0 0 0 0 0 0 0 0 0 0 0 0 0 0 0 0 0 0 0 0 0 0 0 0 0 1.02912813123291 2.5033995350776 6.64285275191623 7.60048119563418 7.75752679022746 3.7349023630553 5.032498315936 7.2174037082118 7.80104624817227 17.0342480374254 22.7338447272726 22.5791679276111 22.7323032570899 22.5275151071804 23.2544538482876 23.8184229122776 21.5739713189797 17.6982869840154 20.3215363891163 19.146810231543 3.73793975485833 0 0 0 0 8.26052697577598 13.0807482566223 11.8027067916541 8.19476877847445 7.62708732731636 -9999 -9999 -9999 -9999 -9999 -9999 7.93170133332196 -9999 0 0 0 6.55140599076024 7.6388341403662 14.7516875216207 23.6373688368204 19.7248459861484 17.4041204797316 19.3044200690553 21.1156611223827 22.0335330274822 21.8503123120477 22.3523406879942 20.1229533267431 19.911279970979 18.4243618455067 19.1397183779036 19.0271454617206 22.0772449011474 23.9010994458179 26.4945867518611 24.9311639744753 25.7178390543903 27.2841333539967 26.5905262834523 27.7443333559896 22.6930285501902 18.4600194416194 18.5278359012652 18.5998912496673 20.0602807215152 20.5239871937239 21.0092447862755 19.7665325268017 18.3538855686944 -9999 -9999 -9999 -9999 -9999 -9999 -9999 -9999 -9999 -9999 -9999 -9999 -9999 -9999 -9999 -9999 -9999 -9999 -9999 -9999 -9999 -9999 -9999 -9999 -9999 -9999 -9999 -9999 -9999 -9999 -9999 -9999 -9999 -9999 -9999 -9999 -9999 -9999 -9999 -9999 -9999 -9999 -9999 -9999 -9999 -9999 -9999 -9999 -9999 -9999 -9999 -9999 -9999 -9999 -9999 -9999 -9999 -9999 -9999 -9999 -9999 -9999 -9999 -9999 -9999 -9999 -9999 -9999 -9999 -9999 -9999 -9999 -9999 -9999 -9999 -9999 -9999 -9999 -9999 -9999 -9999 -9999 -9999 -9999 -9999 -9999 -9999 -9999
-9999 -9999 -9999 -9999 -9999 -9999 -9999 -9999 -9999 -9999 -9999 -9999 -9999 -9999 -9999 -9999 -9999 -9999 -9999 -9999 -9999 -9999 -9999 -9999 -9999 -9999 -9999 -9999 -9999 -9999 -9999 -9999 -9999 -9999 -9999 -9999 -9999 -9999 -9999 -9999 -9999 -9999 -9999 -9999 -9999 -9999 -9999 -9999 -9999 -9999 -9999 -9999 4.06071883977628 2.04830404846222 1.32112714620827 0 0 0 0 0.816341339627955 1.69742120095798 1.92566569303943 3.09502883827499 3.08407030810387 3.27886554322405 3.84208220141744 3.90768987127593 3.90790712083634 3.28373962056004 2.30231533878653 2.29179903025168 2.19284192410665 2.0724715261705 2.0725653898115 2.0725653898115 2.06688211292854 2.06688211292854 2.1929302489653 2.36721912996584 2.06092394853043 1.89340490398299 2.05464417312565 2.17630276612168 3.89058327162915 5.10046684705819 3.09970161836614 3.78120569238043 3.03295206502252 4.08180495812114 7.6933298945889 8.02881965629931 7.6239458691584 2.43316849696693 3.44306221037954 2.4940492380187 3.49422488621945 2.44624319180175 2.45098834724915 2.45609798774702 2.39021433199437 2.3954229407844 2.32147731837812 2.32157671072091 2.52471227720981 3.56860238925427 4.17053109478295 4.18206674486025 2.50439325811535 2.50050809613325 2.45105925966843 2.51093942677882 2.37756774798172 2.26595033176421 2.14847547722969 1.98411461252733 1.75972439021434 1.76773967130694 2.00203447780182 2.30953984280709 6.58284738852434 5.50604568491839 5.0143448980017 5.27952153933642 5.31560121087006 5.41629299805795 5.79393351735747 5.83665957147074 6.06693854467815 7.57567517786585 9.31651012717803 8.91824965848929 5.98621571844513 2.42226265625206 1.89144371592674 1.0406734653607 0 0 0 0 0 0 0 0 0.901213205876872 0.901213205876872 0 0 0 0 0 0 0 0 0 0 0 0 0 0 0 0 0 0 0 0 0 0 0 0 0 0 0 0 0 0 0.259449138902226 0 0 0 0 0 0 0 0 0 0 0 3.57304675102976 1.74387097359951 3.28228346312258 4.03823664096116 4.10210962762724 4.35501182708521 5.36257578284178 5.27589101370922 4.90927362422685 5.44462381740778 5.78738216582442 5.62886355383825 5.38444973287352 5.62535774653045 5.6986092267841 5.62510246559512 4.33056503700522 4.52109837098895 4.63820948646524 4.63281085640875 4.53222411831233 4.49844593264591 5.92386212316239 6.2006605961298 6.387116362515 6.53566642813667 6.91471347448314 7.09172334380052 6.92739536804044 6.76101609940523 6.50790151931075 6.10585889372874 5.2917592342531 4.37425830468463 4.40475664041218 4.39694982226831 4.42688503362031 4.44344707260126 4.45501684846283 4.47335013581336 4.477387342929 4.48394828397742 4.49577103278154 4.49558681313201 4.47873646945995 4.4604395497174 4.42945329798915 4.42967316589451 4.39826903925645 4.35315671693078 4.2976767432813 4.22936699712943 3.98412557588987 3.21720635921628 2.25430040861663 2.26303989814579 2.2008671696662 2.02764161730641 1.40249789204031 0 0 0 0 0 0 0 0 0 0 0 0 0 0 0 0 0 0 0 0 0 0 0 0 0 0 0 0 0 0 0 0.891472466359419 1.97597944918461 2.45105925966843 2.63437157079817 2.71988389367814 2.77349762598438 2.7960633554606 2.81659981446071 3.68610514450593 10.1391112102978 9.91554030617279 4.99102300960046 2.81987714102028 2.816381188053 2.81626926146122 2.80877678128069 4.57064654507963 8.0630688186582 8.90140669031217 9.57539901532763 12.4040978348723 14.6147345767451 14.5465334894394 7.91661315681706 7.68106686606123 7.37848608022882 7.56254397408865 6.42505732174988 5.4059202963732 5.48210239732635 5.4463714310704 5.08802907331012 4.15083309950457 4.81780319079438 5.20404895432492 5.72173301255379 5.28856296617963 5.68498653802961 5.82458731210717 4.27972254770878 3.93070061342662 4.01503871410932 5.00993227287313 3.7984613738961 3.6400327028323 3.4075660974498 5.33506727818265 6.04089954862499 4.93479688125765 5.29922249030026 5.81139782678953 5.7673274473272 5.48309984227765 4.06614146839626 4.09297181425746 4.26090454841061 4.2802396933038 4.31406993293056 4.21487680134331 4.0630803750097 3.83544032544716 3.41522800463851 2.6231455030375 2.36762412475257 2.34550485157448 2.34542153024088 2.25035062606401 2.18722403669043 1.9618757410446 1.50007819347254 0.259449138902226 0 0 0 0 0 0 0 0 0 0 0 0 0 0 0 0 0 1.83213389768822 1.5140367909619 0.998949782038579 0 0 0 0 1.52654769890552 2.49922039059802 6.84311294527848 7.87035278441409 7.75682683965365 7.88561777015692 4.52283971123434 5.16697875305202 6.9296854201464 7.61188337201646 10.2045976133087 15.5774464401578 18.0589173518125 18.0599854447125 16.312540140464 18.1775805005011 19.1662383718014 22.7035914896723 20.0537776061675 16.1927492627423 18.9018160334197 1.78067903584326 0 0 0 0 7.14709266650017 13.0713697553291 12.9969277091008 8.41160424787558 7.85717916283926 7.69306950318233 7.71218242098819 -9999 -9999 -9999 -9999 6.94175410787689 -9999 0 0 0 2.61406919534095 9.80535781575176 20.8142240695759 23.9191368335999 22.9416484361879 22.7917548310813 19.6468367941072 23.1728436549288 23.034577472 22.9930030717492 20.7856894778878 20.9017339706518 22.0367933684808 20.7562772770006 25.03061394751 25.2793003644746 23.289225255872 19.9306737550458 19.452769517724 19.8026116856605 24.0537470635406 23.8824133531639 20.5003669909045 19.3535813988214 17.9695825706878 16.2183621377343 16.2076240520552 -9999 18.2709095453245 16.9098420252854 -9999 -9999 -9999 -9999 -9999 -9999 -9999 -9999 -9999 -9999 -9999 -9999 -9999 -9999 -9999 -9999 -9999 -9999 -9999 -9999 -9999 -9999 -9999 -9999 -9999 -9999 -9999 -9999 -9999 -9999 -9999 -9999 -9999 -9999 -9999 -9999 -9999 -9999 -9999 -9999 -9999 -9999 -9999 -9999 -9999 -9999 -9999 -9999 -9999 -9999 -9999 -9999 -9999 -9999 -9999 -9999 -9999 -9999 -9999 -9999 -9999 -9999 -9999 -9999 -9999 -9999 -9999 -9999 -9999 -9999 -9999 -9999 -9999 -9999 -9999 -9999 -9999 -9999 -9999 -9999 -9999 -9999 -9999 -9999 -9999 -9999 -9999 -9999 -9999 -9999 -9999
-9999 -9999 -9999 -9999 -9999 -9999 -9999 -9999 -9999 -9999 -9999 -9999 -9999 -9999 -9999 -9999 -9999 -9999 -9999 -9999 -9999 -9999 -9999 -9999 -9999 -9999 -9999 -9999 -9999 -9999 -9999 -9999 -9999 -9999 -9999 -9999 -9999 -9999 -9999 -9999 -9999 -9999 -9999 -9999 -9999 -9999 -9999 -9999 -9999 -9999 -9999 -9999 5.06607193111199 3.11895705491536 2.17040772033478 1.66034501526538 0.778706143060664 1.35798360679701 1.35798360679701 1.35798360679701 1.69730913896513 1.91286113100313 2.06692006365743 3.156943760593 4.21424424768029 4.28018036934183 5.37535428122317 5.35912001558386 3.89566137515792 3.33009026399469 2.36721912996584 2.28698662296548 2.18766021835755 2.06688211292854 2.06101807992133 2.18766021835755 2.19284192410665 2.28707029883678 2.42918795924184 2.18748571487615 2.05474352511557 2.35799966845355 3.1673839551612 3.1673115546627 6.99112079701667 6.61693587499334 4.36975900424476 3.61568122453454 3.63174049605053 6.87406351143295 6.35801614072779 6.60983304940325 2.37145206997779 2.48962595581622 3.44292358522191 3.39989099901105 2.49903180138408 2.5087012966967 4.08186508204921 2.50903762315687 4.05374629712409 2.51423951570843 2.4616790164168 2.52048591353155 4.50886283147688 4.76485997910183 4.13522431874475 4.14668801713111 4.15822005575843 4.20639452650533 3.61140748425585 2.50366769432613 2.35736450841541 2.25708077478266 2.13181978011191 2.1316976188327 1.98411461252733 2.15792090792805 2.17932285141328 3.27195408207332 2.27686174300493 2.13165963691878 2.18524639021717 2.88838810257289 4.22116886277039 5.05545500395445 5.52216781631967 5.99646153627679 7.41785484474796 9.52265660514814 8.51610231113187 4.94944227744382 2.74057868967477 1.04094834143269 0 0 0 0 0 0 0 0.89111006946285 1.75913748920615 1.75913748920615 1.75913748920615 1.7590306050206 1.4294297169202 0 0 0 0 0 0 0 0 0 0 0 0 0 0 0 0 0 0 0 0 0 0 0.803045564703622 0 0.803045564703622 1.3657417848121 0.814924852684508 1.3657417848121 1.37401239894549 0.826661109858537 1.38196585704941 0.826661109858537 0 0 0 0 0 0 0 1.73685658084967 1.96099040353168 1.96089639414114 2.12387135756792 3.25916539141586 4.18365765682708 4.23554950071799 5.5489548076497 5.76928929240964 6.19759690558493 6.35391924707324 6.39296023004283 6.49465790366877 6.44897450660864 5.85110702806523 5.77235214466217 6.11656112091018 5.72246922516277 4.47018988599617 4.55562306351476 4.55958834964238 4.30187542469388 3.80128642677257 6.1097535642782 5.93728909165621 6.23751317585899 6.35361825521941 6.73499023064822 6.95598944011606 6.68899095264775 6.73744739975861 6.55139581447473 6.40351143643652 6.01005263224819 5.20444372334915 4.3017821556615 4.35214902941597 4.34630613589352 4.38248216512004 4.40775944183021 4.42052873488512 4.46469960590901 4.46451928986924 4.45355034468422 4.4524569904772 4.44083407157343 4.40794062845581 4.39583795306822 4.37027972048055 4.35311115141608 4.30742446022925 4.2632517344758 4.17564084441553 3.94257528366685 3.18582871476326 2.24255765240689 2.23349659538008 2.16307925371199 1.8076326482115 0 0 0 0 0 0 0 0 0 0 0 0 0 0 0 0 0 0 0 0 0 0 0 0 0 0 0 0 0 0 0 0 0.891472466359419 1.97586346893416 2.52245625089067 2.62671435897625 2.69886558264452 2.76024798229893 2.80653927426827 2.82009896394737 2.81742125131852 4.7904384737237 6.81772057756534 3.8577950262563 2.8225457480751 2.81463123579717 2.86512116722855 4.37956642912591 6.61397808357898 7.68726433040257 9.71778383098647 11.2426238959032 12.474229375783 14.5674684020371 14.6275626725163 7.82156425096346 7.79934980596799 5.06042187970927 3.63188543529747 3.7329979150508 4.00027020126857 5.38917302905226 5.02155199059047 3.88390707740497 3.92847340127037 3.91762638367844 3.9210398814581 3.95572060538751 4.24753273202268 5.54496212218226 4.94356111213689 3.92066060242087 3.74019428304705 3.86485063612535 4.891352938923 3.78953088386371 3.35809306722914 5.10875879962826 5.45738935833285 5.89101934467583 5.21181281644406 5.24686370674727 6.10060880979968 6.11294002632781 6.00091633874485 5.07203034356586 4.22181099004418 4.2416448737098 4.27255163191451 4.30650361080314 4.22622777444299 4.06887446120976 4.09642028323167 3.84257141266503 2.63315552815833 2.36762412475257 2.33639794633086 2.34558329067598 2.25045100624626 2.18745289477248 1.77313843477717 1.05592078393733 0 0 0 0 0 0 0 0 0 0 0 0 0 0 0 0 0 0 1.83111886225957 2.31525138024812 2.31369858875927 1.83344846505332 0.039312957085634 0 0 0 1.52653454657518 2.37830630822449 7.86427652511497 17.6333184546246 13.4559230867267 5.45820821219089 5.52489911136029 7.79745561572114 7.76065937738464 7.69136723233177 7.47908836390953 10.0578952280304 10.3957714348075 16.27136572408 17.7888098138373 22.7896936418894 23.4323885489836 23.1598655212516 20.8825781688367 9.30529970909221 1.78072893212954 0 0 0 0 0 8.19234958179633 12.4731398901284 10.0428890241621 10.3847290018868 8.51455215268754 8.14558241787918 7.69522201000717 -9999 -9999 -9999 7.36162764468391 -9999 -9999 0 0 7.83164791732367 10.2227124957803 18.0763893878459 22.3711172930918 22.1667367416836 21.912292678851 20.2853742977114 19.3422812276754 22.6693950925431 22.47433399186 23.4392654299061 23.6956214552933 24.3399716017505 22.7020487626566 23.2529362038717 24.5724390906251 23.4273381299409 20.0768320458465 18.249425694074 18.3482809620801 19.1493244430433 18.5351595618326 18.5168314557689 17.6509860643935 15.7397377314463 -9999 -9999 -9999 -9999 -9999 -9999 -9999 -9999 -9999 -9999 -9999 -9999 -9999 -9999 -9999 -9999 -9999 -9999 -9999 -9999 -9999 -9999 -9999 -9999 -9999 -9999 -9999 -9999 -9999 -9999 -9999 -9999 -9999 -9999 -9999 -9999 -9999 -9999 -9999 -9999 -9999 -9999 -9999 -9999 -9999 -9999 -9999 -9999 -9999 -9999 -9999 -9999 -9999 -9999 -9999 -9999 -9999 -9999 -9999 -9999 -9999 -9999 -9999 -9999 -9999 -9999 -9999 -9999 -9999 -9999 -9999 -9999 -9999 -9999 -9999 -9999 -9999 -9999 -9999 -9999 -9999 -9999 -9999 -9999 -9999 -9999 -9999 -9999 -9999 -9999 -9999 -9999 -9999 -9999 -9999 -9999
-9999 -9999 -9999 -9999 -9999 -9999 -9999 -9999 -9999 -9999 -9999 -9999 -9999 -9999 -9999 -9999 -9999 -9999 -9999 -9999 -9999 -9999 -9999 -9999 -9999 -9999 -9999 -9999 -9999 -9999 -9999 -9999 -9999 -9999 -9999 -9999 -9999 -9999 -9999 -9999 -9999 -9999 -9999 -9999 -9999 -9999 -9999 -9999 -9999 -9999 -9999 -9999 6.5385842360956 4.47373348458202 2.40630300365886 2.16434239974021 1.89340490398299 1.67595123886984 1.34011683009457 0.765330697434808 1.33094439850037 1.67595123886984 3.03407091865878 3.12862898010634 3.85063726033203 4.48829447231345 5.55644375792813 5.39952119763599 5.3941512604196 5.73143339091943 4.77750992078617 2.36714071532256 2.18757264979964 2.06092394853043 2.06101807992133 2.18766021835755 2.18757264979964 2.36278045937621 3.19211530670612 2.28205901176099 2.35807673823266 2.28189547838422 3.15151999933988 4.17172515378102 7.47896699308155 7.68096852125693 6.75805601402281 4.36240290057021 3.70817230789543 3.79034174835332 6.72329336515418 6.96922805309659 2.43322740565758 2.43830384374475 4.0019126816541 5.84491951268726 5.53547134584024 6.32335245782798 4.45215850105918 5.64413952286161 4.73160047554957 3.50832804897037 4.05301736601147 4.70398221062716 4.4896860200028 4.47870608227458 4.77635201692626 5.11301134040862 4.99177743273099 4.78917114767937 4.12488223603458 2.50331030615023 2.42220635111655 2.24927639317881 2.24204797770414 2.24204797770414 2.1316976188327 2.13959216564224 2.0019038757425 2.15989363913241 2.14977230594911 2.13216119327664 1.96099040353168 1.72997049325326 1.72324010910474 2.19526219864607 4.11406024761319 6.94891963460365 8.38880224651832 9.62495568349019 5.31119524476456 3.65248553993108 1.98722965528903 0.84913497374803 0 0 0 0 0 0 0 1.429687552958 1.97565272693044 1.97555480313291 2.13928493103744 2.13928493103744 1.9754599441721 1.75892457302398 1.43756171358085 0.90102529519895 0 0 0 0 0 0 0 0.869928310446687 0.859314851217408 0.859529115678357 0 0 0 0 0 0 0 0 0 1.35709542703877 0.790297120662544 1.35725490826892 1.36558798669916 1.7033914333629 1.70351135538102 1.71007305629938 1.93022352347252 1.70351135538102 1.7033914333629 1.37386383817371 1.37401239894549 0.826661109858537 0 1.38979887973377 0.837845943543811 1.72985880137515 2.11717070301245 2.11083746091331 2.11083746091331 2.32690595470299 3.34036294926885 4.16169099991714 4.42844372591039 5.29232759993281 5.7855104061947 6.06095671702274 6.58147959214681 6.73783652133528 6.76777133202233 6.72984799610826 6.3673263326893 6.04957870737816 6.55380234451189 5.99063631167936 4.31327469677111 4.35266677758388 4.29250468246594 4.01752884630045 3.74943892922232 4.11349918125614 5.36360717334516 6.02744415463708 6.17237024231944 6.37137208751124 6.60982135471046 6.59798929851257 6.53303895155088 6.60431733178571 6.51061865133352 6.35138818167662 5.97305642939726 5.10974066642631 4.23656535556741 4.23660261583396 4.29735638362487 4.34638553328396 4.39305157904284 4.40657934349344 4.40686157003178 4.40275637539105 4.39527017825994 4.38356654497438 4.36077183210146 4.33525587254722 4.31842879336972 4.28566113066004 4.24141577160731 4.20611875082424 4.1387071480643 4.00533834190843 3.52330825230118 2.22042908375881 2.20065753213909 2.04906789800095 1.38290928615584 0 0 0 0 0 0 0 0 0 0 0 0 0 0 0 0 0 0 0 0 0 0 0 0 0 0 0 0 0 0 0 0 0.88132599969076 2.13158593396912 2.44027472810664 2.56064498241753 2.69886558264452 2.76024798229893 2.81067125032277 2.81165145583212 2.81939926015541 2.8302461614639 4.38394657190673 2.84266628232258 2.85282692105627 3.8607960329207 4.69637346692682 6.72258552823233 7.17974676405178 7.58818422096776 8.69978677793224 10.7620516187744 12.472007959311 14.4467842550409 14.5965147098786 7.82226306479217 7.19488738187753 5.54746024928947 3.61498043103319 3.6798392823287 3.76225809318297 3.81093671022391 3.81256379481382 3.80444399987966 3.89682678199886 3.91774685935582 3.89377473116365 3.7107026091351 3.59924147329435 3.62763971560306 3.87969409713909 3.68680190177825 3.52005923918817 4.64739604236078 3.57449157078583 3.33334181528595 4.2261417259061 3.12672718966337 4.73279062028143 5.634827707053 5.42836772937287 5.88368789380337 6.2499749403194 6.35305589820568 6.21811476955335 5.69363257791644 4.2019409134977 4.24004266073595 4.27940339123951 4.30650361080314 4.34449131032905 4.25094598652635 4.10433699550901 3.86532195897775 2.63121360301083 2.36775388356809 2.33647179188619 2.3045438594594 2.25063617530336 2.08513412841352 1.49235905029074 0 0 0 0 0 0 0 0 0 0 0 0 0 0 0 0 0 0 0.98763874743619 1.51104397263439 2.31659406748733 2.57614779715442 2.40150226444689 2.04467932030253 0 0 0 1.52651823021165 2.38178669111778 7.73023110787808 9.55451114196618 17.7350027846956 7.83571406491309 7.66347907209895 7.78622252556047 7.74556550451164 8.14749092771439 20.5571752209946 7.44165483788367 7.51351662559529 10.1826774324128 23.4550693344817 23.3972352246285 24.9695884665999 20.4213168949999 23.8451586820676 15.9331317541484 3.16637790033616 0 0 0 0 0 0.923991707408278 7.77654116090557 10.8915500503545 13.5375404910975 13.6080469634963 8.63796519275537 7.99615685806476 7.61451854974402 -9999 -9999 7.17983901744701 -9999 -9999 0.912543084446245 0.959473522348125 7.93051837429106 10.1154439452564 13.9225926959631 21.0366372220794 13.5906865774525 17.7690747301278 16.2486199087665 18.4707582943947 16.8828418322165 17.6716230978104 20.9891264478047 22.484656532326 19.6753888091866 23.1706976230492 25.3383802193346 25.8883819364972 23.9867585212256 18.30781105043 17.3950065072492 16.855004843861 17.3131263885452 17.3573764757808 16.3359625867603 15.7422624158678 -9999 -9999 -9999 -9999 -9999 -9999 -9999 -9999 -9999 -9999 -9999 -9999 -9999 -9999 -9999 -9999 -9999 -9999 -9999 -9999 -9999 -9999 -9999 -9999 -9999 -9999 -9999 -9999 -9999 -9999 -9999 -9999 -9999 -9999 -9999 -9999 -9999 -9999 -9999 -9999 -9999 -9999 -9999 -9999 -9999 -9999 -9999 -9999 -9999 -9999 -9999 -9999 -9999 -9999 -9999 -9999 -9999 -9999 -9999 -9999 -9999 -9999 -9999 -9999 -9999 -9999 -9999 -9999 -9999 -9999 -9999 -9999 -9999 -9999 -9999 -9999 -9999 -9999 -9999 -9999 -9999 -9999 -9999 -9999 -9999 -9999 -9999 -9999 -9999 -9999 -9999 -9999 -9999 -9999 -9999 -9999 -9999
-9999 -9999 -9999 -9999 -9999 -9999 -9999 -9999 -9999 -9999 -9999 -9999 -9999 -9999 -9999 -9999 -9999 -9999 -9999 -9999 -9999 -9999 -9999 -9999 -9999 -9999 -9999 -9999 -9999 -9999 -9999 -9999 -9999 -9999 -9999 -9999 -9999 -9999 -9999 -9999 -9999 -9999 -9999 -9999 -9999 -9999 -9999 -9999 -9999 -9999 -9999 -9999 13.9181190000007 10.0215469681087 5.82149382126505 2.33759145804768 2.27168194074413 2.06073291554992 1.89340490398299 1.66047283865797 1.66059700658505 3.68561745664956 5.50344454465163 5.21308455257172 6.07587550916824 6.09689255739604 6.312693884289 4.70657305230699 4.4980813362774 5.1751306866591 4.76493236038974 2.42960480338607 2.06092394853043 1.89351115482976 1.89361553023511 2.06092394853043 2.28698662296548 3.10984512986526 5.09442421352339 3.10976565415285 5.05986432738573 3.0078179046873 3.76511697580594 4.10570819542619 5.4182716160973 8.14832206462419 7.42033825580079 6.00053189317016 4.96786232837272 6.6000709686002 7.05133681433804 7.82982196571045 5.99153852741994 6.01070954965166 6.01543210741347 7.01598206321694 7.33040386993572 6.69744072109143 6.50808445647804 6.89975495290633 6.55365983067421 4.70413603979119 4.08875023131305 4.42729652338133 5.08690571714532 5.09722509578248 4.94060228908555 5.10810838466719 4.72295263523695 4.1501658030486 3.50535014421942 3.43663674891831 2.41753187736818 2.33668434982324 2.33629180249094 2.32912569714907 2.11753755848224 2.12433841905459 2.13948177024661 2.13948177024661 2.1329878939194 2.12501180591591 1.96108515942145 1.73008038204454 1.94811751729813 2.10494601244194 3.19409526286051 7.98072173278062 9.08974687498937 5.32983220429482 3.25067069034922 1.9420067975781 1.72335245490572 1.72335245490572 0.849335730696325 1.39798295281914 0.860319741614387 0.870717613081915 0.870901110453718 1.41388907323578 1.7441942665957 2.13148289080594 2.35701929929849 2.25666738744651 2.34828542042012 2.35684151734684 2.26518499390849 2.26518499390849 1.98347616658561 1.98347616658561 1.4294297169202 0.890922053016043 0 0 0.88038201210709 0.88038201210709 1.40532220271594 0.859529115678357 1.39756472026606 1.38979887973377 0 1.38181774932652 0.826438813170362 1.69660644446764 1.91833337339211 1.35709542703877 0 0.802575689147788 1.36558798669916 1.35709542703877 0.790297120662544 1.35725490826892 1.6967306626742 1.70351135538102 1.92431063668875 1.93022352347252 2.09369025048204 1.92420618641054 2.08833635498645 2.09369025048204 1.93012235437966 1.70351135538102 1.71007305629938 1.93603341149352 1.935933058591 2.22315982044786 2.32107072545052 2.32697933317317 2.46730893837308 2.78484825609376 3.93498140367478 4.30197744027984 4.60862544794501 6.08466378819045 6.49490773604953 6.38635435158837 6.7175722434481 6.93220768753811 6.99162651289044 6.96544486705826 6.64200240869367 6.63089171061291 6.83110779356433 6.64705032797056 4.22700967257365 4.24546384181537 4.15508428504792 4.06478022829078 3.89410008595637 3.87066142879351 3.60685296759635 5.59625465050707 5.93605491668925 6.12546105007649 6.25655267090226 6.44893189133692 6.44968088490212 6.51449387907306 6.52090173654527 6.37096990903948 6.37107811657499 5.87349072580869 5.00866631339114 4.13874589529693 4.15770262404777 4.2249802823591 4.31903470802492 4.33701899732424 4.36082245674564 4.35780171117067 4.3320353580726 4.32249492735712 4.30933666670926 4.28339205496788 4.25007448931256 4.22601941287177 4.17029298536275 4.13837761341738 4.03083044171835 3.85304204675049 3.49787596787531 2.19721365680903 2.16384436884263 1.88488664225418 0 0 0 0 0 0 0 0 0 0 0 0 0 0 0 0 0 0 0 0 0 0 0 0 0 0 0 0 0 0 0 0 1.42156289743292 1.97575510739995 2.2655591737961 2.56064498241753 2.61411209949742 2.69295897124114 2.77661715407906 2.807531269604 2.81474719755614 2.81485603646229 2.82288561140892 2.83519552940876 4.70859470699251 4.38525182396948 4.38250583562192 4.70155182833884 6.82280171641007 7.84422802329635 8.07780688347953 8.2053970844193 10.6649700651146 13.1874449879358 15.5531039369895 15.9025763326429 14.155520341639 7.40557842181939 5.96188840430456 4.56382328620588 3.55298692953053 3.62671171595749 3.63394272408574 3.67181661732202 3.6286928243553 3.81310594743722 3.73830105131257 3.69091827371097 3.71066744849955 3.17731128263258 3.19475590572433 2.09748012369807 2.17662755691834 2.17664645738975 2.90138037037084 3.76957631157703 5.32561672042045 3.11441648089672 2.79657393150099 3.66560103662187 4.97285431482088 5.57522928422785 5.98225986747832 6.53047751580421 6.64032597693749 6.50909160499893 6.02376320805689 5.1762396166015 4.32142408491517 4.35916082023288 4.47389784377157 4.43841094198273 4.3900178922533 4.2970697853162 3.86543733718961 2.6312947029612 2.32729093599054 2.29577241230145 2.24234906952454 2.0780138139786 1.75599948765488 1.05500772519972 0 0 0 0 0 0 0 0 0 0 0 0 0 0 0 0 0 0.987466585506984 0 0.987466585506984 1.83126946179379 2.40551891256835 2.39925256234901 1.01338178470722 1.52465700828404 1.02540514289584 1.52649869216998 5.51206562124433 5.23442596281609 8.1049338087629 19.3570668592522 20.4655342478059 9.07869437318471 7.82695853948309 7.55289914325649 14.6836653034875 16.6318947052572 18.9643709385724 16.5375234017862 7.77950253080285 7.68227415554614 14.3590078296973 24.5320992174349 23.775023112145 20.913277159124 25.3236865977742 18.0268094944822 4.21578545724312 0 0 0 0 0 0.923991707408278 3.89880674888037 8.40843947309443 14.9781517956583 17.8150608167335 10.1035721905935 8.37750211352749 7.71585823587633 7.65951339097627 -9999 -9999 -9999 -9999 2.62491409682943 4.01744452783841 7.90999327277213 10.3013905485635 18.3955440302648 24.0651926228215 17.223314538792 12.7637526004221 13.0144525934302 13.160500006576 14.9462435929053 18.4887959520258 15.3506058749858 15.6692449433645 15.8670122927052 17.7300135735977 18.9324366459278 15.6625727080343 15.3860842420224 15.3978815912551 14.8566999094506 14.8478986928282 14.8487751146669 -9999 -9999 -9999 -9999 -9999 -9999 -9999 -9999 -9999 -9999 -9999 -9999 -9999 -9999 -9999 -9999 -9999 -9999 -9999 -9999 -9999 -9999 -9999 -9999 -9999 -9999 -9999 -9999 -9999 -9999 -9999 -9999 -9999 -9999 -9999 -9999 -9999 -9999 -9999 -9999 -9999 -9999 -9999 -9999 -9999 -9999 -9999 -9999 -9999 -9999 -9999 -9999 -9999 -9999 -9999 -9999 -9999 -9999 -9999 -9999 -9999 -9999 -9999 -9999 -9999 -9999 -9999 -9999 -9999 -9999 -9999 -9999 -9999 -9999 -9999 -9999 -9999 -9999 -9999 -9999 -9999 -9999 -9999 -9999 -9999 -9999 -9999 -9999 -9999 -9999 -9999 -9999 -9999 -9999 -9999 -9999 -9999 -9999 -9999 -9999
-9999 -9999 -9999 -9999 -9999 -9999 -9999 -9999 -9999 -9999 -9999 -9999 -9999 -9999 -9999 -9999 -9999 -9999 -9999 -9999 -9999 -9999 -9999 -9999 -9999 -9999 -9999 -9999 -9999 -9999 -9999 -9999 -9999 -9999 -9999 -9999 -9999 -9999 -9999 -9999 -9999 -9999 -9999 -9999 -9999 -9999 -9999 -9999 -9999 -9999 -9999 -9999 15.8913953803198 12.9074562592847 7.41336670774241 6.46704278818155 5.58251044403055 5.52978662813476 5.04673649998858 5.64706197150217 5.74746076337637 6.06658790242525 6.54127677748514 7.16690079021043 7.39171115791851 7.53373021013836 7.35356448776519 5.80971839034058 5.70281176086567 6.19076090639983 5.41923594836608 3.29892920653129 2.18213324552164 1.89361553023511 2.06101807992133 2.18757264979964 2.42975282305357 4.0995106824051 4.72904102941357 5.09450368078414 6.84004208590508 5.00379683865893 3.76511697580594 4.58493122733239 5.75722919420218 7.34270260265683 8.00981905117031 7.35080043145449 6.19419086404722 7.01043665407312 7.4467997313303 7.68459410747625 7.91038596274365 7.78033984493499 7.17939381196738 7.20712483471764 7.57937476540614 7.068569261844 7.22021395864347 7.53927910307171 7.63409285440547 4.70413603979119 4.89009901556353 5.99702063947798 4.92091825479039 5.10856732083253 4.90423215285477 4.70168788039437 4.46998006286749 4.03517354574219 4.01864509984729 3.96887322159357 3.35870577586505 3.34154188506041 3.3312435454117 3.31468721024029 2.23072449236675 2.23712000773447 2.1242342281462 2.24183791643227 2.2434645922394 2.2351418423356 2.11734634224912 1.94830956195787 1.94821315593158 3.10952886422186 5.20748797082621 8.01714566186864 8.48078772881307 2.66635198835005 2.22323986409399 2.09931837108362 1.94210345850406 1.94210345850406 1.94219990298033 1.94830956195787 1.95464068739066 1.96138581508419 1.96138581508419 2.12433841905459 2.12433841905459 2.34846601144048 2.34846601144048 2.43035653371946 2.42177147181656 2.4996217001854 2.43963331008494 2.43963331008494 2.35676278364104 2.25658293214343 2.13910908649996 1.9754599441721 1.9679326142397 1.74387097359951 1.74387097359951 1.73674734707282 1.7366363071164 1.72985880137515 1.72985880137515 1.38979887973377 1.94190906378184 1.935933058591 1.70995381192543 1.92420618641054 1.92420618641054 2.08282273503532 1.696478173888 1.36542898071615 1.70326790798126 1.69660644446764 0.790297120662544 1.69660644446764 1.91833337339211 1.92420618641054 1.92431063668875 2.08833635498645 2.08833635498645 1.92431063668875 2.21260418231549 2.21260418231549 2.20759103024454 2.21268645357182 2.21260418231549 2.38982273054055 2.38975311482278 2.45061582873571 2.45563760370422 2.5115065274079 2.55985695575641 2.59596507235931 4.04446174081796 4.24778540279091 4.77168906505611 5.79361563561056 6.71866290538753 6.6381261800941 6.77916578335094 8.48111600744274 10.8395219074633 8.85282818375721 8.82605946532427 7.76470906110531 6.77615593952095 6.7244619242049 5.67644305720817 4.15644572840122 4.13544840042283 4.09662415769944 3.94616042289681 3.79471560864266 3.55429619772271 4.9624260135037 5.64301745593285 5.89643625946081 6.2321134390152 6.27421417081162 6.32353554611565 6.44214792869026 6.52322792428468 6.45935496645764 6.47131693196426 6.30964560473061 6.0405936126705 4.8795719577884 3.92462487741733 4.12881393307561 4.23618952379038 4.276164448938 4.28717812906643 5.16321468120973 5.16012741306035 5.14880142429831 5.64188110156242 5.64957389775635 5.60701033516494 5.58230664833167 5.50324003841591 5.40525630653922 5.31963792196311 4.83526589719248 3.25483506487324 2.97885092134274 2.06256709063346 1.35564486825912 0 0 0 0 0 0 0 0 0 0 0 0 0 0 0 0 0 0 0 0 0 0 0 0 0 0 0 0 0 0 0 0 0.880963343082673 1.96822112893193 2.44027472810664 2.44013407904099 2.50032981665464 2.64981997166894 2.79626808408135 2.81169226954196 2.81681142637363 2.82020730958518 2.82288561140892 4.70158039102894 6.87554087904071 4.70208285928348 3.85438716155594 4.69751484580314 7.46335704740181 8.05892480249113 8.05858568403551 8.005445337485 10.2085016918537 12.9907904483144 15.84177236729 18.545962248982 14.5232237431588 9.36901967103428 6.0549193988364 4.77805494004275 3.20933341137093 3.13422118273228 3.14197624128618 3.22674241022361 3.44253667583415 3.28729844313626 3.33115978286528 3.13580530218718 2.81850873788135 2.7963414913534 2.08616951353392 1.77674794385608 1.77674794385608 1.77674794385608 1.79631914459259 1.87448284598958 4.68447467905496 3.32467879202584 2.59829496071217 3.92553162850531 4.16121735363042 5.65009016531252 6.24161277208996 6.75480818693965 7.15441437622366 6.65136812383246 6.5867259658141 6.32785284864605 5.2631764131674 4.46572946693457 4.55394858556732 4.56860312697291 4.48808016760992 4.30340863524219 3.85719770180852 2.60794808855877 2.28686553070192 2.23391163777633 2.17215231979977 2.07820589734814 1.7562845155476 0.260615395202125 0 0 0 0 0 0 0 0 0 0 0 0 0 0 0 0 0 0 0 0 0 0.993431245382852 1.51850744517312 0.0611482902744486 7.44518083027178 3.8742122762477 1.83230093872696 2.18772206946772 6.42703076281535 7.63092898086598 8.05301884220037 17.7032983729052 14.3983599321316 17.4881374924673 23.2503719335557 12.5976187353099 4.05580139830574 3.41656426680103 20.9253051771854 7.6391853249959 9.07141358254153 14.4568717821371 23.8477668449943 22.7629309351006 24.2918219356883 21.2401074043891 11.6940872969562 4.34577128071652 1.0543845149108 0 0 0 0 7.3308949698384 2.22489734009746 7.78855991535425 17.0259768407826 15.3669190613162 10.106537266948 8.51103182397942 8.05363373531894 7.92588006478568 7.89977022621605 -9999 -9999 -9999 5.45073333072433 6.49276182537371 8.1048650782661 11.6402372509966 15.8832672695799 22.8558322321384 20.8164581126494 18.1798712680557 13.3009416743155 13.1248795037552 13.4444817661816 13.6038939181376 13.8471213114362 14.807644881935 13.9722558451351 -9999 -9999 -9999 -9999 -9999 -9999 -9999 -9999 -9999 -9999 -9999 -9999 -9999 -9999 -9999 -9999 -9999 -9999 -9999 -9999 -9999 -9999 -9999 -9999 -9999 -9999 -9999 -9999 -9999 -9999 -9999 -9999 -9999 -9999 -9999 -9999 -9999 -9999 -9999 -9999 -9999 -9999 -9999 -9999 -9999 -9999 -9999 -9999 -9999 -9999 -9999 -9999 -9999 -9999 -9999 -9999 -9999 -9999 -9999 -9999 -9999 -9999 -9999 -9999 -9999 -9999 -9999 -9999 -9999 -9999 -9999 -9999 -9999 -9999 -9999 -9999 -9999 -9999 -9999 -9999 -9999 -9999 -9999 -9999 -9999 -9999 -9999 -9999 -9999 -9999 -9999 -9999 -9999 -9999 -9999 -9999 -9999 -9999 -9999 -9999 -9999 -9999 -9999 -9999 -9999 -9999 -9999 -9999
-9999 -9999 -9999 -9999 -9999 -9999 -9999 -9999 -9999 -9999 -9999 -9999 -9999 -9999 -9999 -9999 -9999 -9999 -9999 -9999 -9999 -9999 -9999 -9999 -9999 -9999 -9999 -9999 -9999 -9999 -9999 -9999 -9999 -9999 -9999 -9999 -9999 -9999 -9999 -9999 -9999 -9999 -9999 -9999 -9999 -9999 -9999 -9999 -9999 -9999 -9999 -9999 15.292155630533 11.0050959590614 7.82073993651021 7.54638132719199 7.27714036083981 7.12111906463326 6.83392314615416 6.78638514581971 6.69424654746245 6.79716712830982 7.23267954759092 7.44566147012358 7.74972910067431 7.76497453074711 7.65284049823227 7.40782019191805 6.7580459826266 7.01823093080376 6.52137135603134 3.92230310327127 3.29503561354665 2.2770533209492 2.18757264979964 2.28698662296548 2.36774942678222 4.74400235734889 4.74409142901053 6.45643281727226 7.39315220491184 6.82835266826716 5.89918843268642 6.3882917956537 5.74925077993297 7.05062121814679 8.43234332717596 7.71337615941868 7.15974890199286 8.16360578324873 7.81491529236095 7.11905063695681 7.80982845370787 7.66674561006866 7.33946263047205 7.76506114675403 7.59581581125868 7.26385623365488 7.44037831259519 7.82652842005718 7.47515166636263 4.88370045925745 5.04150422162451 6.7918696869521 7.17404832634144 6.1689788243841 4.92004265560837 4.45188769039155 4.07721742700818 4.40679863193591 4.63798667705892 4.41544699844592 4.05975667992434 4.0020527002722 3.39149780046008 2.40250503792469 2.32290450999277 3.24011704948225 3.24605907556735 2.32901842603192 3.3193329270576 3.23514801146963 3.22904751860291 2.23027364084586 2.23028983206467 3.21856819761202 5.67364821434976 6.26043512164616 3.68531825954065 2.31573147748348 2.22332057404795 2.21790174189499 2.0994063549662 2.21806687789955 2.22348852536173 2.3273071198912 2.23532347164115 2.34085048304711 2.34096811678047 2.42220635111655 2.42196409722909 2.41423401036273 2.4141414623206 2.4141414623206 2.54012500505298 2.54937930437611 2.63724704592597 2.60161030685103 2.54937930437611 2.4996217001854 2.43018562457591 2.4302669069761 2.34828542042012 2.24877197694045 2.24157610295549 2.24157610295549 2.23497792384916 2.23497792384916 2.11083746091331 2.22323986409399 2.09923068644257 1.93603341149352 1.93012235437966 1.92420618641054 2.08282273503532 2.08272560772272 2.08272560772272 1.696478173888 2.08815128676572 1.92409873975539 1.68966976156307 1.91822507629272 1.91833337339211 2.08282273503532 2.08291723359651 2.30081102094359 2.20750668024366 2.30561683473045 2.30561683473045 2.38494914997546 2.38494914997546 2.30561683473045 2.4460194642833 2.50136275318575 2.50130039268454 2.54885005778169 2.54885005778169 2.59031884249651 2.59590655681414 2.66013731362666 3.71599218607109 4.32959907542039 4.72224038776089 6.37628335007786 8.70585725391392 8.80942233876364 8.90163594607599 11.5212733247964 12.210612339656 11.7731131588933 11.6676469423966 10.2509916935006 8.72518409801827 6.76938267111518 6.16716567711895 4.10108051954747 4.04622666181765 4.0070329940433 3.93300228204187 3.71176077986597 3.49115097326861 4.88565145194514 5.20251790801742 5.51110630190811 5.96286673090476 6.0368345981742 6.07094586738393 6.31089481654354 6.44499189299082 6.5378702690808 6.51019290966885 6.46141896818768 6.29274662646386 6.07687689164035 5.70758136484566 5.47120505329169 5.90328564901818 6.14880924817861 6.16756834810542 6.35439844119099 6.34306314119685 6.32725422315645 6.41649719653533 6.27009450641397 6.38227881580064 6.19818047639007 6.14910083926194 5.99285925300751 5.58677211608453 4.33024101262542 3.83722397865011 3.48462461770913 1.85552904525477 0.25706461673789 0 0 0 0 0 0 0 0 0 0 0 0 0 0 0 0 0 0 0 0 0 0 0 0 0 0 0 0 0 0 0 0.859936913043277 1.73707289552768 2.24904815564912 2.50003259406595 2.50017189131694 2.43083791392667 2.56084167459294 2.69295897124114 2.79620204927028 2.81169226954196 2.82181988888599 4.70124249323137 5.37422895823864 6.25820402014674 3.84955917057796 2.80560838897772 3.84952392440041 7.76207653724072 8.11195641290592 8.12605231497335 8.00654985024496 7.85937579651777 14.0112738059689 18.4779072741901 21.298791042234 15.5920379662525 7.55185704840967 5.83855062774701 4.95908691909012 1.69743268670989 1.51464421772929 1.5390718279474 1.66498501509124 2.6159656822197 2.65005846981161 2.03801242703681 2.05083423900103 1.74782492311529 1.83411577748176 1.66097079297442 1.51846089648117 1.51846089648117 1.52697213990641 1.52692974499928 1.53537343564905 1.53532362203035 2.19407855062265 2.97376576223404 3.57747844142654 4.32720691599892 5.74466399906547 6.37786740429414 6.72801582879369 6.59312068313129 6.67305062426626 6.94718673708983 6.81397420710016 6.19529196509012 4.47501411439323 4.55394364211609 4.59567192949057 4.47686525888383 4.28457937540462 3.84015289850464 2.56764247092303 2.23397822161092 2.17229988143597 2.07837799930176 1.75654457205692 1.48397097940877 0 0 0 0 0 0 0 0 0 0 0 0 0 0 0 0 0 0 0 0 0 0 0 0 0 4.42005078079882 7.81626183426935 8.14649921216856 7.61177677414648 7.84249929573436 8.13373104636274 8.0159246713073 8.03632231984902 13.6472012438317 22.1195918474983 14.2596076520035 13.6459702108775 10.7808142489055 14.8540923458051 9.88254845113028 7.74851458014963 7.72575515120856 9.81354661848516 18.207534938497 21.617694290629 20.6512284044256 22.5954768319278 18.0984473133984 5.65532105652184 6.65623647150692 0 0 0 1.00684441528456 0.934502058169059 1.4458763801736 5.22089165605195 10.9463837383296 8.59593419858139 9.49930347382682 13.5675785064058 10.4077287603023 10.0259092023482 8.29202215834025 7.92776573306544 7.49070782266495 -9999 5.69153108248362 6.80870423262478 8.19128633082747 13.2451146162208 13.4910683592176 15.1995341533377 13.3885317040769 13.4744518675573 13.4309809046352 12.4372462733703 12.7609287088734 13.6244440730825 14.0561438316351 16.0729922698201 -9999 -9999 -9999 -9999 -9999 -9999 -9999 -9999 -9999 -9999 -9999 -9999 -9999 -9999 -9999 -9999 -9999 -9999 -9999 -9999 -9999 -9999 -9999 -9999 -9999 -9999 -9999 -9999 -9999 -9999 -9999 -9999 -9999 -9999 -9999 -9999 -9999 -9999 -9999 -9999 -9999 -9999 -9999 -9999 -9999 -9999 -9999 -9999 -9999 -9999 -9999 -9999 -9999 -9999 -9999 -9999 -9999 -9999 -9999 -9999 -9999 -9999 -9999 -9999 -9999 -9999 -9999 -9999 -9999 -9999 -9999 -9999 -9999 -9999 -9999 -9999 -9999 -9999 -9999 -9999 -9999 -9999 -9999 -9999 -9999 -9999 -9999 -9999 -9999 -9999 -9999 -9999 -9999 -9999 -9999 -9999 -9999 -9999 -9999 -9999 -9999 -9999 -9999 -9999 -9999 -9999 -9999 -9999 -9999
-9999 -9999 -9999 -9999 -9999 -9999 -9999 -9999 -9999 -9999 -9999 -9999 -9999 -9999 -9999 -9999 -9999 -9999 -9999 -9999 -9999 -9999 -9999 -9999 -9999 -9999 -9999 -9999 -9999 -9999 -9999 -9999 -9999 -9999 -9999 -9999 -9999 -9999 -9999 -9999 -9999 -9999 -9999 -9999 -9999 -9999 -9999 -9999 -9999 -9999 -9999 -9999 12.9636710651146 9.76223675586207 7.94399188424644 7.84620579382083 7.72245363162466 7.37792652514528 7.34957238757087 7.49866187469804 7.47963014549894 7.390539704339 7.49385790877045 7.593624354732 7.82309327780706 7.88732269996768 7.91527314222723 7.81511975511994 7.54749036168507 7.37215392572303 7.04285883698278 6.17342294307949 4.31343558437636 3.36643948330803 3.32203635496742 4.72339788057343 5.70743730924277 6.56874516823998 6.74125963429398 6.51030617763793 7.19351533236126 7.1507567470138 6.83422198801922 7.01421631827229 6.16441476111612 7.06850563285339 10.5015199494755 8.26530705222413 7.96285168822871 7.98621709607727 8.05273027305891 7.15710989637188 7.43189859355451 7.70375653866999 7.39940176412283 6.96642637307913 7.58145998293753 7.17640321539052 7.57851682226592 7.71148328089309 6.18111477801058 4.90506562336235 5.11921341042899 7.49245785871036 6.84866138242068 5.08687990176223 4.92087143272936 4.41502410120598 4.45073634144414 4.9417296929617 5.08563389920841 4.71390643397054 4.66553242469066 4.39069383706638 3.98725836358848 3.98725836358848 3.98692544598967 3.98657965340011 3.92796925149163 3.92167586362482 3.92760601202745 3.31347180325795 3.87569994962297 3.8615088834145 3.29749773929532 3.98634330632244 6.21223611134379 6.24060959863287 3.37515917381258 2.39525434167348 2.31071650340191 2.31071650340191 2.31071650340191 2.31588992359586 2.32147731837812 2.3273071198912 2.32740532786463 2.34085048304711 2.54318702908503 4.16413770342466 3.59419871533501 2.58468838054312 2.59358766823403 2.58207870275626 2.53170776748616 2.58199821887305 2.62876344375101 2.62876344375101 2.63733219990036 2.59133678742978 2.54946113015023 2.591426702333 2.54955380257132 2.48179945534102 2.42177147181656 2.41398009765012 2.32705476774378 2.32697933317317 2.32697933317317 2.32114514803606 2.31565602313416 2.21782072442656 2.21782072442656 2.21260418231549 2.20750668024366 2.20742054465096 2.08282273503532 1.91811331402443 2.20750668024366 2.08282273503532 1.34851374720523 1.91223913640506 2.07745841219924 2.07745841219924 2.20254031163878 2.30081102094359 2.20262565817833 2.44595190703159 2.44595190703159 2.44595190703159 2.44154767094863 2.4460194642833 2.54897471253791 2.62169844896739 2.62169844896739 2.6776842909171 2.65405183552446 2.64878813547354 2.68356088143661 2.69838922399251 3.89100727854302 5.57403737396149 6.70086248255484 7.06024901822736 10.6566506503581 11.6082109369101 11.5939859741774 12.2379350364845 12.5917986256907 12.4495336000862 12.3446868216855 11.9066399389988 9.08341403582407 8.31267995457062 6.23586130162018 3.99587079574056 3.9518738113611 3.93392834416108 3.86268145990933 3.65242597287867 3.40914227640249 4.46421262931391 5.12336241197446 4.77843493158869 5.56449516780875 5.63468773203169 6.07355437451958 6.29870282437354 6.48234405145888 6.58432561244255 6.564551310747 6.6163888948228 6.55473499684024 6.5274813142837 6.41102363666703 6.46496259592983 6.51464582328583 6.57011616157559 6.65891674728056 6.64900814889432 6.63780238071946 6.62688168800971 6.5992573045169 6.55797895256737 6.53728311353554 6.36480644360022 6.16501170055482 5.70293386117514 4.69650969881395 4.31911124898117 4.1514578236745 3.92116472634904 2.7009893923548 0 0 0 0 0 0 0 0 0 0 0 0 0 0 0 0 0 0 0 0 0 0 0 0 0 0 0.837623815813352 0 0.848713246152105 0.859736297213746 1.73685658084967 1.40560348577823 1.73696479574604 1.96108515942145 2.12413698891306 2.3485702121608 2.43069506854145 2.42220635111655 2.55025223168556 2.65005893363264 2.78753601894939 2.80274711173947 3.83708138772565 6.26271155021893 5.067345273067 4.3763362815388 2.80571139721737 2.78538764047112 3.83320009848296 7.46013171964078 8.10410659604864 8.13078124803344 7.99531233087379 7.77357296698441 14.2832539307704 21.2723228161152 20.9782197924088 13.4836181260597 5.53154434095602 4.02803777463048 3.31724687786564 1.18901020996371 0.834235706343164 0.848865446723029 1.2075647733892 1.43659042461685 1.45252330691816 1.61588190770306 1.6337448514775 1.64277026303528 1.50173386604063 1.28452923283862 1.28452923283862 1.29171772915551 0.930488004575335 1.29891444280638 1.30619019023692 1.81639685691296 2.72688041621153 3.29529631340764 3.67528039312986 4.52513249937724 5.81796754804824 5.95093787028431 6.01711317182544 6.20602508748855 6.78500170885471 7.04110784520981 7.32801289249451 6.5918383975888 5.85103426536238 4.39553976294973 4.44998220257223 4.39738793825248 4.28473059080141 3.41101194593842 2.28709195617869 2.17236688402337 1.95016605449421 1.76877457115891 1.48924717489221 0.261649349040244 0 0 0 0 0 0 0 0 0 0.966417883300602 0.96661941545603 0.955691236708638 0.955292001427605 0 0 0 0 0 0 0 0 0 0 0 0.0314772986486921 0 5.36751627340786 7.99506775922538 9.15196245859532 8.16354641261352 11.7564479496805 12.0523844663959 10.682176155802 21.4709917885843 15.9317350491174 21.8821102799829 23.6599044855389 20.2049981210223 18.5496905483689 8.98649817632978 13.8961929639688 14.6240810260109 14.5929066020924 20.095734211374 18.3116610951751 16.7157118691261 22.3789873134006 13.3626178525812 7.33981467329556 0 0 8.0021286012894 0.0619092821491152 0 0 0 3.3231218473652 7.69632213585844 7.78396218938485 9.41967009309817 13.6914669432362 13.3671123046057 13.5365152896147 8.44279210014882 7.66396697016575 7.46606147676499 7.57684878489681 -9999 6.87963822086656 7.8356854083297 10.3623423434381 12.7295173111881 12.3779482535933 11.6893459121764 12.8449520532796 12.8045620662796 12.3202096837637 13.1673392073948 13.6004997300344 -9999 -9999 -9999 -9999 -9999 -9999 -9999 -9999 -9999 -9999 -9999 -9999 -9999 -9999 -9999 -9999 -9999 -9999 -9999 -9999 -9999 -9999 -9999 -9999 -9999 -9999 -9999 -9999 -9999 -9999 -9999 -9999 -9999 -9999 -9999 -9999 -9999 -9999 -9999 -9999 -9999 -9999 -9999 -9999 -9999 -9999 -9999 -9999 -9999 -9999 -9999 -9999 -9999 -9999 -9999 -9999 -9999 -9999 -9999 -9999 -9999 -9999 -9999 -9999 -9999 -9999 -9999 -9999 -9999 -9999 -9999 -9999 -9999 -9999 -9999 -9999 -9999 -9999 -9999 -9999 -9999 -9999 -9999 -9999 -9999 -9999 -9999 -9999 -9999 -9999 -9999 -9999 -9999 -9999 -9999 -9999 -9999 -9999 -9999 -9999 -9999 -9999 -9999 -9999 -9999 -9999 -9999 -9999 -9999 -9999 -9999
-9999 -9999 -9999 -9999 -9999 -9999 -9999 -9999 -9999 -9999 -9999 -9999 -9999 -9999 -9999 -9999 -9999 -9999 -9999 -9999 -9999 -9999 -9999 -9999 -9999 -9999 -9999 -9999 -9999 -9999 -9999 -9999 -9999 -9999 -9999 -9999 -9999 -9999 -9999 -9999 -9999 -9999 -9999 -9999 -9999 -9999 -9999 -9999 -9999 -9999 -9999 -9999 12.2833826305547 8.08165748105954 7.9520730218906 7.89700949909322 7.82893196293077 7.77054283866438 7.88624934620193 7.80168901478434 7.79656581425881 7.76892656500333 7.69241014017661 7.86799449064817 7.96288653259191 8.06927986675154 8.08365014631184 7.96609975592157 7.9509306420892 7.71199385150961 7.52432174643066 7.04755859316225 6.14216234237941 6.37538735719231 4.79626792256582 4.80980101282122 4.20217861150956 4.14678070749496 6.59254232120423 6.31446881497634 6.74749014998847 6.73507355514132 7.27767764367554 6.86516885755552 6.46499310596325 7.35702143547048 10.8331221962647 9.91704932669609 8.09324927455317 8.15102816941411 8.3221562882993 7.21551793524803 7.24025510868047 7.55373031238052 7.68808466483618 7.30213720565134 6.46918649955541 6.63533229873792 6.73209579967296 7.71242383155757 7.48349204014794 4.99181583040538 6.21682272503176 6.84503566529506 7.4368434959677 7.10396891199969 4.92125532574089 4.05964157418035 4.72306905949595 4.71390643397054 4.44254220763038 4.65756299940129 4.84865493475647 4.41948348485137 3.98136119482584 4.3133808026827 4.3687841431181 4.59908813487649 4.59877712925031 4.3122794392572 4.59077088053582 4.31213691266698 4.31213691266698 4.36808669512709 3.93026233931038 4.32620121098409 6.09679386017468 4.85697343842021 3.37533833255175 2.45724813152127 2.45075134467976 2.38996666450393 2.39004347505565 2.39004347505565 2.3954229407844 2.4073720119139 2.4073720119139 2.48209803144385 2.54044976421316 4.19549816849627 4.17419252536978 4.15445583519104 3.56356545763548 2.57574195183388 3.54254635681625 2.58352223393821 2.57369067790965 3.56231742725232 3.62493969396652 2.63980776773728 2.62715597975548 2.59152984565099 2.58217045003635 2.53179283922956 2.47427116232606 2.47419049517022 2.52421299049212 2.52421299049212 2.46737846870195 2.40083410778208 2.39510656201366 2.45577092991311 2.38989352714464 2.38487847922486 2.38017666664877 2.3054628218419 2.3054628218419 2.08272560772272 2.30073254621941 2.20254031163878 1.68267324596348 2.20254031163878 2.1975558966613 2.1975558966613 2.29606626968807 2.29606626968807 2.44148041741252 2.49684033886659 2.49684033886659 2.49265345982533 2.53994719814271 2.58095883817051 2.64884723887167 2.67782033363667 2.6776842909171 2.69844897673539 2.7222813492774 2.7222813492774 2.71665391400023 4.18211278505598 4.79976552821966 8.35520705700278 8.71561757884978 9.25281470832862 9.92039185109662 12.1039777266417 11.9911491098424 12.46638492616 12.676601341196 12.6176795621694 12.4127017130261 12.2369764416111 10.8837094037613 8.26644254567566 6.31733813360821 4.79113094489102 3.91398652497609 3.87922690589744 3.72607035081126 3.60481576852767 3.90008587435578 4.2734913990279 4.48513958800411 4.67533565751525 4.82534821121461 5.61519818994518 6.05371227331626 6.31585145384953 6.61132627309829 6.5940372418947 6.68318566722293 6.73582283297473 6.68931586563127 6.71047648489368 6.68793921466453 6.69245005279894 6.7418165451981 6.7655918771987 6.77609454497201 6.79890662126594 6.79890377942134 6.77047041725758 6.71345782891964 6.68426108836525 6.53582983067107 6.3097415882109 5.88724281895685 4.82748294225303 4.46701476739402 4.36244304234108 4.18723062411474 3.81557168456805 2.88059237679026 1.36509382950543 0 0 0 0 0 0 0 0 0 0 0 0 0 0 0 0 0 0 0.813950239797385 0.814207472159284 1.37321775730771 1.37338783408246 1.70957278823215 1.71622373926039 1.71634993825812 1.38949878636235 1.72312527596626 1.72985880137515 2.11708546035513 1.96099040353168 1.96802652383332 1.96802652383332 1.97555480313291 2.13148289080594 2.25696248040703 2.42220635111655 2.55025223168556 2.63841394137938 2.74405703185131 2.80282021695384 2.79620204927028 2.80745146326925 4.37164212156903 4.70251378268318 2.80581251845091 2.78997647050274 2.82663455683191 5.44667575987383 7.83711855662131 8.0915956866733 8.03462468440194 7.89085799721724 7.8381389246844 10.2390163758111 12.038504703801 13.7029596987624 12.1994588699741 7.24310768176841 4.11171485206459 3.1935895501141 2.05262795867237 0 0 0 0 0.889254421703324 1.25608419862436 1.2631832214078 1.27031517463804 0.914990541794262 0.920166568075859 0.92533431541236 0.250224010475216 0.25145459152107 0.25145459152107 1.13359274974533 1.66625682770142 1.66612402018064 2.67797040242199 3.79408701660695 4.2562609231098 4.62849825219767 4.79100758872109 5.56826488811267 5.52306069558326 6.26935563365945 6.68976637389279 6.88026407678329 6.60566044381843 6.25955341700532 5.21057813784248 4.22603830005574 4.28630245956512 3.85327089868629 2.58438792332228 2.17242950870802 1.95702095523633 1.49877579421762 1.06239793847127 0 0 0 0 0 0 0 0.912211564659307 1.45649995242463 1.47626809517073 2.02379994394118 2.31940239265678 2.31940239265678 2.31994961432957 2.19219146328297 1.80698827520388 0.965847024090192 0 0 0 0 0 0 0 0 0 0 5.2173187166082 5.98505290421799 7.94894238961081 8.22067706726668 9.73302479496163 20.1030501372488 18.1701481986205 24.8386760186286 16.2126833418382 15.604682918718 22.6369531668236 17.2608743034293 15.6602814370847 10.8478305684685 13.8891548026279 14.3643505382503 20.5433916631347 18.945845202671 20.8871522595823 17.184821205645 22.7257649873527 21.0338569329756 17.5106879516884 7.10157813413152 0 1.08478993388877 7.62751762722291 5.08922946492243 1.55593017311467 0 6.05741931110587 7.72210000242191 8.04200086652919 7.74158935349852 10.883004943533 13.8133528961972 13.9137246708847 13.6414131765965 11.0006765524987 8.3040619040479 7.96857157416577 7.74160735267083 -9999 7.32192295272213 7.51520333129119 8.72912956530318 9.9591660431714 11.6103222426168 10.5029975937006 10.189773541993 10.1107047782661 12.1447680557895 13.2920383114715 13.960625566471 -9999 -9999 -9999 -9999 -9999 -9999 -9999 -9999 -9999 -9999 -9999 -9999 -9999 -9999 -9999 -9999 -9999 -9999 -9999 -9999 -9999 -9999 -9999 -9999 -9999 -9999 -9999 -9999 -9999 -9999 -9999 -9999 -9999 -9999 -9999 -9999 -9999 -9999 -9999 -9999 -9999 -9999 -9999 -9999 -9999 -9999 -9999 -9999 -9999 21.0647891594794 27.3419662955024 18.9966671699509 -9999 22.349088430957 20.3528095690553 -9999 -9999 -9999 -9999 -9999 -9999 -9999 -9999 -9999 -9999 -9999 -9999 -9999 -9999 -9999 -9999 -9999 -9999 -9999 -9999 -9999 -9999 -9999 -9999 -9999 -9999 -9999 -9999 -9999 -9999 -9999 -9999 -9999 -9999 -9999 -9999 -9999 -9999 -9999 -9999 -9999 -9999 -9999 -9999 -9999 -9999 -9999 -9999 -9999 -9999 -9999 -9999 -9999 -9999 -9999 -9999
-9999 -9999 -9999 -9999 -9999 -9999 -9999 -9999 -9999 -9999 -9999 -9999 -9999 -9999 -9999 -9999 -9999 -9999 -9999 -9999 -9999 -9999 -9999 -9999 -9999 -9999 -9999 -9999 -9999 -9999 -9999 -9999 -9999 -9999 -9999 -9999 -9999 -9999 -9999 -9999 -9999 -9999 -9999 -9999 -9999 -9999 -9999 -9999 -9999 -9999 -9999 -9999 10.6405736386667 8.10297338748737 7.93715138990027 7.68874628419617 7.89086004761727 7.98046973931397 7.99087255005887 8.02386118095032 8.87602444653568 8.8581951929502 8.80717339877815 9.37049870752192 9.75475038607363 9.79024559853824 9.46967256011342 9.54029007568021 8.14377849842713 8.0154474137068 7.87285751500455 7.65790509059078 7.55792220869204 6.19737842044584 6.20651806688148 7.08635869439872 6.40610091156897 5.4109838446719 7.37919851538867 6.82391260144433 6.36895382392378 6.61164140429519 7.22322167120182 7.04443928477636 6.53369206127829 7.1580427045208 7.6802305857148 8.04452861446879 8.33688538228953 8.52234640397735 8.42566805001599 7.63396627566253 7.85793909094654 7.30585423980375 8.02336253642599 7.3262269312396 6.50721194885253 4.99063651462101 6.11428829659119 7.86993174465226 7.54661742117651 6.93077659841044 7.32626702478656 7.50483060292395 4.58497398234531 4.15285328246264 4.50201745407542 4.45210470738879 4.75043255994675 4.70544786749762 4.65069232378303 4.65083716777756 4.36944671321628 4.36944671321628 4.36931761296485 4.36331437484337 4.63548839852589 4.99522686566264 4.98832847134942 4.85930851410939 4.980095956075 4.62702430587355 4.5909284292675 4.64118793549971 4.64963512761512 4.98576145913336 6.66324164156144 5.14972691814117 4.40661324735328 2.50767163628064 2.45082430571264 2.45584277406147 2.50632681069551 2.39525434167348 2.51777543551902 2.5244746847091 2.41433701823811 2.49051433847472 2.49051433847472 2.58461451207298 3.60485136227149 4.54304936259057 4.16281458451215 2.60404280824312 2.56802305981808 2.61112022120463 2.56639096721776 4.17226254151792 4.18236074201683 3.59296778349872 2.62945424086887 2.58418282043818 2.58461451207298 2.58217045003635 2.5739389614913 2.6097660340521 2.60967530271865 2.60967530271865 2.5600004048515 2.51163634737014 2.55992489024118 2.55418107731782 2.50632681069551 2.50625869198622 2.44588572880537 2.44588572880537 2.50130039268454 2.38024821325799 2.19746773585338 2.29606626968807 2.07190409059493 2.29614578919667 2.29614578919667 2.3713045559993 2.29139592847024 2.49265345982533 2.48858442550037 2.48858442550037 2.53207260502379 2.57296035197478 2.64008843692229 2.69351389937034 2.69351389937034 2.71193818327031 2.71193818327031 2.71193818327031 2.74722515366325 5.49215995921755 4.55967083919556 4.7862093256883 6.69589685792844 9.51296341555481 9.33965476156035 10.1074305001797 10.1277971314032 10.422051144277 11.8609322565051 12.6603063597878 12.6631092431022 12.6973380539461 12.5633902723861 12.3103198103623 11.5784751274885 8.57911585686087 6.48336761277695 6.10258659366505 5.5767954412789 4.60707923756686 4.47382222824568 4.7751090999038 4.29572399305574 4.34691628837593 4.20784389237999 4.19432313924215 4.68855556941493 5.53795942791094 6.01383213697121 7.35825276436343 8.07752634567811 8.49057189333719 8.57350902027174 8.27158210935641 8.25127870176552 7.71762075232627 6.81297501231774 6.81170706624479 6.84249852411838 6.86018838365444 6.86021460761661 6.85286569316818 6.85286390435959 6.81644125926323 6.74636336217778 6.68812255630377 6.42133216060987 5.98241396575462 4.94361254572722 4.64359430246879 4.57441694170398 4.4227845659328 4.16837627326077 3.63607437229766 2.0935070276965 1.70957278823215 0.813950239797385 0 0 0 0 0 0 0 0 0 0 0 0 0 0 0 0.825721978643035 1.70957278823215 1.92980207716923 2.09331345757878 2.09341178328277 2.21757290424937 2.21757290424937 2.22299810167778 2.10468308073035 2.22871492388849 2.23489919062545 2.24149666115262 2.24869066532414 2.24869066532414 2.25666738744651 2.13138674251955 2.25685540813595 2.2655591737961 2.35736450841541 2.44027472810664 2.66918680120523 2.72223194702003 2.76024798229893 2.77349762598438 2.79613380101055 2.78414025719954 2.78740741225115 2.79865035744115 2.79857060249332 2.79981519600245 5.52302800460067 7.82752035101975 7.90856331188168 8.04039643700422 7.85578307736599 9.35662977966869 10.005593690278 9.23642423561405 9.33483388753341 9.7659642237071 7.80335730698599 4.28417927547844 2.60511563859604 2.18976072561432 1.01799145717595 0 0 0 0 0 0.899745133876135 0.245041380331439 0.915211002401305 0 0 0 0 0 0.880963343082673 1.41362742103877 1.41362742103877 1.73696479574604 1.96099040353168 3.07018525402607 3.67640146163007 4.28597313963889 4.46910708905856 4.44708488707057 4.40536189203004 6.09593987597271 6.68550997837026 6.82139454323129 6.26797953184421 6.08483607723503 5.15127603767157 4.67328989857159 4.70689090520224 4.29096433633246 2.25136101525757 2.09354808099454 1.7808969335859 0.255122900349833 0 0 0 0 0.891472466359419 0.901575364641268 0.901751108923868 0.901751108923868 1.4384685255639 2.00232861043342 2.31047737523534 2.48384767502766 2.54019144709356 2.58668258196431 2.58668258196431 2.54022531048693 2.31941787729049 2.04544637533439 1.4978711410324 0.987813759515135 0 0 0 0 0 0 0 0 0.071355735849809 6.97482672275552 8.12234576609979 9.1801936459953 15.3610603857335 25.3137629547182 24.8349732824719 22.9551229002033 19.7701366165423 23.0930434026183 20.6166391091059 17.5986636596276 17.2356390735665 13.3631518835655 18.6214726479977 23.274849189291 23.2319849387932 23.5895182648305 20.813385875179 17.3915145656235 20.9586499309081 19.7755315250055 11.3810081458721 6.32754290856857 0 6.49733390793618 6.93984000402657 7.58912921065582 8.18700776475744 7.79219963693746 8.388556647724 8.51384738476916 8.47870652848176 8.18267316531352 12.4312723847302 14.0224197876649 14.1190211656149 15.7274034662998 14.1246059281137 13.6399821343719 12.8737715655778 8.86509036116099 9.27510862840234 8.28571666895333 -9999 -9999 9.28519224922432 9.70940217494065 10.0556425083004 10.2728254508651 -9999 -9999 -9999 -9999 -9999 -9999 -9999 -9999 -9999 -9999 -9999 -9999 -9999 -9999 -9999 -9999 -9999 -9999 -9999 -9999 -9999 -9999 -9999 -9999 -9999 -9999 -9999 -9999 -9999 -9999 -9999 -9999 -9999 -9999 -9999 -9999 -9999 -9999 -9999 -9999 -9999 -9999 -9999 -9999 -9999 -9999 -9999 -9999 -9999 -9999 -9999 -9999 26.6218576636329 29.34982939007 29.491342166105 26.2793806931832 29.6238564097263 29.767646882149 28.646261088756 29.8599159584228 22.9029567743092 -9999 -9999 -9999 -9999 -9999 -9999 -9999 -9999 -9999 -9999 -9999 -9999 -9999 -9999 -9999 -9999 -9999 -9999 -9999 -9999 -9999 -9999 -9999 -9999 -9999 -9999 -9999 -9999 -9999 -9999 -9999 -9999 -9999 -9999 -9999 -9999 -9999 -9999 -9999 -9999 -9999 -9999 -9999 -9999 -9999 -9999 -9999 -9999 -9999 -9999 -9999 -9999 -9999 -9999
-9999 -9999 -9999 -9999 -9999 -9999 -9999 -9999 -9999 -9999 -9999 -9999 -9999 -9999 -9999 -9999 -9999 -9999 -9999 -9999 -9999 -9999 -9999 -9999 -9999 -9999 -9999 -9999 -9999 -9999 -9999 -9999 -9999 -9999 -9999 -9999 -9999 -9999 -9999 -9999 -9999 -9999 -9999 -9999 -9999 -9999 -9999 -9999 -9999 -9999 -9999 -9999 11.7712392188121 9.03046923264748 8.04589511523332 7.99066480828087 8.07673384973711 8.16328133273917 9.50789498783291 9.51171067419895 9.81329762178779 10.0142702308119 9.79026581037606 9.98848902968954 10.0227024593459 10.0277392973201 11.2649280143787 12.1914673098883 11.333980239231 9.51659686161833 7.99429463281437 8.00219170321581 7.75412551419734 6.74952696305953 6.98407830933853 7.63287234626931 7.27476415341709 7.54255069627677 7.8060349979976 7.94768619019355 8.32027509586845 8.30077875107233 7.83185375059353 7.75632517548073 7.35044534090742 7.1979397868297 7.0334824398908 7.57971774907945 10.2895387677897 10.4984580332732 7.99822499224771 7.86500169057727 8.36733171164398 8.22383348895466 8.26855882395209 7.58940655340581 4.58391952070002 4.82221374101247 4.99628005295752 7.8800371950646 8.08480123549066 6.87533348150604 6.33384853998557 4.98548734533981 2.51453434629098 4.11746961516274 4.7355355250547 4.72482700937392 4.90171499853277 4.73244621857477 4.68894756930328 4.87596590449155 4.70873723303713 4.40554258982233 4.65962717908598 4.40514998751101 4.62779994427332 5.89973449858467 6.69504428484426 7.38369836708476 7.02821490184709 5.90663151187339 4.86713148824792 6.65705017602246 6.84482387117212 7.35132308586455 7.6267705989315 6.25227532202592 4.45878466038945 3.47428573844177 2.51170896088911 2.51170896088911 2.59671074204824 2.55425788634605 2.52437693829757 2.46762626696228 2.41423401036273 2.42196409722909 2.43056858053462 2.58475273204722 5.42656246793555 5.99938522745008 5.66142682964441 3.55806635236157 2.56158995583015 3.51678161708647 3.51687341357979 4.16381684194014 4.52201084475124 4.1913973659621 3.60353360652291 4.15484236335711 3.56373076916454 4.15465950322838 4.15452601444307 4.13646982038313 3.57576645426602 2.6043695333917 2.60440094522264 2.63534174632076 2.63336764466886 2.59602960611106 2.55411189801736 2.50625869198622 2.58535368171519 2.5442053845467 2.53994719814271 2.49684033886659 2.44148041741252 2.29139592847024 2.1924066205772 2.29614578919667 2.37577443818797 2.37137823123637 2.36691498614997 2.53591374402411 2.53213257209564 2.53207260502379 2.60504704812933 2.63636875886661 2.68541662822935 2.70784524619942 3.66736486225094 5.13180475392083 4.55126438126113 5.10561093794786 6.77478921584645 6.77467451936993 7.26577286412658 7.65256768221283 7.65241686024903 9.07658141690668 9.83739317012948 9.97171440234382 10.4048886182134 10.4936642545244 10.6435365762332 12.2779328323366 12.5283923984061 12.6439553215039 12.7191995093607 12.5055174061265 11.9334144287408 10.0257795007604 8.08942440443198 6.36588425684165 6.01933442701627 5.61631036100813 5.13748718582541 4.479000509697 4.53334768598001 4.343650429061 4.14679508812527 3.84409534977921 4.59159432079528 5.48832263942593 7.15386311013199 9.31238629069505 10.710069385278 11.0449183871042 11.0870954236243 10.7542878302389 9.14915918829037 9.0706498841685 9.05734104605217 8.89216307174379 8.69543791384148 8.67801215349176 8.3358943848702 7.75826004873626 7.76027081601645 6.85197651124532 6.77506266032717 6.58169559479468 6.2973055045623 5.02296825107068 4.69842122819545 4.56203762423763 4.34058956881052 4.14837683455195 3.50596528673947 2.76655265434643 2.39483086427205 2.21748641207242 1.92387309014878 1.36491700335286 0 0 0 0 0 0 0 0 0 0 0 0 0.837155028239529 1.38917793600754 1.9414942062933 2.22291494020586 2.31535467928155 2.39483086427205 2.39483086427205 2.45550992637632 2.51144639261189 2.46105948124525 2.46112240396423 2.41390782033698 2.59125800213799 2.49022074028102 2.4216887786577 2.4302669069761 2.43980113854165 2.43035653371946 2.4304564207774 2.44000960997933 2.57197667134471 2.62671435897625 2.66918680120523 2.71988389367814 2.73885576379549 2.72219052403354 2.78414025719954 2.79884981395782 2.80871775403651 2.77020018896487 2.78846968993228 2.78846968993228 5.05880523037652 6.40562070324902 6.86953108460523 8.05434104562224 8.296439685069 9.47062566895229 8.4505616721589 8.87370224716795 8.2309939639165 5.47961871103216 3.43493389961867 2.64410138353711 2.44317222003182 1.52654769890552 0 0 0 0 0 0 0 0 0 0 0 0.881146702348178 0.880963343082673 0.880963343082673 1.41362742103877 1.7439785231133 1.73696479574604 1.73696479574604 1.96108515942145 2.24885760275993 2.34837170782101 3.45674496505754 4.19993874387848 4.18751773377257 4.19139283528523 4.54074578244544 6.21303469324598 6.51820019392168 5.71081424610512 5.58571422095699 5.39993617164437 5.30946019440663 6.0885384810539 7.33754570317155 3.86829935994514 3.78489338770032 2.84052866779944 1.43807488591289 1.429687552958 1.42981511550066 1.429687552958 1.429687552958 1.42981511550066 1.75935851008146 1.75935851008146 1.76749506658296 1.76773967130694 2.1685415169419 2.48470741154225 2.54297739372013 2.58859825601576 2.62466486963694 2.65575178676254 2.58461251775544 2.48136220767878 2.20154602788356 1.83021676143308 1.5115292570843 0.993609099346797 0 0 0 0 0 1.01753082095338 7.4898617998708 7.94747554758112 5.33370739008762 8.0895970267491 8.23084347673056 18.1174630005855 24.7159249755009 26.0179803662364 25.6854644936749 22.9710306980864 23.2853349533313 22.3124714220472 22.5759310260798 18.4780316765715 17.0231187409722 23.9550639087074 22.6829478017049 20.1214349227789 17.5896726913831 23.3080564027565 19.8949259144434 22.135037607445 19.6528218819816 7.2366897496235 7.0498609412774 5.64809440121096 6.7053991525812 6.78354070648492 8.15210668315441 10.815628599315 11.900661195957 10.3834206565802 9.50671761703803 12.1067037562168 13.843557002517 13.9154279564768 13.8760414207371 14.0844523955461 17.7696790904599 15.8606057637877 14.2604972056611 14.9961557257206 13.9763978657376 11.9072085182049 10.2392795305825 -9999 -9999 -9999 -9999 -9999 -9999 -9999 -9999 -9999 -9999 -9999 -9999 -9999 -9999 -9999 -9999 -9999 -9999 -9999 -9999 -9999 -9999 -9999 -9999 -9999 -9999 -9999 -9999 -9999 -9999 -9999 -9999 -9999 -9999 -9999 -9999 -9999 -9999 -9999 -9999 -9999 -9999 -9999 -9999 -9999 -9999 -9999 -9999 -9999 -9999 -9999 -9999 -9999 -9999 -9999 -9999 -9999 -9999 -9999 28.6882109584462 29.0608685832958 27.2606450768639 29.7562831145703 27.8944858851447 28.5709200614767 29.6643540357166 -9999 -9999 -9999 -9999 -9999 -9999 -9999 -9999 -9999 -9999 -9999 -9999 -9999 -9999 -9999 -9999 -9999 -9999 -9999 -9999 -9999 -9999 -9999 -9999 -9999 -9999 -9999 -9999 -9999 -9999 -9999 -9999 -9999 -9999 -9999 -9999 -9999 -9999 -9999 -9999 -9999 -9999 -9999 -9999 -9999 -9999 -9999 -9999 -9999 -9999 -9999 -9999 -9999 -9999 -9999
-9999 -9999 -9999 -9999 -9999 -9999 -9999 -9999 -9999 -9999 -9999 -9999 -9999 -9999 -9999 -9999 -9999 -9999 -9999 -9999 -9999 -9999 -9999 -9999 -9999 -9999 -9999 -9999 -9999 -9999 -9999 -9999 -9999 -9999 -9999 -9999 -9999 -9999 -9999 -9999 -9999 -9999 -9999 -9999 -9999 -9999 -9999 -9999 -9999 -9999 -9999 -9999 -9999 9.78540288804176 9.01577171337499 8.16036787954637 9.02580675352739 9.55071466506005 9.90344746495775 10.3233536187512 10.701243351076 10.8063863269217 10.7623802389923 10.3639325814136 10.4420084388437 11.3965631872037 12.49036607984 12.8795937628744 12.5797060298194 10.1154436915621 8.94518241689677 7.90309948918275 7.60498388692904 7.36734587591346 7.40617642888705 7.94922492479271 8.09976632288174 10.5548812885821 15.2178337849287 10.5776201898832 7.88164280039273 10.7112522883665 8.22074240557078 10.3653383207683 10.3541068633097 9.80775984926562 7.0098432697507 7.33033503122877 10.6377343392731 10.7254994976794 7.87300858149713 7.58137293051938 8.27989783103479 8.05052961101537 7.95510850709055 7.80320144411002 4.7933879646405 4.19534886980442 3.67602330745619 4.81292624774643 7.85351582344012 4.79364893099244 4.55356385210045 3.61375587289253 3.59589407498043 4.55788356125667 4.78345253456891 4.96691919987014 4.93494612440785 5.06570785069221 4.91605638198626 5.0456372271555 4.89938799927898 4.70045222183935 4.44279962009579 4.89861410179923 4.85996725099185 4.43568897262624 5.91289980415078 7.04640532438068 7.56211845274185 7.56989783321463 7.38553524097545 7.18516098061874 6.1976791109778 6.94875961399682 7.79241795474669 6.13518540133202 4.4280885282894 3.5272110913153 2.55517875875348 3.55847668972754 3.55849716436657 3.57603579162963 2.61186787450448 2.5244746847091 2.42196409722909 2.43069506854145 2.44027472810664 2.63050149138364 6.592877096886 6.75999909165197 7.01409660446642 5.64298906262252 4.13961147854759 4.13988724149367 4.11329725017638 4.49480408226292 4.75842729822936 4.77734394622564 4.55404203485517 4.53104203690043 4.77708967618678 4.76691498973368 4.94696253780455 4.74885899980178 4.48644965698433 4.48644965698433 4.51739432269002 3.60249461675481 2.66249090740534 2.62727127580478 2.59610193149582 2.62719217539331 2.62169844896739 2.61684596836723 2.61684596836723 2.53994719814271 2.53597431858168 2.49271800428417 2.3713045559993 2.29139592847024 2.43724506401556 2.37137823123637 2.3713045559993 2.57683859489055 2.57301703769645 2.60499418888601 2.66066656297223 2.68541662822935 2.70555404480372 5.05789039852136 6.00321637990775 5.05780903323292 5.97975075829168 6.99204064899129 7.29507115196502 7.80144298695995 7.92722937254723 8.09279423362007 8.33738309375755 8.61060405165242 9.7592254973712 10.2337137871455 10.4782650970089 10.6209990477733 10.7163864344019 11.7052423608756 12.3032184114668 12.5590696374876 12.6833106057001 12.5875627621409 12.3454197946265 11.4774725317637 9.7585537665827 6.41131720229277 6.05388021801612 5.61201181909832 4.89046778287133 4.5629795234708 4.4645306025785 4.30405336682088 4.07858547211467 3.911070890585 4.37030868845126 5.50557582812498 9.01420736076005 10.8017688006948 11.6945049362683 11.7869330743081 11.9668406826874 11.9073301650789 11.7694062646641 11.3404946160124 10.9529487564649 9.35600833997347 9.35614719042099 9.28382002557183 9.30038555668202 9.17021103139842 9.06237758582582 8.84714323078421 8.53976686179098 7.38097984681004 5.67287070670977 4.65910423494588 4.44371804148394 4.03948458730029 3.63704145994501 2.92453207153903 2.63318629596837 2.60217955732247 2.55962872392003 2.45544575913601 2.21234819095569 1.92968818874386 1.69620798644128 0.813950239797385 0.801802975069979 0 0 0 0 0 0 0 0.837155028239529 1.38134312052989 1.71622373926039 2.09886668795896 2.31535467928155 2.39483086427205 2.46099691047082 2.60212968844122 2.60212968844122 2.67483361892712 2.82021129956228 2.6094648210582 2.57362538908851 2.61772272102617 2.59125800213799 2.54937930437611 2.49022074028102 2.49970659621107 2.55995913399763 2.56006262871322 2.57169298541411 2.66198323691692 2.69699815726294 2.66919435611274 2.69696786405887 2.73890365315947 2.69886558264452 2.6968992431437 2.77026350236343 2.77686097042794 2.79463561431666 2.76686256587014 2.78459353015938 2.78459353015938 4.35646205396147 5.06261584321903 7.94984977207356 7.97618930048163 7.82203786640575 7.87919017010981 7.74792724405732 6.87629714613537 4.54297379738772 2.67335168140318 2.62532483044757 2.48552480259152 2.17994648636418 1.02907416404549 0 0 0 0 0 0 0 0 0 0.88132599969076 1.42156289743292 1.41375860828114 1.41362742103877 1.74408594584588 1.7439785231133 1.73707289552768 1.9611817804408 1.74408594584588 2.12413698891306 2.2489490949697 2.49030727357953 2.49980201265451 2.51035156864506 2.52199743638566 3.61596254322395 4.64416017163842 6.22376433845015 5.83052189535559 5.06351501601445 5.00811612839115 5.78966485133227 4.51468957506224 4.09203191942212 4.12842183058199 4.66535768105564 6.96026771591194 3.62177692895373 2.14822475031024 1.98387570432836 1.98387570432836 1.98376842305455 1.75924636795112 1.75924636795112 1.97586346893416 2.13959216564224 2.26567587863637 2.15806440877523 2.38919851914355 2.48470741154225 2.59188035613967 2.6269782726953 2.65844467776551 2.62466486963694 2.58465766974591 2.40715591071975 2.20154602788356 2.0463384678367 1.83225541843709 1.51415417660363 1.51415417660363 0.999067957120376 1.0041135083356 1.0041135083356 2.04467932030253 6.89374042001032 8.48095043104929 18.1653481954608 8.27188988997612 8.25542118627972 13.7206305004839 22.4779428957175 26.0645969231044 26.3938189911915 24.3706027219468 24.9175031741175 19.5426969967303 20.4289041413238 22.677141873261 23.2361562479578 18.9909333703474 23.6464933398668 23.0203105014244 22.6455108130244 18.5021009728319 18.7518204256432 22.2553081663088 22.2317488628853 21.3144241533709 7.31855410489951 7.2300751827478 7.36008712566785 7.69578792100824 7.76943145570685 8.01005691055983 9.88342399702485 10.7446661029326 12.0005280560533 12.5915512473518 10.4324976440147 13.4916191434835 10.367762895031 13.5928115224027 14.0700141138382 14.1190351330848 17.0250984631348 18.2989408876826 18.3578436949495 16.507624875401 13.7017390400281 12.2544120042754 -9999 -9999 -9999 -9999 -9999 -9999 -9999 -9999 -9999 -9999 -9999 -9999 -9999 -9999 -9999 -9999 -9999 -9999 -9999 -9999 -9999 -9999 -9999 -9999 -9999 -9999 -9999 -9999 -9999 -9999 -9999 -9999 -9999 -9999 -9999 -9999 -9999 -9999 -9999 -9999 -9999 -9999 -9999 -9999 -9999 -9999 -9999 -9999 -9999 -9999 -9999 23.2835016173968 23.335103548162 23.7063786917178 -9999 -9999 -9999 22.9047823864529 -9999 -9999 18.83050208796 19.042641690437 18.8515011621072 18.7613749659544 -9999 -9999 -9999 -9999 -9999 -9999 -9999 -9999 -9999 -9999 -9999 -9999 -9999 -9999 -9999 -9999 -9999 -9999 -9999 -9999 -9999 -9999 -9999 -9999 -9999 -9999 -9999 -9999 -9999 -9999 -9999 -9999 -9999 -9999 -9999 -9999 -9999 -9999 -9999 -9999 -9999 -9999 -9999 -9999 -9999 -9999 -9999 -9999 -9999 -9999 -9999 -9999 -9999 -9999 -9999 -9999 -9999
-9999 -9999 -9999 -9999 -9999 -9999 -9999 -9999 -9999 -9999 -9999 -9999 -9999 -9999 -9999 -9999 -9999 -9999 -9999 -9999 -9999 -9999 -9999 -9999 -9999 -9999 -9999 -9999 -9999 -9999 -9999 -9999 -9999 -9999 -9999 -9999 -9999 -9999 -9999 -9999 -9999 -9999 -9999 -9999 -9999 -9999 -9999 -9999 -9999 -9999 -9999 -9999 -9999 -9999 10.3986975256189 10.3988300353744 10.4164858499847 11.4334726305633 11.5527943207132 12.1337314582678 12.4824917199848 12.9883577086618 13.1249318545914 12.5833236942678 12.244876504659 12.1197023070445 12.459003703315 12.5681419102089 11.9278502223098 10.1384252529821 9.57653718264871 9.62417744760099 7.69856968014568 7.41180900775378 7.79875192719391 8.17405126581692 10.3423381779908 20.4817178239651 21.1177592394401 22.9863543021229 10.5053776358613 10.3159888490284 11.0527501787652 11.432544963862 11.0451516222452 11.37614827391 8.07079062924105 7.97350852838329 10.9159042502629 8.11391663944938 8.01102824096477 8.26154086069347 7.9754141367583 7.95209917961998 8.21058622459722 8.08112671688083 6.6751966950412 3.71194183949006 2.70396559778669 2.65701151170075 3.67423063826527 4.22452545017016 4.22721315759145 4.19189777762448 4.58322540037653 5.01302023901855 5.02442234336179 4.99929764773207 6.07101266203412 6.71365777386033 5.06625533263207 5.08380478539578 5.06594536061514 4.89123772578144 4.89093342362229 4.86750489655884 6.62126553427388 6.59193511208744 4.8331412341894 6.45759103927328 6.4574195711502 6.50536153819827 6.50536153819827 5.95381725924821 4.86541618104162 5.16964016209366 6.88927256392122 4.74195009856785 4.46719989010999 3.52089059199727 4.12866785824357 5.6993551166094 4.50317753750034 4.76789675756674 4.10708504557491 2.52679483203449 2.53212307301181 2.54044976421316 2.58239625291181 3.65097697603327 7.18575201316442 7.17346602561999 7.43583329911232 7.29482805740015 6.76598286790761 6.40948058887386 4.75386781001773 4.75410658205473 4.78773315430846 4.79726912674499 4.96778301193699 5.24648740632037 5.13971331774356 5.0993081173907 6.11258445920043 6.07421816233672 4.93885541527352 4.74148587549401 4.14006969720328 3.59571094909383 3.58521343336717 3.61909948195215 2.68545079564927 2.67957705588547 3.64620706214737 2.70031445439388 2.64884723887167 2.64417237709812 2.64423270023724 2.57677992120747 2.49265345982533 2.43309908567156 2.36691498614997 2.48864850966412 2.48864850966412 2.61257641442595 2.60865715824128 2.60504704812933 4.4208730773877 5.93323016137509 6.94449084702378 6.96918957089505 6.53338320622408 6.95121293591942 7.39132936587122 7.40535879737589 7.78013628383996 7.93507590185333 8.03558505667284 8.14892729263508 8.38222411200166 8.7994715177408 9.97785122576005 10.4039570777992 10.6750776710591 10.6662484390885 10.7768693754066 11.753818482337 12.4914553420266 12.75684185647 12.743638261305 12.618516337481 12.3222122136573 12.0589670036904 11.2287055403831 9.23270655158524 5.79951649528914 5.07243920685658 4.72885514278082 4.67439067702304 4.47670044477667 4.30354227302334 4.17043621114302 4.21269450272543 4.41712420308601 7.05831922777167 10.7990319701805 11.778950456843 12.1331420964423 12.3334742835348 12.368450225369 12.3329875405828 12.2703919304573 12.1940301114022 12.0232035224059 11.8641246157532 11.687428533229 11.4365725824785 11.057389351909 10.4539533081114 9.38324465529091 9.24920120784289 8.89194394807883 8.08389657123411 6.07614110976763 4.35951018984815 3.72663332278051 2.7520683632478 2.73626912647974 2.71837722321835 2.6980435404874 2.66694001276685 2.66694001276685 2.59575216566052 2.45035424082536 2.30530264329639 2.08785306796416 1.92375415893316 1.70287157276604 1.69620798644128 1.36491700335286 1.36509382950543 1.37321775730771 1.38134312052989 1.38134312052989 1.38934115520195 1.71622373926039 1.93561527480666 2.09886668795896 2.31535467928155 2.39483086427205 2.60212968844122 2.70689665732651 2.7270660579952 2.69799947105776 2.79325250604133 6.08874935793327 2.76060472516374 2.70541463354525 2.71795873682264 2.63724704592597 2.63724704592597 2.54946113015023 2.55995913399763 2.61335506764166 2.62608460386393 2.66181772399292 2.66880464156106 2.69699815726294 2.66898810640453 2.69696786405887 2.66918680120523 2.66918680120523 2.71988389367814 2.76698765155375 2.76692625599517 2.76692625599517 2.76692625599517 2.7633642930857 3.77989995283224 4.90584704422033 5.50996094819034 7.84571135998439 8.07602494607419 8.0153092900807 7.81770412341655 6.68369434353573 4.28536576867273 2.84989430314006 2.65032007142897 2.53080557716863 2.17994648636418 0 0 0 0 0 0 0 0 0.912211564659307 1.42981511550066 1.42182121714307 1.7441942665957 1.74408594584588 1.42156289743292 1.74408594584588 1.96108515942145 1.96108515942145 1.9611817804408 1.9611817804408 1.96812227632759 2.24885760275993 2.43035653371946 2.51035156864506 2.43989930892009 2.51035156864506 2.58445371090208 2.98556133765247 8.11174885836818 8.58804005656957 7.33934254230131 5.0829711616189 5.05027191495623 6.40037191636788 4.64868126011828 3.95068207657127 3.46288197834224 2.83339630638951 12.3900682246986 7.81055346041039 4.70857264115201 2.52213165585863 2.36670185258269 2.14811572759306 2.13948177024661 2.13948177024661 2.2655591737961 2.36682806448619 2.36696983888543 2.37774329100195 2.53546857527002 2.59320791589639 2.63104669832247 2.66095882115182 2.68906231750684 2.65579935200707 2.53847365428254 2.40866327839812 2.20102699580609 2.04634605915067 2.04627617038784 2.04641100215292 1.83225541843709 1.83225541843709 2.0459380567418 3.92375368687684 5.33959124755914 7.52237026410657 8.32273905362748 12.7552606937174 9.27303222821005 15.8750675309886 25.3086581043184 23.3663327720607 25.734527728781 25.8216757472819 25.1021883931353 23.7680493333766 24.034873488447 23.1862860641936 20.1248246049016 20.859138094294 22.4795884200692 20.9739159887749 23.9915954426357 22.8075773913658 14.1867843718145 9.03459844280487 14.7893892668436 22.6772839232249 22.3434848577085 8.89754586736431 7.49367187285213 7.97202048911581 8.14787197562728 7.98295335387287 7.72403880494321 7.90277468527247 8.21500911846484 10.3595415604101 10.8043939283658 13.4374154308809 13.60133006552 13.2143695575441 14.0444426455233 12.6574081900479 14.0113843183459 18.2779769789953 17.8370420205776 18.3665838645869 15.9549865861504 13.5981179511704 13.0541988057804 -9999 -9999 -9999 -9999 -9999 -9999 -9999 -9999 -9999 -9999 -9999 -9999 -9999 -9999 -9999 -9999 -9999 -9999 -9999 -9999 -9999 -9999 -9999 -9999 -9999 -9999 -9999 -9999 -9999 -9999 -9999 -9999 -9999 -9999 -9999 -9999 -9999 -9999 -9999 -9999 -9999 -9999 -9999 -9999 -9999 -9999 -9999 -9999 -9999 -9999 -9999 -9999 26.9591453319858 29.2542401981889 -9999 -9999 20.1053878466689 28.2229571845012 25.5783753811594 -9999 -9999 -9999 -9999 -9999 -9999 -9999 -9999 -9999 -9999 -9999 -9999 -9999 -9999 -9999 -9999 -9999 -9999 -9999 -9999 -9999 -9999 -9999 -9999 -9999 -9999 -9999 -9999 -9999 -9999 -9999 -9999 -9999 -9999 -9999 -9999 -9999 -9999 -9999 -9999 -9999 -9999 -9999 -9999 -9999 -9999 -9999 -9999 -9999 -9999 -9999 -9999 -9999 -9999 -9999 -9999 -9999 -9999 -9999 -9999 -9999 -9999
-9999 -9999 -9999 -9999 -9999 -9999 -9999 -9999 -9999 -9999 -9999 -9999 -9999 -9999 -9999 -9999 -9999 -9999 -9999 -9999 -9999 -9999 -9999 -9999 -9999 -9999 -9999 -9999 -9999 -9999 -9999 -9999 -9999 -9999 -9999 -9999 -9999 -9999 -9999 -9999 -9999 -9999 -9999 -9999 -9999 -9999 -9999 -9999 -9999 -9999 -9999 -9999 -9999 -9999 -9999 13.5019013836249 13.7904458581607 14.1419514360363 15.0487992334813 16.0613731253574 16.362629313119 16.0308183471849 15.6121052883309 15.4219958093555 14.6136424147065 12.9367803475766 12.6399813354118 11.6567829510059 10.8657098725939 10.4110479060063 9.65189401868344 10.5292127689986 7.9878729612213 7.65888455915512 7.85757158143371 10.2181552576679 10.2768900111667 17.7474453195555 23.1024128210947 23.140917473025 12.8161833375597 15.6188372633122 10.869058704799 17.1495668611482 13.7848267114118 10.9351335963363 14.2716047330093 10.9086938498099 10.9209828157859 8.11629140709211 8.18294190650948 9.78018270362191 8.33726710902508 8.14288937336661 9.6817606495761 7.84182677954193 2.68546446996539 2.56553927519927 2.73410716780844 2.72975576365109 2.71595172413109 3.71164484741679 3.67573813892577 4.25411267191708 4.84337278334603 5.14881061977994 5.2669313391841 6.20425395783488 7.47598403926538 7.18367025888352 6.77032272379586 6.78372407654216 7.18899222156059 6.07933888167766 4.89923701348725 5.05674275506342 5.96681788233253 7.67591597942613 6.97207692443649 5.94773937912419 5.80374858451823 5.80618272336047 5.82415994908274 6.01915619330014 6.01948485350854 6.85499524262999 6.21057547546552 4.15382446526713 4.47609259896879 4.10644119222673 6.59479033715461 4.49500097144383 6.58709421285995 5.84939125011006 4.51177146827924 4.48504513995459 4.48504513995459 4.53001977443413 4.19032994372218 6.61973375203098 7.59524169545714 7.66627019900831 7.62354088274393 7.72697177116371 7.62267958986369 7.50122049206828 6.65652977756602 4.94124788242322 4.93106221338145 4.96646755928075 6.07757068102689 6.18375740603358 6.71720152560231 6.0089814421117 6.72884797049455 7.3095350605597 7.00260932965543 5.80506324913349 4.48982321186699 3.56348422183386 2.65001842883093 3.602821199277 3.6028022519514 4.56419258326529 4.56419258326529 4.2105756835854 4.1881605417049 3.58709851862613 2.66923270828156 2.64008843692229 2.57301703769645 2.48864850966412 2.43309908567156 2.43724506401556 2.48864850966412 4.36111574736924 5.52417538048858 4.36161678058286 6.49309484995066 7.48189705821851 7.67708371200989 7.97787904336258 7.97772048089499 7.9711108366807 8.21651031057002 8.21651031057002 8.31607403054014 8.38601764124134 8.50934793502955 8.46898323576396 8.56426527805261 8.90162757700649 10.2670777474698 10.637905942052 11.7350425283649 10.7821238683167 10.8010264870643 12.1260580746347 12.5202236511567 12.7808564953552 12.7153179592335 12.4728824135191 12.1923527398994 11.6682449582494 11.664880010389 10.1690155259567 6.64487333113117 4.89523830420746 4.79189847656596 4.67473463284478 4.49657256324601 4.23793658166065 4.22953519437261 4.25390503382408 5.37232233838816 9.62467396919499 11.4286779530146 12.0944801715227 12.3911316454169 12.4656488236236 12.4750850103918 12.4984238392467 12.4579946791119 12.4509581780051 12.4163137696217 12.3310215827756 12.2215160044937 12.1262669476919 11.9911543367364 11.8316576182837 11.6185875452649 10.8947731164574 9.92632616081164 6.96145526502213 6.20246103221979 3.72859839098998 2.80677194742411 2.77435458324477 2.75200865423908 2.73621686240925 2.73621686240925 2.71833011110958 2.69023170428857 2.65994278610861 2.55382519809499 2.45035424082536 2.31017588833336 2.21225785760012 2.08795583315052 1.92968818874386 1.92387309014878 1.92968818874386 1.92968818874386 1.93561527480666 1.93561527480666 1.93561527480666 2.09876929975935 2.21748641207242 2.31535467928155 2.39483086427205 2.51132969278452 2.60212968844122 2.82682814914843 2.80673126733817 2.79325250604133 4.31123754436537 2.82021129956228 2.79373393427347 2.76060472516374 2.74073192329176 2.69173216271221 2.69173216271221 2.66143852883052 2.69192952312159 2.69824021352395 2.69837958023605 2.66864298862406 2.66880464156106 2.69702573566865 2.69699815726294 2.69696786405887 2.6674559065397 2.69693488379441 2.71739746957459 2.73601704108877 2.75440080390246 2.77371786820409 4.9061252678525 4.68101715587645 4.90389659764616 5.1875324388673 5.49802965250402 7.59106295523738 8.02819626510258 7.82288556642453 6.81027280421509 4.83084290019576 2.83597060252285 2.6489814066401 2.57339530667978 2.37813168965386 1.52754244110267 0 0 0 0 0 0 0 0 1.4382032022597 1.75163753660713 1.7443046389253 1.75152789821596 1.96108515942145 1.96108515942145 1.96108515942145 2.11725726734756 1.9611817804408 2.12404506628441 2.12404506628441 2.12413698891306 2.43035653371946 2.44000960997933 2.51035156864506 2.43989930892009 2.58445371090208 2.66736992608397 3.70234525864666 10.7278577225989 10.7254342077798 8.55454301606693 8.19350992624212 6.65502312608078 7.50704303129071 4.8713717418131 4.13784300240061 2.54349477683125 6.69603896633367 9.98925056734916 11.1663500070182 9.0971595458144 4.68290715412649 2.51060879479277 2.36670185258269 2.3572363502986 2.35712194806468 2.44000960997933 2.51076405258662 2.52245625089067 2.58495905539227 2.593229724389 2.63279441024682 2.66543708320545 2.69015901797409 4.34900142436275 2.6591417020833 2.53847365428254 2.31769573554062 2.04641100215292 2.20102699580609 2.31521736736316 2.40444925249272 2.31589714372159 2.19940454816823 3.96640092245987 5.63416618330492 6.84873280331962 7.68795648572311 8.26151688895013 8.31504412481536 8.27974443420261 12.890980253683 24.8079213268151 22.5356455320602 24.878262931938 24.9952729855011 25.1082709192661 24.3620504245343 24.185124224332 21.5342327980039 19.3767197528528 18.9106266555371 20.8107565665607 23.3724668345826 22.6316359624579 23.3049238854454 18.7386586481492 12.1775488916953 11.8756938843159 22.9370349505294 22.3673553623376 11.4222291133852 8.68272088071384 8.83050210236956 9.45715584826053 8.24304963148654 8.07089362300013 7.89338351679962 7.92422531793956 8.27022511481863 9.49103113447958 10.8434223195667 10.6228592079471 13.8540821844452 13.8508484822998 14.1849239678461 14.2134762475105 17.1353106563077 17.2396548265616 18.1361170401762 15.9360989216672 13.4277191790627 13.4874638401615 -9999 -9999 -9999 -9999 -9999 -9999 -9999 -9999 -9999 -9999 -9999 -9999 -9999 -9999 -9999 -9999 -9999 -9999 -9999 -9999 -9999 -9999 -9999 -9999 -9999 -9999 -9999 -9999 -9999 -9999 -9999 -9999 -9999 -9999 -9999 -9999 -9999 -9999 -9999 -9999 -9999 -9999 11.0560528977553 14.6117378014999 16.0695963823508 25.8321264959178 24.9861738582211 -9999 -9999 -9999 -9999 -9999 -9999 -9999 -9999 -9999 -9999 -9999 -9999 -9999 -9999 -9999 -9999 -9999 -9999 -9999 -9999 -9999 -9999 -9999 -9999 -9999 -9999 -9999 -9999 -9999 -9999 -9999 -9999 -9999 -9999 -9999 -9999 -9999 -9999 -9999 -9999 -9999 -9999 -9999 -9999 -9999 -9999 -9999 -9999 -9999 -9999 -9999 -9999 -9999 -9999 -9999 -9999 -9999 -9999 -9999 -9999 -9999 -9999 -9999 -9999 -9999 -9999 -9999 -9999 -9999 -9999 -9999 -9999 -9999 -9999
-9999 -9999 -9999 -9999 -9999 -9999 -9999 -9999 -9999 -9999 -9999 -9999 -9999 -9999 -9999 -9999 -9999 -9999 -9999 -9999 -9999 -9999 -9999 -9999 -9999 -9999 -9999 -9999 -9999 -9999 -9999 -9999 -9999 -9999 -9999 -9999 -9999 -9999 -9999 -9999 -9999 -9999 -9999 -9999 -9999 -9999 -9999 -9999 -9999 -9999 -9999 -9999 -9999 -9999 -9999 -9999 15.1162512445386 16.1903356660075 17.7926995681878 18.2044170106117 19.3442686336055 20.4207516904582 20.4965481658527 19.05993603237 15.5308900188914 13.0555167059547 12.1263736177569 10.4464997131016 10.4855182602125 10.4531142463604 10.2693737611688 10.6765306168068 10.290837952969 8.05968966923077 7.90260843814997 9.02691105195155 10.1728259814292 17.5627991734614 20.1673360792029 22.9637511854161 22.9047656258377 18.2702591600529 17.4582270985798 13.8231023756824 14.4781988666478 16.1142139355658 14.8779762246161 14.5304089575906 9.20974244392188 10.7358879266025 8.29891963630269 7.82418696368748 7.92480004555403 9.20618053012332 7.57609797234885 4.2324586329701 2.55790031591868 2.54956339729266 3.69388137426856 2.7369421246611 2.73408234497851 2.67053450712705 4.19061338772977 4.57531944222752 5.1384196881944 6.32544283635712 7.26787323488177 7.50182284243946 7.71805224647112 7.47290919843905 7.52391067103026 7.21689652138388 6.75908852933672 6.68340853035339 5.05722311788257 6.11979849644373 6.13039423397578 6.68610660764996 7.02032719539953 6.41220916597136 6.43156807511234 6.42106155404029 7.02912533719886 7.48664595878707 6.61540436742401 7.20473143925038 4.75114557714463 4.50201745407542 4.48409381119194 6.45563898849547 5.66971378188483 4.49500097144383 4.74166256029571 6.39304656888472 6.37258000348234 5.82873519378017 5.63455815445117 5.64530716668807 6.24112818943466 7.32084351364968 7.77299817584435 7.99062480367151 7.89134547377855 7.78936518674606 7.78984352341436 7.9189155779755 7.76664475352226 7.0678426627607 5.97672390133756 6.56570852412286 5.89948172354085 5.87898395532258 6.54997683073419 7.01070878057172 7.20965348625236 7.20947525670956 7.48530079276789 6.36213244626945 5.62437258370107 4.13655298794391 3.54826325135079 3.56351077235261 3.58723006065468 6.24152553680939 3.58718829826254 5.03800543230116 5.9820821700265 6.55519365405292 6.20542326370776 5.34653005077684 3.53331025605185 3.50197354640868 2.6087008165464 2.53219424215342 2.52846112497257 4.91884498151827 6.68351745656592 7.05991054501145 7.19600007014085 7.42734243769619 7.80616466028366 7.92878450582906 8.07265646137352 8.30802526481564 8.55455347796103 8.55722276810321 8.57525474389955 8.58660073393457 8.62519044498447 8.60606760139719 8.66169836251322 9.59310151494417 11.8158527799426 12.8114942350129 12.9245235729295 13.0846948884216 13.7756469560175 13.9329243370427 14.1289747268087 12.6643302089962 12.4021353886378 12.1262539845636 11.648225040631 10.7501887821073 10.4139552835072 9.75051899655261 9.35053932723782 8.16841282077586 6.28636772428216 6.20728302844664 4.45013750174066 4.28775957103777 4.05825451728832 4.06433706118086 7.082716725504 10.3434028668617 11.7883854821961 12.3052426936179 12.4605131964434 12.5052094148327 12.4957010457546 12.5192444068409 12.5147980483202 12.5246417000621 12.498591322803 12.4704885033038 12.4588900525156 12.3983943712 12.2526662012064 12.1882035387076 12.013956919977 11.7593396729429 10.7915507618976 8.19445509923488 5.07016489747728 4.30569390960391 3.73908734791575 2.7960739124693 2.77435458324477 2.76049912668535 2.76045156245914 2.73617297487143 2.71065060259629 2.65998504277573 2.59575216566052 2.54868232566804 2.45035424082536 2.45035424082536 2.38458972385203 2.30530264329639 2.21225785760012 2.21225785760012 2.21225785760012 2.21234819095569 2.31017588833336 2.21748641207242 2.31017588833336 2.38954209680446 2.45538035607266 2.5112712279987 2.60212968844122 2.66689575295713 2.76573071925621 2.81731567949935 4.29189455494375 2.81435148954058 2.80632212607268 2.81444825262341 2.78156243778558 2.74567453812362 2.72358005439551 2.72358005439551 2.69811981609892 2.7219875298743 2.7221210869246 2.73910525970917 2.69690882073491 2.66880464156106 2.66556288436644 2.66556288436644 2.69485116265545 2.69485116265545 2.69481767308974 2.73890365315947 2.75127932206406 2.77378477322987 5.18664098131826 5.18534898040274 5.27892778241199 5.27130766642505 6.47719919227482 7.55838524357938 7.83293886581648 7.97361203333882 7.24146982786105 4.99694126531463 4.29473870112302 2.679551721699 2.58314830122064 2.45089168365252 2.18761869182267 1.52653454657518 0.0719366408501455 0 0 0 0 0 0.932873555688702 1.44693037843432 1.75935851008146 2.12413698891306 2.12413698891306 2.12404506628441 2.12404506628441 2.12395696852094 2.24157610295549 2.12404506628441 2.11734634224912 2.12404506628441 2.24174524961286 2.24885760275993 2.35712194806468 2.43989930892009 2.43989930892009 2.51035156864506 2.58445371090208 2.69702573566865 4.27096674760179 8.94261448380875 9.33968387563127 8.91024553854739 8.70845333630559 7.98360920910527 9.96134736950956 11.4901921523317 6.6128437083034 2.66345716667789 6.09632067070956 7.21864124107502 7.41768826924782 5.24172298525506 2.57182552887051 2.45058916243938 2.44000960997933 2.44000960997933 2.44000960997933 2.50003259406595 2.56064498241753 2.57234132016463 2.63435807003861 2.66918680120523 2.66739399009581 2.69244174731454 4.26328869066511 4.92889200719181 4.60003036810073 2.58512990455272 2.40999772073732 2.3186786207025 2.40866327839812 2.40744060727301 4.4224226171116 4.91718070008197 4.6433163874275 4.64332237917333 6.94884432109116 7.84036566609442 8.28950959182022 10.7816178604815 12.908946883256 10.3292009460472 15.9192987470169 22.272907235268 24.6196939872676 23.8848029309233 24.1480698899175 24.6798775615176 23.9800072540529 23.2020740234181 21.5069237294504 15.2886251897783 8.82834955241134 13.139418777748 18.6334797050833 17.0977421790889 17.8846336121016 9.61698520261964 9.41783697708618 9.92710786483473 20.2279099265494 23.6934263693243 17.1724028627307 9.3778901859905 9.28489158608882 10.1850541178259 10.2244766048929 10.0086700978726 7.999681628191 7.93972148248917 8.11927765660421 8.41996833393197 13.5079580148377 13.7830101953555 10.9552079375532 14.0313801830685 14.0326669446152 13.1557428834446 18.2639599391776 15.4975789983203 13.7371966319779 14.2978265481176 13.1818968556974 -9999 -9999 -9999 -9999 -9999 -9999 -9999 -9999 -9999 -9999 -9999 -9999 -9999 -9999 -9999 -9999 -9999 -9999 -9999 -9999 -9999 -9999 -9999 -9999 -9999 -9999 -9999 -9999 -9999 -9999 -9999 -9999 -9999 -9999 -9999 -9999 -9999 -9999 -9999 -9999 -9999 -9999 10.8394982674231 12.1351192771286 14.4740060612591 15.7980886088144 26.5283401418093 26.4431660469198 -9999 -9999 -9999 -9999 -9999 -9999 -9999 -9999 -9999 -9999 -9999 -9999 -9999 -9999 -9999 -9999 -9999 -9999 -9999 -9999 -9999 -9999 -9999 -9999 -9999 -9999 -9999 -9999 -9999 -9999 -9999 -9999 -9999 -9999 -9999 -9999 -9999 -9999 -9999 -9999 -9999 -9999 -9999 -9999 -9999 -9999 -9999 -9999 -9999 -9999 -9999 -9999 -9999 -9999 -9999 -9999 -9999 -9999 -9999 -9999 -9999 -9999 -9999 -9999 -9999 -9999 -9999 -9999 -9999 -9999 -9999 -9999 -9999 -9999
-9999 -9999 -9999 -9999 -9999 -9999 -9999 -9999 -9999 -9999 -9999 -9999 -9999 -9999 -9999 -9999 -9999 -9999 -9999 -9999 -9999 -9999 -9999 -9999 -9999 -9999 -9999 -9999 -9999 -9999 -9999 -9999 -9999 -9999 -9999 -9999 -9999 -9999 -9999 -9999 -9999 -9999 -9999 -9999 -9999 -9999 -9999 -9999 -9999 -9999 -9999 -9999 -9999 -9999 20.0065427725643 20.0637670640677 20.1428649607104 20.0794893121583 19.9742983163512 19.3814389910553 19.9291588233001 21.2178238190719 23.8041494389329 22.298011886895 16.7678735678747 12.569028386597 10.3930913426924 10.4664289219633 10.2518653385417 10.3310889069497 10.6625824635098 10.7724717664248 10.9445016908248 8.06207957176575 9.62559423896608 19.0362317690142 16.4110149183828 22.4408658287955 23.5656593999763 22.6275401084206 22.5691835680668 21.7992402112871 18.1131793927678 18.0383482385495 19.4383010924252 17.7171264990919 10.408179636671 8.05345316285915 9.98851137471465 9.18087737438487 7.83577033743312 7.42430115083017 7.33850279138921 7.30781594647573 6.96970094429498 3.72580650546905 2.77390284038924 2.53106172224997 2.53582933934972 2.70845390622368 2.69117340004213 4.2126849510185 4.56463176119339 4.81459940438476 5.15146304563215 7.2894296855782 7.73860462822749 7.91020073555359 7.88229480146955 7.85981775640838 7.81664947211591 7.4406696075977 7.01689805614431 6.5373595064973 7.0347465676395 6.67835424185167 7.65306072792638 7.78256177997972 7.71004048910602 6.91465963324534 7.13841601662485 6.8930866969355 6.93518288995291 7.04121752429519 7.3164934455239 7.42421810295016 4.77138581850553 4.52233348087627 5.73904245803592 6.91716730539544 5.83943266890621 6.5407610501134 7.25463992496932 6.40212415108774 6.4019347409651 6.85788775147685 6.86488175292898 7.13372834946432 7.56884779732134 7.85124027684507 7.92346320454988 8.1061241993521 8.20015201258152 8.22524300301253 8.03220695156861 8.08546560651551 8.09504821824001 7.89167054948535 7.44678791686409 7.19526188640027 7.2259677718089 6.8667342795317 7.2170869005639 7.76736611969721 7.4537752702555 7.45369298812843 7.35522608383394 6.68416384109576 6.14704447260408 6.52312325389004 5.94379510392075 5.01555409303164 6.27821234995748 5.60787065098234 5.02500427118802 6.55562823390409 7.30209724361501 7.40736448783329 7.11147431369978 6.7180917445362 6.14998708425609 6.91875597667681 6.47195060931654 6.47203231223484 6.6898349964295 6.18121458675005 6.6586362520795 7.15839021079757 7.60046150946554 7.97819533161612 8.02515595049364 8.29254424024557 8.39588029522444 8.53348623046907 8.66549505587487 8.64374889266334 8.63457795880156 8.67413354286441 8.66176263929665 8.67966336930977 8.67446716332607 10.6726630436257 12.4145604936502 14.5990107485585 14.995468668156 14.1975054489923 15.5298949505452 15.9259206342307 14.392031796935 13.3796660280067 12.4071781044933 12.4158612954033 12.1672281783333 11.6392470315639 11.560580228188 10.6535539819455 10.394680902802 9.54929632558648 9.20395270826527 7.92603765260785 7.08181843857545 7.08212514592581 6.83547740842483 7.63205050508272 9.15159127195019 10.891358017968 11.9601803693287 12.4409839164584 12.5077474798284 12.4951157216366 12.5033574704204 12.5309410762295 12.5163140326564 12.5296103436534 12.531601944538 12.5402625663785 12.5030939342749 12.4715682055796 12.3895885729738 12.3147271689175 12.1552335159462 11.6066742019941 9.78371126339136 7.76621779535404 6.82739106717485 4.88082877318395 4.29744698341189 2.80677194742411 2.79601103535695 2.78386165793884 2.76045156245914 2.73617297487143 2.71828944618063 2.68341894218708 2.62690926147935 2.59016096374116 2.54868232566804 2.50595495401237 2.45042073363586 2.38466427524189 2.38458972385203 2.38458972385203 2.38946862285369 2.38946862285369 2.38946862285369 2.38946862285369 2.38946862285369 2.45035424082536 2.50595495401237 2.55382519809499 2.63309109961872 2.70689665732651 2.76573071925621 2.80679224336677 2.81731567949935 2.80623698931478 2.79607445190411 2.81444825262341 2.8036122381297 2.76485524213715 2.76278372258267 2.74378239893272 2.7219875298743 2.7418292921822 2.73913783727799 2.7176127620525 2.69491009000952 2.69491009000952 2.69258291232475 2.69255158872724 2.69255158872724 2.69251760247203 2.69251760247203 2.71473472439694 2.73601704108877 2.7482490474507 4.32192422710213 5.05911045758606 7.0521906441658 7.34734942408167 7.00844366817347 6.46940501880858 7.30203317130286 7.53195993370447 6.42883869708312 4.84237627672563 3.76565561038636 2.64740908952154 2.5537393142337 2.38810787621803 2.04129903854873 1.52571675638167 0 0 0 0 0 0 1.45606540622239 1.98387570432836 2.13148289080594 2.33366225794846 2.34056157033411 2.33349100697355 2.24165849908353 2.24165849908353 2.12404506628441 2.11734634224912 2.11734634224912 2.12404506628441 2.24885760275993 2.25675764944624 2.35701929929849 2.43989930892009 2.57169298541411 2.58445371090208 2.58445371090208 2.66750687671645 4.60835204732012 4.62775028456083 4.87270899908662 5.11922353731464 4.851496727563 5.91561019991339 9.07193745646446 12.3711795215834 9.41782508221128 6.53624687071517 6.87469044576541 3.62402172038489 2.63289305503205 3.63624657710349 2.63380350207817 2.51060879479277 2.4999099854218 2.4304564207774 2.43056858053462 2.50003259406595 2.56047029498677 2.57234132016463 2.56084167459294 2.66918680120523 2.66742630270311 3.68251147136327 4.22969133650641 4.82553112497946 6.29071586351533 5.05842358070449 3.52807789459287 2.4111293529583 3.39772765663786 4.0281664716968 4.97490443350132 7.39339797808762 7.78657585847439 7.36537472279745 8.08428902505357 8.30910301471232 9.38794901201562 12.9529676441947 13.8843511704467 12.9970438817161 16.3070606183916 23.2737129908888 21.2666610935002 23.1778648976399 23.4334079262486 24.4436316631169 23.016259005316 19.6753474336579 17.8711614784345 17.8095809668059 13.7633562362979 20.082394392939 21.873646527069 23.2778741490419 16.8456325086684 15.2822055777483 17.3151245847162 16.8282401676272 17.3766693985423 23.9571263303986 18.7762305322223 9.76100815221312 9.73122398698623 10.032411481789 10.0460271262441 9.69511719729328 7.98096928307091 8.22641316007312 8.20387222929949 8.27805820128559 8.39970383833721 14.3824803654712 8.41125238215197 13.8274145200683 12.4663872132592 8.29555487681763 14.0117276004545 14.257662038289 15.4556220271641 13.922105259926 13.3529444619477 13.4617508484771 -9999 -9999 -9999 -9999 -9999 -9999 -9999 -9999 -9999 -9999 -9999 -9999 -9999 -9999 -9999 -9999 -9999 -9999 -9999 -9999 -9999 -9999 -9999 -9999 -9999 -9999 -9999 -9999 -9999 -9999 -9999 -9999 -9999 -9999 -9999 -9999 -9999 -9999 10.1606874170778 10.8775352161384 16.77672817556 17.5518362296165 24.8079299776728 25.2763416003513 25.7188928686476 26.0432231008251 26.3965289377556 -9999 -9999 -9999 -9999 -9999 -9999 -9999 -9999 -9999 -9999 -9999 -9999 -9999 -9999 -9999 -9999 -9999 -9999 -9999 -9999 -9999 -9999 -9999 -9999 -9999 -9999 -9999 -9999 -9999 -9999 -9999 -9999 -9999 -9999 -9999 -9999 -9999 -9999 -9999 -9999 -9999 -9999 -9999 -9999 -9999 -9999 -9999 -9999 -9999 -9999 -9999 -9999 -9999 -9999 -9999 -9999 -9999 -9999 -9999 -9999 -9999 -9999 -9999 -9999 -9999 -9999 -9999 -9999 -9999 -9999 -9999 -9999 -9999 -9999
-9999 -9999 -9999 -9999 -9999 -9999 -9999 -9999 -9999 -9999 -9999 -9999 -9999 -9999 -9999 -9999 -9999 -9999 -9999 -9999 -9999 -9999 -9999 -9999 -9999 -9999 -9999 -9999 -9999 -9999 -9999 -9999 -9999 -9999 -9999 -9999 -9999 -9999 -9999 -9999 -9999 -9999 -9999 -9999 -9999 -9999 -9999 -9999 -9999 -9999 -9999 -9999 -9999 -9999 -9999 20.2550460237263 20.6214468615202 20.8038101582064 20.5380405867065 19.7804581766311 20.0904631071597 21.1288107006086 24.0166452371334 21.6241050943494 14.1194802040652 10.334923421389 9.60334252280258 10.2997167949845 10.4876843534158 10.0909464271034 10.6638981903626 10.9081180180493 14.0719141458999 10.3023004787709 10.7574688940971 22.5536727233975 22.6854527802854 22.6431508827969 27.4946440509888 23.8148157471214 22.5735813477064 22.357936553083 22.2854683632318 21.9784960181423 19.5920976364499 17.2688183806121 13.9265624528032 11.7343950149294 11.0239307133753 7.83167402542459 7.36116427498354 7.12110616487078 7.00916896362516 6.56566037810274 5.65799356741978 3.72564196540184 2.54061118432302 2.43066676075598 2.43066676075598 2.49914828194653 2.73369121850184 3.70489490094927 4.58401569047428 4.83095427192737 6.17302161220353 7.528170599766 7.87294860894599 8.12347359074619 8.18018396768879 8.06852971512912 8.06099830492499 7.81664947211591 7.60158635820565 6.99730880335511 7.26160554974976 7.55118177203266 8.07735172531138 8.24584814043977 7.98446969177066 7.62803686520735 7.97220796027013 7.87747182142662 7.54054264708461 7.57814862961822 7.05039444673663 7.07263069922999 6.29908156315329 6.84856765306115 7.70337461808903 7.43342676779865 7.26957437921904 7.52327694225902 7.48116058817338 7.21208374094227 7.61352774954699 7.37353621801275 7.52713811803392 7.62228026353856 7.81594763928142 8.04492212298396 8.05426836173067 8.19434991459477 8.31309311000993 8.35093026553226 8.36660477759522 8.23742210204005 8.23771696030536 8.26326699251019 8.08217691474885 7.74460157813166 7.63703665701263 7.43169052408369 7.68884225103726 8.09383767081467 7.86347440701261 7.34116097908319 7.46931543861045 7.21135517272146 6.89145437722323 6.73013222846332 6.92873329621507 5.55337726029501 5.9323884127189 6.28442452740843 6.29641622807735 7.98671698148991 7.74336939544485 7.95771619387227 7.78710477730218 7.36206301866313 7.16045794523093 7.89890108829034 7.55252979613109 7.53138034700238 7.71291718111313 7.76575310537833 7.75111035635544 7.75690950000563 7.74904417668594 8.19933015437477 8.26538873925331 8.41193754202651 8.47087819568824 8.62421106318535 8.6970892046889 8.69996075542557 8.71748869471279 10.1333681283337 10.6737042179554 10.4724800247036 10.695934772724 10.9745715701332 11.1158540839718 14.4164313074255 14.5159081252942 16.2804653089731 16.7731667800438 17.0529755321495 16.6552890819582 15.3384311834363 15.0837766048764 14.1910322789097 12.4068839653851 11.7510579640202 12.3762821589936 12.2966583644226 11.4734297657153 10.0735884565555 9.5563148902783 9.22360931810947 8.76061195886748 8.53181760880681 8.13758865563528 9.54276545181011 9.92127400708977 11.566378267975 11.8889127006344 12.3875452387639 12.5055163901948 12.5188603112268 12.516722927599 12.5413402970201 12.4687447893733 12.5163854552944 12.5378216122593 12.5440208499651 12.5601074622785 12.5066792544254 12.385261124427 12.2024389084824 11.8471623435421 10.9944718725492 8.55622571733848 8.09240161374427 7.70666284674145 7.05460045244291 5.63242407044512 3.75083063838347 2.80675585032479 2.78386165793884 2.76045156245914 2.74478875319759 2.71828944618063 2.69019102952175 2.65994278610861 2.62686398003955 2.59011134417053 2.59011134417053 2.54862717365474 2.50105682993818 2.45035424082536 2.45035424082536 2.50105682993818 2.50105682993818 2.50105682993818 2.50105682993818 2.50595495401237 2.50595495401237 2.54862717365474 2.55387899494262 2.60212968844122 2.70689665732651 2.81723303154592 2.80679224336677 2.79331624437752 2.79331624437752 2.79607445190411 2.81444825262341 3.73670266630917 2.77693457883314 2.76289376119415 2.76057255436364 2.74174711497234 2.73916777023833 2.71495293579539 2.71492311718894 2.71489064248257 2.71489064248257 2.71485553955332 2.71747965399623 2.71481783521645 2.71477755524678 2.71477755524678 2.71477755524678 2.71185321488333 3.72905765843473 4.3037927915698 5.04609748398671 5.33342184905543 5.45570180212492 5.2570235998672 5.25126763675918 5.46304424745635 5.23198920844461 5.00772171731394 4.61680865923042 2.75142759666001 2.59666733930888 2.51499142316682 2.30549459270304 2.19191208654002 1.83375595181828 0.0395218652197192 0 0 0 0 1.47564887153993 1.77619243621026 2.13948177024661 2.34837170782101 2.41405742817105 2.41405742817105 2.34056157033411 2.24174524961286 2.24174524961286 2.24165849908353 2.11734634224912 2.12404506628441 2.24174524961286 2.2489490949697 2.34846601144048 2.43989930892009 2.66864298862406 2.62635881565485 2.58460167621111 2.52213165585863 2.66748277408204 4.60830284072987 4.59002902525221 4.58681229394694 4.23114359981877 4.23114359981877 4.58686147406469 6.73159492675736 9.92987310557474 9.84906420528418 7.61436412575942 6.65522880954135 4.50603259002504 3.57806508747955 2.58445371090208 2.62621236519275 2.57169298541411 2.4999099854218 2.4304564207774 2.42196409722909 2.49063902332752 2.59178435727582 2.55007457210594 2.56064498241753 2.62692582889081 3.6346280668643 4.18335159598541 4.78630342375831 6.27733945411005 8.212071695316 7.93891563575057 5.04601125866914 4.38846169199362 4.26692788467247 4.58289966200062 5.1789980725309 8.26560074213347 8.35034085278948 8.16821565917684 8.34506156536999 10.0801660667207 15.162174964734 20.3578323250718 24.4140872867616 13.1985750646349 16.1035784547235 24.2795242242025 21.0282516225252 21.935382900622 21.5243567891806 21.6695386634441 24.211900095639 22.7502492342843 18.9834902463572 20.7602807586408 18.1077436268223 21.821590399519 25.05598063944 24.1553589289931 21.3034808537888 21.6065598278949 20.3607391863843 18.5131737699774 19.7428428432416 24.5288877604493 23.957302574221 14.068634032152 10.0339588474044 9.68091312633274 7.89335825567032 7.95241389328879 7.86232211217036 10.7068903562781 11.9188333023932 8.26106625575217 8.20058581403378 12.0781064982636 13.5760792359256 8.17655905642336 10.2852296592173 13.903870293187 16.4342376239258 17.5554156444977 17.7714469180352 14.3249028233664 13.7466757624877 13.486427431795 -9999 -9999 -9999 -9999 -9999 -9999 -9999 -9999 -9999 -9999 -9999 -9999 -9999 -9999 -9999 -9999 -9999 -9999 -9999 -9999 -9999 -9999 -9999 -9999 -9999 -9999 -9999 -9999 -9999 -9999 -9999 -9999 -9999 -9999 -9999 10.8740582768309 16.3842146848481 16.5134537467433 10.7780492999247 10.8243222593431 12.641144776962 15.0577001284917 22.7284150032545 25.3183243881328 25.1047067220304 13.71488610913 -9999 -9999 -9999 -9999 -9999 -9999 -9999 -9999 -9999 -9999 -9999 -9999 -9999 -9999 -9999 -9999 -9999 -9999 -9999 -9999 -9999 -9999 -9999 -9999 -9999 -9999 -9999 -9999 -9999 -9999 -9999 -9999 -9999 -9999 -9999 -9999 -9999 -9999 -9999 -9999 -9999 -9999 -9999 -9999 -9999 -9999 -9999 -9999 -9999 -9999 -9999 -9999 -9999 -9999 -9999 -9999 -9999 -9999 -9999 -9999 -9999 -9999 -9999 -9999 -9999 -9999 -9999 -9999 -9999 -9999 -9999 -9999 -9999 -9999 -9999
-9999 -9999 -9999 -9999 -9999 -9999 -9999 -9999 -9999 -9999 -9999 -9999 -9999 -9999 -9999 -9999 -9999 -9999 -9999 -9999 -9999 -9999 -9999 -9999 -9999 -9999 -9999 -9999 -9999 -9999 -9999 -9999 -9999 -9999 -9999 -9999 -9999 -9999 -9999 -9999 -9999 -9999 -9999 -9999 -9999 -9999 -9999 -9999 -9999 -9999 -9999 -9999 -9999 -9999 20.7949934671 21.0103302221579 21.1481398760862 21.2781345879685 21.0905408725847 20.7236230523254 19.1016100661023 19.6945321768351 21.8707644495796 15.4141247397611 9.78412883328468 7.93658368059223 8.15099469341843 8.07245038786181 9.6955988801606 9.74038824193736 10.1033811489786 10.9026354756087 13.1580981929714 10.343148122638 11.4939499320332 20.6703381747518 20.9219235121592 22.272240383484 27.1178510073078 27.4196344828413 22.2488018730502 21.3968110921509 20.8066200445324 17.9299687520165 17.1971454318406 13.4649493543804 11.9574737045867 10.5147885174058 7.67815966850474 7.14274025108981 7.04245638207759 7.4128469452346 7.47468682481283 7.00026059552897 6.53572754959227 5.6297633018079 3.85560869725386 2.53591005627443 2.53591005627443 3.68725343707588 3.69833840814939 4.56738870309482 4.57957869649239 5.04214107215191 6.82592443342749 7.68633672717597 7.88628391749678 8.09543853647722 8.28074442410697 8.18720880003031 8.1931220728127 8.06099830492499 7.76548056349343 7.49870633340387 7.42317909764613 7.45224214330058 8.13975881680962 8.32935259631203 8.24967695898255 8.32684756898398 8.45357254415692 8.41310453193448 8.2414577143301 8.143158717405 7.92933708876828 8.02700947529911 8.08831392135376 8.33307151634256 7.8605780798691 7.41940589306675 7.48797025614444 7.80175415232018 7.71187735423289 7.71197227939309 8.02593558826488 7.68243107026399 7.6067872285427 7.85060105130088 7.94238403519869 8.1557682913777 8.13548358231265 8.17121098964998 8.29028855003009 8.39463996704181 8.50410030582973 8.5702522927725 8.52570412532923 8.29590868069086 8.21941381365572 8.2001279913488 7.99428079942931 7.87751270240676 8.10324841756117 8.37886387127524 8.28652538082412 7.97186611574709 7.55857566029866 7.75143323499405 7.45094448196364 6.88595696396915 6.71268759224065 6.90426012407557 7.35628554118204 7.68822768702832 8.0978496900851 8.16005215871511 8.24218653073499 8.22034789945878 7.93121546779395 7.83209384009487 7.82795932108127 8.20737672289762 8.05859133164858 8.23753578453799 8.14728929570154 8.07628108075355 8.20224581871915 8.19709116089244 8.03117563073565 8.17121126849047 8.28040543683557 8.438436549864 8.60639330255319 8.69652496878305 9.58283250760125 9.59325990545114 10.6975683532864 10.9624524390434 11.205680705191 11.2644247195064 11.1472002234219 11.1486442042475 11.1543230910262 12.2097254713879 14.9445384229164 15.7508308622875 16.2990727922249 16.525112064889 17.2140755611166 16.1370559252155 15.0807760085993 14.9594665626741 13.3749307943628 12.3934220405092 11.7339460408182 12.1042083951562 11.6412040420493 10.3649545897341 10.1510305511049 9.87119189880322 9.58786583541847 9.52762872960129 9.39471767350046 9.93521538015955 10.0613325638891 10.5858109843929 11.9433253850456 12.3495707173649 12.3438307566775 12.5104355345726 12.4234360108225 12.2712329244723 12.0998591342027 12.338604643799 12.5091881504995 12.5200164876887 12.5195209072854 12.4588346702372 12.2972425507971 12.0284438252753 11.127042776099 9.41158320223484 8.42256232609798 8.31898011024341 8.12630715697055 7.95968484786155 7.30245806876172 5.30601886467063 2.82916480274608 2.78391480197585 2.76045156245914 2.74478875319759 2.7361356634149 2.71061345698308 2.69019102952175 2.65994278610861 2.65994278610861 2.62686398003955 2.59011134417053 2.58514164418118 2.54862717365474 2.54862717365474 2.54862717365474 2.54868232566804 2.54862717365474 2.54862717365474 2.50595495401237 2.50595495401237 2.51132969278452 2.59016096374116 2.62690926147935 2.6980435404874 4.85396943751607 4.62939362502174 4.62596883926246 2.80623698931478 2.80890286888345 2.79373393427347 2.79118578457684 2.78803850278969 2.77693457883314 2.77397187144022 2.75779902610393 2.73326344044768 3.6994533110226 3.70708505222307 3.70708505222307 3.71018698380391 3.71307702434446 3.71014569740468 3.72112813751009 2.73310342653917 2.71194228365379 2.68996140848051 3.71105811404621 3.71960765747839 4.63063449704928 4.63195029270313 5.03497741253795 5.14308008440021 5.02339633745466 4.85247705779421 5.01551338720274 5.01014488188601 4.61285443868966 3.75297137166955 2.72210624892575 2.60094459562275 2.51858792489935 2.30782709696232 2.19545725415931 1.52208456538556 1.004304184405 0 0 0 0.954383906476876 1.47564887153993 1.78540185761637 2.14811572759306 2.34846601144048 2.42177147181656 2.34064915167623 2.41405742817105 2.34056157033411 2.24174524961286 2.24174524961286 2.24165849908353 2.24165849908353 2.13129586384097 2.24885760275993 2.2489490949697 2.4999099854218 2.61359945996284 2.51060879479277 2.51047194087897 2.52228402820812 2.66748277408204 2.66553549272278 2.63113464613604 3.6402074260281 2.62920427331141 2.63113464613604 4.23114359981877 6.81623461340504 10.02370289006 10.0428041992241 7.8496168983179 6.68484564091932 4.53335162050467 4.53215729484342 2.58432406000795 2.56006262871322 2.56006262871322 2.49040445466736 2.42186260070329 2.42186260070329 2.54032702181906 2.54044976421316 2.54991774920465 2.55007457210594 2.61391955586686 4.16813955699587 4.7390118349721 5.05824807637068 6.40995628870873 7.8449479803764 7.83377865790496 5.24548840267625 5.40414008251376 5.23817506271253 4.92601602754724 5.13398637953363 8.19322579273766 12.6717918652966 8.33259690124178 8.49946389627228 12.3087751590484 13.0476051624353 13.0082789912508 14.5223028810373 14.6694982836281 21.874492749849 20.4299784638033 19.7324570782895 20.4257530782382 18.6579636590309 18.6706667804844 20.1600524848138 24.3820899758852 24.3277617131028 24.5121289361533 22.1701365730984 22.7139891407361 25.1662008744618 23.4547987912665 18.5837308065992 16.403116446683 16.3705977491457 17.2167760727587 15.3490717671485 19.4896254902322 24.9536673061882 21.1226097070133 10.2189640893863 9.32499486975813 8.04689331261789 7.8753272368293 7.90588315125267 10.1190961900881 8.17522751132079 8.08715232505037 9.41937728343344 8.01185214749524 10.7754561819267 10.8976767268339 10.2962213501445 13.818902256151 13.9848488167969 16.9732805923718 15.9737659813008 14.3049261095381 13.9391679015451 13.3376382444515 12.9874175216506 -9999 -9999 -9999 -9999 -9999 -9999 -9999 -9999 -9999 -9999 -9999 -9999 -9999 -9999 -9999 -9999 -9999 -9999 -9999 -9999 -9999 -9999 10.2287227006633 10.0699405959467 -9999 -9999 -9999 9.61673262470253 10.3961095281793 10.2785776430509 10.5859676693812 10.1255063068443 10.5703372524713 10.7572310933564 12.2798358669436 16.0726201946396 24.8314692094711 26.6575893174087 14.7129400511431 14.9162127983285 14.0928507396296 14.8462344247791 16.9684945110761 19.0572199056562 12.3893960035979 -9999 -9999 -9999 -9999 -9999 -9999 -9999 -9999 -9999 -9999 -9999 -9999 -9999 -9999 -9999 -9999 -9999 -9999 -9999 -9999 -9999 -9999 -9999 -9999 -9999 -9999 -9999 -9999 -9999 -9999 -9999 -9999 -9999 -9999 -9999 -9999 -9999 -9999 -9999 -9999 -9999 -9999 -9999 -9999 -9999 -9999 -9999 -9999 -9999 -9999 -9999 -9999 -9999 -9999 -9999 -9999 -9999 -9999 -9999 -9999 -9999 -9999 -9999 -9999 -9999 -9999 -9999 -9999 -9999 -9999 -9999 -9999 -9999 -9999 -9999
-9999 -9999 -9999 -9999 -9999 -9999 -9999 -9999 -9999 -9999 -9999 -9999 -9999 -9999 -9999 -9999 -9999 -9999 -9999 -9999 -9999 -9999 -9999 -9999 -9999 -9999 -9999 -9999 -9999 -9999 -9999 -9999 -9999 -9999 -9999 -9999 -9999 -9999 -9999 -9999 -9999 -9999 -9999 -9999 -9999 -9999 -9999 -9999 -9999 -9999 -9999 -9999 -9999 -9999 -9999 21.0241672877273 21.0781103189942 21.109979817387 20.0822827792189 19.6415399329463 16.4867764456895 14.9041935395802 12.3482450395448 8.08672258792618 7.2827893303591 5.03633380621559 6.47149259845417 6.36198566334625 7.69093015894916 8.17956920220879 9.22602719695157 10.9796635758429 16.1183062850111 10.9579568635607 14.6460323322506 21.7707964470228 20.5737176909805 25.6013747440735 23.7675830514819 25.9933709581798 21.9959832788922 20.4770168085546 21.0887474587553 17.4919410882356 17.5440309732959 17.0907626960789 10.3829710471149 7.93109363070057 7.04880902715868 7.0416549582475 7.34101087073576 7.3307943393601 7.97658277104405 7.52294882612062 7.49452610401261 7.16016057100288 5.63843234746244 4.37346851136643 4.36782192218332 5.61735305227529 4.68246803788663 5.86468520428636 6.55091129531817 6.70032340972725 7.44004367119534 7.80548503764631 7.87854827393252 8.20153522216953 8.2867132543013 8.28057370682988 8.23651675230222 8.06116570641542 7.91147746133258 7.84999164643986 7.64962339664599 7.77626756196211 7.95839659360091 8.36604206924639 8.55138030323982 8.55066545248456 8.56207017263762 8.5671109640247 8.55766505983606 8.58402325052766 8.5075475545511 8.57277591544995 8.57066474010233 8.4186516334859 8.09340094221442 7.87405050944401 8.01046605037565 7.85648615525972 7.93100996742619 8.06639223453005 8.28767077601613 8.04493676205091 7.90303162437861 8.03736398405208 8.16575501646311 8.31800075987563 8.31809434198072 8.42095680870984 8.51893005929076 8.47857241628803 8.50532704055865 8.57351323368795 8.49692425085155 8.49307529967595 8.34031461584812 8.39417220306441 8.21263779336179 8.19011584101669 8.3157561394894 8.53963731410963 8.30964850821823 8.0422036860502 7.91152190953039 7.81438726174489 7.42931319786155 7.17134312769914 7.42323923012707 7.74228467679462 7.97268237592198 8.33562269331234 8.59697830620664 8.43833793596495 8.43797173502113 8.28268833887818 8.21568979409752 8.36983270719182 8.39446231079626 8.32106845929816 8.3066734576129 8.49436307274511 8.35061849897629 8.287804077106 8.42827078757066 8.5327651855304 8.4395854471821 8.42221959986886 8.38218407885852 8.48633329519482 8.63155085922144 9.559184180144 10.6961195157693 10.454452568792 10.8605770907225 12.0909194976817 12.1993438662804 12.20828041862 11.3288357467331 11.218703324842 11.2637785392124 12.7443293093844 14.697269528824 15.4405177716004 15.0761651821045 15.2405583162708 17.122562485212 15.0604772992217 15.2684666886139 15.199031900888 15.0366987756326 14.9533193221605 12.0970739155451 12.1131742237558 12.6218153047202 13.7890062771137 12.5392136341177 12.1402786436595 9.69932907397239 9.62792132910638 9.98011559262268 10.1587274685928 10.1890152133677 11.3092142705973 11.713496321032 11.3070107160139 11.2371684757052 12.096374240778 11.5980257287612 11.1461090438695 11.6076754346252 11.900866110676 12.4714354022975 13.5043807248934 13.5238576128766 12.4649893803964 12.2695403635576 11.626592407883 10.1065621923918 8.79921216784803 8.50258656889554 8.45446290453991 8.39578267812675 9.85756934182685 8.13163800911506 7.89332459209879 3.79142252119791 2.79470657670215 2.76045156245914 2.74478875319759 2.7361356634149 2.71828944618063 2.71061345698308 2.68341894218708 2.68338039331225 2.65391014055889 2.62690926147935 2.62147985602116 2.62143342711557 2.61663876693329 2.61659210777459 2.58514164418118 2.58514164418118 2.58514164418118 2.59011134417053 2.55382519809499 2.55382519809499 2.63309109961872 2.72711163055781 2.65998504277573 2.75467060339291 2.78112932225487 3.68940702044706 3.70043746878419 4.26974720586257 3.71690469768539 2.79383923931235 3.70447824413253 3.70075377836202 3.69223863059227 3.71030634938242 4.28375057742342 4.61592812163652 4.61238902342169 4.61238902342169 4.61238902342169 4.28547814971696 4.28547814971696 4.27050705972491 4.27046325801672 4.27046325801672 3.7111039063864 3.70816988531766 4.28601720047854 4.61422614004096 4.61422614004096 4.85124253177897 4.8574914292245 4.62209656579794 4.83715318853424 5.00429473910017 4.84556853203341 4.27862654194665 3.70954036220095 2.60492214822998 2.5656622163524 2.52200970685466 2.39912635820037 2.19697404300724 2.04593820734179 1.51651429271029 0.999170807550921 0.987992478570932 0.976685207746924 1.48631668798866 1.79541820168909 2.00178254609616 2.14822475031024 2.25685540813595 2.43035653371946 2.4302669069761 2.34064915167623 2.34056157033411 2.34056157033411 2.34056157033411 2.34056157033411 2.24174524961286 2.24174524961286 2.2489490949697 2.34837170782101 2.35712194806468 2.51047194087897 2.51047194087897 2.51047194087897 2.52213165585863 2.53489835836647 2.53506718112083 2.54405305842926 4.14550395822584 2.63110806532346 2.54305637257738 4.20640424148111 6.17403968326345 8.19422639476529 8.2502100041417 7.21963006870076 6.13740398537078 4.77875648796196 4.16396067925069 2.57157710897051 2.55995913399763 2.54955380257132 2.43035653371946 2.48188753158171 2.48188753158171 2.48198636635135 2.54032702181906 2.54044976421316 2.54991774920465 3.53550308139263 4.44138629351485 4.84791972660187 5.15484708633242 7.0292487262863 7.71445726726949 7.72976077921326 7.43133018321517 7.44979239869661 7.62611122698905 7.59891285600868 8.20332654314944 8.11732889285802 8.22616568766219 8.15378176590847 8.30397501942115 12.0766018070341 12.7536542234193 13.1432303521962 14.0244491513456 22.2812083135686 23.7235986473867 18.9747847503145 16.3687831962906 17.7877633308755 16.4774926192272 13.728080391281 18.2002597987036 23.3311033184153 21.1457526621277 24.7699903920182 24.2162721728947 25.2569687866368 24.4381997014732 21.225057988584 17.3788855522868 8.86047631044648 11.7800552100457 12.5595283397846 15.700821322984 22.3400203879431 24.0072376343021 23.1866636964687 9.87735645960031 8.74108589454569 8.88264107613605 9.51227981440578 8.18526593489784 10.6600724250629 10.6179011774487 10.1868571256509 8.13638940301985 7.46251319591746 8.00555488501707 9.88243996493338 9.88906538892944 13.3016705073091 15.5821316847476 17.58400823443 14.6277266726381 14.1966245630728 13.8267715996444 13.3583770884104 12.9186043879294 -9999 -9999 -9999 -9999 -9999 -9999 -9999 -9999 -9999 -9999 -9999 -9999 -9999 -9999 -9999 -9999 -9999 -9999 -9999 -9999 10.0281354575026 10.6393617421747 10.7826102963295 10.7202424859395 10.6491755012044 10.6584885794214 12.588859947065 12.6989063588387 16.4203688125218 10.5940429369709 10.6060503924467 10.6459972310262 10.6519946624776 10.576508243401 12.425478766512 15.7079538295861 26.2352477390445 26.6141749526094 19.1032197762516 16.3339694452647 14.2599950680898 13.2297891733122 13.2921694763679 13.2497676009983 10.670593581337 10.970085537091 -9999 -9999 -9999 -9999 -9999 -9999 -9999 -9999 -9999 -9999 -9999 -9999 -9999 -9999 -9999 -9999 -9999 -9999 -9999 -9999 -9999 -9999 -9999 -9999 -9999 -9999 -9999 -9999 -9999 -9999 -9999 -9999 -9999 -9999 -9999 -9999 -9999 -9999 -9999 -9999 -9999 -9999 -9999 -9999 -9999 -9999 -9999 -9999 -9999 -9999 -9999 -9999 -9999 -9999 -9999 -9999 -9999 -9999 -9999 -9999 -9999 -9999 -9999 -9999 -9999 -9999 -9999 -9999 -9999 -9999 -9999 -9999 -9999 -9999
-9999 -9999 -9999 -9999 -9999 -9999 -9999 -9999 -9999 -9999 -9999 -9999 -9999 -9999 -9999 -9999 -9999 -9999 -9999 -9999 -9999 -9999 -9999 -9999 -9999 -9999 -9999 -9999 -9999 -9999 -9999 -9999 -9999 -9999 -9999 -9999 -9999 -9999 -9999 -9999 -9999 -9999 -9999 -9999 -9999 -9999 -9999 -9999 -9999 -9999 -9999 -9999 -9999 -9999 -9999 -9999 -9999 -9999 -9999 19.1493151537925 -9999 9.02901735337278 7.97935617537802 7.43933100234111 2.49265345982533 1.95464068739066 1.48696679629679 6.35375946608705 7.68618881273482 7.87376358189404 10.540819200824 10.9231966947331 10.9431329765442 10.9551997699419 14.8432121819461 11.2110276005567 15.7384660894176 20.7969247485252 24.2343777237554 21.5658578337712 20.5850560247501 21.3806841468559 20.2713930370284 17.6606641585579 19.5746132812771 18.4283853174113 9.62930681114993 10.1779943395403 7.03560481210505 7.24388815285731 7.32460001909078 7.30953745092674 7.70846857290661 7.93971180194403 7.68935599552331 7.26672924898037 6.83716265240512 6.82690046852834 6.82690046852834 6.35024313322834 6.35834515464374 6.5431118427062 7.30357167259758 7.01712310984383 7.5956681282505 7.94521218492585 8.07955952614603 8.15968806334782 8.3304099305099 8.37091913636853 8.2915102497897 8.23510598922226 8.23510598922226 8.06804407857405 8.06804407857405 8.00639248416027 8.07078228328734 8.14206383687805 8.51870837028234 8.4659614419231 8.57965225315038 8.59398840991026 8.5978329845359 8.61480124525032 8.58824592699538 8.628494290659 8.43379149833308 8.21170654834251 8.23583027943305 8.25810591420445 8.12793612620402 8.18103665207581 8.27973171504857 8.21201610896692 8.2999533190405 8.2239369976485 8.27636490006656 8.36697294104994 8.36008513152303 8.37896837005126 8.4385043896209 8.39674055450445 8.47252147091412 8.53698533917727 8.54712538394124 8.40935809632144 8.30413429330113 8.34884378264985 8.45681937309208 8.41200338285689 8.31632827552402 8.35212399408936 8.47268837252293 8.62620083587577 8.56415879700004 8.23723333321572 8.07604886256508 7.69686467317252 7.52194868604215 7.71120796128463 7.76840327119939 8.06268139547902 8.61072841785476 8.63733804760733 8.64342863052701 8.58386287183319 8.56517884606002 8.42530269238584 8.4771166102193 8.54899505405825 8.52188637756601 8.52188637756601 8.43321298592537 8.62723987395048 8.62771466386647 8.50752916343699 8.62567102549394 8.66525918249354 8.59551584087962 8.59022570011546 8.56219894631098 8.50792452848277 9.46878262822321 11.5387518704639 11.7318482354113 10.6960302320437 12.1036949092116 12.9762434681916 12.6867243535747 12.2526467663705 11.3163845078791 11.4095031681766 12.7896108534729 13.3526684207209 14.4230720888105 14.8152656211274 14.8230690339428 14.3595866176649 15.9166864157763 15.2135071348035 14.8002969654352 16.1236281692254 15.1149667117015 15.3956876622682 15.0752950653353 13.9687534976441 14.3335932369471 14.9689886872766 12.2214540667733 10.3389633021087 9.46240402510911 10.1246784591743 10.2702882684958 9.86454426805712 9.85717731767085 11.2641861864097 9.88723968183282 9.89112827943923 12.0976586129822 12.3797898151765 12.2203543312237 9.91872554598801 8.89853212322208 10.1652256617665 14.6760560213203 15.8909137630244 14.2529208695099 13.2378159049828 11.8908317679545 11.5745823417988 10.3644710471188 8.82322364149989 8.54177722034613 8.52021216885769 8.50588286995728 16.8173264164788 8.42886767246422 9.44721116611333 6.20926287687623 2.81861911188543 2.77012972747529 2.74478875319759 2.74478875319759 2.73617297487143 2.71065060259629 2.71069265173083 2.70402041333882 2.70402041333882 2.67753853630138 2.67749879244015 2.67749879244015 2.67239445482392 2.64860032663098 2.64860032663098 2.64860032663098 2.62143342711557 2.62138789027432 2.62143342711557 2.62138789027432 2.62686398003955 2.65994278610861 2.69023170428857 2.72711163055781 2.75467060339291 4.84240407318151 3.67369252940269 3.68768404459743 4.60106540173505 4.60523829456843 4.60948758569155 4.59433226571324 4.25940868824377 4.59219647190552 4.8444449494881 5.02534248002971 5.0252943933007 5.0252943933007 4.84795128740571 4.8514593328875 4.85141213332847 4.62738848826063 4.62738848826063 4.60927517357454 4.58823988212165 4.25760161004566 4.59563834394106 4.59696522950923 4.83373589242737 4.60835322420156 4.84202262667149 4.84202262667149 5.00437631117188 5.12695672689505 4.99611367615707 4.60060439089158 2.69184398556155 2.66239989890582 2.6087964366848 2.52515984534185 2.47034439841822 2.31192548780997 2.19939481464597 2.04627253932843 1.83133089681388 1.82993779545971 1.81779042339341 1.8061601587854 2.01185236954658 2.16811541391154 2.27502791471435 2.35712194806468 2.35701929929849 2.43035653371946 2.4302669069761 2.42177147181656 2.42177147181656 2.34056157033411 2.24174524961286 2.24174524961286 2.24885760275993 2.34064915167623 2.34837170782101 2.34837170782101 2.44000960997933 2.52213165585863 2.45058916243938 2.58460167621111 2.53489835836647 2.37741105517591 2.38902592975403 3.5952735881691 2.54304091977204 2.48442745232073 6.18954094712971 8.03628263774226 7.50525282703412 6.15118879316272 4.8067032743103 4.81027598295287 4.52320299145881 4.19478612767282 3.54666885336845 2.4996217001854 2.49030727357953 2.42177147181656 2.48172016430874 2.48172016430874 2.47436069543833 2.53188900213581 2.53188900213581 3.393851512688 4.01051464306284 4.64488106807451 4.98275152867577 5.2861066731948 6.49206518224431 7.14516158666003 7.93664595746873 8.17024340355224 9.79114225602851 9.83450728918322 8.22442827706964 10.9800537125651 8.26499178888269 7.90234781006044 10.7711959508023 13.071218647396 13.1887113922541 13.160718169484 14.7102085828907 16.9888854509289 21.4624277531335 22.7572982567058 17.8082338726637 15.8064298614686 15.3967851308996 16.8750706256398 20.1347229539117 15.7450506864563 17.7364129628748 17.1616064324179 17.2239898377814 15.0079574204116 23.7245824467079 25.1381708726724 13.5280761264585 8.81855980256404 5.36753135840105 7.16439077890162 7.58427828402203 12.4076189381148 25.4868306651067 25.1571346058032 18.7264493032693 11.0914219091597 9.42633988723035 10.190586056996 10.3561837912687 10.4294544166705 10.6347617756273 10.288449890734 12.3999190328612 10.4228479707446 10.8383245542142 8.20511125146456 8.25249196323273 10.7376423478797 12.1205975387527 13.5214790049384 13.582484162456 13.9812399840616 13.9860472087323 13.6645016722865 13.3179235942222 12.5537264026649 11.9279180448002 -9999 -9999 -9999 -9999 -9999 -9999 -9999 -9999 -9999 -9999 -9999 13.8049668614007 13.6274825141129 -9999 -9999 -9999 -9999 -9999 11.7470793402302 12.8039723105815 14.9476170368447 23.4184400471126 28.2079383374835 26.6763128113621 25.0535100327921 24.3808953843221 24.9001721039994 24.8485214236636 24.6795601174514 26.9711764704977 24.9038652036037 12.1691912941894 10.3902597630565 16.1210106594927 22.0578960734546 26.5672984059082 26.3409912572189 22.6890732635702 16.0767824314598 12.8797405384285 12.9951556390004 12.3888179109963 10.6233542834107 10.5903691660164 -9999 -9999 -9999 -9999 -9999 -9999 -9999 -9999 -9999 -9999 -9999 -9999 -9999 -9999 -9999 -9999 -9999 -9999 -9999 -9999 -9999 -9999 -9999 -9999 -9999 -9999 -9999 -9999 -9999 -9999 -9999 -9999 -9999 -9999 -9999 -9999 -9999 -9999 -9999 -9999 -9999 -9999 -9999 -9999 -9999 -9999 -9999 -9999 -9999 -9999 -9999 -9999 -9999 -9999 -9999 -9999 -9999 -9999 -9999 -9999 -9999 -9999 -9999 -9999 -9999 -9999 -9999 -9999 -9999 -9999 -9999 -9999 -9999 -9999 -9999
-9999 -9999 -9999 -9999 -9999 -9999 -9999 -9999 -9999 -9999 -9999 -9999 -9999 -9999 -9999 -9999 -9999 -9999 -9999 -9999 -9999 -9999 -9999 -9999 -9999 -9999 -9999 -9999 -9999 -9999 -9999 -9999 -9999 -9999 -9999 -9999 -9999 -9999 -9999 -9999 -9999 -9999 -9999 -9999 -9999 -9999 -9999 -9999 -9999 -9999 -9999 -9999 -9999 -9999 -9999 -9999 -9999 -9999 -9999 -9999 -9999 -9999 7.41655819535774 6.91602603280939 2.1975558966613 0 0 2.4111293529583 6.89720527007441 7.53395322462004 8.03908349804765 9.34221999195963 11.01852626081 12.1908839725757 17.198155865941 10.9960397276089 11.1095060479982 17.027459722797 20.8686613488916 27.3016986184456 22.1151813320726 20.5022729849973 20.3335639409336 19.7890683354149 18.3855908785244 15.915853523088 10.522918026657 10.3711607566177 9.93661112474 7.46903769908991 7.46400037940723 7.52187243260045 7.78801134673047 7.83608683428147 7.77587193835689 7.42467865491604 7.40671395159877 7.26672924898037 7.25474393634564 7.15149252375864 6.83841218974193 7.17826351229292 7.53731165605795 7.56762408520622 7.71063847413401 8.00996505115964 8.03679113037948 8.23972466578311 8.3274057628335 8.33338135721133 8.30446983963769 8.37145827477828 8.29750145751646 8.28182741739818 8.27676655412007 8.22662829747696 8.32539968351722 8.27470672682158 8.35192686244601 8.51815812374455 8.61009314967558 8.61538652211906 8.62586150971042 8.57922216973905 8.40251446895217 8.16095153050555 8.18211599668207 8.38511775700309 8.33342561833117 8.33352893408396 8.40234938362457 8.43864183418129 8.42534812863306 8.25057998963082 8.20925762975752 8.20925762975752 8.36679977893471 8.44674706590114 8.36833493163922 8.36840937762356 8.47268711286062 8.60712924882005 8.53841542148013 8.41641859910558 8.38160963611327 8.32988479799179 8.2600829676666 8.32210428618456 8.41465624097946 8.45023742699674 8.45854005113716 8.5600607356779 8.68329075193249 8.69001003294195 8.66004916650538 8.4592136700785 8.06037706086416 7.71115708754189 7.87093002299249 8.04619039266427 7.96290948589602 8.63853055135755 8.6346582751688 8.64687359232944 8.6483930139919 8.63987027519427 8.62685324872345 8.57244902536925 8.60439002300934 8.65366165272348 8.6426571265484 8.58603306397729 8.56375268135959 8.67179256519049 8.70357127778661 8.68363996607065 8.71825204447405 8.66716128385041 8.57778204900602 8.56749536042912 9.46763187687436 9.40424637393842 11.4550067096375 11.4852299723338 11.6942310098365 12.4586800256856 12.9900589211946 12.9881166059522 13.0680109832739 12.256085692022 12.3015001967367 11.4077654924946 12.3362355182982 13.2692777158745 13.5099789362065 14.4262552364187 13.3008105623618 14.3994874272507 14.3665497805436 14.0907433522101 14.5325812543146 15.6846193392176 16.143416246525 15.4610774765168 15.5059855856021 16.4863807267251 15.5222542739039 15.2941243930429 10.8812094419516 10.2201105578242 8.83785870473026 9.93204785099983 9.52873695637314 9.90412407651668 9.92481905398063 9.54092856952128 8.62291695013331 11.6340470737919 13.2161696597088 14.4387702105232 14.0941770222197 8.66719005992324 8.66719401051687 8.67181871048539 14.4449528729335 17.0168561493844 15.0108351441312 13.790044507814 11.6581563570748 10.5321492715645 11.0211365597082 9.80461220749334 8.54879058416779 8.51919311093941 16.9672935153171 17.4394958799279 14.1132815991555 8.41375102686793 7.34428428159776 2.8199876874974 2.78107532760522 2.75462174119391 2.74483109777028 2.73621686240925 2.73621686240925 3.6081204473981 3.6081204473981 4.15833804914046 4.12536219698634 4.11105673404891 4.11102063970805 4.10241046732414 4.44577753996436 4.44070594861799 4.08165412386753 3.49690155832269 2.67746122575095 2.65386875019024 2.65391014055889 2.65391014055889 2.69019102952175 2.6980435404874 2.71837722321835 4.21159905159622 4.24548594108543 4.24002852704097 4.83254443888841 4.83254443888841 4.59587129711917 5.01356903127741 4.83701149988752 4.83191137246957 5.0127068791552 5.02053719810116 5.16106823318221 5.16101732404723 5.15730407975497 5.15730407975497 5.15725359733913 5.0165988955559 5.01324476843066 4.85136250181245 4.84365196979066 4.84365196979066 4.84075237571494 4.81993341073957 4.83747564970032 4.84707953477595 4.99937625171531 5.12165881347756 5.21656041303861 5.21095513189249 4.96933955359117 4.58037517595713 3.68595484187664 3.68595484187664 3.65660496095762 2.6229823185771 2.57275318153747 2.47038244457359 2.40147524047819 2.31521736736316 2.20031997858458 2.0463934143782 2.04579245572487 2.0449197787995 2.03450636713034 2.17918357955929 2.16824325500733 2.27514291534089 2.36658924205683 2.43989930892009 2.43035653371946 2.42177147181656 2.42177147181656 2.4216887786577 2.34056157033411 2.34056157033411 2.34056157033411 2.34837170782101 2.34837170782101 2.34828542042012 2.34837170782101 2.35692644424216 2.44000960997933 2.45058916243938 2.58476966055755 2.59280299511731 2.54365995635489 2.38887194073854 2.29718338533263 2.40168280830859 2.48424164851941 4.17750684044799 4.77066945028211 4.51033948676763 4.75375527151716 4.77875648796196 4.49519495000323 4.14752985791097 4.13623825894203 4.16667552568189 2.59133678742978 2.49014289789559 2.48172016430874 2.40719280539677 2.41405742817105 3.37525929560875 2.52437693829757 3.38594086279641 3.93615974922236 4.32773084465958 4.73626571717945 5.02190898014265 5.31859157403492 5.41488744558577 6.61034554464551 7.95692926481698 10.3514136188476 11.2337524667735 12.489986327665 10.8921419349173 12.6920786592724 8.37389859220757 9.90561359185469 12.9594231466742 22.1241375924909 22.0392080384565 15.1332843689973 18.1969017599398 22.3330900600277 22.1614062587045 22.4260604254409 20.4761791733644 19.5770480786599 18.7131616445676 20.7694667617566 22.1697802166834 16.6847985583474 10.2079696524376 6.04179206196639 15.0224277256582 22.0235839900985 24.6898378763011 25.313518428807 18.0303980743262 17.4454096473813 17.5313926685722 13.1301384305647 14.0531186796285 14.8022396378666 22.7880784811832 25.4954044589018 23.1473043290565 13.2789360948622 9.33667551044685 10.1703202397687 11.839422039007 12.5455686969997 8.96962551374834 10.3616654191435 10.7101181433658 10.9068015142619 10.8282881121828 12.7395386253863 12.9852220610831 12.0392603614967 13.1037385245427 13.5601816300563 13.7081716941086 13.8599138478178 13.688514499212 13.6318665472599 12.9746525870896 12.2735010148378 11.3134936476003 11.2753157378393 -9999 -9999 -9999 -9999 -9999 -9999 -9999 -9999 13.560609350084 13.8806705718448 14.0614049190344 13.9510675627927 13.3388613252421 13.1525687913994 11.602270467758 10.6698755190457 12.7767861068824 17.4417720658242 29.3203454361673 21.4585826019056 18.8617101280083 23.3006394334315 24.7090181419508 24.9306261045962 26.2606991311397 28.1262635142338 24.494687502718 18.851762096557 15.9740222766403 13.8469038904393 11.6683642811096 10.0723104256379 10.0452372685114 11.4956863036002 14.1475637564582 15.834372544354 16.9149552115544 13.2272722050139 12.1521685067717 10.7325449629897 10.6857540339118 10.58950338533 9.68676416047739 -9999 -9999 -9999 -9999 -9999 -9999 -9999 -9999 -9999 -9999 -9999 -9999 -9999 -9999 -9999 -9999 -9999 -9999 -9999 -9999 -9999 -9999 -9999 -9999 -9999 -9999 -9999 -9999 -9999 -9999 -9999 -9999 -9999 -9999 -9999 -9999 -9999 -9999 -9999 -9999 -9999 -9999 -9999 -9999 -9999 -9999 -9999 -9999 -9999 -9999 -9999 -9999 -9999 -9999 -9999 -9999 -9999 -9999 -9999 -9999 -9999 -9999 -9999 -9999 -9999 -9999 -9999 -9999 -9999 -9999 -9999 -9999 -9999 -9999 -9999
-9999 -9999 -9999 -9999 -9999 -9999 -9999 -9999 -9999 -9999 -9999 -9999 -9999 -9999 -9999 -9999 -9999 -9999 -9999 -9999 -9999 -9999 -9999 -9999 -9999 -9999 -9999 -9999 -9999 -9999 -9999 -9999 -9999 -9999 -9999 -9999 -9999 -9999 -9999 -9999 -9999 -9999 -9999 -9999 -9999 -9999 -9999 -9999 -9999 -9999 -9999 -9999 -9999 -9999 -9999 -9999 -9999 -9999 -9999 -9999 -9999 -9999 -9999 -9999 1.91234829493012 0.790990266481356 0 2.34868628547925 4.13164448706923 5.97515838899921 6.18301516270525 8.07201740858201 10.2549100635923 13.1608788214678 16.0315640242983 10.8659253052669 11.1614908766234 15.8359387451729 18.5062602430369 24.4797750691702 22.8718076016359 22.1820627196814 20.3144106445782 20.2000136559061 19.9210087384893 17.5478013024674 10.8088154695916 8.20539917211367 7.73286432090886 7.34315269981288 7.34347517599814 7.54282114778653 7.5492866397938 7.77550681464023 7.6934837123247 7.39301018523079 7.28054450019402 7.15319065736485 7.2936989998161 7.30799988337548 7.32993624397855 7.3524190893173 7.74433396043911 7.8370291235926 7.86239211585483 8.12101595859511 8.13425290180411 8.31171324741118 8.35692518201 8.421982399865 8.43675086432999 8.48427662848213 8.41214491646105 8.39836102682767 8.42792870020899 8.36790586602567 8.42201968489041 8.45829179616862 8.44604545420753 8.47227877019644 8.50935909599493 8.49356530052175 8.38476147745566 8.18226760857375 8.06181241975664 8.13494042042126 8.2301308409843 8.48442430274399 8.45404904859631 8.45415036643207 8.52420132082206 8.54747520532218 8.51745250537115 8.46147210798947 8.43651846927154 8.31446409273951 8.49339305190152 8.55985021543949 8.45242063914403 8.38526486578882 8.48963444894299 8.68196943962441 8.50502787763939 8.33494854113142 8.29711011194885 8.38765629422011 8.28550105945206 8.32620172929077 8.39393577720723 8.63328410531136 10.1836707468088 10.7295036311235 10.9913276033549 9.65785556071977 8.5226741583937 8.34420274992434 8.10698752675286 7.99508943962662 8.04607694255657 8.23226528325206 8.63763290872845 8.66699650454589 10.1370950610005 10.1196109863733 8.65485002699117 8.6557977427044 8.64802439263376 8.63930282599243 8.65015918558959 8.6699783117886 8.64793860270153 8.63883961309932 8.67261607417285 8.69610795716642 8.70488227526674 8.73068921358639 9.66172188137026 8.72539703380189 8.62836739961469 8.54407594750215 8.53189210521819 9.96128037081768 12.5831881981931 13.1848940939527 13.2787714663733 13.1208649794394 13.24750145274 13.2757043434957 12.2180349729374 11.3042059392627 11.3767321834807 11.3869852406036 13.1445958880877 13.3212633034256 13.4954913078666 13.4642592113557 13.0421947020103 13.0095428212459 13.2996643157268 13.6974138986841 14.5684315019831 14.9443759616644 15.3635387732832 17.4079057844326 17.148676596773 17.4452604261167 17.5612845731703 16.8757627455122 13.6029987684807 10.012493767013 9.60065695269154 9.95908663275923 9.94485670598724 10.4198542858591 9.5663038389007 8.60478365326793 9.57205458124585 8.91081132927646 13.3544922801314 12.5420377942577 9.58789533954962 8.6672690544075 8.66529767789371 8.67838853617205 13.5765958772204 17.0537843510629 17.2806873495147 13.0855497620717 10.1164359833869 10.1108879967934 10.3888407150593 10.9740358744332 10.0642739519033 16.7598009374404 17.464942219981 15.6219048145282 8.42054731371105 8.04666855916771 3.79134664156224 2.80877205979128 2.78107532760522 2.77017553432823 2.7457935579245 3.63755434478829 4.19110491397309 4.51937746122042 4.52772343648489 4.74758430828063 4.7187712070679 4.71244629426696 5.60969053957587 4.70606577072839 5.75655686305335 4.99346969905605 4.86430182483988 4.68167348954756 4.44577753996436 3.50963092989692 3.51568512384206 2.68341894218708 3.55094432356325 2.6980435404874 3.56331138499423 4.54169569088822 4.19303311554989 4.56093143222182 6.09976038317168 4.99701730634749 5.00417117381103 5.13830402973999 5.0011341649491 5.00663515205624 5.13398495936428 5.23963871566515 5.25976210597517 5.25592742014603 5.26552469079779 5.25209064616917 5.25209064616917 5.16093387114909 5.16093387114909 5.15725359733913 5.02329438088325 5.00507739186368 4.81993341073957 4.81681361582549 4.9927583791067 5.11372656392835 4.97722320893871 4.80349736126608 5.08759764620609 5.08049114530856 4.79812596698944 4.53292177065647 4.53298408167856 4.1763547810575 3.61718124171598 2.61164256703942 2.52525352157135 2.47038244457359 2.40150226444689 2.31521736736316 2.31658617933124 2.2010354647952 2.20154382105663 2.2013068726231 2.1911685731907 2.29718338533263 2.28567090063756 2.37714745397791 2.44000960997933 2.43989930892009 2.43980113854165 2.49970659621107 2.4302669069761 2.34064915167623 2.34064915167623 2.34064915167623 2.34064915167623 2.34064915167623 2.34837170782101 2.35692644424216 2.35692644424216 2.35692644424216 2.36648824806304 2.4504668675587 2.37727157028377 2.37727157028377 2.28567090063756 2.40151340577724 2.16824325500733 2.29718338533263 2.48424164851941 2.47496074887721 4.13760890362152 4.13875941118064 4.45955393189698 4.12032519604536 4.11279235456708 4.09210567655323 4.08035121700958 4.4483905451221 4.43793712531104 3.4357931578502 2.46745337476325 2.40711425019099 2.46730893837308 3.34648651401244 3.97797686399422 3.97123187424719 4.32007597344103 4.54484167425893 4.89958475037332 5.18490530346245 5.31857232569664 5.53433121312862 6.64614048392943 7.77975723403398 10.2368037942276 13.186560691611 16.8701839744508 12.955913357271 12.4536363359825 9.37503781693729 11.8804961466462 15.3285706234167 22.2096771127777 21.191734073294 22.3975863764632 21.4056905931573 22.3096867938966 22.4354957909391 21.7937424647493 24.0007243425287 20.9999015849001 22.6327506567445 24.042197069169 21.9975506919168 19.0669375083863 12.2764693602465 9.79336645765699 16.0524934402392 20.8123655236879 24.873456944564 24.5729879258642 22.3945791648267 22.0776692899101 19.1985113569355 19.2555176530624 17.0074894876919 15.3761820387631 15.5007929093723 23.5901502816223 23.3750142888014 11.1803029295024 9.67122497395559 10.1044178811762 12.2983748182593 10.5789518117946 10.5356250821907 10.636383139945 10.7095501034181 10.6825586900989 10.6759910302593 10.8521606905176 11.8769691672599 12.8914535084786 13.1941097610575 13.3117488914541 13.2120139512936 13.5408685353133 13.7465461685211 13.6877210512367 13.2323846392125 12.2868591666209 11.1973069259067 10.8586859171151 9.17698474300961 9.78912932509593 -9999 -9999 -9999 -9999 13.3222593001465 14.0201845300933 13.8512581619347 14.0748333890975 13.9465289681217 15.4810943868534 15.7078091116874 13.6150053973248 13.5647602278924 13.2252241740625 13.2738508714515 22.6653821671984 23.7892348882879 20.6673963570406 21.4220850910046 24.2985073904585 26.6850735561278 26.8749424624243 26.9505025722947 28.3140360985564 23.9772659630978 16.0205050263294 13.9658823648189 13.4619137774459 9.82045625816778 9.51519114431804 7.85682304659205 7.88260895998637 7.87838651274619 9.98693135851461 10.6125836955683 10.5117418363489 10.2467885889678 9.07731322893193 9.68709758713908 9.71472135799908 7.83477498540666 8.00262254125445 -9999 -9999 -9999 -9999 -9999 -9999 -9999 -9999 -9999 -9999 -9999 -9999 -9999 -9999 -9999 -9999 -9999 -9999 -9999 -9999 -9999 -9999 -9999 -9999 -9999 -9999 -9999 -9999 -9999 -9999 -9999 -9999 -9999 -9999 -9999 -9999 -9999 -9999 -9999 -9999 -9999 -9999 -9999 -9999 -9999 -9999 -9999 -9999 -9999 -9999 -9999 -9999 -9999 -9999 -9999 -9999 -9999 -9999 -9999 -9999 -9999 -9999 -9999 -9999 -9999 -9999 -9999 -9999 -9999 -9999 -9999 -9999 -9999 -9999
-9999 -9999 -9999 -9999 -9999 -9999 -9999 -9999 -9999 -9999 -9999 -9999 -9999 -9999 -9999 -9999 -9999 -9999 -9999 -9999 -9999 -9999 -9999 -9999 -9999 -9999 -9999 -9999 -9999 -9999 -9999 -9999 -9999 -9999 -9999 -9999 -9999 -9999 -9999 -9999 -9999 -9999 -9999 -9999 -9999 -9999 -9999 -9999 -9999 -9999 -9999 -9999 -9999 -9999 -9999 -9999 -9999 -9999 -9999 -9999 -9999 -9999 -9999 -9999 -9999 1.3304768014135 0.778282269676451 1.92461187786628 2.08319110029314 4.00684510362556 6.25887063387825 8.09373659174168 10.2315205460682 10.8948483535866 11.0357360375864 11.0998152226161 15.1623876065563 18.0764451688778 16.4861930622744 22.9485102228123 23.4819378271317 23.1986362788738 17.8832739420612 20.0791714001558 19.8269429521706 18.9549002596139 10.5929048060258 8.04756260398166 7.68965121065406 7.30425616277594 7.41488973140197 7.2923843304089 7.29286840194935 7.78603949600098 7.46892520168006 7.13705966900386 6.3665203433248 3.81878827847294 6.40968072930793 7.02478082564709 7.43215785696361 7.35224904507905 7.81136637903541 7.96043015796027 8.09083537423211 8.16237293485933 8.21662363011281 8.36337109910676 8.40688683796148 8.46325111776901 8.47418749635112 8.52150539467256 8.49436218413402 8.51560098609993 8.51561873474411 8.47573441704968 8.5312492189365 8.54934966352998 8.58535572379335 8.552578177233 8.53425458627054 8.56913892845732 8.49598405681584 8.48486337087444 8.25986153784853 8.25159409043482 8.37331618135192 8.53383467854856 8.60129310574212 8.61828822592204 8.57555534260671 8.59866241477638 8.53582571736824 8.49587582093515 8.47817420047881 8.36713232908425 8.37767106194452 8.59597126696763 8.61661999379802 8.5346465170729 8.45075448348635 8.58255736497606 9.51392257768504 8.46757770829544 8.28342267817971 8.3397316868828 8.28560047999714 8.3788052032277 8.49215298833423 10.1603181406546 9.62357781994965 8.72963935943127 8.67677934838912 8.51650956271688 8.40455645575241 8.45751624443553 8.31906652320129 8.31951938023754 8.30379227256423 8.39197857134717 10.1692426514516 10.1568368332985 11.1582948427152 10.1486094316033 8.69392987577548 8.66791176171629 8.66360936565367 8.66803818586 8.6683610026314 8.67672958763862 8.68347600376231 8.6786144019957 8.69278402128442 9.68027803784388 8.71471883549489 8.72685021521612 10.195714559007 9.65866743296898 8.61114778672291 8.54177876254443 8.50294858186043 11.4132336508428 13.1883643724085 13.4358217935742 13.259786188237 13.3249259709095 13.2477967367297 12.6575181241118 10.9915717982995 11.0945316685333 11.3131247352298 12.3798039558764 12.4159494620087 11.4418410922841 13.1517657704962 13.3048162313286 13.2822421924373 14.1005358147469 15.6634116137968 16.3204333047921 15.9317545322216 17.698658159885 17.4029636440309 18.018991998756 17.6748382753719 17.9436538692012 22.4768724303525 19.5574406579945 15.1104665958488 12.2991919354348 11.4912183625074 11.4702293750882 9.58270360619022 8.88908587750649 8.65173268047597 8.64533825489886 8.66689151753701 8.67492597145149 11.3963865379267 14.0473204238213 9.6322115084704 8.6581870307565 8.69785758053894 8.69529043281667 8.68982406062431 15.0996523804052 10.9088858193464 10.1594205205583 10.1592728202687 10.8944595453995 10.9429013990038 10.9340289459061 10.8986692062675 16.2780157149559 17.2887955773822 12.8388591745893 8.46458996521048 7.88558513096412 2.82476009804818 2.81792151231345 4.67585012021018 5.17131560961461 6.03851851029051 6.58604415557729 6.7388578707947 6.85334858140982 6.84738867620236 6.84118171257114 6.50131565774459 6.82353624077279 6.45925925096728 6.54510382037756 6.54493895521981 6.61883463888222 5.98226539627009 4.99952505312378 4.68757183419477 4.68757183419477 4.43814694354358 4.1237536758376 4.13998351671012 4.11130786957874 4.1287669280035 4.50281406193927 4.77430381919924 4.97958404095787 6.08896844037862 5.12796268413592 5.12034416239608 5.13807717916627 5.22944084939614 5.2382101759827 6.25360934888196 5.33882595738794 5.35177196219797 5.33564054496054 5.34474627523135 5.34474627523135 5.34085246726263 5.25204016375333 5.24005442914288 5.14111911648236 5.01966877075948 5.00171880495942 4.97716882113025 4.81686310407069 4.97211056160322 4.96147157290955 4.78381414688253 4.95551210879918 5.06753162973273 4.77453567944242 4.7515715896459 4.53298408167856 4.53298408167856 4.17800837717769 4.18015390174426 3.65666110224645 3.61600199209311 2.52827607256408 2.40150226444689 2.40359551966753 2.31658617933124 2.2010354647952 2.20154382105663 2.20161144256606 2.31933530647446 2.30953984280709 2.38887194073854 2.37727157028377 2.44000960997933 2.43989930892009 2.4304564207774 2.4304564207774 2.43035653371946 2.42177147181656 2.42177147181656 2.42177147181656 2.42177147181656 2.42177147181656 2.43018562457591 2.43018562457591 2.35692644424216 2.35701929929849 2.36648824806304 2.27502791471435 2.27502791471435 2.28543182382341 2.16824325500733 2.16824325500733 2.30953984280709 2.30953984280709 2.30953984280709 2.3887349240359 2.47467746723647 2.47467746723647 3.47702615531203 4.49519495000323 4.43751167196706 4.09210567655323 4.07209170942396 4.40215727105238 4.04360017012751 3.42513101835773 3.35114839440965 3.35114839440965 3.33453465439262 3.89862164287994 4.24300135963116 4.30617356843483 4.53148536330095 4.7063950651462 4.97939490519009 5.13277426232323 5.36579547675036 5.49343519695013 6.63078673140524 9.47322877611058 10.2339516133953 13.3949026527955 17.770289886433 16.790518639771 13.3216428202477 12.4378906563678 12.3722427254477 15.4430727659357 17.5405448859195 24.1375919983132 20.8153888024831 22.8938432483437 22.0531100482291 14.7589857476205 14.9873122382901 20.6541608516823 22.5393528299327 23.1873429268909 22.7224002014155 20.9431329786848 19.0864751152556 17.271787288574 16.5967941676888 17.7708268225298 19.709529421148 24.6053004250557 25.3156147086653 25.5615920595399 25.5121545573959 23.7594550957699 16.5063139657142 18.0807496659821 14.4734918511776 9.86541198085205 25.0875326685759 23.3822914968916 9.69870056155579 9.75384318160655 10.0231087286289 12.0562039800772 10.3541526893879 10.4809595960239 10.6738361706338 12.094132929101 10.6337472278988 10.6631164871084 10.6694326230315 10.7383478506712 11.7762927416548 12.9359453159757 15.3340544898693 17.1624986146846 18.0137286670744 17.5973609821839 16.315970391042 13.6485696466969 13.7480411681463 12.9422473400577 11.6277372223166 10.9953219635196 10.6146190723396 8.40873472195416 10.9332533532036 13.0909817020213 13.2269362457197 13.916970318774 14.0894014576372 14.059177959906 13.8905601700063 15.6829874754339 17.5623925813918 28.2879413263186 19.2508885607572 17.5167552593255 14.1930591794623 14.8443374735446 29.469804432422 22.8549167832957 23.1012282730813 24.2000731573463 25.8988953698656 27.7498023318884 28.2463408776359 28.2466834122352 28.3351480922667 24.8801110073268 19.245713554477 13.8256768139694 13.6627982974601 11.1629440431996 8.94145080120774 7.76673602174097 7.75283352288429 7.52411581225187 9.07624341201688 7.92153638633809 7.77308497001018 7.84390392630279 7.66892580377985 7.69267489415459 7.3404655118184 7.3308608808585 8.22980994181796 10.1789248728726 -9999 -9999 -9999 -9999 -9999 -9999 -9999 -9999 -9999 -9999 -9999 -9999 -9999 -9999 -9999 -9999 -9999 -9999 -9999 -9999 -9999 -9999 -9999 -9999 -9999 -9999 -9999 -9999 -9999 -9999 -9999 -9999 -9999 -9999 -9999 -9999 -9999 -9999 -9999 -9999 -9999 -9999 -9999 -9999 -9999 -9999 -9999 -9999 -9999 -9999 -9999 -9999 -9999 -9999 -9999 -9999 -9999 -9999 -9999 -9999 -9999 -9999 -9999 -9999 -9999 -9999 -9999 -9999 -9999 -9999 -9999 -9999 -9999
-9999 -9999 -9999 -9999 -9999 -9999 -9999 -9999 -9999 -9999 -9999 -9999 -9999 -9999 -9999 -9999 -9999 -9999 -9999 -9999 -9999 -9999 -9999 -9999 -9999 -9999 -9999 -9999 -9999 -9999 -9999 -9999 -9999 -9999 -9999 -9999 -9999 -9999 -9999 -9999 -9999 -9999 -9999 -9999 -9999 -9999 -9999 -9999 -9999 -9999 -9999 -9999 -9999 -9999 -9999 -9999 -9999 -9999 -9999 -9999 -9999 -9999 -9999 -9999 -9999 -9999 1.65200581857608 0.68996852098186 0.673482477520266 2.16403181981709 6.70102402650621 7.88003448570584 8.2256263931591 16.0600551733357 19.0965843064402 17.7066490107772 10.8192806215512 16.5968604135162 15.9750784897139 19.365044546209 23.301772768593 18.4019926964091 11.2545451774773 12.3076540319342 12.6119819986506 16.8400711970193 10.5617367476202 8.08723335848203 7.59420938317566 7.39635847191423 7.32667994503797 7.23706398239676 7.33123034350734 7.23366379035329 6.95238265083696 6.72976570434832 5.2108956397423 5.2108956397423 6.27252516894259 7.26428502007116 7.51179641115113 7.64378869606427 8.032140777275 8.13792775978767 8.26472605333192 8.29248581275155 8.32217423532291 8.39305037395888 8.49212167289057 8.53318446131937 8.56599390177104 8.56931526349141 8.54946650037793 8.56697993060567 8.60143641544362 8.58122818843679 8.62300897399215 8.63164769935948 8.63179018875001 8.63911206805593 8.62103687320873 8.62801480083032 8.59011333801219 8.65045162537269 8.57529344901932 8.3838958346444 8.41932064543657 8.55004039670877 8.66490951246455 9.60524835229225 8.66788273841753 8.6500934132423 8.55254279958431 8.46529787420818 8.51164448554638 8.35039272243517 8.34198405443312 8.59595088910418 10.0939238139623 9.45686520073242 8.48538580682572 8.47514039670867 8.57165323315481 8.46764398184653 8.39408124426756 8.28564626956971 8.30798350125826 8.3707798973014 8.39949650820274 8.47566791185223 8.50045843489739 8.51835236737977 8.60784100188504 8.6383138780894 8.56551622578961 8.44736690493338 8.44757039159915 8.34041980095962 8.19207478989523 8.33679569985654 10.6918764386412 10.6748102701056 11.9759908160605 10.7919604917266 10.4484358615744 8.72542797578094 8.71109114563893 8.71711344070632 9.66962194318262 8.7157913857274 8.70883049692221 8.69416207439457 10.1925217999362 10.5239717590125 9.68729764000304 10.2167968556348 10.5353037358973 10.1842834398671 10.1215450815054 8.58836619667892 8.51374629028448 11.4289242760808 13.1754221329934 13.2590051250648 13.4870735630225 13.4838120721138 12.4609631837751 11.0714379427662 11.0102786737633 10.8843667750893 11.244798554364 11.4193258305599 11.3235148067477 11.4550524334741 12.4366690760659 13.3596140075918 14.3102652152544 14.9442367331337 15.1460853637328 17.1996443431616 18.9921148176885 19.1010516654802 21.4493297653186 22.2497810045704 19.9843444473513 19.5486527123925 22.3735616919383 17.987557463143 17.552780946621 14.5113474004103 15.5824276669938 12.7494393691392 10.7045323244874 8.64781237988905 8.65512710936144 8.66187956363156 8.63166839481822 8.6733634693839 12.0602987774875 16.0451436897887 10.4786294993794 8.70278797830379 8.60422093061762 8.62701877911381 8.70692161203828 9.64529042557037 11.0454609539729 10.8533813801414 10.9573219750543 11.0898802181575 11.1268989228276 11.1073130237651 11.4651100789681 17.1515803378395 15.837890715442 10.8508303504933 8.50818492103389 8.0973211813829 7.75206222640941 7.62878264424343 7.68933834984777 7.26707977268108 7.23782863682326 7.46523719339076 7.51520571932305 7.51494900067197 7.50601593964529 7.43143074167123 7.24505118299432 7.23365905874725 7.22092047697931 7.21608906156406 6.98370092442875 6.98359744934209 6.63273575676839 5.99843038607624 5.00499674252625 4.88224416279483 4.88774119341713 4.71428217798592 4.72318992040981 4.72323549297242 4.73337594876019 4.73943264803134 4.95807030324212 6.17160093784355 6.80878228611749 6.1864638240251 6.20191033957401 6.2936083246454 6.84670896356054 6.31947222034786 6.39190661059665 6.41136880773291 6.43146828625966 5.41363855252464 5.41428516342066 5.40071618029429 5.39252541503517 5.32662474096141 5.33026581421291 5.23942054692152 5.23468586655242 5.21673590075236 5.11782114736874 5.09716595464944 5.10723841737159 4.96699915916369 5.37483083403713 5.17232665084089 4.9303236462632 5.06760301029181 4.95398502263789 5.08056782760165 5.06753162973273 4.77446988596997 4.52888769884929 4.53300569415776 4.2110615107931 3.62055681411226 2.5283159722277 2.4753925278918 2.40551891256835 2.40721599139038 2.40873565278473 2.31869940359029 2.31950107362613 2.41109683478543 2.40136232665429 2.3887349240359 2.37714745397791 2.45035855893679 2.44000960997933 2.43989930892009 2.49980201265451 2.4302669069761 2.42177147181656 2.42177147181656 2.4302669069761 2.4302669069761 2.4302669069761 2.4302669069761 2.35692644424216 2.36639692862777 2.36639692862777 2.27502791471435 2.27502791471435 2.28543182382341 2.16811541391154 2.17918357955929 2.17918357955929 2.29704522563923 2.29718338533263 2.4012279586291 2.4010020528969 2.38850442190648 2.47445610065675 5.19770546015366 4.91946516548431 4.42458929270173 4.01960877158201 4.34320249298054 3.98591165740211 3.97108176442891 3.91466105055614 3.95696254600904 3.90096045791899 4.23725130913007 4.51361067822352 4.72985331925176 4.7357329404974 4.9063752336233 5.08393788427326 5.21191526435646 5.35527906958282 6.52636113249937 7.18698448892463 9.29083895047184 11.0782227227625 17.8834391123496 21.244904816226 19.0266020287269 17.8622784654478 16.9112070491474 15.3467917839116 14.7787659745895 15.6141717900304 20.8685966249693 20.4576523440469 22.4321403937305 22.3122641983988 22.3412141748228 22.0630830241274 22.3053494110505 22.2083796281885 22.2947502277474 24.3795933318608 20.9657744405057 21.2010498931287 20.2612775832309 18.2390119088262 19.654529703897 23.1301556113748 21.587581099226 22.527657451723 23.4690038768381 25.7953836507745 22.3926316573116 20.3425210868733 16.909654162556 13.1106613432017 10.5506148037232 25.9927301976628 22.5744696120807 11.8094270586657 9.64629488733165 9.90683653042614 11.5469735842638 10.2157791232725 10.363228791942 10.5935942482431 10.5056119830853 10.4310455238897 10.2612160289475 10.3133023775224 10.4296299574687 10.6732612906418 12.3441691644579 17.0602062977558 21.6237944238826 25.4025856094131 26.3229002589793 23.4892380939522 17.5595322539738 13.490876519898 13.49826054544 13.3978701677877 12.9527785661864 12.72376772704 12.8131983097858 13.6468211072652 13.9454994970056 13.948487099123 15.6828662113406 14.6184364879772 14.575260778667 15.4864852883863 14.4413243509921 17.1417226906057 17.3577361795088 17.5207132552387 16.7563403707766 17.1356417150738 14.8690544111707 28.8718827656536 22.6712058112387 23.4690334385891 26.0261659510906 27.4713892375849 28.595405927875 28.878492502783 28.7663434223102 28.2880535107941 27.6197656589027 22.6711910402762 19.0503508816755 13.5635404134136 12.5211308274902 11.361130034088 9.78471183425331 9.55930156080036 9.15885812821285 7.68021802467441 7.51220200667603 7.37344587450155 7.41716193468306 7.88841293606229 8.20127408026851 7.78829287084002 -9999 -9999 -9999 -9999 -9999 -9999 -9999 -9999 -9999 -9999 -9999 -9999 -9999 -9999 -9999 -9999 -9999 -9999 -9999 -9999 -9999 -9999 -9999 -9999 -9999 -9999 -9999 -9999 -9999 -9999 -9999 -9999 -9999 -9999 -9999 -9999 -9999 -9999 -9999 -9999 -9999 -9999 -9999 -9999 -9999 -9999 -9999 -9999 -9999 -9999 -9999 -9999 -9999 -9999 -9999 -9999 -9999 -9999 -9999 -9999 -9999 -9999 -9999 -9999 -9999 -9999 -9999 -9999 -9999 -9999 -9999 -9999 -9999 -9999 -9999 -9999
-9999 -9999 -9999 -9999 -9999 -9999 -9999 -9999 -9999 -9999 -9999 -9999 -9999 -9999 -9999 -9999 -9999 -9999 -9999 -9999 -9999 -9999 -9999 -9999 -9999 -9999 -9999 -9999 -9999 -9999 -9999 -9999 -9999 -9999 -9999 -9999 -9999 -9999 -9999 -9999 -9999 -9999 -9999 -9999 -9999 -9999 -9999 -9999 -9999 -9999 -9999 -9999 -9999 -9999 -9999 -9999 -9999 -9999 -9999 -9999 -9999 -9999 -9999 -9999 -9999 -9999 -9999 0.63767114138309 1.22865445540762 2.31238500647022 5.50330210337375 8.25130882935931 12.4055475272468 12.5067470185512 19.1207671960591 20.2187656657201 13.1424958667554 11.9432152139519 10.5045310300751 16.6358442535838 16.8406468745831 14.5620786791985 15.0423005851513 15.119946018487 13.6577762326721 11.9729173537016 10.5490502611681 9.07156701412613 7.68209672939853 7.505752093356 7.34964493664653 7.03807832081324 7.28109579159184 7.02787627078582 6.25495982583263 6.38867338908026 4.60621939980007 5.53900688397101 7.06399688986063 7.26795612971593 7.49783143394508 7.83733749255489 7.93707248680503 8.14831045574738 8.34032129941976 8.40825853130866 8.47970776888726 8.43285593841364 9.43799544164023 9.48832444080114 10.0069729710831 8.59277497975883 8.60038636420253 8.61560908311414 8.62306898339254 8.62315582683525 8.63761149482103 8.67414181327216 8.67927034744816 10.0581214142146 9.54697633647777 8.68960538694216 8.68408030530992 8.68099077863358 8.65731250512111 8.46283917730467 8.51573521162216 8.59096898187051 8.68490938392092 9.60569127433891 10.1402695164036 10.4778037231133 9.564313953533 8.47983760295791 8.32832092582667 8.23494310017428 8.28598796945475 10.3187604971822 11.0845566662475 10.623535506495 10.0189486372455 8.48217375065244 8.47363262203037 9.43457509173003 9.37455710246722 8.43672675260239 8.3535264445903 8.37695925992787 8.44085549490485 8.46733609095115 8.50532823511812 9.41830505196141 10.4700362761384 9.56905928667692 8.6383138780894 8.41616814019155 8.52191922179151 8.49352416454041 8.36751764438619 8.43718291344371 8.68461721010549 8.69166595880104 10.8086251418165 10.9473674981292 10.7742409169249 10.4665584141255 10.4660076199893 10.1801523202392 10.4737991403907 10.4941886056691 10.1888332124117 10.6971649004695 10.518459649639 10.5286034039526 10.2296317041182 10.222718320535 10.5449543145783 11.6647905582495 11.3807899181835 9.45833754766628 9.3866988258648 12.2673516984944 13.2713842191215 13.3151770797834 13.2963871536774 13.3588910906598 11.8034564839525 10.7362864699473 10.8841161163144 10.9751342061566 11.0176930129525 11.3318021347427 11.1503273564647 11.2760262573036 11.516390756551 11.5230551351337 13.1852538265045 13.3588029852798 15.6342848442631 17.6540231497918 22.2160915430702 22.2860015740558 21.1428137729625 21.6326673841207 21.9596270244046 24.5622975350494 22.9016680600591 21.7249937863052 19.4618939084 16.722304967814 12.0845335476136 10.8317268427151 10.6889031056552 10.8486413593782 9.62073463718028 8.6735920582247 8.62213592051979 8.69405749537931 11.0593796415326 12.0668695401348 10.7079073393225 9.63551756620553 8.64276869636681 8.53240236731985 8.53275032306994 9.63955721350002 16.0041767155054 15.1986360411574 11.3273945624327 11.209464278462 11.1697497981326 11.1509951853136 17.3758998811542 17.2949257630452 13.0569913557681 10.8725407027768 8.50696791886238 8.31748774720539 8.23475313343631 8.15370410818991 8.1397394917422 8.0127376499693 7.82356071858581 7.8138841060129 7.80096629852967 7.80077916310057 7.67981156997787 7.67462553834875 7.66822712567605 7.60359017815827 7.4585518664066 7.45832292870573 7.28394698138166 7.28383534299103 7.06483603311612 6.65194290554828 6.65202198206264 5.13653097222267 5.02476604287234 5.00600006516233 4.89207902005498 5.04795486536077 5.05538454708815 5.06696146661743 5.10084739139622 6.15588045626397 6.25221696446533 6.25706052044221 6.82386031161503 6.894563750546 6.9624430546605 6.91825371878257 7.31761997827558 6.99932140137889 6.47549730524448 6.47473772013044 6.48836806684682 6.43394725287554 6.42026434638879 6.36419214587359 5.40865261463463 5.35125696905352 5.34323998916919 5.30842908574397 5.21179128288457 5.29681852881609 5.20046256219406 5.19395026468527 5.18475254367674 5.42597919149982 5.24254436112279 5.06760301029181 5.15721264300563 5.1772836910051 5.18143086459035 5.08551920083136 5.08551920083136 5.08551920083136 4.94927353711781 4.21505825020783 4.18378502104086 3.61920317887586 2.53378977668399 2.53627012829426 2.47960366966583 2.48143668458281 2.48290920965671 2.48370882996086 2.483928783981 2.47467746723647 2.46198058698032 2.4504668675587 2.44000960997933 2.43989930892009 2.49980201265451 2.49970659621107 2.4996217001854 2.49022074028102 2.49022074028102 2.4302669069761 2.4302669069761 2.34837170782101 2.34837170782101 2.26535719573682 2.14811572759306 2.15779120735661 2.1679994017757 2.16811541391154 2.1790577364245 2.1790577364245 2.17918357955929 2.30940420543511 2.30940420543511 2.2969214649415 2.30917359698985 2.38850442190648 3.38484345525797 4.00062507416755 3.9805565343805 4.01960877158201 4.34320249298054 4.33471784871237 4.27706202002395 4.25676443244891 4.30000796785557 4.28767507381302 4.28767507381302 4.51354668083336 4.6760976583523 4.84649631228966 4.94747955012275 5.07157576241556 5.13991553571534 5.2426173369769 5.36508587149997 6.49443187219278 8.99639185508214 10.3114162632633 11.1055064796687 15.9146686379597 21.2883133909321 19.6232902514999 17.9819861285644 19.2885833392007 17.6129816313704 14.023195907946 15.5650727707666 15.7772542745951 17.1797552906586 18.9080774649243 22.695361456451 22.8687850866353 23.6777642716935 23.9189908590621 22.0771071797611 22.7165466120582 20.118522455577 20.8972355162508 21.6900586995783 20.4615266797567 23.5689716889885 22.7250515548627 21.4603390155449 21.6764563485699 25.0776668298377 24.9102700379632 25.5917096126502 24.2136673271369 22.701525061997 19.7078767910847 15.2003429880369 16.23023171224 22.5834445340631 16.0375867576476 11.3482514434377 9.37593340792494 9.77785257730065 18.5551308575593 11.7767457122031 10.2487096482617 10.3475132557823 10.3958101081139 10.3361010894827 10.0073280279555 10.1860363912323 10.3869811932392 10.5248269336636 11.4155256876158 16.1341738201306 26.3446266349841 28.107717475371 27.9090910643557 24.0218994350217 16.94580314708 25.5148715889256 17.0881839005512 17.4579567076574 17.4146433665771 14.8227160255631 13.5286939858323 15.5213391441832 16.9180748579379 17.3077918105492 17.0945735698317 17.1011445501319 18.6094221284614 17.9679537747803 14.1587483404868 16.5031555709357 23.0365666906782 17.254804602692 17.2464468271071 17.1461467156364 20.0779198756987 22.9535043319187 28.0962688478603 27.0299526697283 27.5944139738252 28.4934380841831 29.1153106363034 28.9595930824755 27.9827133912654 24.7480222970057 23.8524628242085 20.8744767183079 20.1119613740384 15.5453921864466 13.1723204927818 11.2279982533 9.73497258091621 9.92317813197965 10.0749171896893 10.1193398085262 9.79486547580427 8.89592382444391 8.95596505085319 9.06272978921827 9.12832987534764 7.94472465485592 -9999 -9999 -9999 -9999 -9999 -9999 -9999 -9999 -9999 -9999 -9999 -9999 -9999 -9999 -9999 -9999 -9999 -9999 -9999 -9999 -9999 -9999 -9999 -9999 -9999 -9999 -9999 -9999 -9999 -9999 -9999 -9999 -9999 -9999 -9999 -9999 -9999 -9999 -9999 -9999 -9999 -9999 -9999 -9999 -9999 -9999 -9999 -9999 -9999 -9999 -9999 -9999 -9999 -9999 -9999 -9999 -9999 -9999 -9999 -9999 -9999 -9999 -9999 -9999 -9999 -9999 -9999 -9999 -9999 -9999 -9999 -9999 -9999 -9999 -9999 -9999
-9999 -9999 -9999 -9999 -9999 -9999 -9999 -9999 -9999 -9999 -9999 -9999 -9999 -9999 -9999 -9999 -9999 -9999 -9999 -9999 -9999 -9999 -9999 -9999 -9999 -9999 -9999 -9999 -9999 -9999 -9999 -9999 -9999 -9999 -9999 -9999 -9999 -9999 -9999 -9999 -9999 -9999 -9999 -9999 -9999 -9999 -9999 -9999 -9999 -9999 -9999 -9999 -9999 -9999 -9999 -9999 -9999 -9999 -9999 -9999 -9999 -9999 -9999 -9999 -9999 -9999 -9999 -9999 2.29783833021875 4.24444028766101 7.55525525987712 11.9673781867203 13.2939118492955 12.9517228232484 16.37321195141 20.0968605426775 12.9129278038892 10.1410504413711 9.78025145815872 16.0354865974551 10.6758096155107 13.2992028171283 15.7976039953499 15.3011588698825 14.4833503897129 13.0506247068237 10.630340168839 9.60298655185903 7.83681721366138 7.68940562141692 7.37995321501763 7.36894372817653 7.36908083032003 7.47725282359324 6.47287705749752 6.48629493904726 5.89244669689899 6.8200947389746 7.54306761467144 7.53924770136253 7.72688825544124 8.02322686894825 8.18106598350138 9.21340888873689 8.37389574785565 9.83570281141334 9.89156493681081 9.42262202766069 9.47151524945023 10.2933413202099 10.5212024853222 10.3304789071468 10.6957927767395 10.0446676575167 9.54414561689026 9.55281936875432 9.56020377976087 9.55762233568661 10.0742745571377 11.3157230511387 12.0367885635341 12.0319965937402 11.5103957913586 9.59805152027855 8.64555676398912 8.55808141680103 8.64066869965835 8.57931369388799 8.64950112040547 10.140044770472 10.1376709428193 10.6921833212856 10.0912955020509 8.47538406063106 8.34767487642332 8.21278106401698 8.30012681943488 9.95728707861778 11.0770431120483 12.0224857194646 11.0918123407617 10.3172033010195 9.96592466979333 13.519506300992 10.8022017276543 9.34025132307302 8.35302954983474 8.40840405818646 8.48045553148715 10.2844647011683 10.7767532529184 10.9572194633466 10.8297424436507 10.3895357065632 8.5331451508383 8.44031010482625 8.43849572934761 8.45431995439061 8.56915537399224 10.5276692620648 10.9635304857507 10.9346296072105 11.0684366732797 10.9813044560154 10.6665960989116 10.4739473284409 10.4812526015036 9.69615983075984 10.1824821708629 10.6780162121446 10.826184728174 10.9315712657735 12.0383242563283 12.009617639503 10.7792093873531 10.7701059346014 10.5490454380797 11.6434719025972 12.2764330111542 10.4220588745788 9.93079060365215 12.2433328272927 12.6750446601208 12.9975947497224 13.2872397625689 13.2908196472172 13.184782974106 10.8985106341658 10.3067852815481 10.8185024117957 10.864609707209 10.9558390741382 11.1056031215852 11.3660154677995 12.4601770353753 13.413873272873 14.5462574074108 15.1585587120356 15.9053283595615 21.0095061346468 22.6535991652092 22.7660949574574 22.7409351059903 22.2416063576714 23.0709847845177 25.1943025296206 25.1726754373435 24.9418677491881 22.2334517033129 17.2667838115584 12.3789316767576 11.0590370598441 11.0705101791397 12.869259873788 11.1914296362098 9.62847964933766 8.54754113045397 10.1650703244797 11.1444698385326 10.8882508141235 11.1058943590669 10.8872277295145 10.8925236049366 11.2700681560789 8.48866409298291 10.1579346040063 13.1616997555413 12.9802391250537 11.2887697686747 11.2329759180528 11.2571438035643 11.3357542911369 11.2691134194643 11.2874928145952 11.0387776336632 11.0246895045588 8.50881382764909 8.44477627843334 8.30708481633613 8.24666835942938 8.33649133808878 8.1390399598978 7.98088900812956 7.96602770567538 7.95043042597584 7.95014046977782 7.90136195212604 7.81305236446672 7.80630023126869 7.76182085420905 7.66317370693524 7.65579462093775 7.51530460887611 7.51530460887611 7.30102145711136 7.062144340231 7.00676000452232 6.12111139724923 6.10536882314609 5.13528103829198 5.15051651875473 5.15085094990737 5.24441534384261 5.26266392347899 6.22457453962135 6.79147438577913 6.87048959149437 6.89894145665375 7.27734711228171 7.30290977691695 7.3029290100123 7.3531512352381 7.36470244114389 7.37252378694777 7.39587184281825 7.05412481395871 7.06147039666982 7.0216667599315 7.01790350427727 6.48862722430026 6.47130312893996 6.42064707172903 5.42328171868642 5.42985204191132 5.40882046960622 5.41393006213489 6.46278933514487 7.36996816521562 5.42042953938845 7.3475929589983 6.94680587691177 5.30683656847006 5.42597919149982 5.37564834437404 5.25958661225025 5.25958661225025 5.18667683790474 5.26562856518573 5.08551920083136 4.96006937584386 4.78381414688253 4.21728827335764 3.6553695195047 3.61233142722888 2.58732573779162 2.58883251829085 2.58874248966796 2.59046800670495 2.54287659376514 2.47481043287479 2.4621005465482 2.52199743638566 2.51047194087897 2.56006262871322 2.49980201265451 2.49970659621107 2.49030727357953 2.49030727357953 2.49030727357953 2.49030727357953 2.49030727357953 2.43035653371946 2.35701929929849 2.36648824806304 2.27502791471435 2.27502791471435 2.16811541391154 2.16811541391154 2.1790577364245 2.1790577364245 2.19103165777052 2.30928273596088 2.31893474502808 2.4010020528969 2.30917359698985 2.4010020528969 3.38484345525797 3.37304299080361 3.9698511673913 3.96020777674526 4.34320249298054 4.26981587971041 4.32035004722282 4.48820359198565 4.30000796785557 4.46414194869819 4.55614478606936 4.71968963199122 4.83644940011594 4.94217734776276 5.06036133372168 5.09721406836234 5.2291899652389 5.31302351835903 5.42019368368027 7.97629714249745 9.77374879224943 10.5378487011967 10.9536949031899 16.2638514249604 23.5241601750411 23.4693532386032 23.3442675303743 24.7025287520574 23.787665540271 17.9339949880098 17.5108167927616 15.671436024486 18.247924837031 21.8080805259507 21.999916489966 21.2012008195875 20.6785365948234 22.2397741143127 21.350794421359 17.600570081261 24.0633689550839 21.7174189448363 19.9258153438926 21.5931325036972 17.9927555879488 21.2973398958694 19.4023640219363 20.202620140686 19.0152166406886 25.190405867002 25.2871370916675 23.7008052500431 18.9812146477947 20.5541387675459 16.9934885897965 18.5768024077486 23.0631180412314 16.967177363845 8.47346832801248 8.58213872489624 11.1512525542566 9.79071084493061 9.96550116543374 10.1156148980987 10.1904398032368 10.1865726290387 10.0009498115431 10.0285436138339 10.1670271688342 10.3287731477551 10.3083598707188 20.1983347820394 22.6765344720133 24.0290466898286 27.5722356231876 28.2163639220201 27.7116459750035 28.2780029868318 28.0550748663747 25.6531096720239 17.068193595214 19.4557708420321 16.7775517008287 17.1374853679492 16.7876843791312 20.2530592411214 26.052242090405 22.4775354405468 25.4439841475608 25.9442737766388 27.6917172135029 28.6613566010059 27.6704139951545 29.1036863726474 29.3149168495854 29.4143780015278 28.6739480556021 29.7231623524605 29.8251277116821 29.4959279784328 29.4366238778253 29.495711572689 29.3473883101071 29.1118316310768 27.8992432259968 25.1511730780617 20.6681511491841 19.7184921049757 19.593123665306 18.0541004846551 15.3665122349028 12.9420325605195 10.6418509916361 10.4498396915085 9.65383859802746 9.83942978948343 9.92773356375749 10.0538332445942 10.0042524117292 9.71314789533216 9.03362742290975 7.97699418743182 7.77813694997731 -9999 -9999 -9999 -9999 -9999 -9999 -9999 -9999 -9999 -9999 -9999 -9999 -9999 -9999 -9999 -9999 -9999 -9999 -9999 -9999 -9999 -9999 -9999 -9999 -9999 -9999 -9999 -9999 -9999 -9999 -9999 -9999 -9999 -9999 -9999 -9999 -9999 -9999 -9999 -9999 -9999 -9999 -9999 -9999 -9999 -9999 -9999 -9999 -9999 -9999 -9999 -9999 -9999 -9999 -9999 -9999 -9999 -9999 -9999 -9999 -9999 -9999 -9999 -9999 -9999 -9999 -9999 -9999 -9999 -9999 -9999 -9999 -9999 -9999 -9999 -9999
-9999 -9999 -9999 -9999 -9999 -9999 -9999 -9999 -9999 -9999 -9999 -9999 -9999 -9999 -9999 -9999 -9999 -9999 -9999 -9999 -9999 -9999 -9999 -9999 -9999 -9999 -9999 -9999 -9999 -9999 -9999 -9999 -9999 -9999 -9999 -9999 -9999 -9999 -9999 -9999 -9999 -9999 -9999 -9999 -9999 -9999 -9999 -9999 -9999 -9999 -9999 -9999 -9999 -9999 -9999 -9999 -9999 -9999 -9999 -9999 -9999 -9999 -9999 -9999 -9999 -9999 -9999 -9999 -9999 -9999 8.22847747130768 12.1691292727712 13.6071094961044 17.1173685855417 18.1193769552154 24.3608703515653 13.3606888288218 11.4065047426149 9.82931442049367 10.1671165847167 10.132823679262 11.8796546126858 16.7243862185254 18.140663056692 15.5173680386497 14.3338296599513 10.6651130047203 10.262944131291 8.03064918079294 7.83033702647285 7.77523011672689 7.54159040925605 7.3518095954295 7.18853410475641 6.92109515736497 7.13899060791078 7.38458171128363 7.56585869874579 8.9371667891825 9.47361240557768 9.83196444152881 9.92806819815292 9.9953065311303 10.0414460223661 9.81060465160564 10.1604869360933 10.2242160827066 9.9453779219956 10.2825173423159 12.2740612067839 12.890534547255 12.622718161021 12.2134460884058 11.5610997479779 10.3649419244239 12.0598120445444 11.326473181292 11.3403816035013 11.3263574762148 11.5187399004576 12.1783235696498 12.9204419074292 13.0839664806201 12.3345463865108 8.65456637587075 8.54792660207924 8.624815144006 8.62548896325784 9.57076121963297 10.4880862332625 10.1517461287015 10.9971581689396 10.4797698959679 10.1286729991344 8.54482913159554 8.46236282310004 8.43119650911479 10.6308937926931 11.9452358647663 10.7994364272857 10.6101938584618 11.7853828964966 13.1285340758874 13.1152085283066 9.30761175110554 8.33809942396717 8.34053223970869 8.38954496110233 9.82678832336351 10.470294606541 10.6973649531263 11.2303281767346 11.1620064857641 10.5322330686374 8.48153744201493 8.44148690948527 8.5877105960922 8.60286675976582 9.67096898425464 13.0998782263056 12.6124612047401 11.2313214655613 12.0892830109093 11.1138843365267 10.9507122991538 10.5038145887713 10.1898497195785 8.74954330396539 10.1940229329485 10.482937549149 10.8287592973419 12.475598319341 13.1740088290418 12.5472101777919 10.9353941017424 10.9510622063408 12.4634531623232 12.4337795985748 12.2674559044866 12.1912432369101 9.89912950544274 12.6595602974104 12.749391971932 12.1883088455104 12.2828429125687 11.7596987223302 11.8422305851118 10.8771161356961 10.0221621282629 9.91330007884694 10.9247294127392 11.3440946725147 11.4039334898271 12.952936926122 13.4477954283279 13.5923465499242 13.6676447252147 14.629862402995 15.5376360369993 20.0395710097624 22.4171879151149 22.9454701870897 23.367334285053 23.3630832546427 23.3187488068644 27.007753115248 27.1323743156456 25.1764307624814 22.7931971680403 18.8765674284026 15.1076961756201 12.9673812830213 13.18569936049 12.6481890750796 10.1703454814586 9.56879739896111 9.60879802847607 11.0108404763877 10.1295190521213 10.7304585984189 13.3606160762563 13.2443417792949 13.0291183299511 13.4708153855685 10.4330905389475 8.34521397753954 10.7030486457177 11.0175750652881 9.99902733075686 9.9702867992245 11.3399323653131 11.3785269017884 11.174556969903 11.1640615856674 11.158923132346 10.6492522370583 8.46394071127861 8.40658318354054 8.23748113412993 8.27963310275235 8.18565691840354 8.28559967867636 8.217182706475 8.07011086978995 8.06167385499926 8.01240589318745 7.93821734756205 7.91433861653962 7.91399525526171 7.90294166301651 7.81247661954499 7.81948111359712 7.66911735831363 7.53541179320662 7.53989511522163 7.38737203559642 7.33513499349797 6.76506365121488 6.76460552590433 6.7646778710183 6.15575461519994 6.17280079966227 6.245727284538 6.29021651913677 6.85135440343027 7.24784796476794 7.5552825923409 7.56336651766008 7.58023756700986 7.62878147127882 7.78644650867328 7.62854999179788 7.63661298582941 7.63661298582941 7.43265117093086 7.43265117093086 7.44065738176594 7.07631240050962 7.06431373950465 7.0692797621105 7.06912340467588 7.01579664460567 7.05961213295327 7.41527799039202 7.6247330759147 7.64465511202504 6.98704126440795 7.36891429085485 7.91073759061372 7.89569910164342 7.55418243692011 7.54349807617081 6.38299910340781 6.93764452879927 6.937775531282 7.31939939507744 6.44886406005489 5.4457236427117 5.17735787699034 5.07231892820854 4.94039573645887 4.51010010668447 4.51268756608189 4.18953629066273 4.57485024819053 4.22090160445104 3.63775657391615 3.63978932341552 3.5794857085128 2.59280299511731 2.58445371090208 2.58432406000795 2.51035156864506 2.51035156864506 2.55995913399763 2.55986838581404 2.54946113015023 2.54946113015023 2.54012500505298 2.49022074028102 2.49030727357953 2.35701929929849 2.36648824806304 2.36648824806304 2.27502791471435 2.28543182382341 2.1679994017757 2.1789435441629 2.1790577364245 2.19090795258261 2.19090795258261 2.31893474502808 2.31893474502808 2.31882781405925 2.30917359698985 2.38840707128879 3.29971830533824 3.92058029922148 3.90994257212716 4.29337839374809 4.28480623352517 4.50124188080403 4.70588234909288 4.53175568317959 4.68792952736434 4.72443457795348 4.84190310638478 4.84190310638478 4.97862080057725 5.09156258173807 5.15441581510815 5.23896906249173 5.3547972842695 5.39874068129073 7.30140688979167 9.67165249229402 11.0818018908671 11.3789400979785 15.3822466666543 18.6374271060851 24.9160329116502 24.6929898918496 24.7794702890186 25.9441770767721 25.7299974776988 24.3288713435666 20.9331386923429 18.5562367041456 19.4160123668257 19.4140531166045 23.9287339409611 22.8803302527337 23.5356533447176 23.8332034171282 23.8609685498271 16.6394300234224 19.6499841180778 23.679710905793 22.7624220967157 23.4086618169188 22.7891717886966 22.4116621782196 22.3718110508829 19.7489462568054 10.7434725612547 15.2881115891986 18.8524793954994 16.8284863856597 15.4914162461674 17.8135141507598 16.2399817669011 14.9752964371937 21.0024178504527 9.89650190487894 6.02164917312261 8.53569427098598 9.1722169370416 9.48935920159017 9.82062146944546 10.0027882099838 10.0984840453249 10.1319285127815 10.2512687067829 10.283473703618 10.2608168052354 10.1331251612547 16.9314621733607 28.8724780616612 28.095663944684 25.8431007501248 25.8397671169373 26.2158721301572 25.7511083908401 26.3854909575774 26.7610379332349 28.2043024509695 25.5432642946678 22.7892608723824 19.8004745266201 22.9063566364407 25.7357539413966 26.9890929554335 24.4157023783087 24.9509070731067 26.8735739185189 27.987022813582 28.7184616516328 28.9947068401799 28.5608987293032 27.9028619920527 29.1246675588727 29.6612131132442 29.5250868128903 29.7737269537903 29.6825283932849 29.2903036607857 28.5845917002581 27.9414219949125 27.2872382596721 28.1861445912612 26.2966695743353 22.5746878673865 18.8641377413522 18.5083022080592 17.9557332203461 17.1841959728608 13.1778672584389 9.31881917354183 9.43907832737452 9.46968728487354 9.69225408825577 9.85905832545196 9.94443706626314 9.99914751040482 9.61502390878629 8.05544263486117 7.88169424145621 7.88316121990434 7.47879177332936 -9999 -9999 -9999 -9999 -9999 -9999 -9999 -9999 -9999 -9999 -9999 -9999 -9999 -9999 -9999 -9999 -9999 -9999 -9999 -9999 -9999 -9999 -9999 -9999 -9999 -9999 -9999 -9999 -9999 -9999 -9999 -9999 -9999 -9999 -9999 -9999 -9999 -9999 -9999 -9999 -9999 -9999 -9999 -9999 -9999 -9999 -9999 -9999 -9999 -9999 -9999 -9999 -9999 -9999 -9999 -9999 -9999 -9999 -9999 -9999 -9999 -9999 -9999 -9999 -9999 -9999 -9999 -9999 -9999 -9999 -9999 -9999 -9999 -9999 -9999 -9999
-9999 -9999 -9999 -9999 -9999 -9999 -9999 -9999 -9999 -9999 -9999 -9999 -9999 -9999 -9999 -9999 -9999 -9999 -9999 -9999 -9999 -9999 -9999 -9999 -9999 -9999 -9999 -9999 -9999 -9999 -9999 -9999 -9999 -9999 -9999 -9999 -9999 -9999 -9999 -9999 -9999 -9999 -9999 -9999 -9999 -9999 -9999 -9999 -9999 -9999 -9999 -9999 -9999 -9999 -9999 -9999 -9999 -9999 -9999 -9999 -9999 -9999 -9999 -9999 -9999 -9999 -9999 -9999 -9999 -9999 13.0152186308322 13.5960712633296 12.8336630915719 11.8736186852909 12.5342295268495 21.3287334387692 11.5354163495928 8.50481175766971 8.4979909579275 8.50797690617482 9.84776756716361 15.6454613207836 18.7168718652126 18.4692173245244 16.3341875192603 14.290871171623 10.9370582411646 10.5589499960928 9.86661961077807 8.17131379620018 7.92071877367388 7.82514825447156 7.54183526338609 7.37376801054759 7.64757959152083 7.52996842248617 7.66491096526004 9.29566690822833 9.6715648105614 10.5893283535316 12.1148382139908 12.7407089202543 10.7794727853887 10.6515134111302 10.4937728430404 10.6671334751258 10.7586086782022 10.4757446640554 11.6559196155439 12.6932886905063 13.5218071852733 13.2869443027573 13.1595938911383 12.2128713059615 12.0604838492872 12.5692521081937 12.0822161236577 12.4029782434845 13.0616070091379 13.2412943236798 13.0919317506046 12.9839292813601 13.4741166968405 13.0795744464371 10.4486116787812 10.1294654843582 8.63455741690311 8.59732415458401 10.1455148479193 10.1526064590532 10.1490661014568 10.8805508094246 10.9987265927028 11.0093132957381 10.8762804447657 10.0955812775419 9.44778709411489 11.8000829469687 13.1163101530638 12.7146749796467 10.5878660612861 9.97588441727292 13.6102708827745 10.5802296558008 8.33726965457767 8.35972841346378 8.3799406759349 9.83122672761393 10.4666649329731 10.8064024855942 11.0498667441407 11.3120426424948 11.3022550631272 10.7628798612647 10.1577991076013 9.30867695264386 9.427636733474 10.4990248538769 10.7616295284964 11.0280811459838 11.2831512272209 12.1585891128385 12.6027223302939 11.2275465572061 11.0332086569609 10.6920610510841 9.70863154156695 8.75232899820944 9.69832490712332 10.1936714804996 10.7093578710138 11.9828092321313 13.2052564906967 12.4973527787245 12.0620378912016 12.5609447961788 13.4640789919267 13.3334543432028 13.0217960282806 10.3754824799563 10.2718767566168 12.7554187276714 12.1471535560487 10.4663907672662 10.6414536998119 12.1307318980474 10.563999806397 10.5358757842206 9.94249106600165 10.2030161339797 10.9370067268378 11.2491199353808 11.3424936424929 11.4822239304355 13.5978257669275 14.7513470248772 15.2980974689368 15.6261660578717 15.8355142341623 18.9874742420043 23.007805682935 23.1474932347047 23.0955861329054 23.4307923859327 24.4097004269408 27.8176916359556 28.8894606898648 25.0295929634662 24.9807911567014 24.3052397788274 16.9894303168713 13.8272610954572 15.0215014715156 13.4800092241478 12.1034662014912 8.55162419389948 8.55162419389948 9.46846127390525 11.0168873195874 13.0814320394166 11.2605730511739 10.401659566476 10.6332354344242 9.96625738963663 8.25508733912358 8.25521977914905 9.3201779901001 9.90846371253371 10.3194599039647 8.35338404674861 10.2173905382413 10.4788089349016 10.772325012349 11.243528259102 11.0792459207248 10.3404085375333 8.43518935264322 8.35281829619744 8.29855889762766 8.29046840730874 8.26777188221623 8.48286008655613 8.46484685768985 8.37374838398534 8.28141950450971 8.19457027780622 8.14856451279212 8.12493993176241 8.0586137978097 8.01817495880698 7.95961418972522 7.91084584832319 7.81948111359712 7.71723924904546 7.58904653044544 7.56042187398573 7.53101533321063 7.17779881876705 7.20284671102517 7.51046817844054 6.85725473807473 6.24569203641226 6.86337650841023 6.89413127530888 7.59943644402085 8.22306243817255 8.24189204132495 7.97504320662847 7.79018035495036 7.82166860602506 7.78798754771343 7.80874446540666 7.80838836738162 7.80838836738162 7.85242949198936 7.69789601245966 7.69789601245966 7.692120327905 7.69860236861111 7.65772715577635 7.43593222837601 7.41899464863325 7.41715748015814 7.41077956490905 7.40393983530421 7.63434814918574 7.60108927480082 7.77498088446543 8.08477206734049 8.13500228356807 7.97891363496031 7.87088667282323 7.33619175017344 7.54597577504807 8.03637019010574 8.02916756527986 7.56971749194674 6.99060130853419 6.4406546758308 5.24758066822643 5.05911759546965 4.91739524118058 4.94692826153856 4.79263802603687 5.08920096247638 4.974903879785 4.79608095258196 4.22057880359502 3.63012312945655 3.62041480401753 3.61007419870008 2.62621236519275 2.56018096241551 2.56006262871322 2.60187625612139 3.5140242264168 2.59133678742978 2.59133678742978 2.54012500505298 2.54012500505298 2.49970659621107 2.43035653371946 2.35701929929849 2.27492389160058 2.27502791471435 2.28543182382341 2.1679994017757 2.1790577364245 2.19079570027916 2.19090795258261 2.20091231181778 2.3186654408601 2.3186654408601 2.20080211731605 2.30917359698985 2.29670968424971 3.31016202492191 3.9288398068071 3.90994257212716 4.23342112042841 4.45604615041825 4.50124188080403 4.70581658184649 4.69341351451567 4.80987156513825 4.85246293093372 4.94291576613365 4.97401409247473 5.08662103036224 5.15465990865696 5.2388572496475 5.3119652414508 6.25806922825732 7.245854518858 8.39061652769837 9.83174677955914 12.2692234846127 18.6976999411165 18.5425364662825 20.3764381801757 24.9890018780755 24.5503368143288 24.7275140341858 25.3712214102926 25.6104491671705 24.0601109642665 24.222174559227 21.1465776688671 19.5385466231862 19.6156605723694 19.5158885106271 20.9558798885287 22.1957367868718 21.8186304571188 22.4484633281859 16.4253167932951 17.87973412176 19.6748616204717 23.7353131203473 20.7797204700197 20.0001740876356 23.7180618724196 20.9734503893836 24.3839955849946 20.6119465840223 16.2923992622587 14.6363538492549 15.4881562751702 15.1203277002329 14.6494985256114 14.2547716558431 20.2692544666429 18.0260648000661 3.22026022990678 1.69578427651055 3.94646718057788 7.90744337088622 9.47485049790335 11.2881118513959 11.4475666801816 11.5469465322952 11.8111440486219 19.7925878904335 21.1460152738535 27.3270999456207 27.7807859411809 23.9865857061707 22.3482924844597 21.4528629659367 22.2561119610206 23.0534603739149 24.6585524355662 26.0509697859124 26.7184867044666 26.4941896879123 27.489705500352 28.0599588160686 27.4259031906062 25.694988650844 25.5549044073793 26.7182091645405 27.8743930415044 27.8145885525543 27.8307474993141 28.185522842528 28.4641000039023 26.8792462507447 23.4140188989853 21.4640638780081 20.9735534115499 21.4308288083805 27.3390890938116 27.0637958875334 24.4410577445313 26.35215061871 23.0359759286702 21.1510350902413 20.9436397219086 20.2890334965082 21.5694980263522 25.5449462555079 24.0628653827173 19.9488021459429 18.5136125187402 18.0454814657137 17.0732628273548 13.2006169798274 9.361775948754 9.49021129783462 9.57800131906424 9.74569458390473 9.83899364712614 9.84360399477451 9.82370597201732 8.87226961420004 7.80207159634783 7.74456562420641 7.72295287236892 -9999 -9999 -9999 -9999 -9999 -9999 -9999 -9999 -9999 -9999 -9999 -9999 -9999 -9999 -9999 -9999 -9999 -9999 -9999 -9999 -9999 -9999 -9999 -9999 -9999 -9999 -9999 -9999 -9999 -9999 -9999 -9999 -9999 -9999 -9999 -9999 -9999 -9999 -9999 -9999 -9999 -9999 -9999 -9999 -9999 -9999 -9999 -9999 -9999 -9999 -9999 -9999 -9999 -9999 -9999 -9999 -9999 -9999 -9999 -9999 -9999 -9999 -9999 -9999 -9999 -9999 -9999 -9999 -9999 -9999 -9999 -9999 -9999 -9999 -9999 -9999 -9999
-9999 -9999 -9999 -9999 -9999 -9999 -9999 -9999 -9999 -9999 -9999 -9999 -9999 -9999 -9999 -9999 -9999 -9999 -9999 -9999 -9999 -9999 -9999 -9999 -9999 -9999 -9999 -9999 -9999 -9999 -9999 -9999 -9999 -9999 -9999 -9999 -9999 -9999 -9999 -9999 -9999 -9999 -9999 -9999 -9999 -9999 -9999 -9999 -9999 -9999 -9999 -9999 -9999 -9999 -9999 -9999 -9999 -9999 -9999 -9999 -9999 -9999 -9999 -9999 -9999 -9999 -9999 -9999 -9999 10.0207711963818 11.115151502432 13.3438268210637 12.4684035459974 10.4569801038823 8.29135336828677 8.44501932669144 8.51008367226309 8.512411358437 8.44344965843548 8.49390136969964 9.37051815945145 12.8009407721614 16.4705329924911 16.178384308781 16.0482411813898 15.4573976597839 12.9201603188652 10.8182815933581 10.7031852186389 10.2197283720678 9.67057001932835 8.87242362286271 7.65298673281679 7.54784733867983 8.75950024616955 9.73572302357159 10.1497479348325 9.82276403915318 10.1826735254568 12.8543361045527 13.2164066838285 14.2330681985596 13.3815688356818 12.7115340662129 11.8743960443538 12.4144660316449 12.957667495811 12.7300412480789 12.6870236216531 12.6307557898701 13.4121708605582 13.6118480349803 13.5597747362347 13.2312477931366 13.1358968031753 13.2592363277284 13.1732614954354 13.172725335067 13.3570785036288 13.1606190634953 13.0065995929334 13.1583381543532 13.6249385905515 13.4449057558825 12.5600333423296 11.8042256595251 9.58868046150102 8.6029597816435 10.716138865668 10.1194278715661 10.875363037452 10.8771965941088 12.0518564329766 12.6003721074603 12.4642018488391 12.7752739866834 12.1871350477314 12.6386141051406 13.4323741617854 13.3755934664658 11.6328242865047 9.96798162652503 11.6106875704454 10.3108171973209 8.31778698921675 8.3069220762413 8.39669555629387 9.83716316849019 10.1617082442724 10.4108856470235 11.0205134164595 12.2110493743127 11.3426735297223 11.0688424281116 10.4048368133773 10.2359004608547 10.8224944907903 11.135524412306 11.2486977036562 12.7008273612995 12.9281687117507 12.6354395509442 12.6238466299316 12.0818808583496 12.0309345313295 10.7215149459803 8.75239677187267 8.75369241575392 9.70387599061472 9.72584650018848 10.7263324062962 12.8115203022466 13.247561879 13.2745810839909 13.148136739751 13.1735918192948 13.603817214754 13.6235292514557 13.3086562963685 12.5983415093236 10.2275965948158 11.4743447820815 11.4653342656732 12.1148175486186 10.461028343309 12.1073146228575 10.7251403934594 10.2904095504665 9.99293332980641 10.4201957393415 10.5376067293631 10.8891989508924 11.3482693137886 13.2466195219339 13.7285505653756 14.7978964553028 15.9408979368168 18.1620313582598 21.5484470496253 17.9977969188062 22.6160286411292 21.2548393275643 17.3668655513887 13.7479784642374 15.949961791952 27.9409572648571 28.5281432159505 28.6781299517867 25.5884209349161 24.8085217167749 18.519524431483 11.103994616713 12.0905275337998 11.0117293220924 11.0236501366755 8.47470435915797 8.33051802965281 10.8214185985488 10.8189768034047 10.9559734733139 8.3835774677778 8.19363254165178 8.17430675675299 8.24475615633104 8.25534975732977 8.3444962992455 8.21747775067021 8.23582374712799 10.4496614907443 9.75710355514743 9.70704656221773 10.5583650206423 10.9152345868068 10.9096509616956 10.6128052664337 10.2122578325746 10.2736892966189 10.3766687990929 10.4155026368924 8.6116789028533 8.52219071694634 8.48458637278505 8.57464002357091 8.59481873015648 8.5861934814197 8.45602719104138 8.2892905286446 8.26030583977413 8.21796915063581 8.1228901223643 8.03392502517932 7.96110796757654 7.95326941377387 7.88261348950672 7.74812968415105 7.7343291827928 7.61318616530678 7.70797615493242 7.77924796720949 7.95959118307548 7.79557958345116 7.28156635819035 6.92698074855574 6.99951035545234 8.24168605655368 8.22338469046189 7.93425380524732 7.92383053619626 7.84576724768496 7.8331788288405 7.95267499869475 7.98468882368739 8.00135310851894 8.01195698002927 8.0174841143048 7.98071734039241 7.89569349570448 7.88956816658649 7.72881959141837 7.72226123725631 7.84612594500555 7.6818077123998 7.66325450134104 7.85513419793273 7.81782890520233 7.82357298014847 7.78719784907237 7.78693983084472 7.91331013319352 8.01860064680107 8.00686392351832 7.97908914867544 8.06765973371493 8.15253038756512 8.21640989975972 8.13334042815072 7.95916820499869 7.7451003555621 7.301701935033 5.35007374743868 5.26005773096959 5.18941473972974 5.18941473972974 5.10381132784569 5.10381132784569 4.95501510465132 4.82013248416755 4.8235077364911 4.55108492953778 4.21415968980164 4.19363353315674 4.18438434908959 4.16757554364031 4.10973259947983 4.13634966488713 4.1159961301493 3.57055669060684 3.5140242264168 4.06156625463567 3.47205865423402 2.49970659621107 2.43980113854165 2.4502622196808 2.36648824806304 2.27492389160058 2.1679994017757 2.1679994017757 2.19079570027916 2.19079570027916 2.20091231181778 2.3186654408601 2.20118798386577 2.20091231181778 2.20080211731605 2.30917359698985 3.23012219917635 3.86725640940021 3.92058029922148 4.25068202864312 4.46476962693306 4.44887656640211 4.60244975376256 4.78409184866735 4.82157545630751 4.80987156513825 4.84664371165563 4.93732188366197 5.09200622154435 5.15465990865696 5.23410062317041 6.21429790837757 6.26805801805881 8.31777132197187 8.66901192216027 9.29090184256446 10.0825598399578 11.1176123716245 17.6926325923251 23.3483967077087 25.4630146223914 26.4651214986923 26.2729857061267 24.7179838566812 24.443781052191 25.5505036824405 25.2076530511786 24.1831207994933 23.6243883340916 19.4172825617643 19.4688855843863 20.5910266427282 21.5963273035762 22.2179522764232 22.0180959559139 23.885443560753 17.2264609900669 18.3738625176417 18.3960931162779 23.8998139296537 22.1595599206847 22.8194509433068 21.9161849093616 18.4742703326162 17.7264564596859 20.597455047254 16.7704148368124 14.6649421372241 15.22926235406 14.260111250661 14.1546457719055 18.8926952939002 24.4016963569005 14.8464393725995 0.927490496163936 0.256843123321073 2.85572836626733 11.0185005816366 13.9569308421386 19.5653819540048 27.594295160137 27.9506532458249 23.6201272150388 20.0474540512788 19.9448967467431 21.8272602481556 20.9855773811032 21.6998901410871 21.8434684620965 23.9507472119941 23.4913446645077 23.7857526780263 23.3421342296324 25.1504295247603 26.9930272060043 27.5390679180622 27.9292178749163 27.9281317928631 27.9803497617046 25.4696469756715 22.986775191982 21.5872205152496 22.5630007357507 23.3248740767839 23.5141012935705 27.3561114882575 28.0687700334974 23.4360776437274 20.857087370078 19.3546605124647 18.384035956953 17.892767376119 18.3980740735242 18.4901979517803 19.1313741684482 19.075332295638 18.8444534708381 18.8537141554246 18.9565785639271 18.5625296801579 18.8609987992375 21.2239786126706 21.7824871665258 21.5973460937612 20.8854862263815 18.497486258789 17.0270229793143 13.6717731660847 11.2311409441563 9.4682390374027 9.60632715753061 9.67815145552051 9.72428735072704 9.44709738446535 8.77760664467715 7.78763878098346 7.74936037153245 7.79733559558332 7.70846718091684 6.35882328215463 -9999 -9999 -9999 -9999 -9999 -9999 -9999 -9999 -9999 -9999 -9999 -9999 -9999 -9999 -9999 -9999 -9999 -9999 -9999 -9999 -9999 -9999 -9999 -9999 -9999 -9999 -9999 -9999 -9999 -9999 -9999 -9999 -9999 -9999 -9999 -9999 -9999 -9999 -9999 -9999 -9999 -9999 -9999 -9999 -9999 -9999 -9999 -9999 -9999 -9999 -9999 -9999 -9999 -9999 -9999 -9999 -9999 -9999 -9999 -9999 -9999 -9999 -9999 -9999 -9999 -9999 -9999 -9999 -9999 -9999 -9999 -9999 -9999 -9999 -9999 -9999
-9999 -9999 -9999 -9999 -9999 -9999 -9999 -9999 -9999 -9999 -9999 -9999 -9999 -9999 -9999 -9999 -9999 -9999 -9999 -9999 -9999 -9999 -9999 -9999 -9999 -9999 -9999 -9999 -9999 -9999 -9999 -9999 -9999 -9999 -9999 -9999 -9999 -9999 -9999 -9999 -9999 -9999 -9999 -9999 -9999 -9999 -9999 -9999 -9999 -9999 -9999 -9999 -9999 -9999 -9999 -9999 -9999 -9999 -9999 -9999 -9999 -9999 -9999 -9999 -9999 -9999 -9999 -9999 -9999 -9999 -9999 -9999 12.0717024990999 10.6188739619863 10.3773560171907 11.4574541899201 9.82186753551421 8.52893402893327 8.46324937200647 8.52046247426974 9.42198886347547 10.5071395679337 17.931004219078 18.8380200095283 18.2138473377972 15.837246448571 19.1254633104035 13.6501337955278 14.8528855950332 14.0452379625381 11.3626270631156 9.79547971345159 7.73480257564504 7.66130481595379 9.18856522002222 11.6980987006498 14.1187886020872 14.5377645219269 12.6833293178852 15.3170628818911 15.0400463915947 15.150743195442 15.7541229931561 14.4464004275365 13.2052578106146 13.3068177542483 13.670852788648 13.3419428040637 13.1807417417233 12.6342580790284 12.9473087790324 13.691557459677 13.5271143441865 13.5482993295554 13.5256280513381 13.3411413422581 13.2495135744541 13.4817505344465 13.1672481319701 12.9197249020607 13.0066178084089 13.5168716023188 13.663440331959 13.3662585265405 13.1089671126776 12.3490226678884 10.1357668468525 9.49408879177098 10.4347509608043 10.0614241637661 10.7054789763645 11.018801365811 12.9222174437594 13.4770416900569 13.4432961319529 13.5795214296102 13.1776924399291 13.371104380921 13.8034055884127 13.6376177550854 13.4254537709061 12.2422539309614 10.5237349238556 9.84262172076306 8.32503149983521 8.24103321412455 8.34013151903879 9.16939723794431 9.76621846486239 10.1273550721949 10.963004704757 11.2077116131601 11.2155318071859 11.0627886163027 10.5656641887743 10.6679898849726 11.2046915475973 11.2789092692294 12.739309314956 15.6133093187602 15.7736024211725 12.9408963260905 12.9333826818209 12.5767854704377 12.4015443957426 11.6738519369411 9.72637059644237 9.71364799335757 10.2239244246841 10.2365016894344 10.7821433180908 13.0343344733752 13.1088189217512 13.3243006807383 13.456788972435 13.4842290029881 13.4388885343924 13.4337170457832 13.5632195737195 12.33063287401 10.5075519281339 9.80214993467879 10.1741068170826 10.3983840678924 10.3926504081093 11.3635805501416 12.5752914955531 10.3142592815159 10.2821181447366 10.2698929222714 10.1851255116343 10.8177437408929 12.1066435831268 12.707125725076 12.1900011730636 13.4303651263997 15.9669103892848 18.4129153854188 22.1508705400501 13.8438778085197 13.91260129429 13.9009514549581 13.86537297471 13.8838920724867 18.6052366655673 29.0078736672409 28.7353977153062 28.7385985018724 24.9491066982166 23.0174150833855 18.2254901657956 12.9815410961442 9.88591015188633 10.2691051682363 10.2902873954306 9.28009850163941 8.3220260700729 9.23911307314276 9.27728101239729 8.1708898607888 8.11344598787173 8.1708898607888 9.21095932630574 10.4761917758563 10.4763386829102 10.1361223923547 9.11553346072043 8.22313231461154 10.1047723138193 10.0472408341071 10.2617100855125 10.677140307089 11.1072546477549 11.3095141010129 10.97673879261 10.7794071419078 10.7197769334459 10.9383992547428 10.8174999066093 8.54228789086323 8.55337294938028 8.60261986430748 9.53387233696268 9.53373870603637 8.63480529171981 8.57658963887614 8.5606082667796 8.56030242189271 8.36146807509752 8.26181957509953 8.14054335781114 8.08056425336411 8.10544205549102 8.03307228716308 7.98911811542834 7.96410672957148 7.99453216984246 7.98351501786651 7.94410281373416 8.32307483297667 8.23740746775601 7.61018311036924 6.92690739419134 6.9480927005853 7.34123357960456 7.76585663610759 7.94598285410497 7.97737600041927 7.97136696382438 8.00997368098384 8.00477230086921 8.01185148888145 8.01206003253255 8.13500281627461 8.13520726098903 8.13898658865588 8.04065573511295 8.13794928571069 8.1256105459622 8.02600083720726 8.02292721246101 8.00889498107749 8.09255256375249 8.0867054830432 7.9701178830352 8.06464989644376 8.13875768961835 8.03929567065988 7.92652296168868 8.01150662551787 8.1001101607403 8.18708597910492 8.25982185445026 10.7532048712755 10.0572093286553 8.23068787408919 8.11037364357202 7.7551877157854 6.98891660179142 7.31404987399871 7.27370897965321 7.31903493860521 6.46474037026622 5.38544070025701 6.41266851694016 6.40990273698733 5.28135043931878 4.97930218449982 4.80193965411605 4.80435363917345 4.80636496095622 4.56268174305134 4.77726614289055 4.75237965967577 4.506869045976 4.45642906906495 4.1159961301493 4.4483905451221 4.40230571115164 4.01969059735612 3.48264915693685 2.43980113854165 2.4502622196808 2.37703676366835 2.28543182382341 2.28532947815157 2.1789435441629 2.30907493280626 2.19079570027916 2.19090795258261 2.20091231181778 2.20118798386577 2.20118798386577 2.20091231181778 3.13485808137607 3.23022275901109 4.1959359252571 4.1879913427881 4.40106259166411 4.46476962693306 4.68574783265536 4.79095260319636 4.77735904956286 4.96488868692466 4.95300787414796 4.94211717664375 4.97851102154197 5.14942095439592 6.10466557998547 6.14439027338438 7.68811781831153 8.65859897152362 9.00399827069596 9.51359626422266 9.74399900797153 10.1156969200402 10.74880316561 11.2052662356568 16.0925346397177 23.6095031550826 26.6931683391496 25.0260061068867 24.768946138846 24.4072181995882 24.2030284737706 24.9763483365133 25.1675457106225 25.1021006442412 25.1854140721994 19.0618187733227 22.1382779807884 23.4354246933449 23.2967430932585 23.1271803340088 22.5834037446795 19.6582370433015 18.0352072556687 19.92401984517 23.1627739195357 24.1647780164869 21.3919622498139 13.7751664644668 14.8842462588675 13.5678376565104 13.3010052790159 14.4595547574299 11.8849123725337 13.3832484424443 17.911107422792 17.0875127708894 19.6778459032711 19.8768352907316 5.93478985891896 0 0.259009387350518 4.13627402441775 23.7467386317384 23.5237428338492 28.362006654324 23.5139907436636 20.1155859101491 19.0687933381709 20.2511417568175 14.5662852240833 24.4068045818837 24.7797902044628 28.6407183991172 27.0738276322629 26.6961522556629 25.1915752885456 24.9756947758654 24.5482490203512 24.3856935530782 25.9909106879727 27.1503027044898 27.9809225068022 27.9601347670296 27.4091430702151 25.2587816429371 21.0748008241216 20.8121873976023 19.9619052797628 20.0765481935682 19.2357655649577 20.3788611680401 24.6194745778317 26.9323451850631 21.6223795628734 19.2575284233849 18.3087382902787 18.5808033175217 19.1235832217652 17.8858659129828 14.1306498300058 13.6970897091213 13.8035431903069 15.6394169550267 17.004737209603 18.6826949290147 20.3854049043966 21.2591873525941 19.7245262199747 17.4892986202006 14.1100868366653 14.4738364001815 15.6063802771176 14.1268237879377 11.7006453934776 9.50757837307077 9.46714136101895 9.4357487806098 9.36523124028027 9.19004237685456 8.78175101018892 7.75612922989938 7.56083833031929 7.50857147911533 7.17522101449694 -9999 -9999 -9999 -9999 -9999 -9999 -9999 -9999 -9999 -9999 -9999 -9999 -9999 -9999 -9999 -9999 -9999 -9999 -9999 -9999 -9999 -9999 -9999 -9999 -9999 -9999 -9999 -9999 -9999 -9999 -9999 -9999 -9999 -9999 -9999 -9999 -9999 -9999 -9999 -9999 -9999 -9999 -9999 -9999 -9999 -9999 -9999 -9999 -9999 -9999 -9999 -9999 -9999 -9999 -9999 -9999 -9999 -9999 -9999 -9999 -9999 -9999 -9999 -9999 -9999 -9999 -9999 -9999 -9999 -9999 -9999 -9999 -9999 -9999 -9999 -9999 -9999
-9999 -9999 -9999 -9999 -9999 -9999 -9999 -9999 -9999 -9999 -9999 -9999 -9999 -9999 -9999 -9999 -9999 -9999 -9999 -9999 -9999 -9999 -9999 -9999 -9999 -9999 -9999 -9999 -9999 -9999 -9999 -9999 -9999 -9999 -9999 -9999 -9999 -9999 -9999 -9999 -9999 -9999 -9999 -9999 -9999 -9999 -9999 -9999 -9999 -9999 -9999 -9999 -9999 -9999 -9999 -9999 -9999 -9999 -9999 -9999 -9999 -9999 -9999 -9999 -9999 -9999 -9999 -9999 -9999 -9999 -9999 -9999 -9999 13.0547103765344 13.1198286696396 13.9742418173611 11.9631115206116 8.57318346252507 8.48694492839553 8.45452404323154 8.546772842226 10.6882521256299 17.8289930976212 22.4161856018278 18.2725819602524 15.6595787376102 17.5887794178698 14.4972645216741 17.1201505820526 14.2248313174649 11.3197753184285 10.0838351561755 9.97696896626915 9.49729117101885 11.1598634124721 14.7378706346072 14.8419729900868 15.1111788586918 15.0939166425574 15.8316024258827 15.6917540459308 16.2013105091666 17.5100063659177 15.9421260544826 15.8628618634917 15.6874253133187 14.6164936722508 13.6917350035147 13.3738730398814 13.0137879827745 13.3421830437039 13.6763527734254 13.5485792011659 13.5154896652166 13.4596775168788 13.5202862952678 13.3371434873448 13.4781719373854 13.5354468642756 13.2504078107433 13.1225088867787 13.5999807023842 13.4724799367578 12.8763907940558 13.2223270353156 12.8566349100899 11.5442164826379 11.7086756086009 10.8780656035994 10.0826903385409 10.7142026933063 10.8911199558542 13.4818417310318 13.583226898353 13.5776636889036 13.643726459166 13.3182136395593 13.7449390120302 13.8984658020905 13.779454532355 13.4972097001132 12.6403785536279 12.235706396341 10.2526648704462 9.16800382863301 8.29103657913813 8.2564118530733 9.76233279975004 9.74960836196523 10.3566404776581 11.0347856014938 11.03355293534 11.1172592742604 11.0862372497954 10.3625657698816 10.8125836348877 11.1885078725399 10.9830694572073 12.7795827295104 13.0216798634582 14.4840284750835 11.2698166910939 12.9453437762442 13.0786677145668 12.3113848483946 11.9588543693804 10.1246448193859 12.1580481337284 12.9612818512416 12.1956926783965 13.0225334277317 13.4885495652147 13.5897220042108 13.6332214157134 13.6338891549428 13.7408767055729 13.7768606612342 13.857081778684 13.9110041561561 13.582380697592 13.1874377121552 11.4149971228052 9.17779891408454 9.1155783302677 8.30295098402158 10.0842547536676 12.5239324413867 12.0977448415127 10.5225854898593 10.2564395909799 10.5693693719553 10.813332128084 11.9579659708517 13.0234135121589 11.1034500145635 12.0357499142673 13.8707643155157 15.9033376718359 18.339850913273 13.7622110277167 13.8310281163077 13.8726374468793 13.9178481085644 13.9067570297276 13.8588615850375 18.884727602845 23.4352625021903 23.1797264415024 14.082791602445 11.7944362680407 13.8409630379556 10.8618642978591 9.192098823809 9.22474470930964 9.15568774461452 9.16382029081123 8.27617902280157 9.1780395549877 8.16849220224146 8.15014488951318 8.30458494213399 10.9531308157323 12.7261662062479 13.5237169851636 11.346591034075 10.6205712863128 10.5429787473691 11.2636629457678 11.0065228868132 10.2997042465843 10.4932621875988 11.0513838251314 11.3814572255401 11.4825511477567 11.267182320116 10.9345652461628 10.9762184298549 10.4956613345131 10.2623657259256 10.377780331266 10.6420475473926 10.4113021653926 8.57981417934669 8.61620803751425 8.61607154337447 8.62886984187209 9.53163835395256 8.51543709247002 8.42809232537174 8.42778938360396 8.371988589365 8.1907086584695 8.34385504836205 8.47105383143869 8.42980538096654 8.47557913731773 8.3004985843068 8.1876844579234 8.50188509343292 8.52557774090406 8.51390518903523 7.84777514238822 7.35165424017935 7.61664916852613 7.80959802219801 7.81925275493032 7.98333119592759 7.99738593528705 8.01739984083901 8.11205078649067 8.1122846390974 8.1271269153862 8.20934617201398 8.22933204192557 8.2315570595371 8.23708082738001 8.31421721185643 8.30729865662068 8.2450681931335 8.24072565753591 8.21901672736925 8.13468565438948 8.12794414364827 8.18807001663996 8.17678024348444 8.23990107190058 8.31086703590097 8.20950109062165 8.13986795805119 8.29060630578487 8.2571898126734 10.4448493139797 12.0495475666065 12.3025019660009 10.8494669026344 10.0699774724557 8.16449499897243 7.99680512507141 7.97374802611573 7.96964181981203 7.97454993728834 7.8942652735578 7.57025449908856 7.32566170485992 7.57465882084363 6.40493980200271 5.20271488111847 5.20847266537744 4.9588577117298 4.55338848016709 4.80636496095622 4.75717002892691 4.74756969929438 4.89961416108725 4.72173078528248 4.73293637098148 4.72421560751847 4.68171456431796 4.67400873735018 4.36043005387209 4.03853231606298 2.49970659621107 2.4502622196808 2.37693753421543 2.37703676366835 2.28543182382341 2.16789340314738 2.1788392070119 2.1789435441629 2.19090795258261 2.04452313938056 2.20118798386577 3.14565480358959 3.26319633042945 3.25334511705779 4.22039212743316 4.20759351884683 4.4117782090584 4.64296165029732 4.62586153097324 4.79868644753895 4.79861938199835 4.7772933746246 4.95886370624867 4.95294885100164 5.06563034552266 5.05512908364168 6.0409053480158 6.13312214248744 7.66695178032239 8.61289230137568 8.97925351083953 9.50039922649334 9.85826306204591 10.0484456341275 10.3782239591382 10.7369575765504 13.762798045722 20.5991927862629 22.1428560040998 26.3442601631834 25.1951313133095 26.2961830451873 25.7929448646668 25.4380678253482 25.2378046123718 25.2837927668076 25.2138955579117 25.2623381112408 20.4789665787276 21.6596785640816 23.5930512205847 21.5785406898213 21.0026764534678 23.2991266476504 24.1954556186377 20.8918912621249 16.4240409239043 19.3882396255967 21.2567223883845 17.6260908001615 15.3457321554556 16.2802824080667 16.9707861565563 15.0988580152624 14.6873612248396 16.8011241335872 17.7661586617591 21.4133687473582 25.1132270902102 22.1472154664454 13.2925877560265 5.43617943381306 1.31291360507332 1.84714347882948 11.4260742202348 23.7303432679969 26.4459951161799 23.1151328612344 23.0097614354147 22.3299976867179 25.5208454975146 25.1572341695241 22.2721058044003 24.1112044211991 27.1368445445198 29.0795638104813 28.1036423554483 27.5400337418656 27.0618322152518 26.2768663104318 26.3598597675224 25.6108998913969 26.4642900092164 27.1639955877654 27.6298311183698 27.6611294594716 25.5444350333611 21.5159945573844 19.5752622529899 18.8127017355043 18.7522131339791 18.4322575882513 17.3228970412903 17.6697044739678 18.75743218378 23.0309285288638 25.6750592677379 21.8415139168744 22.475955168996 26.0088464576755 22.3397291892281 21.8663578318244 16.0968561753879 12.6426443700716 12.0744275574753 15.3202167942624 14.8517437947535 14.2458385478611 20.7007135410966 17.1872755848801 17.219563411561 11.4849681465921 9.3138611814258 9.41268756293161 13.587372668013 14.1665013456801 13.0387611715253 9.61629608731642 9.52807545449819 9.32042471777602 9.11882737332104 9.2038514360782 8.8405821875421 8.01698111031028 7.73200141348259 7.3488074052945 -9999 -9999 -9999 -9999 -9999 -9999 -9999 -9999 -9999 -9999 -9999 -9999 -9999 -9999 -9999 -9999 -9999 -9999 -9999 -9999 -9999 -9999 -9999 -9999 -9999 -9999 -9999 -9999 -9999 -9999 -9999 -9999 -9999 -9999 -9999 -9999 -9999 -9999 -9999 -9999 -9999 -9999 -9999 -9999 -9999 -9999 -9999 -9999 -9999 -9999 -9999 -9999 -9999 -9999 -9999 -9999 -9999 -9999 -9999 -9999 -9999 -9999 -9999 -9999 -9999 -9999 -9999 -9999 -9999 -9999 -9999 -9999 -9999 -9999 -9999 -9999 -9999 -9999
-9999 -9999 -9999 -9999 -9999 -9999 -9999 -9999 -9999 -9999 -9999 -9999 -9999 -9999 -9999 -9999 -9999 -9999 -9999 -9999 -9999 -9999 -9999 -9999 -9999 -9999 -9999 -9999 -9999 -9999 -9999 -9999 -9999 -9999 -9999 -9999 -9999 -9999 -9999 -9999 -9999 -9999 -9999 -9999 -9999 -9999 -9999 -9999 -9999 -9999 -9999 -9999 -9999 -9999 -9999 -9999 -9999 -9999 -9999 -9999 -9999 -9999 -9999 -9999 -9999 -9999 -9999 -9999 -9999 -9999 -9999 -9999 -9999 16.7935893914519 17.9211352657926 17.7053194220751 15.3568721110852 11.691051360796 8.57472339837245 8.52046247426974 8.50948085131393 10.2313520223122 18.2523056542879 19.0039718711332 18.6763153948478 17.417100585093 14.0620469731458 12.3055868520204 17.4364152783804 10.5425335512852 10.0136808668698 9.42573631988626 10.0083029625601 9.71328047105361 13.4910235481373 14.7812991972542 14.9793418422204 16.649345697701 15.6350560556271 17.1751779014114 16.2034160140216 22.1108024195284 23.7801192283827 18.4221986643398 18.4112612387979 18.2487219085294 15.9637365060748 13.7638358245906 13.6341242553049 13.3627543950586 13.5671342822859 13.6689969253118 13.6648885525451 13.5169291276621 13.403207949649 13.4665975194348 13.4795163886292 13.5386482849661 13.4785859816047 13.4095890441445 13.0077567961823 13.6462791849737 13.1116625033566 12.7177223031899 13.3976116831423 13.2064379614081 12.6491973830026 12.3460816275982 12.7447034882374 10.4775982617439 10.4718366750935 13.0567591759366 13.7703163335267 13.7431107935633 13.7532505066915 13.8629599826829 13.6975319953565 13.6463010338262 13.8238535671984 13.6930287930461 13.3478607446726 13.2386350050941 13.0661937855461 10.4653235003253 9.11745857175196 9.10483212802307 8.2532951261129 10.1067686729831 10.0491953431946 10.5126546242746 10.9429684731143 10.9264705390686 11.141725586537 11.0539252251091 10.5762023103708 10.9455281954181 10.7219714766838 12.7905850743195 13.4197615819173 13.3857102790151 11.2483019950622 11.2363766062335 12.9491819297792 13.288712289669 12.9428521553429 12.6738297484479 12.3769562160867 12.8625705817101 13.3724664463218 13.1063033518808 13.3517496981382 13.5925774101327 13.6811817604414 13.8004205065427 13.8319652872132 13.8955519891314 13.9138754912383 13.9391111991887 13.9931101773465 13.6825176024028 13.227210602624 12.8702663316476 13.2335107595063 12.7054586758347 11.1224667184717 9.66760900942848 9.03672358269003 9.61894828422953 9.62286781976902 9.97843653614764 10.4647048943859 11.5910255677087 10.8073679668868 11.0200918317394 10.889433810776 12.5148394212646 13.7741096599982 14.9472602855828 13.9949686066744 13.7376419190826 13.4352189359769 13.7091533864851 13.8675902433682 13.7761856830711 12.8735271178426 10.5070559368532 10.7646164407112 10.7314901272067 10.6164618696425 8.28574628617359 9.06925708031362 9.71148090107331 9.15030221783702 9.09177116527413 9.06927397148768 9.08410092701394 9.09753958470661 9.04971632476085 8.14476552425307 9.67979479186957 10.3617275033241 11.0067864909268 13.8736349675199 13.8654214030898 12.7606014014213 11.3052523435766 10.9724372792353 13.3921506596659 12.84221992388 11.3813036808652 10.8061829542187 12.8939026406992 11.4458175101198 11.3781914416569 11.2698799430335 10.8738784113052 10.4158770148386 10.1996662332339 10.5007002656438 10.5440648936895 10.797917143189 10.3792559994426 10.3791179952982 10.3900945361976 10.4347016605221 9.52914018028378 8.60928294613684 8.57811396016868 8.53317483823166 9.54001876888471 9.54558184818825 8.5448597840744 8.20882825168975 8.22919713405294 8.17798674550879 8.18793496857328 8.13167894014328 8.17475792189465 8.41351315880643 8.21270677453765 8.00369087297118 7.79726701446976 7.80561476400546 7.84539276330264 7.85822115623786 7.98013930702958 7.98026678335411 8.09037040753808 8.10573149260749 8.10476723827542 8.12900479923143 8.21571293240626 8.22654678262787 8.30197257288128 8.32906800396355 8.44112210740446 8.54004812163988 8.4849696096907 8.37871704519574 8.36902648228275 8.30900413746888 8.29805949903306 8.29247293204728 8.26486051554221 8.31685179669422 8.2971007906129 8.43915773195596 8.43764614241096 8.25397966146137 8.30733526323556 10.4977259228309 11.7376064928009 12.6911331905975 12.3948691409134 12.3883762343567 10.3065910716541 8.30064878449093 8.16449499897243 9.75082448092079 10.6619814671207 10.0545628397952 10.2535163090936 9.15897961309271 9.02477376020275 7.76017659532172 6.98179502368489 5.35664469635638 5.09799588332707 4.96170390545201 4.80463430695724 4.77936748585435 4.96015936363642 6.09532894404826 6.48994303671214 6.4600280981438 6.92474515885737 6.37045374458801 6.35415056169042 5.60476026764785 4.644289764149 4.03853231606298 3.44337660242366 3.37313933005959 2.37693753421543 2.37703676366835 2.15767349404543 2.15756593488385 2.01162320294765 2.1788392070119 2.19090795258261 2.19090795258261 3.14517389721915 3.68869952088433 3.81560105660198 3.89838351121897 4.22867076121218 4.504574793102 4.58035837641247 4.56223909427237 4.74737412203741 4.90935160661934 4.94341384818358 4.97798772529755 4.96483083888998 5.07716741379244 5.06557812785357 5.15944466059696 6.09783652552566 7.63049170939512 8.55710642147083 9.42152125270344 9.64271417327704 9.98386578541527 9.88584132038221 10.1795614323193 10.2599770396712 10.6294996274804 11.2838570298315 12.1728729812785 18.5837613707143 27.1483032438567 24.5222794967078 26.08188105847 26.1081800870391 25.6964725742787 25.2344268865747 25.0610601794768 24.8097597688534 23.7094752288125 21.6203633271269 21.6294731362875 23.7479411973992 23.0930928448562 23.4066952612928 24.5934803676842 24.3800096518272 24.3754285742076 22.2023384324403 17.5010741745953 19.1060155066569 16.5967987597576 17.3288232152067 21.3607590517821 21.3590437080506 18.8522767762417 20.7732000480946 20.0412984031459 20.9219913657493 21.3000272395911 25.7474567673415 18.7654215340593 8.84847704843081 10.6767221324654 8.55845450612882 10.9967746166052 23.614727704677 24.2936635335799 24.3046509533308 22.9229220647113 27.3791097994066 28.3481431689305 29.1197311983896 26.1163649694003 28.0052114788335 27.528058379404 28.7786422884555 29.1346505001977 28.3978040199145 28.2179188550097 27.9002048576588 27.4665501885402 27.4700975989924 27.1101515586197 27.2171279094168 27.3582149205948 27.3504884189666 27.268603372707 26.6674224348998 22.8325286475765 20.3563532994547 20.3908140033696 20.5588222434212 18.4281379533742 16.3671471680428 14.9276660258133 15.2847879778885 19.9451519910288 21.4794152104865 21.8885715841768 22.1441569740236 21.7863256690058 20.9258580156443 17.5916968511068 15.413592039726 13.5141876027767 11.4705248073158 9.85235604657047 9.83403515604018 8.43712336116318 9.30743454836321 13.0479707097663 11.1318877673754 8.73983144488848 7.42847123628018 8.24427591740728 9.09213813844333 11.1253024202057 13.0306683760251 11.5976153847024 9.74625711256772 9.5553432315369 9.19433214281735 8.81195590855508 7.77828670582425 7.67174219197649 7.45939840802601 7.02653546964086 -9999 -9999 -9999 -9999 -9999 -9999 -9999 -9999 -9999 -9999 -9999 -9999 -9999 -9999 -9999 -9999 -9999 -9999 -9999 -9999 -9999 -9999 -9999 -9999 -9999 -9999 -9999 -9999 -9999 -9999 -9999 -9999 -9999 -9999 -9999 -9999 -9999 -9999 -9999 -9999 -9999 -9999 -9999 -9999 -9999 -9999 -9999 -9999 -9999 -9999 -9999 -9999 -9999 -9999 -9999 -9999 -9999 -9999 -9999 -9999 -9999 -9999 -9999 -9999 -9999 -9999 -9999 -9999 -9999 -9999 -9999 -9999 -9999 -9999 -9999 -9999 -9999 -9999
-9999 -9999 -9999 -9999 -9999 -9999 -9999 -9999 -9999 -9999 -9999 -9999 -9999 -9999 -9999 -9999 -9999 -9999 -9999 -9999 -9999 -9999 -9999 -9999 -9999 -9999 -9999 -9999 -9999 -9999 -9999 -9999 -9999 -9999 -9999 -9999 -9999 -9999 -9999 -9999 -9999 -9999 -9999 -9999 -9999 -9999 -9999 -9999 -9999 -9999 -9999 -9999 -9999 -9999 -9999 -9999 -9999 -9999 -9999 -9999 -9999 -9999 -9999 -9999 -9999 -9999 -9999 -9999 -9999 -9999 -9999 -9999 -9999 25.0346157197484 23.1959839145752 20.5188514238331 18.767674405164 16.6422232086192 11.4126913939612 9.40476618441046 9.85821818997475 10.4244047815826 17.0866261831343 19.0304875968613 18.7815395360235 17.7964549555078 14.1184276577451 12.3642402077672 13.0675609736732 11.344232960157 8.26239667049144 8.01053082270325 7.83203637000576 10.2826187681605 12.2428610553052 11.9637785243653 14.9529601700282 18.7480648574525 16.7049718059131 17.4212938153268 18.0033300767953 21.0290982460893 22.989485886933 20.7005209335473 19.5224225559721 17.3024079060651 15.8149907588116 15.6163760659543 13.7604671990778 13.4957685403214 13.6385599305195 13.7403696009125 13.7260861791628 13.601361779349 13.4708380233842 13.5780151387822 13.6131394047009 13.5422831673308 13.3335179699586 13.2230479463596 13.2257792239533 13.4677471955115 12.5163775252797 12.5091512266231 13.3712808616038 13.3734947775099 11.5389925559663 10.6660139422331 12.818052797915 10.694337079633 10.6889659516021 12.7642499656692 13.8315022553741 13.9191706405674 13.963170074516 13.9576325786963 13.8323920813648 13.634969486661 13.7460836926253 13.6491805326725 12.7384884308275 12.0314074787982 10.6542516830016 10.1309667197195 8.25212592899732 9.04390005459289 9.04589504037265 10.0174670604448 10.2524820475645 10.6619011701478 10.7661969536148 11.020444657638 11.0253981550638 10.9973543063499 10.5612141830355 10.6289677216189 11.1432583089141 16.2207614078997 15.8317851188018 13.2941389068834 11.2138231136789 12.1682495590009 12.9444967348942 13.0954133624229 13.0852958286457 12.9195043572568 12.7571692590603 12.751361885151 13.357239682084 13.1978927059637 13.4956510296858 13.6102019128587 13.7991059477686 13.8598711737277 13.8928742964296 13.9332209522217 13.9473614809793 14.0085140344226 13.9204375704672 13.8546112736678 13.7536818108464 13.6198374245534 13.5563942472493 12.9541822545156 13.3283029826561 12.6278130283347 11.9507843180563 10.2795936578117 10.000711035258 10.1965520637032 9.93948761321581 11.4760478077267 11.599377689479 11.6951613154313 11.7039393378907 13.3036963286478 13.9799706796305 19.0446949404428 14.0071675427278 13.5174708432816 13.3543659429922 13.6956681020687 12.7707483767225 13.9665881989601 10.8896076757569 10.243165046696 9.62407504429912 9.9924576470937 9.98721514268478 9.61927129389997 9.63687156770498 9.99772098754602 10.0322033454046 9.97629922362674 9.60098911956875 9.56720060583889 9.01325454915218 8.97182478916256 9.65949405076027 10.3164961733862 10.6979737313748 12.9631141636475 17.7091292781507 21.8170138565278 13.932856648725 13.3654472464177 12.2218426130905 12.2177074520997 13.871559472341 13.7653394649941 10.8503526344221 12.2860852254882 12.8560411264985 11.3730271750171 11.1959883327961 10.9341348979116 10.591125550289 10.102516430301 10.1402616876463 10.2384578458035 10.3159938515987 10.5972606606438 10.7897070385988 10.9395747367412 10.9496555616312 10.4122266875868 10.0717162305082 9.51166103980618 10.0891713059698 9.51811553673539 8.57929551021599 8.42354507461318 8.23271823215537 8.17798674550879 8.16684119859811 8.18533936003816 8.16719040546369 8.16082939857053 8.09459146572564 8.05882614489406 7.94016101480962 7.96639835220745 7.96371940238603 7.95731487117871 7.97867557811427 8.06966325656207 8.06980325329849 8.1035344103621 8.17827637889339 8.18061694214195 8.19756168215151 8.21352054668471 8.2994784368949 10.3536048634665 10.0408050152718 10.0469381817365 10.0399628022776 9.46845451137412 8.47978584162521 8.459538596613 8.4618155836169 8.36857218732711 8.43550183086065 8.38224242993926 8.40026692561766 8.43253080393216 10.4629610963522 10.6903393413673 10.4330899759671 12.266950813383 12.7950972706326 12.7379779025165 11.8027203648445 12.1803537953531 12.1822655681428 10.7995793287379 10.7324809106828 10.6565015760698 10.7651256513979 12.5276897395341 10.8057951134492 10.6804186836061 10.3696977922785 9.90860684931649 9.42686781874556 6.9199096677883 5.14746014705381 4.98041387292074 4.80200524850059 4.96746833889696 5.11345543108599 6.68191391392388 6.68289774731134 6.63473092077126 6.92205909478835 7.26226544676742 7.21986118193399 6.80826102294026 5.76571813985096 4.644289764149 4.32924403614188 3.43293288283999 3.37313933005959 3.31026125437484 3.31026125437484 2.28543182382341 2.16789340314738 2.01162320294765 2.01162320294765 2.19079570027916 3.13497033367952 3.68869952088433 4.0185766608979 4.14682126555899 4.22867076121218 4.52563586503756 4.51284380898763 4.67355902860657 4.76441206011498 4.85907854913114 4.90213534899834 4.89349485640024 5.05404951052404 5.08361294920765 5.1395840134317 5.17064080412465 5.15944466059696 6.13227881586324 7.66190627302994 8.95830085659989 9.63125719394744 10.021791949673 10.1331032744227 10.0512942553208 10.0794719991845 10.1297077548862 10.5480660245097 10.6705625396993 10.7150155125675 11.137432694455 25.0547253502874 24.7687826720359 26.8815972515398 23.23023225382 24.3279982813928 25.1615067881342 25.10689121473 24.7671250797671 23.7481317828308 24.7697165265805 24.1166509713636 24.3029533068127 21.4867692099463 24.3528682264756 23.4983097269603 24.3285286606582 24.3958924335067 20.2474453406979 17.2221690726441 15.4381146418208 13.6206724321929 16.9970448125076 20.9251571929607 21.1681300349838 21.6695933260248 22.4164880465184 22.9421780463128 23.8707218280191 22.8579485394029 26.0936472461262 18.7297376673471 15.0979009323215 11.1119003738884 17.4245069465904 27.1706025568053 26.5584806754696 26.6079760166449 26.3543647436373 28.1375328315314 29.39989840106 29.7360519189217 29.9262490813913 28.9220762665412 29.8228853250012 29.4896869329024 29.3702989008937 28.5755150647036 28.1789660580593 26.5524176549989 27.6136266241602 25.6095216457425 25.7582971573569 25.4555413483602 25.5440068235918 24.5239639024227 21.8700932330693 20.4229733186797 19.7034685692104 19.8397192564896 18.4438728684369 18.4419924542049 18.3707847819871 18.23905160908 17.6515418935842 15.214042185663 14.8027523644867 15.0238095901236 15.3446743033568 17.7306429916286 21.5510514582182 21.8622781635113 21.791549501883 21.3474049481285 20.0741777674975 18.978769687848 16.6047347204037 13.1622064168434 10.3132586120611 8.68443080428536 8.05769750482201 7.09920690822986 7.10425158921175 6.98584911662123 7.00628660333814 7.12475682254089 7.17524346555707 7.60183861715678 9.44381995855595 11.3442002833502 9.8352631787078 9.63338861240876 9.23871132086231 9.33039871270842 8.03001777719226 7.76087929865228 7.42046008467849 -9999 -9999 -9999 -9999 -9999 -9999 -9999 -9999 -9999 -9999 -9999 -9999 -9999 -9999 -9999 -9999 -9999 -9999 -9999 -9999 -9999 -9999 -9999 -9999 -9999 -9999 -9999 -9999 -9999 -9999 -9999 -9999 -9999 -9999 -9999 -9999 -9999 -9999 -9999 -9999 -9999 -9999 -9999 -9999 -9999 -9999 -9999 -9999 -9999 -9999 -9999 -9999 -9999 -9999 -9999 -9999 -9999 -9999 -9999 -9999 -9999 -9999 -9999 -9999 -9999 -9999 -9999 -9999 -9999 -9999 -9999 -9999 -9999 -9999 -9999 -9999 -9999 -9999 -9999
[truncated: 1,558,382 more chars]
