# Supplementary material for: Combining temperature-dependent life table data into Insect Life Cycle Model to forecast fall armyworm Spodoptera frugiperda (JE Smith) distribution in maize agro-ecological zones in Africa
Source: PLoS One. 2024 May 6;19(5):e0299154. doi: 10.1371/journal.pone.0299154 (PMC11073722; doi:10.1371/journal.pone.0299154)
Supplement: S2 File — (ZIP) [file pone.0299154.s002.zip › results_8.5/ERI_2070-ERI.asc]

NCOLS 535
NROWS 391
XLLCORNER -25.5
YLLCORNER -47
CELLSIZE 0.1666667
NODATA_VALUE -9999
-9999 -9999 -9999 -9999 -9999 -9999 -9999 -9999 -9999 -9999 -9999 -9999 -9999 -9999 -9999 -9999 -9999 -9999 -9999 -9999 -9999 -9999 -9999 -9999 -9999 -9999 -9999 -9999 -9999 -9999 -9999 -9999 -9999 -9999 -9999 -9999 -9999 -9999 -9999 -9999 -9999 -9999 -9999 -9999 -9999 -9999 -9999 -9999 -9999 -9999 -9999 -9999 -9999 -9999 -9999 -9999 0.543369628811807 0.534372474624835 0.48724951996028 0.456270119263674 0.419308210987068 0.381989892966505 0.357689697080794 0.338322180653573 0.315973147910576 0.304165799814906 0.294235455697556 0.288362157501544 0.277916356370339 0.272830617456054 0.270617580799721 0.267486372368979 0.269598193786541 0.274162364601669 0.273267618482219 0.274478898899631 0.274155468238218 0.273302130067214 0.276130094622308 0.292392828205894 0.314015446047972 0.325286656895835 0.332231666210586 0.337661801354826 0.321910129279485 0.316653555060481 0.308102434472483 0.30099417800362 0.294882782090656 0.286991276661218 0.284711672194008 0.28588735243582 0.282093567288833 0.274775778991866 0.267973063602831 0.261064446977728 0.259124013641352 0.254634346445764 0.24918065363936 0.246786980970409 0.243553477347214 0.23800432943919 0.238397183244887 0.233733251078859 0.241792004243884 0.252924383139672 0.251118364890498 0.253287763128022 0.252884669241169 0.25482575978965 0.256158206331249 0.260156130603906 0.265657560694206 0.269202122803321 0.277882707609523 0.282854058546071 0.288548413132637 0.290995082650531 0.296022311800983 0.300891168033918 0.306386140042592 0.313402278266127 0.322112879996874 0.326197442106191 0.333748701848187 0.330686987169089 0.328724861767078 0.326420459107298 0.327649101723978 0.327608043308289 0.327454274477382 0.321252081144851 0.325155673614638 0.325926730105141 0.327962339945826 0.333307584005487 0.336992423492189 0.341405151478087 0.349242531712272 0.345794237811563 0.347670945718093 0.33880412848838 0.330520273374742 0.32675046958607 0.321086566595238 0.313761644922523 0.310010098740669 0.30676768649101 0.302664997429425 0.301234105916104 0.298713944601163 0.290793640764502 0.288825344643963 0.293058352502668 0.281478499813537 0.275944456546124 0.274948786052253 0.273685714708188 0.275443263054416 0.278698082841093 0.282214375771778 0.296186292987901 0.300800582025382 0.308115245057108 0.313110932348445 0.312836935370759 0.31685970080913 0.307020882660377 0.316607284731463 0.314820323096069 0.31365779112906 0.307753595758587 0.308543124025159 0.313116742852326 0.310060427985092 0.304148506017433 0.300884014068647 0.304084905959793 0.309246543048701 0.30926324218833 0.304744118999496 0.302827630974474 0.309760723521506 0.308739769668282 0.310174045966239 0.309060474323617 0.309067241532451 0.314552697722304 0.315635632458579 0.31715951820723 0.31624217832503 0.319813314262449 0.320822745046667 0.316880163072308 0.317655639094068 0.319229523383032 0.3186541820294 0.314825687319211 0.312950079103354 0.313750480395503 0.313653836585085 0.313129371047388 0.312306425859382 0.321160648520224 0.328633395904266 0.405602768174525 0.395448975113667 0.33456678481097 0.317836025048993 0.312551269749165 0.306063104818733 0.304571358495553 0.301807608988686 0.30285944904433 0.300241984129379 0.298059433736384 0.297141223775626 0.294740007036099 0.295682572792039 0.293431344457321 0.295128602573366 0.292749773578551 0.292720333360478 0.293613809217374 0.290985141708485 0.290704992548128 0.291332822985885 0.291969361099083 0.293094438949029 0.291031136347737 0.292245489568034 0.292818697179344 0.291946642325662 0.295457784114849 0.295375553724205 0.294949940664564 0.29621154050374 0.295870917686364 0.297068138984252 0.296815821840262 0.297933653143588 0.297692930347249 0.29670309358152 0.297277953818092 0.297536031628891 0.296290276725366 0.296011709579776 0.296825754419512 0.295928452939884 0.296330653947008 0.296449520841834 0.29673650490791 0.296051575680002 0.298004077409985 0.297211099005066 0.30039920213861 0.298062406224646 0.300590478420243 0.300227638990606 0.302806740924939 0.301490522930311 0.301621028551956 0.298443270682479 0.296874348833439 0.298978826002303 0.300439664992351 0.305456776914633 0.308880035035067 0.317002527809734 0.314395089258607 0.316610569738981 0.318523471193312 0.318788821498592 0.319003864260045 0.322633995048761 0.327211870295217 0.328959384232859 0.333453389516175 0.338215894226583 0.345194080240423 0.348360328775859 0.351484462467702 0.355665096268511 0.359639529785339 0.360413142877933 0.362597116340218 0.3642697509189 0.366061296427883 0.362388290850243 0.362090572571813 0.365599449100548 0.363504778111488 0.362707390781617 0.365028853896134 0.368765791279276 0.376729241168711 0.375597845948513 0.372480629378312 0.366042569824844 0.362377896599684 0.360542972543356 0.357846449616949 0.356660230880521 0.353283297157177 0.35147337805934 0.354779161419594 0.347673971760632 0.350332482758908 0.349834395550465 0.348828678687966 0.349415320576897 0.346607043391221 0.346386852180215 0.345725363913355 0.344383959878582 0.346299785355332 0.350574820352746 0.345330606897643 0.340219497199804 0.342052974144014 0.342001399543947 0.337101432938316 0.337301503147883 0.340085626978143 0.341075777864736 0.3444250173162 0.348324732412187 0.345042671574765 0.350082710738948 0.351767463865581 0.350980336064527 0.358924805662277 0.363432919784092 0.366339575200201 0.363741741317258 0.361265525218938 0.359085397744484 0.354147732418262 0.346493268981932 0.339042825112581 0.33692223928557 0.324076463206433 0.318297585478509 0.318955427649862 0.31656246785519 0.317475795769181 0.322035136732919 0.320169562501552 0.323900205549729 0.326842651362725 0.335979890691377 0.327481764575493 0.323494705781172 0.320206438858694 0.313462881278377 0.308740730701411 0.297119035660984 0.293270172541726 0.295083405976832 0.296118770107076 0.300053151907043 0.305974303524642 0.302710222348771 0.307346978905768 0.31018933518393 0.316886073339319 0.314720910153054 0.322174590599599 0.326029601245141 0.323604942433843 0.323158640074608 0.335237881631027 0.359761255311113 0.38150531258317 0.495618117652605 0.413530577693419 0.337956217023473 0.315100001923294 0.282101144541181 0.319240731137644 0.306402102794687 0.321304886541131 0.286029325730143 0.268216018164239 0.268892735586337 -9999 -9999 -9999 -9999 -9999 -9999 -9999 -9999 -9999 -9999 -9999 -9999 -9999 -9999 -9999 -9999 -9999 0.246254862324555 0.240766593979476 0.258547928809286 0.273480196232759 0.382803463503471 0.540380998014503 0.619564801024696 0.555725717219393 0.543182103404041 0.50337790408984 0.488739984722841 0.586083963903957 0.619582436317342 0.622078167662775 0.597543936204631 0.524437161035329 0.508006086638922 0.459367355595083 0.409815027679035 0.3963173246395 0.391973321738363 0.392784762642321 0.387327597305173 0.386284631340372 0.395154714479257 0.387485447873409 0.384142215788089 0.385231070356043 0.38375816445445 0.383748088032094 0.384302403770416 0.382537104434015 0.38561008283708 0.387826020484966 0.388881582684836 0.391351115877031 0.395333373222346 0.394313400258381 0.394690890896006 0.394863173203434 0.394604350945852 0.395078538931772 0.392667186648566 0.39183591145805 0.39061054696703 0.388171143810321 0.389727900349263 0.388907170557059 0.387953695768213 0.3858695889395 0.38729053751634 0.391851844060094 0.395529637148971 0.396173649447853 0.407001968860212 0.417681509754065 0.408264971532739 0.40097702040963 0.407387874158381 0.406229064394605 0.40610859794639 0.40268536698585 0.404585051365724 0.407665608645033 0.401804328403184 0.401319019473316 0.396813001760679 0.391204712905876 0.387364915444926 0.383439284678229 0.380167886059772 0.379098626861831 0.375174078302626 0.37509781826634 0.374185007017021 0.375756992811049 0.379603714809372 0.385500309342801 0.395596372813988 0.40331889608589 0.408295600479866 0.418447005329121 0.430245263691979 0.439091102033977 0.442622161482405 0.446171907334481 0.447415728234525 0.449276794636385 0.453131642020624 0.454156336809087 0.43942142735467 -9999 -9999 -9999 -9999 -9999 -9999 -9999 -9999 -9999 -9999 -9999 -9999 -9999 -9999 -9999 -9999 -9999 -9999 -9999 -9999 -9999 -9999 -9999 -9999 -9999 -9999 -9999 -9999 -9999 -9999 -9999 -9999 -9999 -9999 -9999 -9999 -9999 -9999 -9999 -9999 -9999 -9999
-9999 -9999 -9999 -9999 -9999 -9999 -9999 -9999 -9999 -9999 -9999 -9999 -9999 -9999 -9999 -9999 -9999 -9999 -9999 -9999 -9999 -9999 -9999 -9999 -9999 -9999 -9999 -9999 -9999 -9999 -9999 -9999 -9999 -9999 -9999 -9999 -9999 -9999 -9999 -9999 -9999 -9999 -9999 -9999 -9999 -9999 -9999 -9999 -9999 -9999 -9999 -9999 -9999 -9999 -9999 -9999 0.530702195837225 0.5229829610798 0.484995160205972 0.452568705073974 0.420476663766846 0.384273172614521 0.35768579293417 0.333461322753269 0.317223463432808 0.303605106038835 0.297979081900804 0.289693825269061 0.281842289200129 0.273333711149503 0.269290279792325 0.269286562505715 0.270160362904851 0.268631700914624 0.270572113140233 0.267883554021235 0.275003795601259 0.273806179488135 0.275853764965579 0.287374793939635 0.301947468257716 0.321176177830573 0.329341577421275 0.329301217503366 0.316431414367421 0.309831447546393 0.304263445106273 0.298735738867065 0.291995455566604 0.286401295235178 0.286805808532581 0.279304338704275 0.274715735810567 0.268552530343682 0.261235311052889 0.256551693781687 0.249792256386361 0.247950573256041 0.244303174092066 0.24110128410743 0.237639719464573 0.236175937753692 0.233118597611163 0.233450450839049 0.223189802697218 0.225904944297674 0.248268872232443 0.245352213376006 0.247521700929017 0.246447620650538 0.250767570537112 0.253026456011521 0.257240213772547 0.264110828168984 0.271612995812934 0.278373784802196 0.284128053730314 0.289557224517304 0.29299501718255 0.29842241535943 0.303152113380655 0.309190111087233 0.317753344912927 0.32090605933076 0.330277628352801 0.337287019578159 0.338063933072229 0.335968605267606 0.333012996450844 0.328630122910163 0.328156027873746 0.329163230195573 0.333650611494072 0.330324947877229 0.333685372247187 0.335995190351525 0.343536679494412 0.348766504887821 0.347762771871015 0.347654009598995 0.339149938036843 0.336018073737358 0.328957558789791 0.322201232609599 0.317252291960413 0.31070339632137 0.306706501248509 0.301198414222297 0.296419632416664 0.295840197541922 0.287215238843284 0.287445895533027 0.282481115304592 0.287464461104744 0.278535694983387 0.269223743727584 0.271381249962964 0.273360311162458 0.271496861707865 0.278540040933903 0.286019586958583 0.290431191035918 0.293727949803644 0.300226805622513 0.301227810500671 0.298515312764661 0.299623673280927 0.303700365871385 0.296614383384564 0.30013404824108 0.295098022448874 0.294901549261217 0.296870908044322 0.301395867421238 0.299256340837321 0.288483893038988 0.294209656847885 0.292207355481666 0.295375990599232 0.2973887124404 0.300365334872122 0.300826289357394 0.296623252811335 0.297859935108789 0.300868721473983 0.307663327400653 0.305608062816309 0.304972456751072 0.311713904319216 0.31172189990549 0.316720048201561 0.317639974734154 0.318457797082562 0.320243208441955 0.31896529934181 0.320189485586788 0.319004762715637 0.314648967076542 0.314467592233114 0.310692991107084 0.312180996133782 0.315229339077873 0.321037927394131 0.342612260939037 0.34837653793527 0.445147179428995 0.373772753521143 0.347724643304503 0.323405226379195 0.311831733741961 0.307084645850973 0.307602050364237 0.30562380740112 0.305302055049308 0.301629605808499 0.299691125191536 0.297764849534739 0.2949203070998 0.296080062004941 0.295539835794184 0.292438681104325 0.294215698154412 0.293714195420889 0.293009743340668 0.291271252989321 0.291064172991169 0.29104627295417 0.29283171249973 0.29190382218418 0.293593997521175 0.29167982678141 0.294572237066465 0.294029929148113 0.293956627012041 0.293302247161984 0.295733562098517 0.296509429990569 0.296194421063496 0.298006139841214 0.295633606699124 0.298889761077473 0.297635578500247 0.296997475148598 0.297233490239473 0.296904743336065 0.296706816320921 0.294890252826531 0.293921615997145 0.296267115818987 0.294722159294792 0.293926705305764 0.295899144043173 0.297869107676092 0.297377730720796 0.29511175730411 0.297073960788145 0.297801250496996 0.297344936442423 0.296855273637906 0.29861659237682 0.299004217586909 0.296538282765224 0.294575832841953 0.295246439869969 0.293849093030036 0.291085663482011 0.288426487713693 0.292783645155823 0.304571641907556 0.30839804381761 0.310996495450006 0.311897041628342 0.313995729647363 0.317278269740178 0.319311342281735 0.324214237005389 0.325336746134743 0.334694143975797 0.33924853733895 0.348042328455644 0.352183345644605 0.360433282368463 0.360531659717441 0.366111418392072 0.365940981110859 0.367383641794195 0.364563882810385 0.366359888070902 0.367436620229356 0.36780858366874 0.370524139864261 0.371778663209988 0.377855227271955 0.380287662160718 0.384932259178089 0.386687506434727 0.376916570487594 0.372932027032259 0.368689422154182 0.363447679071401 0.361318549015927 0.356779562090556 0.358138886586384 0.357011235633881 0.354888291880635 0.353862817370132 0.353785610673862 0.35353145982179 0.351255633302286 0.349871233656207 0.351212259429078 0.350907831932931 0.350185136311948 0.349521971145866 0.346652973361502 0.347913676062673 0.344658812852881 0.345914440854693 0.345618822571528 0.345931207090498 0.346229371028093 0.347446395483302 0.346173246540417 0.34815961311833 0.346210652406695 0.350368959813283 0.347688263240564 0.34970060559866 0.353283287154078 0.357062168151695 0.359706333913348 0.363110111012986 0.364024819963609 0.366736302235131 0.361375983280188 0.358208036563599 0.357019912655237 0.354600375881605 0.34446199056394 0.336748789080065 0.328404030833335 0.322077602570578 0.316175890878172 0.309485312991989 0.312509366376993 0.314378602923414 0.318259696796732 0.326238376261384 0.334533681646163 0.329544682420687 0.329316079270331 0.32310920755898 0.321969792432922 0.319611165461887 0.314870414361564 0.303649541347902 0.289347586468389 0.289983275829989 0.295964049997877 0.297118844686333 0.302111319893878 0.304458182767847 0.30638950263023 0.308471317078991 0.309412091818894 0.309115584812421 0.310577165073037 0.316014929279233 0.322757639061733 0.325073964532398 0.330310659397655 0.339182077141569 0.353207604460547 0.371397456661708 0.39661941463791 0.339373513173101 0.308333946669811 0.28652612902397 0.284366142132048 0.359690755832042 0.392239223371956 0.422268078222795 0.317576722382892 0.282331342667716 0.274627471966804 -9999 -9999 -9999 -9999 -9999 -9999 -9999 -9999 -9999 -9999 -9999 -9999 -9999 -9999 -9999 -9999 -9999 0.233030604259267 0.245055326258412 0.238059405165489 0.238996210892615 0.266039616482259 0.343992719721247 0.451782917254852 0.54573682757297 0.55219460054617 0.670184340235678 0.516135245820735 0.502979504473505 0.529903604870696 0.624858144540718 0.581888585279442 0.526700021992748 0.477319321958465 0.442820987333484 0.427508342875346 0.404531964392051 0.39771374689407 0.394191488682823 0.390242980961965 0.386903090357445 0.388489241660393 0.38772642600173 0.389125636432045 0.390109375022754 0.389610139261608 0.388523214886703 0.387702139203882 0.390076893599109 0.392268785825306 0.394524260282294 0.396288651694294 0.399791468664158 0.400328149750395 0.402609169810533 0.404268533923898 0.403870830983999 0.403832147814246 0.402392670286696 0.404146922395226 0.401346997563626 0.396643897886405 0.400101126158135 0.399852700214873 0.396430525432937 0.397478571467701 0.400774540676243 0.39972953110325 0.405406977575425 0.413052478013942 0.417547119426487 0.427886487324474 0.444581484638497 0.426706789531162 0.422871760597341 0.424031505202741 0.424027892852999 0.42521860306509 0.421097444214257 0.423781495299191 0.423850671484431 0.4248427261752 0.421272551247076 0.410094009785976 0.40318962248451 0.398209507726021 0.39667554987822 0.394476210328153 0.389466389382049 0.384913396021615 0.380271828341744 0.373980811997397 0.378683547919193 0.383870999228438 0.398174876284523 0.407409060893501 0.419422262592418 0.426831863602195 0.438368874293487 0.454058387705954 0.451496001737951 0.430415559916477 0.442026543631222 0.453202441419901 0.458211576108103 0.432196580197052 0.46089482604786 -9999 -9999 -9999 -9999 -9999 -9999 -9999 -9999 -9999 -9999 -9999 -9999 -9999 -9999 -9999 -9999 -9999 -9999 -9999 -9999 -9999 -9999 -9999 -9999 -9999 -9999 -9999 -9999 -9999 -9999 -9999 -9999 -9999 -9999 -9999 -9999 -9999 -9999 -9999 -9999 -9999 -9999 -9999
-9999 -9999 -9999 -9999 -9999 -9999 -9999 -9999 -9999 -9999 -9999 -9999 -9999 -9999 -9999 -9999 -9999 -9999 -9999 -9999 -9999 -9999 -9999 -9999 -9999 -9999 -9999 -9999 -9999 -9999 -9999 -9999 -9999 -9999 -9999 -9999 -9999 -9999 -9999 -9999 -9999 -9999 -9999 -9999 -9999 -9999 -9999 -9999 -9999 -9999 -9999 -9999 -9999 -9999 -9999 -9999 0.514119192942613 0.503236608590183 0.479794383766772 0.450711587763872 0.418724292091822 0.390963705343953 0.362986034502839 0.336294685446955 0.315490844409269 0.303751377233574 0.293794433822461 0.289177473956676 0.277787954613951 0.273292204616122 0.269419060854263 0.269633632251486 0.267646093796711 0.268512959369968 0.267291055592183 0.271077137851774 0.277321857870049 0.277328778680374 0.274742696283678 0.304893487147425 0.313600366025856 0.323538801171016 0.329654649160891 0.331249784280233 0.327965072389595 0.313678463043389 0.299719068502201 0.29379937125664 0.290750792866221 0.287474635585017 0.281349520499185 0.274967053882125 0.269079893386168 0.262010677577766 0.256208394324543 0.251487389826311 0.247269403760073 0.242627270292837 0.239868393877257 0.238320130822116 0.23486264761168 0.230707199394341 0.231142170106529 0.228235572848081 0.220999928604508 0.211327922925997 0.211745495983434 0.213722693378001 0.233976783666727 0.2406720728549 0.240337000156572 0.244663072631376 0.250950092169828 0.256272955883395 0.264555418127711 0.270829134024282 0.277872613889902 0.285563312572293 0.291741776109835 0.296796765528445 0.303178800712517 0.307356623286169 0.312535210173721 0.321462903795931 0.325809292792233 0.331077563445986 0.331382788600523 0.338670561564287 0.340132688081996 0.336942140307955 0.334722398556317 0.336980935938791 0.334659042152696 0.338536536958253 0.340301905502174 0.342638333704892 0.345688788660919 0.350070787580308 0.348777142118137 0.342092979144996 0.3383215286563 0.334223001656285 0.323131149257642 0.315912750726695 0.310227507447171 0.305392430317569 0.301787806697371 0.297611567437909 0.291563710566152 0.287387937104751 0.286128629048375 0.284040664566067 0.27662884000034 0.276852990550072 0.272458113650873 0.270928122428391 0.270157466451694 0.271379124816733 0.274456913435219 0.277932414538294 0.280199998187967 0.283211797515212 0.283760289017656 0.289105251984792 0.288475576182358 0.289196263034501 0.288547616191762 0.286447513705692 0.285573848531144 0.287757147434657 0.288943197575831 0.28680142031923 0.285802634289991 0.287994258308092 0.285091309512511 0.286346240969533 0.284798402904692 0.287203545505931 0.286342138484168 0.292087327586542 0.294325492554346 0.287845755915258 0.288644037179577 0.29200250967209 0.297249914879355 0.304555155727872 0.309511893244951 0.308795103507022 0.305355362649041 0.309033528204287 0.314858770061922 0.323246080874602 0.320725358796587 0.319379353682397 0.319242146861223 0.318198208426165 0.318299996737193 0.319427974894565 0.311593883501607 0.313797831867805 0.315128338051878 0.313943084110251 0.318723764562841 0.357033049417618 0.439846014214704 0.564552251266313 0.361691722458393 0.339830905959202 0.33415524155107 0.325550544231743 0.317411414351925 0.310955507820425 0.306676041652501 0.303543975445763 0.303263436620382 0.300537024836252 0.298810895525134 0.29890220446126 0.29807607733997 0.296078487235873 0.296246552242567 0.293742396662892 0.294212079554167 0.294962757647217 0.29352386527588 0.293287393831192 0.292908104608838 0.292330576983824 0.29237164891883 0.292726255252208 0.294057116143769 0.293641412953404 0.294675184242554 0.295536612017574 0.295246362726501 0.296739034446362 0.29527981893802 0.295488718639384 0.29627980409457 0.2975246535338 0.297554049279712 0.295752006964461 0.295621482844865 0.293708489233457 0.295484569776549 0.293532185233984 0.294657847011215 0.294722917152056 0.294263004511564 0.294784552816693 0.292650257529979 0.29602653638955 0.296003798768781 0.296240394672009 0.296151840261906 0.292732872056337 0.295957137206452 0.295118299068008 0.296349060136931 0.29529353656565 0.29363891954184 0.29469494853571 0.291408350395154 0.29129278028762 0.289278809198706 0.281683231956192 0.272221621701645 0.281194757264165 0.296982151980182 0.301761701747108 0.303121910041253 0.304779364975253 0.304835865771736 0.306982994775255 0.310041410442163 0.320575269653933 0.326703835563985 0.328305807978374 0.339081489878085 0.351755382314286 0.364368830936564 0.372070178312928 0.373393682271081 0.377188556827792 0.376139987222355 0.380709528753909 0.376317283894794 0.379130804417435 0.378142245646458 0.382226539610754 0.388607486216084 0.389221929267159 0.409098742284486 0.405353344733926 0.399140638863899 0.398259481986837 0.386670691517005 0.377447598330143 0.36947541972923 0.364863106698176 0.363749936130945 0.359223747146169 0.360408705220824 0.357315886448153 0.357116167802673 0.358431020164453 0.353203232716138 0.35600544769414 0.352445498382516 0.352267860221885 0.357337860267529 0.356745702259871 0.352649715317128 0.352423647058598 0.351245468343536 0.353727519178657 0.350875522171805 0.349723297966112 0.350471353302945 0.350777315797425 0.350203668447456 0.352443705791698 0.352991770604862 0.355294793709344 0.360811406485723 0.358502296978218 0.364128274926223 0.36090011445896 0.366684168098837 0.36735329693484 0.369566900832408 0.371247441326833 0.36916665083232 0.367823503197315 0.361177645446764 0.362386974361342 0.360608447485097 0.348188377703296 0.344160178889869 0.340457358221329 0.330033808088535 0.321017442979818 0.320935113782887 0.307676049747944 0.3119120088493 0.31335827180456 0.312037694724384 0.311766219463359 0.319079070735991 0.321521857762847 0.324096287983552 0.319485498969298 0.324406025433306 0.318809708952319 0.307214002303503 0.297606095761352 0.289072653518227 0.287509947338218 0.295482067229861 0.296248809749742 0.29664994765489 0.302733276081575 0.307434055896857 0.309762970803819 0.307503129315653 0.306699731021585 0.316927957417012 0.320971102293243 0.33222603506543 0.331100383572742 0.349367568759774 0.342259665146611 0.323017345996599 0.340922049001274 0.333696664188151 0.284437659015852 0.299913655426014 0.275240329418296 0.284974195237767 0.335613091991586 0.532819676075666 0.544703912869876 0.42180358849459 0.296471746743127 0.286462951819875 0.279643344036027 -9999 -9999 -9999 -9999 -9999 -9999 -9999 -9999 -9999 -9999 -9999 -9999 -9999 -9999 -9999 -9999 -9999 0.249502073073054 0.241000090527882 0.234925567844796 0.235191747047045 0.259788510612298 0.337685386212231 0.383843831482332 0.438571703136144 0.517985369586726 0.619855376863312 0.518779950211996 0.575119149938267 0.622940187661582 0.573832044752483 0.559084234391252 0.525817027624453 0.443928689821414 0.416018509506881 0.413204534349068 0.406554064499188 0.400471929335324 0.399873442316243 0.397554743463293 0.39603459177834 0.396240724279212 0.394515977263354 0.395337434685798 0.39547810447826 0.396962051780646 0.3979649608505 0.401445302771936 0.401475825842904 0.4034957246664 0.407762166111133 0.413939487983126 0.416667578892814 0.418045050586928 0.41624856409162 0.415842527604454 0.414060538306758 0.413731242199811 0.415056889936305 0.409927679598232 0.408500544800287 0.408622994285812 0.412777690081809 0.412904037220418 0.409614315741424 0.415746916941964 0.417601747764341 0.421698212350647 0.43814530702397 0.437401912303405 0.460277259113194 0.458459686706317 0.448881279610805 0.454761893490889 0.456618175685107 0.4496421569203 0.449613975687864 0.448201002287694 0.449628499047214 0.446343489420126 0.446809760055046 0.438829675541584 0.430195253442133 0.422049797705415 0.414741903804793 0.41306558791215 0.408819778317016 0.401438454343267 0.395716729301572 0.389896695891659 0.382588231846856 0.384662804011591 0.399302446130995 0.413499596137294 0.432231782115586 0.447183647689058 0.455042869575246 0.472172855608296 0.496236407691656 0.46689137965193 -9999 -9999 -9999 -9999 -9999 -9999 -9999 -9999 -9999 -9999 -9999 -9999 -9999 -9999 -9999 -9999 -9999 -9999 -9999 -9999 -9999 -9999 -9999 -9999 -9999 -9999 -9999 -9999 -9999 -9999 -9999 -9999 -9999 -9999 -9999 -9999 -9999 -9999 -9999 -9999 -9999 -9999 -9999 -9999 -9999 -9999 -9999 -9999 -9999
-9999 -9999 -9999 -9999 -9999 -9999 -9999 -9999 -9999 -9999 -9999 -9999 -9999 -9999 -9999 -9999 -9999 -9999 -9999 -9999 -9999 -9999 -9999 -9999 -9999 -9999 -9999 -9999 -9999 -9999 -9999 -9999 -9999 -9999 -9999 -9999 -9999 -9999 -9999 -9999 -9999 -9999 -9999 -9999 -9999 -9999 -9999 -9999 -9999 -9999 -9999 -9999 -9999 -9999 -9999 -9999 0.506123833158275 0.493719916355408 0.468661227336838 0.447260869124559 0.417006503049415 0.390948287874019 0.363794437141426 0.336170887588415 0.319059260745421 0.301941121385191 0.2960256199051 0.288956976854458 0.281914669737726 0.276334665483425 0.271892795720596 0.271567474678265 0.27367714866615 0.266695539414831 0.267594797507066 0.272294266398896 0.279360363995542 0.275715645622882 0.295676676280754 0.319494610740371 0.320778094910159 0.327422076773558 0.333930896302267 0.339646171299702 0.322979055405618 0.303654469470196 0.295729203969362 0.291910706747619 0.289823167816264 0.282467972688516 0.282658936808523 0.277103400279346 0.268391989768341 0.259600293080151 0.251287064669302 0.246548701654195 0.242283015465665 0.239079399243201 0.235340087147741 0.23295257519157 0.229523531159763 0.226722791573805 0.223000832086083 0.220481650530512 0.21951593103647 0.21711019905444 0.213654046307919 0.207064684013766 0.216991151319685 0.233274434710472 0.237672969064625 0.239305403637127 0.243368693296578 0.252390493665153 0.257053278226339 0.267386746320283 0.272890203800921 0.283425374044613 0.289057063037082 0.293667720385602 0.302484325928704 0.304007547502842 0.308452962837987 0.315356018957121 0.316774832906805 0.320778831942417 0.329367619120461 0.33366586938909 0.336534110963886 0.34065169058627 0.341528741962995 0.340284012610704 0.343766878680791 0.339548743466508 0.344731226990785 0.345123280856863 0.347620582670228 0.350355298026166 0.344852244283909 0.341067556582262 0.33503444856753 0.326832064766292 0.315820170481312 0.308605676884416 0.306991300399482 0.30158734071831 0.295144329664283 0.292435168540104 0.287835408406452 0.287933111051825 0.286056435771159 0.279885223899991 0.276841728491872 0.274394255989936 0.2699401513258 0.270842654034561 0.26308482708604 0.268732878142353 0.269547056791677 0.276068049329554 0.279439367945472 0.276098965510716 0.27952511115689 0.283283219984664 0.281299053673474 0.279413470575912 0.279632390595784 0.281149973793576 0.279705118103349 0.283204230241285 0.280232456697867 0.281684800975603 0.283284164162597 0.284492312274575 0.279044403885917 0.281518166182036 0.278611190198417 0.280923931085585 0.279183141844845 0.28329607867318 0.280941353175796 0.281463840217337 0.286312942070036 0.288510803537439 0.296976995954443 0.301203817505983 0.301583037790278 0.30546956297202 0.305156547520909 0.312166697243819 0.310750672805939 0.312937342769824 0.316415835787627 0.321344006163736 0.322545415582804 0.321642409565803 0.323116216792982 0.316985016533743 0.315018432888512 0.317141689026594 0.314560922438252 0.315843259883095 0.323234608191279 0.333484549253211 0.351370396391697 0.38608992027338 0.339193756312991 0.331171985223925 0.325270692036807 0.321336217226441 0.31711142479657 0.311769971031756 0.30818334493149 0.306797075454311 0.303472993471662 0.30170001875141 0.300608829403071 0.298352215819136 0.298992324027926 0.299329556173875 0.296587845822259 0.298938989299312 0.295722876364565 0.2939527176318 0.292467343023981 0.294516473712503 0.296022163595005 0.294979113810344 0.294121076536094 0.293964497738956 0.29353960257495 0.294986432312158 0.29460202644637 0.294959355262572 0.294773429924614 0.296726810060077 0.297483655044113 0.295684296603806 0.296253949476343 0.2941850700875 0.294291452772279 0.293753516876311 0.295168150508831 0.293754900238769 0.294440343637081 0.294890721157319 0.294708397570915 0.294373444792759 0.295335922247969 0.294184490103643 0.292197417456695 0.291515092154278 0.293441001121508 0.29462981412132 0.293542913729054 0.291542421311591 0.292574283916186 0.289433754040129 0.29211699294255 0.292031283823111 0.291457771100622 0.289956530670995 0.283635755700886 0.280142524012286 0.278036380915145 0.268517490637777 0.270848686598057 0.275896862836154 0.270171417833022 0.279898406671389 0.28772511373379 0.288492805624895 0.291995576876755 0.295288907609407 0.299083411819453 0.304913830768396 0.309912509736616 0.322398457114909 0.325123185014048 0.347827799021098 0.371475610293571 0.391036271691151 0.395747037340702 0.39319627012535 0.3954754683834 0.391136969486612 0.402974134627546 0.40505629192603 0.415955659327532 0.407874409078727 0.424178188014865 0.433501794489343 0.417289771314214 0.412194493705558 0.407449874244103 0.3971342090437 0.381872380775073 0.377248815210917 0.373976069741579 0.370220611653511 0.364455588893005 0.364999275976491 0.360758236657223 0.359829190892778 0.358345016887732 0.357871097460758 0.358362167864022 0.358708077701848 0.356488104954315 0.360015123374023 0.35537609123788 0.35406217387373 0.355162245887201 0.353718573501473 0.35515681388778 0.356263419045097 0.356250774396717 0.355937466561901 0.354947462502952 0.354996584993373 0.357819087199056 0.360894597586679 0.362166429466513 0.365825126899297 0.368360866749546 0.36920917643534 0.368957972427197 0.372072948042884 0.372382028508062 0.375158353129806 0.375685853505119 0.375156304696325 0.374954337388122 0.371223093840765 0.372261349141843 0.362435870226374 0.352696805225857 0.348984633798573 0.346667264773788 0.340377252307863 0.336993194989365 0.328286022189856 0.319212063452564 0.3056794818953 0.307708131908131 0.307194117566509 0.30074797387015 0.305007283079212 0.302419449218911 0.302994687102923 0.309960873735209 0.312631129222158 0.311557056935245 0.307121794281677 0.298145650734467 0.292387757321895 0.287496412870492 0.293349860162365 0.292840489352335 0.298768862886185 0.303343574188087 0.303600806037196 0.307681035686499 0.309800297449907 0.311661841095264 0.310487937560178 0.325635935506017 0.317298707103478 0.321281297150662 0.328502546806952 0.337234861625846 0.33706745593634 0.310789163057911 0.324191603263792 0.293669199785069 0.283724190388575 0.272691768676147 0.269778127852502 0.290312136893525 0.340981809236544 0.534062420610346 0.666535558596216 0.571191318853563 0.325403192102247 0.301287142817057 0.28748325293869 0.285128131143165 -9999 -9999 -9999 -9999 -9999 -9999 -9999 -9999 -9999 -9999 -9999 -9999 -9999 -9999 -9999 -9999 -9999 -9999 0.238537668172284 0.232787653386463 0.230524194229598 0.257787026643494 0.340305825298098 0.589564722650326 0.548756917640744 0.638726277587736 0.589491140176576 0.551085630345318 0.644768490628093 0.625593588673488 0.605928524770901 0.530619069733392 0.456627559344484 0.429684856377983 0.424414926545992 0.416128683541651 0.413103262280371 0.405997595760694 0.403046901386849 0.40588167974236 0.405531143559145 0.406295985593654 0.403218189580719 0.403067898764165 0.40796253096033 0.408021679535882 0.413100765849293 0.413103248182717 0.415462152991394 0.423173700267871 0.42864517216775 0.4330118029074 0.430469293092851 0.428548701758983 0.425485248819015 0.426119808993176 0.428364319788817 0.427862879717668 0.430102777288749 0.429723764823265 0.426733313471623 0.433824305306925 0.42870275807855 0.436074115152142 0.433351236138583 0.438430849523049 0.445789023823688 0.454707787515373 0.463331218278568 0.487198346238208 0.473291740092508 0.485399181347091 0.495771387501177 0.495693129214863 0.485946359656409 0.480869138742639 0.478998740887108 0.48494700269357 0.484714793376434 0.476747641886844 0.463356412802537 0.463937482098486 0.450929650155607 0.437373092296491 0.433367610101233 0.426625315687804 0.420279506154301 0.414941842554101 0.411312031536549 0.407354107604286 0.40597725725565 0.421637188245228 0.44446515947144 0.470353893896985 0.493703124983266 0.52554802353224 0.540662878963953 0.507661801380285 0.449236420256525 -9999 -9999 0.431690027778387 0.46394672221814 -9999 0.440966826025045 -9999 -9999 -9999 -9999 -9999 -9999 -9999 -9999 -9999 -9999 -9999 -9999 -9999 -9999 -9999 -9999 -9999 -9999 -9999 -9999 -9999 -9999 -9999 -9999 -9999 -9999 -9999 -9999 -9999 -9999 -9999 -9999 -9999 -9999 -9999 -9999 -9999 -9999 -9999 -9999 -9999 -9999 -9999
-9999 -9999 -9999 -9999 -9999 -9999 -9999 -9999 -9999 -9999 -9999 -9999 -9999 -9999 -9999 -9999 -9999 -9999 -9999 -9999 -9999 -9999 -9999 -9999 -9999 -9999 -9999 -9999 -9999 -9999 -9999 -9999 -9999 -9999 -9999 -9999 -9999 -9999 -9999 -9999 -9999 -9999 -9999 -9999 -9999 -9999 -9999 -9999 -9999 -9999 -9999 -9999 -9999 -9999 -9999 -9999 0.498183843732061 0.48981804589629 0.463793102073958 0.437942216020161 0.417368505842512 0.387206757788137 0.361753927489591 0.341892916429722 0.323529083756883 0.3111284165841 0.299702113315128 0.289708841161742 0.285787748748854 0.280847117898432 0.275120477443374 0.277537541724416 0.27566482890461 0.27229633192023 0.271016574526577 0.279389882022935 0.282831667666103 0.280805788119686 0.28736734809497 0.32642889031067 0.333299345154147 0.342541497504965 0.351129925861091 0.337358029030105 0.308740692459211 0.299492751425578 0.292699897011921 0.286825223176977 0.282298756785896 0.276622154005757 0.279598322983285 0.278627976049517 0.265791700597456 0.256722053963486 0.247828041984157 0.24381500590655 0.23963147027232 0.236337620791062 0.23297321590705 0.23045430891726 0.2254290445815 0.221717457481665 0.220697280075572 0.218852287660393 0.217335511850885 0.213649723793575 0.212176714861386 0.207460209270481 0.207488512177873 0.219307036800878 0.230975053649276 0.235519279437766 0.24159703212409 0.245410470376795 0.255373555339156 0.262744580655429 0.27220305914545 0.282168300385376 0.288698250296987 0.295384625596699 0.296613542592906 0.300940150023048 0.307936239427609 0.310705107843866 0.313554943820064 0.315986205967847 0.324185188268244 0.328225993558438 0.330873486743972 0.336478628583511 0.339838683949146 0.343835382875657 0.346185839308881 0.344453157076313 0.347510583061429 0.349346875578099 0.350698422577043 0.346760075024361 0.341414676974954 0.337138510610246 0.328705324841304 0.320819516892054 0.317960226916952 0.308065261286787 0.300731413057664 0.298243382373235 0.290170707377392 0.285942118276014 0.282449507247883 0.284830935988489 0.277936844959402 0.277501236684883 0.271559404669675 0.270983168094893 0.268255199573078 0.265120127672582 0.262021804448768 0.265415954420405 0.27009903328033 0.273558391982161 0.275384504879155 0.278587913606358 0.278527518328808 0.277062847034286 0.27565608112847 0.271191753177287 0.271682828641862 0.270888557148266 0.272165086793199 0.275558376562635 0.280329477496116 0.280567748785788 0.282403240243527 0.281166708415755 0.275689188461643 0.27231018567301 0.270488363379305 0.274411519646856 0.270333366286549 0.272060746931253 0.277364019647794 0.278350734330376 0.284745142278677 0.288748996276763 0.288646607577123 0.292607994372943 0.303927283006277 0.305148970172678 0.305800188230512 0.307228280988721 0.311205715571424 0.308419431739906 0.312924983148289 0.319821023457987 0.321917828735178 0.324529599220897 0.321871508321769 0.323158231357663 0.320095093112751 0.314301178867433 0.314287188219705 0.318416664024761 0.325593315759557 0.329683331684638 0.331672417584618 0.326283782990272 0.326139307990034 0.326027788106117 0.322431458022666 0.318396388015695 0.315697742167915 0.312156425442409 0.310351955844993 0.308908275399564 0.305569883295233 0.304901657747933 0.303599682992084 0.300975540675123 0.297459542610027 0.300220097480318 0.299972362289761 0.297432069762488 0.295615801759903 0.297162127267985 0.296079220652434 0.29535571785605 0.295133390962142 0.29440564759447 0.294741465322348 0.294843954576781 0.296193206262254 0.294601586663097 0.296114186880785 0.29605667416807 0.296552229128503 0.29646246029818 0.296647153523055 0.29448639831946 0.291452304852549 0.294928592719958 0.293279931206417 0.292131846858026 0.29223659315879 0.295108735026082 0.291505097244312 0.290974807653656 0.291066709454453 0.293115365664088 0.293501640076084 0.292674893262188 0.292857177197247 0.292310044089156 0.291275419225217 0.293424306923017 0.292808111035945 0.283759220421291 0.278614845046205 0.271850261448916 0.269093439460962 0.273828561122868 0.270613587514039 0.263699694685067 0.259194044040952 0.256753421489547 0.254242516554434 0.256157887966242 0.254574528470804 0.252779579225629 0.251162037175157 0.257182651544012 0.270719855134749 0.275655281423059 0.279359690433112 0.283658722012273 0.287660449469652 0.294216168997601 0.300726994333893 0.303753440422469 0.318287881958555 0.339008645752182 0.362605175406502 0.377899592407133 0.396742148976358 0.395246278673747 0.420904703529089 0.437499182135026 0.427816080906892 0.449864526260598 0.452291184593907 0.436759260553111 0.447440372311205 0.439235558762021 0.432211995409546 0.425139637619155 0.412233264989232 0.395979236790841 0.384619509517529 0.377262169825126 0.37344763531627 0.372543445690216 0.368626338493583 0.366492511331912 0.366877604317658 0.364984422840144 0.365487605953788 0.363766837614159 0.360059582312379 0.359695545735778 0.360243772369297 0.360041037376558 0.357096551300433 0.358440170702046 0.358927900841204 0.357201981221206 0.358795675635026 0.360869110029162 0.359382513148584 0.360607692060261 0.362980914201892 0.362747982846068 0.361755340249908 0.362950760922357 0.368352276893065 0.370401263086093 0.377467207314187 0.379058023100362 0.376517203009638 0.380638117097159 0.378614737800445 0.378058349367524 0.383709716595831 0.377382844643389 0.375954024681474 0.371536498104687 0.373226973516296 0.359009965320194 0.357067539062768 0.356393957613175 0.350978325363436 0.346509888700962 0.337452982923413 0.321591609214726 0.309569156209906 0.30917938235334 0.31485757270011 0.316364357337985 0.307697647670388 0.307238526593759 0.309903059591844 0.303174924042143 0.301098197375134 0.300611332427937 0.300116201530596 0.292610953188535 0.29035812543514 0.291755492118953 0.297852903778285 0.297685754165242 0.299702225078146 0.302628542570487 0.303517425365193 0.304584901662765 0.306612267059191 0.311616860545997 0.3122531109989 0.318337560517936 0.321866287127136 0.318836516744796 0.32286915337131 0.330236660881893 0.34481583603759 0.33135173492895 0.30755090750425 0.302860847866179 0.300060089790492 0.287532212355411 0.279891236026657 0.276436871208513 0.316502640582206 0.371204758290495 0.492686235011324 0.719383441331756 0.607671263732692 0.380970418827832 0.33381580427917 0.302279924506308 0.28681868499949 -9999 -9999 -9999 -9999 -9999 -9999 -9999 -9999 -9999 -9999 -9999 -9999 -9999 -9999 -9999 -9999 -9999 -9999 -9999 0.237741154141828 0.230030639794283 0.238602042679515 0.26180869352224 0.388144563534552 0.575196513911309 0.686717209162965 0.534781426434233 0.60174529968864 0.652934441586695 0.639688402375761 0.603085557472111 0.568851254688132 0.508873274019571 0.461037647921662 0.443975231460895 0.43449607022473 0.430233964382394 0.421645768238631 0.420774151814975 0.417895948718692 0.417058324958574 0.417064251774177 0.414990070314335 0.413737313557193 0.418466894649293 0.420037016121361 0.425100082398576 0.427107829337001 0.425794892722006 0.443356226705659 0.445859958776997 0.444681611068852 0.444989716003806 0.442742693999203 0.441529891345237 0.442318240299096 0.44993693676851 0.455964461879786 0.460943212131337 0.450753187418976 0.458591581945857 0.45650982845992 0.456099043507609 0.466501776113484 0.462790488966955 0.461194669361667 0.48129157972112 0.484160291416935 0.493057162268875 0.502039600489828 0.515488564202069 0.531241999971266 0.552859381806102 0.556794900598823 0.528318784788161 0.51855910866385 0.522676776047753 0.52683706195336 0.526640311706312 0.501546800609431 0.495450561602116 0.501309253947661 0.479510229445785 0.470787107516746 0.470171349325931 0.462092200874788 0.457848022863777 0.451860829675693 0.448720038007786 0.452454380488867 0.460455232698297 0.476628577780166 0.509271021896616 0.554788450232001 0.609099209182303 0.672504555893394 0.711571966449246 0.559209032444486 -9999 0.415108326714535 -9999 0.438650601549573 0.451528237747859 -9999 0.43479911748748 -9999 -9999 -9999 -9999 -9999 -9999 -9999 -9999 -9999 -9999 -9999 -9999 -9999 -9999 -9999 -9999 -9999 -9999 -9999 -9999 -9999 -9999 -9999 -9999 -9999 -9999 -9999 -9999 -9999 -9999 -9999 -9999 -9999 -9999 -9999 -9999 -9999 -9999 -9999 -9999 -9999 -9999 -9999
-9999 0.704655643228444 0.867082722351888 -9999 -9999 -9999 -9999 -9999 -9999 -9999 -9999 -9999 -9999 -9999 -9999 -9999 -9999 -9999 -9999 -9999 -9999 -9999 -9999 -9999 -9999 -9999 -9999 -9999 -9999 -9999 -9999 -9999 -9999 -9999 -9999 -9999 -9999 -9999 -9999 -9999 -9999 -9999 -9999 -9999 -9999 -9999 -9999 -9999 -9999 -9999 -9999 -9999 -9999 -9999 -9999 0.515835505087098 0.495001807612605 0.478655692103089 0.457976426038373 0.441978861342073 0.42020102361308 0.395778331245216 0.372303579929677 0.348510366508696 0.330960552629739 0.320181475621129 0.310798092364739 0.297158613391157 0.291880347607654 0.28880206959746 0.28056380487311 0.278645178613502 0.280152373415667 0.2774522486298 0.27893773077511 0.285076980655482 0.285746990698167 0.283467007022772 0.277422072074117 0.301847299718646 0.332470316346724 0.337586751772972 0.325135468177827 0.315631329854068 0.303637943225002 0.299399296561395 0.293325572323861 0.284285213331073 0.283085248756009 0.281956626800896 0.281614225566758 0.277213163551502 0.269455751143659 0.256551181530905 0.250358181307032 0.242055025506147 0.236833786846805 0.231550919833755 0.229798836926143 0.228587859638111 0.223245955768613 0.222421374088504 0.219123660693183 0.217542324865835 0.212567624838027 0.21239691212572 0.212243872910044 0.209107198973331 0.207320960800204 0.208676954706072 0.21661527451581 0.229299079059433 0.23785953610416 0.244090893806094 0.253579659255855 0.263452862407611 0.269433314194919 0.282035953614148 0.286747521479569 0.293746484681931 0.297766038114832 0.301899672961852 0.302033702417478 0.309689357870718 0.314659212033758 0.316046745298717 0.320235079487091 0.328429154155593 0.329255520948856 0.335611431348437 0.338442513809864 0.341767737538792 0.346486120936756 0.34673948903092 0.34600485174943 0.349564818349827 0.346027040580621 0.344611288611137 0.339057664900643 0.330864711293526 0.32429965050826 0.315143903424237 0.310249183452044 0.302986165477456 0.299803776238729 0.294291122177994 0.287915610764652 0.284205278173529 0.280429589902325 0.281616021218784 0.277703015313984 0.27492746623326 0.275606439266869 0.268803619234588 0.26130519208428 0.266913585638855 0.265968517843682 0.264578556710236 0.265698378357168 0.269162047266355 0.271169828528507 0.272501104731763 0.277898007941869 0.27529234771933 0.268588715346716 0.268924239824478 0.267353041377825 0.266762694902414 0.266656612209108 0.273337163591296 0.277842650068537 0.281796809006137 0.283381713656378 0.277283637039075 0.275928501698934 0.27201171887853 0.269075975382088 0.264298990755991 0.264369997326347 0.27006897459114 0.27664527343984 0.27870956461576 0.283236530140003 0.28786808388778 0.293627120032722 0.298434210585343 0.303099723990736 0.302973435877308 0.302445199447169 0.305985583715042 0.308277299518187 0.309179829795656 0.317348622395172 0.324336445884964 0.321786676477791 0.322132238542088 0.324844433127847 0.32401109426661 0.318321288529329 0.31793669638048 0.317717780888066 0.320431386232796 0.320798284684642 0.328098865095758 0.334274395423155 0.322078090557613 0.32150644667836 0.321933960866804 0.320568558387919 0.318185876988718 0.315671140092101 0.313747079305105 0.314719447026761 0.311368680786639 0.307213041420302 0.307659924440325 0.306917882131079 0.303546412432616 0.303692564473959 0.301192984748298 0.301464428315451 0.299604185355369 0.299912144907957 0.296865439483212 0.298299426386642 0.298805260210693 0.298522024622108 0.29890061757418 0.296124436487574 0.297001631991562 0.295787269676005 0.297186126948851 0.297113094723052 0.29811069874652 0.297347772965006 0.294983452958505 0.294973902557163 0.292049284587547 0.294131613369584 0.293760115695473 0.293735161554676 0.294040440284116 0.294066102030857 0.294013409168415 0.293434225361859 0.292632858444598 0.294327735628089 0.291329740064384 0.291879787325203 0.29218555485971 0.290624016436245 0.294508397440484 0.293719294171279 0.28602633701377 0.272824435928522 0.269703387699132 0.262796200862822 0.257622782016212 0.251706174230852 0.250144809508052 0.245453794467494 0.242257749177087 0.242076557453897 0.239045496832825 0.237264599963482 0.23841876569586 0.236043465515682 0.238456779588046 0.241224961694958 0.249374070471447 0.262453901267482 0.269297924263119 0.271591986625305 0.273355350545662 0.27707638151271 0.286539627898132 0.289033837061796 0.298465150341928 0.308412043597107 0.320547505066465 0.338353811513155 0.352701987254319 0.371192151152131 0.382588130558896 0.41052072058185 0.445576874908142 0.458113860521188 0.451328067639295 0.455326570541029 0.455122442552255 0.446937537847281 0.4531120196922 0.445014961133114 0.430376432351519 0.409301781614477 0.395556473831573 0.382896525299343 0.37918742106111 0.374727486856631 0.376960958867157 0.373660229218263 0.37317051814801 0.37115574238337 0.369083490250957 0.367901154435173 0.36690866495573 0.365342625188233 0.36739587892276 0.366997855649554 0.363461644720581 0.363291885444841 0.366290318621732 0.364348947417267 0.367838266163141 0.366478345284485 0.36482215883896 0.365485491964933 0.36686735979827 0.36576436081048 0.365894649363205 0.367874899831637 0.376019355630042 0.376817699508653 0.379399507419503 0.381760483188463 0.380902595629703 0.38402903750952 0.3874380182132 0.386264671653068 0.381211308601595 0.376892768049017 0.373922495157982 0.37435405481015 0.376848929061317 0.369789852594787 0.355521527848716 0.353836374676839 0.369155649456929 0.359796310307025 0.353073512348418 0.335171473253841 0.324959476432534 0.310051739299757 0.309528393464224 0.319909301056553 0.328496690894153 0.309965398612516 0.312046187197859 0.318389051827317 0.309781370773117 0.303250523574032 0.306794232472001 0.299342297998344 0.291651393123219 0.291708452185904 0.293377090880155 0.301204627223773 0.299494893554347 0.302086895906279 0.302470631307643 0.304661567589382 0.307890829353351 0.310970850166808 0.314072470785056 0.314168436833728 0.319356998740287 0.324444201523323 0.323991279245292 0.326554221755487 0.330763130087096 0.32926935472 0.326309189800532 0.299129918238779 0.307381424390155 0.316120257984922 0.311307312013691 0.296634957068465 0.283441246226912 0.29324460309262 0.337523382363685 0.610373257702004 0.613199419234837 0.658107837231384 0.489636051566468 0.382365338831574 0.32061691988326 0.295749467958649 -9999 -9999 -9999 -9999 -9999 -9999 -9999 -9999 -9999 -9999 -9999 -9999 -9999 -9999 -9999 -9999 -9999 -9999 -9999 0.239629141503222 0.240071180113485 0.228757002599905 0.23560573569416 0.26442825062524 0.379320923959098 0.525903431304488 0.537338400446735 0.676880897565235 0.664695802887123 0.646260121807239 0.631961685316955 0.651816732141034 0.583982713117099 0.53316181033783 0.483651619199951 0.46365729954743 0.45382038490768 0.446607994409646 0.437329235309068 0.433417543471027 0.428078415752919 0.426273255273131 0.426749924556461 0.429470370573406 0.431435846128674 0.439264123320908 0.440328870545146 0.436294142541751 0.441415298804379 0.46535535681855 0.467678597579523 0.464362719355221 0.462206560477166 0.46094285835859 0.457328657862401 0.473037042297272 0.472999001106722 0.493180886916644 0.485849424842007 0.483177805925698 0.49460882885677 0.493656345530929 0.489523950752018 0.492899371928018 0.49399615595887 0.490959417476117 0.519992608012679 0.527660999283459 0.521216478742166 0.532804113261133 0.569934153941945 0.591235195151776 0.60458691992644 0.608980772103666 0.58918179120214 0.574035592573033 0.578967795091221 0.56744855314538 0.557702074040491 0.559098685583745 0.545692762511277 0.552597314208994 0.524360403598635 0.515838673003418 0.523343518895796 0.527596773993606 0.529921591384254 0.548758376907802 0.568973973218816 0.572365649199721 0.552900075940716 0.577196550793069 0.643971065935819 0.695138770670902 0.682049041230053 0.665305360410886 0.718377136731901 0.528487115844009 -9999 -9999 -9999 -9999 -9999 -9999 -9999 -9999 -9999 -9999 -9999 -9999 -9999 -9999 -9999 -9999 -9999 -9999 -9999 -9999 -9999 -9999 -9999 -9999 -9999 -9999 -9999 -9999 -9999 -9999 -9999 -9999 -9999 -9999 -9999 -9999 -9999 -9999 -9999 -9999 -9999 -9999 -9999 -9999 -9999 -9999 -9999 -9999 -9999 -9999
0.700767979323765 0.737553977112063 0.822152712694236 0.895226725753155 -9999 -9999 -9999 -9999 -9999 -9999 -9999 -9999 -9999 -9999 -9999 -9999 -9999 -9999 -9999 -9999 -9999 -9999 -9999 -9999 -9999 -9999 -9999 -9999 -9999 -9999 -9999 -9999 -9999 -9999 -9999 -9999 -9999 -9999 -9999 -9999 -9999 -9999 -9999 -9999 -9999 -9999 -9999 -9999 -9999 -9999 -9999 -9999 -9999 -9999 -9999 0.518616347106239 0.498010435389845 0.47645564758826 0.448696080156936 0.435180582173701 0.424241354701824 0.39895202597619 0.374447625735081 0.36218245446378 0.350762517719478 0.342486203417628 0.326211093945293 0.316282003147934 0.298798228839586 0.290414472363433 0.288443963742849 0.283077824980707 0.284286286228167 0.284989247071172 0.286279165313979 0.286438046514767 0.28660487155082 0.284217478568613 0.28821094260578 0.313576531522227 0.319058844037916 0.325374272726572 0.3224103722813 0.314519231069546 0.306783153529957 0.29899279730693 0.293073780945185 0.289274731732841 0.295181407669621 0.294749019593232 0.300505729574297 0.287871299068555 0.276826442677564 0.263663757342374 0.251100155287896 0.241489498055792 0.237601515782343 0.231622251219253 0.23210487712548 0.228250220409006 0.224624550861476 0.22171029235064 0.221343011863909 0.219602533352209 0.216863191814836 0.213763302240645 0.209510786715086 0.205364613054624 0.202834617240315 0.213386345102292 0.225699544778159 0.229506387431913 0.237312705311003 0.243893824649481 0.25320953162585 0.265015028682215 0.27493158093243 0.282727768701069 0.289453240613232 0.29321455572999 0.300282953911716 0.301530869283339 0.304106419650652 0.310094401140425 0.311487202752333 0.313782220394659 0.319432543871055 0.327776163034841 0.328122962079061 0.328757147014163 0.334389844103135 0.340098219295902 0.343339712638444 0.344421042091207 0.346367047993994 0.345503387984259 0.34349457703306 0.340158291220271 0.335899446353313 0.325638659687955 0.318058921484555 0.314698160239122 0.305432807073017 0.300588588290056 0.294057316303937 0.290242896276717 0.283601589307011 0.279350165674442 0.277710994794401 0.274272919420421 0.274402205517532 0.272501636155777 0.271569105924641 0.267303679158258 0.257621512408757 0.261200064674207 0.261762072902486 0.263146325057455 0.262879100783012 0.270018157313382 0.269338907873045 0.269267485657243 0.273402483886126 0.275026938750136 0.271463879094799 0.263458301736139 0.260647373330462 0.260828728588374 0.267836915235735 0.283414458919882 0.290126349946962 0.287545832481714 0.27674929528969 0.275099690717081 0.269935741411392 0.265290146103501 0.260801387103532 0.260402207779038 0.265081874127216 0.269662481631027 0.273846140559397 0.280834476708683 0.283260836067371 0.290827049822296 0.293200325118213 0.297548599140219 0.30334891046904 0.304860258935941 0.305964567803277 0.31193664140299 0.310600950372976 0.311282299743344 0.320440951622777 0.325750959451363 0.326674281892635 0.330047442993676 0.327880370912331 0.327491608818948 0.326623050763364 0.318828190401296 0.317747491492908 0.319323956246554 0.320465431420332 0.319235437125733 0.319342793820134 0.3200619182296 0.323155335141038 0.320375950049821 0.32129561203402 0.320378980438536 0.320573324945725 0.317210240042851 0.317677664764206 0.314306638399795 0.311409123592301 0.308851275143482 0.307344303093697 0.307504593623184 0.306031065124257 0.305659345682185 0.302769291667079 0.303308706091198 0.301507650091039 0.299169870992351 0.298800253443954 0.299312987114112 0.298902016044395 0.299338409272006 0.299052474484984 0.298893946656366 0.299450304711548 0.296458454137773 0.298934662555417 0.297446166195607 0.297144207618506 0.296869709080651 0.2947259894385 0.293229191408706 0.293670081618132 0.291642810550317 0.29353470347527 0.292901888476032 0.293029511017469 0.291456425242874 0.292641076904202 0.29139282656763 0.292747961902498 0.292136759841135 0.291039825717042 0.289203285660999 0.293062618933781 0.283359728493084 0.278436752454398 0.272789960512962 0.263178675878581 0.25881546048295 0.252256212724506 0.249223780045201 0.242087839376202 0.239805582800893 0.235754335819574 0.232889131537446 0.230767112304513 0.230125348087001 0.227762366169963 0.226750841268314 0.231050760083497 0.235068726923151 0.240742737842366 0.248001070929862 0.255302631454212 0.260857395530695 0.26204531858441 0.266958688823807 0.271608105599165 0.275972852826331 0.282275675371871 0.290339444552093 0.295178613449351 0.304339169008497 0.310863046862901 0.31684485442281 0.339645987026278 0.376584136148044 0.392132942349322 0.413470963258001 0.436305498688352 0.460173679896876 0.458940663847383 0.458502986989159 0.454020115648257 0.447392920448485 0.442464768456625 0.413892370052673 0.407853043362888 0.394851067759951 0.385244916996242 0.384691086975159 0.3822920770984 0.379475174024219 0.37729383293532 0.375745944776265 0.378843341427065 0.370767151299644 0.37215837131341 0.368757814972562 0.368331901608811 0.370128180497696 0.372701235870704 0.367707686399543 0.367080567669176 0.369372388757224 0.365251042350361 0.367036506315324 0.366534700652677 0.368438277758729 0.36585390964064 0.369768836511148 0.367905144824456 0.374677575510236 0.374678143189076 0.377655856966286 0.38260361395184 0.384276133420064 0.381752020120991 0.38804646897495 0.386706159879577 0.390182298045413 0.385774181566886 0.385224080954827 0.378449444240018 0.379762675314525 0.379553340140239 0.378440808673716 0.362214401884773 0.357648204582528 0.357732965264316 0.373492876897804 0.375941036761069 0.36037863737387 0.338440805986879 0.312253317978611 0.304374752590449 0.303171555963798 0.318099221057096 0.321637940721202 0.320255119472653 0.318758757834701 0.322027567954326 0.313639881068876 0.309597021664573 0.302877199541453 0.300308655439367 0.29340058743868 0.286656322376308 0.293690012663905 0.303091432426115 0.306178031463941 0.305473053851394 0.307626621151179 0.311991398624632 0.316167577866803 0.31549034918666 0.319213677569264 0.322153490127303 0.323324993663169 0.327644044627901 0.325705647422196 0.327448554426363 0.329602235454988 0.325788508213955 0.318804605470462 0.305160854690854 0.31290979387359 0.337626919988851 0.358462911826451 0.307842799996964 0.284121414214555 0.328236637100148 0.378381894883135 0.429292660678094 0.437511697608891 0.564817282830604 0.616528631621962 0.45872206668871 0.326080212495293 0.298931092659887 0.289310443838838 -9999 -9999 -9999 -9999 -9999 -9999 -9999 -9999 -9999 -9999 -9999 -9999 -9999 -9999 -9999 0.274187873116894 0.267237347202624 -9999 -9999 0.239730734198341 0.23347792116551 0.225310855988599 0.254183630771723 0.312703896660948 0.553303515264732 0.586367255352343 0.578674114459156 0.675956707831257 0.646642075121271 0.627754644089058 0.652070789949223 0.623606425821453 0.620678535652855 0.589857046556035 0.543212807671026 0.499328114151309 0.473779942543829 0.459718752432767 0.448443699010969 0.446153455217662 0.447002308712242 0.44106286786963 0.444556589346472 0.448207234603325 0.457233750850795 0.454870175478956 0.453422997112866 0.462160353051078 0.488997180721299 0.491305335107015 0.491079943100637 0.489602127517435 0.486620405434086 0.481537943169686 0.499742511148069 0.509223307874501 0.521728295352717 0.510718306831438 0.525370744540778 0.534596839436256 0.540657875293466 0.533979948841882 0.539492149303668 0.526038836793728 0.535653049538435 0.562960510632128 0.575577461239329 0.557631144305441 0.562940379407835 0.610671197869888 0.620154912082961 0.628187025846899 0.624550851696644 0.630605510867594 0.633292479823883 0.642888935055933 0.638014263153146 0.617620738625111 0.635051915886379 0.62129356466236 0.623494294379933 0.619473058120418 0.603294639851431 0.598667837023312 0.632642843291493 0.675015893376144 0.682007243990106 0.6841252168957 0.621104863653462 0.554026005399337 0.553934543868601 0.560765341670763 0.631961279726236 0.630839759387823 0.515593969210952 0.472808954818017 0.49515210335493 -9999 -9999 -9999 -9999 -9999 -9999 -9999 -9999 -9999 -9999 -9999 -9999 -9999 -9999 -9999 -9999 -9999 -9999 -9999 -9999 -9999 -9999 -9999 -9999 -9999 -9999 -9999 -9999 -9999 -9999 -9999 -9999 -9999 -9999 -9999 -9999 -9999 -9999 -9999 -9999 -9999 -9999 -9999 -9999 -9999 -9999 -9999 -9999 -9999 -9999
-9999 0.894838138796993 0.754425847294073 0.858419050841966 -9999 -9999 -9999 -9999 -9999 -9999 -9999 -9999 -9999 -9999 -9999 0.783257077572893 -9999 -9999 -9999 -9999 -9999 -9999 -9999 -9999 -9999 -9999 -9999 -9999 -9999 -9999 -9999 -9999 -9999 -9999 -9999 -9999 -9999 -9999 -9999 -9999 -9999 -9999 -9999 -9999 -9999 -9999 -9999 -9999 -9999 -9999 -9999 -9999 -9999 -9999 0.55089550635668 0.525077699179601 0.496469968376846 0.471778688546929 0.45099551820893 0.434858738926878 0.422029727973247 0.402995883904746 0.385915080507038 0.376905085416928 0.372652409965686 0.360336374319815 0.342134452396648 0.321868825552612 0.310153505616663 0.296648310926528 0.294413630405104 0.289040140896072 0.288503082843727 0.289153783139759 0.288885225582963 0.287522704166369 0.286778765366688 0.294043729918682 0.293992402595027 0.300893211282936 0.332820406721233 0.327439928145613 0.329606496181998 0.319584154431624 0.30813160072005 0.304425903110651 0.298806527462355 0.309178090547513 0.305815473704074 0.306681263259368 0.309663282179028 0.303068275616666 0.285505067091834 0.266936529547123 0.251120390698914 0.242647043550976 0.237502735852477 0.233043382361105 0.232923637003666 0.231042628317835 0.228494640826173 0.225196888776674 0.22442130853594 0.224449389496115 0.220685077978598 0.217987658929897 0.211405442499005 0.204126788855108 0.203574783504289 0.222065698946715 0.22951016908927 0.235698454919392 0.241800016108382 0.248799528628888 0.25829818130531 0.270057358148589 0.276809941764154 0.284583141836526 0.293556952352116 0.295694087090567 0.299530063648548 0.30512408075437 0.307712946939561 0.308088743512708 0.312753517553061 0.317417101272531 0.320563190260922 0.323055459702459 0.32820085701005 0.33071583415348 0.336137393470548 0.341595189076935 0.340473751838975 0.339457394833977 0.344417336588228 0.346385225225759 0.341170630784195 0.335878599038048 0.327508991936745 0.320737115928455 0.318378304058019 0.310983520409538 0.303190380380995 0.296010794810284 0.290948763861263 0.286401281990494 0.281476689295337 0.280473375055585 0.275911045487238 0.272137880935687 0.270221439647787 0.263824554050879 0.266190004694425 0.262212832674707 0.258396083870302 0.260531704261577 0.265355807959982 0.263445580402889 0.264546703457551 0.265805402898125 0.26836036702152 0.268278128867908 0.270740806404334 0.277513851083905 0.269511478639566 0.261301866474439 0.258215423169349 0.262415766508978 0.276087124226815 0.280389850772921 0.282649302063736 0.277415937259533 0.275873394736541 0.266367887018678 0.263383045070285 0.26000550819773 0.25784100022691 0.264140801574055 0.272879217616777 0.273534237426427 0.275636792215782 0.278914844383948 0.285980311766236 0.288944957658862 0.289731543264338 0.294333871509504 0.300289698320704 0.307842923555688 0.309296957863466 0.309216836135901 0.31787563623042 0.322355815556621 0.322985893105178 0.326956882097483 0.329308577478034 0.330816067608222 0.329311182927228 0.328306785859025 0.332019934779743 0.325985271545602 0.321088424017046 0.321722746480712 0.32263932380554 0.320452325733353 0.322335754358551 0.324994006776658 0.325579358805853 0.322847224507159 0.320576487395047 0.32110514731099 0.322000121228115 0.318883983270812 0.316700480081273 0.31442843122185 0.315449929400285 0.315509125738 0.311470549239971 0.309038779664619 0.308014667719073 0.306997445917313 0.307046552925198 0.304280207014886 0.300635849953143 0.300618824331319 0.299280977456978 0.302034011844132 0.302168544059489 0.30086762518547 0.301553147493993 0.3007656056847 0.300836269610927 0.298839238685373 0.297653228425894 0.297775089868292 0.297625534451479 0.294561696092019 0.292544985458247 0.2939478481811 0.292585697064156 0.295263400100478 0.293174353250625 0.293391202941943 0.292004293117066 0.291533536243162 0.291628786302466 0.292320468743015 0.293282586142011 0.29175824292474 0.289229876571397 0.282684490976934 0.278341571950851 0.271949039136018 0.270457115621676 0.262430875124878 0.258243983468643 0.249667976478821 0.244225305927188 0.240459427695816 0.237180099271074 0.232115788392222 0.229620019142991 0.225831146120905 0.224274713705282 0.222659908600064 0.223124659013965 0.229961614083742 0.232418234896897 0.234693367488996 0.236708866099923 0.245865957069422 0.249552304305088 0.251376002416023 0.257236962810115 0.262401587264929 0.267798367065906 0.268570740270356 0.278487140219902 0.281595921909009 0.288195557312184 0.29227360934558 0.300079644390168 0.315881124481936 0.338439329348742 0.35778197096286 0.382862352647954 0.385572973810715 0.403561307402442 0.437483041427087 0.448113173085982 0.453910349913793 0.447402837897246 0.445646077861774 0.427877761901969 0.408949740196518 0.402775382292385 0.396014195064565 0.389409364115151 0.38792433041048 0.383764082721433 0.383509974585302 0.383147434395677 0.382463475224436 0.37590767645962 0.376628281688719 0.377653442399851 0.376985597007273 0.376884252393696 0.374486266516072 0.373260348504655 0.372532837322132 0.370660052228394 0.37048658462762 0.372091006168016 0.370864119288202 0.371042351737073 0.370677416695603 0.368991005103767 0.373643854605466 0.378907856148853 0.378737202619622 0.383658068973245 0.385118429361241 0.388116986089509 0.393302969074397 0.393010273142026 0.390079728655459 0.390456809893131 0.394751558444943 0.392351818457573 0.386471802276227 0.381859893208186 0.384019742433516 0.36093127244057 0.354380869889464 0.353651101008582 0.359356690899944 0.353122106614524 0.36408560935944 0.382032460021439 0.362774546285226 0.339970931711195 0.31373207420244 0.301749489848354 0.302711405571381 0.308750572462983 0.31598000954528 0.313605524435043 0.319933855448695 0.322086589297902 0.316437546820122 0.305694106352602 0.292239043052074 0.28701078784415 0.282286531182125 0.283498566343633 0.289350684120473 0.303853102545658 0.310351313087417 0.309038866176969 0.308862268095981 0.315658773406212 0.321369689338198 0.325463842807198 0.330314794810486 0.328771472807681 0.331461695280837 0.330509485597091 0.329437904310755 0.332609189513918 0.336026742152664 0.33394635199724 0.323033662692164 0.311952118188819 0.327786086466817 0.356220387558203 0.362321866476792 0.305185701259936 0.292940647527562 0.327842169206276 0.364554526671737 0.38482434743559 0.437013178816502 0.621188971505231 0.754958710120845 0.566277955475964 0.363917210312256 0.308122839072967 0.293600195969397 -9999 -9999 -9999 -9999 -9999 -9999 -9999 -9999 -9999 -9999 -9999 -9999 -9999 -9999 0.285412771028524 0.278890542698881 0.269466329653652 0.263581264248459 -9999 0.248394753247346 0.240946698761892 0.226277692145973 0.247447256576148 0.29025885248648 0.620362797547112 0.57490560045396 0.533448742743515 0.639347813825901 0.619834375033423 0.608734985170384 0.675649801451059 0.607914704514852 0.676952087859484 0.67980352709625 0.611251857229009 0.557287963416988 0.51504457270758 0.490675418230052 0.475717098377497 0.465670645319704 0.461153711023898 0.464364796597466 0.464145549116853 0.463915065823086 0.47255839652377 0.470509626389765 0.476619946505732 0.487700294284202 0.516983696754839 0.53113048200127 0.522244907450485 0.518455313025238 0.513940650236335 0.521166463829927 0.519137592474676 0.561018186789469 0.552854411076096 0.546339814134324 0.573122635369418 0.579632829552656 0.577423984745209 0.580498206055644 0.583423944615681 0.578550814237612 0.604592066234507 0.606564341884799 0.612208988330711 0.614916395637898 0.623503850135908 0.632851611763739 0.600004322095182 0.589104002120298 0.585439534200856 0.630812796149715 0.627814546610602 0.642799664572305 0.662825750400437 0.672947560135781 0.673559431170578 0.677822397415784 0.687071994250529 0.686808691777511 0.696629557388464 0.700775172477456 0.708267329622334 0.71189261764251 0.680686050063848 0.560571588467994 0.533021202721692 0.539459817021336 -9999 -9999 -9999 0.481927626388909 0.478115199306302 -9999 -9999 -9999 -9999 -9999 -9999 -9999 -9999 -9999 -9999 -9999 -9999 -9999 -9999 -9999 -9999 -9999 -9999 -9999 -9999 -9999 -9999 -9999 -9999 -9999 -9999 -9999 -9999 -9999 -9999 -9999 -9999 -9999 -9999 -9999 -9999 -9999 -9999 -9999 -9999 -9999 -9999 -9999 -9999 -9999 -9999 -9999 -9999 -9999 -9999 -9999 -9999
-9999 -9999 0.756790860401172 0.87112477276932 0.792731033285761 -9999 0.779480185859456 0.754498335925056 -9999 -9999 -9999 -9999 -9999 -9999 -9999 0.783773588198633 -9999 -9999 -9999 -9999 -9999 -9999 -9999 -9999 -9999 -9999 -9999 -9999 -9999 -9999 -9999 -9999 -9999 -9999 -9999 -9999 -9999 -9999 -9999 -9999 -9999 -9999 -9999 -9999 -9999 -9999 -9999 -9999 -9999 -9999 -9999 -9999 -9999 -9999 0.561828798318051 0.538108883994379 0.500205837096635 0.481971241642669 0.458273300578087 0.44932899899969 0.433955236654165 0.411925030316753 0.388672900713005 0.393761313234223 0.401664364520158 0.380993915039783 0.357204390396147 0.333284495387416 0.31338472250036 0.306752226192637 0.300679301057931 0.295506111701725 0.295134970449783 0.298780842996696 0.291622256235649 0.284413396302086 0.286043034538641 0.294276477487207 0.298315202431165 0.29378933354723 0.327601817795862 0.344610506722276 0.331660439945287 0.320863190706962 0.318836009178686 0.312573255428984 0.303944040938988 0.314549873118168 0.313199907494801 0.314262224340984 0.319753695557047 0.312234898492363 0.289376864090684 0.270456414141368 0.26256038022495 0.247618627181988 0.239830841907187 0.238268476165567 0.237657449455286 0.235735264736076 0.233436648338463 0.231537214364996 0.231826191089306 0.228759980958506 0.22564707120737 0.219509249747938 0.212303373883907 0.205611843875293 0.203242553974372 0.221731448071518 0.235373797838262 0.239211936882527 0.249700377818924 0.254976838906057 0.265053213361976 0.272701208182756 0.284158296873816 0.292170349922966 0.298014160318898 0.303107192617506 0.304677327958996 0.306855517781871 0.308985319105866 0.312667850757432 0.314643119413511 0.316185933692101 0.324120847114255 0.324497111712874 0.324998539007266 0.326852537318787 0.332581709738447 0.33659975715631 0.332157406891186 0.333875887049464 0.33916377409532 0.341656768481732 0.338577715568452 0.332395480247462 0.322407434895036 0.31537376346247 0.308437684100863 0.301192610031517 0.298953745696025 0.289597145748145 0.283664832370669 0.286928964420504 0.282865016819131 0.279169020574776 0.278879381451889 0.272417465209544 0.264952606615678 0.258236548393063 0.259744397968816 0.256064364201047 0.253892393080075 0.257374630873158 0.266063640522469 0.26931947577436 0.266513227292814 0.267110581853863 0.26624218698358 0.265560893593086 0.270516706075831 0.280059398405629 0.269710689018776 0.260481932248789 0.256796150844996 0.259055334739769 0.275010920053606 0.278074985331178 0.272153202800295 0.2644180031524 0.269449364426882 0.265412515055774 0.257000076454122 0.255540684611585 0.264697407201384 0.26882051355249 0.268134274697668 0.267224595370488 0.27078423319477 0.273959617061345 0.280357392404637 0.287316036428348 0.291420367292856 0.294579322567033 0.295606047630195 0.305035797466767 0.313829608466 0.310747242521543 0.317381890343732 0.331016540750444 0.327007822334346 0.326929453405341 0.326821504138556 0.330734716593151 0.328667358076651 0.329792403778105 0.329692443299236 0.329605703970272 0.329364671912297 0.324552909709007 0.323349692145854 0.326179798710015 0.323280854246055 0.3219775008787 0.324581295964506 0.326793102614509 0.324317131315053 0.322075189415756 0.32389617118573 0.323648005552425 0.320673796798061 0.31599223293426 0.318755497663566 0.317922721126707 0.316751061035518 0.313705219678824 0.309856500789124 0.307599079796102 0.307458891653619 0.30620983463318 0.305537072225695 0.30509759606306 0.30558204475424 0.30387216847254 0.304816390307013 0.303618008812154 0.304086609199125 0.301871266469097 0.304062873811483 0.300889674424406 0.298633319522935 0.29905385969719 0.299304013846603 0.297216090689674 0.295573786093919 0.296105342647208 0.295845409699423 0.294441331434597 0.292282338818636 0.29322553979494 0.292548884312614 0.292800630797061 0.29191124619601 0.293023764817801 0.291190839172166 0.29017717032953 0.282940763845609 0.277469762635392 0.272659603390906 0.264688100596422 0.259856898148023 0.253170002886558 0.249655079850197 0.244963818647037 0.238994372678204 0.235926174660045 0.232042379730367 0.228375411071312 0.225130402528221 0.223547696359188 0.220600897606944 0.223049089724175 0.229118347256697 0.231848543903859 0.23060251871614 0.230066638715427 0.237852764732838 0.243483515669813 0.244980255091196 0.247974094988584 0.252687392097435 0.255762203677653 0.260975377282152 0.266860120171608 0.272545396657533 0.279471961598299 0.286512178316401 0.291580449035061 0.294029828288076 0.302393349712807 0.314822983681761 0.327818699776575 0.352214032991265 0.389254431655214 0.392197713265799 0.404735322963802 0.434311769738642 0.437421769020684 0.442598987730516 0.447272940756182 0.432902709638388 0.407080250679849 0.398635939535003 0.398779389740314 0.392966862530077 0.390178887164209 0.387993605643116 0.390207695113558 0.388539162750526 0.387280832110123 0.383277200688809 0.384231412202403 0.37939065794047 0.379900474657878 0.379249740006345 0.376873540371931 0.378419185775298 0.376170766025131 0.37853943463011 0.376074448282854 0.376739723238304 0.375514644049831 0.372551955065928 0.376239779588415 0.374793536486235 0.381643183121524 0.384328463843176 0.387458551760807 0.388507126580199 0.387147863853338 0.396240414090285 0.396990050987558 0.397123838972559 0.399762679669572 0.39725874241434 0.396161957844074 0.389664961050191 0.391905716771334 0.381302496136213 0.367067212527859 0.363660202876868 0.368896092743635 0.371561198452659 0.352127049550117 0.355229959965078 0.358054763084083 0.382041076451623 0.369492349063952 0.344757593694005 0.329764753463207 0.301161980776062 0.297496052268217 0.303557322211962 0.307835374617554 0.309062940588998 0.310606517027699 0.309536134063436 0.299277786138724 0.299727306679723 0.295336402105564 0.281445243197446 0.277717218539581 0.281251712317815 0.295836001366955 0.303512843065705 0.309251513453644 0.311566751775466 0.317213175565811 0.32599151974611 0.333243781715122 0.333934881479579 0.338192346149351 0.340608291428177 0.343484801613405 0.342322521097391 0.341753523497451 0.337316418421867 0.338971654904411 0.339400690940434 0.332877784464078 0.329656771520259 0.34172766576335 0.366902466861226 0.354371824520806 0.302075512909544 0.306467168252281 0.400445728813598 0.351627889069603 0.393496869516932 0.501323419426414 0.706877667301675 0.566409209021271 0.617042684723995 0.399546815768523 0.317461532698565 0.299176515706485 -9999 -9999 -9999 -9999 -9999 -9999 -9999 -9999 -9999 -9999 -9999 -9999 -9999 -9999 0.284458583660221 0.276686514739482 0.275059804256338 0.273265715614651 0.261802382216361 -9999 0.241716819577209 0.234662525884481 0.239715006473211 0.266879086905511 0.328558796083361 0.683949560956919 0.640728766965628 0.621376544328862 0.698030575587676 0.629006314583756 0.530812434778427 0.530244199085812 0.611259538160665 0.713301544104319 0.666901968958672 0.641942759696975 0.579949516736723 0.540743415257673 0.516615416097981 0.49722620815109 0.489783533688785 0.482396626060043 0.485991717954589 0.48626629750949 0.498810255874158 0.495991558231372 0.503463262393592 0.522436147158015 0.557962983389972 0.55954584945037 0.560020392961735 0.551706481170008 0.539407141611939 0.545262208847951 0.574609987108347 0.575267135324447 0.582555197450318 0.591511536085362 0.586272361970872 0.589159803283984 0.593523066667472 0.60116904105579 0.606563235195581 0.620379157250613 0.629717331199608 0.643385724085439 0.641664933942017 0.643828802523372 0.646005825498101 0.640711932431046 0.625587036170343 0.589819803752673 0.557538665270867 0.561114230537683 0.5921760016909 0.610837178943617 0.615328946072677 0.589299602330069 0.665388454801575 0.708556577375636 0.72257117142218 0.721696131357169 0.741122832026917 0.735068731186938 0.734244889639331 0.655041362480355 0.742754026918352 0.549612953213068 -9999 -9999 -9999 -9999 -9999 -9999 -9999 -9999 -9999 -9999 -9999 -9999 -9999 -9999 -9999 -9999 -9999 -9999 -9999 -9999 -9999 -9999 -9999 -9999 -9999 -9999 -9999 -9999 -9999 -9999 -9999 -9999 -9999 -9999 -9999 -9999 -9999 -9999 -9999 -9999 -9999 -9999 -9999 -9999 -9999 -9999 -9999 -9999 -9999 -9999 -9999 -9999 -9999 -9999 -9999 -9999 -9999 -9999 -9999
-9999 -9999 -9999 -9999 0.762550763956189 0.749487362885271 0.883121113943504 0.871122478418105 0.849645769565136 -9999 -9999 -9999 -9999 -9999 -9999 0.736967099192664 -9999 -9999 -9999 -9999 -9999 -9999 -9999 -9999 -9999 -9999 -9999 -9999 -9999 -9999 -9999 -9999 -9999 -9999 -9999 -9999 -9999 -9999 -9999 -9999 -9999 -9999 -9999 -9999 -9999 -9999 -9999 -9999 -9999 -9999 -9999 -9999 -9999 -9999 0.593364817381315 0.550261233959424 0.508296064957204 0.489006483632067 0.467205900302814 0.464961443423189 0.458316764357818 0.438626905608139 0.418758548702358 0.422239170450561 0.432856359714186 0.401427919228252 0.365957775645354 0.335485752459344 0.323936894707726 0.312413520216902 0.302865415131673 0.297908270910126 0.296818287825427 0.300253093609 0.296521844732701 0.292289860915545 0.290087084678303 0.29910574018953 0.298019648995304 0.300945682669649 0.322869861239487 0.348858139854786 0.341950224821387 0.328932353676824 0.325004928761616 0.321221843621256 0.31194091067487 0.315559347305993 0.313495801358818 0.312730566128377 0.309516723366588 0.315652832153465 0.283956648591073 0.272386977101313 0.260340853754115 0.256177946431624 0.248350488569786 0.248004659616972 0.248407771967706 0.246633317514757 0.243567358507238 0.245384559208488 0.242387112768537 0.238311504363337 0.232940953647259 0.226773834441986 0.22076869407687 0.212679670317046 0.208265307492215 0.218993012080928 0.243204782827695 0.251591009497081 0.260134915514195 0.266744218005193 0.277415808861106 0.285138055523455 0.291211923419833 0.298188210609338 0.302433544627274 0.309112211327652 0.307053170429018 0.309109318908198 0.314970908602676 0.315003701917769 0.317174490409431 0.318872953074174 0.32425786897738 0.325484236319927 0.331241940359912 0.331550870738479 0.333270653834893 0.33231379260925 0.327200638014309 0.328329587692441 0.325809543516061 0.328480776116118 0.322052319970921 0.316067865239252 0.313362600182654 0.307599525755101 0.299428090843511 0.29570029381412 0.288898840699677 0.285922131947783 0.278634777688802 0.278794108108465 0.279009325400016 0.276522150778228 0.278515105961112 0.269528944727973 0.262427907057037 0.251103524697273 0.25039554480643 0.254643762991067 0.255023375595135 0.26256527176143 0.269432329822801 0.275437913161616 0.276616628910153 0.276261140004392 0.271294884020233 0.274590728600508 0.274864939417199 0.275002678190345 0.273281470170941 0.26364564647735 0.257165064692012 0.260492248388186 0.271412557234483 0.265409297751866 0.279376745719009 0.262935251248601 0.260780759933515 0.259418099840642 0.250784546407802 0.257686263767658 0.265188826755786 0.265824207948333 0.267695596956721 0.265951792916055 0.269329166808343 0.276784406043931 0.27983657415712 0.281290063603124 0.288888893722722 0.292053537392907 0.296402231437956 0.304766216409947 0.309960079091354 0.309415488987763 0.318618414946624 0.323414136867344 0.332560589007547 0.330514298367068 0.331504162381336 0.331352831949678 0.335077558218862 0.33093418946407 0.333032679506776 0.33304542318784 0.334847774339422 0.331257072315997 0.324669237987309 0.325278151423233 0.326525583510706 0.327247640529633 0.325794446603139 0.3277749571299 0.329290374312261 0.327324812123985 0.325154092018374 0.327028807133344 0.323135043604244 0.321475596600966 0.318028934811971 0.319165567964743 0.317986123135575 0.314488474391369 0.314431371025577 0.311961561804845 0.311836444515265 0.309185950190634 0.309156916098818 0.308416639671574 0.307724707340992 0.307308745076853 0.307188191980301 0.304747697973641 0.30498710866715 0.303921237142314 0.304137658916181 0.301253815787539 0.302578531612333 0.301292048454107 0.298799214500026 0.297722628083111 0.294042431851234 0.294712572116107 0.296261203088185 0.296107082026763 0.297142009105025 0.292842862607094 0.294580266456111 0.292209699147252 0.290775870984941 0.293831883518976 0.293154717749318 0.287147508984911 0.279160801523325 0.270508447782273 0.266803106777417 0.261049294891914 0.254723018060207 0.249584225529954 0.246577247470039 0.238975002940071 0.235169704721066 0.232516528467315 0.230505750023667 0.228778898503525 0.22494430873164 0.224672236617986 0.224224638433391 0.227317832985656 0.227762112155876 0.22625434031976 0.229373885896977 0.235352405530852 0.239233901717663 0.240267024681303 0.244709795175129 0.247027263094718 0.249092202209724 0.255319408502903 0.25987878117684 0.265094704170953 0.270678692284284 0.279019427061499 0.283727926628065 0.295420854819648 0.300809597295199 0.30692088383238 0.319309017820723 0.335947411498848 0.357222367884135 0.382696299743546 0.401534116610922 0.414641213773547 0.436382273878862 0.453374901326699 0.432486601423312 0.42871273413042 0.410742606012391 0.404931149718453 0.400704311944272 0.39837818462271 0.396422103431908 0.395422844184996 0.397120449461471 0.394871448053475 0.389373827621852 0.391249145829869 0.38658409593142 0.386749507126063 0.386306096158556 0.385908814090999 0.389101838501851 0.384912930176144 0.382903865493747 0.382112781647487 0.38287979962255 0.382553580803506 0.380290210495877 0.378661328419958 0.381950156461937 0.382746897566833 0.384035023352112 0.38807311408446 0.38881771039608 0.39068367189151 0.391298476677036 0.39658801441243 0.398356761834456 0.407624192913353 0.404395245733175 0.401383681037533 0.395739105935809 0.399061919861919 0.391514785865478 0.381461841424666 0.373617572054817 0.366333595907815 0.368397210123988 0.394154034220627 0.382769589209564 0.359017824316225 0.367015923735641 0.366172944972326 0.382628705077942 0.373724519048624 0.34950268961375 0.330955367178813 0.309009465272585 0.300227085690833 0.295627871894873 0.300610141996949 0.305876291938957 0.309449494013991 0.311575311108743 0.295729895132977 0.288223326916323 0.286352888052254 0.28333226665091 0.285102655157881 0.291155500090356 0.299866079950214 0.310548832318756 0.318606039811814 0.318802203789045 0.328012341942379 0.335534106815461 0.339476856782384 0.344707706567611 0.352069666636917 0.351236802107916 0.351091261727533 0.35601873385151 0.352118727240368 0.352065530146194 0.348988330169767 0.342462168369152 0.342331244565504 0.342984049303763 0.359921042422903 0.357484725635801 0.326421680056306 0.306004872651735 0.309173086267934 0.394772298537301 0.418361833040927 0.419508265655466 0.482797563788023 0.699388700971166 0.569694270250152 0.517653300354883 0.401125203932501 0.334871338278336 0.305347526555448 0.294062584964577 -9999 -9999 -9999 -9999 0.307449923980558 0.314818105791612 -9999 -9999 -9999 -9999 -9999 -9999 -9999 -9999 -9999 0.278736346888742 0.276040213685575 0.27602080114787 -9999 -9999 0.243298371542885 0.238407244588774 0.266772593487799 0.320019587584457 0.523985069340628 0.746886922015574 0.730535235867673 0.673305618637206 0.73160730632644 0.75048258107338 0.590489981236327 0.537448003543974 0.631149610406334 0.732087989336608 0.707449750861995 0.669678498503614 0.60832018076035 0.569309507920866 0.53275549103801 0.51403429294623 0.519053002996644 0.538976720167178 0.537087301909191 0.537232694488108 0.523718956444031 0.532395831730361 0.564360022967671 0.573207967868413 0.578351040039428 0.572857916516668 0.583085433440161 0.581572375118967 0.585847226720212 0.593240937122316 0.598645801180388 0.604960497093129 0.601767234683436 0.611237190572502 0.611430505613964 0.624238634366244 0.627212545526337 0.640543753921466 0.639319962269103 0.644437817824855 0.658255397371553 0.659487510976893 0.639806320671337 0.598341567988462 0.57671013240895 0.580686265112058 0.553200441580688 0.536260137257463 0.560302891885734 0.561648369893345 0.525342076643623 0.503924123286157 0.473694963794581 0.48414038359415 0.485246269532287 0.549625303882088 0.590290257158284 0.658920512459577 0.572303859833671 -9999 -9999 -9999 -9999 -9999 -9999 -9999 -9999 -9999 -9999 -9999 -9999 -9999 -9999 -9999 -9999 -9999 -9999 -9999 -9999 -9999 -9999 -9999 -9999 -9999 -9999 -9999 -9999 -9999 -9999 -9999 -9999 -9999 -9999 -9999 -9999 -9999 -9999 -9999 -9999 -9999 -9999 -9999 -9999 -9999 -9999 -9999 -9999 -9999 -9999 -9999 -9999 -9999 -9999 -9999 -9999 -9999 -9999 -9999 -9999 -9999 -9999 -9999
-9999 -9999 -9999 -9999 -9999 -9999 0.72810900072077 0.750009676867158 -9999 -9999 -9999 -9999 -9999 -9999 -9999 -9999 -9999 -9999 -9999 -9999 -9999 -9999 -9999 -9999 -9999 -9999 -9999 -9999 -9999 -9999 -9999 -9999 -9999 -9999 -9999 -9999 -9999 -9999 -9999 -9999 -9999 -9999 -9999 -9999 -9999 -9999 -9999 -9999 -9999 -9999 -9999 -9999 -9999 -9999 0.64057040738848 0.575412722773476 0.529324101594668 0.500681408222413 0.481261523099712 0.48848198997901 0.482387825776073 0.467375793294213 0.454775506902559 0.451618030561571 0.446947496564566 0.421196097349347 0.383421164926921 0.350808899605776 0.330493554163206 0.319512710979729 0.304226759595858 0.300989370051595 0.301260946593417 0.30890488502964 0.29703413479933 0.298289197744572 0.297345042684422 0.309101925042084 0.302948339001112 0.30918889896092 0.314804370178628 0.351287736448236 0.349931731967509 0.332834747629056 0.327822024285319 0.323939643233932 0.324317059363458 0.326302788630122 0.334957901878656 0.326590096613079 0.316164337783561 0.301388677568164 0.292048447974599 0.281067918999902 0.270617837861847 0.266396559155553 0.256179028217876 0.262606741743026 0.262443840579155 0.264475934690715 0.261356230359758 0.252893204406266 0.251342443307689 0.248139623929638 0.242947564431881 0.237426310341427 0.23531687817101 0.228756530325312 0.226552934700099 0.228997248258481 0.244187411978113 0.267112791069285 0.27448521042994 0.283253692676495 0.290257012432879 0.296012045572536 0.305119451863676 0.309729271810928 0.313227968281001 0.313921891199371 0.315866742253137 0.319546603362089 0.316634091973767 0.319951322813738 0.321593406193774 0.327547094579599 0.330070375122453 0.329100142994613 0.333157823095395 0.330430084356875 0.33369915167749 0.329959820257872 0.326601294837332 0.324450897770928 0.323596531116897 0.322491812119468 0.315433557197874 0.312992871767306 0.305855972458256 0.298468905866699 0.295051690297621 0.295341068877605 0.284691983714632 0.2828613860642 0.27668134090291 0.269913242786514 0.276251076717698 0.282054191063623 0.280186210845007 0.271031051892187 0.264115623174339 0.253527625679689 0.247962106069586 0.252763662291104 0.25778329976788 0.265823066060554 0.272820127443134 0.277635882192085 0.277637477907048 0.275677396928738 0.276584485700167 0.277372433667555 0.27712398262607 0.27590254270859 0.275829845797257 0.266064069223982 0.262151280703306 0.271139574816081 0.269347422119586 0.262084907734723 0.2708067355052 0.263503142367791 0.258603695403005 0.254337371831865 0.256820720792115 0.266470721962832 0.265982820511703 0.262573302748501 0.266419734470397 0.267667216482145 0.270045726565534 0.274753031809846 0.277709039501142 0.284626421593024 0.292861369615387 0.297455080726389 0.299394335351511 0.306695483432867 0.311572259460201 0.31757154020646 0.322213323658204 0.330185270257321 0.335947564078601 0.334750113254347 0.335457668630697 0.338257537269412 0.333624847148924 0.339794416278592 0.333351351710125 0.336283179123148 0.334673249056112 0.334778105557251 0.334574040111507 0.332361165729876 0.330063594493801 0.332773265509842 0.334171076258156 0.332293825518859 0.332736419910387 0.329855108376816 0.329093449573466 0.329699859524307 0.329832417177675 0.327046600879642 0.325049423246941 0.320909600833592 0.322693933633184 0.320134808377099 0.315721931015678 0.317054746620021 0.314290307836923 0.316216811738487 0.314066054779282 0.312355732486741 0.311216976717937 0.308630104970149 0.308627376636017 0.308038913700253 0.305132855991804 0.304662726710887 0.305043578590302 0.302113887724563 0.301005387254749 0.301467210420351 0.300841342048399 0.298731079609854 0.300035736431786 0.296643450713089 0.296513475163976 0.2968571719535 0.298072225086141 0.296817073290605 0.29324796598025 0.294199005752994 0.294214698014186 0.296451768850382 0.291343785571669 0.284486543362334 0.275812799752983 0.269233131251433 0.260663579220475 0.254152586920297 0.247727497624342 0.24435401738784 0.244304595442526 0.240180404769964 0.233139302369288 0.230352364010913 0.227659704945311 0.227173113066626 0.224918270653386 0.222394934503397 0.223490115216771 0.227442741773764 0.230325987901382 0.229384113869343 0.234024346844321 0.238285726934023 0.237622062060994 0.240059313838704 0.238652063968183 0.242525490108663 0.24592001376675 0.255159414602785 0.259582159295733 0.263184052782001 0.273674703224498 0.277671858954088 0.287574022329229 0.297806747585305 0.307780018912714 0.31228501411852 0.325019473733866 0.336465650100815 0.359509993159213 0.393335957866101 0.409419620707067 0.419665837638371 0.423651857874355 0.4570333307019 0.443779943369322 0.427502511678227 0.417089553826821 0.414098999893441 0.408011826459767 0.407604039239805 0.402135686889966 0.400316374265788 0.401640292554949 0.402412013176959 0.396407461531639 0.392966156245293 0.394682758348091 0.395031560642663 0.390631309748078 0.387657336286737 0.391697890731954 0.386935632292259 0.390435482548778 0.387197944185251 0.387856566323708 0.386723822538684 0.385466399623075 0.382064299121168 0.385136141422992 0.388670721261406 0.389549020758275 0.389691071195401 0.393797593093552 0.399542747195843 0.399605631965096 0.402728615766431 0.408357252724519 0.410050783339394 0.405015813637303 0.400678907456653 0.388181907394072 0.388690032691279 0.383099627314836 0.373396968775207 0.376756492438475 0.366576439095756 0.368596953114382 0.381478852148991 0.381914042793633 0.369524907120734 0.371125330576705 0.374676375749104 0.377284812724498 0.371315751536427 0.351609230107983 0.345898917222875 0.318113786446941 0.296341013431891 0.296306514053121 0.301305678559189 0.310117244296387 0.308815752252533 0.301576943157397 0.292915395280915 0.293598605344399 0.294892574125412 0.298112792264789 0.310270973111845 0.307434735918139 0.314652277761474 0.321718525071191 0.32910341063239 0.331909620190185 0.341639236773604 0.34565182233677 0.352437572054746 0.357546876983622 0.364708184291332 0.369237506135432 0.366689393493359 0.372068731769456 0.37056655732226 0.36437685910805 0.362513061133219 0.355443380539082 0.35321560415872 0.360482667699103 0.373174227010862 0.404467555147794 0.33583015675182 0.318112596050701 0.317961751056279 0.407017480547917 0.496340914775117 0.463519404531824 0.596502103139038 0.587281506366917 0.594591204087358 0.591185773011095 0.418283238354272 0.34887683619794 0.313797237155781 0.301473918518498 -9999 0.302392574825912 -9999 0.309463627232668 0.316105251740686 0.316248352093297 -9999 -9999 -9999 -9999 -9999 -9999 -9999 -9999 -9999 0.272113136767689 -9999 0.266734268238958 -9999 -9999 0.24104501877526 0.245372996473187 0.268500008274924 0.30762046954256 0.467324275879924 0.64871137270518 0.762729248942818 0.590304746652016 0.702572439171474 0.734962928721824 0.753356946916274 0.619524226906745 0.605890114975424 0.653489184507863 0.753302559198383 0.708599463633557 0.672889937598199 0.616868059324686 0.577455691867918 0.561319641261161 0.562436034219284 0.561294356635102 0.568856224081 0.555630590295885 0.549873102502197 0.553850652276261 0.580150001564494 0.597231850316145 0.593241588417913 0.5960956602489 0.622793480854045 0.612353047364453 0.613530995110355 0.622118359959197 0.627831923526244 0.622233146439845 0.632086272333279 0.629119568191306 0.630312782211887 0.631823577661926 0.634184325840655 0.615550321764377 0.596985221662499 0.585561395680652 0.619466638246241 0.66281171083598 0.597379353818525 0.559126707366415 0.541307110525393 0.520540748744888 0.506954621542988 0.496930086121769 0.527666411011928 0.507161680110045 0.488610399692019 0.472850114836187 0.438827675779356 0.408178374642941 0.397491706849433 0.407165222892742 -9999 -9999 -9999 -9999 -9999 -9999 -9999 -9999 -9999 -9999 -9999 -9999 -9999 -9999 -9999 -9999 -9999 -9999 -9999 -9999 -9999 -9999 -9999 -9999 -9999 -9999 -9999 -9999 -9999 -9999 -9999 -9999 -9999 -9999 -9999 -9999 -9999 -9999 -9999 -9999 -9999 -9999 -9999 -9999 -9999 -9999 -9999 -9999 -9999 -9999 -9999 -9999 -9999 -9999 -9999 -9999 -9999 -9999 -9999 -9999 -9999 -9999 -9999 -9999 -9999 -9999
-9999 -9999 -9999 -9999 -9999 -9999 -9999 -9999 -9999 -9999 -9999 -9999 -9999 -9999 -9999 0.74877019673074 0.778579672681678 -9999 -9999 -9999 -9999 -9999 -9999 -9999 -9999 -9999 -9999 -9999 -9999 -9999 -9999 -9999 -9999 -9999 -9999 -9999 -9999 -9999 -9999 -9999 -9999 -9999 -9999 -9999 -9999 -9999 -9999 -9999 -9999 -9999 -9999 -9999 -9999 0.559059831103581 0.57535508014887 0.617274256748509 0.563239723912156 0.533098384361915 0.510880032184613 0.503137251612379 0.498318597506312 0.482113596762873 0.471929125826146 0.461490405939832 0.450730904132046 0.428949152654058 0.397385354088298 0.37161596400301 0.342969731347619 0.324483377463714 0.311458656496139 0.304549949558752 0.299999606587913 0.304104927123858 0.298925125311721 0.303841999655288 0.307957079955974 0.313430389382346 0.313241322931558 0.319423117864084 0.325065652764301 0.367352812418875 0.366685391903305 0.343197272859982 0.335920364825249 0.339122221254535 0.338550897072306 0.33515535842723 0.344391591607652 0.337208979064114 0.329295297451575 0.319067166112434 0.307107936318613 0.296108214049097 0.289145868018639 0.283018159741571 0.277516477101053 0.277688962445752 0.277843048397501 0.280326827140148 0.276535400350426 0.274089930471323 0.271747372524935 0.269799377596743 0.264986207065668 0.261035824042843 0.254974941289004 0.252824850222257 0.249809347296132 0.25483312196579 0.262565919575195 0.275419554588054 0.297155018192427 0.299701336302767 0.304330351748363 0.311377274527419 0.319496688929242 0.324208902859801 0.321376342591298 0.325276742157904 0.323301873590619 0.32253650297562 0.32276786448028 0.328320686074573 0.327173658779922 0.327910917971922 0.328917000449308 0.331761439897579 0.336436190237406 0.334766178752261 0.335262369404716 0.331694659977238 0.326517269464204 0.324276264793602 0.32101517850693 0.315144534328268 0.310455295347442 0.30683764245237 0.303220873647491 0.290531077972384 0.291698618045608 0.28170686759935 0.280932296342264 0.276408429894219 0.273264622108263 0.266313598735702 0.269747472235095 0.272068540013815 0.273897227983609 0.267397357614026 0.261054941300547 0.255257854021191 0.250227667196474 0.255159355616112 0.266608761410658 0.27951444844323 0.281991524776127 0.283355016722804 0.287205555507874 0.286311004135021 0.286073338617377 0.279294227702176 0.281288476220208 0.276426512081887 0.274986912870312 0.266427228594618 0.259539171353396 0.268017956944742 0.268092888106492 0.268440081873965 0.269215726114858 0.264105873263131 0.254985208603615 0.252170662702758 0.267759666009662 0.266679763382256 0.263767033884932 0.261016749773535 0.263394721079338 0.265050127197009 0.272065589636348 0.276471340054496 0.281863613917351 0.286582642644409 0.293576458616785 0.299284667319879 0.307582501935339 0.310614097618165 0.319388293517337 0.324163974031069 0.326209292473273 0.333383376070073 0.341690915640549 0.344337822255171 0.341861694189243 0.343268369122738 0.339049022144952 0.342381304486703 0.339247291178012 0.33845537404286 0.339490781676541 0.340538916677851 0.337922118349988 0.341822343791227 0.340486784468435 0.34070518021536 0.337278768152336 0.337444836325482 0.335188612697351 0.33751704613645 0.331757977154522 0.329986759479577 0.329850489386065 0.331235364072914 0.326906062735344 0.328392594451024 0.324430632262404 0.321961215214283 0.322761430895293 0.321611985789924 0.315247257245999 0.319955650080413 0.31654702534705 0.315780389041528 0.313135784668518 0.310336872389563 0.312152326125519 0.309448855371262 0.308364303971758 0.306360825687624 0.305230581699158 0.307600623450192 0.306356414809917 0.305176218827678 0.3035953830669 0.302456519859603 0.298362999428782 0.29859664279623 0.298437374599592 0.299156898948219 0.297769857763609 0.297877325701821 0.298431660238997 0.295580445810192 0.295683605713573 0.290153420856815 0.28649256014781 0.277148422635232 0.273574137848655 0.269081679492084 0.264738417954817 0.257991141909896 0.253793079518604 0.250612181119546 0.247012894034557 0.243453468146609 0.236792041374011 0.232802881166326 0.230752519637943 0.226861310608211 0.22716676703828 0.226387147478263 0.226146971553353 0.225140979121805 0.232061730743293 0.234334695335343 0.233265250436318 0.238649006302407 0.238503397657289 0.236012145070894 0.239385722917711 0.244577185685398 0.250172638657806 0.253622709243923 0.262987458256148 0.266913399615668 0.277505598553449 0.282046103741096 0.290756706907077 0.299639819350388 0.311332600009125 0.325201881285844 0.337904503084404 0.351362681146185 0.377807187945318 0.409116451559793 0.416228094888207 0.419053255869734 0.426416937465153 0.45630934467024 0.448184058127351 0.440138043206078 0.434983614609262 0.424797178787608 0.41564534907177 0.417704626458351 0.411009353265202 0.409207452935706 0.409778701775918 0.403934055377573 0.40223867426389 0.400933832766992 0.399020907467242 0.396028164131497 0.399963327146957 0.395568653324923 0.392452077596887 0.391920684434323 0.392094731156122 0.396279947031418 0.397561861136539 0.394204771157166 0.391232436507276 0.392057555828288 0.39558150964707 0.39568189532252 0.396785589341381 0.395951254352304 0.393124635360888 0.400714845901161 0.406895838797811 0.407780548315065 0.410812424064134 0.410102561424576 0.406674507884126 0.395833174069981 0.39125772940633 0.38875761680105 0.383837287005944 0.378612025353148 0.375023988399755 0.375045985765843 0.380912343790811 0.381864637625229 0.377984300441189 0.387389484927581 0.384730181205112 0.389043913374942 0.388356506400898 0.380439646158994 0.358022066588095 0.34759447178058 0.315789553993924 0.300970365484108 0.297956435668218 0.305991422264623 0.312595085194465 0.31203615664258 0.301739895939893 0.305534368898726 0.310563918136616 0.315871420272005 0.311461615495227 0.330846679737113 0.339997492856275 0.33502762673185 0.337245143282861 0.341226340543152 0.349998472728303 0.352507513463042 0.35690861758819 0.363963254264786 0.367981702687714 0.378478638110363 0.384016632682095 0.383717389767885 0.387279982229126 0.38602923971297 0.387676086267056 0.381205638839947 0.374741737774934 0.368660053773766 0.371606574447298 0.378386329110297 0.387773480031964 0.354294022316581 0.329788264599709 0.334151929789134 0.401518282438123 0.473183503637284 0.661286637738551 0.674374965735718 0.681754154472513 0.679326271387667 0.679294452097167 0.488884826656365 0.361503888500232 0.321667887340069 0.302590000512343 -9999 -9999 0.313597420633892 0.30655490260629 0.313725752511279 0.313390563942253 -9999 -9999 -9999 -9999 -9999 -9999 -9999 -9999 -9999 0.277981751391012 -9999 0.277928037036967 0.276154906831954 0.274249649930639 0.242494001638028 0.25239425851071 0.270756977640285 0.316058266046765 0.532071427680929 0.706802346272873 0.781375110013266 0.684031655176255 0.630443329957036 0.772448359548446 0.654135155819192 0.642785675836562 0.667691235710977 0.734335577542859 0.680039247992084 0.695147693439325 0.694881477569628 0.651817971321895 0.614322776366816 0.581638510176544 0.554679926244143 0.544803387619104 0.550684111440535 0.544489709371122 0.549416615919814 0.562601100532803 0.595441504108248 0.603866529639179 0.628213115965364 0.652370851045914 0.655737730490354 0.652132994222501 0.647456340276214 0.644736068666589 0.644006969777519 0.651144526219172 0.64635220416101 0.644688850103017 0.638668820668087 0.610022432915999 0.598619698520628 0.602572955378437 0.578721487285539 0.576058057308258 0.58251027738778 0.598840496668284 0.617335522102119 0.575283577320769 0.552114320187893 0.531397987156158 0.509577619744355 0.491759000080498 0.473190874695653 0.461373289791013 0.438256424707221 0.421293946973794 0.407637674379822 0.399680599845003 0.395099353996756 -9999 -9999 -9999 -9999 -9999 -9999 -9999 -9999 -9999 -9999 -9999 -9999 -9999 -9999 -9999 -9999 -9999 -9999 -9999 -9999 -9999 -9999 -9999 -9999 -9999 -9999 -9999 -9999 -9999 -9999 -9999 -9999 -9999 -9999 -9999 -9999 -9999 -9999 -9999 -9999 -9999 -9999 -9999 -9999 -9999 -9999 -9999 -9999 -9999 -9999 -9999 -9999 -9999 -9999 -9999 -9999 -9999 -9999 -9999 -9999 -9999 -9999 -9999 -9999 -9999 -9999 -9999
-9999 -9999 -9999 -9999 -9999 -9999 -9999 -9999 -9999 -9999 -9999 -9999 -9999 -9999 -9999 0.756347516668519 0.781264211964598 -9999 -9999 -9999 -9999 -9999 -9999 -9999 -9999 -9999 -9999 -9999 -9999 -9999 -9999 -9999 -9999 -9999 -9999 -9999 -9999 -9999 -9999 -9999 -9999 -9999 -9999 -9999 -9999 -9999 -9999 -9999 -9999 -9999 -9999 -9999 -9999 0.529359158438966 0.534093099445247 0.627146492919778 0.598924445512654 0.570062413309815 0.547885547181679 0.525826027574717 0.517678358048113 0.497728730412095 0.48914878114355 0.471966712307185 0.454557261462097 0.435101597511838 0.410130332325848 0.386557613429577 0.359947149376321 0.34016158784125 0.32141879852011 0.30590886888317 0.301614396871481 0.309788010262263 0.318789914534047 0.314393429647927 0.319259747685106 0.322040528876296 0.33162306545456 0.335224083555252 0.336161354520674 0.373034892412054 0.37353244794187 0.349615458711454 0.345522014429146 0.348565827309422 0.345662908501899 0.345404355537788 0.354950266797361 0.351957097737987 0.339468973104464 0.329048129337664 0.325631425590106 0.315181612171973 0.311855684996843 0.306064347545454 0.298961524487862 0.299800405762897 0.296206781506773 0.299125735052289 0.29754135696672 0.296041290341184 0.294277673127076 0.291697816614066 0.293808360792964 0.289989874724465 0.288720325834204 0.280508474360789 0.282517389724083 0.294459366999638 0.297897393965465 0.305299581314193 0.321153014524849 0.326761535775261 0.330086441564365 0.338358199403872 0.338583131143822 0.335383372311328 0.335847382385817 0.335955065275619 0.328328996787366 0.328970433010104 0.327647786713646 0.32833806153696 0.333278120790353 0.327556407822671 0.328761568466863 0.333535193054684 0.339009682853755 0.342815916880198 0.340333152818106 0.335268464778257 0.329628264984073 0.3265323562663 0.321012602376436 0.313262354329845 0.307713825608426 0.302101356346022 0.297200830769832 0.287205054392293 0.284186913919451 0.27814592062812 0.277973907402514 0.276817270804804 0.268393286563659 0.262909013457666 0.264654536777212 0.267265153186077 0.272454396429643 0.270939764298576 0.26825792873734 0.260091905839236 0.26377823448329 0.265339001687761 0.278407097151965 0.288752508853519 0.293962904516807 0.300546543559541 0.302487845595444 0.298680125087556 0.291168036123568 0.283211885319123 0.282052674360419 0.278360211276346 0.275572504556481 0.270462718761458 0.262039606298118 0.262931408433159 0.263992855712631 0.266255888082888 0.269672523779508 0.265835315100195 0.260373995289114 0.254230531900286 0.265908665419822 0.265875226500948 0.264039186838222 0.262631573894908 0.266505999828021 0.263919303278186 0.270595507243899 0.279456384753196 0.285550437746469 0.291308963971727 0.293082632503993 0.300380197184697 0.308773490377203 0.312534301232251 0.319454843956611 0.324280242745086 0.327413924206587 0.334477043704566 0.343762695995099 0.350542958740639 0.347483710260242 0.349866069441074 0.347006627589124 0.346437785228806 0.34546292890025 0.34872065142585 0.34600036821551 0.348738912218299 0.345304049886344 0.347045805287537 0.347039324055473 0.347832723078893 0.344881865618171 0.345631654853824 0.343513319898382 0.339238050315363 0.342627347776791 0.335813989517711 0.336211700092436 0.337406912266694 0.337280481305404 0.333386826350053 0.330292394610965 0.328666183865321 0.327052573305576 0.326724859916773 0.321897084042874 0.325540429054276 0.322201518632864 0.31642106562629 0.313994354257795 0.313649159881882 0.311933448881835 0.311360982983383 0.3113394143411 0.308700221203184 0.306785612470077 0.305847135203769 0.306478399833682 0.305128400496779 0.302775157163765 0.304728406651561 0.303647296617927 0.301287883861163 0.29924135177812 0.300448371144828 0.29728570444599 0.301456064215464 0.30027936367751 0.298542759641527 0.293942759438567 0.289282767907976 0.280079911729167 0.276006226466057 0.270206410517306 0.26705090651319 0.2605208422175 0.256536670095067 0.25524254291808 0.255389872633827 0.255706728662712 0.248779868904883 0.243724378346453 0.241477980891792 0.237221468463698 0.233784087358217 0.234600875370786 0.233249251780901 0.236262789674941 0.232008989606122 0.227687060240542 0.232606761117611 0.238951773255996 0.239423696180223 0.239737580104135 0.240031242901999 0.243493454483146 0.245430412387553 0.25052167838666 0.25885533514379 0.263930231110848 0.268618144162294 0.277017618161228 0.283543165791293 0.293755949245279 0.309156453741663 0.320574596982833 0.332686268233499 0.346326359431182 0.366547994136321 0.396378522384771 0.418216280019114 0.426951646568788 0.42971061907717 0.439648549939385 0.448788467573957 0.452493544532637 0.450267760606654 0.439111122660251 0.438508670528095 0.434689225132093 0.43319665549564 0.428375756888514 0.418866913344002 0.414762147155831 0.410456334300511 0.407972159760261 0.405008276828498 0.40455954604801 0.400950669057682 0.402197985025347 0.400717910584604 0.399218285088858 0.397530136877553 0.400382734267872 0.400419767071609 0.403515461615873 0.398006932148526 0.397717862047469 0.400842930753758 0.395762346781593 0.400312575251845 0.401641367918661 0.396223474521151 0.398422345215232 0.408705080040542 0.413238256649198 0.413320301265122 0.422575202965379 0.41472581228537 0.409733746700804 0.400386461819536 0.394600853300437 0.402598255617336 0.400227673270116 0.389601624163574 0.382938704904288 0.372552193343228 0.375620037942914 0.381058335886195 0.384759896505358 0.392561065695255 0.398529298405048 0.401981773642636 0.399647123797164 0.385370817642738 0.363053875837507 0.338657067241296 0.316951696870723 0.302646476716978 0.300285239677479 0.311148519580435 0.31910189315257 0.309377802050332 0.300908402469456 0.31063562666491 0.330603497207341 0.338417727827856 0.333619790263627 0.351941143844188 0.366149719673172 0.361361981238324 0.358814488135217 0.36556274527985 0.372735315477633 0.374360362890984 0.373887473933946 0.375039489299633 0.379843401825347 0.391978744093236 0.397140771024298 0.401038267304081 0.406179381702731 0.410248490137963 0.410729701666904 0.405990944865855 0.393365278419226 0.383112290570274 0.389832682344211 0.390805339192135 0.381196070674058 0.360376892308494 0.346255517517726 0.340357865557677 0.350936293712633 0.444062652137674 0.616570501989652 0.619681775002232 0.625425749211046 0.638032435108072 0.632583593905664 0.560933903895302 0.400485537873813 0.341893917784015 0.312413877016553 0.300327420151369 -9999 -9999 0.314363408882495 0.315715795485791 0.317592243112791 -9999 -9999 -9999 -9999 -9999 -9999 -9999 -9999 -9999 -9999 -9999 -9999 0.277928847840218 -9999 0.253010132131709 0.253061940255962 0.273588399105426 0.329330246802804 0.585577937242447 0.618533307124739 0.758771235506328 0.577999166512021 0.534824024452277 0.603169719033699 0.770433047844465 0.733452539250461 0.641537869626105 0.613697468559561 0.639334362081328 0.620996086312339 0.625183773383921 0.631275443695731 0.6211267204501 0.598046320792922 0.568872634326069 0.543127084038922 0.536748907209236 0.536797924800057 0.54472330294122 0.558569514021004 0.582676837453345 0.588179701452533 0.589703557490964 0.587156919621761 0.681727015185382 0.675306116103219 0.652980797686488 0.641823503851698 0.643499264678546 0.656100022033776 0.651294898032862 0.621501120340888 0.581947606580453 0.576411455740034 0.578229001666785 0.573433479213432 0.555809151947136 0.555416749869837 0.559794975322599 0.559481702756939 0.605155745966835 0.6486481032566 0.634163224130793 0.607234982584898 0.607840519350757 0.585504799680871 0.528128151137481 0.491299555922801 0.47771052559269 0.436891105227614 0.413625012320992 0.404459343803006 -9999 -9999 -9999 -9999 -9999 -9999 -9999 -9999 -9999 -9999 -9999 -9999 -9999 -9999 -9999 -9999 -9999 -9999 -9999 -9999 -9999 -9999 -9999 -9999 -9999 -9999 -9999 -9999 -9999 -9999 -9999 -9999 -9999 -9999 -9999 -9999 -9999 -9999 -9999 -9999 -9999 -9999 -9999 -9999 -9999 -9999 -9999 -9999 -9999 -9999 -9999 -9999 -9999 -9999 -9999 -9999 -9999 -9999 -9999 -9999 -9999 -9999 -9999 -9999 -9999 -9999 -9999 -9999
-9999 -9999 -9999 -9999 -9999 -9999 -9999 -9999 -9999 -9999 -9999 -9999 -9999 -9999 -9999 0.751599960535024 0.744505416546543 -9999 -9999 -9999 -9999 -9999 -9999 -9999 -9999 -9999 -9999 -9999 -9999 -9999 -9999 -9999 -9999 -9999 -9999 -9999 -9999 -9999 -9999 -9999 -9999 -9999 -9999 -9999 -9999 -9999 -9999 -9999 -9999 -9999 -9999 -9999 -9999 0.528246463355576 0.533791221752438 0.614825484931132 0.643059992551604 0.601595668425726 0.571785552470999 0.546738820798996 0.532975805273713 0.513026536415045 0.495919734044773 0.479740818061719 0.458953394764433 0.438206984303814 0.425828552189015 0.405856903867818 0.383569192302425 0.366439919209803 0.348894275747725 0.335399753155465 0.321979003972012 0.323530588108917 0.334058234773748 0.338248952326945 0.338842600383291 0.342865422357607 0.345032938093742 0.349087677983639 0.354593371601968 0.381496811788959 0.36232981091842 0.349521123867213 0.34961571934754 0.358689855379951 0.366523163826667 0.37114346810959 0.378011072543989 0.362155930473668 0.349760109250285 0.340597318965023 0.333202889814763 0.331728820457925 0.327091922974228 0.325799861535513 0.325500209712279 0.324001628884685 0.326787249894076 0.323092613100833 0.32182571995474 0.323748047431201 0.317896661370729 0.320197436859732 0.323774908172821 0.325644557583732 0.321868013331417 0.329370814496553 0.329807117789667 0.333265056262197 0.339578566104328 0.34617963677734 0.348073231555309 0.35546564349029 0.357956055331255 0.354865689659829 0.353579234901507 0.345378849207694 0.350047045528473 0.34421187964725 0.342806696431474 0.341172003179251 0.33912125793908 0.332340449698736 0.328729436282046 0.325415831850796 0.329828779839572 0.335608476074267 0.336410891405887 0.340299819462677 0.347200141267949 0.342275304169835 0.339763806110569 0.331313638567019 0.32451539992601 0.319180752829747 0.308138054364138 0.301994936042773 0.296260785344662 0.284634066325983 0.283177962195115 0.273432665642584 0.273589120453356 0.267809486709285 0.265108986148364 0.263729339800764 0.266936790288668 0.271422211081372 0.27583710649745 0.273126506044802 0.270367567435027 0.270529613440237 0.277803680569075 0.282797470541236 0.290686429440938 0.30750729120857 0.315204563201939 0.318218425296234 0.313690721717904 0.306821775662764 0.300202059099347 0.288714272101924 0.283499518053318 0.278765755851534 0.276171465749804 0.273113009795811 0.263965994415787 0.262053654180363 0.261580621332376 0.265259774536215 0.263229496366276 0.265553318013324 0.261553738715342 0.256124348376646 0.265702511773234 0.267128168832692 0.267186094798753 0.269478821964234 0.268345042273422 0.269705488127824 0.273127937027597 0.282796305170888 0.28483668085983 0.285079252293653 0.289318494781008 0.301192520868233 0.307252907792289 0.314206569257318 0.31875400693696 0.331042006859077 0.335718759181321 0.338843766339501 0.348647588421998 0.351737960737198 0.352823521549086 0.351824273586157 0.351180326585245 0.353670850178451 0.347462892819788 0.351248960075618 0.351828802823052 0.352396590219163 0.351531617908154 0.353233708862794 0.351669114376474 0.354528741684151 0.354012244733932 0.354701868460427 0.353380908036541 0.347689083681689 0.348811123059848 0.346570557450973 0.34950375044149 0.344527246611522 0.344667015408492 0.340536153638302 0.336290015500815 0.338195496653554 0.332976327414019 0.334712354327941 0.330268124140001 0.32661505979999 0.325011288872561 0.31954225692982 0.318452482795927 0.317303770913082 0.314760994025108 0.313445881106675 0.314491738531392 0.311003151979614 0.311166418698838 0.309377388074942 0.306914985886476 0.30589252296485 0.30857414560171 0.305167099310774 0.306442801928497 0.306696347685945 0.304062348578694 0.304426838104134 0.300571863393387 0.298984200416439 0.298820469746396 0.301629465861628 0.296396842872097 0.288686218936914 0.278700901083564 0.273958501422025 0.268563173528857 0.259800250342265 0.25600500304929 0.255220873347658 0.256543821696224 0.254049287708868 0.255977719729113 0.250362479212256 0.250336162146296 0.244475259649123 0.240927857063804 0.241963025376931 0.241256361225473 0.238931967672886 0.238290465731275 0.233945316230442 0.234512948392735 0.239313339056132 0.242299255097096 0.239248392170044 0.241020314818427 0.241508700680217 0.246869950736424 0.250403156100716 0.255609572405005 0.258105782179023 0.266288608862398 0.271981122244792 0.280308957711802 0.288824885756846 0.301153616435074 0.308731609109972 0.321585814751542 0.342625887233007 0.369196347457992 0.381064454229608 0.398801543269729 0.422340066798219 0.436389648142379 0.443172926867464 0.446025412257207 0.448610994937965 0.45091596692647 0.44781827032921 0.448488097196598 0.445486419195436 0.44129868272947 0.442317757083034 0.443124921338523 0.432830492665502 0.423157440178319 0.422695857100657 0.422144592475699 0.414168660418542 0.407613650739218 0.412405428344201 0.412272564448672 0.411685355246704 0.404969167389689 0.405545734359166 0.42917039036387 0.419025342786829 0.407805320192161 0.401291319122577 0.405138357501943 0.405079950725942 0.40230924484012 0.406346765414604 0.404382390208741 0.403571447023926 0.408345188853736 0.407289885430561 0.412826291568461 0.418492896682407 0.424743988326287 0.415984014614952 0.41373156556111 0.406178832443233 0.404816390620351 0.410385211749909 0.417186163968028 0.40258188665825 0.392517661919303 0.379491694713158 0.381245033777521 0.383567827976746 0.386060503289127 0.390851727168624 0.399839986555318 0.403439673268578 0.407234748775322 0.381721047383377 0.36263609162478 0.3435405527503 0.314557697225479 0.301307382468894 0.303171186295244 0.30604720956873 0.321224333225368 0.311420978916442 0.304282416145588 0.30993625455294 0.329209372454714 0.348115824678574 0.353778227086965 0.375799958626353 0.396335327458302 0.387925754407942 0.380978262822091 0.386788216798323 0.396541627735799 0.392805778121666 0.399294190376188 0.392985202517652 0.400374017808601 0.406226475113958 0.413809482817932 0.41574307688134 0.416794139924585 0.420912189549687 0.426035520531361 0.429168027860101 0.41265643413334 0.392087338566217 0.406006293226189 0.420846123256322 0.410747438957329 0.394756899112079 0.368294567527524 0.35530462078021 0.368027405207349 0.394840892503795 0.528874017566954 0.57860630070165 0.602997653463215 0.593153378843302 0.604698834772166 0.626880668057962 0.487926270569231 0.354610491498344 0.32353545856784 0.30996848402221 0.312189365127249 -9999 0.313369522114456 0.316216202880075 0.314401798680123 0.313777277256597 0.319898373238679 -9999 -9999 -9999 -9999 -9999 -9999 -9999 -9999 -9999 -9999 -9999 -9999 0.263121522919363 0.258630856233159 0.281765711850934 0.321483087736922 0.599171946644759 0.558151307277799 0.748422737830118 0.532116087650045 0.533403533210359 0.532270334970478 0.580541160488417 0.565354091782363 0.714761030446336 0.65446418034239 0.62704081829818 0.605743262209704 0.603328345471086 0.595628520044011 0.588472019572048 0.5772771905076 0.574809087561923 0.560836686774827 0.543319903793841 0.535969131460876 0.54019359542678 0.547232428267614 0.563870219544325 0.558844713258041 0.535817560630047 0.544574138958112 0.604083189858924 0.651078320180444 0.657997409325933 0.654612576747756 0.605157635541277 0.592555039198274 0.602634694050291 0.647386284592648 0.643273020112788 0.680083692414599 0.638930824527757 0.598009361548462 0.566796448841648 0.537298596894536 0.535051835709629 0.559464390059487 0.604748352786175 0.734603565686325 0.742219130612098 0.750302680451494 0.74922193259124 0.722472999408556 0.757850486366071 0.759969563551703 0.672216813803811 0.525425202406109 0.453942344738902 0.428245007262917 -9999 -9999 -9999 -9999 -9999 -9999 -9999 -9999 -9999 -9999 -9999 -9999 -9999 -9999 -9999 -9999 -9999 -9999 -9999 -9999 -9999 -9999 -9999 -9999 -9999 -9999 -9999 -9999 -9999 -9999 -9999 -9999 -9999 -9999 -9999 -9999 -9999 -9999 -9999 -9999 -9999 -9999 -9999 -9999 -9999 -9999 -9999 -9999 -9999 -9999 -9999 -9999 -9999 -9999 -9999 -9999 -9999 -9999 -9999 -9999 -9999 -9999 -9999 -9999 -9999 -9999 -9999 -9999
-9999 -9999 -9999 -9999 -9999 -9999 -9999 -9999 -9999 -9999 -9999 -9999 -9999 -9999 -9999 -9999 -9999 -9999 -9999 -9999 -9999 -9999 -9999 -9999 -9999 -9999 -9999 -9999 -9999 -9999 -9999 -9999 -9999 -9999 -9999 -9999 -9999 -9999 -9999 -9999 -9999 -9999 -9999 -9999 -9999 -9999 -9999 -9999 -9999 -9999 -9999 -9999 -9999 0.548912113623464 0.57032078579195 0.646337011942885 0.670588304705651 0.630928881753633 0.594890873224615 0.557921471213839 0.536566770171745 0.518027709858413 0.498460117626164 0.476635533548859 0.464885195608484 0.448811110145778 0.431791081621669 0.413977261128766 0.397544428556583 0.385756943167808 0.373040904140852 0.364145615240963 0.343452053046334 0.337759221570293 0.347151605360145 0.354128211934293 0.358714304325435 0.358147939499313 0.356709356987446 0.356450422883217 0.368051610358483 0.400574898144769 0.379291342275782 0.356581487052786 0.360614649888894 0.375671339342512 0.387210957731722 0.388253448186071 0.382355979053177 0.373515807524858 0.359892032534966 0.360490904318325 0.349925287853368 0.341512331663654 0.339552833594494 0.338437642489059 0.341460885306925 0.341713123711845 0.342010276798496 0.347814958299378 0.352317584223774 0.356256206471424 0.354270559079728 0.353098983260194 0.363099382880724 0.36738875811694 0.373792270871131 0.377453622068057 0.378694767238824 0.379162498452042 0.377223337185931 0.376446503313048 0.377060642706155 0.377843383779873 0.374743904116153 0.375565467904423 0.368567898268323 0.36271358714748 0.358174165205511 0.358338858637236 0.351667815008754 0.347346940617258 0.339528401127481 0.330022111115693 0.32217240777811 0.322871153674261 0.324361847070502 0.332537755713883 0.338971720642016 0.344464226087309 0.349984700803546 0.347485786848138 0.345366363552246 0.33767500047798 0.330024730019256 0.319473254243965 0.310405478606745 0.302736885984254 0.292335696449263 0.284369942912885 0.276824924235573 0.270115699642617 0.266760040143177 0.264423653446308 0.260907291957117 0.260620762021276 0.263415830178591 0.279287304984377 0.277006344811582 0.278253871861018 0.279559733587792 0.282558730850884 0.294928820023474 0.301957871142283 0.314784943095896 0.334565889980014 0.343516623672534 0.33817393795214 0.326095223000692 0.31939049404569 0.306511412700992 0.294561965962506 0.289096319198573 0.285227611245426 0.281805658869886 0.280129746300344 0.270872306621953 0.263380351059004 0.263195799586179 0.266387800849001 0.265612647131121 0.266029513474852 0.263597534540663 0.26120382058006 0.267061582599309 0.262015807754223 0.264353473921177 0.270512914799126 0.272474833038272 0.270869587290866 0.276026524924738 0.28502847939005 0.285524976047812 0.287764384609991 0.306776014022459 0.307508095050237 0.314087798048558 0.318773075957888 0.328605999901984 0.331570613577944 0.335221569372965 0.340028526207162 0.352044879697822 0.359912912156144 0.357067862399034 0.360236838622718 0.356961266494777 0.354936704670384 0.355669899749603 0.361170874433493 0.361929043738029 0.359852546694822 0.358346914525135 0.35860628165609 0.360046609294947 0.361636008414352 0.361612266008154 0.357957551404953 0.357659602678453 0.357781064866614 0.356899918685939 0.355223491907476 0.350555782115575 0.351304500316149 0.347226885488053 0.345962828562067 0.346781643743637 0.341298440301966 0.341127325652396 0.336837918584696 0.337268352882048 0.331998985601598 0.327129480456338 0.324466929271228 0.321535462560186 0.321595114491868 0.317772926900913 0.316038776839883 0.31495989518939 0.314816073324339 0.314973199067315 0.31360400383188 0.31119658965092 0.313586341921168 0.309088155586679 0.311574712252197 0.30908828671968 0.307815437035173 0.305355424328267 0.306202183105331 0.309933266837789 0.305972758122664 0.30753785789474 0.303077347918787 0.296926652137728 0.288406236900219 0.284951668005954 0.277818084915383 0.270517465340594 0.265499735385523 0.258791491696987 0.255030347131904 0.254017697689816 0.254043940578055 0.251537285226668 0.250381993166299 0.252906080745661 0.249619878612662 0.249278721546134 0.245859711534445 0.243916298229815 0.242627693368979 0.237149774012406 0.237628223519489 0.238285157064087 0.244822260127105 0.245286362935851 0.245059226598718 0.249433462653154 0.251995219144371 0.249740972501431 0.256782869505109 0.258566216925957 0.263006483181223 0.269340600770956 0.275916358661032 0.283916956024144 0.29571107057725 0.306539024641838 0.322816506965703 0.337371269398014 0.357142392187659 0.37446996418875 0.406425898677531 0.435214126386226 0.454401918780802 0.463251661357422 0.46570549125399 0.474567389052539 0.466053237132809 0.462164589191807 0.455301096373947 0.457064344134999 0.453016178105003 0.45126897524626 0.452994591684812 0.447688129743206 0.439587702904193 0.437997402722257 0.428931286942332 0.428828259721102 0.433754127788099 0.428483117571773 0.421879123108746 0.420649188600746 0.43445056204501 0.440186373274917 0.447782302977853 0.443113771024705 0.416971185608837 0.41003382801888 0.40706453177846 0.412824074855993 0.415361968750803 0.413563391363584 0.409900364456951 0.412294744174051 0.410636657057891 0.41627165766524 0.414371074561787 0.417826037463711 0.424053208636096 0.431525865483158 0.422559366845819 0.413233231246 0.415529540220427 0.415593423170954 0.425725111287063 0.423059424324832 0.411704671441021 0.402044819869909 0.38974141385763 0.390200152702951 0.393311222287379 0.388922489088688 0.395716758253242 0.402051879965561 0.408720786731622 0.400150489173328 0.371364468519528 0.345730511814297 0.33372850775363 0.315643406703874 0.303414687023961 0.304253847466904 0.308493595222066 0.31170899618674 0.308405670457261 0.302870842194932 0.311037676671092 0.325228163435844 0.344806926846795 0.36056941030575 0.385263439945055 0.4086109603662 0.411971767149915 0.403799140446364 0.408377275092038 0.422471725181925 0.415880045665352 0.421802683594994 0.422195061918012 0.423557647388063 0.42110842559958 0.43059670730674 0.429875679168836 0.435570357644668 0.434593695276364 0.435232687381644 0.433619245673987 0.411456089192219 0.397556415896156 0.426613298274187 0.473515526011568 0.460199751642518 0.457579935079309 0.418393044266302 0.389423707430405 0.3882352548008 0.431767523035886 0.532339334467428 0.609929011573416 0.628933534195123 0.551191059804089 0.572384879643622 0.590043864810599 0.575128899004995 0.357380517600284 0.333426553273722 0.311024237278703 -9999 -9999 0.3209621243624 0.324501993443573 0.322418833170012 0.324506048139156 0.314136748951208 0.318548740336603 -9999 -9999 -9999 -9999 -9999 -9999 -9999 -9999 0.287899989292435 0.284960379666478 0.289402701888418 0.263891569558407 0.266535135380101 0.283414697864706 0.343422268165557 0.433848798879074 0.654116344324293 0.586162295065536 0.529169238320255 0.528992684679639 0.530560683696571 0.540701240626612 0.555427814842254 0.67686082276252 0.722574388889984 0.670107537531258 0.641167914750047 0.615038827519552 0.61075311104042 0.60215090804426 0.589036365172107 0.586479220142541 0.576453368503305 0.569675965418926 0.562865165941905 0.560901846342998 0.562711308376875 0.577215614775475 0.566497201560844 0.56231624756422 0.551231170796781 0.553387290860812 0.554678699764997 0.575396208874019 0.593863774420564 0.659098066870737 0.681516529334374 0.689013013059245 0.681415760414972 0.707126996432557 0.70976755427444 0.663222703632927 0.685595678915359 0.650240427395092 0.616226152246185 0.596305762331152 0.565640448171002 0.594145086122552 0.695664466279677 0.748971787418418 0.760354450406428 0.754107032091277 0.709810445685281 0.581138226642602 0.54203671684965 0.582720457809985 0.559158143508993 0.522060482719025 0.548299709882406 -9999 -9999 -9999 -9999 -9999 -9999 -9999 -9999 -9999 -9999 -9999 -9999 -9999 -9999 -9999 -9999 -9999 -9999 -9999 -9999 -9999 -9999 -9999 -9999 -9999 -9999 -9999 -9999 -9999 -9999 -9999 -9999 -9999 -9999 -9999 -9999 -9999 -9999 -9999 -9999 -9999 -9999 -9999 -9999 -9999 -9999 -9999 -9999 -9999 -9999 -9999 -9999 -9999 -9999 -9999 -9999 -9999 -9999 -9999 -9999 -9999 -9999 -9999 -9999 -9999 -9999 -9999 -9999
-9999 -9999 -9999 -9999 -9999 -9999 -9999 -9999 -9999 -9999 -9999 -9999 -9999 -9999 -9999 -9999 -9999 -9999 -9999 -9999 -9999 -9999 -9999 -9999 -9999 -9999 -9999 -9999 -9999 -9999 -9999 -9999 -9999 -9999 -9999 -9999 -9999 -9999 -9999 -9999 -9999 -9999 -9999 -9999 -9999 -9999 -9999 -9999 -9999 -9999 -9999 -9999 0.582949705369074 0.587113314400091 0.624603678534731 0.713392595495683 0.68844477662999 0.653669182892634 0.619693298844914 0.574688942068192 0.546658245055754 0.523290894277245 0.489520016406898 0.463505775596399 0.454133563811075 0.450020264184751 0.438938207155286 0.424202824664935 0.410607261410041 0.4042662062269 0.394204284929392 0.382845556874741 0.373514562168525 0.35938094215052 0.366428517796061 0.376803461250815 0.369436723439311 0.371600164853524 0.373967102047562 0.382343005015756 0.381680129901435 0.391206913917905 0.367140563470051 0.359752318009365 0.373813970605562 0.386025959380145 0.406314065355358 0.401049200349419 0.390831474259641 0.388439780223525 0.38359664179436 0.379352339171283 0.370181088745427 0.359726146695868 0.357054478542988 0.349337343524775 0.353396984374029 0.364175635427721 0.365614608514445 0.370735275007067 0.375490221284512 0.37874172068276 0.384576730419196 0.387478169643799 0.396231765369426 0.403236760305 0.410699813841703 0.41142927858786 0.414278141311187 0.413365192096819 0.41511659791859 0.408447125483763 0.403860305531143 0.406906456631507 0.400433469227412 0.398743094585847 0.390426714971023 0.379808403601083 0.369137146766728 0.362330322192403 0.356757884118121 0.346377343052419 0.338489646648067 0.326249399351159 0.319599754166428 0.323839866089312 0.324780247851685 0.327551083472741 0.337675123577448 0.342805136660522 0.351744277870538 0.349492597401297 0.345898771809667 0.336194764547997 0.329371593344572 0.324650410767069 0.309283315939797 0.301500644483815 0.294230637452077 0.285918650841671 0.272277719614801 0.263717931597189 0.25596988717111 0.252319667064054 0.257220456584204 0.263425661810787 0.265672900343108 0.270251057266947 0.280149055145191 0.281682198041702 0.284103730823063 0.291296452503144 0.299078497840939 0.313496692276622 0.331808694087568 0.35520647930381 0.35851109411375 0.344688469204666 0.331859085108349 0.324708744525469 0.315360144527879 0.297240802220588 0.299741573013411 0.293411755898952 0.283016748875508 0.278929196513833 0.277756434415681 0.271666485315739 0.268241768089082 0.272451670088636 0.273358728612117 0.267058276718242 0.267699877989138 0.267054707138683 0.266088784438341 0.26703532499509 0.270263186305185 0.272750026650262 0.272035390011897 0.27915054919373 0.279462320420166 0.280838101778201 0.288834893326609 0.301109939773577 0.321499239242027 0.332560959669094 0.332099878321694 0.337501942223854 0.337120150103397 0.338277663635161 0.339637025540332 0.340640489286928 0.346975143634332 0.357022962530752 0.360161430100491 0.362253597214221 0.364646040269068 0.360023673029326 0.360073078028794 0.363003583104553 0.362091693459664 0.369071628461713 0.365399291029026 0.367212396667982 0.367996154505771 0.372132484827982 0.368625150037219 0.367931126422158 0.366353477363541 0.366908078177891 0.362279785857006 0.364600154692811 0.358761584358541 0.357283282985677 0.35433677582881 0.35513557330071 0.351147620214505 0.346727987158156 0.343408189016061 0.344254145864273 0.339126450511209 0.334862524301673 0.33236806259766 0.333442344162154 0.325496876021297 0.323858945812452 0.321256376859973 0.322587204764339 0.31786635355393 0.318150981205233 0.316483729256192 0.316776762899007 0.316599129391394 0.314565570882513 0.31219039229925 0.313430814061834 0.315067846378278 0.3138855887758 0.31368144433796 0.312614080884984 0.309335995078081 0.307712269934599 0.308817459003924 0.30417901013706 0.299584305227338 0.2895968695301 0.284585073977327 0.278791986292485 0.275927872264424 0.272089531442742 0.2672985088027 0.263808293227408 0.261346051801294 0.258840741018776 0.257236178112292 0.257253494667761 0.255921455701974 0.254516867972262 0.250925923974816 0.24840650361392 0.247553822728609 0.243982456181849 0.241479398539587 0.243244938271856 0.244941197592981 0.250440359520041 0.254178557996924 0.251710500683467 0.252912022729018 0.256370252071201 0.257191592881787 0.260422400365086 0.265392474946072 0.269881407008797 0.278367109814297 0.285789304597515 0.294795453557281 0.302618690511476 0.313787191684262 0.331597116277307 0.34381368488636 0.36704403505719 0.390642697743798 0.422665031335561 0.458238193837983 0.471334673124022 0.497367614588589 0.499019868364063 0.490111703376738 0.483202102042527 0.478646098065162 0.480697831578245 0.474548660964196 0.468802795896896 0.465818062274462 0.463413138165975 0.462805258531425 0.455373467881889 0.452399308334842 0.445521422309379 0.440825003997031 0.433477979949146 0.435072144122701 0.431042170859801 0.425952651882633 0.447250424350019 0.472988614282675 0.460144389840356 0.42995511339726 0.41540235410309 0.41732039881033 0.41094641625052 0.415626587494386 0.427333850259096 0.42000874689362 0.419974776792347 0.415781233727074 0.41805112253316 0.422202475532972 0.421583523444155 0.426372643620643 0.438837293397206 0.442067324702217 0.430751823891086 0.424422253210733 0.419241813712494 0.424025721500415 0.439904515558379 0.443715851036476 0.435430036135789 0.419534167047361 0.396530305509658 0.394770884166854 0.388711257798074 0.392349678051932 0.393476089727767 0.402754038007583 0.404864682433813 0.408610189216699 0.37829739002847 0.348433648753924 0.326349226797019 0.313680920263467 0.307119124687475 0.312066753653801 0.309058177543479 0.297395497053255 0.28611388524132 0.275632120444535 0.301796672882829 0.328289532524987 0.35619875685555 0.375211565179324 0.396968920592496 0.413217180024594 0.424389669223714 0.433844933407408 0.434568056140633 0.446501787933544 0.441080010656619 0.442720623163992 0.444130176603401 0.442416626607723 0.440738855579147 0.443827015463289 0.447216409401271 0.442321173181621 0.43608851177505 0.433120762721642 0.419990481247865 0.401313835438413 0.39178148307108 0.443657740227228 0.52094055345831 0.5233429531208 0.547306703331934 0.540988615830877 0.443442927272152 0.420863079734474 0.419364889533353 0.432841419373941 0.489542338196376 0.562032452645591 0.63164766536539 0.56376040525307 0.585648703149531 0.632960413118065 0.431776871149346 0.37963124333689 0.328539148241081 0.32338233464924 -9999 0.317058552605824 0.322444544937415 0.321377694108929 0.318318278435485 0.322170969657708 0.320394421593047 0.323882554320069 0.326117336554053 -9999 -9999 -9999 0.325621895785374 0.316079200940153 -9999 0.286335388364594 0.290268790792129 0.28322077779564 0.273529023778373 0.268034507390933 0.286127750883516 0.321170847390418 0.436204401645636 0.730824999500838 0.535539960682276 0.519134523699906 0.525228984443436 0.524303813964952 0.537860342493106 0.54779767181112 0.583395526350425 0.680344435937019 0.725200987559796 0.734499209426143 0.653820305873533 0.64274280765158 0.628563287841479 0.621817397101111 0.609174781752832 0.598744756265328 0.587654933967326 0.583709932167928 0.576141029462198 0.577332405569435 0.581330791630468 0.588629404042758 0.609542581534922 0.663959092267378 0.670054784588585 0.677123166086863 0.689090166340243 0.691518674086506 0.702317387003881 0.71522203629296 0.710557590817106 0.716539947709445 0.724189592898853 0.728036934716441 0.736742735368042 0.759535017058052 0.748469886136767 0.74616784016506 0.738055694594892 0.640282462202504 0.598949536451802 0.614044914516141 0.732203294340305 0.629478757988061 0.775971106337187 0.798871700371924 0.688566633360219 0.509604229584036 0.485982127573468 0.47468602122937 0.446881768471662 0.542054320640695 -9999 -9999 -9999 -9999 -9999 -9999 -9999 -9999 -9999 -9999 -9999 -9999 -9999 -9999 -9999 -9999 -9999 -9999 -9999 -9999 -9999 -9999 -9999 -9999 -9999 -9999 -9999 -9999 -9999 -9999 -9999 -9999 -9999 -9999 -9999 -9999 -9999 -9999 -9999 -9999 -9999 -9999 -9999 -9999 -9999 -9999 -9999 -9999 -9999 -9999 -9999 -9999 -9999 -9999 -9999 -9999 -9999 -9999 -9999 -9999 -9999 -9999 -9999 -9999 -9999 -9999 -9999 -9999
-9999 -9999 -9999 -9999 -9999 -9999 -9999 -9999 -9999 -9999 -9999 -9999 -9999 -9999 -9999 -9999 -9999 -9999 -9999 -9999 -9999 -9999 -9999 -9999 -9999 -9999 -9999 -9999 -9999 -9999 -9999 -9999 -9999 -9999 -9999 -9999 -9999 -9999 -9999 -9999 -9999 -9999 -9999 -9999 -9999 -9999 -9999 -9999 -9999 -9999 -9999 -9999 0.611196809212988 0.649802131512244 0.714166255659289 0.720399253809693 0.695532240660957 0.664841117964281 0.636397100801471 0.591259049245462 0.558597483972923 0.514477623673715 0.465370740100174 0.461898518056711 0.458851987208993 0.454504595059245 0.4428736257347 0.438500801197139 0.428344065716928 0.422874628290449 0.414343964332412 0.408959229967595 0.405342642204152 0.398640010383347 0.386669992809204 0.388436692846844 0.394709531174468 0.400398501865478 0.40401594130639 0.397186647347391 0.389371451719173 0.387585771806534 0.371581884622457 0.36881679347478 0.383693911605261 0.404136359266467 0.416741558464365 0.421497165413424 0.412890586398394 0.410377212845781 0.404291620169516 0.404620573199561 0.399451673937466 0.38353836777934 0.367906724962989 0.367195751518005 0.37424820054868 0.385814772901746 0.391834567037331 0.39580112952424 0.403279417551204 0.412007428273463 0.413421484198554 0.416054918604146 0.425673727975806 0.436816609428971 0.442346285838501 0.447857131026572 0.45965987287841 0.456644350618813 0.454563853834595 0.441292821027703 0.43746254654777 0.434926369490406 0.430160543753637 0.424486877538672 0.416403933980565 0.404075736446198 0.392767602599423 0.375017098172796 0.362605795262853 0.347637004831732 0.33770446280063 0.327492518038887 0.321843873042827 0.320502678627937 0.322783604261378 0.32783495054459 0.340427550110883 0.348962093120718 0.355631374426161 0.356612962966615 0.350019467984958 0.339887146795882 0.338569494948105 0.330937853455014 0.315157969734818 0.306208782050863 0.297470276215405 0.282091954006512 0.271693285464764 0.259703822026208 0.254875262423202 0.251218345790456 0.254701451464485 0.260229085635994 0.267112349408262 0.272804222168665 0.284798793093464 0.285820889356641 0.293604640486295 0.297523096226807 0.305135286862948 0.317455528912778 0.335945100630183 0.352545947240821 0.35459315579984 0.343054488129584 0.33411199898405 0.326420119900771 0.316899447832913 0.303557656753067 0.304395767054053 0.297499111721048 0.287884945807255 0.280169520982709 0.278889924301657 0.279314391398675 0.271109792263815 0.277783525941768 0.273996205874178 0.27336929235927 0.271178971071879 0.267805468384521 0.269247325033622 0.271211537040301 0.271446244450023 0.270202251221469 0.27493538578011 0.278819211554926 0.280452661891532 0.283551809767588 0.285622130070577 0.298840966677755 0.317215447669699 0.319510670938332 0.343772462285471 0.340508023693556 0.34048662292582 0.334285566779558 0.338159600857862 0.348501396078493 0.350919420004751 0.352131127486903 0.3606325387991 0.357117929074177 0.361911131856502 0.360571463511286 0.367985578342063 0.372294199038477 0.371731510779111 0.371805248505323 0.372377724697167 0.374307699187908 0.375446897577233 0.370704538525704 0.378488613379893 0.377431653656433 0.377926580071478 0.376192537742206 0.375454373774419 0.370908341181855 0.365360878639747 0.365986000219738 0.363877351680802 0.358996386578378 0.358377035362608 0.354234680547108 0.353964827368269 0.347235716047493 0.346648047473552 0.340973565806753 0.33994851217172 0.334080281419872 0.3354046694422 0.327371746420795 0.323733245665679 0.322548710255696 0.324269269370057 0.322280314376746 0.321332464296248 0.317021232298692 0.314881378417216 0.315167733005904 0.315572759752941 0.317944573048033 0.317630093895188 0.317821574817562 0.31580671498037 0.31530502174569 0.315528691826809 0.312313844691682 0.311104999584573 0.302251732925634 0.296661761551312 0.295270471184892 0.286503961441018 0.284419751210138 0.278923428597466 0.274285863968836 0.271181869587697 0.268275815585131 0.265812594114499 0.261866566824529 0.261232618813672 0.259480482421833 0.258549672081405 0.254440340540001 0.255738386512825 0.252016391241801 0.250107240047582 0.249047358469606 0.25070745605004 0.254140167042113 0.259434736554182 0.258482632018543 0.260502394177942 0.261085802535565 0.261180043351689 0.263819326150674 0.264946691806987 0.269574914740652 0.273473299730622 0.279197279189261 0.285155014529615 0.295054431595001 0.300241995668874 0.310658784479884 0.31975474870236 0.338088500043726 0.356523775547606 0.374915395099929 0.41561485329326 0.466918611549684 0.469972799621837 0.501218121111968 0.511220592383809 0.508530855861429 0.500457149890284 0.496750556198735 0.501920484935298 0.500643801346398 0.499131574497674 0.49087002217029 0.488793658322253 0.483150047135608 0.482579168070558 0.469847117942906 0.460978330513811 0.455786565352423 0.447047850854306 0.450868289979315 0.447290082055918 0.450901819206174 0.440786705770085 0.463617357956242 0.4552195862865 0.446331057208774 0.425495828664564 0.426726323259889 0.428001042023164 0.461458034323305 0.499652408497471 0.458013430224018 0.435847796499696 0.425979960057255 0.427871106857543 0.431301237792741 0.430285190951641 0.429693852299975 0.435705421063307 0.441452235026159 0.450760708951716 0.43788119504135 0.434839188182523 0.435347770176236 0.442936059679201 0.452512611852349 0.454434311232564 0.452254847761997 0.424777067860881 0.411151065877438 0.392659843017839 0.396248110909103 0.391642344672032 0.39597444359783 0.403776995693643 0.415334890986009 0.403317072789318 0.389275617085742 0.366406655177375 0.337629974881156 0.317238328649026 0.311386355150617 0.317227638742561 0.313312516910753 0.302276334030972 0.286989746169211 0.290999114425141 0.313174806881546 0.346345906092188 0.371780839708737 0.394705249071146 0.41792547358871 0.421940922559011 0.435242138352438 0.443733194953366 0.451657768585572 0.459996624255862 0.457608886727644 0.457518299692434 0.467809784535468 0.460277403585789 0.459136101792512 0.460664808704788 0.456852426551632 0.454254864869432 0.444873251658435 0.4340991048029 0.420436891307863 0.404385155250461 0.395471936193382 0.441197896490755 0.522398320495862 0.500178426284149 0.482721814268071 0.482780767357012 0.519475596934238 0.537534584004942 0.500988879616347 0.541485974437066 0.549666507559745 0.599574775960778 0.65920007828991 0.549688176807003 0.628095006431405 0.645925795570684 0.756989372317439 0.568975609460785 0.435118887278988 0.397322023592888 0.331214839424911 0.331156906094442 0.334047344469761 -9999 0.324096412146197 0.327870393275461 0.323030924564901 0.322477028419484 0.318981368035902 -9999 -9999 -9999 -9999 -9999 -9999 -9999 0.285434953643102 0.291629544510552 0.268499350984615 0.271892908285349 0.284189752015927 0.352256581715194 0.667305402775935 0.758637473731076 0.584025453958613 0.531303431775565 0.520306807690748 0.521753093689742 0.51229009404533 0.527982844713513 0.559821809328051 0.585548202825482 0.618217837404041 0.753154794832977 0.688926052888673 0.667754310667503 0.65683383726282 0.649665869036281 0.639852626634849 0.62132227737601 0.614118829752376 0.594901925654043 0.590360756245355 0.593718611565724 0.652220921053732 0.688570797977532 0.733870076417871 0.734058261742711 0.724134951163649 0.740506708767436 0.741782407976926 0.752005822525098 0.729248151550443 0.745536587592371 0.73972396838662 0.743755033387314 0.750953663072647 0.756366796843859 0.757026049244943 0.752811534775182 0.719118105938281 0.715030965628073 0.732965377650856 0.781633886511573 0.781158676822665 0.759238409292232 0.765554122743957 0.70690461016361 0.761672280450527 0.794583086338338 0.549750038307801 0.493550797726456 0.441846289872634 0.447478516890495 -9999 -9999 -9999 -9999 -9999 -9999 -9999 -9999 -9999 -9999 -9999 -9999 -9999 -9999 -9999 -9999 -9999 -9999 -9999 -9999 -9999 -9999 -9999 -9999 -9999 -9999 -9999 -9999 -9999 -9999 -9999 -9999 -9999 -9999 -9999 -9999 -9999 -9999 -9999 -9999 -9999 -9999 -9999 -9999 -9999 -9999 -9999 -9999 -9999 -9999 -9999 -9999 -9999 -9999 -9999 -9999 -9999 -9999 -9999 -9999 -9999 -9999 -9999 -9999 -9999 -9999 -9999 -9999 -9999 -9999
-9999 -9999 -9999 -9999 -9999 -9999 -9999 -9999 -9999 -9999 0.861844502497346 0.849149903904333 -9999 0.707490423694436 0.738016069002339 -9999 -9999 -9999 -9999 -9999 -9999 -9999 -9999 -9999 -9999 -9999 -9999 -9999 -9999 -9999 -9999 -9999 -9999 -9999 -9999 -9999 -9999 -9999 -9999 -9999 -9999 -9999 -9999 -9999 -9999 -9999 -9999 -9999 -9999 -9999 -9999 0.652318511351247 0.674152141844109 0.737792696989774 0.734949714040528 0.715913241685438 0.703445008826265 0.669830829518958 0.6461663238666 0.608740899428283 0.568049056274353 0.526942784031486 0.486666766219692 0.472089809984177 0.465707427207651 0.460485616876028 0.458075292850156 0.450550049636461 0.443663602402647 0.435926350235456 0.430655865377193 0.433465616713599 0.435588034537769 0.433301686587536 0.427973268160681 0.418061427270565 0.422593601326212 0.42746253003286 0.422840643788359 0.413603767567386 0.402892179462602 0.390338563053392 0.373097590605142 0.381682898598063 0.39742527647049 0.403061789610636 0.424287862331746 0.426811831748559 0.429800726329165 0.427991298252029 0.462122816655199 0.447318271960631 0.436199010114327 0.419955218908891 0.394219070815826 0.384111067444574 0.403997778277748 0.42339661279011 0.428371596587448 0.430764295247822 0.432918504809055 0.443002152535907 0.443537038875718 0.449961833089927 0.454550190293161 0.462967634224345 0.473462215180646 0.491943546910748 0.513238035809738 0.513338932901567 0.496177136470155 0.488697339912865 0.479261583050462 0.459308527739775 0.456683240468669 0.453525170246456 0.442930195521897 0.427879538169382 0.408617537921436 0.394143517020829 0.373961707560831 0.35673636345918 0.342229205424061 0.331359274395688 0.324908862731273 0.321001126770308 0.319107790999402 0.329201088894805 0.339775367969246 0.353565659800897 0.367073210647237 0.373712046145854 0.3559988970626 0.348304882692116 0.346682368137196 0.338602295962424 0.352514804579342 0.333935882667942 0.321171110414004 0.28759076926615 0.273179061825146 0.261128877938156 0.254676764874381 0.250069689098705 0.259029366406501 0.264520890792524 0.273435643383196 0.276010874048656 0.281028392724295 0.288008220131141 0.296659657730073 0.308773835896666 0.312319402590669 0.322269434676597 0.332823153740219 0.344956935467814 0.346293971971 0.338071711369145 0.336893944669873 0.329298227257512 0.320206923531567 0.30466972327992 0.306587149532006 0.2979976241296 0.292077189830272 0.284809971497768 0.284881419129826 0.286658503063016 0.279219794952975 0.279770873588459 0.283150846483487 0.277162826042252 0.276664164675782 0.271361165277327 0.271466793544847 0.271854812810627 0.272839403737378 0.272990223628284 0.275818539661157 0.276832479484368 0.285545470116478 0.287373304464998 0.283864191100158 0.298575604554491 0.309058758873327 0.31198047845793 0.32750882980953 0.328868221859499 0.333466867789012 0.343170228612208 0.35506721464586 0.360430528822007 0.359686646033126 0.357529279291614 0.36477925634366 0.362219312338528 0.369047723135406 0.364236534515277 0.372573422701235 0.372258875598916 0.37392172741109 0.368320568324586 0.370190327306724 0.366603003699962 0.370020206942652 0.380879514279137 0.379585341442035 0.3835860243783 0.380441333947173 0.377355328525663 0.380154886193952 0.377719339767434 0.37822813111762 0.371332305336592 0.376556479132544 0.369121721880323 0.368790907641768 0.364008321265936 0.356412167499988 0.357836518706621 0.351511806978122 0.348982978781958 0.344447133802066 0.342748868278894 0.336838454268055 0.336413592978446 0.336409021074624 0.32947480779622 0.324951693428278 0.324259457163879 0.324052663620484 0.324569342540061 0.321994815012633 0.3187528660634 0.321641860320395 0.320613562384133 0.321278187786078 0.31896183636357 0.316440908711998 0.319696186139516 0.317726578087521 0.31929016088619 0.313514102295073 0.305535397753682 0.297230552623306 0.293912059334513 0.287563841616756 0.283293195552138 0.281001615877962 0.279661730412185 0.27597030543268 0.273830760613984 0.272608934731237 0.270008567958359 0.266631110069935 0.263365215165047 0.262132340434373 0.259989128721583 0.259547127724629 0.258302704442022 0.260284844370372 0.262264513347825 0.263169270975172 0.263297436623867 0.265458353122165 0.26599281332937 0.266242665189658 0.266130063869744 0.268300149910722 0.272173327577063 0.275533661479797 0.279341002625323 0.284441412274035 0.290044311135559 0.294525296581897 0.299320169359286 0.313182080880717 0.322978985628408 0.333079616458157 0.35236008422633 0.373452276124207 0.400931284546046 0.428840236260377 0.491938994267794 0.525873913039799 0.533456824747289 0.529349314159179 0.522569097993974 0.520796659507459 0.525051451511722 0.522422046479225 0.521322252998836 0.525942144337964 0.513542349090943 0.511199479871981 0.517540399610641 0.509895496427916 0.498727557198416 0.484653533235606 0.471659431492697 0.468305647554261 0.459692567685802 0.46465507690786 0.464995302638619 0.482067046897992 0.473333071817725 0.445265102214831 0.435117765703859 0.429950448500348 0.42886523582559 0.444945004436794 0.506451694160405 0.550725889400557 0.494728009841635 0.440154016562086 0.436095688409571 0.436257592467268 0.442299723285133 0.439109270350271 0.443060297922627 0.446156009082979 0.453705036853981 0.46033036548855 0.451821936474642 0.440297227399987 0.445713570070229 0.455083074516349 0.462580815132562 0.468098561191848 0.467870755544786 0.44569938974833 0.41765148002016 0.400392001551451 0.393607631859401 0.39212749494585 0.410598930118693 0.419261199991505 0.408613691743114 0.390169577425334 0.381473121697383 0.362218216376336 0.339489458172475 0.322883158529788 0.312172818255403 0.316711749020825 0.320318183246633 0.317370470158981 0.30863528274382 0.316673218698165 0.336032110083831 0.368227008730732 0.396280963071403 0.41516765943673 0.435757369305279 0.435412109593712 0.440551573929748 0.451673150475383 0.460389129212034 0.463497414099431 0.469580414884013 0.479828587330753 0.484416516961383 0.484894979480446 0.475049229723849 0.481024413438554 0.469410983432041 0.458089043094384 0.448931095627299 0.436612939662369 0.433678319500675 0.426479350337276 0.427951096874825 0.460928469926278 0.503634310643661 0.491581363840749 0.48181403252356 0.472582949415397 0.476137416939454 0.47849623768154 0.473079534084564 0.510057396373197 0.520125220602033 0.560153215142689 0.560434911981177 0.525282126043961 0.709771463893693 0.730219772206008 0.570516833420027 0.638732815685777 0.580571395113642 0.383862813194915 0.340694374979887 0.340346727547949 0.334539977474352 0.333939896919312 -9999 -9999 -9999 -9999 -9999 0.316105832201009 -9999 -9999 -9999 -9999 0.287547176939629 -9999 -9999 0.286487913542621 0.276350891333857 0.280892027328092 0.291442592701619 0.325347150243249 0.525578789336977 0.604815785534467 0.741753277080222 0.541573992422906 0.500497782215498 0.52217413124917 0.520610029665843 0.535109556048113 0.552043491797988 0.596406267695969 0.668313910863028 0.760343863140738 0.770163141000823 0.719348120971925 0.691992615545439 0.675644049223599 0.658859908977848 0.647368222194833 0.62931591337325 0.619695191696387 0.61682748566124 0.634529962617584 0.69097056175834 0.711319978032032 0.656396733169462 0.660310382708661 0.676297581687033 0.720900576384566 0.699037158618171 0.72793645541037 0.736438963655175 0.74228303942944 0.775913718257288 0.776370032753045 0.786005651116891 0.737351434038709 0.699234439359445 0.672392592058043 0.659321729222528 0.6496477753885 0.741038427183234 0.800643640356949 0.769484009289502 0.788144132197698 0.683492800213181 0.562480927314215 0.507334731737338 0.55566645141486 0.478261286485431 0.431664597384627 -9999 -9999 -9999 -9999 -9999 -9999 -9999 -9999 -9999 -9999 -9999 -9999 -9999 -9999 -9999 -9999 -9999 -9999 -9999 -9999 -9999 -9999 -9999 -9999 -9999 -9999 -9999 -9999 -9999 -9999 -9999 -9999 -9999 -9999 -9999 -9999 -9999 -9999 -9999 -9999 -9999 -9999 -9999 -9999 -9999 -9999 -9999 -9999 -9999 -9999 -9999 -9999 -9999 -9999 -9999 -9999 -9999 -9999 -9999 -9999 -9999 -9999 -9999 -9999 -9999 -9999 -9999 -9999 -9999 -9999 -9999 -9999
-9999 -9999 -9999 -9999 -9999 -9999 0.9154682260109 0.924838521130521 -9999 -9999 0.875454622127676 0.887333902410838 0.729236976170131 0.698884155273482 0.715379256780913 -9999 -9999 -9999 -9999 -9999 -9999 -9999 -9999 -9999 -9999 -9999 -9999 -9999 -9999 -9999 -9999 -9999 -9999 -9999 -9999 -9999 -9999 -9999 -9999 -9999 -9999 -9999 -9999 -9999 -9999 -9999 -9999 -9999 -9999 -9999 0.665127730167086 0.693304371504378 0.753966961678502 0.747148985669652 0.717312612822771 0.710954937612125 0.699327154982536 0.679959301533133 0.661341347982191 0.626995752030482 0.591340655350463 0.556352493688203 0.52191043756732 0.507718000729839 0.494298827256924 0.487140507100494 0.481955484101776 0.479314649097905 0.465428061913228 0.463443696076168 0.459297255158809 0.456967546608538 0.464281888026991 0.468354796635126 0.47802039541028 0.470139976870044 0.45474231605338 0.454922556904319 0.450271257270536 0.431733589276848 0.409143033409393 0.386326221968271 0.373155659170115 0.380900921577584 0.409117676623473 0.414007934604497 0.418689760429464 0.421064147215504 0.43271479220463 0.458913463123645 0.483486332915899 0.471857517654145 0.458315859087743 0.444094704980371 0.426846373077078 0.424550185897077 0.432386121296675 0.448115917536581 0.459077929149529 0.464249299344143 0.461297265717072 0.462062310568461 0.46732630655325 0.476088499648525 0.479114628108835 0.48816428044337 0.503787565149841 0.527512527265507 0.548928131194671 0.562083130692404 0.536543886526229 0.522964059612861 0.511328994652141 0.493932018521167 0.483961498518966 0.487778543156855 0.46911844726909 0.450091395192536 0.425286762715507 0.403326393919506 0.380201671426081 0.364004830869265 0.348297693738991 0.338689489871375 0.328863630471286 0.323449458769661 0.325456135417308 0.334375236056286 0.350504268274078 0.359655190921521 0.376919072148346 0.374049371778061 0.377403706540089 0.384012205968094 0.364337309400906 0.389792532488254 0.396068809074634 0.336515991549392 0.31319890207131 0.300234499067038 0.28798153905212 0.273089124973476 0.267460618349076 0.262144080150078 0.268330256778299 0.26972093265002 0.278888370883173 0.285932328094136 0.287204274317031 0.29244262548195 0.30079437838212 0.310631997954376 0.320586526760377 0.329112098705274 0.333663422787214 0.341920893647904 0.344038491722298 0.338999896970389 0.341896130787983 0.328109896270551 0.312155696558617 0.311991337365231 0.305983121893997 0.29811335206371 0.293302502115149 0.292787665085625 0.292705184482198 0.293728462913545 0.290198225866721 0.286646071367061 0.296815182316212 0.285712591911387 0.285587815638529 0.275430974564686 0.273168437742136 0.274683238689876 0.275195524810945 0.2752055200184 0.279070947304109 0.281595386345006 0.283433141322056 0.287561504647901 0.286616886270212 0.295216167154138 0.308347652383409 0.313236166936289 0.325128060033104 0.334325034656923 0.346251988754519 0.365168370112367 0.37852972260624 0.372373155278165 0.368049810487943 0.366125910433507 0.364930406460531 0.365385915748805 0.363075107554731 0.368716547764214 0.373550293661929 0.369540884414534 0.370122200526525 0.368604379971094 0.362671162301733 0.370299708684548 0.381241262497926 0.387523607667243 0.395967026177062 0.395551497877089 0.387198950479015 0.384094037061136 0.38796511287341 0.388263101564385 0.386673578121128 0.380204801935567 0.380352898268243 0.381531602654722 0.376689789546476 0.374795002014579 0.369517988590096 0.360064850293724 0.359523376160741 0.352009394101995 0.349862329162486 0.346102715708429 0.339910877696308 0.336668827533544 0.338054217640533 0.335759366095395 0.333523638573071 0.330953040562308 0.331409870100024 0.326811512699832 0.323958190862379 0.324600780201775 0.324796426297948 0.322637113917954 0.324310200327751 0.320273524032773 0.32339228507889 0.321410654983722 0.324531999374029 0.321317075932564 0.314873079986548 0.306977550748694 0.299308865540144 0.294369290796424 0.289042818026659 0.287432978663405 0.284213094327531 0.279462503679341 0.279045966953295 0.278928083892257 0.27547304147911 0.274291326014545 0.272489655597379 0.267986541847536 0.270029659869951 0.270508103441496 0.269576239141969 0.271673768713462 0.269484680418 0.274319262787521 0.27360043626034 0.27353144558564 0.27836867361282 0.277692732394909 0.27680283698968 0.276790868473056 0.281458399124144 0.283732649619064 0.285609749500982 0.285093020104103 0.290042854258898 0.297922853547836 0.303502008967902 0.310063240613458 0.32155294019358 0.335620155827851 0.351168619351321 0.373199424390555 0.388754247794028 0.43513725289783 0.460647650432125 0.518917159461208 0.540155287480635 0.551981428861391 0.556756628643884 0.553972966874608 0.559871148577818 0.557403576353789 0.555871848193714 0.543207026073862 0.549385439761801 0.541762478573645 0.535721606997287 0.541511063861329 0.534809200443256 0.526924974168198 0.515683662167002 0.485945774413279 0.493184468642386 0.471757191754349 0.466562014962132 0.464016963522971 0.482814721154748 0.464297533868263 0.440087251829517 0.441600515075 0.441467004162586 0.434293345365927 0.445209392669273 0.446546387017054 0.445266601176684 0.445594321054132 0.433152879118705 0.440132315344066 0.442887664871329 0.449023667269291 0.446604017746179 0.450665153871408 0.453136896422498 0.462632152972053 0.46616516505798 0.460128618355473 0.454903400562359 0.455687722719349 0.460306427342078 0.468689144696459 0.485402526186006 0.476565513891291 0.453210466891944 0.430376848917313 0.406807544289821 0.401102496135707 0.394266769699655 0.437896913161324 0.40791205820172 0.390737556589327 0.376899981842082 0.363039729495387 0.35430931944424 0.340889103071499 0.328683721083726 0.324882209504646 0.321459356966051 0.326094640970648 0.324668674312057 0.3268865203049 0.335087895545578 0.361215889359297 0.399049535594021 0.421967687039231 0.434081135605351 0.4457297994465 0.454629865029744 0.456139763246718 0.459199179009983 0.468151470504933 0.469402278960438 0.480013290844642 0.482824800885479 0.494910416451239 0.500219939888214 0.497491897921061 0.485198514455973 0.4711580340104 0.465059037555135 0.456980149962036 0.447555687353935 0.447964085414494 0.454039840484229 0.464210903079589 0.484913344005257 0.549603854803571 0.490010029710056 0.485760392350864 0.478547596726565 0.46859366129379 0.460260772237498 0.455302092039742 0.456721018101299 0.454222616777976 0.462292152868777 0.472639504144041 0.507597377506327 0.662935027689806 0.602702117926874 0.581991658503955 0.608929564474019 0.608652105327177 0.602962634896636 0.420414484824412 0.395227060600865 0.361655633051776 0.344751511752543 0.33698888144754 0.329687267790107 -9999 -9999 -9999 -9999 -9999 -9999 -9999 -9999 0.295829011536407 0.295469490670191 -9999 -9999 -9999 0.28255467963068 0.294033821053255 0.312283564580988 0.376839407144501 0.570312332592144 0.699467387667144 0.681107714786669 0.58447512320641 0.51916631070189 0.520204378960249 0.53319088560524 0.549217967781351 0.550953047669678 0.574444337920093 0.591391615923865 0.683413049399318 0.76281960581666 0.721681282749882 0.697786642800786 0.693124551630003 0.66457625111391 0.660842191638496 0.658180416656127 0.660207675411553 0.684425143661374 0.695178031893393 0.644375316137157 0.661681250429236 0.649241396096507 0.659005858061389 0.661745378731485 0.664232153340819 0.68457694269357 0.689269973412053 0.677981033355135 0.679193327238221 0.698048791505145 0.747261134553785 0.725594369102871 0.760392591158223 0.774198877013623 0.777486950246891 0.775699521065854 0.633163459795249 0.568852294971764 0.521773914274226 0.460572199186519 0.43301717796699 0.43233577328414 0.437847624797226 -9999 -9999 -9999 -9999 -9999 -9999 -9999 -9999 -9999 -9999 -9999 -9999 -9999 -9999 -9999 -9999 -9999 -9999 -9999 -9999 -9999 -9999 -9999 -9999 -9999 -9999 -9999 -9999 -9999 -9999 -9999 -9999 -9999 -9999 -9999 -9999 -9999 -9999 -9999 -9999 -9999 -9999 -9999 -9999 -9999 -9999 -9999 -9999 -9999 -9999 -9999 -9999 -9999 -9999 -9999 -9999 -9999 -9999 -9999 -9999 -9999 -9999 -9999 -9999 -9999 -9999 -9999 -9999 -9999 -9999 -9999 -9999 -9999 -9999 -9999
-9999 -9999 -9999 -9999 0.880712931051208 0.674925222508981 0.689993444536043 0.690896672243803 -9999 -9999 0.778249009242519 0.804919178457921 0.711226905410135 -9999 -9999 -9999 -9999 -9999 -9999 -9999 -9999 -9999 -9999 -9999 -9999 -9999 -9999 -9999 -9999 -9999 -9999 -9999 -9999 -9999 -9999 -9999 -9999 -9999 -9999 -9999 -9999 -9999 -9999 -9999 -9999 -9999 -9999 -9999 -9999 0.615565612191745 0.681958701976497 0.761084934756696 0.763278682441685 0.741670176725538 0.717033129585435 0.695117349955331 0.684595011016442 0.684818633341786 0.66952775757327 0.640491315458655 0.609799873137928 0.582090210928544 0.558670594917878 0.533298518569188 0.525242806783024 0.506148446885655 0.502880717157905 0.498255637225502 0.488925367570614 0.483088026074426 0.486611477242355 0.488128879350146 0.483426411344356 0.500231935111666 0.508241351042376 0.510416026302771 0.507420847719766 0.49755141586141 0.484559902196965 0.443650010490077 0.410283101889547 0.379610040008141 0.363656769254206 0.375375081425998 0.401468161825753 0.425535459677574 0.412149923160093 0.427692195285552 0.456892483856003 0.507665950947033 0.519491872336033 0.49414330433691 0.480412991957716 0.466200154885187 0.458723590816531 0.458547534560208 0.460589709853573 0.482354413877943 0.481458068888559 0.489885809983351 0.480334405285062 0.487738094032181 0.492033396104015 0.494477344190076 0.506462771696977 0.515344163072153 0.531292255554442 0.543744560164024 0.560647350791228 0.568802014817979 0.553790957701712 0.546384276063333 0.532429711900811 0.515847819336692 0.512179881436695 0.503372511465549 0.492260977521906 0.467251188497367 0.443636368358276 0.417415683797521 0.39561361551473 0.375379741362235 0.357642027124042 0.339413038604321 0.332818567739613 0.331745670647959 0.336849802809231 0.35097315822348 0.369696963198221 0.378189115119964 0.387150360604619 0.389459459704994 0.438094304617548 0.468111378345764 0.430137690315931 0.387328511074368 0.343966952441359 0.324470841514375 0.313682877339795 0.301239521576004 0.290635588528843 0.284063553220009 0.27826356362612 0.279216043978658 0.279613349568028 0.282681454850774 0.287683650483802 0.295946674903413 0.299568853617192 0.305627121437039 0.311110624969355 0.316101266926784 0.320623628517204 0.322801454340275 0.332481542008141 0.346233487675875 0.34405502069779 0.333483784217751 0.331519309028152 0.320952812726435 0.316698767052042 0.308200421468348 0.309911197935664 0.301560995174404 0.299682575212748 0.297694837069988 0.299841054216603 0.309192977331027 0.303569781981632 0.296405613277939 0.30912484276594 0.30364474805385 0.290095232053332 0.281443592028724 0.279840940846898 0.275621107093616 0.277901650807416 0.279691556911205 0.284974881306745 0.288676821414862 0.285505367236114 0.290619994236104 0.299744402222854 0.299461981032528 0.302597387229261 0.32255172522751 0.335216750193237 0.3538664789949 0.37657122556224 0.409859387774612 0.412338186809377 0.377087360575488 0.371805478233661 0.368103315280555 0.36958470109518 0.371091333339818 0.371186830085022 0.370857756994647 0.372414902391382 0.372104041490268 0.369716021751109 0.376291893084837 0.373192661032929 0.37424192360273 0.386057346415369 0.401519977190501 0.407848076270461 0.400558071925366 0.390927271741885 0.392005562085991 0.393546896122163 0.401246370463414 0.393192023643199 0.395322075692332 0.390021158331017 0.388969589710447 0.383275787193262 0.382509515522505 0.374289063673229 0.370603313159531 0.362529177714929 0.36129050836638 0.354372476607495 0.354766258403533 0.346456763611085 0.3445488668305 0.342147527773429 0.340915214707638 0.336410647212187 0.339470480185268 0.336553981067027 0.332605057561914 0.330737266041109 0.32596415558795 0.328680882603056 0.329182886243252 0.328127443727127 0.328618633662566 0.327144712022566 0.330718543139284 0.329964011316858 0.32760641874629 0.319175550937274 0.31012243776861 0.305194721190067 0.299741460496306 0.294849241906786 0.289649352035118 0.287428481197383 0.283067114590088 0.285024267201229 0.282128562915143 0.281655513075099 0.2805411171858 0.277932806297696 0.278760416605618 0.280275780794482 0.282249648912977 0.281769148331762 0.282691697563828 0.281927948508697 0.279785897301819 0.283661495207879 0.281360299057777 0.282499326278659 0.287641551737829 0.286603029815644 0.287581559457222 0.288025580497827 0.290949579879108 0.292450064016774 0.293787824738586 0.298931911479106 0.307134854801744 0.312822794890019 0.323130549601658 0.331039340985326 0.345757628953351 0.360817142584271 0.384393443324572 0.413958253853313 0.461362185111041 0.50611674790632 0.550183081865303 0.528104969064157 0.527855871308114 0.527506214046202 0.529251250630957 0.531226290719857 0.535256138255951 0.5381933325294 0.537197656146635 0.543315524183008 0.545301885907485 0.544362997804667 0.547136100941511 0.553389122012467 0.546144260232618 0.535360072884235 0.517035210694902 0.511874183285685 0.496850863731001 0.484355979372106 0.491125667110191 0.493991382803726 0.466532105289567 0.458829165984287 0.454300817608415 0.45772277862783 0.450687093756253 0.452209424971216 0.445480866972653 0.44063614889199 0.436725101238413 0.441182421881474 0.445545435656988 0.447085603665001 0.458418110934622 0.460112499098241 0.461378606585636 0.465757656235567 0.471350251635834 0.482878593462995 0.48055403020972 0.469354621019649 0.479306219437393 0.482486149965266 0.484185625398783 0.485493183721964 0.481352784975975 0.46544056751338 0.43705433628701 0.41934353595375 0.402843823987736 0.38913191674297 0.388749077349729 0.386258681805341 0.377164098590908 0.363551094075053 0.357298184926389 0.346656259877009 0.335799046222813 0.323243424490171 0.327584316732627 0.32719428296245 0.32695217677958 0.332635392073764 0.336673106297988 0.353397402454268 0.378675603639283 0.409265360231946 0.439328909960067 0.448193821215574 0.459398661235662 0.474593235813603 0.47035125197126 0.476404922077819 0.478033424243124 0.487857469970615 0.492040348405497 0.497448726754384 0.499679927230478 0.51458835818697 0.519947541208963 0.496129126138184 0.481333451901391 0.468845095551727 0.466338236778693 0.470340158574583 0.464228186446592 0.472797319313658 0.494753391953707 0.528082063475736 0.546097192363179 0.474265479253759 0.453959498939143 0.480655685444873 0.462913689845165 0.460732560820628 0.462711480238372 0.458786559821339 0.442036025451397 0.44531534795793 0.458243276772798 0.561567124733233 0.637879687907342 0.542571601832594 0.540405799570052 0.603194269917155 0.637541686337697 0.605223524280446 0.610487376053761 0.417780576117088 0.384277015585434 0.351727666829406 0.334204897609939 0.329345722842274 0.317175374519847 -9999 -9999 -9999 -9999 -9999 -9999 -9999 -9999 -9999 -9999 -9999 -9999 0.285267908227084 0.293477447935429 0.300168268439093 0.409900902344728 0.494733304741533 0.701106865920576 0.727798323649475 0.698165075671749 0.515344351802094 0.509514750073932 0.528456822661055 0.551547442114589 0.588555139835825 0.572864856679665 0.572882321680276 0.670932914256449 0.655656193025144 0.744506095483783 0.735801884313685 0.724349389153792 0.716537600793143 0.695173383752751 0.690984718647061 0.687826877569622 0.71198056359616 0.695810826783633 0.651236902589809 0.686608357470359 0.688896170868697 0.666011588458108 0.654237040142078 0.642926839651272 0.641721858087175 0.644508600519975 0.632873796684458 0.622456996960276 0.749540589541999 0.799562495954068 0.775339823417058 0.582459530316144 0.48955388491962 0.471390342652864 0.46771254115209 0.443291097333781 0.434161771555881 0.426769526288914 -9999 -9999 -9999 -9999 -9999 -9999 -9999 -9999 -9999 -9999 -9999 -9999 -9999 -9999 -9999 -9999 -9999 -9999 -9999 -9999 -9999 -9999 -9999 -9999 -9999 -9999 -9999 -9999 -9999 -9999 -9999 -9999 -9999 -9999 -9999 -9999 -9999 -9999 -9999 -9999 -9999 -9999 -9999 -9999 -9999 -9999 -9999 -9999 -9999 -9999 -9999 -9999 -9999 -9999 -9999 -9999 -9999 -9999 -9999 -9999 -9999 -9999 -9999 -9999 -9999 -9999 -9999 -9999 -9999 -9999 -9999 -9999 -9999 -9999 -9999 -9999 -9999 -9999 -9999
-9999 -9999 -9999 -9999 0.882532586815366 -9999 0.764851854037606 -9999 -9999 -9999 -9999 -9999 -9999 -9999 -9999 -9999 -9999 -9999 -9999 -9999 -9999 -9999 -9999 -9999 -9999 -9999 -9999 -9999 -9999 -9999 -9999 -9999 -9999 -9999 -9999 -9999 -9999 -9999 -9999 -9999 -9999 -9999 -9999 -9999 -9999 -9999 -9999 0.593462630940391 0.581162227009755 0.605708523342465 0.710639635354799 0.73840424225471 0.738330810126819 0.743196413600109 0.711878257222252 0.652750493431805 0.648660673229894 0.678147994621514 0.667279096921902 0.641556375807343 0.627057983055508 0.607004797833686 0.586834425259305 0.570420110132682 0.552156532021214 0.543739068808088 0.533750408810294 0.524046906782283 0.514998510716855 0.511904336861593 0.507495529633591 0.50827825900778 0.520961242012362 0.531056600279705 0.53405122062067 0.540587299678695 0.544544172455629 0.531808355182346 0.498629824201129 0.449108216407056 0.401970578662849 0.365300026013503 0.352497281771156 0.378987192462811 0.403160164518074 0.430809485327351 0.420129799507165 0.440788796485671 0.512878583466584 0.551409422673099 0.566600195530258 0.54681913560484 0.523551550741319 0.511602019712813 0.494655711105194 0.493491908341936 0.505891308779239 0.506548268909805 0.512676367453505 0.505756787465833 0.505460302866869 0.513284332925378 0.515954899441371 0.517830953794645 0.52097154326566 0.53844855244282 0.555656767486361 0.568188347004545 0.580891655323181 0.583701287343775 0.576478988577543 0.557359500028375 0.545145879852434 0.538847600861779 0.529334160168148 0.519504727620818 0.510022089842608 0.485875434127406 0.46356211146018 0.435957296393332 0.413588786655759 0.384271449555277 0.359736471513098 0.35029859885009 0.339145273298461 0.345460729595796 0.354003115004478 0.372789248202437 0.388363832402324 0.397294491175029 0.433188586193336 0.464675577329252 0.48248891544701 0.482253783687316 0.453906639649809 0.381875569763321 0.349846720126257 0.337609695404975 0.32365662704189 0.315595254411522 0.306410578241785 0.297340871928223 0.291275255923529 0.293069855386604 0.29426107289815 0.297283167508649 0.304257745303581 0.311839968966344 0.319611803426875 0.328300611048803 0.32841413687795 0.327875381439816 0.329068043552809 0.333015299195226 0.337240523019001 0.340972269517368 0.337997668097152 0.334665208911371 0.325597467169545 0.318733619085314 0.310859302323358 0.309620221987506 0.310371851590784 0.310458049439244 0.301769244931975 0.302739394514127 0.304901861181778 0.318422325925817 0.315385235137754 0.312764105041769 0.318483973640823 0.318032765627678 0.302754926839689 0.289307150901494 0.284651268217818 0.281676117757429 0.282408198194713 0.289325618080229 0.292214862328537 0.293878224998061 0.297245940409462 0.29754994052053 0.30827855717454 0.309700897557247 0.311052257902964 0.323473803911357 0.339961451202288 0.356884540051452 0.367998843467671 0.397526831052927 0.393131118789083 0.379826417282026 0.378939043691676 0.372441118326393 0.379255020512126 0.378540655264258 0.372172421789305 0.37427045134872 0.378303168911042 0.381016129218721 0.383927632839085 0.37568425674064 0.374900575999119 0.382765447446469 0.377823388704679 0.390951875751312 0.389821235776173 0.390463314395276 0.393035668560424 0.390068867977525 0.396409185149458 0.404862525592742 0.412503704602843 0.411055652244452 0.405859368890307 0.397712279375539 0.393744556747917 0.388835222632776 0.386465143279051 0.380059629438954 0.37062176168289 0.368850445430949 0.361758815033506 0.356177927735151 0.352125508714154 0.352981492019895 0.34435351243183 0.34431771417169 0.346813986538779 0.341314689096596 0.337900947381597 0.336642747218279 0.336687572703063 0.337907781372071 0.336881248584114 0.334252086655526 0.335477726855358 0.334833596225 0.335778253308277 0.336062755466291 0.334045501850117 0.328570286670549 0.32522686853048 0.315632258333968 0.312146229244602 0.304225676300274 0.297896557962564 0.291850466191905 0.291185300885675 0.29152360610871 0.291659967225869 0.290227762752 0.288876973470616 0.295213843215617 0.290579328191083 0.289842012312129 0.290136542020699 0.288291420211617 0.291069119095621 0.292008611263957 0.290307062949014 0.293840734302668 0.294389871030359 0.293488087301251 0.297625734084079 0.296457240356972 0.296364743866113 0.297206660630716 0.296791442982141 0.299336151474447 0.303599992890423 0.307951681117599 0.312536446959167 0.315226376894208 0.324358487413735 0.333855018449313 0.343005458005032 0.35551598989831 0.372012986635248 0.407361912169342 0.452023499764327 0.467688279987398 0.545037229203933 0.529610044006718 0.508129014284422 0.494901878912932 0.482797279583266 0.490121890692299 0.49901280225272 0.499695730015587 0.505436873996241 0.494413032441279 0.507307216973235 0.505616496614649 0.515717792447205 0.518265598381766 0.517136298735561 0.533901661601037 0.539881836468615 0.543889058062855 0.531296945463136 0.527879983107204 0.503572147379242 0.513773927002144 0.490050785754211 0.467661410540606 0.466762125579974 0.476902304771529 0.483219595835923 0.464357857063393 0.453240773320222 0.455141648621155 0.452582148840045 0.452746794835527 0.453232173950964 0.457885009999913 0.456562074411196 0.466432251389674 0.468838277330641 0.475256435047708 0.48160100121656 0.492685529262832 0.487868017377423 0.4844571814529 0.484495966657268 0.498994369320074 0.523998918984527 0.511300754620416 0.488250038442305 0.485783885114634 0.474625594881715 0.442177577808825 0.418317822402513 0.414469653540607 0.406042912923842 0.39647198214541 0.391173868904123 0.369875729613587 0.356275879943875 0.346867692996612 0.339285144352366 0.332625796860296 0.323502239307499 0.324625355652109 0.319568312641701 0.326867889474702 0.330040843375946 0.345721401090729 0.359903627790253 0.387124872005269 0.418711958317085 0.444501135052251 0.458026665265353 0.473826789455347 0.486007631078674 0.499156648853979 0.492125304324905 0.494228630814558 0.504594377477498 0.498779383372547 0.504092601014385 0.50585523968693 0.510946162725789 0.515609750362464 0.507552341085996 0.485167916281581 0.47908619603688 0.48228783838848 0.483636504799166 0.491837930546013 0.500761251075006 0.529251829034318 0.570222995003729 0.55832505075706 0.488217998750368 0.454439482176629 0.460915141845775 0.464339675757775 0.446890201728479 0.439770054074469 0.432534795747551 0.426859028954426 0.424000397313906 0.441518684170557 0.469422513003283 0.528809126289807 0.520069573083486 0.502344135226412 0.542070251911535 0.682418308520102 0.630247672914998 0.730985784250709 0.427453726708042 0.355904826785899 0.343223498814111 0.353998844206612 0.324506379445814 0.306575997728668 0.300223016147534 -9999 -9999 -9999 -9999 -9999 -9999 -9999 -9999 -9999 -9999 -9999 0.28055964749671 0.293466668481457 0.297020548182373 0.324483631197675 0.628236331996435 0.736719194407526 0.708288623022926 0.550789662612624 0.520379079056645 0.512452477684112 0.523510899471128 0.540069873060815 0.572668429717533 0.588228979851418 0.558261562334846 0.549522239082395 0.593584775801275 0.686793899660741 0.685251445082987 0.643474113031708 0.718485127097275 0.711570242882289 0.705701539655217 0.722050892826887 0.71023662191768 0.677439482468761 0.650181910237805 0.674653752471339 0.732670358215024 0.753541117440702 0.752392584251528 0.704261201652278 0.641509182292063 0.643607148773755 0.636233057250181 0.592339794634784 0.757928934082687 0.588165145319705 0.447008462872562 0.422034283556791 0.411670940028033 0.417134856646272 0.417552821874563 0.427087713369987 -9999 -9999 -9999 -9999 -9999 -9999 -9999 -9999 -9999 -9999 -9999 -9999 -9999 -9999 -9999 -9999 -9999 -9999 -9999 -9999 -9999 -9999 -9999 -9999 -9999 -9999 -9999 -9999 -9999 -9999 -9999 -9999 -9999 -9999 -9999 -9999 -9999 -9999 -9999 -9999 -9999 -9999 -9999 -9999 -9999 -9999 -9999 -9999 -9999 -9999 -9999 -9999 -9999 -9999 -9999 -9999 -9999 -9999 -9999 -9999 -9999 -9999 -9999 -9999 -9999 -9999 -9999 -9999 -9999 -9999 -9999 -9999 -9999 -9999 -9999 -9999 -9999 -9999 -9999 -9999 -9999
-9999 -9999 -9999 -9999 -9999 -9999 -9999 -9999 -9999 -9999 -9999 -9999 -9999 -9999 -9999 -9999 -9999 -9999 -9999 -9999 -9999 -9999 -9999 -9999 -9999 -9999 -9999 -9999 -9999 -9999 -9999 -9999 -9999 -9999 -9999 -9999 -9999 -9999 -9999 -9999 -9999 -9999 -9999 -9999 -9999 -9999 -9999 -9999 0.572697110159042 0.630346881143644 0.672880280649692 0.703167337901151 0.716681381513857 0.723720148666809 0.682152256970654 0.622900125526801 0.634099772502992 0.656524312198568 0.66429402205662 0.647859186571404 0.643743237347299 0.628050965751086 0.611686821609976 0.595732824081098 0.584673036782884 0.573858241463883 0.562495999016553 0.551697611000147 0.540531487395951 0.531514402397757 0.529488663341874 0.533567794315741 0.536445540040449 0.55450598438425 0.559303840653733 0.554450287447095 0.542413960761647 0.539872604741039 0.529125274297055 0.476340295473901 0.419037511479472 0.364381874238885 0.343638050210484 0.382394064144293 0.412523048309764 0.418731075415762 0.43339618853737 0.458223274644703 0.507193794846851 0.557427093050633 0.57121603642534 0.582391769403362 0.573946609490978 0.527622718888274 0.521971361333632 0.541859391324551 0.537176199982749 0.5333139821023 0.535138453263261 0.531540477622506 0.521398289567675 0.527203356983974 0.531406487784085 0.540748195570781 0.553860286666291 0.565029183338474 0.576370698452481 0.582154836685913 0.594550991722177 0.579010628502523 0.59361485424121 0.572161874511568 0.558218630662825 0.54599049499014 0.54210912512099 0.525523268217111 0.521572620026978 0.502419490789113 0.483430622864948 0.455846010814665 0.432417382298644 0.399160041810693 0.373072328422811 0.353881429633576 0.35091477246567 0.360135920902683 0.372989350182324 0.392334758417839 0.404469077433699 0.41089023718836 0.432804535240307 0.461278964833755 0.484723281188235 0.471897051905545 0.394603301270083 0.372812472437832 0.357655375100977 0.34443619142144 0.332722645359407 0.322588987314644 0.318839372896452 0.316740716487251 0.310090060692502 0.316215896703489 0.315820378227984 0.325130272311059 0.327932718862679 0.333658278890418 0.344131614617559 0.348744445391914 0.345157147285513 0.344138352819336 0.341533591467061 0.346008423392871 0.347385228069871 0.348684446846273 0.348532602027695 0.341258437294034 0.33202195490431 0.317143068200194 0.312528963402607 0.310200923353823 0.31023463211557 0.31355852565416 0.302132772556689 0.314376528714085 0.317019526887254 0.325703677477487 0.328279570767005 0.320408377254917 0.342476267489727 0.336626425965632 0.325593512791178 0.294920599992974 0.285717308785216 0.288514587074285 0.291556518226285 0.293611648189279 0.296537879378015 0.302581105661533 0.307305325794895 0.307750554296104 0.310984130943216 0.31436093840432 0.316610712620154 0.339690009886098 0.358157537548355 0.395673431673743 0.423111513841796 0.411345703629493 0.395430818845354 0.3835051277615 0.382252054918987 0.387013409541643 0.3891116754946 0.390538196151528 0.389732878078181 0.390229083452151 0.3893354870422 0.380173453484325 0.383521781779653 0.380257185533294 0.383577687276366 0.387593230142592 0.390331270814396 0.380016077194194 0.374339156475841 0.380030103771384 0.386725825735129 0.399113786224474 0.403005982160252 0.416510846102735 0.424859715758363 0.424954888051246 0.425742941129177 0.42067621119515 0.411798233701183 0.402198343884802 0.393268300937199 0.384594252026318 0.382141213247883 0.374010606753567 0.371981913853988 0.365903017833767 0.361321667881305 0.359340801571497 0.354203029771992 0.353288422873118 0.351266815235278 0.347492971702019 0.34489761971665 0.341450926973402 0.33950728991916 0.336708876010523 0.337477441332517 0.341361733726806 0.341304388934607 0.343388343494982 0.343428085684914 0.348194616551416 0.346130780880496 0.336371889453087 0.330533533870578 0.325484278909027 0.315702989493004 0.310363058642507 0.306143769352437 0.300464156599193 0.300933889994566 0.297819053865752 0.301244527705151 0.299746798640088 0.29999658490924 0.300656553672838 0.301522768812151 0.300240708509837 0.301193004337634 0.301860915669444 0.299310729117472 0.304849059492344 0.303524308936043 0.304684997638285 0.306854853906328 0.309331722448069 0.30923069218193 0.306210201565492 0.305419714344729 0.306508864339501 0.307024095671559 0.308731565918386 0.315103256335423 0.317904455537314 0.320499033167192 0.324442244055782 0.330174578870344 0.339167985111281 0.351515538228942 0.363701435882947 0.385611940622469 0.420833699012895 0.475423842620549 0.551490843819711 0.516019177932016 0.495274744948064 0.477929056972477 0.459336268930053 0.455580397956192 0.464431512206949 0.46565849546777 0.474344626245822 0.471825011506386 0.464789675551104 0.456090222460217 0.472375697569343 0.480119845006462 0.488963972587269 0.491032018162719 0.492372345219503 0.49575008895737 0.497852938938834 0.508544331552054 0.503289549498762 0.524542314698618 0.525423786994686 0.494699742391793 0.475140788440717 0.492221954649211 0.484731350624011 0.471062932666847 0.464961996875257 0.451484277873363 0.456118342282123 0.460132406631965 0.453045768232221 0.460601452238658 0.460401748823598 0.47088668474738 0.471253326502918 0.47845088950245 0.485535474003914 0.490322847556588 0.50212337984902 0.502352198246291 0.493283898729757 0.50229439611302 0.525611983141213 0.540226495495781 0.528394626616808 0.504966603908771 0.484982531548786 0.476320280648622 0.450402036251715 0.427966470908147 0.420845656988668 0.404735434013958 0.405051524506063 0.377866539279443 0.364658507359856 0.351612824576323 0.344508812026623 0.336887785378058 0.325786622817605 0.327577679776014 0.319475761268101 0.319011807012058 0.321869461354836 0.329059660909059 0.344827978923841 0.364996889261689 0.390811860299742 0.415469009415349 0.446145789741831 0.4660081860754 0.480589918437831 0.492399371329885 0.499444737698869 0.497923506363778 0.504861776156291 0.508253743040063 0.509338032840843 0.50196819454742 0.497246468302878 0.504991096268002 0.518660244998665 0.512247247304101 0.494729323037534 0.48834222948219 0.494696368848649 0.503270558443455 0.520842063795448 0.536680578976036 0.560138016857696 0.611847730177267 0.586669037678254 0.498592331587048 0.459260498750625 0.467253686049792 0.43755129650464 0.429312901665703 0.425704347441808 0.415573124435756 0.407972027497984 0.4159162462122 0.425889389620649 0.460415507019235 0.460134995071306 0.478215790271273 0.485171949398921 0.529227340371851 0.706941373014316 0.634335420189985 0.640899855759832 0.48733343052418 0.361967162323561 0.310283974772748 0.322935474186382 0.334305914292721 0.339195948705439 0.331746264219562 0.306247125654525 0.284097388289156 -9999 -9999 -9999 -9999 -9999 -9999 -9999 -9999 -9999 0.275646766029487 0.287786300799325 0.295699981892707 0.312947667374296 0.659568877286465 0.731112066709594 0.742801752759619 0.608046403888294 0.53105074405006 0.515653438480838 0.509570019614695 0.522886104831735 0.549245027065148 0.5713432506505 0.544337601666439 0.531972735384919 0.575450885989587 0.604618468117801 0.707807584437725 0.722470328161266 0.740274324660548 0.739903796973527 0.735393766553642 0.741633655442156 0.683998710183854 0.687023420955273 0.708232311955517 0.688091289445208 0.766308108418227 0.744171750526508 0.728685101058017 0.657291538644625 0.687780567516483 0.753465070671299 0.687492491646075 0.738093371241473 0.761651852797324 0.528073272240811 0.40125172022845 0.403647509124281 -9999 -9999 -9999 -9999 -9999 -9999 -9999 -9999 -9999 -9999 -9999 -9999 -9999 -9999 -9999 -9999 -9999 -9999 -9999 -9999 -9999 -9999 -9999 -9999 -9999 -9999 -9999 -9999 -9999 -9999 -9999 -9999 -9999 -9999 -9999 -9999 -9999 -9999 -9999 -9999 -9999 -9999 -9999 -9999 -9999 -9999 -9999 -9999 -9999 -9999 -9999 -9999 -9999 -9999 -9999 -9999 -9999 -9999 -9999 -9999 -9999 -9999 -9999 -9999 -9999 -9999 -9999 -9999 -9999 -9999 -9999 -9999 -9999 -9999 -9999 -9999 -9999 -9999 -9999 -9999 -9999 -9999 -9999 -9999 -9999
-9999 -9999 -9999 -9999 -9999 -9999 -9999 -9999 -9999 -9999 -9999 -9999 -9999 -9999 -9999 -9999 -9999 -9999 -9999 -9999 -9999 -9999 -9999 -9999 -9999 -9999 -9999 -9999 -9999 -9999 -9999 -9999 -9999 -9999 -9999 -9999 -9999 -9999 -9999 -9999 -9999 -9999 -9999 -9999 -9999 -9999 -9999 -9999 -9999 -9999 0.642444181905215 0.652675415905673 0.694179872203867 0.692777005126652 0.676389151178476 0.643886586629268 0.634084152061409 0.640763038275337 0.650409718150894 0.658037125142567 0.661448488091111 0.643493768013701 0.634359115718493 0.627022793169258 0.608589524484105 0.598732761561854 0.592234078897842 0.576707804238539 0.565961136844808 0.550718516884453 0.544956685243669 0.545441495323645 0.548023855580554 0.552145035961812 0.550269862602462 0.539037512221547 0.536139261361609 0.534403351573145 0.529357482830464 0.484383169125802 0.442001760184667 0.403195557839401 0.402941562706406 0.439205129939827 0.427619850759608 0.433882601262414 0.448818208935974 0.511262687513027 0.545410225404408 0.540525819719113 0.560063131610294 0.572416027906609 0.584604552965998 0.549518673281169 0.561313227908255 0.564795918057487 0.573025532111536 0.564726900510872 0.551200412823299 0.545710079138904 0.54774687725803 0.562279878254656 0.574557085975174 0.585711129414415 0.590779974650826 0.571087778158339 0.597028739074278 0.591990008183623 0.590157968042759 0.581765637420991 0.570797442026623 0.587810441732789 0.582899810285793 0.560857094487801 0.549275002909563 0.5402686606483 0.524104967986552 0.512206815825558 0.503828842941912 0.481455583750568 0.449934090530202 0.414631787555317 0.383153352595499 0.360218665760142 0.360770160607402 0.366939444197694 0.383216230495776 0.398330628837272 0.405802991553281 0.426335298397672 0.437507379150957 0.463210184929105 0.481177710304442 0.418428011381302 0.381346409978591 0.367534540229122 0.352599651947762 0.344754630935426 0.34065809953047 0.335873910794193 0.335540096810948 0.334245277996104 0.337872628842138 0.340440228254273 0.336446297193533 0.345264069308307 0.347091518623913 0.359652605231175 0.364909543247538 0.360735691747608 0.353155889444544 0.354374591192084 0.353015280908115 0.352104883669762 0.354427333086991 0.360510182082923 0.36046635545858 0.358033198459502 0.34042356536635 0.320544631048696 0.308120297039178 0.308839353346999 0.305660916509073 0.317095617572767 0.315921231541978 0.321191369973329 0.326175811954301 0.337403556962474 0.338210668233114 0.33918180637004 0.35023571746438 0.350052541117444 0.338773180097579 0.292244566304586 0.290313069715263 0.298203872564665 0.301493909558557 0.307458409489318 0.311365154302151 0.314472928030674 0.317245409273738 0.317054002283197 0.323090929885473 0.326117618914247 0.332031713173102 0.348970750527793 0.37097475939194 0.402519374026741 0.423140061949297 0.417088398796681 0.401706584574241 0.411112469243963 0.419107813013107 0.414596737447807 0.412588401210121 0.40915956753788 0.404660417994132 0.404383022290467 0.39938686857343 0.399091673059622 0.392280235606073 0.387244651660558 0.386958868658114 0.375352924196301 0.374840859177293 0.371713788439177 0.377234464735215 0.381070609216939 0.387401560485395 0.403205579730823 0.419141359441278 0.428065096808222 0.441111615592326 0.445096266070944 0.444337098214242 0.429600611489735 0.422763259734743 0.410984002620437 0.40044650492994 0.397259590843054 0.386600424606097 0.382949262782201 0.376852113442695 0.370495691607878 0.365704610242248 0.360659548441397 0.360172482394383 0.357598266418038 0.354938403486806 0.352853743810494 0.351535288148708 0.34646567944498 0.342419260474389 0.34653696342186 0.348250385073183 0.350142826178078 0.352104078665128 0.354416137720601 0.353364642367076 0.354489899701857 0.355675189460879 0.349782292609062 0.338988690644594 0.328960810478966 0.324506813395986 0.316956576420445 0.31009513818381 0.308802547798662 0.309587502889385 0.308414083909319 0.306349230695453 0.305338786470436 0.306603106389947 0.305915362969897 0.304997893871244 0.312070931322989 0.312888745194987 0.31340371729802 0.313735933098625 0.312186717113865 0.314117437944273 0.316570861836189 0.318489639973849 0.32152592973612 0.319652999903374 0.317070158011382 0.31721398163789 0.31654168823438 0.319921270224614 0.320013185215633 0.322678587062053 0.325487587944191 0.327753836867944 0.33333765886601 0.338189681441177 0.346807648360264 0.359472420108785 0.379744794749835 0.416109453117862 0.477014398551178 0.503181862869728 0.466880806974381 0.465511998799826 0.455226849567716 0.441947978440033 0.430274236970044 0.433073007244517 0.439807112946907 0.439558532792893 0.439585775318794 0.440860084573923 0.439835712719247 0.437003047383175 0.453050193101105 0.449364027041225 0.449261302267209 0.459256766410749 0.456480253538391 0.44720894924985 0.439810133121291 0.461788183168812 0.47035348728558 0.496072804740459 0.519224870943956 0.497393335413117 0.489291855223775 0.494084897142438 0.481400484986316 0.469729169233981 0.465524940489494 0.459695247697975 0.465076052290761 0.460046050326931 0.463325766147835 0.469162127853527 0.473550040055304 0.478940706801096 0.487602989624591 0.483838837578307 0.500755007133148 0.50370068309069 0.508629750151062 0.505091531825119 0.511042510394729 0.520867511553013 0.538979570296227 0.54454919372076 0.540779554829688 0.523491968907959 0.50455219926864 0.473521164765948 0.453209504437471 0.432756050079489 0.410598532520924 0.412537309798372 0.401890189635435 0.378370975033706 0.362224404795287 0.34647255554914 0.334615870358806 0.331490424422402 0.33238007451564 0.327872659336308 0.320503288454751 0.320085161893989 0.320519459013516 0.328816884470815 0.342383904212462 0.361502362353688 0.384229252818854 0.416197571326687 0.446782380634603 0.46589600513346 0.478860153127188 0.500942729336842 0.504120959736023 0.504200613058501 0.508321295227686 0.509154497215981 0.50856590408037 0.508321535697673 0.506610469601004 0.504290187729378 0.516527276287733 0.519648552147377 0.502507521169862 0.516188234278373 0.519784340766381 0.52311069941271 0.541793611771478 0.576388521853756 0.603114554971186 0.635616801416761 0.61681218349185 0.525068432815253 0.498678090837346 0.490712639702217 0.453809618251212 0.43186891848778 0.429470341734925 0.409514244938437 0.408234936694464 0.436624425290218 0.419187416968845 0.425475881681834 0.435412522895038 0.483194697231696 0.523655673871717 0.57795946939762 0.74114617910413 0.720953544486969 0.599583341070122 0.50129498377521 0.447253396213669 0.305388723122194 0.303719065650098 0.329112602719933 0.395478046938341 0.40341641972028 0.357888276747316 0.317968096792508 0.276049622725305 -9999 -9999 -9999 -9999 -9999 -9999 -9999 -9999 0.268152581961802 0.27706586215156 0.295507392581003 0.318398845482221 0.438968726807038 0.643705502090848 0.7347236622276 0.749982121990214 0.5661078393279 0.525975068694293 0.506561924764395 0.536385698928494 0.541112368892358 0.555678039382592 0.543546945154611 0.540967539807652 0.583538551693915 0.547529687667024 0.593650161631342 0.65932706211539 0.674438569261774 0.718994277769267 0.71440375479129 0.696090849612116 0.672690147896938 0.736435659350923 0.711050796303863 0.683322428693291 0.597736384287066 0.723715416587622 0.75094213116158 0.736491528706322 0.658986202735397 0.595461043414178 0.777620437750704 0.69161172683294 0.502195833281742 0.415518988626969 -9999 -9999 -9999 -9999 -9999 -9999 -9999 -9999 -9999 -9999 -9999 -9999 -9999 -9999 -9999 -9999 -9999 -9999 -9999 -9999 -9999 -9999 -9999 -9999 -9999 -9999 -9999 -9999 -9999 -9999 -9999 -9999 -9999 -9999 -9999 -9999 -9999 -9999 -9999 -9999 -9999 -9999 -9999 -9999 -9999 -9999 -9999 -9999 -9999 -9999 -9999 -9999 -9999 -9999 -9999 -9999 -9999 -9999 -9999 -9999 -9999 -9999 -9999 -9999 -9999 -9999 -9999 -9999 -9999 -9999 -9999 -9999 -9999 -9999 -9999 -9999 -9999 -9999 -9999 -9999 -9999 -9999 -9999 -9999 -9999 -9999 -9999
-9999 -9999 -9999 -9999 -9999 -9999 -9999 -9999 -9999 -9999 -9999 -9999 -9999 -9999 -9999 -9999 -9999 -9999 -9999 -9999 -9999 -9999 -9999 -9999 -9999 -9999 -9999 -9999 -9999 -9999 -9999 -9999 -9999 -9999 -9999 -9999 -9999 -9999 -9999 -9999 -9999 -9999 -9999 -9999 -9999 -9999 -9999 -9999 -9999 -9999 -9999 0.659683871963375 0.66972653775976 0.68277870376102 0.674518657953867 0.650785808056211 0.62049993037678 0.621463571955474 0.643060632127824 0.656497936841156 0.64882713564686 0.639937523481204 0.624424652365794 0.615571021043297 0.603228008221011 0.591566304149842 0.580581996331002 0.5744949162132 0.558422987436506 0.547105384248715 0.547332444497245 0.538597865158313 0.530734776610383 0.533815476011223 0.531565593502937 0.531732934465848 0.524552151842598 0.515727459090634 0.520568043868252 0.492068100538772 0.465708266219041 0.449818381952672 0.473769625182614 0.504498339492625 0.526572779424981 0.461428965540699 0.488305933953583 0.515332727867021 0.526663704067122 0.539874000729072 0.546173474102904 0.546651590999632 0.569035187906947 0.559103955435743 0.572782982901831 0.576022618300956 0.562681091486249 0.578724134816251 0.565718370538588 0.564634920907795 0.56158576689656 0.58716328286048 0.575176348379699 0.579085606007268 0.578659698362208 0.56085516455626 0.573583728700716 0.53185612591017 0.547458106813404 0.544530931009239 0.583798930702521 0.585736545860074 0.584677005540861 0.570040014717671 0.555557072308418 0.544331216690064 0.53510893226109 0.529474224955061 0.533794345885137 0.51805918441339 0.488201927156853 0.432288121686023 0.390268133953694 0.366858241648739 0.372975272632098 0.385584031118026 0.393813270364576 0.403699235580605 0.417628475702477 0.443287459007058 0.467011463771578 0.494731066400146 0.449369419382504 0.39479884859524 0.381844090955299 0.373073101687663 0.363112367746186 0.356928880828225 0.353120376634124 0.362902370612569 0.350455591189318 0.355863222875642 0.359475389038733 0.358957141135019 0.360316392406506 0.36454329501532 0.364085498103973 0.377774097417647 0.381234777172579 0.376833391850049 0.374025085066449 0.369790479814441 0.367318895010074 0.367359873087848 0.379593468637852 0.383716635194856 0.372369425236451 0.364109623728693 0.350223915142918 0.331353849724939 0.312057277958013 0.301939507465884 0.305897179659991 0.321146481749345 0.321997229257657 0.332139125322833 0.334695149762307 0.344854735030259 0.344812279996031 0.353674743079826 0.358342363921203 0.360660402886573 0.348982841920135 0.320450680704873 0.314209678403749 0.315795058882623 0.317102667397362 0.321778646140647 0.324063372060395 0.32414154240068 0.325561307883011 0.331842829673983 0.336506035836106 0.33930261818043 0.34685737422725 0.362748891178771 0.395164443121473 0.412061593147839 0.439231999036975 0.42303670939064 0.435009849159985 0.443988093885861 0.442175158944279 0.42147967993547 0.417937524848385 0.408404978525409 0.411777504269757 0.406719126392946 0.412068441063031 0.41109919191244 0.405408201305769 0.399939946070088 0.386925278717993 0.381020671862568 0.368372514469649 0.366524174729996 0.364192821982515 0.376072430651097 0.392517641210851 0.39439792999625 0.410961297155553 0.41917976225038 0.434874052591928 0.450801309638001 0.449589368599766 0.446709864807461 0.432402408178505 0.424762870866075 0.413885127910669 0.402851487711668 0.400441694566739 0.389921761518739 0.381659166637486 0.379477240387011 0.374479534829672 0.369320560162236 0.368551042186347 0.367136186704592 0.364421736303156 0.359270169102812 0.36242729887496 0.356537727520737 0.348997236364074 0.353900949987393 0.354329128031216 0.35446875456338 0.357529076659505 0.359358839636698 0.366203392570959 0.368381226792262 0.372300493774689 0.363004906292206 0.351901174388015 0.341160232033884 0.326806437378904 0.317709708853753 0.314682442823789 0.313929739656448 0.314161690154303 0.311743240033429 0.314677001151276 0.316047240694356 0.318154007563836 0.316843254012282 0.318982376997448 0.319159279440647 0.322901163193544 0.328051282313987 0.325313728014815 0.330533734824291 0.327179387006685 0.328540108703543 0.333068494209659 0.332106530604009 0.329751811805331 0.327239210286094 0.329131436138335 0.330231698118693 0.328675518930603 0.326997278954609 0.32940803636537 0.332138747360549 0.332622128301182 0.341686908807484 0.348470287955699 0.359744420042439 0.37415019944058 0.396586849028361 0.43879197170072 0.506187592814559 0.469433257615251 0.457459515294665 0.45389308555771 0.440200853954313 0.426784453945419 0.412983606230724 0.409564097794728 0.411407685240021 0.411316418417005 0.417264965217996 0.418093979059754 0.423768374136204 0.424485499418249 0.424145032468545 0.424152620461583 0.423398661730984 0.426940516405224 0.429455600337782 0.410466722113539 0.421381053037953 0.445073392479162 0.473242876934138 0.530455031447687 0.531773752163556 0.509745485736929 0.499908182067113 0.487039798661638 0.4798859172513 0.463737752538897 0.45994804532858 0.465454050199889 0.461454368487355 0.464558435530553 0.469974743087864 0.477211144533601 0.480038932957092 0.483468588653427 0.488490193559861 0.4939944780009 0.507874604366416 0.510401954911766 0.522525831983779 0.519715233258027 0.528424673818788 0.529997158134223 0.542556695699237 0.542745432811188 0.540782478906469 0.526536449264653 0.522463275134977 0.471593215130156 0.446490770582388 0.425067986756256 0.420432691204948 0.419781982234656 0.403799975116611 0.377821189327065 0.364482181459975 0.348624789459877 0.340980599322111 0.334910900816959 0.324287906561631 0.323505697076108 0.316385097502542 0.320818288481387 0.317462422997399 0.32000178243181 0.333847877199553 0.355268624360873 0.383777793017874 0.410721744065399 0.444595080222241 0.471208578251781 0.487689850123625 0.501694758264573 0.507737372568829 0.513155191678548 0.518206877912192 0.516008116975176 0.512724926432424 0.514945610169806 0.516528845487634 0.5159695254086 0.511547030080922 0.522147515780822 0.525945313741362 0.521003347469404 0.535717171941528 0.548097492469992 0.559415197931426 0.584687135486161 0.584065491010475 0.609488920177256 0.612790917126009 0.55463276644957 0.526985751545279 0.455469873641477 0.454470460057908 0.436013863410244 0.421588587088036 0.412482072794192 0.40607012074052 0.499626203896199 0.489443625759684 0.485329967957364 0.483192068467011 0.567888882111405 0.617698020372069 0.718680644757644 0.742862198541033 0.74748224445143 0.656109571403187 0.700672849850331 0.486892696376971 0.305018701392635 0.301842078315768 0.30137678400572 0.363071404380499 0.431966541035586 0.423171329916044 0.363947381315065 0.283285100812641 0.285250436693141 -9999 -9999 -9999 -9999 -9999 -9999 -9999 -9999 0.270821899429385 0.284810771499927 0.315578607411097 0.480041388063325 0.556694147829826 0.652854171283325 0.640222752131295 0.570651216966935 0.511121533249239 0.529129427078381 0.503677680570658 0.565433375159154 0.569679405800449 0.545434381166405 0.538245965312299 0.56467459811787 0.527209387787216 0.558267829515539 0.57907167040024 0.559983989971769 0.592391901695362 0.593768497129171 0.643625267504198 0.689135028695053 0.73525418194015 0.729628514750482 0.683670761547563 0.557561372205385 0.536152161633589 0.624125247675728 0.58764613755895 0.594996140547284 0.617281880251184 0.549163260747867 0.531162297658103 0.467468023079985 0.423396832999327 -9999 -9999 -9999 -9999 -9999 -9999 -9999 -9999 -9999 -9999 -9999 -9999 -9999 -9999 -9999 -9999 -9999 -9999 -9999 -9999 -9999 -9999 -9999 -9999 -9999 -9999 -9999 -9999 -9999 -9999 -9999 -9999 -9999 -9999 -9999 -9999 -9999 -9999 -9999 -9999 -9999 -9999 -9999 -9999 -9999 -9999 -9999 -9999 -9999 -9999 -9999 -9999 -9999 -9999 -9999 -9999 -9999 -9999 -9999 -9999 -9999 -9999 -9999 -9999 -9999 -9999 -9999 -9999 -9999 -9999 -9999 -9999 -9999 -9999 -9999 -9999 -9999 -9999 -9999 -9999 -9999 -9999 -9999 -9999 -9999 -9999 -9999
-9999 -9999 -9999 -9999 -9999 -9999 -9999 -9999 -9999 -9999 -9999 -9999 -9999 -9999 -9999 -9999 -9999 -9999 -9999 -9999 -9999 -9999 -9999 -9999 -9999 -9999 -9999 -9999 -9999 -9999 -9999 -9999 -9999 -9999 -9999 -9999 -9999 -9999 -9999 -9999 -9999 -9999 -9999 -9999 -9999 -9999 -9999 -9999 -9999 -9999 -9999 0.652765561865678 0.666833436969066 0.665991761243676 0.665022275221798 0.639234154268674 0.60408003230768 0.612617004692449 0.63218367360148 0.646791631820461 0.637886985536311 0.630025360616289 0.600132584029306 0.596368421452789 0.58940310422531 0.584818264141029 0.574386530656813 0.555295644729375 0.546326485396297 0.526855857621562 0.525408855588402 0.520635945091304 0.524321871228551 0.521879032791704 0.519481434604638 0.516100539515674 0.504875780224042 0.506637064455675 0.508753754502875 0.507047609245569 0.489932999562463 0.485742089165505 0.495604794921266 0.525266336228122 0.508945100309093 0.500317913398724 0.505651436275739 0.511699428418197 0.520642440888235 0.535894700575526 0.5392576955989 0.53878456236772 0.558378074483056 0.576255683433258 0.571679287635674 0.56922896546069 0.58427034809593 0.573971281945424 0.576275068308817 0.57106084009416 0.576762794893483 0.592941541925864 0.590536321288642 0.567440440159386 0.561188585989753 0.523208303734839 0.513055459488061 0.491466279495953 0.512763421221818 0.537668415569366 0.57071771877816 0.579955743626066 0.587801214264564 0.580794898084677 0.559141052687439 0.559762101189165 0.552542768762217 0.560865627202533 0.579072507428948 0.570894440775993 0.536963548097572 0.476502922455518 0.421121129867938 0.389035909772579 0.39379810384234 0.402704562879404 0.409292356409739 0.416775527692773 0.427458736124799 0.469648765030388 0.472491841465779 0.438309091269806 0.411883164719468 0.392885375486748 0.38110774840733 0.371546930496751 0.369478574412983 0.370306545536279 0.369545233585648 0.369704140815143 0.375627495834834 0.379621312274051 0.378344419216222 0.381237772345165 0.38276644305338 0.382090433421392 0.383775194436683 0.392418716637277 0.390341594498219 0.3855456335859 0.381743697602597 0.384860991120353 0.384886539345924 0.383358323326865 0.391226148426803 0.384245767057812 0.382384884440459 0.380425765804886 0.364000351807659 0.351882835917084 0.333386889416006 0.314672082901781 0.317375389813725 0.334436055862152 0.335108196402908 0.343381218690398 0.345751979924175 0.350071865073011 0.353739309868721 0.360010145119769 0.366880453500649 0.360975766514039 0.350996314705936 0.340649225354919 0.338786014379144 0.338506606969034 0.332340988941822 0.336085586278013 0.337769976222946 0.338964953100121 0.344944762819691 0.349969569985464 0.350931567283214 0.357416336299664 0.36031126389281 0.379688761744576 0.396148791880335 0.426917817589229 0.425699957862514 0.440522440003549 0.466347021740504 0.455161075443067 0.44600810795708 0.433862592491372 0.429915372743491 0.429627922901918 0.42783020103593 0.423856467706249 0.416581179899024 0.416655129805559 0.407826642406294 0.398719098267407 0.390210218687102 0.380957866414532 0.371086604390614 0.357665562321954 0.35215541070823 0.362925388786487 0.38624948840844 0.393234783847328 0.401949762036883 0.417934099177509 0.435470664788717 0.461780157133371 0.470176477264451 0.462215781568992 0.448919566721257 0.435346881545259 0.431133155549925 0.416008978049108 0.411096443135671 0.401949186017584 0.39250412264961 0.383540963741775 0.376075238873029 0.374238040617652 0.370249398686494 0.367845326142852 0.367993175499948 0.372035378608766 0.370013139041875 0.369361043759288 0.362511525485662 0.358478616201049 0.356691151264614 0.363330791769973 0.365703211221906 0.364396117121969 0.373292329563162 0.376316906698296 0.384486105224589 0.375693823647322 0.367377585012846 0.353086463254765 0.33913802095955 0.329432514809597 0.327062396410385 0.324141381904113 0.319290724175874 0.319356677028287 0.319787118521709 0.321318012862293 0.326441480394918 0.329093778708553 0.329116963877991 0.333866508884839 0.335661092939093 0.33590255914721 0.336124840124557 0.335954948989661 0.340160595915681 0.344692064446325 0.345321730590552 0.342323021040096 0.339797995628613 0.339538392202217 0.342437020947718 0.336357213620714 0.336732331112056 0.334719699559206 0.334641370732123 0.339194303203567 0.347278923692162 0.353837344167259 0.365746694292987 0.375286057314751 0.38847294947344 0.417711975275531 0.474332883230366 0.488724449059255 0.462081057891679 0.453937945147996 0.439881011555613 0.427507841047958 0.41577090963225 0.403331682376974 0.397565245344902 0.395765709282951 0.395839115961112 0.398074726592487 0.405269360014644 0.40041217835088 0.40205406529059 0.403750566142989 0.401376577299922 0.402783509220618 0.406827760790323 0.406256825983391 0.399948214964601 0.406357959992711 0.426906585358146 0.480348030750015 0.552967571566212 0.546482934457304 0.51939535854398 0.506443518421154 0.480153489670325 0.466731819110799 0.462492899274181 0.465959875065012 0.463678345914986 0.467772314511899 0.468426210410634 0.481524007314819 0.483631571725353 0.484309312490617 0.487607814673592 0.495713127355175 0.49995612275551 0.512546297650835 0.515215082591802 0.523239482258313 0.529289089984425 0.535880092025217 0.543797964572013 0.545983535370704 0.53604128405492 0.53253736685194 0.524877241405107 0.50346288646039 0.474050405943285 0.451295264999728 0.436289426783768 0.427693804242583 0.418092027021662 0.396227734757466 0.378537424043694 0.366944081666838 0.354194107715806 0.346847224330442 0.333387826740697 0.330783041764434 0.327522513957044 0.32253162838667 0.319728277125428 0.312762525396553 0.312849742881624 0.324123595518751 0.354090938898424 0.379201887026802 0.410561862296063 0.457313520898232 0.481187400080078 0.491533556562249 0.50503537914289 0.512668449212495 0.521900160535493 0.520127921905437 0.520116757901302 0.515746422040018 0.518716600415626 0.514577194473666 0.509059575445351 0.508635230299892 0.52141605282509 0.479092353300298 0.468225759112998 0.490061219982006 0.503266155521518 0.503132555892215 0.522095366439407 0.525150534881101 0.534650866331093 0.547468741594817 0.510654683414529 0.471682367469052 0.445521289577551 0.432451299696921 0.45397565270839 0.432925702826033 0.410736336102307 0.408525752025381 0.532401400717317 0.664941144812729 0.685256051307888 0.626136425684308 0.525411429645088 0.576621579190076 0.577345847172704 0.682678527369252 0.717446635335452 0.703174359353392 0.687529535719942 0.486566587327853 0.311962158036165 0.301683193167742 0.297651663958712 0.289059987556713 0.393525888025783 0.460996353703579 0.403940142113298 0.297645819827486 0.279128414219569 -9999 -9999 -9999 -9999 -9999 -9999 0.294887376301087 -9999 0.261297299512536 0.273487200885282 0.310821450121061 0.391633667168022 0.455797231392994 0.617397270797833 0.699208755569802 0.572195644185402 0.526450235505105 0.556932743070365 0.574691405206672 0.578451359540288 0.629403606124033 0.576116932057524 0.530256134126486 0.52538099502121 0.497532346720103 0.519728947822384 0.5173835946008 0.584888655449947 0.640652042629557 0.733139084860879 0.66614654877423 0.667626515309415 0.736661938959055 0.70869198592464 0.735189253176058 0.589080399389836 0.47281132398938 0.47358437150928 0.464751753491289 0.482443283372875 0.480438663918938 0.486278260254383 0.464410593596688 0.44949859095869 -9999 -9999 -9999 -9999 -9999 -9999 -9999 -9999 -9999 -9999 -9999 -9999 -9999 -9999 -9999 -9999 -9999 -9999 -9999 -9999 -9999 -9999 -9999 -9999 -9999 -9999 -9999 -9999 -9999 -9999 -9999 -9999 -9999 -9999 -9999 -9999 -9999 -9999 -9999 -9999 -9999 -9999 -9999 -9999 -9999 -9999 -9999 -9999 -9999 -9999 -9999 -9999 -9999 -9999 -9999 -9999 -9999 -9999 -9999 -9999 -9999 -9999 -9999 -9999 -9999 -9999 -9999 -9999 -9999 -9999 -9999 -9999 -9999 -9999 -9999 -9999 -9999 -9999 -9999 -9999 -9999 -9999 -9999 -9999 -9999 -9999 -9999 -9999
-9999 -9999 -9999 -9999 -9999 -9999 -9999 -9999 -9999 -9999 -9999 -9999 -9999 -9999 -9999 -9999 -9999 -9999 -9999 -9999 -9999 -9999 -9999 -9999 -9999 -9999 -9999 -9999 -9999 -9999 -9999 -9999 -9999 -9999 -9999 -9999 -9999 -9999 -9999 -9999 -9999 -9999 -9999 -9999 -9999 -9999 -9999 -9999 -9999 -9999 -9999 -9999 0.666821327713415 0.666791747225479 0.652653536073941 0.64024255765834 0.626127890501085 0.631435139204243 0.625806937573369 0.626708667891478 0.620688205361112 0.603339393770499 0.586625500620503 0.57354585373853 0.576747500962283 0.569088107014078 0.568629570018887 0.555892094156254 0.536116226197286 0.516309250907059 0.513925458026916 0.509957360712133 0.51165061541529 0.510196600712111 0.50754033794593 0.511677500001894 0.509800965083323 0.50129572972559 0.497814482021665 0.498643841998206 0.498253245611837 0.502052236603876 0.509257481604905 0.505496014590356 0.493255458603537 0.494971292743245 0.503245166333108 0.513361903836179 0.513786736848685 0.526064061003496 0.533075927095491 0.539514028060602 0.544367847831655 0.561062739729671 0.565125142583389 0.572586266378506 0.564767520324615 0.570378952225101 0.576327298695472 0.585714942457411 0.593385573294929 0.601109281314639 0.594959558828544 0.545526758531233 0.52102706294084 0.500900183362466 0.499300464950253 0.534961515135608 0.539769459838017 0.54446308097938 0.540462548212157 0.557253879384243 0.591151820054434 0.58509935680823 0.568054487033997 0.559987264645697 0.569482259454757 0.604550410814156 0.548487142859748 0.537584287689203 0.59347858326957 0.527023827762457 0.469071130751342 0.432488440905113 0.426158947973706 0.429890961828177 0.422450820010631 0.434723742350016 0.454160753861269 0.487330734465773 0.477701721483595 0.434573453132364 0.411106947376385 0.39615017147811 0.386260087102197 0.376861354828093 0.377303003284134 0.38097906830505 0.383462581939835 0.387417932040136 0.38952692282909 0.397732860470017 0.399728195092683 0.398369271834941 0.404259312953584 0.394864790856646 0.39588806575283 0.394198182793475 0.396589750761153 0.398592434780488 0.395003503024753 0.401862618617161 0.406321745069257 0.412720797850648 0.405428682363426 0.406723283695855 0.403452059502277 0.393417988457263 0.378757183718646 0.364485877230525 0.345705802843512 0.337586848459965 0.331261179914816 0.353967419347772 0.357562853256399 0.358235104474943 0.36039668513297 0.368523343094639 0.360634421829654 0.369488870612207 0.36502536190477 0.362693033318369 0.364748205016232 0.362051673845755 0.356726384864873 0.359750389118252 0.353045145979207 0.356208262334625 0.360126314603294 0.361430997999557 0.360892348463516 0.357431093153565 0.368104914466815 0.376502853477132 0.375418491418986 0.390651475922063 0.409860958425493 0.445034228076764 0.431666397002615 0.45398601396429 0.455326098814068 0.448828565684401 0.441766815249609 0.439077189920344 0.437257959957485 0.433469477280247 0.434760305342287 0.432749612540979 0.429889192664669 0.42475322021904 0.423823721798717 0.417973991741928 0.401194886407276 0.390029552180573 0.374479114163372 0.360300560598072 0.341308861757723 0.342328913832797 0.366312190334067 0.386690972700085 0.408300806289107 0.430019332238591 0.436061887976664 0.473023398533418 0.483949748733998 0.470608945954052 0.460385863886014 0.450004505537246 0.443213267695567 0.429235457197444 0.418117625577592 0.407711074204712 0.398240088175869 0.396160495314913 0.388231751021724 0.383461500372859 0.379570872889287 0.381137652135162 0.380649370462626 0.377955193005177 0.378202569933969 0.374698580846708 0.374422273523551 0.365775593028673 0.369509893808069 0.373125774898696 0.376592028159702 0.377520520537405 0.380709001816525 0.389086858326754 0.393434360189078 0.395389386062777 0.375447666053951 0.365387176343043 0.35332200939214 0.342574084480838 0.334493971508944 0.330046808987729 0.325430625310131 0.328366542373002 0.329763638372399 0.333482847639458 0.337433062005109 0.339546529653732 0.343028754450427 0.34593206850571 0.347380137952944 0.343579574546462 0.347733129964374 0.347933248754786 0.347929256507775 0.351109954408087 0.357296246588143 0.356665653660017 0.354143389225165 0.351626780138065 0.34781522807916 0.34607082030287 0.343842177973239 0.342011375225115 0.348590469079112 0.350340461470036 0.356684225069009 0.365845146717905 0.374174283909637 0.384632192506246 0.410269901563645 0.433496826813384 0.465975925702659 0.48212547653743 0.45139300093999 0.444334351334588 0.432149305219686 0.427128612320481 0.405871372173433 0.403592062797498 0.391804056594971 0.385001694112947 0.389178324402493 0.387730234900245 0.389789654741757 0.388574257755536 0.384352321641273 0.377447036394559 0.374897577197114 0.376585087995721 0.383443728482537 0.381887782149207 0.389757836772602 0.40209926413011 0.445732790670209 0.5277115499951 0.557016721584672 0.534749068775021 0.510774096146512 0.484786624660454 0.487347916956177 0.478995707392202 0.473672043220724 0.472370058374518 0.470372023911758 0.478368227643426 0.487922178443608 0.489725828647993 0.49407581171186 0.504793398366338 0.497120473893275 0.511968350075904 0.516611165228312 0.524185513467278 0.522672673538566 0.534433954668363 0.548151347267066 0.542089799934244 0.551521684082904 0.547141088954921 0.53876561949378 0.535253161146986 0.522536773609517 0.511855262370348 0.480107133184193 0.458472024949621 0.441209186895115 0.426402967629174 0.413844746165642 0.398222496884819 0.378655291152483 0.365716127222688 0.358882306655539 0.350435034949211 0.340718960542059 0.337359905609765 0.331744914393253 0.332821275040158 0.329149215824917 0.318946092292405 0.318945821634859 0.329031092155637 0.353139650186411 0.380579222525931 0.413351713001822 0.459979382732668 0.495572809604503 0.503916204979373 0.512238396889338 0.52557359577537 0.52430364466969 0.51759152808825 0.519943573144007 0.514125817654866 0.519984901104573 0.518606979952698 0.521379776302932 0.529261568797603 0.492112684714845 0.452134592536149 0.452549564685681 0.451026815641673 0.461023475092056 0.476457383028005 0.497214116714452 0.504626642703339 0.507182779511209 0.498305622821663 0.481824441286649 0.460406377084686 0.457939412131203 0.435154038333936 0.45537494499433 0.435971664137627 0.410179041172377 0.417519511658431 0.440241979764509 0.476110422709422 0.50937806570134 0.489566550272995 0.461300722143997 0.469671017479188 0.504607607689184 0.649205556127114 0.704281621809917 0.716750579110661 0.663801607538757 0.481671785610198 0.303607856984535 0.299156994234246 0.298797250395771 0.293304202008279 0.334085223679632 0.461834161717887 0.422732890710794 0.324773406744953 0.274025050488677 0.280770200757939 0.274718883169343 -9999 -9999 -9999 -9999 0.259461451672451 -9999 0.272201197799659 0.267267581508043 0.293257115081841 0.350657974376648 0.477974654832304 0.730898822101138 0.64521732709787 0.612609383119437 0.72954980016468 0.766440799818076 0.619346801984463 0.621924377117773 0.701301733685217 0.555415763786611 0.555696923444453 0.570080871904999 0.548005123818037 0.734781611807239 0.69885122264846 0.647854019216286 0.566749523139554 0.526042992955388 0.535291721761089 0.615104789233417 0.601654018788072 0.537383632383822 0.511277972210185 0.463913130536319 0.438760896022757 0.443540805002949 -9999 0.457482017495699 0.43899944106165 -9999 -9999 -9999 -9999 -9999 -9999 -9999 -9999 -9999 -9999 -9999 -9999 -9999 -9999 -9999 -9999 -9999 -9999 -9999 -9999 -9999 -9999 -9999 -9999 -9999 -9999 -9999 -9999 -9999 -9999 -9999 -9999 -9999 -9999 -9999 -9999 -9999 -9999 -9999 -9999 -9999 -9999 -9999 -9999 -9999 -9999 -9999 -9999 -9999 -9999 -9999 -9999 -9999 -9999 -9999 -9999 -9999 -9999 -9999 -9999 -9999 -9999 -9999 -9999 -9999 -9999 -9999 -9999 -9999 -9999 -9999 -9999 -9999 -9999 -9999 -9999 -9999 -9999 -9999 -9999 -9999 -9999 -9999 -9999 -9999 -9999 -9999 -9999 -9999 -9999 -9999
-9999 -9999 -9999 -9999 -9999 -9999 -9999 -9999 -9999 -9999 -9999 -9999 -9999 -9999 -9999 -9999 -9999 -9999 -9999 -9999 -9999 -9999 -9999 -9999 -9999 -9999 -9999 -9999 -9999 -9999 -9999 -9999 -9999 -9999 -9999 -9999 -9999 -9999 -9999 -9999 -9999 -9999 -9999 -9999 -9999 -9999 -9999 -9999 -9999 -9999 -9999 -9999 0.682659783537878 0.679984099829041 0.667567046839548 0.64527079235186 0.636870055314862 0.633194316046569 0.624647449513121 0.631642500155244 0.609285918717384 0.593721121498521 0.568145262867351 0.562353256402886 0.547359580310637 0.563430522355913 0.568486700376661 0.553328846550536 0.542214735315728 0.522248992532404 0.512533328757386 0.511060967647757 0.510102276424686 0.515671061174663 0.513883655155176 0.504069442428978 0.503634903450373 0.493923552995514 0.496763450176094 0.497998241829355 0.499209218253579 0.487259663288289 0.489214656915805 0.489039765197711 0.492087973634062 0.489984380428724 0.502139556127193 0.501686613440926 0.501321604126002 0.508686756594431 0.517851214850736 0.52711041265503 0.539706872636746 0.547296832830779 0.561186415953577 0.554746992949602 0.558052463097825 0.563302928096809 0.551788522164465 0.571467063343843 0.553815815879089 0.561034812933476 0.569284050218289 0.550290903231566 0.498479466785278 0.488538154814519 0.506810737823357 0.508589530456353 0.506758384635517 0.494910551707361 0.515473156496289 0.555850925114075 0.580500442001549 0.57785825276794 0.561637804026072 0.559481553609899 0.570408615191748 0.587665215059651 0.558253508248613 0.539300540747422 0.583692506442391 0.552733829088487 0.503575558698613 0.471841332929392 0.454626321615363 0.440527376117222 0.446523229569484 0.449426988277351 0.464379095850935 0.504425136016575 0.481825741710294 0.432420346330567 0.407983188804706 0.39511963388098 0.385741744866725 0.385913892995357 0.385954753534636 0.393426046411242 0.401843806985143 0.401814020542022 0.405803470836532 0.410572376436503 0.424485664964381 0.419901822897471 0.41172123913247 0.407373966653156 0.403157211419591 0.40086160278891 0.405695740744326 0.408528766946905 0.409380942233199 0.411160950325068 0.423583547337772 0.41775024927825 0.421980718459665 0.421839919253476 0.412792554722859 0.408191099920577 0.40047012620503 0.382419688622561 0.372626740211471 0.359582791298378 0.35380451380809 0.359856475323605 0.378728253239625 0.378339700167639 0.375237919481632 0.37807097200543 0.371517520645948 0.378575873566561 0.366770230878461 0.373335077245127 0.377718128203684 0.369844542920113 0.375338731469286 0.377611479784214 0.373911489345044 0.383972449023083 0.380866114410487 0.374692054435214 0.37793119883018 0.380113595267367 0.382885994361415 0.384853792031096 0.387040926907566 0.408485844829228 0.433529525890081 0.440862447520048 0.437684147119107 0.449753598891428 0.458228137266994 0.461048108625972 0.453065090683239 0.448728241276161 0.443074308817244 0.44264941729732 0.448838100102982 0.4541905544967 0.464674121678644 0.461777873919407 0.448227762690039 0.438215318982922 0.420604880639655 0.400004990172461 0.383800397946481 0.365052712267239 0.338569007065299 0.336787109042321 0.359959396089492 0.394252587448097 0.410095069211553 0.428289528772079 0.456228949068193 0.472981460674187 0.484441991174269 0.475013126027622 0.467774259702686 0.455850052718593 0.452242157840609 0.437602194124764 0.42555137234123 0.421685463182653 0.410870919269889 0.400748464755215 0.399289843464533 0.38680713386839 0.393293126813131 0.386363125004805 0.386133910404103 0.38836608324231 0.388025938846194 0.388257590666006 0.381754821678206 0.379724575133965 0.379435905260478 0.382651291721215 0.387673795543803 0.390606208258075 0.387977396862087 0.399854685496109 0.404519264936118 0.407174387539504 0.389936101347475 0.371053303338827 0.362349217864468 0.353397239571053 0.341492814846802 0.333364906226124 0.334233106257393 0.33582827143869 0.339784490813923 0.34250677038716 0.346879482851659 0.350572537386558 0.35017141794767 0.355858708049931 0.355976686881495 0.359946172792946 0.362068618662318 0.363989970281118 0.363246236999931 0.364240158749245 0.368432542161058 0.368307485759202 0.362894641987627 0.357678910372577 0.35715505780752 0.352277745504273 0.348231395916849 0.351955090257418 0.352451602726976 0.358623371737663 0.365493929447116 0.375978893775201 0.387639157926593 0.399466920315998 0.437654137170854 0.445368962904427 0.478655860932413 0.450316843516853 0.440393412074011 0.434518345213304 0.423406201527606 0.408780916985516 0.396045306682888 0.393578359978118 0.384787540720807 0.381569646011164 0.375568578526818 0.379186304001228 0.37812600560377 0.372213019872329 0.369319704877085 0.364008316371951 0.364317010527111 0.364545836966709 0.370203339649219 0.375812135331293 0.38516049809612 0.396685662486411 0.428238824583781 0.486054193570605 0.565196807509167 0.521116329464446 0.48633308634752 0.482141013556652 0.48931041821276 0.479571761760029 0.480610100894579 0.483953444611716 0.484616937711127 0.494794717364917 0.494746767734062 0.498968002102242 0.507990346231647 0.506615492865218 0.506748615029548 0.512345590822289 0.523580961467243 0.525138626344201 0.533240420973588 0.544990116119674 0.54216753314356 0.55082257725593 0.557544399761033 0.549789346285576 0.54305533401395 0.540236660409265 0.524942410463585 0.502330512052655 0.482530073049731 0.461903273781878 0.4461339830331 0.424641108677949 0.414175187770125 0.387715208117523 0.37951236303411 0.371294163405342 0.365880834983499 0.351552777129727 0.347258141691576 0.346480990735302 0.34019242951649 0.340428127774241 0.336237415235207 0.333846902632752 0.332238122114267 0.339155591222017 0.364427196173263 0.388602993382471 0.42232124228969 0.465282299940124 0.504074625408031 0.524390733396238 0.525517169477132 0.524965382951553 0.526940085395717 0.524895422822306 0.523382525150196 0.523923717445993 0.528441009899937 0.536532863881766 0.553170092054607 0.518697865997986 0.458674202875048 0.449008663421078 0.435883266840655 0.434792447835049 0.446194345459537 0.470711024306838 0.483522156431892 0.506371759668329 0.5155330344584 0.516588863021886 0.501014876542385 0.463569292385231 0.536227343591603 0.493736950202604 0.445082853541179 0.430768325440515 0.410962349537785 0.402529975738679 0.404957433991307 0.419011063807787 0.438322719990683 0.439301645583227 0.468542004794575 0.48702748140631 0.661677369292592 0.638461261943034 0.663048045140012 0.688337096468752 0.673016691561923 0.477979099983208 0.327046866896183 0.294393135084075 0.303331491216221 0.28595902258885 0.289983049947899 0.344170162980748 0.413723588712078 0.356597956771171 0.35145828386764 0.306963277480656 0.260155894824549 0.271777226695587 -9999 -9999 -9999 0.263433226808665 -9999 -9999 0.279470684950663 0.270638764131571 0.3890761471742 0.502155166204254 0.631395790632005 0.75555096784671 0.778119254200031 0.790665888871879 0.728559734085839 0.755897102096315 0.693368788050763 0.749801432837619 0.625062710583246 0.708998605640444 0.719496481692386 0.688368584809639 0.684687336375876 0.680169133495347 0.625018859489833 0.548244073665695 0.503551743108765 0.507009863333334 0.526834377259237 0.514873857517579 0.482486161433483 0.45596237711222 0.438174921384283 -9999 -9999 -9999 -9999 -9999 -9999 -9999 -9999 -9999 -9999 -9999 -9999 -9999 -9999 -9999 -9999 -9999 -9999 -9999 -9999 -9999 -9999 -9999 -9999 -9999 -9999 -9999 -9999 -9999 -9999 -9999 -9999 -9999 -9999 -9999 -9999 -9999 -9999 -9999 -9999 -9999 -9999 -9999 -9999 -9999 -9999 -9999 -9999 -9999 -9999 -9999 -9999 -9999 -9999 -9999 -9999 -9999 -9999 -9999 -9999 -9999 -9999 -9999 -9999 -9999 -9999 -9999 -9999 -9999 -9999 -9999 -9999 -9999 -9999 -9999 -9999 -9999 -9999 -9999 -9999 -9999 -9999 -9999 -9999 -9999 -9999 -9999 -9999 -9999 -9999 -9999 -9999 -9999 -9999 -9999 -9999
-9999 -9999 -9999 -9999 -9999 -9999 -9999 -9999 -9999 -9999 -9999 -9999 -9999 -9999 -9999 -9999 -9999 -9999 -9999 -9999 -9999 -9999 -9999 -9999 -9999 -9999 -9999 -9999 -9999 -9999 -9999 -9999 -9999 -9999 -9999 -9999 -9999 -9999 -9999 -9999 -9999 -9999 -9999 -9999 -9999 -9999 -9999 -9999 -9999 -9999 -9999 -9999 0.723484766426534 0.690221114949329 0.686323093420007 0.647408174225923 0.629123731685656 0.613774831345383 0.627633523953106 0.613569542817391 0.604521613710024 0.582374942273011 0.559296600101316 0.545207080538532 0.538983041443672 0.553548561173 0.565076075453721 0.576171219156484 0.558634515081562 0.551031392292348 0.533018846233079 0.534404972182387 0.529501040615308 0.520575771950638 0.510943224612803 0.507338798735553 0.500246743155749 0.490546068142607 0.486934511839114 0.477947611394318 0.482828502257032 0.479164955685079 0.482475183900017 0.484904126621679 0.485921057873284 0.492766932456593 0.494009181501655 0.49488002830353 0.496707394405813 0.507545943600815 0.506588223524562 0.524699197566142 0.529091617110589 0.527804104370798 0.553782161373703 0.559075326798456 0.545424716853685 0.542726817901746 0.545742720595463 0.521838281784878 0.517148346466193 0.54693501890938 0.544345027777848 0.511794046977183 0.502884699561942 0.505693253003242 0.484205829782895 0.479311956872519 0.479765326131103 0.496314577386899 0.529593132627539 0.55394484421096 0.580466637700141 0.574486831717795 0.558095706454357 0.548959647319772 0.563648788678927 0.603395444938472 0.573543386240628 0.565270453497666 0.58919460408337 0.577456104841615 0.52674953564694 0.498876228857474 0.480522165043938 0.468277009533529 0.465699096443875 0.475536165222462 0.485482969555873 0.515594043379193 0.458446748511907 0.424931792148239 0.41274977310918 0.401614725091176 0.394863893344683 0.397019071847662 0.400172659362632 0.402176172899534 0.402341057384785 0.413480914576459 0.42003398242477 0.43193167816196 0.436053457830637 0.432487831312913 0.426985449358363 0.422409721291993 0.410334748035624 0.410834270616515 0.418044451005701 0.423067761430885 0.415380742189602 0.419611835827555 0.42652000621341 0.427533416222648 0.425391782126439 0.421149032481282 0.426711576076992 0.426377788763248 0.411928910976801 0.409310763969274 0.391773728565998 0.375621855633539 0.386473397520823 0.388967081388488 0.385740426321454 0.391958375330806 0.382362197073031 0.384946635627704 0.378248062793174 0.379695520601012 0.374006270932282 0.375938911224642 0.379093050232001 0.383069300098322 0.388176931069711 0.39245434266825 0.394841670492515 0.397094722488214 0.391967348471182 0.393508168427029 0.396270171827362 0.398491036454727 0.392996334375799 0.409348174356096 0.406606287049443 0.427644532874785 0.443444046407759 0.440785668804994 0.442542565683778 0.454252952180255 0.461991637249641 0.462498194897087 0.462408896041452 0.453434122040275 0.44577099881714 0.441587695806195 0.453941932758432 0.470701558155364 0.492713131087568 0.501866175307575 0.477663877762619 0.46214338910245 0.461428332520663 0.418931730827649 0.403939731502895 0.373127030203842 0.36124229332039 0.358759263916252 0.371222397408549 0.403053931881508 0.413342621514575 0.441199007196037 0.459448542519863 0.479064056551901 0.483741810479718 0.484393577060253 0.471752782372167 0.46564873752117 0.460185821283896 0.44881913154404 0.434436495147812 0.428845829211282 0.416447513715225 0.411313502288724 0.405071923821535 0.39951069693376 0.398731442453102 0.399471979522016 0.396340960524952 0.394733959682278 0.395149668653706 0.397090898746873 0.397750370120295 0.396185125230084 0.393343455349926 0.400809187400059 0.405463512572768 0.404474290155975 0.4079690370509 0.413170626994579 0.414883812555941 0.42136452622707 0.404629282762239 0.388040186088996 0.369337436423597 0.360123942508394 0.354019944769652 0.342625859818111 0.339708444628268 0.33904162423609 0.345133113576282 0.349442739026634 0.358857480834634 0.361014377408742 0.369629750807147 0.368889787456841 0.370544314203609 0.37014003661807 0.370825265574552 0.378377055874281 0.379278633738681 0.38213203466995 0.384338457595192 0.379536399969321 0.375730588342349 0.36825598636287 0.365464287522038 0.362136438136983 0.361676941457374 0.36121121918811 0.363503889845692 0.366411838963161 0.376787824644115 0.3832448184838 0.396184955367046 0.411849171008552 0.434599388420245 0.458751858620073 0.496454375140088 0.470971831514043 0.459717386858005 0.42781530877813 0.419475021960522 0.398729769731104 0.384986211588771 0.378710994677422 0.377233904249342 0.372885796946209 0.374202699284558 0.370666112997659 0.363749651840678 0.355381548287918 0.357163291259541 0.356741896022083 0.35208782594623 0.353339947713808 0.362635458677409 0.367948550419309 0.381345788684735 0.390202436880378 0.414401359131416 0.478209197463754 0.567507716243828 0.537081823659448 0.497829093881151 0.487959688891892 0.491414779612858 0.490492201144176 0.491115318029583 0.492545994913287 0.492440905295408 0.498919725780193 0.503861579515136 0.515194602929431 0.52198373378696 0.522772461181642 0.526501430793426 0.537790768306913 0.542376702908708 0.542798130485374 0.549986235463149 0.559148903311936 0.548659670750332 0.552350633216633 0.55892440788295 0.551889772296409 0.544000350331464 0.544438785521858 0.53424991801911 0.512371476089669 0.484575859970498 0.46829555118416 0.449379001849515 0.424499507423345 0.409661728020268 0.395390577868984 0.383727637956627 0.375656529965027 0.365235061512851 0.358330762693434 0.353739708509856 0.353915204094452 0.354726549248723 0.35068045477165 0.350059786742965 0.350346742303713 0.357808265047154 0.366078075116747 0.380289196236261 0.405170942377872 0.440473799027986 0.479532595462339 0.518828965923976 0.532519214654556 0.534291826882332 0.533212196657028 0.533144163705796 0.531587400694046 0.531967914878089 0.537146211417098 0.540436832412196 0.559709382471679 0.539961228242805 0.479843329578892 0.461793176633471 0.443070613118408 0.429305324453498 0.42498701039863 0.442274981700111 0.468013774650583 0.492197307730809 0.508614240741441 0.521587148824467 0.518459864789012 0.505338787493694 0.475309233191535 0.482005659509733 0.583539817932295 0.439229439325181 0.428866862167196 0.414439797013678 0.411236446796862 0.433772464606339 0.640085406260119 0.425972274906566 0.42698732899023 0.444036763792981 0.647423588231324 0.658488479421167 0.589033278929058 0.712221637088038 0.64656771310434 0.68062559690435 0.497067804995522 0.350550829467588 0.296443224706163 0.309182741008165 0.287884663175747 0.277457254971268 0.281594644053673 0.288880310817129 0.37883174695508 0.433761259621684 0.425672140564916 0.312394782681612 0.262592695912772 0.267036127663919 -9999 -9999 0.260899374725242 -9999 -9999 0.274966069593697 0.282259662470751 0.357277991450107 0.447088080926465 0.579481128958505 0.694757698007194 0.576793805472843 0.60492804995894 0.570488259088223 0.613253475813768 0.550543802264008 0.533012779755054 0.687862161106683 0.694051741584762 0.573744753767263 0.648453460981523 0.721867018731464 0.692411297652054 0.623326289778898 0.502217989760688 0.459578422019665 0.44955777236192 0.455830913718529 0.450813431502825 0.443791346421266 0.440573935458362 -9999 -9999 -9999 -9999 -9999 -9999 -9999 -9999 -9999 -9999 -9999 -9999 -9999 -9999 -9999 -9999 -9999 -9999 -9999 -9999 -9999 -9999 -9999 -9999 -9999 -9999 -9999 -9999 -9999 -9999 -9999 -9999 -9999 -9999 -9999 -9999 -9999 -9999 -9999 -9999 -9999 -9999 -9999 -9999 -9999 -9999 -9999 -9999 -9999 -9999 -9999 -9999 -9999 -9999 -9999 -9999 -9999 -9999 -9999 -9999 -9999 -9999 -9999 -9999 -9999 -9999 -9999 -9999 -9999 -9999 -9999 -9999 -9999 -9999 -9999 -9999 -9999 -9999 -9999 -9999 -9999 -9999 -9999 -9999 -9999 -9999 -9999 -9999 -9999 -9999 -9999 -9999 -9999 -9999 -9999 -9999 -9999
-9999 -9999 -9999 -9999 -9999 -9999 -9999 -9999 -9999 -9999 -9999 -9999 -9999 -9999 -9999 -9999 -9999 -9999 -9999 -9999 -9999 -9999 -9999 -9999 -9999 -9999 -9999 -9999 -9999 -9999 -9999 -9999 -9999 -9999 -9999 -9999 -9999 -9999 -9999 -9999 -9999 -9999 -9999 -9999 -9999 -9999 -9999 -9999 -9999 -9999 -9999 -9999 0.734808226334853 0.730686548901691 0.718337552509561 0.666072288458435 0.646101062435638 0.631499753696741 0.632221129576205 0.612809143112424 0.600353731371889 0.582035689328185 0.56026362166882 0.54004926703117 0.538550240955623 0.564049557437598 0.59445086005669 0.569895093919702 0.556325093826557 0.600302837789945 0.583319227738208 0.556121818457492 0.527541302835124 0.50813983347951 0.515208607712012 0.513305650717699 0.493532223684002 0.490423662655124 0.482196836408413 0.477302987705656 0.474095318878922 0.464581294369316 0.47221107210099 0.471542453056036 0.481931057687584 0.491715988667224 0.481489205471853 0.485918116519282 0.486798654071459 0.505962996898711 0.500801858333747 0.531095543530237 0.530775576580485 0.542139611330772 0.545065135285256 0.536443745876568 0.523490847489477 0.525776897358831 0.515104102471085 0.491456871166637 0.497504705318389 0.518662458021927 0.531825019606793 0.528245070308362 0.477540432511555 0.476773223337101 0.491046984052097 0.478378978462709 0.514918931217755 0.518398476572534 0.550228856303691 0.570775071041378 0.573744876182572 0.556220605628744 0.546400827812749 0.527137870409217 0.540675920946641 0.585849733277531 0.590424540317377 0.588965272913389 0.602910445108241 0.578921761788594 0.542734606060497 0.51707202944448 0.506540387181654 0.496460129386064 0.490209605779941 0.503180788936101 0.516835795492806 0.485095335789037 0.450000993530114 0.42829018479982 0.412874505410708 0.413099265224664 0.406686056444616 0.418020131441394 0.418931496004195 0.433952749266873 0.443825384144742 0.447875505842521 0.452989845825821 0.459366956144924 0.471890765580274 0.450424775454577 0.433444712805588 0.42989592877077 0.428362634749105 0.428959960565293 0.432484407269228 0.43953460055825 0.439070950724952 0.442757202828501 0.434368937563489 0.444941524857393 0.444392179241066 0.436347339585701 0.42996495283695 0.427107742044057 0.424026224582707 0.41682437669155 0.40236279099658 0.410180731566767 0.410080237991587 0.411880785265655 0.41955209354267 0.405012154875576 0.379917861566775 0.388809109023044 0.393879335722381 0.384544969323564 0.37629480257485 0.385493369973888 0.38848183619242 0.392184476326657 0.397197041662915 0.403426970200247 0.4084544650753 0.401351862684975 0.409122723228254 0.411644789674121 0.413894147495641 0.411318273416805 0.415681286472744 0.42460101152465 0.428030594780007 0.441574272919515 0.453583101765961 0.458616574419256 0.468524533903124 0.479787231358235 0.481204999040748 0.474485890920309 0.485420799167303 0.48072251798509 0.459563099369866 0.446970570002715 0.468132648895774 0.491444038483876 0.515467189497685 0.503359451392958 0.517130585917634 0.506370912347601 0.490219576208727 0.452300664589859 0.418288463196878 0.392476394230319 0.38454463214136 0.37932484395377 0.393224744812772 0.410252339301143 0.42357948574764 0.444835356924422 0.469915438530805 0.480894475623925 0.491165525133812 0.497563485612295 0.493063175837255 0.482982979575351 0.474271161972076 0.460443576008162 0.448895502077933 0.441249652599627 0.427425579457396 0.422450422299738 0.406642321310928 0.412727765735417 0.40866414602968 0.407008298694746 0.40842954424502 0.412381331343144 0.41153567039555 0.407664979384853 0.417104607472094 0.408477700732489 0.412168472125826 0.411957436062789 0.416467461811269 0.414036440301497 0.422487781802171 0.424747251287516 0.426028440672579 0.42880854334335 0.418718009153802 0.397934195760857 0.380849031017762 0.36416922017141 0.35511309645291 0.348936082696238 0.345459572516499 0.347860322710198 0.357372472872883 0.363873769470631 0.369123885639351 0.372969859760508 0.375226930525235 0.378363755140546 0.381710522849379 0.38258981920001 0.386118215846857 0.388679360779068 0.388323138925818 0.400794711448062 0.400965888756822 0.393232662816265 0.38492215290412 0.379641371084259 0.378429378514433 0.371079530146798 0.368353630438461 0.367816328168336 0.377245204821826 0.383734625565036 0.391639216953028 0.400641873969066 0.415995252315861 0.430262118755298 0.466908986697713 0.491940406564802 0.476904015728792 0.452566696240945 0.443680400431297 0.423454911615642 0.407168544675489 0.396576247193716 0.379587082000111 0.378770631274682 0.372808148147908 0.371652640397738 0.362406800795278 0.358781996750243 0.360131826074217 0.355405998957567 0.352996933517733 0.346647123362629 0.348867676465357 0.350229371639534 0.355824518046107 0.367763469852356 0.385769025458443 0.414620517132438 0.396610657945972 0.438848576820108 0.530721729202639 0.57204459258602 0.535357878406114 0.507048146247451 0.497887102276988 0.501245510365841 0.508130434027126 0.506021426717986 0.505204269370309 0.50996813379962 0.516436091702068 0.522747173182469 0.534037678386309 0.536997794377229 0.538018521099392 0.544591281714299 0.546835388046754 0.562087466078392 0.566324312958642 0.560469787262388 0.546822502465116 0.554998308246595 0.557126322236305 0.551276740871358 0.554816866177423 0.560494840452488 0.547066522268378 0.527823274988008 0.496181234577913 0.47401618068422 0.451486482759556 0.432332774888902 0.417902489037972 0.403521664226007 0.387789762322143 0.37916241057392 0.371641816903726 0.365719478122065 0.367103341754168 0.367504737577551 0.36795081123383 0.370895709395977 0.373995071821932 0.370450690195988 0.377697127745437 0.385114340514167 0.395342525640998 0.423197683674318 0.451981354302114 0.490108717851678 0.523602601298626 0.545057239350534 0.544653290404842 0.543861389295872 0.546610573759252 0.545955466564055 0.545020406991499 0.545573332949241 0.553053456506755 0.567690284561444 0.533099537775772 0.470073487347109 0.465699282890703 0.442256633611345 0.437497754431958 0.430993392516375 0.456962540412146 0.489498920258676 0.511739654419279 0.52139721312248 0.528446770757178 0.508551237118542 0.499072956964419 0.472907137256244 0.612216156061892 0.767390675559382 0.461032090738096 0.433658211043158 0.436863058209341 0.482016190881472 0.709842088499884 0.758024278429006 0.500197733713331 0.430109804949389 0.43795975484235 0.472513012496355 0.573910261643872 0.636436424334547 0.69206877305403 0.597519025827927 0.661058766924108 0.526748333466934 0.423113826581892 0.294305211102891 0.293101912671668 0.288399859794337 0.271608558393249 0.279052090509082 0.273682710983532 0.303948098933582 0.464757153834611 0.51536907122379 0.322930508155418 0.262457328885219 0.259740771049797 0.257758137894498 -9999 -9999 -9999 -9999 0.276840637731656 0.28218074531669 0.329416849020349 0.413258250975935 0.599546303952759 0.777177526798652 0.574155409866979 0.50601438910073 0.473141631751671 0.463191536860333 0.508293142849018 0.538935893279428 0.486015691180084 0.483966662142669 0.470373182139051 0.490876130058123 0.529198495155512 0.454128209596467 0.443265049734396 0.439187064233665 0.438627168450196 0.436695888398668 0.434409863611324 -9999 -9999 -9999 -9999 -9999 -9999 -9999 -9999 -9999 -9999 -9999 -9999 -9999 -9999 -9999 -9999 -9999 -9999 -9999 -9999 -9999 -9999 -9999 -9999 -9999 -9999 -9999 -9999 -9999 -9999 -9999 -9999 -9999 -9999 -9999 -9999 -9999 -9999 -9999 -9999 -9999 -9999 -9999 -9999 -9999 -9999 -9999 -9999 -9999 -9999 -9999 -9999 -9999 -9999 -9999 -9999 -9999 -9999 -9999 -9999 -9999 -9999 -9999 -9999 -9999 -9999 -9999 -9999 -9999 -9999 -9999 -9999 -9999 -9999 -9999 -9999 -9999 -9999 -9999 -9999 -9999 -9999 -9999 -9999 -9999 -9999 -9999 -9999 -9999 -9999 -9999 -9999 -9999 -9999 -9999 -9999 -9999 -9999 -9999 -9999
-9999 -9999 -9999 -9999 -9999 -9999 -9999 -9999 -9999 -9999 -9999 -9999 -9999 -9999 -9999 -9999 -9999 -9999 -9999 -9999 -9999 -9999 -9999 -9999 -9999 -9999 -9999 -9999 -9999 -9999 -9999 -9999 -9999 -9999 -9999 -9999 -9999 -9999 -9999 -9999 -9999 -9999 -9999 -9999 -9999 -9999 -9999 -9999 -9999 -9999 -9999 -9999 0.732626583623191 0.739690010525612 0.732832774366569 0.69239322029168 0.667226066508431 0.6414410782792 0.62656904367207 0.600811453870042 0.593098647340005 0.574097088784839 0.564875876024291 0.554477381241388 0.552543996996349 0.571773491824955 0.590172337650715 0.561647752072386 0.560395958649064 0.586827880421551 0.592180333860777 0.563500341327991 0.5401899217548 0.517917354509353 0.524341183686375 0.50700978422732 0.498035686316354 0.479702896675835 0.476160610205595 0.474575829628578 0.468266789799625 0.462147955487274 0.470181623367521 0.459185099558982 0.465680934639978 0.473838161289486 0.466286511192279 0.477575454813878 0.477718007508417 0.488444566317196 0.498958584275274 0.519894897721207 0.52993153650261 0.534381379235319 0.530138943849039 0.515869328971567 0.512215904562042 0.513558518656822 0.494742953948218 0.47213208115679 0.461613665560712 0.521242423122587 0.507024234048187 0.489630739687047 0.498690824800082 0.475886300381173 0.505541890440143 0.519447315436892 0.52403332486715 0.558662925470377 0.568465664864544 0.567636646074411 0.563143718725738 0.546298225008907 0.539474310632239 0.533607446051412 0.541194780871356 0.567359593126264 0.592267290489591 0.600351357888112 0.594605717923881 0.570687832487555 0.556591239406779 0.536642617034098 0.517637375016943 0.512383799009852 0.510382041682718 0.538664581117041 0.529666619979564 0.47269495735929 0.443636123085666 0.431379954159322 0.424055851419984 0.422718580558753 0.429161137420641 0.436300345337862 0.453225384284649 0.471773716374791 0.483063605512217 0.495204658976321 0.494436752870498 0.494823937458766 0.485846010736674 0.474325556081021 0.451019488933644 0.44991543869296 0.437127634101652 0.442435182293764 0.447160930998648 0.4499470389769 0.461520623075305 0.463542618503189 0.461007392913438 0.457035389949292 0.457822227864986 0.446507189790036 0.443374533600011 0.441812767759039 0.43704973551651 0.428789275397405 0.438919198633687 0.430578407002619 0.421925142154226 0.420700227380061 0.419407355967877 0.418066611690721 0.402204962989801 0.393586479565683 0.401310451210753 0.394236353874579 0.379208498184467 0.39390472579606 0.398028591950489 0.402515875874608 0.405803626135442 0.410564668617539 0.411662372796419 0.408171328811458 0.427404729172143 0.427962236884538 0.428392423866649 0.437379524051895 0.43362393148407 0.451906720085229 0.449706655734695 0.457559230718712 0.459799007866653 0.472665471605989 0.486761612533344 0.498094474926665 0.504607104280852 0.499376704016692 0.506092928254031 0.505595864489813 0.497242211668759 0.482900989071967 0.496219290493581 0.501173391058495 0.450301812284068 0.454080866284587 0.451217595553845 0.482624595770053 0.510908658579929 0.467736692123738 0.415612075446342 0.384882359741961 0.368157713810936 0.379778234174233 0.391159438334524 0.411032227274179 0.427082119757643 0.444789082691174 0.463879078357839 0.486786125285316 0.497907309578754 0.504808818042781 0.505096692481196 0.495870830931801 0.490777869808221 0.477202711839358 0.466013477013689 0.451645555395303 0.443007099069517 0.431068928018653 0.422964504315607 0.417853040240342 0.420019511974226 0.420246970721542 0.418336344046541 0.42042277735687 0.424110027344318 0.426198577953754 0.428925889562024 0.429498929241998 0.426790983946747 0.432100232980502 0.43553735562175 0.429882322123044 0.439824094932274 0.438654528536966 0.445987215981122 0.445686205076715 0.429418554149964 0.412593293910218 0.387433702875087 0.370661533225003 0.358313015160874 0.348052291887902 0.345766413862397 0.353885437850516 0.359951487034205 0.366706672190697 0.373519563092859 0.38034500080558 0.385474312766516 0.389442483449572 0.393511600326101 0.393687311075665 0.390167886427044 0.395063632984829 0.403554236440394 0.410865986158858 0.415141321880434 0.406864717827134 0.397317164443916 0.388783708196167 0.382600764554847 0.377481302143315 0.379251156403323 0.381527734214612 0.38900763442413 0.396951128675864 0.411794933475249 0.420118520634944 0.433031738433193 0.447297980075342 0.469723616935435 0.501356101607877 0.467000479153683 0.464132188552446 0.471771975858524 0.434978931807735 0.394914483860664 0.386632578006737 0.376890830743441 0.372569018451978 0.36716790539564 0.358749877128822 0.352286691533579 0.352153004884453 0.356768009121171 0.352875045062323 0.343237470070556 0.338741636122062 0.342824233845123 0.346770033384596 0.356735749873059 0.371171753713069 0.395200954071155 0.443934297131837 0.401529824573123 0.42451924722143 0.479580675198595 0.581537096951151 0.575242824772773 0.539775999196402 0.530138639170167 0.520636737055949 0.519809914517398 0.528651179754462 0.528205232379304 0.525062446749933 0.526683029030701 0.532410661017681 0.543338358228045 0.541453280318345 0.547921948673824 0.555293493312556 0.557088648183222 0.561191406750141 0.566277307803127 0.566220208454156 0.546409811839696 0.555609755393237 0.556364078838146 0.561947498139924 0.565234915192006 0.573600211404376 0.570698412204746 0.534646120950428 0.520104395052481 0.489103805589777 0.461625979731292 0.437970760388829 0.422587908066177 0.412187620302872 0.398433362192837 0.384718370275 0.381105236087603 0.377479918511448 0.380334772867513 0.380580223699996 0.382303863612401 0.382381041995747 0.387246040590502 0.392342210991617 0.397767540804018 0.401497239556743 0.411312924982323 0.4366486387692 0.463762390081973 0.496610457249897 0.52211090623715 0.543946418503676 0.561142935244191 0.557401728848366 0.556613949986356 0.563078904740902 0.556803876597363 0.555442324326748 0.570462151705329 0.563579413681453 0.542553814034448 0.499193719385182 0.492760635631846 0.49014466844408 0.457573366627216 0.457645487513111 0.489321386169338 0.52582399088394 0.521084926848818 0.528495691053261 0.538297857449154 0.529156738849829 0.504950121062585 0.487283025584176 0.463516153701759 0.581148761353284 0.496256959360541 0.538579826093057 0.742835565082651 0.595759849269268 0.355880429480408 0.354701736313819 0.60792653878266 0.446243674883308 0.456014292305623 0.478914753337511 0.630103146271818 0.655035529676823 0.613181913317037 0.587698111627958 0.702689053132572 0.53368532307767 0.444345401209626 0.296703513628675 0.289895475983185 0.279115025801627 0.270801769087112 0.293000421289968 0.272190251018223 0.265267711407238 0.487974452216153 0.454099488076743 0.310181043122237 0.269129747280346 0.265459028866431 0.261725369896578 0.256245336606214 -9999 -9999 -9999 0.282170433070607 0.283792584144417 0.315029546545938 0.395764412172488 0.538271590158879 0.737535339973886 0.63448693111456 0.559740598397103 0.425549145311892 0.401029387444429 0.416434656656004 0.415523348019398 0.400809578816173 0.420567533678714 0.41108504107366 -9999 -9999 -9999 -9999 -9999 -9999 -9999 -9999 -9999 -9999 -9999 -9999 -9999 -9999 -9999 -9999 -9999 -9999 -9999 -9999 -9999 -9999 -9999 -9999 -9999 -9999 -9999 -9999 -9999 -9999 -9999 -9999 -9999 -9999 -9999 -9999 -9999 -9999 -9999 -9999 -9999 -9999 -9999 -9999 -9999 -9999 -9999 -9999 -9999 -9999 -9999 -9999 -9999 -9999 -9999 -9999 -9999 -9999 -9999 -9999 -9999 -9999 -9999 -9999 -9999 -9999 -9999 -9999 -9999 -9999 -9999 -9999 -9999 -9999 -9999 -9999 -9999 -9999 -9999 -9999 -9999 -9999 -9999 -9999 -9999 -9999 -9999 -9999 -9999 -9999 -9999 -9999 -9999 -9999 -9999 -9999 -9999 -9999 -9999 -9999 -9999 -9999 -9999 -9999 -9999 -9999 -9999 -9999
-9999 -9999 -9999 -9999 -9999 -9999 -9999 -9999 -9999 -9999 -9999 -9999 -9999 -9999 -9999 -9999 -9999 -9999 -9999 -9999 -9999 -9999 -9999 -9999 -9999 -9999 -9999 -9999 -9999 -9999 -9999 -9999 -9999 -9999 -9999 -9999 -9999 -9999 -9999 -9999 -9999 -9999 -9999 -9999 -9999 -9999 -9999 -9999 -9999 -9999 -9999 -9999 0.740041907351523 0.736601346165911 0.71223644911979 0.677999998941244 0.662346561716426 0.637568431205116 0.626051227706741 0.607494529260455 0.579587574194484 0.564670112053221 0.564390296962562 0.557018515443227 0.561865982596599 0.571627239205805 0.575767923463576 0.558486715581292 0.560950356505112 0.578473192257843 0.584787877622374 0.563242759842153 0.547050994088042 0.529057418841903 0.515184887171885 0.504695336383654 0.491526280703899 0.485976113673396 0.472593051306097 0.470574170770424 0.468770010412552 0.458755263570425 0.465896388812233 0.46473698018553 0.462537855891657 0.464912894973425 0.480911353616446 0.477998456353784 0.4755376918834 0.49750373624787 0.500510419730801 0.50113324631512 0.517334575908036 0.517361476860396 0.51446024438612 0.496293387866284 0.496362866169682 0.504513208679705 0.476553054508394 0.46014937283554 0.45996118929623 0.515201317833731 0.499970115706951 0.471966197085852 0.458414879149745 0.483326662618551 0.50582907750963 0.532250380752668 0.545275981768277 0.551614642320894 0.553857255125184 0.553357048459218 0.554054846270168 0.549091163023186 0.543102410911085 0.548544506315417 0.548796628785797 0.559602957825466 0.578829965384635 0.589128418017945 0.58704185943415 0.578474210529744 0.565496074828992 0.545619094606206 0.532308631330761 0.522179823878038 0.527628116692114 0.531019552107445 0.504393581765076 0.465160512666121 0.449484477914592 0.440069941699844 0.442209209523728 0.447052658141835 0.45385666581396 0.466633867430526 0.474824054519252 0.489948812573731 0.489211343121751 0.496072249040472 0.50846217609964 0.508148771086169 0.493491529203179 0.47379282421556 0.475982915852767 0.455656170850977 0.457501827424628 0.46236935521767 0.471503602543487 0.478515172700757 0.483043256611711 0.494777705617671 0.491206700095528 0.48461712200135 0.478126343256565 0.479261056796619 0.470816947250261 0.470416569544284 0.456524769315445 0.455222754598378 0.447579181114212 0.437099035327905 0.433439529081805 0.424600924552389 0.423218300386558 0.417797150732336 0.41166393532191 0.398304600932494 0.409173688351598 0.402628322467678 0.393133746489598 0.398347520141911 0.400619772228698 0.40808767279368 0.410443288776214 0.421715281347296 0.419106386329096 0.42917686580161 0.433203818224787 0.447646958140993 0.450534653709964 0.443743415532566 0.455649095793101 0.466054160433298 0.46472012993978 0.476197888593275 0.478651468243695 0.494078750547858 0.496808358035654 0.513178598365083 0.510445978949374 0.51945155947325 0.529253248251595 0.518558634430996 0.506529531413217 0.518848284737518 0.506031400709924 0.446980742889991 0.424014240088179 0.421793109443814 0.433040451358276 0.455058143546354 0.491255123992778 0.481239077247158 0.421058735450397 0.375544264304923 0.351302136874702 0.35913615111103 0.382502714058847 0.404540995927213 0.426378851645026 0.453337166540557 0.467327490097797 0.49215213410796 0.503341736475546 0.517240194452299 0.525301294666893 0.520492759143316 0.512239482067838 0.500961954593956 0.479222967378972 0.474043198483646 0.454100569390982 0.447365990241624 0.439059285649887 0.430456903255493 0.431885116444068 0.440722251357275 0.439267552619775 0.43927448656539 0.440943669728633 0.445501743131716 0.451847754306074 0.449527380655696 0.459079040321505 0.453527996014245 0.458461803437055 0.466979787710176 0.464733178765821 0.462475689892846 0.467390001476365 0.459162932809639 0.44181507568846 0.420070215229306 0.397444598404044 0.37704713920944 0.358989041053118 0.346041646371493 0.350116190468213 0.358415310207893 0.369983034038375 0.377286053076811 0.384456542261671 0.390783565321083 0.397287098456504 0.402430581818931 0.39989090981257 0.400080144347892 0.398916922362954 0.403001464961565 0.406690535357589 0.414581279195181 0.416607396174144 0.412214613648466 0.40615372542927 0.397994687369045 0.390666131151065 0.388726899717997 0.39215024994555 0.401446985482937 0.405752744138141 0.421933535956769 0.438665122504265 0.445961045992525 0.453136184616517 0.46618501214042 0.494173383901198 0.48494357913712 0.450677118921109 0.459371040132027 0.482993025155911 0.456512119887287 0.420234753619783 0.390471913640737 0.381095879013879 0.369372924461101 0.359403096193564 0.352306665808217 0.346590651955234 0.353416293008303 0.355632685002818 0.349490394748328 0.338239740632199 0.334160100190661 0.337213864150318 0.34193383182365 0.354275461942769 0.378561107314718 0.483739818444237 0.511374145230963 0.409882852504307 0.426448637800099 0.472834255095002 0.541634755987311 0.616410941612029 0.577947153593314 0.556987341590484 0.544229352317554 0.541906123734637 0.542552106635905 0.539075595007343 0.53732751485493 0.53855393844084 0.54106537842001 0.544152430485081 0.54560702912397 0.548760020530407 0.553888268734779 0.554285362032516 0.551131942139875 0.556170252190582 0.54299918227801 0.546980287520266 0.557966766106706 0.563136467311221 0.579347490684063 0.587449848620855 0.578071652818736 0.564163488105595 0.550517637668494 0.539626466275324 0.517964626930565 0.478905709566958 0.446145785653325 0.435690339216894 0.435880200090281 0.411732617355351 0.402851795559436 0.394561805366554 0.391295634371229 0.390267499762498 0.390123204613692 0.393187350766819 0.4060128681273 0.408995785550206 0.41270083993891 0.418187453998545 0.418242467755657 0.432768105055398 0.44622545255597 0.473226914254249 0.501001924182123 0.528864834155663 0.561072103353137 0.577193653832795 0.571615071477644 0.551372256666722 0.56872624387559 0.576033427808114 0.578964290943666 0.572808576975677 0.568698038881321 0.532892250789361 0.500463896875385 0.494838156160893 0.501326850241682 0.487154356550456 0.491618707716901 0.532883814007199 0.55818953765629 0.548442824228873 0.535849062633156 0.508296726513057 0.517173573393196 0.497815211623565 0.477493756567168 0.473741770105229 0.464978260812084 0.504304768370254 0.773814823068947 0.643289843288057 0.64189073829182 0.56379565461484 0.691571172922956 0.465046491992086 0.456829475197129 0.467228626984491 0.480294526757381 0.532544505843763 0.636646196068138 0.629685719758134 0.60151914740287 0.676381780587544 0.547709899341175 0.493436757392604 0.360436565365759 0.329899536782088 0.274107898811483 0.268662688371527 0.271094730685258 0.264980645039865 0.264223178761615 0.34726601422255 0.294617500449924 0.295770175167862 0.346462498035863 0.285383604577627 0.28037148455588 0.262844292436615 0.251894984293991 0.250680806763182 -9999 0.281887831755354 0.297097569036834 0.292012313145718 0.391998836934596 0.442534700497033 0.508051144930176 0.462293918952269 0.392969531713951 0.381782900274792 0.351431009036814 0.344960741710513 0.348858224131724 0.382123122234317 0.404801045873669 -9999 -9999 -9999 -9999 -9999 -9999 -9999 -9999 -9999 -9999 -9999 -9999 -9999 -9999 -9999 -9999 -9999 -9999 -9999 -9999 -9999 -9999 -9999 -9999 -9999 -9999 -9999 -9999 -9999 -9999 -9999 -9999 -9999 -9999 -9999 -9999 -9999 -9999 -9999 -9999 -9999 -9999 -9999 -9999 -9999 -9999 -9999 -9999 -9999 -9999 -9999 -9999 -9999 -9999 -9999 -9999 -9999 -9999 -9999 -9999 -9999 -9999 -9999 -9999 -9999 -9999 -9999 -9999 -9999 -9999 -9999 -9999 -9999 -9999 -9999 -9999 -9999 -9999 -9999 -9999 -9999 -9999 -9999 -9999 -9999 -9999 -9999 -9999 -9999 -9999 -9999 -9999 -9999 -9999 -9999 -9999 -9999 -9999 -9999 -9999 -9999 -9999 -9999 -9999 -9999 -9999 -9999 -9999 -9999
-9999 -9999 -9999 -9999 -9999 -9999 -9999 -9999 -9999 -9999 -9999 -9999 -9999 -9999 -9999 -9999 -9999 -9999 -9999 -9999 -9999 -9999 -9999 -9999 -9999 -9999 -9999 -9999 -9999 -9999 -9999 -9999 -9999 -9999 -9999 -9999 -9999 -9999 -9999 -9999 -9999 -9999 -9999 -9999 -9999 -9999 -9999 -9999 -9999 -9999 -9999 -9999 0.711134845338594 0.719760730904778 0.693558568469355 0.667745233851128 0.647906263784073 0.63892729720439 0.618729998961707 0.603717037831721 0.578690261014699 0.570913718616716 0.556169794803641 0.55530865961456 0.552545639305902 0.561531283054138 0.56785501149406 0.569819528835713 0.561411092302455 0.565668474036947 0.572195672874214 0.561334996336092 0.544738809017473 0.535414866805019 0.509975409047784 0.498876448338664 0.486284934282118 0.477172545325658 0.467285315218116 0.47004381660735 0.469044270144895 0.459838382118525 0.464153854748521 0.459282263743436 0.459582549768925 0.455535655837857 0.469750524488109 0.472411894189949 0.483437211096957 0.496777602095774 0.503118667674494 0.503708293445138 0.511004981753663 0.492782317184059 0.495334105971353 0.495460502480916 0.456290811712083 0.470888511146034 0.459737753588309 0.46048657685709 0.471608617947736 0.506412760730832 0.469914716413396 0.459496944792261 0.456009046518547 0.486738705863958 0.512105553146714 0.548546281834188 0.537362132538944 0.496972693948529 0.491386113350713 0.52579036585158 0.541172839666811 0.55365612002531 0.546632872030391 0.543372963121677 0.557807828809411 0.566600279399569 0.571400971071862 0.569283071136696 0.573789155014659 0.569187471896019 0.562899970380521 0.557486422873297 0.546580557323046 0.552913687550379 0.557759809650277 0.557359286927145 0.505590854491249 0.481062155999683 0.462363779574383 0.461377849230154 0.461010907608467 0.457983720072639 0.447011741434935 0.456014591353546 0.461359413215829 0.475674925896526 0.488532251501131 0.483468603949505 0.489534515758444 0.50270429863316 0.487387703646749 0.488520128055635 0.481892597124487 0.47408405139202 0.470626626126662 0.468430397124232 0.455941508322456 0.464921150709722 0.467914487846429 0.466987007154288 0.47253970672525 0.494597760835465 0.504153536667733 0.495746359839703 0.483350161363458 0.479910404840406 0.477124346125824 0.477531290215933 0.465858069384735 0.459349969930227 0.449551800781873 0.445852433719587 0.435094342384945 0.430583421838415 0.41783323974041 0.405426634696394 0.421166480699017 0.411960124495136 0.392263641475543 0.399159998827704 0.408567018133775 0.410606333851413 0.414933422845588 0.424754377389812 0.423770255799947 0.450363868371292 0.453548017387414 0.457589811379508 0.46136075550207 0.463688084951551 0.47992921210519 0.499893357865332 0.499497150551939 0.482498480955546 0.491668299456955 0.510407163664431 0.500907393993664 0.514056572709555 0.498725630895458 0.506401540698324 0.492603784711066 0.493084123300482 0.454849810365728 0.445417753156329 0.443030483893297 0.426819681689971 0.414758544489985 0.416977416310728 0.427268296638645 0.448098956905955 0.480488003696825 0.494549820600402 0.428302263901069 0.378113611661124 0.35053525271337 0.355509675217475 0.377629114769463 0.405596659391345 0.434534658588859 0.452670433102265 0.475217433445467 0.499265883591711 0.517990143601918 0.536273519089953 0.510295152319991 0.514429211952265 0.518602171256488 0.518950498037871 0.50897649618244 0.504013574059885 0.486460566504081 0.469114631992361 0.463017016489366 0.457188664025999 0.451685859167225 0.459625121978385 0.463555831563539 0.456185079108258 0.459958357673903 0.464897860869344 0.471873542640678 0.479133524292764 0.474596805232635 0.473419411436762 0.482660220327868 0.484453412443644 0.484158243062732 0.48516915151042 0.491749696693652 0.476815671989242 0.46353738426364 0.436378765541873 0.412754681335232 0.391264333738959 0.367869259584145 0.355347298561628 0.362501468724178 0.368595575441702 0.378948104924897 0.385280958966282 0.397958800702288 0.40473267272024 0.410634063306927 0.410514456326153 0.407726655254388 0.409017029661637 0.406219290893929 0.407585843872411 0.407450634117644 0.417744341681547 0.419951324705372 0.415095573339357 0.409247206300882 0.403419367757102 0.398838536670403 0.400397284151943 0.405516844858333 0.425951297701382 0.434203736214775 0.446283799016597 0.461382265572552 0.475428236120185 0.483994622909167 0.490946684644822 0.489302013682519 0.491486341627466 0.475963564235018 0.472860011714848 0.49083872480963 0.462241597500451 0.427253015837976 0.39182814150758 0.382559616911401 0.365959190899477 0.355673863095838 0.348898047083706 0.350858505536592 0.353707605689341 0.357292023211936 0.350679805777687 0.339895206749457 0.338055958747355 0.338024038127818 0.343900407025251 0.357645685646757 0.388479347545416 0.524522829247667 0.510279726244494 0.399328919232323 0.428806951342321 0.483267426367866 0.528524728572575 0.585183599563856 0.617837194833975 0.589249054565693 0.568783562989667 0.562684173780309 0.559549205601958 0.551615421497086 0.547382600800406 0.552868721563309 0.559883774420109 0.54908780428176 0.550753797656382 0.544596123841798 0.551290782656105 0.549164949154285 0.550974707416045 0.547301211743912 0.548520906941618 0.564036812071316 0.557566333199384 0.579948312311133 0.585645109973092 0.588138502376025 0.581624154250357 0.565046039477209 0.562278731336799 0.565335011938176 0.540635132160776 0.494479320927329 0.461186092879093 0.44343504547689 0.427196152134639 0.421281698960535 0.419198344725656 0.404051949691784 0.399545717316808 0.397268940928791 0.401555137703451 0.406029396519781 0.41621232739645 0.427034679186473 0.430294811517745 0.437831165241703 0.443096850141748 0.452634078063164 0.466655435018037 0.490523610215931 0.529316368240797 0.561895019248548 0.588800969073142 0.545214548196921 0.528467143939733 0.527111728983353 0.534562567301086 0.570177242806324 0.585014711874529 0.553959085688713 0.532347966586817 0.533579201889898 0.512138547981705 0.519090508174346 0.497298946660893 0.531378078928196 0.513903765258758 0.55395892622351 0.560067969604786 0.57364131494902 0.564036295294225 0.524690416262847 0.508084639140984 0.503384952898926 0.500009327772274 0.50079789687936 0.486006468243458 0.637546975537798 0.689509037266935 0.785819679069947 0.732722447359648 0.791361597345164 0.571480604369887 0.472739908025001 0.487877979629796 0.495808491775812 0.503796930227252 0.547774476821999 0.656240094596321 0.643762084458327 0.627051044988406 0.71918975419367 0.588252286721151 0.430300634231337 0.390319198883125 0.443171807577462 0.300769086338453 0.274729372958233 0.267802191458107 0.26440885497382 0.256002912981841 0.260191157285448 0.261540424975923 0.2840209782565 0.340584960701282 0.321082648410261 0.316810431983032 0.26378609712459 0.252985525636205 0.263876606020012 0.270692332170607 -9999 0.294668768987709 0.308681046993521 0.324215979380731 0.347180603089004 0.340242399160051 0.331434395922143 0.336285815802508 0.324636952026732 0.298847812877474 0.2872825889008 0.295046667402383 -9999 -9999 -9999 -9999 -9999 -9999 -9999 -9999 -9999 -9999 -9999 -9999 -9999 -9999 -9999 -9999 -9999 -9999 -9999 -9999 -9999 -9999 -9999 -9999 -9999 -9999 -9999 -9999 -9999 -9999 -9999 -9999 -9999 -9999 -9999 -9999 -9999 -9999 -9999 -9999 -9999 -9999 -9999 -9999 -9999 -9999 -9999 -9999 -9999 -9999 -9999 -9999 -9999 -9999 -9999 -9999 -9999 -9999 -9999 -9999 -9999 -9999 -9999 -9999 -9999 -9999 -9999 -9999 -9999 -9999 -9999 -9999 -9999 -9999 -9999 -9999 -9999 -9999 -9999 -9999 -9999 -9999 -9999 -9999 -9999 -9999 -9999 -9999 -9999 -9999 -9999 -9999 -9999 -9999 -9999 -9999 -9999 -9999 -9999 -9999 -9999 -9999 -9999 -9999 -9999 -9999 -9999 -9999 -9999 -9999 -9999
-9999 -9999 -9999 -9999 -9999 -9999 -9999 -9999 -9999 -9999 -9999 -9999 -9999 -9999 -9999 -9999 -9999 -9999 -9999 -9999 -9999 -9999 -9999 -9999 -9999 -9999 -9999 -9999 -9999 -9999 -9999 -9999 -9999 -9999 -9999 -9999 -9999 -9999 -9999 -9999 -9999 -9999 -9999 -9999 -9999 -9999 -9999 -9999 -9999 -9999 -9999 -9999 0.708767538135113 0.695066613849309 0.671392602780011 0.642253805329396 0.633442820619313 0.623995838855476 0.608905152474103 0.585804655796515 0.573862946507927 0.562701965320569 0.556224894846888 0.5518762722696 0.553822461745426 0.552074537899374 0.559157054275954 0.562030933868394 0.57568075727542 0.576478976097231 0.564990703971144 0.559854012653494 0.533874935051557 0.535974322276746 0.518093854207416 0.50273913740948 0.49318827026984 0.476999964636733 0.470260201282059 0.460848193195733 0.453743045504346 0.459362290915911 0.457112689124505 0.455330302216176 0.459534708160058 0.460125219940516 0.468130019581239 0.47213605508842 0.483247764754161 0.498518301619072 0.466864755611166 0.512773843455285 0.513338938002273 0.486159642075909 0.468400359016434 0.462459150498367 0.471093414224369 0.465265543869966 0.471988580921492 0.458410444414773 0.459273147786557 0.467298473201302 0.461543150274516 0.448719847580832 0.437285672826352 0.452325295238913 0.509174865602277 0.553079053217035 0.52942944513783 0.521953869293863 0.534730981890898 0.547114256656133 0.540397414522593 0.538919573584877 0.538158793329658 0.533868869516668 0.553042752638268 0.552727321836515 0.560607017252887 0.560118883505235 0.560759575455641 0.558342969652112 0.560184729891758 0.568235066857612 0.56344589007362 0.563020925824308 0.5463860758644 0.547168466235907 0.518221168574286 0.49572434624846 0.48567516587089 0.473726163694875 0.457935382030877 0.453147588656108 0.454015112958096 0.465028694911561 0.470692172271901 0.48087694428623 0.490399919924027 0.461804456464574 0.468886664486633 0.485121224485233 0.49750402490271 0.505576846119687 0.489007713475953 0.484493017781843 0.481702831343938 0.466178088966342 0.441097669413928 0.454577506388256 0.458231346713506 0.467252826065147 0.472792371567906 0.486956864665615 0.502292978506215 0.499927066877256 0.493835679559936 0.494361567601745 0.505626701861013 0.492958752140152 0.482675057850243 0.487914396957257 0.475991215028103 0.461754574262591 0.452295708238281 0.442951696572105 0.435143302429839 0.419416588755804 0.429266188601102 0.420565648805501 0.399628723407849 0.416078505080778 0.413015850705961 0.413332703977537 0.41828522769872 0.429058498351436 0.446652174857197 0.455480449409031 0.468003742084607 0.465274162572429 0.481061492164924 0.497714642582598 0.493304149318113 0.485333881849088 0.478768877398491 0.482613783991738 0.473671703337482 0.481092261232357 0.494671454642135 0.48802271826368 0.470133077191238 0.451962127171155 0.461686609946371 0.454744670428849 0.435110526646433 0.431279704960122 0.429551546678476 0.426772940655565 0.417581252462864 0.417795057611579 0.42708627409467 0.446391585550322 0.469703332473532 0.496452663765645 0.431927746499023 0.396440293620251 0.373631412545118 0.37662065224924 0.392716212525578 0.417738002194842 0.442257735711895 0.467959766293467 0.491728660185185 0.511360361882035 0.529313240860456 0.501653373973628 0.492544648236869 0.476960087700937 0.484836674691714 0.496825164308072 0.499014400169132 0.504798449353327 0.515964785032801 0.500124860605247 0.486635795596751 0.486868293347921 0.481156271729259 0.483189795170914 0.484102307918982 0.488177369351827 0.490370006680011 0.488582939035476 0.493161130119237 0.496996411418916 0.499617708681278 0.506386044801078 0.504364821866561 0.502408447679351 0.508605825407238 0.505600951287842 0.506408664008912 0.494150483185089 0.468156445800257 0.444794193220469 0.421680089872495 0.403057945262658 0.386078883990168 0.381028269277192 0.382213452491361 0.384849269010457 0.392021104227948 0.39897138889198 0.408479755063975 0.416339025246871 0.421435738323882 0.42344566399503 0.42531900530381 0.421214012374171 0.414555338672336 0.413731562162246 0.416946376762569 0.425218984880625 0.422287924187027 0.415822893376176 0.414914992534165 0.413607196383859 0.416297423742152 0.422241683887848 0.433621694991815 0.441748912279414 0.455508646465067 0.469122740084183 0.452855467604293 0.46801952205544 0.470817579725437 0.476649749397404 0.479532954058679 0.486586067492373 0.481354179807681 0.480975875393226 0.455337489264707 0.432218963427539 0.403922849000994 0.381591525191315 0.382550181467807 0.374188651111566 0.358066049147983 0.355169286440287 0.355918703210331 0.360323161403333 0.354070870071891 0.347404390199643 0.339616385594935 0.340265422310423 0.343220023241687 0.349158751391934 0.362866724574548 0.378363278694164 0.39200434542221 0.402762345488513 0.401534931715164 0.422294657335725 0.458551031568756 0.510862869280586 0.545283704269698 0.604141895682431 0.620293244935901 0.597805883416662 0.58505885701642 0.5677893385198 0.562887512611977 0.564871254138837 0.566292161987051 0.564037284445779 0.558067134819803 0.559509206565886 0.551745958510531 0.54692280050623 0.552877616447253 0.554176183808154 0.556371194006367 0.547399069339809 0.555940814421527 0.576349987847827 0.590380219879386 0.587312221795065 0.595161131605559 0.591132725990445 0.577700909725791 0.56577059315593 0.560697194934905 0.550161519351376 0.512882347997565 0.477556560731665 0.453157807584064 0.442432224530601 0.427312473876157 0.420777099428624 0.409963653061885 0.409743079791107 0.406397960680926 0.41499907930285 0.417137939540093 0.432625670022791 0.440362987349705 0.450402921032428 0.458995961002663 0.465909378547356 0.474313681806161 0.491373743569247 0.529365301075994 0.570192019727319 0.58091899053434 0.532762614773117 0.505757562209535 0.498631093051617 0.493361669613122 0.494062741968572 0.520609073858898 0.533581576469628 0.548741273126633 0.52041813516077 0.525031137985191 0.501227603115874 0.533057333055117 0.513962904101829 0.532718542872675 0.526104176889629 0.558394224629733 0.573310948034476 0.576153324722487 0.564205626585287 0.53515036736868 0.509600144040084 0.51011750964656 0.600820683521854 0.569552216910554 0.74102660232784 0.697417224978298 0.68833453522876 0.669900390888098 0.532184153751331 0.507509785270167 0.489437801613035 0.495517802166942 0.503029476024231 0.559377497320021 0.540553620171299 0.573719884759623 0.639384239931057 0.600603954491069 0.665192393520651 0.712754951441316 0.567713382024772 0.400254239354347 0.393520105375896 0.410592677953936 0.33217730181939 0.270140778827306 0.2681071574003 0.265708726900323 0.259323247019176 0.256711408969329 0.258043651280217 0.30834699859834 0.341488786147894 0.336646713122353 0.310769469561762 0.261484346655792 0.264760733378862 0.270311425036243 0.281174747559916 -9999 0.303261830747561 0.304403751740852 0.312393609204639 0.303806015469857 0.295796882504956 0.299944559331488 0.296996234114799 0.299731293661343 0.294182487392105 0.28952283934955 0.295053866591184 -9999 -9999 -9999 -9999 -9999 -9999 -9999 -9999 -9999 -9999 -9999 -9999 -9999 -9999 -9999 -9999 -9999 -9999 -9999 -9999 -9999 -9999 -9999 -9999 -9999 -9999 -9999 -9999 -9999 -9999 -9999 -9999 -9999 -9999 -9999 -9999 -9999 -9999 -9999 -9999 -9999 -9999 -9999 -9999 -9999 -9999 -9999 -9999 -9999 0.479392528344457 0.570068272005585 0.465458946143639 -9999 0.475790210241515 0.461111236837252 -9999 -9999 -9999 -9999 -9999 -9999 -9999 -9999 -9999 -9999 -9999 -9999 -9999 -9999 -9999 -9999 -9999 -9999 -9999 -9999 -9999 -9999 -9999 -9999 -9999 -9999 -9999 -9999 -9999 -9999 -9999 -9999 -9999 -9999 -9999 -9999 -9999 -9999 -9999 -9999 -9999 -9999 -9999 -9999 -9999 -9999 -9999 -9999 -9999 -9999 -9999 -9999 -9999 -9999 -9999 -9999
-9999 -9999 -9999 -9999 -9999 -9999 -9999 -9999 -9999 -9999 -9999 -9999 -9999 -9999 -9999 -9999 -9999 -9999 -9999 -9999 -9999 -9999 -9999 -9999 -9999 -9999 -9999 -9999 -9999 -9999 -9999 -9999 -9999 -9999 -9999 -9999 -9999 -9999 -9999 -9999 -9999 -9999 -9999 -9999 -9999 -9999 -9999 -9999 -9999 -9999 -9999 -9999 0.689774217995626 0.681174861204906 0.640133429923185 0.622428124609617 0.61762404606814 0.602839087373971 0.601400168585707 0.582101515967836 0.563697575774605 0.547109570439141 0.535109498720547 0.527744199169661 0.535710784258924 0.546521346504073 0.555298774229369 0.570447336980571 0.56860938174282 0.565493395552654 0.560746177635065 0.562731694938597 0.544832473788096 0.522197756515115 0.507764076527413 0.498132737466233 0.493199649527509 0.480078735417387 0.476688641808341 0.47017323250356 0.465316384230284 0.467548364712424 0.46479231774296 0.458729086241471 0.467753571360244 0.456066895474719 0.466754175558269 0.474879790287856 0.478557414150117 0.477733337163369 0.471028523411424 0.486573613163561 0.473466463142114 0.469813837722167 0.469286932475561 0.472479443824705 0.474708703713483 0.469160288362035 0.467533600641673 0.456895507317026 0.455246163101076 0.454418715067656 0.449665286107674 0.442574806692576 0.45176197252461 0.511732700006489 0.526856872404842 0.541962862310619 0.512177194444092 0.527655474324096 0.53234327302667 0.524412639069793 0.524203329299422 0.525204464963248 0.527731204314989 0.536887453510793 0.553098273317605 0.549565076801403 0.544305637788847 0.539950438771732 0.541881703201496 0.565348688403596 0.56673279707689 0.56258776290285 0.562916364307615 0.551491233684264 0.483837397662504 0.521167342508667 0.508520809557439 0.49353246182826 0.472960265190531 0.465846196251166 0.462025471237661 0.454705916558084 0.462360782455591 0.472066703653112 0.477061670855995 0.482488383090866 0.498082748700678 0.496858631846416 0.492535283064915 0.474886888275519 0.484208643813519 0.499653587488481 0.495550233445017 0.481729985144956 0.486042705224921 0.456593330511571 0.441522363833947 0.450421581464994 0.456978377271658 0.470547630495442 0.476891361742845 0.47411102623594 0.489579548319091 0.48228607022247 0.480845552856681 0.477558581299595 0.498261686843029 0.507028975562179 0.494267258917162 0.502696363373795 0.504209044948087 0.490992080856172 0.470612074165031 0.466727044628793 0.469345022493961 0.450328341685301 0.427882614422903 0.425649948516482 0.410387657380207 0.427508111823977 0.424048642304672 0.42618152585428 0.426679501053106 0.449435299177063 0.45152533120823 0.463270847021434 0.471911977310754 0.481200774972567 0.507484024681321 0.487429081533116 0.486903600220173 0.475254221229645 0.479998126182294 0.485297830429936 0.467683850299382 0.457947185276613 0.457228823681888 0.462462777499124 0.450771024721885 0.428030683305549 0.441595192573449 0.430679114354696 0.422721121361756 0.424029932974765 0.421490516753757 0.42391591442553 0.419712285908928 0.418689571468638 0.427499692223025 0.437848440186528 0.459802310717886 0.509313032437281 0.451970810597323 0.424284032657882 0.405347491692145 0.406232507765692 0.410982014021536 0.436383862651637 0.455353434403935 0.485630378386968 0.505186949332387 0.538177052070563 0.514091586836286 0.488451011994811 0.463395721846646 0.456547172475838 0.442474850370474 0.447327261978433 0.437365395425364 0.443089337976465 0.466036957072042 0.486027173523386 0.492204243089272 0.505221634510779 0.511219964318294 0.510030981483405 0.507648798076307 0.506821354487529 0.508908522237358 0.506477433549824 0.514897426556759 0.528653773432029 0.526046109169021 0.530184072576114 0.527050464490216 0.536443196877941 0.531083121137632 0.535583319709269 0.531517317801078 0.506919265484356 0.487827305362607 0.456531575344362 0.439266470486193 0.421691169494026 0.408633152130144 0.400587800453973 0.399742979806714 0.399233470747597 0.40208438608928 0.415366565766245 0.425060815619484 0.432415109498977 0.438199066660549 0.445629636840718 0.441425698675513 0.436778557577949 0.432272789260422 0.428968851557939 0.430195817703444 0.434527490730072 0.432486992078815 0.430081506282561 0.425404239057641 0.432861849047192 0.432605731734986 0.438637190788741 0.446432881003293 0.436202281322111 0.441858191054546 0.446116777657918 0.445705617229755 0.445979539151816 0.450583474155273 0.470966415479753 0.467803145211295 0.46754117047818 0.47398166665289 0.466930707196529 0.41896203332313 0.41215190536024 0.399196292830604 0.391571944610763 0.37915605403325 0.382948349284669 0.37856467629024 0.367843665776151 0.364790085086902 0.357454081166278 0.345785491166908 0.339761623554934 0.3434389271092 0.34333152685246 0.353819733676177 0.368661868561457 0.377452644010505 0.375583128944299 0.383585326426631 0.396268639983322 0.40971490374934 0.434673283797412 0.473305088272052 0.516220521725418 0.553921203871477 0.603199330791413 0.639010842093728 0.614075206636634 0.607329243589336 0.594624057723319 0.58150577341015 0.575023666585884 0.572607816760819 0.561686948363823 0.560957784984172 0.559027283815326 0.558693092562102 0.557592110879504 0.560064970100092 0.558203336204214 0.556835843144541 0.559108723852455 0.561081496732537 0.565467264911146 0.585335551808339 0.582669600991886 0.564521726432742 0.578009898252605 0.587270179578632 0.589808052615762 0.567452320609047 0.575149593113651 0.53239214575397 0.493012190544443 0.466353760166268 0.446200815032318 0.440061811221553 0.44078291995449 0.436434903478408 0.434951316749644 0.434261987622409 0.441844888084639 0.440230447209 0.452354822818577 0.455507009349247 0.469092921107403 0.479822288174908 0.494007762325916 0.505993709221229 0.517425184972337 0.548585510991712 0.583942864625572 0.526106746595559 0.503618737126336 0.491553986122185 0.47801420567321 0.473514914655277 0.476951822509691 0.490514117093235 0.49418686043276 0.511429877164211 0.494575185614772 0.51502621355794 0.515046406494423 0.524675943282155 0.51953317126645 0.532509603009761 0.545399478045626 0.569930383262715 0.583586631977931 0.589336401953273 0.563319432974649 0.529431861488966 0.515919593062618 0.555572985175155 0.770360097075843 0.784507954337658 0.818641954396088 0.768866880496215 0.797596925091689 0.611630728714434 0.569329635555831 0.549874453311452 0.502837481482085 0.545908933606974 0.588693990982064 0.630055126359094 0.603262023629925 0.585969046825223 0.619511703899709 0.608103466456713 0.701294670786182 0.654252796098266 0.539836248310582 0.40653983234898 0.428341626347676 0.39434338770622 0.370682508517984 0.370098641194945 0.306609204229692 0.319863060309318 0.310439472441846 0.287546732767696 0.249365890309139 0.306209189604694 0.354968137985554 0.365479321239789 0.396662519884066 0.337738961658313 0.28366239585908 0.270716515876836 0.28476519494409 0.29339946193325 0.307646722952804 -9999 -9999 0.308459577084144 0.300402109470803 0.299526795177803 0.29854432118486 -9999 -9999 -9999 -9999 -9999 -9999 -9999 -9999 -9999 -9999 -9999 -9999 -9999 -9999 -9999 -9999 -9999 -9999 -9999 -9999 -9999 -9999 -9999 -9999 -9999 -9999 -9999 -9999 -9999 -9999 -9999 -9999 -9999 -9999 -9999 -9999 -9999 -9999 -9999 -9999 -9999 -9999 -9999 -9999 -9999 -9999 -9999 -9999 -9999 -9999 -9999 -9999 0.535175503261103 0.612441036895306 0.615103420601115 0.522831844606994 0.614969340590715 0.646191225896381 0.56332218857658 0.615379366168863 0.46640289822427 -9999 -9999 -9999 -9999 -9999 -9999 -9999 -9999 -9999 -9999 -9999 -9999 -9999 -9999 -9999 -9999 -9999 -9999 -9999 -9999 -9999 -9999 -9999 -9999 -9999 -9999 -9999 -9999 -9999 -9999 -9999 -9999 -9999 -9999 -9999 -9999 -9999 -9999 -9999 -9999 -9999 -9999 -9999 -9999 -9999 -9999 -9999 -9999 -9999 -9999 -9999 -9999 -9999 -9999
-9999 -9999 -9999 -9999 -9999 -9999 -9999 -9999 -9999 -9999 -9999 -9999 -9999 -9999 -9999 -9999 -9999 -9999 -9999 -9999 -9999 -9999 -9999 -9999 -9999 -9999 -9999 -9999 -9999 -9999 -9999 -9999 -9999 -9999 -9999 -9999 -9999 -9999 -9999 -9999 -9999 -9999 -9999 -9999 -9999 -9999 -9999 -9999 -9999 -9999 -9999 -9999 0.674204374917865 0.655211002629225 0.640614823014957 0.62191837006116 0.610181540950118 0.604048561527236 0.597951001751181 0.576003753613233 0.562719970588508 0.542555951151959 0.523443078344805 0.511247895927068 0.504858238528658 0.517304149151425 0.558564606364327 0.554136083124035 0.545046773266767 0.540606477193183 0.557601078925836 0.5552896619186 0.545046041451998 0.530616511892369 0.517577955538091 0.520483476029119 0.49580744994075 0.4927611996065 0.488564834525534 0.481959675589927 0.469122132698626 0.473235471447105 0.482089731268531 0.483697603024031 0.474335912121371 0.470046781991522 0.470294520901803 0.482551721120788 0.469447902315275 0.466182623093979 0.470352586443212 0.474594182029496 0.46289496322325 0.464506096400932 0.463486574006895 0.474560066822058 0.479974669134471 0.472530180429657 0.466830833219549 0.455442713506875 0.452059777711584 0.45522759745768 0.448876680163655 0.459289558266969 0.511358299476282 0.514515793275603 0.511724091955504 0.526053729374722 0.51256498470503 0.514446204990894 0.533537019670177 0.521474333446824 0.52057485902113 0.52720521525289 0.528142833727664 0.542685672446753 0.556359075841871 0.557344392084169 0.527103904630753 0.49222434984211 0.51956249613929 0.545222301851345 0.547338307102456 0.514088311002052 0.495854811595236 0.474845444603084 0.47003552135345 0.473412441672649 0.518161303012765 0.492801695293834 0.476982774974327 0.462445551667343 0.461321023955959 0.458782566771618 0.46465490026628 0.475783514563744 0.486462732307954 0.497749851555833 0.511602031789382 0.504893561848695 0.488904498388179 0.478968322944051 0.475435455082242 0.495026039140007 0.491418406289571 0.486993100520167 0.476046144000415 0.447767058697665 0.441514027579274 0.437052215418036 0.446448683806833 0.456587712219587 0.472783600010173 0.462553944264113 0.464941783442205 0.473223954607834 0.479774603252533 0.490415692650373 0.493895761261798 0.485623716999918 0.47643542204535 0.487656334527631 0.497886024707313 0.502363731005312 0.490431110144326 0.49468229655306 0.483666312228147 0.471169115793468 0.458157347691862 0.432177326691115 0.423727483619786 0.426892635324244 0.435224588337612 0.433576503145699 0.431770069893534 0.459240556642184 0.464612603910227 0.471096320616075 0.492095892589462 0.51352221995845 0.492593349983725 0.485833551750414 0.472924060864745 0.455317672228619 0.464590458655419 0.4664347855478 0.451552084791592 0.455605983921913 0.433108633631154 0.433049182469747 0.43709862856106 0.41720912173912 0.421953704956278 0.419148045052997 0.419266399280731 0.422900917838507 0.419416666062239 0.421773923836304 0.421412496858181 0.42444589218124 0.434280259355184 0.436598732746275 0.451634245885985 0.467797498702817 0.484710497941655 0.453459357896318 0.442339710156337 0.435849384639583 0.440594091468441 0.458548891665858 0.478538214846277 0.500919962773075 0.522560453289773 0.54048434314639 0.492210139275642 0.461144251803027 0.429144420765039 0.414688756883716 0.418560414099935 0.417059836443014 0.420787491536785 0.426948604013879 0.43001282914368 0.433195070012881 0.43885971941276 0.447892677303735 0.448494217121367 0.447744600035909 0.457455672689235 0.465158379761163 0.463496405321645 0.462188387948327 0.479954207947118 0.481830470243058 0.499168038232467 0.52648985244799 0.537308992358423 0.531777024919832 0.541284798968414 0.548166814698965 0.539662557924274 0.52465634310956 0.503175561397695 0.484080798631676 0.454126793960671 0.445503596192649 0.431289447108352 0.42391050693676 0.416321269648508 0.415524752623761 0.420771813098267 0.428076693895367 0.438438746016852 0.441994690682233 0.456766955998752 0.460350768088206 0.455566571144463 0.452180445698684 0.446485827153826 0.44594326226197 0.451922982984443 0.458972874991841 0.449919379735257 0.435955039521506 0.420803400361571 0.410878513827393 0.407457263583308 0.407880176910948 0.414662255437591 0.421200120917562 0.397595478041212 0.417966408551157 0.433426924120069 0.431836007506344 0.427147518544415 0.441357919460241 0.449445824778488 0.447625663735595 0.426803014867567 0.425865718219116 0.422679208549849 0.412641746990839 0.407002070942825 0.40677242390819 0.383887284179105 0.374313083338888 0.364433967482846 0.381673939827939 0.371048573780671 0.365794689050429 0.357224026029354 0.355791440612142 0.354728673379134 0.35153593572861 0.36735023069685 0.378127483677003 0.377213521726747 0.381020715089014 0.396358810130404 0.416896045166375 0.435110498739698 0.45145908085613 0.488317169521278 0.532442841907409 0.571330353686052 0.598006382101596 0.63259901514449 0.630175070968165 0.61661806539897 0.611080544808241 0.598361824488809 0.587128188390226 0.586363742948224 0.565951722521578 0.561587915419249 0.562947327714642 0.562680333540352 0.564798345885777 0.563816849227909 0.556917714265891 0.567040759232749 0.55700101095359 0.570888924676603 0.576941686576002 0.592074657422888 0.600365021372337 0.563121031917336 0.560665954531174 0.581439367572585 0.570485358007718 0.557766031830808 0.570809216865158 0.553043986938577 0.522974288481309 0.494484192312181 0.47552113688024 0.484544014886118 0.525934320109069 0.468626571089436 0.481678841949956 0.473213255776386 0.469266215171693 0.471348399578423 0.480708829081105 0.482401593805865 0.485022963150299 0.497738979125397 0.519069905396063 0.530725910459012 0.547534585210034 0.571547214545156 0.568545992077081 0.512196707449125 0.501565830385276 0.493847576954559 0.4780600393736 0.464331279321573 0.476039167648027 0.480544068856652 0.494631188931323 0.503412351474209 0.498473110608636 0.499969929087905 0.511252209638317 0.517507455317508 0.522849671421722 0.543776454089994 0.562672833655669 0.571127541092773 0.562245235334432 0.562135248877713 0.574883487493198 0.54241025350042 0.523263582193982 0.570953361182282 0.763034700337182 0.69822770947745 0.708572341692739 0.820523766874766 0.795632350943672 0.630841624642986 0.660185807312882 0.573047943445822 0.539605966207283 0.630181647672315 0.66870320488752 0.686521413893255 0.693970575073951 0.59612113356486 0.589340653843739 0.669180952018145 0.73291183437991 0.623295023920597 0.558004949288335 0.465129135561359 0.433688116944439 0.38944728096108 0.410337611231424 0.43140999122352 0.41034239196453 0.360042805609295 0.318984319927121 0.343130904415186 0.374229691811511 0.349529361454314 0.328376651134121 0.376956636625668 0.42410655676581 0.376735311757873 0.342517437486547 0.352202037693646 0.291949252462315 0.292819190527137 0.293080982355199 -9999 -9999 -9999 -9999 -9999 -9999 -9999 -9999 -9999 -9999 -9999 -9999 -9999 -9999 -9999 -9999 -9999 -9999 -9999 -9999 -9999 -9999 -9999 -9999 -9999 -9999 -9999 -9999 -9999 -9999 -9999 -9999 -9999 -9999 -9999 -9999 -9999 -9999 -9999 -9999 -9999 -9999 -9999 -9999 -9999 -9999 -9999 -9999 -9999 -9999 -9999 -9999 -9999 -9999 -9999 -9999 -9999 -9999 -9999 0.594441754151369 0.594027519778725 0.562371670840851 0.654850716647087 0.561225910603345 0.560834073030949 0.597858908234287 -9999 -9999 -9999 -9999 -9999 -9999 -9999 -9999 -9999 -9999 -9999 -9999 -9999 -9999 -9999 -9999 -9999 -9999 -9999 -9999 -9999 -9999 -9999 -9999 -9999 -9999 -9999 -9999 -9999 -9999 -9999 -9999 -9999 -9999 -9999 -9999 -9999 -9999 -9999 -9999 -9999 -9999 -9999 -9999 -9999 -9999 -9999 -9999 -9999 -9999 -9999 -9999 -9999 -9999 -9999
-9999 -9999 -9999 -9999 -9999 -9999 -9999 -9999 -9999 -9999 -9999 -9999 -9999 -9999 -9999 -9999 -9999 -9999 -9999 -9999 -9999 -9999 -9999 -9999 -9999 -9999 -9999 -9999 -9999 -9999 -9999 -9999 -9999 -9999 -9999 -9999 -9999 -9999 -9999 -9999 -9999 -9999 -9999 -9999 -9999 -9999 -9999 -9999 -9999 -9999 -9999 -9999 -9999 0.658401481761817 0.62326364714483 0.616754623759861 0.610948962888651 0.600136528854238 0.584696504191276 0.568428990542825 0.55607750429286 0.535411460156162 0.521998614906933 0.496420913405844 0.478250260633927 0.49602453683402 0.546538392121825 0.560910195869482 0.535050656210438 0.532459715190408 0.535742740028567 0.546003212625225 0.546173149712213 0.527430556691287 0.52384850739977 0.514313213074182 0.4946077595628 0.478518655957842 0.497506671574136 0.471622096891228 0.492412860626547 0.47192958922051 0.479040687119466 0.460642210988187 0.460302754430376 0.458114961112482 0.498781581131154 0.506073026908773 0.469893677640674 0.471164717927335 0.469477240728733 0.478769889069239 0.469149099966196 0.467847742282241 0.47271915662161 0.472197546068235 0.484435014209158 0.490622671578326 0.481681162819354 0.46856903873265 0.450370482466749 0.470086028035468 0.470999628320059 0.476370586852371 0.489163011191668 0.473858083925987 0.485533328748232 0.48383947273371 0.503525318928591 0.490362571670452 0.505639089717315 0.5004390124013 0.511722301325738 0.522354934255071 0.528514295833689 0.519645151594671 0.542524790814237 0.557747927773468 0.533605693562753 0.506353962236397 0.493397130279421 0.502305706232346 0.506288772811723 0.494329977435992 0.506418546826388 0.471805660782578 0.471571100005801 0.486196258064621 0.5104650820596 0.500449909511618 0.479033266156074 0.470968062294223 0.466977850067887 0.460708364665115 0.472597175403276 0.484115519563627 0.492055597353692 0.504304751050441 0.503963259075252 0.490324605107012 0.467850779361848 0.468083397486701 0.44760022459452 0.473026313904147 0.483749390119656 0.475584530159657 0.467734961487495 0.453744723124725 0.444159285348553 0.43826430890629 0.431921685286482 0.44216519541744 0.439123817756257 0.456096017241527 0.456323964501322 0.46945424623649 0.477710834075645 0.480009829458791 0.46210077368926 0.469413755809579 0.47575903736052 0.486330371587363 0.488690219066752 0.481847360695078 0.483947778586484 0.492285411173289 0.491479455312211 0.493418219387946 0.479397491369561 0.471309289705856 0.446430018065118 0.430068319209354 0.443855845793043 0.434923795749857 0.439695847633672 0.481213571829026 0.481610062995394 0.493581167941945 0.500094067792024 0.493674324626354 0.492251694848089 0.472833652174281 0.458644460716353 0.473083589989155 0.471332279728015 0.456767619815957 0.448373660231302 0.435410256243098 0.429799658110054 0.420151184935733 0.413593561875232 0.410611835584076 0.417231672070534 0.418422818143291 0.416390227502917 0.416504833522464 0.41870456236297 0.420161271917584 0.418326284845679 0.429423521548335 0.431747554965399 0.43283984008386 0.43748398186813 0.444447281956616 0.47719846717805 0.488351363892015 0.473322045077958 0.471224724595443 0.477362263234819 0.486166483479138 0.505866403207159 0.531095801895706 0.547737034299645 0.530739434538375 0.492601754362067 0.441227862435322 0.412304209750309 0.410712691475963 0.412783360131451 0.410669678403371 0.409022127827529 0.416710181546995 0.416902839763857 0.420226297764747 0.425244719970095 0.42111469948948 0.41967388013607 0.421522738362516 0.420322456639188 0.423874703802415 0.420814622723353 0.423135661404102 0.427577058533975 0.449112055789831 0.469671808123609 0.480515646099455 0.500001390942673 0.496565907331246 0.505425734372963 0.502252655835275 0.511676596913097 0.502945785350855 0.50343267871319 0.501267091562243 0.476028728743716 0.468846232610822 0.453140790137683 0.439521465622748 0.433102043655924 0.431385452625385 0.437257130620056 0.443667297988314 0.452784688370811 0.458020131425991 0.47158942476178 0.472073370627111 0.466698338768446 0.463210680162856 0.458868565652521 0.464578126909481 0.467575335497963 0.446621595967149 0.430165280538121 0.392977930688354 0.379025915947782 0.356283385944324 0.336271115378052 0.386660923278149 0.396018872720214 0.395604261204564 0.394876330454776 0.403298643947935 0.424993804394069 0.419126840110382 0.407554053480967 0.41803447925955 0.416267690504172 0.40671230110532 0.405701447376305 0.417751445883044 0.413460308415867 0.410914109335625 0.414749166832423 0.413304991454477 0.392003417976168 0.388982809137866 0.376754436120884 0.386771826920241 0.376450616066244 0.373886725297523 0.372900591961568 0.370094760223072 0.360511692534527 0.362568792515798 0.368250154152364 0.371812966428073 0.381002237530408 0.392417267669203 0.407422186279028 0.429827823276225 0.451837499239875 0.473752987587254 0.50162613903189 0.533361715732091 0.56669144277555 0.589728258425223 0.650554137826548 0.629404737475095 0.624067599519533 0.612080872008114 0.602990224216179 0.598387906683712 0.581882704800361 0.571682408314953 0.571773580148559 0.567919956020375 0.566387805806007 0.575306882224171 0.568030962894467 0.564786643919383 0.571227469251763 0.562216467645218 0.587895326762226 0.591864695364981 0.596046880181465 0.588635999102431 0.582565459950298 0.572714422989502 0.541711970943172 0.546719471792384 0.540775445886463 0.552330529439047 0.565970191795347 0.558804318652793 0.537371521890136 0.509028159794705 0.489328109960232 0.491097047494175 0.534016269377657 0.581987344040453 0.552281456946703 0.514947233853611 0.512864166419329 0.510016093843886 0.515870933579713 0.514876701722181 0.52507467781432 0.543647691687828 0.558260205397556 0.582626348932792 0.591615367747753 0.544777228691264 0.517561795690371 0.496117328570378 0.490519955540995 0.476619403013273 0.47729010062278 0.476354899412896 0.488917840610523 0.499961731279466 0.500570411423588 0.503384686288186 0.505796417461611 0.506639274105305 0.51973111845177 0.533347690188396 0.547899943832566 0.557025762220982 0.556145172212292 0.541298259063605 0.595300937010026 0.54332278162684 0.531760227752095 0.547568038823773 0.636396117990942 0.686906607713227 0.656899019137416 0.636454895238913 0.697959411449648 0.796945845508214 0.831600148950299 0.775624439027074 0.664333496556295 0.571422643386578 0.612339123062241 0.66329786672997 0.644882375077235 0.679313750435489 0.63804205644684 0.596701979756738 0.671345971692282 0.73394605458534 0.623855398815814 0.556269258498821 0.505401976335317 0.462502243724673 0.418967724944796 0.397580153711592 0.403602622739715 0.398869006184506 0.386392680563508 0.367635094327005 0.316845693327235 0.343717939312117 0.272231379440841 0.310119997329563 0.327491733881338 0.318332437384132 0.404192276679627 0.435416474695309 0.443300970494805 0.369069948928273 0.282817559711764 0.290401206151811 -9999 -9999 -9999 -9999 -9999 -9999 -9999 -9999 -9999 -9999 -9999 -9999 -9999 -9999 -9999 -9999 -9999 -9999 -9999 -9999 -9999 -9999 -9999 -9999 -9999 -9999 -9999 -9999 -9999 -9999 -9999 -9999 -9999 -9999 -9999 -9999 -9999 -9999 -9999 -9999 -9999 -9999 -9999 -9999 -9999 -9999 -9999 -9999 -9999 -9999 -9999 0.53340257139921 0.540449087438987 0.537570331492803 -9999 -9999 -9999 0.516166608574968 -9999 -9999 0.478706661364078 0.478641517144585 0.473054527516682 0.453800129871272 -9999 -9999 -9999 -9999 -9999 -9999 -9999 -9999 -9999 -9999 -9999 -9999 -9999 -9999 -9999 -9999 -9999 -9999 -9999 -9999 -9999 -9999 -9999 -9999 -9999 -9999 -9999 -9999 -9999 -9999 -9999 -9999 -9999 -9999 -9999 -9999 -9999 -9999 -9999 -9999 -9999 -9999 -9999 -9999 -9999 -9999 -9999 -9999 -9999 -9999 -9999 -9999 -9999 -9999 -9999 -9999 -9999
-9999 -9999 -9999 -9999 -9999 -9999 -9999 -9999 -9999 -9999 -9999 -9999 -9999 -9999 -9999 -9999 -9999 -9999 -9999 -9999 -9999 -9999 -9999 -9999 -9999 -9999 -9999 -9999 -9999 -9999 -9999 -9999 -9999 -9999 -9999 -9999 -9999 -9999 -9999 -9999 -9999 -9999 -9999 -9999 -9999 -9999 -9999 -9999 -9999 -9999 -9999 -9999 -9999 -9999 0.614302139672665 0.613266209249243 0.601505258052108 0.595187362050087 0.581004758876888 0.558372521524854 0.547985142834029 0.531771406993605 0.512462485074464 0.496290722076275 0.481655447580917 0.49166558796501 0.541250041161127 0.527796277414042 0.528397637469265 0.533467295100504 0.513911506131598 0.502617937249865 0.534996042819502 0.539371224764677 0.527114060373558 0.489528244750324 0.487586582292315 0.536622779147336 0.562210699011075 0.626905265653607 0.48060424144809 0.473722861313033 0.489291519326455 0.487686336269506 0.474103999653157 0.472339564406582 0.461441371240214 0.458257044394201 0.470209789584071 0.462600258077371 0.46854088648237 0.467303195248972 0.469735739082715 0.469723603850395 0.461790209852648 0.466121190808148 0.47548753386705 0.483615566172687 0.481718458583795 0.484992832471927 0.477099807329814 0.470231656174269 0.470928483857413 0.473030572148493 0.462076794121579 0.454294428806214 0.451449605725856 0.455521389953705 0.45207368717173 0.45940247285345 0.488362052618355 0.479023843244297 0.485963998714392 0.506252900815192 0.507673722134974 0.519336398265827 0.501258531124732 0.524390528487508 0.543823119305791 0.534935033896959 0.538385275974453 0.525403834678212 0.525894156468533 0.525226638882026 0.539377673370744 0.508841456109658 0.476805809837713 0.498242050902254 0.50927115422143 0.493744471290567 0.487247170406318 0.452011640038218 0.465331165006219 0.459926808605294 0.470782749824925 0.475683249248662 0.49037406047919 0.496035394519451 0.48980467391562 0.470336719794679 0.451916707822412 0.446631641029637 0.428379918179266 0.442829301216082 0.440032708308899 0.439042847413536 0.452901905099633 0.445181752980373 0.432177379804672 0.433756087723217 0.432084128077423 0.42107829344683 0.429812953300498 0.448427221682278 0.444821072828847 0.464253085109409 0.465450341264639 0.474255677158624 0.47843968287511 0.478201250223172 0.474667800257812 0.469988406384291 0.467878444550225 0.472056369661739 0.455485526238682 0.469454159923383 0.481868738180231 0.482459127927404 0.494356812332841 0.48863948390493 0.469698556066924 0.450923571900182 0.435100236373095 0.45194545142993 0.455999322950405 0.496932474218788 0.502184516247703 0.503294331424336 0.504716857303917 0.488591071967665 0.471250352567151 0.461459448433664 0.47153417247917 0.463357382294527 0.454592211380329 0.450855771750089 0.434022586001264 0.430014931449606 0.42081628946231 0.425127063951658 0.408382871279578 0.416092187975057 0.41756147438167 0.416367991096095 0.419271735152684 0.419621243864431 0.419760317421712 0.425211453281041 0.425953281567325 0.433595229836496 0.42822666945856 0.430756731340622 0.436852515390073 0.429465659447909 0.450459876068984 0.482006401548162 0.514381906752825 0.509402762523437 0.511728091974878 0.522826839557544 0.543864812016602 0.543376355015159 0.530719350803541 0.502668599066004 0.465147453846982 0.435097247745791 0.40950008142163 0.400397879662802 0.400335368950745 0.40047129337746 0.404622167084275 0.403795148862563 0.4094542081001 0.411767470399507 0.409772017724973 0.41216389683842 0.412161703938716 0.407968133427325 0.40690850799525 0.408346304687933 0.403905383194162 0.403350118933598 0.411432193533909 0.417576239492003 0.435369309666512 0.452892576449624 0.471770422712593 0.480236383320309 0.477817988034677 0.473447427750864 0.469267093574597 0.475196960855188 0.462157270739801 0.480858458576856 0.497470876479231 0.47865268158115 0.465907310233049 0.456736861930977 0.452306320493681 0.451167299674855 0.452594526856088 0.460373746004202 0.465996302439926 0.473898305889184 0.477181672385881 0.483390939502017 0.47692715373028 0.476000994332914 0.473372200149747 0.471496033574171 0.456353112319739 0.411151523585161 0.372425660447909 0.361782199468027 0.358796260824548 0.328424105229124 0.342618474796692 0.342828606622228 0.359562670928956 0.357915116789518 0.38430210000117 0.385708694565715 0.41344809135913 0.409517478233868 0.396346918108726 0.394930981640952 0.398108989453761 0.404636620949875 0.409306221905192 0.413457808907314 0.413524205648484 0.420611670449137 0.418769244213396 0.409889596320504 0.39559006338454 0.393313734720163 0.391226702903953 0.391988748168731 0.391337412395504 0.383424312692952 0.376653260901148 0.376855553851205 0.370783819690441 0.369026980837912 0.373781602283843 0.378484405606088 0.391641540782265 0.407201300766945 0.424353092263995 0.438131963044512 0.462204584296495 0.490804126732083 0.533926672839936 0.547356083004088 0.571765869011673 0.595769004692818 0.630346288220323 0.631083135105756 0.626292738264876 0.623522488350196 0.606225455899303 0.598219657038096 0.591194407965353 0.588394752476248 0.579031928995017 0.57230695661503 0.573503632031708 0.573046712572685 0.5729696607907 0.572412805997875 0.576566669167917 0.583461542893383 0.59420505435743 0.594080035030069 0.570234161811863 0.591921052945918 0.569154074353551 0.546878135376946 0.52285718147351 0.516428169460604 0.524327721987743 0.538880952078583 0.538985695657966 0.566231219535047 0.574605992902457 0.557680403222287 0.521678967659559 0.528833982973366 0.569670481054631 0.563221712171267 0.551756736418757 0.556618253954052 0.575585425229292 0.549923451434387 0.53782271512835 0.543377509088586 0.552199591084137 0.56989633610824 0.58708814008021 0.588797451980321 0.574495961779491 0.526944026597725 0.50829665686354 0.496556301711248 0.489622668370204 0.47946346012105 0.475566422856409 0.486548618291258 0.490814034589265 0.496381703242873 0.507943426905952 0.505404293926388 0.510400816184241 0.51915762194981 0.523577951483501 0.532569880712517 0.549489007836519 0.551916190575225 0.554355597331396 0.544152385498906 0.550335303101813 0.548110295642511 0.565114795029595 0.701795763988588 0.759260095164462 0.677117261658552 0.660444739131512 0.651763355242426 0.657639437583811 0.716881023586903 0.759605494974558 0.817921452153446 0.826041035563225 0.626893252519224 0.600861218012997 0.646994699234831 0.649435524584303 0.678854317938452 0.511574432703907 0.652937295340926 0.638875308616969 0.740812601715322 0.617687414716885 0.573227495794887 0.549259916399833 0.4989079097227 0.441223747921513 0.385728252984007 0.359715343442118 0.344659905177132 0.358213199368354 0.350688790211394 0.366293068404323 0.341778060982689 0.313600960135127 0.34209159609674 0.25747575753691 0.297508807288142 0.458502967319881 0.505093030396588 0.457858809338918 0.337055404004149 0.276052327531123 0.277809289203086 -9999 -9999 -9999 -9999 -9999 -9999 -9999 -9999 -9999 -9999 -9999 -9999 -9999 -9999 -9999 -9999 -9999 -9999 -9999 -9999 -9999 -9999 -9999 -9999 -9999 -9999 -9999 -9999 -9999 -9999 -9999 -9999 -9999 -9999 -9999 -9999 -9999 -9999 -9999 -9999 -9999 -9999 -9999 -9999 -9999 -9999 -9999 -9999 -9999 -9999 -9999 -9999 0.59029610192577 0.702217248557415 -9999 -9999 0.500939700014942 0.623025386610486 0.535532812902975 -9999 -9999 -9999 -9999 -9999 -9999 -9999 -9999 -9999 -9999 -9999 -9999 -9999 -9999 -9999 -9999 -9999 -9999 -9999 -9999 -9999 -9999 -9999 -9999 -9999 -9999 -9999 -9999 -9999 -9999 -9999 -9999 -9999 -9999 -9999 -9999 -9999 -9999 -9999 -9999 -9999 -9999 -9999 -9999 -9999 -9999 -9999 -9999 -9999 -9999 -9999 -9999 -9999 -9999 -9999 -9999 -9999 -9999 -9999 -9999 -9999 -9999
-9999 -9999 -9999 -9999 -9999 -9999 -9999 -9999 -9999 -9999 -9999 -9999 -9999 -9999 -9999 -9999 -9999 -9999 -9999 -9999 -9999 -9999 -9999 -9999 -9999 -9999 -9999 -9999 -9999 -9999 -9999 -9999 -9999 -9999 -9999 -9999 -9999 -9999 -9999 -9999 -9999 -9999 -9999 -9999 -9999 -9999 -9999 -9999 -9999 -9999 -9999 -9999 -9999 -9999 -9999 0.601166551817065 0.606562386121202 0.59274287371836 0.577429121928167 0.579895880088767 0.551384412887901 0.545031982084438 0.530546230668892 0.518445545671592 0.510602896663239 0.517214086553433 0.526402360804754 0.513795497063921 0.496939338143181 0.487958251626166 0.493634909851023 0.494685574952642 0.501648372420938 0.525061027210542 0.498944947526861 0.494763470900386 0.491655972708812 0.52486700924376 0.600545376759821 0.599316264974321 0.503810615595951 0.504078429130428 0.486822207926853 0.498348273429574 0.482770153730553 0.474857915993372 0.483553714268109 0.471489656552464 0.468497999281783 0.469702613735435 0.470657887928477 0.468840774317042 0.470811240570876 0.467342598804365 0.467748433270881 0.47147157606267 0.498539634670901 0.493418319377633 0.486155768623451 0.479649708588498 0.475457216611188 0.466314629859321 0.470061305241708 0.456046605023799 0.450783630049457 0.453965644649972 0.44936489880895 0.4519348917825 0.447088179521942 0.4651800824282 0.454567332098986 0.446834006697355 0.452536738171548 0.48033625473323 0.507632847990812 0.495838797266548 0.488169601978357 0.460169274344235 0.503349512769418 0.512248764610993 0.519122761590078 0.527200259716902 0.519630716712717 0.500613490698198 0.498734331010323 0.454883173674204 0.459270884815207 0.503421672306261 0.504715502214917 0.49501848174742 0.456564204897657 0.479799934933627 0.449057194879175 0.466386173022227 0.473336293483505 0.475398425183096 0.479175354907444 0.468289339731313 0.467786125113529 0.447490621772459 0.422233470849404 0.420699140436052 0.440420043701345 0.427019519430603 0.431983797986735 0.425887618160993 0.430788020421528 0.436257869452422 0.430674140975165 0.415405429460954 0.403002844429601 0.413709486911306 0.416365541497503 0.440371884931771 0.45376645347246 0.453334935390387 0.445602224452446 0.460429061504741 0.467104246197579 0.474435114324701 0.472222784840869 0.467010828509743 0.468686876683658 0.445961270149177 0.447780648153274 0.463211633022407 0.467491795530244 0.482995433144483 0.487747186537934 0.490727006322334 0.485004161965753 0.469482877432916 0.454291780308127 0.455006427874815 0.464123235034228 0.476678309753503 0.484532246382757 0.490876430461125 0.482949274705432 0.463748961736733 0.455825049196579 0.43890207694536 0.438000696872697 0.441790765529433 0.415679964900941 0.415576526825076 0.408070832302039 0.401351097779279 0.404695855690866 0.408113782882759 0.409526713248911 0.415274911743354 0.416572316836314 0.422641785433539 0.426001139881842 0.425779374006063 0.42665297899626 0.431444323290722 0.436586321457649 0.437024904484013 0.430940782091133 0.433746579184785 0.428114476494387 0.427966857431148 0.42954941297609 0.472095759775555 0.500804393976593 0.511021139145179 0.530763778489056 0.528943016174329 0.530421115303335 0.510410378709963 0.512435460593451 0.484594996985944 0.448731850023257 0.419713524408251 0.401614108233635 0.400987611965316 0.401515798360389 0.399151096605029 0.399322751214107 0.402014558116139 0.401491951905302 0.40639847056105 0.405011552581959 0.406166903156454 0.406693633079337 0.401859023754577 0.400226280104498 0.395548747881556 0.397966205289033 0.395389217977545 0.398868667496306 0.408920335655997 0.414346228928987 0.44718402211284 0.44025409963709 0.456320996199166 0.468581865278009 0.463925336342557 0.451743893424208 0.448825241251595 0.457187254548019 0.457127334896066 0.486402501200132 0.499232752940112 0.485353785802135 0.478297119743587 0.474811871972257 0.472318255044417 0.474095641897154 0.475899601477215 0.481069023158147 0.490307944412027 0.487234495704496 0.488695902584469 0.487146367856317 0.490143757849826 0.475163851443727 0.460437320381591 0.432708621054087 0.408292995512666 0.340803362298117 0.338657354587648 0.338935568584562 0.339138687448298 0.341196639938265 0.344672227972686 0.347316606592006 0.357827892190237 0.368046159120338 0.364408967834365 0.378670904458091 0.381448651941042 0.378945537405413 0.387123266165193 0.393073202807212 0.399705994831515 0.404231096643868 0.40980052472796 0.415437591745605 0.418233641560014 0.41510637040928 0.411169175971559 0.406355653663241 0.399010157423053 0.391928120368023 0.381952061979298 0.381847502450799 0.384003792931267 0.379752743197285 0.378803572259577 0.382261221314373 0.377151409277294 0.381342870484862 0.392656369818362 0.406884065824468 0.420542013060044 0.439056100203157 0.45507586948176 0.475195473862487 0.509247502129722 0.53940497183349 0.5605965139 0.565396257005012 0.586729896954356 0.612390917718478 0.624726235349278 0.631505347400883 0.614722225299225 0.610130049535016 0.602625407291931 0.590715517318727 0.589547982659616 0.581580714514747 0.579002533845131 0.583122844908468 0.582536168131565 0.580617463248089 0.588515627982853 0.591663205001885 0.589160070511023 0.587591306047683 0.589304852541469 0.562597661907836 0.583642735459497 0.534511551818962 0.524833970409316 0.518088792887113 0.508546970671453 0.508861936368681 0.51437635410226 0.52243794035674 0.541946348707388 0.548133697299122 0.564831904351325 0.569611746155595 0.565612095377879 0.555193642518758 0.547090460001095 0.540908292293978 0.537689250549594 0.537685261126997 0.575416598481491 0.577567040288913 0.582917010198071 0.580677945949626 0.580596914462766 0.567087404584141 0.554980789916484 0.526781637546072 0.5210175112079 0.509730818755201 0.498846442430834 0.488784689200817 0.4814522288247 0.480899507382193 0.490524949754583 0.498604732115101 0.502173520956577 0.499040670968354 0.496322923862219 0.500209519852064 0.516531569916506 0.518786556858496 0.526668040479359 0.543538910839546 0.543500345328462 0.545779835075332 0.550632685028406 0.548721693725659 0.553560233517142 0.555241047912998 0.716544685002599 0.783404328042601 0.703723289059774 0.69068401311744 0.688928443607816 0.673473481525397 0.712584892106065 0.805115230870816 0.80896273128101 0.813002843629726 0.800469696415436 0.685392644953151 0.682969953288462 0.650824428193311 0.685784367438005 0.617360653203239 0.593397789292782 0.64059174080466 0.710160149112662 0.640436743702657 0.592686481003609 0.553280855156159 0.524065743578093 0.45753677610649 0.411242527399414 0.361945715833666 0.333924326157942 0.323947095513156 0.327672335019776 0.327286294304813 0.298485120868772 0.342915785469157 0.398623508566209 0.352413122469631 0.354665092537383 0.543075974104822 0.531271986678059 0.476539960460456 0.336110215735968 0.273213972779387 0.277245224937379 -9999 -9999 -9999 -9999 -9999 -9999 -9999 -9999 -9999 -9999 -9999 -9999 -9999 -9999 -9999 -9999 -9999 -9999 -9999 -9999 -9999 -9999 -9999 -9999 -9999 -9999 -9999 -9999 -9999 -9999 -9999 -9999 -9999 -9999 -9999 -9999 -9999 -9999 -9999 -9999 -9999 -9999 0.439503632722338 0.465880495872211 0.521820933905166 0.604037330949884 0.601772696202298 -9999 -9999 -9999 -9999 -9999 -9999 -9999 -9999 -9999 -9999 -9999 -9999 -9999 -9999 -9999 -9999 -9999 -9999 -9999 -9999 -9999 -9999 -9999 -9999 -9999 -9999 -9999 -9999 -9999 -9999 -9999 -9999 -9999 -9999 -9999 -9999 -9999 -9999 -9999 -9999 -9999 -9999 -9999 -9999 -9999 -9999 -9999 -9999 -9999 -9999 -9999 -9999 -9999 -9999 -9999 -9999 -9999 -9999 -9999 -9999 -9999 -9999 -9999 -9999 -9999 -9999 -9999 -9999 -9999 -9999 -9999 -9999 -9999 -9999
-9999 -9999 -9999 -9999 -9999 -9999 -9999 -9999 -9999 -9999 -9999 -9999 -9999 -9999 -9999 -9999 -9999 -9999 -9999 -9999 -9999 -9999 -9999 -9999 -9999 -9999 -9999 -9999 -9999 -9999 -9999 -9999 -9999 -9999 -9999 -9999 -9999 -9999 -9999 -9999 -9999 -9999 -9999 -9999 -9999 -9999 -9999 -9999 -9999 -9999 -9999 -9999 -9999 -9999 -9999 -9999 0.610178052980507 0.592204558184733 0.587587807487159 0.560983539838564 0.556991943679523 0.569151434768604 0.578443566593454 0.568884734721844 0.553195319038976 0.547983988209144 0.527919135170916 0.501234452606242 0.495467958201519 0.486585000870889 0.486881390831583 0.493913632476916 0.486754694600463 0.48016955362062 0.490518443231408 0.493277827341112 0.496846094510518 0.528880294227904 0.557921576126135 0.596776718269279 0.60587632874461 0.53873386925906 0.512160411176169 0.48538452651907 0.48617073246022 0.485919805418123 0.478939020722135 0.481956331570454 0.463500714864213 0.467951980342626 0.465890539227851 0.470370551147648 0.471898662670137 0.470700073596299 0.470879967480872 0.493462899855727 0.500080043385024 0.497058732795941 0.486244387677061 0.488275347213394 0.481962097996489 0.482053080456137 0.477620762430586 0.461443306606718 0.450300771915177 0.445073216660942 0.442689387756458 0.438667176103294 0.43455395030894 0.438238903595419 0.440817022374485 0.444149489900038 0.462891353805383 0.460813159117397 0.494436200838859 0.468939710998702 0.47263628880177 0.477256234630482 0.485739271339286 0.502213109267525 0.498875936590847 0.505750878890236 0.488840406456305 0.464067602064664 0.475763526167294 0.455797239570697 0.49925275092457 0.502396474439371 0.503825235324433 0.468269180231895 0.481061705117105 0.47825270609104 0.4709688871087 0.463302486853649 0.47383712718585 0.463739682057709 0.467226569998697 0.46932394806356 0.455586551402619 0.446224578857007 0.424115886229002 0.415262885942548 0.422932802382114 0.424265919762519 0.421342272287392 0.411257572753655 0.407993536887563 0.425118907801912 0.40953860537356 0.403574117667287 0.391285414988012 0.403634190063179 0.416278275794851 0.430672119116431 0.440052858913839 0.445224244506689 0.437270793728821 0.458598639095912 0.457690150696599 0.467505386202612 0.467404588622104 0.472963206030404 0.472307729457967 0.450030754027836 0.476126072076906 0.465997498207107 0.464563248794729 0.463930910012494 0.470896304786157 0.480245809495271 0.474419519585205 0.466524824068625 0.469773431718976 0.462125736321659 0.457909241109534 0.468230027556453 0.468924469986107 0.477534960348751 0.476850739534948 0.479458444256868 0.456591820104271 0.453205154191102 0.433450083206138 0.423469898018664 0.402073767090858 0.402748987566536 0.403737796641075 0.402500989898383 0.406372882716102 0.406450053292968 0.413342529142524 0.421888696255995 0.420413186586044 0.429727017817528 0.432884467414157 0.434808686768555 0.435959766750116 0.441593703684842 0.444442742993056 0.441034167479658 0.438732717385996 0.437300673336572 0.433220479591783 0.427736103474781 0.433221384866147 0.447332646586678 0.456826652464451 0.472039559569815 0.48519335809641 0.488267167725335 0.502164461020269 0.497689719937076 0.487528230015422 0.466304145339772 0.430310236024473 0.41906382755173 0.409870197947941 0.398167935191424 0.394851919790772 0.398800747154132 0.397918739971045 0.399821347990224 0.398542264160083 0.403049300887173 0.399791108373138 0.401608522725218 0.40379106205194 0.399963720428364 0.399034888783555 0.394676535396654 0.395390596365904 0.394757568634613 0.398143385141586 0.403932977778925 0.409711647661005 0.428551249227787 0.435962585670724 0.439001698634729 0.444347819112379 0.43930553691004 0.426987115975464 0.435775462101745 0.445021868877534 0.459431777137018 0.471409898559647 0.485277528217154 0.50354591334058 0.495495880408219 0.501445252774694 0.500647866940534 0.493393783057737 0.495595085843035 0.497474178037653 0.501871344351925 0.488904090093513 0.496562921967108 0.48737679751074 0.46552345566971 0.450195124341312 0.43711405323462 0.414843624599895 0.394261031657159 0.363984223143816 0.347408849376044 0.344300524351762 0.343036344802941 0.344697903154859 0.346006411736079 0.349825814291881 0.357046718789456 0.364148338265818 0.360565312490174 0.375268661922889 0.3765699519367 0.378061886043344 0.386473724111611 0.397427627210728 0.405715523140396 0.414327795366992 0.418617738016926 0.413546843164499 0.412729744935963 0.418490830577976 0.405544711100078 0.400084176693461 0.393420242791797 0.382974139210608 0.383890943985563 0.385026839682101 0.387368843107213 0.3833386494652 0.384120298976881 0.385794725116639 0.386042992743409 0.396960191124751 0.41079758197816 0.420511460964719 0.431400444804342 0.450274612604928 0.470671011838938 0.490015175597015 0.508306166702991 0.524222707134866 0.543669024286544 0.557145576075021 0.588656752588445 0.624563619936598 0.611026272139764 0.609054622220203 0.619538038897719 0.606822941250506 0.606697714043246 0.590217156813726 0.588704563632375 0.584532372672241 0.592233869115097 0.595337784037483 0.588216165605843 0.588880911729612 0.593756708431381 0.596220062583912 0.600427989866219 0.599941989276005 0.5740249357322 0.569647698313693 0.555505392746116 0.530963794884676 0.512205475751057 0.50645265310298 0.496101474869042 0.503621474685279 0.503615699618016 0.508650463477178 0.524801281342598 0.531372253256833 0.537761990667844 0.543145194750049 0.546895013304248 0.539221390582359 0.526447789880133 0.529191816002548 0.528056619692044 0.548416662444936 0.573760447942958 0.580345527921569 0.577768966148157 0.577763737224066 0.575957223136624 0.56791628208808 0.557314872584648 0.519653344080891 0.509573939406835 0.504996220352195 0.494792515733094 0.485530592830842 0.481065408069366 0.477888399265194 0.488647840360518 0.496011231024625 0.492202069816336 0.49913897752198 0.499396170645531 0.496896430585873 0.506191930502333 0.523254544555429 0.530529399297631 0.539208121856895 0.543280710303265 0.545960041477492 0.549477633847018 0.553014264190204 0.55651830825867 0.573533993306157 0.639720325028933 0.709436308299194 0.737834857764492 0.737237957099638 0.718244006157586 0.744718629945394 0.762152106108004 0.786850563907376 0.715895107166355 0.54870685803864 0.690085660508643 0.805645178598287 0.776696865050133 0.748278788595068 0.576564555066222 0.551973629683777 0.549671783591591 0.644108340295442 0.707757997555131 0.660442372019889 0.590812054047513 0.558982608411348 0.551231450531788 0.499766298260583 0.448010858267315 0.38026005662981 0.332649202232438 0.321865832330495 0.317089280537146 0.376500266042114 0.380864631948535 0.298426673883965 0.358572840259229 0.322903432247184 0.256375949329525 0.575841126153462 0.343389932616584 0.259570290196905 0.287449302601898 0.276509587663416 -9999 -9999 -9999 -9999 -9999 -9999 -9999 -9999 -9999 -9999 -9999 -9999 -9999 -9999 -9999 -9999 -9999 -9999 -9999 -9999 -9999 -9999 -9999 -9999 -9999 -9999 -9999 -9999 -9999 -9999 -9999 -9999 -9999 -9999 -9999 -9999 -9999 -9999 -9999 -9999 -9999 -9999 0.420267785158002 0.447309751828606 0.482991515910692 0.513775450532558 0.644747086353366 0.63026811080362 -9999 -9999 -9999 -9999 -9999 -9999 -9999 -9999 -9999 -9999 -9999 -9999 -9999 -9999 -9999 -9999 -9999 -9999 -9999 -9999 -9999 -9999 -9999 -9999 -9999 -9999 -9999 -9999 -9999 -9999 -9999 -9999 -9999 -9999 -9999 -9999 -9999 -9999 -9999 -9999 -9999 -9999 -9999 -9999 -9999 -9999 -9999 -9999 -9999 -9999 -9999 -9999 -9999 -9999 -9999 -9999 -9999 -9999 -9999 -9999 -9999 -9999 -9999 -9999 -9999 -9999 -9999 -9999 -9999 -9999 -9999 -9999 -9999 -9999
-9999 -9999 -9999 -9999 -9999 -9999 -9999 -9999 -9999 -9999 -9999 -9999 -9999 -9999 -9999 -9999 -9999 -9999 -9999 -9999 -9999 -9999 -9999 -9999 -9999 -9999 -9999 -9999 -9999 -9999 -9999 -9999 -9999 -9999 -9999 -9999 -9999 -9999 -9999 -9999 -9999 -9999 -9999 -9999 -9999 -9999 -9999 -9999 -9999 -9999 -9999 -9999 -9999 -9999 0.63928807280401 0.623694506537445 0.614301239657665 0.609545958930642 0.594119769639404 0.55190713380189 0.555376114942071 0.590635047501959 0.63866673285347 0.628326759227033 0.577879971374573 0.556927331986569 0.530264135765657 0.504008156723734 0.49196321471097 0.485763408295447 0.491656723545862 0.481954267999668 0.489422104278211 0.475079596492214 0.481165619048641 0.532035946306066 0.529653231058216 0.586825620317196 0.627702478821647 0.607515339438241 0.591946458012146 0.563825133082681 0.528086007811034 0.520400773937617 0.52361058269182 0.497578377748903 0.464959082073738 0.461864471824433 0.459805692122778 0.461707415438246 0.465403593059883 0.476976333077319 0.476263815861216 0.477054635392887 0.484473680080372 0.496060687940659 0.497508039493452 0.4993726899106 0.491832267673649 0.489603000903113 0.486303299189042 0.477136052970221 0.468535279109349 0.461353256504091 0.448180777287054 0.446824950469866 0.436448002028404 0.434788288345208 0.439694662599938 0.438755066016215 0.4351313254846 0.445091598769219 0.462228890556841 0.482644419074316 0.466132720973906 0.470803372441596 0.451560599134138 0.455610328783462 0.460703926024456 0.490746856355036 0.493739341193486 0.503101310868363 0.48298375298455 0.478925770520431 0.462030691940483 0.466002399985774 0.493585318664851 0.494672025548986 0.476609458088642 0.474726594620454 0.470643137668472 0.46225598445886 0.442010866067059 0.450854581711624 0.452698985045436 0.457727321536208 0.457943576580271 0.446647408779533 0.430246023430722 0.419899799027284 0.411264122706704 0.404602313368788 0.40046275286326 0.409895622850543 0.418551117000676 0.416096159205726 0.409441482451738 0.409742489838551 0.409084047288698 0.405461579251029 0.399864312958759 0.405901393260255 0.418650103935126 0.415471114318579 0.435033561187058 0.437786320514064 0.443805009354909 0.448810372554708 0.450018750913381 0.460625447667742 0.463142129665941 0.462524751827351 0.460430249500263 0.460753135368195 0.463788787156636 0.452179631720953 0.442193795641705 0.439422354190217 0.448848451219047 0.464136055489657 0.472583603925865 0.474855455226229 0.462882032929173 0.460830871355922 0.460250045353448 0.458776490110146 0.460096967243267 0.462071188360587 0.465555555929305 0.45967900103316 0.455011731369261 0.440245743490868 0.421851020357338 0.403128969441888 0.409387204297438 0.40394781324358 0.404191475502277 0.40852390906605 0.410106402904637 0.415304698769105 0.415030413030178 0.426438005872142 0.429681024057039 0.436473043390654 0.441046010007914 0.441856396814012 0.447045999637019 0.453792104413003 0.452120029697478 0.453354341274779 0.445363869930279 0.443395362303315 0.440807359568094 0.436225160380387 0.43467859230186 0.434403799988522 0.442467965581384 0.430715183536562 0.454393973102759 0.465097318261415 0.466550949763833 0.466742991608269 0.461670915787861 0.43647845836208 0.423152005432474 0.414132405705103 0.40834028625273 0.405845045625439 0.404002416194809 0.404008837167673 0.408144384690046 0.404971407755311 0.402450131816272 0.40283835644825 0.402769821523271 0.401855467671084 0.399336675555339 0.39906242636293 0.398700288421989 0.395024053630998 0.39508594795764 0.39870057275454 0.402356227297691 0.408378776369346 0.410219736350905 0.423416737342525 0.423677619573969 0.427270405950591 0.4207745997742 0.415367188192437 0.424442004547994 0.43224846766461 0.430881732730624 0.449969695987834 0.467038011163229 0.474485503849004 0.480972668816544 0.486745562188453 0.499431305997204 0.511794436887062 0.50283900279767 0.496037901224581 0.484984580349509 0.479982139109767 0.476337451803373 0.47282757665564 0.470501407101984 0.461731239180789 0.454055270331134 0.43492602737684 0.415194321833134 0.385699844548157 0.369740957467045 0.351251681917623 0.34446399016357 0.347167865430551 0.34646871284575 0.350384257320922 0.354930709713132 0.358191130826778 0.36160413511176 0.363827043484907 0.374901805229802 0.374656701358506 0.376656838798386 0.388311800470302 0.400744260808102 0.40374864546 0.410200722302225 0.417661096686178 0.417335275347999 0.417906369810775 0.418159350214096 0.412050355302051 0.41020034618989 0.407283719366502 0.399697210563164 0.391924993141972 0.38397585311985 0.38669274224386 0.389594641125582 0.392759052193619 0.39512058633875 0.394417419190536 0.4023797374589 0.415226360506126 0.42628357604864 0.439293720514488 0.453571513658748 0.473628201760073 0.496424185615022 0.509698572709754 0.533530057408091 0.539775149509664 0.564478532350916 0.571322407284537 0.585016814034384 0.599433971740423 0.599976078667361 0.599387413251528 0.606804227075265 0.604432660615196 0.58993423097257 0.590829523333701 0.589458607469965 0.598752292573381 0.593389274479661 0.587868275448624 0.588859207609481 0.596290130677929 0.604070773460496 0.604914247716643 0.590004798473447 0.572454530807035 0.534843132414433 0.522915286577499 0.518987973104472 0.507844906878877 0.498888777004191 0.496596301448835 0.494321435721754 0.495746427214444 0.508407436279065 0.511511514932968 0.526049566512286 0.531317561488954 0.52855039654337 0.535475176217862 0.53002288235405 0.524154726958438 0.523943751509746 0.522808843916659 0.519170756872266 0.566562287928091 0.566099219848013 0.584986143289082 0.589745504573498 0.573274966806767 0.562899454376702 0.553318211757031 0.558182414504344 0.508754153995923 0.506720613610642 0.495795151802844 0.490412503632799 0.485576320609392 0.477661060338851 0.480523499673527 0.489436145159773 0.492578546128173 0.498712719851637 0.498899469161879 0.503881323456764 0.506488091662197 0.511979809994372 0.527685075857642 0.53585597902075 0.534690203956655 0.540948513805114 0.553312055365813 0.566619858524286 0.559503500414297 0.576171505122981 0.739867818763583 0.792153779100908 0.757972683131673 0.752082183339223 0.708354712812765 0.741095562131655 0.77188345151732 0.768090086091365 0.768746734812894 0.698422133844635 0.80914817232625 0.752353524512975 0.689742927526482 0.764218055473978 0.720645443587304 0.690448304505109 0.662842703325178 0.672573487089534 0.734405974564883 0.660603815406148 0.595954288287253 0.569405220631099 0.539177587296694 0.501146626517128 0.441224362983963 0.385219052391567 0.369376168793753 0.333644331526223 0.31236805591987 0.303849286421036 0.46122287501745 0.26307189650415 0.336975968866888 0.27325807513356 0.238519186708315 0.278762153457825 0.296222617292524 0.326181901220081 0.277065733624241 0.281053427019311 0.278830685350867 -9999 -9999 -9999 -9999 -9999 -9999 -9999 -9999 -9999 -9999 -9999 -9999 -9999 -9999 -9999 -9999 -9999 -9999 -9999 -9999 -9999 -9999 -9999 -9999 -9999 -9999 -9999 -9999 -9999 -9999 -9999 -9999 -9999 -9999 -9999 -9999 -9999 -9999 0.379766483388873 0.435068702277767 0.509238424735394 0.571764017689156 0.686209296590291 0.657765507081748 0.638493964042248 0.632903957558353 0.640146234577541 -9999 -9999 -9999 -9999 -9999 -9999 -9999 -9999 -9999 -9999 -9999 -9999 -9999 -9999 -9999 -9999 -9999 -9999 -9999 -9999 -9999 -9999 -9999 -9999 -9999 -9999 -9999 -9999 -9999 -9999 -9999 -9999 -9999 -9999 -9999 -9999 -9999 -9999 -9999 -9999 -9999 -9999 -9999 -9999 -9999 -9999 -9999 -9999 -9999 -9999 -9999 -9999 -9999 -9999 -9999 -9999 -9999 -9999 -9999 -9999 -9999 -9999 -9999 -9999 -9999 -9999 -9999 -9999 -9999 -9999 -9999 -9999 -9999 -9999
-9999 -9999 -9999 -9999 -9999 -9999 -9999 -9999 -9999 -9999 -9999 -9999 -9999 -9999 -9999 -9999 -9999 -9999 -9999 -9999 -9999 -9999 -9999 -9999 -9999 -9999 -9999 -9999 -9999 -9999 -9999 -9999 -9999 -9999 -9999 -9999 -9999 -9999 -9999 -9999 -9999 -9999 -9999 -9999 -9999 -9999 -9999 -9999 -9999 -9999 -9999 -9999 -9999 -9999 -9999 0.632136802455708 0.629418831473807 0.622850198849425 0.606112510054001 0.583328743499844 0.577663684909615 0.600048726527028 0.645872138257715 0.630793533497117 0.589047320073833 0.540488081870951 0.51686930034854 0.516186715107983 0.500263676787041 0.492157136389893 0.487394839585338 0.487123085471964 0.494608997532796 0.4821089295638 0.48828037943989 0.587373367161341 0.594342859087772 0.60843696516301 0.681886972150066 0.665768567329885 0.610718685114034 0.583881459985001 0.56814123279452 0.545212506492304 0.525351657370672 0.488214333923454 0.474327319319899 0.469577373362006 0.466330335447831 0.471064944219684 0.471954596390222 0.481604597444406 0.486660928410365 0.483959311057032 0.494493155830837 0.501278939161771 0.515028606070602 0.517701673256589 0.505229908977823 0.499553345219698 0.484660269579815 0.478339954799629 0.467388101515532 0.456684059115404 0.449788899474033 0.442146992498994 0.440213368660916 0.432283576260302 0.43328495994767 0.427783560281206 0.435657165738338 0.436803058770479 0.444443691782986 0.470648099149396 0.455103135774492 0.442543107852697 0.441445311388927 0.455333716177095 0.4634979716136 0.467463529974591 0.463925500027772 0.469185403852879 0.474841825374245 0.463376487465252 0.480674867339569 0.475107106222983 0.487524803282221 0.474661440437474 0.452068878851234 0.457071658420539 0.435550360896565 0.42965846797302 0.44337994748589 0.455834814669055 0.447855665376523 0.458397434373095 0.441312385003928 0.44274952702641 0.428882373503314 0.415616236790894 0.406189297609878 0.403435215884784 0.401960551612193 0.395895475128948 0.408262256787383 0.416509668405839 0.411163523123835 0.404147299805904 0.401079633575248 0.400882122299433 0.405270215774116 0.416560903485348 0.402862643000814 0.39841400054285 0.407818281499883 0.4326556209186 0.441303293915538 0.44220215607874 0.439967074187044 0.450326053000579 0.451537190331476 0.45889042304343 0.454307506505764 0.455428052567923 0.454331832936233 0.410358427041476 0.417845985662227 0.42507627043207 0.441479640281751 0.45584087506347 0.469295276431946 0.4492001484728 0.463055489954452 0.467735801492872 0.465895193764551 0.455706090826917 0.45328396691476 0.46131874266917 0.463193540880111 0.45409047663266 0.45053225156908 0.430776846650774 0.421434119470206 0.400279837532326 0.406030519697648 0.40898773648028 0.410409478574579 0.413203254298581 0.41471994825504 0.419262655893063 0.421346043145282 0.426666505016687 0.433666199014031 0.439870446219054 0.444338902771416 0.452229251172972 0.455577756018193 0.458370876847875 0.465862116535129 0.4632455948476 0.45611610765778 0.452289936636442 0.444584493179809 0.437950031338664 0.440184603266228 0.437243872752343 0.43922546713938 0.433585190969538 0.432362564243368 0.434077599410696 0.445900715142878 0.430938689120322 0.441438367810476 0.427550459243839 0.420669297244604 0.41383567349126 0.414372006247144 0.410244542842861 0.408873526359282 0.411816607636884 0.410074347310747 0.410042715034505 0.406425192241484 0.411238103178783 0.407846855693788 0.407264043347331 0.408168086098907 0.40604889182527 0.401950325019446 0.399589771238336 0.398797679913745 0.403840514975013 0.405268107507799 0.411300968152553 0.411979947726429 0.414113170485608 0.406584848153396 0.415521287107614 0.408500686537724 0.412235065588459 0.418380979899555 0.418447802261703 0.429042593254201 0.438227345626384 0.447837881897769 0.456567660006608 0.470703230742054 0.464873229359972 0.477393125089227 0.485773460791066 0.48941540416543 0.487149152404877 0.472151879079655 0.471056995677894 0.464608921989864 0.459573055130887 0.449428883280549 0.44894794550854 0.441730041828923 0.441625346130363 0.420052466049014 0.39053231297328 0.352950026467721 0.351859408288963 0.357522842201164 0.354917251905987 0.349119167144339 0.356385764274043 0.36065447618285 0.363705408681791 0.369617813920381 0.365323817448624 0.374467789302281 0.37874538071788 0.388248154085577 0.394545954565456 0.402694301042164 0.405396915152248 0.409787599690549 0.416024247296113 0.412836323711706 0.414599310149631 0.413855448590592 0.416945155588389 0.421269159109052 0.41522410127336 0.414975942628514 0.405920501059764 0.403044161036573 0.403905461113635 0.403194717993873 0.40330867631328 0.402788511865214 0.41084282880177 0.416309444819933 0.42350571386379 0.435376781208301 0.450475693830988 0.462786479641918 0.48161489535476 0.486475969190546 0.498896099237465 0.524931898509545 0.539163007554584 0.561815280803513 0.572878734736186 0.576939348750641 0.562726178349961 0.592515054357575 0.58657876375502 0.569122948678354 0.578772083875 0.578828253551903 0.590848431571568 0.597710485216103 0.604491280033897 0.596551379173618 0.593036881025747 0.594905345899907 0.603242370877806 0.603596819573082 0.591806198537008 0.564394475616218 0.499926174034867 0.514325150725742 0.51648279552626 0.532964572646109 0.508209490123271 0.493060606237238 0.500712907641089 0.49867284416602 0.503228556837749 0.506840507322967 0.512742045823598 0.516959042700603 0.520669942319771 0.52068063091487 0.51985372356377 0.523272764540728 0.528555081285948 0.514126043979728 0.52298358140339 0.516469919486243 0.533687641794858 0.561033638639645 0.578336617869146 0.594105571215786 0.58017691710712 0.552668146205147 0.571178613183831 0.555579577740025 0.521317655684505 0.504535878122043 0.498865715975497 0.491816896284644 0.485279753422229 0.475985279367498 0.480666517725807 0.483162351573429 0.485038177960511 0.499551321911358 0.504691923358147 0.499608955815854 0.505328672505612 0.519425663156118 0.529850835448354 0.535909744935091 0.541958985442497 0.581188819130695 0.595892040084907 0.692149896837592 0.560555351260697 0.571891585206129 0.70587786155002 0.783740189048181 0.765884607321649 0.763996770430876 0.74983844394295 0.723754185209442 0.734978107959903 0.734099429266259 0.748462605578396 0.751501857633069 0.785986295811481 0.649661222510493 0.684285293870285 0.718009097186271 0.690531026969503 0.690360713897039 0.682664971315591 0.703463678829101 0.70018612360878 0.747712020709334 0.614553757204563 0.574202256104868 0.535823894521882 0.462179062359248 0.430326437893169 0.385008919251699 0.419728916561764 0.407160259685996 0.326363957732758 0.297446236465039 0.340750053571262 0.352885740820255 0.23978371808183 0.252629332586146 0.304499175165303 0.407441155167234 0.412604031319246 0.406595152061245 0.299759193028422 0.276799957992665 0.275852318451663 -9999 -9999 -9999 -9999 -9999 -9999 -9999 -9999 -9999 -9999 -9999 -9999 -9999 -9999 -9999 -9999 -9999 -9999 -9999 -9999 -9999 -9999 -9999 -9999 -9999 -9999 -9999 -9999 -9999 -9999 -9999 -9999 -9999 -9999 -9999 0.371913786742607 0.528063884381821 0.608934230118548 0.424769607842667 0.422802275095539 0.455364641045202 0.488597506476772 0.628560793682141 0.773928938499561 0.72243139149079 0.499110702142317 -9999 -9999 -9999 -9999 -9999 -9999 -9999 -9999 -9999 -9999 -9999 -9999 -9999 -9999 -9999 -9999 -9999 -9999 -9999 -9999 -9999 -9999 -9999 -9999 -9999 -9999 -9999 -9999 -9999 -9999 -9999 -9999 -9999 -9999 -9999 -9999 -9999 -9999 -9999 -9999 -9999 -9999 -9999 -9999 -9999 -9999 -9999 -9999 -9999 -9999 -9999 -9999 -9999 -9999 -9999 -9999 -9999 -9999 -9999 -9999 -9999 -9999 -9999 -9999 -9999 -9999 -9999 -9999 -9999 -9999 -9999 -9999 -9999 -9999 -9999
-9999 -9999 -9999 -9999 -9999 -9999 -9999 -9999 -9999 -9999 -9999 -9999 -9999 -9999 -9999 -9999 -9999 -9999 -9999 -9999 -9999 -9999 -9999 -9999 -9999 -9999 -9999 -9999 -9999 -9999 -9999 -9999 -9999 -9999 -9999 -9999 -9999 -9999 -9999 -9999 -9999 -9999 -9999 -9999 -9999 -9999 -9999 -9999 -9999 -9999 -9999 -9999 -9999 -9999 0.638291979614538 0.636799328227533 0.642642221301596 0.632300820094432 0.618042549437883 0.608787151600954 0.57160153639277 0.576406456721497 0.625007519953289 0.608804853478108 0.577231083115801 0.538629035232214 0.527721277263189 0.514718037801927 0.50272902629484 0.493161561856468 0.482479475044316 0.487930288570742 0.494660872518595 0.471382817367423 0.497019718414399 0.560831530470356 0.574520808510386 0.633228159984734 0.680649331283251 0.67537781373003 0.589344162763771 0.562982309285316 0.545904409183802 0.528034826139791 0.488459019482429 0.473482477670051 0.464468702636428 0.466200693385015 0.458905624706468 0.468879229661677 0.467171974925838 0.472220335076621 0.484469055119366 0.487192015094138 0.496646387236405 0.507361542330252 0.514151820155638 0.517587337013313 0.506565627574561 0.488813876169863 0.486809806767659 0.472588515156028 0.468210878225552 0.454328526487939 0.438337199814696 0.434292117298284 0.431408896893724 0.429865375386365 0.431851399521019 0.433243083578661 0.426498268061352 0.43130321667905 0.430884072595979 0.460886556604389 0.455532548358435 0.448381852987228 0.442693402864169 0.452275238732426 0.45927313642637 0.45987533118903 0.463117838896245 0.462407316225456 0.462920723272383 0.462207232828703 0.455236939223398 0.458735520854416 0.453079498812776 0.439786469645156 0.437309605910776 0.448784386168352 0.446340148506564 0.432518562560133 0.435338127899477 0.433057000982388 0.425604528447455 0.449697751857105 0.446960907206623 0.437837702335825 0.425718969421453 0.414034118770356 0.406149505432942 0.409560212656758 0.40813034103128 0.408288742303092 0.394538928581241 0.394529414343957 0.388414491330262 0.405955040893774 0.410566476586261 0.395818351174509 0.41257843235373 0.416787518554107 0.405904668385453 0.390937941913075 0.391395424125312 0.415194579414267 0.427664042739278 0.43081774319561 0.439603307047652 0.446126613889881 0.448465423523226 0.44809866254393 0.444143687861744 0.433367940243445 0.414694916470733 0.415394916058493 0.407255562807989 0.403839834502515 0.431672058180581 0.441522489539888 0.438763313418043 0.424099760583299 0.451052513390642 0.447148825945573 0.445351406739654 0.45732744600099 0.456935907728597 0.451570518515589 0.450951111664403 0.459022880484925 0.450329989113051 0.438937907280025 0.40962959677035 0.406086248334523 0.411367210277451 0.411993603674943 0.41387129099822 0.417396538492675 0.424508600001065 0.424158512613543 0.427688567412314 0.429594315990397 0.431241165257536 0.441369157678509 0.451858873114466 0.456928252900457 0.462622056752596 0.461373752435114 0.470985514131853 0.470041052403777 0.465917890180113 0.459173615060226 0.450604700481758 0.444936316852673 0.442063053105832 0.443999959336569 0.43672010419739 0.428500342292706 0.433293331214599 0.433285964291459 0.433045149544381 0.431644884525802 0.431724973995866 0.426251393095317 0.423814677520607 0.420821749648243 0.415790810823185 0.414307444271905 0.410868455507104 0.41894948354019 0.413368687164133 0.413216732733782 0.406337734739089 0.412351189039017 0.416387794430683 0.41430632942312 0.415009818744277 0.413574045357649 0.409671834164768 0.406244954465128 0.408503281404386 0.40484845389574 0.407448935520325 0.407981271340543 0.410153976203574 0.412253029380266 0.402153074090713 0.394062527029454 0.385964171179808 0.407867228694058 0.413774648570047 0.412785233118174 0.416665198360289 0.428777818133583 0.429718846774023 0.443595356101807 0.441513171776952 0.454446746554553 0.466237517165774 0.471678173051687 0.473013349894425 0.46708128382591 0.464228618251121 0.462187930410907 0.455866229332313 0.451699686061139 0.456460194284617 0.454188902497495 0.446058186427074 0.436861163951842 0.423084862486703 0.400820241275655 0.359310556363617 0.358683129572535 0.354694153871701 0.354870363376102 0.352338466272576 0.358200950409746 0.364576855515483 0.36717204663832 0.368258854268488 0.368469211948275 0.377020697509782 0.385709359168823 0.393519644181918 0.396823605741859 0.399553166363328 0.405095586457608 0.410913824112082 0.408959785065807 0.410740220072707 0.410420173125017 0.419306228360767 0.430724312289256 0.424600590577175 0.423160526323985 0.413817929667372 0.417137082330344 0.411351387024416 0.416188762564347 0.415562552047437 0.417239033890957 0.420104602208016 0.418224449821608 0.428845924938391 0.431088172513037 0.442772842769316 0.450918294186703 0.460179360745005 0.483941923039964 0.487470909944617 0.505780543552226 0.51814568242399 0.533867013540343 0.549196671513682 0.568403683730874 0.571990372781888 0.56556526082197 0.575588088648151 0.573621072258282 0.568816206310795 0.560404684750226 0.592244045850161 0.578815897415228 0.590473600069929 0.610716817283607 0.603581644323127 0.600126017609718 0.600992129134568 0.597920279933282 0.604795133106608 0.606992956253913 0.554503415666429 0.520912752368309 0.553776590756765 0.539314919835545 0.529840165029672 0.499046813460379 0.499410837489291 0.502838284535423 0.50280730318886 0.501914736063596 0.501400495680729 0.499091900717163 0.510664725539243 0.516483768901376 0.512292855727037 0.514105336968794 0.51407819409435 0.513271466009827 0.503754725716967 0.523027423826678 0.5393554387534 0.530849031665534 0.559645798711132 0.574907754614172 0.581815244388321 0.552421630788608 0.563352344481437 0.551738679294174 0.554914039289859 0.520312114140647 0.504114159996645 0.495295454175244 0.487530457291831 0.484778011917908 0.478650846814999 0.483415153005946 0.474625876624805 0.491131792768662 0.487424888997056 0.499426115839708 0.503451584324016 0.506124795805091 0.526001621815608 0.525936988003439 0.536882605956784 0.540754151171711 0.558188651063529 0.558735106554042 0.566541134658609 0.568893264719155 0.640742430734302 0.793807900063689 0.795466126246002 0.794805378944509 0.769733339726242 0.77243406633953 0.730047937135856 0.728813608579781 0.737681429096327 0.723477387082628 0.762188397205393 0.774588705975512 0.630159577460837 0.707184743249866 0.789704874095693 0.747484440874242 0.736084200120415 0.693603888678055 0.672704434428872 0.724981270119544 0.737009091187714 0.641635159814859 0.576452020631637 0.531678621088844 0.468660424928186 0.438719460107921 0.399890290621253 0.406316993572205 0.357765692176392 0.325354336319827 0.331528772759072 0.280074063977415 0.302798755293031 0.292250074111256 0.260860278960903 0.324374056448442 0.361324366357905 0.414662253745327 0.381434014471495 0.311064817317656 0.265881022357722 0.275085829816842 0.268565287129919 -9999 -9999 -9999 -9999 -9999 -9999 -9999 -9999 -9999 -9999 -9999 -9999 -9999 -9999 -9999 -9999 -9999 -9999 -9999 -9999 -9999 -9999 0.379702684405776 0.377445630442093 -9999 -9999 -9999 0.354371483346956 0.360787313143463 0.354039725749656 0.354260948881249 0.347989735886067 0.342307507189415 0.348235008576046 0.41175368317655 0.638186101813511 0.717168665086571 0.766299462072686 0.489428857034029 0.499204925180633 0.48159001582252 0.503329723175724 0.577623659950557 0.585470553724658 0.436796279462547 -9999 -9999 -9999 -9999 -9999 -9999 -9999 -9999 -9999 -9999 -9999 -9999 -9999 -9999 -9999 -9999 -9999 -9999 -9999 -9999 -9999 -9999 -9999 -9999 -9999 -9999 -9999 -9999 -9999 -9999 -9999 -9999 -9999 -9999 -9999 -9999 -9999 -9999 -9999 -9999 -9999 -9999 -9999 -9999 -9999 -9999 -9999 -9999 -9999 -9999 -9999 -9999 -9999 -9999 -9999 -9999 -9999 -9999 -9999 -9999 -9999 -9999 -9999 -9999 -9999 -9999 -9999 -9999 -9999 -9999 -9999 -9999 -9999 -9999 -9999
-9999 -9999 -9999 -9999 -9999 -9999 -9999 -9999 -9999 -9999 -9999 -9999 -9999 -9999 -9999 -9999 -9999 -9999 -9999 -9999 -9999 -9999 -9999 -9999 -9999 -9999 -9999 -9999 -9999 -9999 -9999 -9999 -9999 -9999 -9999 -9999 -9999 -9999 -9999 -9999 -9999 -9999 -9999 -9999 -9999 -9999 -9999 -9999 -9999 -9999 -9999 -9999 -9999 -9999 -9999 0.643989938912956 0.646697543415565 0.635721974093604 0.614132395843118 0.591175616347734 0.576653461350447 0.567135510934247 0.562928574981833 0.558115348075704 0.546922630788743 0.555841023793042 0.534705740633164 0.52512002846963 0.49860645893743 0.485214134903592 0.47892333113115 0.487397717203732 0.501675268442766 0.483752485223021 0.493350625492848 0.573357891921495 0.554302796042731 0.662155531112047 0.640882715239567 0.657426228125676 0.57660059724686 0.559367653236235 0.545893378292771 0.495295169584294 0.494474141875819 0.483345290727082 0.456268789520999 0.447877188872944 0.461047262856595 0.464492536467244 0.47245869423797 0.479093001100622 0.486329534000082 0.490097727086966 0.495395329951989 0.501336564012652 0.498801278468166 0.508743765117283 0.501574884057673 0.491449519732127 0.480609310402665 0.473456863800811 0.463319833333178 0.453158520209257 0.445210637770097 0.443167276754863 0.436100723093215 0.435665295725734 0.434412136010042 0.433781345461576 0.437058392300582 0.431977471458632 0.434121032926214 0.439627303486247 0.451602689605202 0.445922429374907 0.445214331345573 0.455628224440865 0.454249612893426 0.459076024331791 0.461824169768672 0.459041077314816 0.458858930881409 0.456954668139389 0.454135733171252 0.44905681880829 0.4439298277285 0.427691458514773 0.434084814057565 0.435979913890934 0.43092606632808 0.439310614732934 0.434143784868006 0.420370072926922 0.413438619899943 0.438648821854919 0.446009367862492 0.436845109418754 0.425116132051976 0.414376654710291 0.409777314118861 0.401033745116863 0.404716120062003 0.404564161822611 0.418924954639931 0.405989513171538 0.415670734597458 0.400430224576911 0.405096098930517 0.39292767140781 0.41069575808344 0.417444185984736 0.409452422355053 0.394315782002848 0.395827621210852 0.40237609150653 0.417406592932808 0.428719323621907 0.440322764640633 0.44166484157016 0.445674729103049 0.428552408972656 0.419056865517385 0.403519369780224 0.40948434388313 0.405826729153136 0.408543931598278 0.415550246057498 0.423270063565695 0.410745571030098 0.406976282569409 0.420905385204409 0.430765264969142 0.415661179752137 0.437035658613003 0.449517267822345 0.431665871591044 0.428953542823604 0.444881182757262 0.450676074769168 0.452858966414216 0.440260574899747 0.419914095496122 0.405227695722404 0.414332853354336 0.410619469080226 0.412131235090499 0.423036177597375 0.426469989738837 0.429967139191341 0.433354068226928 0.427794834116492 0.433010813603684 0.444667663898141 0.454981679151639 0.463995173452912 0.460714718758939 0.465137185204491 0.473475741269695 0.473558447651522 0.471015994060797 0.470524090092729 0.46153197148532 0.458602091473797 0.4457397964372 0.44459797598491 0.444511643457942 0.442135925451538 0.437739393774241 0.435812081286858 0.429937180017447 0.431542707291529 0.427913891268241 0.425574395425478 0.424452251411998 0.418733644039345 0.416862928856603 0.414534682606316 0.418439680979247 0.417876416925618 0.414907233026138 0.413595717797297 0.415398604246887 0.41902054140459 0.424954873396456 0.42813951004092 0.427737959295516 0.423055499354588 0.422790448375372 0.417171860440787 0.414111150554765 0.416514094118781 0.413478952574074 0.411668709638022 0.412509294961993 0.42350718246824 0.401751510212569 0.394110557776081 0.382279500890076 0.391335040964479 0.405868213606851 0.405734072232313 0.411802746817626 0.416666841209844 0.42264074344109 0.43843599781508 0.438549180792383 0.453330957812355 0.459197392117324 0.462451476440332 0.457692471738965 0.460971586645259 0.45678142426165 0.459525750659291 0.454768045935553 0.45225852833049 0.439455521968596 0.443589213516417 0.442781207691232 0.421484733679103 0.396971909863378 0.414810122574755 0.378623139546419 0.371058502984288 0.355331425362751 0.357126700471061 0.355652520166003 0.362360276588026 0.366816834719941 0.366886021424463 0.375971869873533 0.380510809438298 0.385942009312728 0.385687895962816 0.398283624438599 0.399466194751832 0.400821896990127 0.402306994902591 0.404535162825632 0.405474360912871 0.416209865590263 0.4175467442751 0.418598652647684 0.424140297217368 0.422801604546775 0.41897291424465 0.423794816621631 0.423552905633909 0.41995415062154 0.413997675776549 0.420006374324552 0.423231765767751 0.422310724117687 0.422595517738921 0.43138831522058 0.442110452135811 0.453512403650869 0.458249644942401 0.462230912374355 0.477309981364815 0.49114797437653 0.496293064220766 0.51602476869378 0.522687364302053 0.523141455392938 0.535840589798359 0.54700500407864 0.558692026842684 0.565928696982927 0.573857586796058 0.582022340487289 0.547620253101884 0.550979947192525 0.594164661199181 0.590984204967952 0.587869775865952 0.586608499098464 0.585567548446528 0.602487265217847 0.604194309305827 0.601844271763055 0.578248103291704 0.573734994187592 0.542651739366004 0.541063328524081 0.535862218967038 0.517118023027105 0.510370853912953 0.505680820394712 0.504434496651147 0.498662754335051 0.488338175768348 0.49820191129155 0.489739871201909 0.501187966117153 0.505541023391668 0.504607053441605 0.501385412636142 0.505569653370568 0.499403627391191 0.501708660473044 0.526469729246973 0.526395746257176 0.536684024040225 0.561108272553019 0.554767707313006 0.557361705007876 0.564933278340246 0.544692470696185 0.549663950184261 0.538505252426427 0.516027797750818 0.50870467564521 0.499206989195941 0.481804611339563 0.483882856034179 0.476187043895603 0.474943263692945 0.48346198754824 0.484356889238283 0.495226054880731 0.495272751041904 0.496264194075344 0.508888600319258 0.522817451565292 0.530480256985788 0.540035141113599 0.54368270629814 0.541438704200816 0.552426753493477 0.560101306270355 0.598922032482637 0.713766937661727 0.77803099374739 0.756404690468531 0.77169940899778 0.742364077463432 0.669237767751407 0.743478176695766 0.717684284285039 0.699289017843973 0.724011854764929 0.746348414717941 0.652074634391931 0.714875728436362 0.788958848522137 0.771044399132037 0.557838847343561 0.64845425981492 0.650556821264165 0.693254936356403 0.728349828082997 0.762451754329188 0.666449440454059 0.577079640629607 0.533425786791718 0.483855430458049 0.459355965867579 0.423219711980257 0.433750157861059 0.401517217566004 0.361542128089243 0.320389289340924 0.281360202009522 0.278491292211145 0.289328730198218 0.270703406940401 0.32970087376657 0.432990119517693 0.438953069884799 0.376345036304538 0.306641382326325 0.260553651313008 0.265263999494927 0.263795844625967 -9999 -9999 -9999 -9999 -9999 -9999 -9999 -9999 -9999 -9999 -9999 -9999 -9999 -9999 -9999 -9999 -9999 -9999 -9999 -9999 0.376940875982984 0.3912631904857 0.422892794254055 0.412285776265777 0.402290591723952 0.4124430221193 0.43260674515051 0.461074910897255 0.570676121974579 0.3877808919061 0.379473886643167 0.389280011617495 0.378495319309521 0.397016426772401 0.500220800987001 0.677582925002302 0.786512466093203 0.801301930453966 0.68136043788969 0.562001914915804 0.504531572422566 0.468365577439878 0.464746245099492 0.454760907833916 0.41885348484194 0.444764785799604 -9999 -9999 -9999 -9999 -9999 -9999 -9999 -9999 -9999 -9999 -9999 -9999 -9999 -9999 -9999 -9999 -9999 -9999 -9999 -9999 -9999 -9999 -9999 -9999 -9999 -9999 -9999 -9999 -9999 -9999 -9999 -9999 -9999 -9999 -9999 -9999 -9999 -9999 -9999 -9999 -9999 -9999 -9999 -9999 -9999 -9999 -9999 -9999 -9999 -9999 -9999 -9999 -9999 -9999 -9999 -9999 -9999 -9999 -9999 -9999 -9999 -9999 -9999 -9999 -9999 -9999 -9999 -9999 -9999 -9999 -9999 -9999 -9999 -9999
-9999 -9999 -9999 -9999 -9999 -9999 -9999 -9999 -9999 -9999 -9999 -9999 -9999 -9999 -9999 -9999 -9999 -9999 -9999 -9999 -9999 -9999 -9999 -9999 -9999 -9999 -9999 -9999 -9999 -9999 -9999 -9999 -9999 -9999 -9999 -9999 -9999 -9999 -9999 -9999 -9999 -9999 -9999 -9999 -9999 -9999 -9999 -9999 -9999 -9999 -9999 -9999 -9999 -9999 -9999 -9999 -9999 -9999 -9999 0.596096822981613 -9999 0.546723606105785 0.544194931218733 0.536267619800381 0.511308750332799 0.519736589177968 0.560969490360885 0.517924361323628 0.493803437367189 0.478947033145776 0.483450065248797 0.486642965815007 0.476198815163483 0.474667331252418 0.493507356015443 0.47631935227717 0.50927146592526 0.560194887816035 0.619659401601309 0.57626009650638 0.554762707096131 0.573347780870449 0.550765963830433 0.509373162551286 0.524627188256139 0.509314349002838 0.456208892016081 0.455246324146094 0.458412502347322 0.463705192260605 0.468469796450909 0.485468134111489 0.48684960512853 0.489183899457812 0.494057445215043 0.509181661005365 0.506206945205379 0.502463700683607 0.49769664747287 0.496024215714458 0.488554873596324 0.473926554632172 0.471090297407858 0.459288689848616 0.451748762177995 0.4471966927042 0.4487979303517 0.441255393390138 0.438044978782355 0.444255483359722 0.441577234366484 0.444542710228223 0.442996748196944 0.445109748038851 0.444663078730212 0.447979621737513 0.454697149269199 0.454745122757937 0.454269377014387 0.460661050276206 0.463017141483099 0.465035501759775 0.463588891919133 0.461263994698667 0.4523161447746 0.449607143962608 0.439987481578291 0.442919891033722 0.428762470714889 0.4229038852706 0.4270849722443 0.421900394544929 0.414797919833056 0.417826686115643 0.417447853679471 0.428506283074873 0.426515852876116 0.418395790597042 0.414931845371996 0.414049323382282 0.409665703132045 0.416968961740906 0.415901284279748 0.403041731383469 0.406406877194405 0.412686895554367 0.399254749343699 0.404260185267686 0.387115023465177 0.390471240665152 0.401988116583533 0.398239521782857 0.396030978677231 0.399582537393394 0.382898850741178 0.398262641074616 0.411150858736915 0.431858732977555 0.432693847608487 0.433302307994611 0.431364318891158 0.422149807310564 0.409982011156129 0.412848011002603 0.412238042897397 0.413097391871344 0.410157981982089 0.405379814831087 0.412671639148582 0.410595421160834 0.412622229726322 0.413822506685951 0.420455456393257 0.413291211372515 0.416612699567043 0.41719263095367 0.419634841324045 0.416033705001916 0.425231419001636 0.429246261760518 0.439290087165899 0.447451496101367 0.424931566549453 0.40699384629428 0.410230582418357 0.415914320283847 0.418876053697542 0.425072058049355 0.424827602400059 0.426254099966715 0.42650395933509 0.434138912758411 0.440913854728813 0.452183889259436 0.457362047151145 0.462658377600082 0.459852336883268 0.459706575307953 0.468847589303886 0.471765564450443 0.471408390525478 0.470680118351903 0.465695361504461 0.469837814547781 0.460957160281304 0.454347079243217 0.452964888102361 0.453250073830935 0.441162911177712 0.437227473018411 0.436642421551644 0.434916909415483 0.431843507224499 0.428636924548158 0.428383392862004 0.425791519714692 0.422094530936983 0.422728779541462 0.424860277137829 0.428751438038811 0.42767179996071 0.420855930101246 0.422535448528148 0.423257789361758 0.43767321864435 0.443658274628507 0.433118572827361 0.431716036077591 0.430891893954166 0.429833578705644 0.430572248475359 0.429045834037703 0.424226814652419 0.420287858068294 0.422289241757497 0.479842229062995 0.411721589212819 0.41625161414105 0.37814634884106 0.366090121124725 0.385965105610465 0.395601774168346 0.396905687148599 0.409045956829763 0.427790926381588 0.429529051109231 0.436260100972159 0.435984318347821 0.450303646927176 0.444919166743747 0.440478064563368 0.446308202078534 0.451196271778765 0.44452539126391 0.439508858266064 0.445086317127145 0.439452096492003 0.435648357694001 0.430774752571303 0.421657010581094 0.413394820256108 0.411146494219661 0.391237542256397 0.376324472359003 0.358512476174822 0.361230153449097 0.360865375967203 0.367466735814983 0.369308833068918 0.371924279273628 0.383151692999646 0.380520971234503 0.394524276591209 0.390727342664929 0.396403410548411 0.39985351677941 0.400970757664325 0.409005475555513 0.412927983417467 0.415328400894197 0.413358638573385 0.414019200815099 0.421783944729137 0.429914703942427 0.427771512463615 0.428601614298442 0.432605012437331 0.423902222610675 0.425274797765008 0.419924461876782 0.422258205926525 0.418491865633367 0.419414017738831 0.425287280469505 0.431200028495542 0.446872548393441 0.457679311878155 0.45151310980849 0.467079237507098 0.472206242234352 0.484513621044237 0.491755936617911 0.499444951627625 0.51248733219822 0.510317103703912 0.524914033116756 0.540432296893462 0.549299438564019 0.541029795732057 0.548980668704784 0.558150551114165 0.56138766383035 0.551132703673028 0.552051455691022 0.564415401407789 0.564954621387866 0.589865848742564 0.616673206746841 0.61101589980986 0.598487450510158 0.590232977345856 0.575306128194883 0.573124814566714 0.551599346892997 0.526861641081031 0.533406130507863 0.501441584046055 0.504951317816758 0.535774121987656 0.515679029220969 0.483999426466526 0.491931529761096 0.493078569953266 0.489273089329471 0.493017849836623 0.498842680431979 0.496920459650558 0.493371745030164 0.496758302931324 0.494194903945258 0.486191026984026 0.510998472785962 0.537051972419414 0.54389834641229 0.563009346709914 0.542243680338783 0.543885042324004 0.566610404310048 0.543539101726497 0.542078379221127 0.55485557546287 0.535008709755693 0.503517230331707 0.490278813565465 0.475230179006422 0.478544539743688 0.479180575034639 0.469512005428595 0.473773412996708 0.475238909461804 0.483036139975783 0.495963767579308 0.512857998448607 0.50641137004309 0.519578579558281 0.538505929693444 0.54578754532294 0.559992601343353 0.551864665233954 0.562615692124955 0.579033723544589 0.645874136405087 0.740736359366263 0.763081967169703 0.73661329998438 0.727253089592321 0.730998238687877 0.766000543091522 0.71992748704911 0.7425003620715 0.712994788710571 0.717853258662638 0.707010030538716 0.767273446932648 0.700518123001732 0.673108172586772 0.532354592266756 0.442651860827567 0.493053598458632 0.506721546559512 0.635781297835492 0.73850728791437 0.758902728146985 0.613080878501432 0.576514185945114 0.539026064091453 0.532390179348968 0.502925674361359 0.474613028376431 0.45768568781762 0.402629096560994 0.421636615881192 0.360459864655801 0.36416815882448 0.308759649881584 0.295541346204869 0.304431864895632 0.329983316864072 0.412664374315104 0.409296622452821 0.363840814020436 0.302191315987647 0.2769269260795 0.256191243324738 0.259424389294276 0.260168666779193 -9999 -9999 -9999 -9999 -9999 -9999 -9999 -9999 -9999 -9999 -9999 0.37026530010697 0.366396686025266 -9999 -9999 -9999 -9999 -9999 0.396739923479719 0.424716278456314 0.462716762171263 0.692763921008544 0.809760390819682 0.754940098455768 0.715883004890186 0.688943469387553 0.699782733105279 0.701914362707576 0.685971750878555 0.792386133810073 0.734514079362686 0.456000669181832 0.428805289923312 0.611656542791139 0.72076913205429 0.806394219369591 0.77360539780624 0.742243892449245 0.599394454716599 0.479845745808516 0.452631436023724 0.435471597008237 0.410581347707606 0.412047449489684 -9999 -9999 -9999 -9999 -9999 -9999 -9999 -9999 -9999 -9999 -9999 -9999 -9999 -9999 -9999 -9999 -9999 -9999 -9999 -9999 -9999 -9999 -9999 -9999 -9999 -9999 -9999 -9999 -9999 -9999 -9999 -9999 -9999 -9999 -9999 -9999 -9999 -9999 -9999 -9999 -9999 -9999 -9999 -9999 -9999 -9999 -9999 -9999 -9999 -9999 -9999 -9999 -9999 -9999 -9999 -9999 -9999 -9999 -9999 -9999 -9999 -9999 -9999 -9999 -9999 -9999 -9999 -9999 -9999 -9999 -9999 -9999 -9999 -9999 -9999
-9999 -9999 -9999 -9999 -9999 -9999 -9999 -9999 -9999 -9999 -9999 -9999 -9999 -9999 -9999 -9999 -9999 -9999 -9999 -9999 -9999 -9999 -9999 -9999 -9999 -9999 -9999 -9999 -9999 -9999 -9999 -9999 -9999 -9999 -9999 -9999 -9999 -9999 -9999 -9999 -9999 -9999 -9999 -9999 -9999 -9999 -9999 -9999 -9999 -9999 -9999 -9999 -9999 -9999 -9999 -9999 -9999 -9999 -9999 -9999 -9999 -9999 0.53594092042639 0.519786123219245 0.492321372322147 0.47279973379285 0.501391460911953 0.499940560100815 0.477505337563177 0.467171615495191 0.454273384842551 0.456638170993224 0.470093803512109 0.480503126051028 0.4929259171502 0.461979458497953 0.466624517669382 0.498900138669687 0.560626345689156 0.684809828490041 0.577794085224766 0.574783260618677 0.531931382020747 0.518297960948681 0.507182353336188 0.486525470309432 0.459538598201116 0.461324390398147 0.461520048834617 0.465302432655129 0.47066410104021 0.480802688553946 0.491440335717442 0.504367608432798 0.511365755052484 0.508349260264579 0.514899791011673 0.511724991411853 0.504942459895749 0.501704348460287 0.490310590085089 0.486034671379207 0.466947284795912 0.456869005177681 0.456732269972053 0.451197987563277 0.447905997278043 0.444223801838791 0.449794989036379 0.441893719155683 0.445135457228366 0.450570454761627 0.441323406511294 0.449778673842912 0.448300296512756 0.450762393294072 0.453455218626505 0.456965170187717 0.464876698303155 0.464880844598362 0.472685627137124 0.462952225546013 0.460817771390427 0.459793378943802 0.446220949660466 0.456243746397953 0.459688894486639 0.432300544870845 0.435916232037119 0.433735609920321 0.417635573672225 0.414909538455124 0.410748652742555 0.416926403654166 0.434417884366841 0.432730624519457 0.430921149943745 0.418887141578734 0.42194135603608 0.419621083510214 0.416722798117036 0.40217657581643 0.407754111606744 0.41935513225793 0.413315929475918 0.398755025140206 0.39459516501793 0.402626180876838 0.397125856116688 0.385494387426855 0.400142837835073 0.398424219732439 0.402544812494793 0.406773108959155 0.395265426371593 0.388667487286244 0.41634663335782 0.42317626799949 0.421259269905598 0.425177979602178 0.426857545953696 0.404073408662784 0.407926906943397 0.417623366681459 0.413478978964883 0.412222021200668 0.414912420113375 0.412552382154587 0.411883765446776 0.420835430339466 0.415543754577452 0.41137255802979 0.41134607788116 0.416540037588014 0.421501926100393 0.41720052711361 0.420384445158043 0.408157136071862 0.433905457459239 0.44058544439544 0.429883224832457 0.445484947855136 0.425005324584577 0.418471248793597 0.410754064319443 0.415043566746756 0.425913171068468 0.427011458840904 0.430955919323595 0.427358750098571 0.433256548206789 0.43342151555362 0.440034102398476 0.450881217821276 0.461598966902507 0.45989212303334 0.460534242776329 0.460565639655926 0.463434287230489 0.466356502597057 0.469442720949994 0.474703972492703 0.473168143024764 0.473029435637662 0.472353195134229 0.47363183386898 0.463912736173947 0.462913616785175 0.447323344071081 0.439592511443568 0.438817129493901 0.437650381152962 0.433599843397528 0.436513502991063 0.436215431409422 0.428301696406743 0.428630902737385 0.430559047156229 0.436341736309114 0.437019201653231 0.43281741779034 0.430557385067545 0.427156552513265 0.434301209146029 0.437322018662792 0.458266429279768 0.445283736452581 0.437802391400378 0.435264165517032 0.436118856223716 0.440287400126556 0.43389672325285 0.436774911786807 0.433796213370519 0.481227040177078 0.50671894619151 0.45167484099059 0.41413980599146 0.373226878560764 0.353969523896037 0.368141441005052 0.38270024296867 0.396335859900907 0.413194531483585 0.416077446005844 0.42784781560381 0.428205229709627 0.42673433188749 0.440790881120354 0.446442717123604 0.441097626313025 0.439529108305998 0.435980611948147 0.438902990642354 0.430966606847538 0.426295590202225 0.421977093102895 0.426813783154851 0.4244626590885 0.422383351398084 0.402310361998709 0.403874165084128 0.40129487963481 0.376326503061635 0.360706042498529 0.365451036279733 0.3707074479309 0.370053314824017 0.373461020878976 0.380953696063798 0.383353616986914 0.388691380703207 0.385160730263349 0.399657616102665 0.394847619782761 0.396943162590099 0.407572297183515 0.408024064213439 0.411045881418966 0.422092495482926 0.420748412658277 0.419950719886953 0.428976581017474 0.428861237987868 0.427519532287572 0.434383578841739 0.427894900629802 0.422564256414759 0.427425153507967 0.422278014087584 0.419964055981343 0.423376720042627 0.437816086787891 0.437839671154341 0.44796312808311 0.448602374650292 0.459591378672486 0.465783738474345 0.462743449077173 0.475656199985718 0.480416400870545 0.488812844036656 0.497763155134305 0.505001467105894 0.506716124983155 0.508378417523663 0.520680918885676 0.527419396921244 0.54783218079086 0.554510191055167 0.546561895517308 0.538508637127923 0.552056140282936 0.567057262541071 0.565989996465318 0.563081103796201 0.590279857864142 0.589680232565212 0.588299409887721 0.575649562525991 0.575953806870245 0.573753000651473 0.571482401599951 0.558716612256399 0.547140702850519 0.532068525440744 0.500724032550244 0.488145941982707 0.488031264461985 0.509998245447502 0.510344969068997 0.498909434707762 0.486514843661253 0.484645872949212 0.492105322609732 0.498414366624971 0.496372176116714 0.490058135951355 0.499763067227732 0.484868742324085 0.506572826906599 0.493061209474622 0.516025101087019 0.530022253398639 0.541540980856893 0.569511633243007 0.557149246048565 0.549613819173585 0.540288913458914 0.551460433592632 0.551478994977197 0.52396991030373 0.525355220085424 0.495251810496534 0.463249212367757 0.465479400676309 0.46206798885948 0.445902151506006 0.443152974206103 0.46823652965667 0.480149696339816 0.496494975568203 0.51680519318721 0.512512484585133 0.52154516272909 0.539288960612513 0.679863294139012 0.624078703461291 0.568259544240038 0.585174435462363 0.61573470143041 0.66127922513535 0.757493478908944 0.771302158821232 0.772090036605458 0.764170561588602 0.78243800732554 0.745916513487381 0.727454916602586 0.553224141564592 0.417485682552239 0.6940078763739 0.746645325970972 0.752409521134158 0.698656783186677 0.760281772874562 0.760563829437853 0.7615329369739 0.681415830869155 0.696519093774537 0.695450428710926 0.741675034372027 0.751278667568178 0.654338776128913 0.583227221272057 0.545738301849076 0.538863623741734 0.532565481174104 0.51759591778228 0.419086913198778 0.416164509965029 0.414352320425841 0.41701193327905 0.382537702231139 0.407948888157014 0.398815077016562 0.37245421536689 0.374831552890784 0.391109968884997 0.373574837894069 0.353693065789434 0.308033579750428 0.292535339025588 0.271305394937932 0.252582103942836 0.256632077336922 0.257452127011663 -9999 -9999 -9999 -9999 -9999 -9999 -9999 -9999 0.34157582499209 0.367425980109301 0.411930789281548 0.389748559647349 0.368802749029346 0.375694294404764 0.369651110186878 0.367380900653465 0.395899295005845 0.489741264230298 0.779034224795386 0.628460011913256 0.609689884844882 0.663531844346038 0.697880937642819 0.695115741151292 0.748277485272404 0.800840392936 0.714502704761381 0.704569078372391 0.677043968808207 0.530787001975283 0.458360854056936 0.430163902474889 0.423455631370602 0.457609785884088 0.566673843397337 0.650731916368454 0.649937442084433 0.52937027634954 0.435918779192257 0.42254350402431 0.409025559914461 0.415471570862811 0.398014855503124 -9999 -9999 -9999 -9999 -9999 -9999 -9999 -9999 -9999 -9999 -9999 -9999 -9999 -9999 -9999 -9999 -9999 -9999 -9999 -9999 -9999 -9999 -9999 -9999 -9999 -9999 -9999 -9999 -9999 -9999 -9999 -9999 -9999 -9999 -9999 -9999 -9999 -9999 -9999 -9999 -9999 -9999 -9999 -9999 -9999 -9999 -9999 -9999 -9999 -9999 -9999 -9999 -9999 -9999 -9999 -9999 -9999 -9999 -9999 -9999 -9999 -9999 -9999 -9999 -9999 -9999 -9999 -9999 -9999 -9999 -9999 -9999 -9999 -9999 -9999
-9999 -9999 -9999 -9999 -9999 -9999 -9999 -9999 -9999 -9999 -9999 -9999 -9999 -9999 -9999 -9999 -9999 -9999 -9999 -9999 -9999 -9999 -9999 -9999 -9999 -9999 -9999 -9999 -9999 -9999 -9999 -9999 -9999 -9999 -9999 -9999 -9999 -9999 -9999 -9999 -9999 -9999 -9999 -9999 -9999 -9999 -9999 -9999 -9999 -9999 -9999 -9999 -9999 -9999 -9999 -9999 -9999 -9999 -9999 -9999 -9999 -9999 -9999 -9999 0.479349433128859 0.463599697944751 0.468775663334652 0.50404711423956 0.463308857293837 0.479487101340838 0.484303578969814 0.441860062887735 0.444408225324199 0.468883210918099 0.482741590353589 0.432373465533636 0.448882252051717 0.484927418096263 0.511706572494562 0.618641441835657 0.555719175955007 0.553723811194763 0.532239498340737 0.547364209075238 0.538326020166324 0.502985180594916 0.479087780389159 0.461759164638617 0.464567277216219 0.470573391668626 0.470948947283804 0.483757546658327 0.496841761255775 0.506502653717622 0.514877886947148 0.511970981924076 0.516687881113104 0.512308747622856 0.509667069309788 0.497343412100133 0.490447164097614 0.48413534989009 0.475001985537283 0.467163480238447 0.46031648357764 0.454639183222471 0.451938294019685 0.447298073161192 0.450294282485523 0.446506079802895 0.443959591630564 0.444750802712328 0.438885750046633 0.445148314906093 0.447934966446898 0.448428556850255 0.454535522941867 0.460555556396214 0.456773226743684 0.462139481653307 0.457378734542361 0.464919291167186 0.46250599288411 0.472897292027044 0.476877598820754 0.456814369690557 0.449194974051924 0.42905430665674 0.427926783635763 0.426540060495982 0.417630943147302 0.42240350949755 0.415317802709388 0.410393448296274 0.42062748815353 0.42909747686198 0.417128731882543 0.411397820609007 0.428413603124348 0.423289381704768 0.420549413965107 0.406593959572512 0.422488093641019 0.411070591281404 0.401160708413114 0.408858627300224 0.394674049660545 0.403834191166903 0.407129558760108 0.385193987177304 0.403737427154218 0.411925366278793 0.420187714580027 0.408844466948755 0.411426041111425 0.412591707050978 0.415356858777824 0.421323425700539 0.421687271944905 0.422827362292643 0.405746174042476 0.412498513436161 0.41684212258691 0.420304496879914 0.414739870979118 0.418497488116131 0.417323457074085 0.415311121039298 0.4214837454202 0.421648528007118 0.418665495687785 0.415596658930956 0.422985890197456 0.42278787803727 0.422573350477408 0.426895063367425 0.425622428561227 0.423043968968096 0.430078846714387 0.443883623667348 0.447284677020856 0.44822538320749 0.415425480693145 0.421260903341462 0.424789963402467 0.417694132450459 0.42657703711282 0.427487275194208 0.426489693260444 0.425117445539261 0.427851932042124 0.431200427262645 0.445002565416654 0.44883628211197 0.460013786136336 0.461424694484204 0.455958135075826 0.459908932436512 0.464793473162651 0.463919452742431 0.476860666825117 0.474197391125981 0.473264830517893 0.485151833706226 0.478705241066206 0.484865881500241 0.48529131321185 0.470941872653697 0.44983457016519 0.44763101923056 0.446168496409692 0.444627668152419 0.446766752727877 0.444085046304577 0.439795636216995 0.431973958705363 0.436359991238343 0.436424803452515 0.444563142490918 0.437086271262306 0.438265682852713 0.437022902827227 0.435099152308643 0.43885676447751 0.443220512316865 0.464659794802731 0.473738202761323 0.44636085525051 0.439753097843108 0.437976482056983 0.43938300396883 0.442411130189791 0.439962024187812 0.478282068487365 0.517884114360847 0.467563335943699 0.421400212525688 0.383077884460317 0.34740595394029 0.341252444060638 0.360500856480095 0.375616491035904 0.399260501303692 0.41281222497288 0.420949826526634 0.425055771999683 0.428841161051465 0.428312423008252 0.442659066281773 0.437989921207121 0.428427280407769 0.430580148076135 0.429440594782268 0.430483043331332 0.424327553959274 0.427033082214286 0.424509153661573 0.427909454092458 0.417383696868823 0.416484813876347 0.394999185216114 0.406481424379852 0.404491742636851 0.382020357496737 0.388395660092704 0.37646130626012 0.373306550092678 0.374168432822843 0.377319972589111 0.382511497962806 0.38470987143434 0.385806437990662 0.389412774099766 0.395987261612855 0.401813794779433 0.399514944529806 0.40463565766239 0.414041153721863 0.415517994662887 0.417565806816744 0.419918081089666 0.416544639621205 0.426154690339919 0.436615188582941 0.440199616762662 0.439468170885033 0.43456190349094 0.430343139881331 0.432242987703183 0.439434543926635 0.437637559015399 0.439344309219366 0.441439786516936 0.454006750681735 0.453793185333841 0.459920064185996 0.470694340882567 0.465854343682883 0.473786509294766 0.47909434874188 0.484505053897695 0.495617833128917 0.494283672656914 0.502952941799797 0.502286020319493 0.504681803599588 0.518058999880612 0.524029978556937 0.541367457447988 0.530003213488873 0.53790866404125 0.539558640985975 0.538265501847671 0.527861374702158 0.552500715839902 0.594700179758375 0.59623819014438 0.594496058976843 0.592565580936315 0.589733417192244 0.57478792212281 0.561462722182993 0.557534400365192 0.552914823697627 0.542673172268089 0.526690618053851 0.534252774613559 0.528583883638243 0.531345684866394 0.499312820812285 0.532587878461606 0.515116325164933 0.488499613577482 0.499392430015545 0.490200488678455 0.493640258367802 0.494742949574204 0.489902598443821 0.489426947819146 0.506432444852286 0.514220435536674 0.500999499590999 0.509465787331046 0.54148609394357 0.55453518060432 0.556307272510428 0.541401329329402 0.543223775783397 0.527667693796819 0.537133003369113 0.528123898384436 0.528873306064986 0.505516037975704 0.493905496831822 0.478484311366082 0.467542480743842 0.448941038433272 0.434530966275481 0.416627709022589 0.474939028805234 0.540728136052891 0.501316014291668 0.517657979602954 0.515634367980705 0.535028312591326 0.560585329093145 0.680678514864973 0.777001942667192 0.629529386320789 0.680191561729519 0.606065801165757 0.599997103758462 0.638062621992103 0.666214209657691 0.780684700082353 0.742946360739502 0.718754739919628 0.765502065837919 0.74788841471275 0.598535319710477 0.523842167095603 0.701042274471385 0.763166122647966 0.681928027970982 0.756900685980979 0.783835566769719 0.793326111858676 0.772513589192181 0.772400859118495 0.738320044100901 0.69386148186158 0.679133635682178 0.724642566865134 0.674956771045826 0.589138459255036 0.549722902792985 0.543404847070467 0.547355384650071 0.507828346386842 0.480088787991855 0.466029879107885 0.455449530988617 0.413290512803952 0.390783259964371 0.39921129444514 0.406743724664857 0.410440678939208 0.41702365317587 0.429129406898973 0.448330911737315 0.40850925938418 0.354768836260486 0.327475203412549 0.30330809104516 0.27657405977327 0.260121372085663 0.253194391348858 0.250828002091278 0.256346979715171 -9999 -9999 -9999 -9999 0.304466280276205 0.346022430194835 0.346177452844834 0.389101894398882 0.41427989951799 0.443344392999406 0.462869231245116 0.444872700634814 0.44093845861449 0.40033971135207 0.422876997446036 0.67172543983361 0.682857571245309 0.636177527365295 0.643694720346577 0.684302298549042 0.745225971552658 0.763909850568764 0.77167845272056 0.802284840684508 0.731793290242516 0.646098234449654 0.558687520075134 0.504930530523427 0.467968220619675 0.430693389643474 0.415558540986274 0.417727029193434 0.412406711756244 0.407335070479191 0.442501744945438 0.423396350589718 0.391586327747322 0.380028478573768 0.387970405632018 0.399816738622742 0.376980736562521 0.390757923094721 -9999 -9999 -9999 -9999 -9999 -9999 -9999 -9999 -9999 -9999 -9999 -9999 -9999 -9999 -9999 -9999 -9999 -9999 -9999 -9999 -9999 -9999 -9999 -9999 -9999 -9999 -9999 -9999 -9999 -9999 -9999 -9999 -9999 -9999 -9999 -9999 -9999 -9999 -9999 -9999 -9999 -9999 -9999 -9999 -9999 -9999 -9999 -9999 -9999 -9999 -9999 -9999 -9999 -9999 -9999 -9999 -9999 -9999 -9999 -9999 -9999 -9999 -9999 -9999 -9999 -9999 -9999 -9999 -9999 -9999 -9999 -9999 -9999 -9999
-9999 -9999 -9999 -9999 -9999 -9999 -9999 -9999 -9999 -9999 -9999 -9999 -9999 -9999 -9999 -9999 -9999 -9999 -9999 -9999 -9999 -9999 -9999 -9999 -9999 -9999 -9999 -9999 -9999 -9999 -9999 -9999 -9999 -9999 -9999 -9999 -9999 -9999 -9999 -9999 -9999 -9999 -9999 -9999 -9999 -9999 -9999 -9999 -9999 -9999 -9999 -9999 -9999 -9999 -9999 -9999 -9999 -9999 -9999 -9999 -9999 -9999 -9999 -9999 -9999 0.451446976302859 0.445522260991394 0.45590520466158 0.447179384703982 0.46355612428905 0.465096462141093 0.451910791163277 0.42565975974853 0.436040895385039 0.436270455089939 0.429263207553147 0.45398729751582 0.501559055314728 0.492648133878214 0.550837448709635 0.571580144087261 0.581188915769255 0.50619783446394 0.533343736405427 0.539397427672088 0.51511429141566 0.473134436787913 0.471091527335791 0.470774314829107 0.473647151847808 0.479654713973054 0.49271176128181 0.500290926064264 0.502406717776226 0.516201322007165 0.508138019320144 0.515966951139331 0.51676121777291 0.510187744892791 0.499571425993155 0.496870527123991 0.489157908593167 0.476755809067226 0.466879521566628 0.472167214917679 0.461938546184906 0.462814355197964 0.452239621318033 0.452515332634037 0.450715786443032 0.450793702570141 0.45200227827179 0.443925652598447 0.445613453449734 0.452878372865364 0.452754898967045 0.461043520552362 0.462761373206362 0.463319565097842 0.461093122735109 0.459992853691463 0.462063850856206 0.459694961322736 0.451714311769339 0.459244827256522 0.452069827542968 0.443339524721699 0.434058672933947 0.429833734631507 0.432499232172017 0.424723299142975 0.42206557951979 0.412653260255438 0.407791343189219 0.411957096238518 0.427398851500707 0.426005383288996 0.416744466180233 0.414963130496891 0.420423692819371 0.427405648591561 0.419401497817463 0.411180833985382 0.412225264606087 0.398645191327147 0.397007960225952 0.397609616852325 0.40448612001982 0.414169790435791 0.396580412114637 0.399787125521078 0.40092446130524 0.400130614560641 0.410621072238619 0.410807287663735 0.401794896489598 0.415793353025244 0.416010484184577 0.41637658207267 0.405257705510825 0.416249020800229 0.421487490321309 0.434575789432687 0.421494259958255 0.424682935727713 0.420891802952424 0.421606904007686 0.4222935651577 0.427094607734485 0.425503853150799 0.42579890317948 0.418626936306817 0.424158977613868 0.430102198409076 0.424234846135384 0.424553807233243 0.42382273207872 0.425096279436604 0.436417825490581 0.452670312666955 0.45307612912927 0.444505111371629 0.421937224095969 0.423915062729292 0.421785652375746 0.421342507437506 0.427101106117296 0.422387501530829 0.419232354305433 0.421512106820665 0.424764721696921 0.437261255127523 0.442867878813813 0.436642113904542 0.452432813777617 0.457241461771224 0.463382438647538 0.463580737539403 0.468623382520856 0.475482288984504 0.479590519289333 0.488177975131461 0.486546236341022 0.495604125223619 0.488628058636656 0.492009036450497 0.522647328455353 0.498123451311654 0.464251961169481 0.453287217319414 0.447583698861595 0.452619728077566 0.448011333240748 0.451331852653978 0.448963808428562 0.442942986381942 0.446394271057901 0.44132435886283 0.445315816339491 0.450984211674987 0.44642277200723 0.441035867361312 0.442309649985514 0.444343813197973 0.442226378411848 0.453930085598178 0.447281694313454 0.441847019324174 0.444556342151047 0.445638374076029 0.44591900775905 0.44665379821543 0.446951250027515 0.473548629672243 0.515548644869165 0.461652734034236 0.405941315503576 0.371461017305164 0.339588013459529 0.337170086726286 0.353354810388743 0.372716322875754 0.38932727865962 0.409282986985199 0.427685472378322 0.431183736510662 0.43246228337965 0.429138964390039 0.424390706476952 0.421890593015818 0.436082254159423 0.442175546175304 0.438111658559657 0.430054378219861 0.416207965244901 0.419099200251418 0.422641111794143 0.419988519458387 0.426074572758526 0.410642354969527 0.403329244991733 0.411363338966066 0.405473768878675 0.407285535608615 0.381779646220839 0.374725751459817 0.378418879067561 0.376526249164534 0.384778468943293 0.380609749819348 0.391980634207284 0.385175678307356 0.400771478324768 0.393903480747963 0.398657314412965 0.406622420380061 0.412297340639795 0.413122944967855 0.412711039119808 0.419460161799504 0.431745279069082 0.430243682238183 0.42984291200019 0.43668913878725 0.44285013467376 0.440729062090991 0.445850575825897 0.442767674461389 0.448051930502945 0.441641225537208 0.444782665552241 0.446617727748739 0.454052460076218 0.454759574172492 0.455408479525288 0.463919201442936 0.464831872745173 0.462378337511362 0.474051773391688 0.479050891558072 0.490873013038463 0.488204239324224 0.499274257558843 0.510906231106098 0.511255683629404 0.511058288037227 0.504043761914332 0.515395302683963 0.520947110446169 0.537853405847709 0.541889262379923 0.544277122988331 0.556985030427764 0.560041910809213 0.557355480301685 0.570088443902026 0.571092267230598 0.56746470687468 0.567837559648222 0.566543856858428 0.548955204673089 0.545630824137117 0.55878221481643 0.557097885443435 0.540648326383362 0.550318996953819 0.545300062153195 0.524935969701931 0.539111732862668 0.533951015766716 0.510247104138344 0.500133535267227 0.504969725911454 0.512952229562274 0.496812101908518 0.509281425557577 0.492085432578661 0.483126078839863 0.489104298799898 0.496595652121463 0.504135622853105 0.51213639131288 0.529619416931813 0.530111339814889 0.554131931928161 0.548880809685093 0.549970754533217 0.542395384254843 0.550862954071703 0.529166580792604 0.527932874817632 0.521228560519867 0.506066795295349 0.499392681891623 0.479606746415665 0.457118385954764 0.448208407735752 0.438444277935832 0.427106927269549 0.4902534510701 0.588466157521334 0.553721988831092 0.532670526318507 0.532290352427701 0.538309449537589 0.555547527194904 0.587084682291141 0.718622979141132 0.613256753762693 0.701602319000769 0.604617120750774 0.55101902963989 0.566796656716992 0.582355174677683 0.650065841259954 0.662009857381902 0.760799686904527 0.784022618450805 0.739807144092447 0.702963569109611 0.69858147489414 0.725991405212911 0.777063486204284 0.767802666219739 0.725145997103829 0.702554931228681 0.70401390242433 0.758331969176962 0.72326322329787 0.738639656059778 0.657343231984037 0.534041142845242 0.720851361278699 0.700445622817936 0.595317116128556 0.572292254628774 0.560434797578516 0.560846097291041 0.508600494042756 0.489912785052697 0.486814728591432 0.481168441237717 0.433914832082154 0.424120394578066 0.401860379919307 0.400096324032992 0.426350667495897 0.471531430176037 0.485101487648947 0.498581501316557 0.548014330320382 0.505239400587833 0.448190954697995 0.403112003502726 0.34807310320693 0.304375240507345 0.286555986812741 0.27252604590636 0.273086123833812 0.268439509168269 0.272543990681484 0.288086407103421 0.295186141572979 0.325926155285987 0.379040268696519 0.378098279844686 0.413181002308961 0.462806098296828 0.496848702207127 0.729063252187916 0.626204415168636 0.515705786139589 0.471067823868759 0.481149710748206 0.829863027492547 0.66403646813912 0.669087947776648 0.678796218900246 0.718504954261613 0.799120176748336 0.829783645161615 0.828456294349181 0.805637242713251 0.743907635320304 0.721102305602716 0.606454125899596 0.531395393207302 0.486267164944667 0.45475251433438 0.423071932557798 0.414940709102517 0.40147289881482 0.380950230059204 0.379355462147227 0.372880001203903 0.376913354465724 0.371268856250133 0.371697887347063 0.370158484873617 0.364766253039911 0.406921832670864 0.42396186874319 -9999 -9999 -9999 -9999 -9999 -9999 -9999 -9999 -9999 -9999 -9999 -9999 -9999 -9999 -9999 -9999 -9999 -9999 -9999 -9999 -9999 -9999 -9999 -9999 -9999 -9999 -9999 -9999 -9999 -9999 -9999 -9999 -9999 -9999 -9999 -9999 -9999 -9999 -9999 -9999 -9999 -9999 -9999 -9999 -9999 -9999 -9999 -9999 -9999 -9999 -9999 -9999 -9999 -9999 -9999 -9999 -9999 -9999 -9999 -9999 -9999 -9999 -9999 -9999 -9999 -9999 -9999 -9999 -9999 -9999 -9999 -9999 -9999
-9999 -9999 -9999 -9999 -9999 -9999 -9999 -9999 -9999 -9999 -9999 -9999 -9999 -9999 -9999 -9999 -9999 -9999 -9999 -9999 -9999 -9999 -9999 -9999 -9999 -9999 -9999 -9999 -9999 -9999 -9999 -9999 -9999 -9999 -9999 -9999 -9999 -9999 -9999 -9999 -9999 -9999 -9999 -9999 -9999 -9999 -9999 -9999 -9999 -9999 -9999 -9999 -9999 -9999 -9999 -9999 -9999 -9999 -9999 -9999 -9999 -9999 -9999 -9999 -9999 -9999 0.418570153307908 0.405964238273231 0.393531301372547 0.412561785437537 0.4470720730863 0.447443467924811 0.441857378693995 0.467295829166815 0.512542325038028 0.485462578985968 0.413902690347911 0.476598044808239 0.464636255588835 0.507818611632626 0.568066453934522 0.519832944885973 0.479272040230078 0.491751070027409 0.48969146926762 0.510987798527823 0.485232466058868 0.480824720176979 0.485892188697833 0.486380975979973 0.485499161330283 0.49408074748355 0.494101569096838 0.50832896677395 0.512341387051354 0.510129189865343 0.517618305449678 0.516847496779208 0.513908143123121 0.506688535581212 0.499625211335274 0.491925023497764 0.484821640228726 0.481579440265746 0.477285675812222 0.474521764203625 0.471323801014273 0.462384799655381 0.461610626115974 0.463444063274481 0.45801140315492 0.453263903016569 0.458221047828987 0.450343998767625 0.449286904683943 0.446436181733658 0.449696582062513 0.458382670921281 0.457830455155772 0.462593142930075 0.463719185999189 0.465380473598151 0.459881396384841 0.458997856112556 0.450896535322228 0.454672247804553 0.451898521680789 0.436716042981471 0.440693069044237 0.437259932137766 0.427941341147257 0.425215925701359 0.411749034051265 0.413633582100725 0.404000548601112 0.421738068552608 0.431029711421363 0.425796796579602 0.420118885753072 0.42337985889729 0.420922933730219 0.416162107154996 0.424978157345721 0.411720715122641 0.399014231781689 0.401949996061816 0.402431519659274 0.408617301784762 0.411547589910798 0.413101560101239 0.413538532130493 0.413745131593962 0.414287727296376 0.411316541490083 0.401232620121739 0.397909651843478 0.396197606667379 0.418165969849872 0.416610700496129 0.408177363922251 0.41720327415235 0.421612418452069 0.439853569276097 0.426208982965405 0.429620560581786 0.427077160851873 0.427667488361422 0.432246756970873 0.433997886028812 0.430803526350907 0.428952174126289 0.426224204519601 0.43270649349417 0.432940707489427 0.428401458216757 0.431559996625724 0.427367833828448 0.426728746742113 0.420147313697285 0.446723651382647 0.453658192621375 0.447846992747627 0.424128324277917 0.424285763419244 0.426667080674587 0.424375177166682 0.417814542181218 0.425476550432233 0.428645491149033 0.440204665709246 0.426469487049161 0.431001899774561 0.423064072399575 0.438121465759626 0.449042226104945 0.46459235955106 0.46802987551639 0.473324486123578 0.478953667116048 0.489193016727738 0.494633918121608 0.492544692157602 0.506922280980647 0.512393391519127 0.500765797548721 0.506258029636958 0.525763340552068 0.489902198031834 0.483257920133609 0.466597992306101 0.464933650711763 0.462652898320961 0.454677839838295 0.457560476472952 0.451930619947162 0.445264583412084 0.4465563305796 0.444777690155673 0.458440614543882 0.460019988083137 0.44750201271436 0.444409383926453 0.442055367073543 0.44459470226342 0.446716206980096 0.446195751098134 0.45205783744133 0.4486890494966 0.450250816841869 0.450686678050258 0.458606809581936 0.457031518176753 0.459485146638435 0.492694379971726 0.474531113383743 0.443059920896211 0.406361576537451 0.379287243797781 0.361909780752023 0.355313483237712 0.3561229365903 0.366091660781716 0.38652098551632 0.407523750658355 0.423294426562855 0.42621818332982 0.425397442393505 0.419996111001689 0.43544840743155 0.42876835452093 0.435925901868002 0.431456496541488 0.423774407375374 0.419640364660645 0.42398464070881 0.419657656561901 0.423936848758063 0.409688616482285 0.410825426030017 0.409057354366754 0.399450970753567 0.402616320001547 0.39437902854315 0.399230005567316 0.384037740853113 0.37706207132931 0.385262116117982 0.380775583702497 0.383328086573952 0.388994809634179 0.392400164634515 0.392531778646481 0.399366499383285 0.400986389877677 0.403784469980166 0.404738802331289 0.416158537744227 0.425414421504987 0.426020088124869 0.425248771515411 0.429994880460468 0.43885331435295 0.435874050043344 0.445535000902888 0.440529290859714 0.44968113616669 0.441553780262659 0.4448261975187 0.441765036610515 0.440971503206807 0.449228297295359 0.445854399467572 0.446765159646872 0.443458886216412 0.452831935036142 0.4561323979376 0.46301316010711 0.466090691305027 0.464990870814861 0.480133897520446 0.482911444307748 0.490262864927438 0.494471151691624 0.498747350185067 0.503485437178616 0.504335274839278 0.512564861660543 0.498191044219089 0.510181646565848 0.528274248784785 0.54370116793844 0.532210253824844 0.54981483291301 0.548193377347062 0.537673806283242 0.560397696413716 0.572379016140793 0.569835686507174 0.553939974861385 0.554739006140535 0.551894922387376 0.549716985941405 0.559002703969146 0.541661613030177 0.540634453436881 0.550132533199546 0.543018799885221 0.527912595635688 0.538850578403085 0.522255512267142 0.525877076736399 0.519958450579169 0.527269499560774 0.503442905948774 0.499154928673429 0.517284888433673 0.498783484775208 0.485441989108442 0.485030545460611 0.497133594957382 0.517291826443669 0.526481776211397 0.538393595127763 0.537005123231424 0.551138682056497 0.532974761305009 0.547544204645597 0.5478083260476 0.536784514306556 0.507237718774094 0.509412403895607 0.495031464877006 0.500612584671044 0.501381554387612 0.4853138080343 0.471008848314244 0.463085386767136 0.453056750767834 0.459779210104681 0.543994571977093 0.669984159976772 0.62368068666158 0.579956155908699 0.575605376273845 0.550367710177912 0.547172808195124 0.5584144623915 0.614179207947763 0.600871003250058 0.646169377610145 0.617081750976121 0.638708278193338 0.640240318941874 0.617772105572756 0.60915275040147 0.591650719591938 0.690045481585244 0.796882243145336 0.7898301186525 0.762204794702761 0.717319454380985 0.750392673393702 0.758517600110525 0.674363921731054 0.779559923344369 0.776041017409247 0.692330092759636 0.786742187358688 0.769860726343186 0.713761183968543 0.617510106236714 0.540309996879404 0.678175644902453 0.697434467662089 0.618738209733316 0.578771659792894 0.554024071399655 0.568419087128513 0.500099770623748 0.508759017065616 0.494882995419334 0.477375085794197 0.434634918834186 0.415742217648754 0.402005793246785 0.407241401124463 0.421727283086561 0.461905977438933 0.529512331815483 0.612431706034926 0.656462242756172 0.75527257661371 0.634805405912623 0.509014373306283 0.411836363515359 0.362495450883805 0.344447586542825 0.323144906026549 0.308389262735357 0.30453222911302 0.327147380176866 0.348813408032505 0.381455399940526 0.414453518153597 0.407859757021388 0.423868175434191 0.454718516863248 0.449690791335063 0.498540369328063 0.586971785235727 0.559679092373059 0.507379133782901 0.534530814663344 0.502708620737522 0.86903270922874 0.661914639351797 0.670953396708617 0.709337617072807 0.768431113019071 0.831431358289427 0.812200478572914 0.792761823526453 0.780009112635144 0.784541399750477 0.773418675853889 0.724629604070641 0.583586848258386 0.550005610810724 0.515809172938307 0.4605298322088 0.439197214882834 0.411155162040408 0.388527324765248 0.380517919724005 0.352299849137381 0.354733537094617 0.364237927226374 0.383540708988704 0.376947999000531 -9999 -9999 -9999 -9999 -9999 -9999 -9999 -9999 -9999 -9999 -9999 -9999 -9999 -9999 -9999 -9999 -9999 -9999 -9999 -9999 -9999 -9999 -9999 -9999 -9999 -9999 -9999 -9999 -9999 -9999 -9999 -9999 -9999 -9999 -9999 -9999 -9999 -9999 -9999 -9999 -9999 -9999 -9999 -9999 -9999 -9999 -9999 -9999 -9999 -9999 -9999 -9999 -9999 -9999 -9999 -9999 -9999 -9999 -9999 -9999 -9999 -9999 -9999 -9999 -9999 -9999 -9999 -9999 -9999 -9999 -9999 -9999 -9999 -9999 -9999 -9999
-9999 -9999 -9999 -9999 -9999 -9999 -9999 -9999 -9999 -9999 -9999 -9999 -9999 -9999 -9999 -9999 -9999 -9999 -9999 -9999 -9999 -9999 -9999 -9999 -9999 -9999 -9999 -9999 -9999 -9999 -9999 -9999 -9999 -9999 -9999 -9999 -9999 -9999 -9999 -9999 -9999 -9999 -9999 -9999 -9999 -9999 -9999 -9999 -9999 -9999 -9999 -9999 -9999 -9999 -9999 -9999 -9999 -9999 -9999 -9999 -9999 -9999 -9999 -9999 -9999 -9999 -9999 0.389494247528431 0.399117951261196 0.413321047303736 0.432726446252109 0.430805507102247 0.423478083691524 0.429860632007501 0.50240075934875 0.527973868195886 0.408193851597359 0.399643594366892 0.422114231912281 0.489791364451698 0.493957331817348 0.47323318374193 0.489574552433444 0.500829954025707 0.504422103685966 0.500646230338647 0.495909837820825 0.494697957848335 0.494636741954731 0.489489827486117 0.484313545897066 0.494792641119872 0.491399423603519 0.506742205162004 0.503708027389724 0.510779766486 0.517035923021002 0.514311594445801 0.509864612202581 0.505960677634397 0.512556311615919 0.498866456297942 0.490424422484174 0.485299165240287 0.481785731545582 0.477103308578576 0.474900242954335 0.47488556491233 0.47146447202368 0.470086709699886 0.466675978395505 0.46126781027945 0.462493001830921 0.453295383893947 0.451534054595677 0.450951139303886 0.456798774428723 0.453255136786428 0.455322520845369 0.46393192057377 0.460249084053765 0.46613867169601 0.464238510223272 0.454388260427755 0.448583463134631 0.459441648076064 0.444212110450978 0.433390199024872 0.432967266784452 0.42782475985535 0.429281334159915 0.428570229683395 0.416991164002558 0.416629030475652 0.428339106224503 0.434194831201708 0.420900189841383 0.428672907044148 0.425326119381121 0.430276126936546 0.422488912121414 0.410338784339106 0.404297479783563 0.418606698776547 0.413066721431414 0.402324508231022 0.399986234949006 0.406110668874377 0.415955736268397 0.421932125994394 0.423152329498785 0.424434573199811 0.406544818690838 0.41126550214695 0.40923143739488 0.42141936904174 0.404777296180824 0.408898176144119 0.416972927502061 0.413290794855211 0.408691225527584 0.409962114368086 0.422365193994619 0.431795668735188 0.429935775975655 0.433582319634196 0.436400466801698 0.43213362620918 0.434654293919358 0.439392809247455 0.435783303637271 0.432573954970168 0.435615659125559 0.434585213575383 0.431403543064949 0.428806167746271 0.432020854826594 0.435632958905624 0.428475887594451 0.449501425954395 0.458540593006274 0.434230151235902 0.433062345443811 0.427880708395221 0.42165220736208 0.427555776716741 0.433754570936271 0.4476831978224 0.438877807246069 0.431705592674013 0.442548332081322 0.431159045337985 0.448961666431228 0.437646960296444 0.447937749443605 0.452158605836166 0.463952423959099 0.472064745613713 0.48538579073507 0.497035987542385 0.515910893164069 0.514195207637717 0.506442261427227 0.507425257514061 0.510814761778769 0.554809097769734 0.53955399249616 0.519488152730058 0.498565933901461 0.475652336586199 0.458749846017049 0.464053961297146 0.459972129459343 0.461755786711982 0.456086797218866 0.453640391271499 0.447307823166116 0.453264216618335 0.460132763179188 0.464108064137054 0.453861631562221 0.449753822343222 0.447657803282185 0.452816060881032 0.452042399957701 0.456815348351517 0.476040085869238 0.478308849529996 0.464242502314501 0.455239556855939 0.447771289685754 0.449214965920071 0.502393592974965 0.502460553718188 0.465249504373311 0.437414282554216 0.40468541581025 0.387734595019129 0.374970245685837 0.367122293597043 0.366152464199991 0.366715319840459 0.392125543679293 0.407636196849744 0.407092322352407 0.409893767252208 0.42872826970402 0.427094423971457 0.423651837456188 0.430490566862053 0.432830532625909 0.428665582001274 0.432166537950576 0.427428374068775 0.415174141744246 0.418624159800589 0.418917413471133 0.403106786951042 0.40793790987412 0.41922305397959 0.408177761165406 0.39376274819989 0.400433700701571 0.391364501842919 0.377400520541908 0.386056765774641 0.387980528800385 0.390164883024051 0.387852832743378 0.394266589877272 0.399364347087349 0.398295380454632 0.403117281573562 0.405414619257839 0.407778506319572 0.420005634842735 0.424188496265035 0.421562166161455 0.431251476326707 0.432294742500389 0.432692986035196 0.434849885703029 0.443270054918239 0.443795203586247 0.448803269554256 0.445796893276255 0.448987929017024 0.447478557089874 0.447864634740478 0.446214639542528 0.448796764561819 0.450149398775395 0.456013423608065 0.451500135340275 0.447258817062404 0.45260910241401 0.454845653540979 0.455782230793183 0.460294942892156 0.469770724176852 0.47941917957917 0.485660024894919 0.489046327990467 0.488788638260931 0.499578297611008 0.499116816490927 0.497866767381692 0.501743538605327 0.498148096924692 0.506507749692841 0.520248443890975 0.53835485328831 0.556982670179572 0.553422975817199 0.542413449590795 0.540129623319146 0.536396481038705 0.547050452403139 0.545532573849836 0.556544951789216 0.552307663767456 0.575921812017399 0.573634975243576 0.573650845278808 0.5867435409484 0.571676743812222 0.545273352607534 0.54331218538353 0.526325136525278 0.52968983704944 0.532373611028403 0.507549091914203 0.512397937864689 0.528758045594388 0.511132433831997 0.51263163564341 0.513277485703866 0.505325102167582 0.516162265671795 0.515992958322834 0.524682296429525 0.531148124204183 0.551917022077245 0.563629503326474 0.538530662408132 0.541015276425028 0.535632723213824 0.536601020611297 0.536282581264671 0.516150800975864 0.518908732296534 0.50490259562632 0.513841026829325 0.484890760178634 0.481964112161929 0.478029493702087 0.458316559582693 0.46951643369087 0.478945333160983 0.532573778329707 0.691179245730764 0.646861180356536 0.61677809098 0.624346597583246 0.585041492676314 0.543921859177371 0.554508997742456 0.570100815991044 0.582452935318627 0.582860157169921 0.69437055269627 0.797192184369941 0.747218426222454 0.734417412288338 0.794158690953695 0.76507935711298 0.570447691686994 0.577352414014303 0.589142669985038 0.784390447570463 0.7578688905187 0.700118371336018 0.683855710177913 0.695477645296007 0.733305368110105 0.676392621471643 0.705737328113254 0.742684271907199 0.783733147935989 0.749727993400859 0.659424484647752 0.665495654063473 0.638213747576221 0.689887569823079 0.634679128366982 0.590512521953074 0.584322735762992 0.61931667830641 0.570826369749175 0.515434961332631 0.500418267556354 0.471673995055422 0.449057582565175 0.427814474715404 0.42230049003927 0.430229841144686 0.457984226548148 0.487110370622452 0.534461419317249 0.68948317410866 0.806963224093471 0.784683918446871 0.645972802160384 0.597223987558541 0.675351131159607 0.566738696654448 0.489414701486456 0.484832007786676 0.430720427656219 0.413782194452892 0.453263625248696 0.475756892226506 0.512297204280527 0.53829803579361 0.501657923528689 0.585630138904885 0.577215435079199 0.483307876927097 0.513054610614469 0.649921235249536 0.607461428093456 0.582619500839109 0.598616293204563 0.643335856251847 0.681328530928802 0.791876283807992 0.737999930348334 0.754833125016888 0.797469917624273 0.823653355419348 0.802107164042353 0.788647542248456 0.785601125463802 0.794986311108012 0.802791404973984 0.78452471770141 0.702110569226392 0.65891483154559 0.583668705331071 0.529411318188806 0.499652961586331 0.464082596723287 0.452479703109267 0.418088885141897 0.38373255166556 0.374984190989029 0.373307849312388 0.378463047384291 0.372420278711619 -9999 -9999 -9999 -9999 -9999 -9999 -9999 -9999 -9999 -9999 -9999 -9999 -9999 -9999 -9999 -9999 -9999 -9999 -9999 -9999 -9999 -9999 -9999 -9999 -9999 -9999 -9999 -9999 -9999 -9999 -9999 -9999 -9999 -9999 -9999 -9999 -9999 -9999 -9999 -9999 -9999 -9999 -9999 -9999 -9999 -9999 -9999 -9999 -9999 -9999 -9999 -9999 -9999 -9999 -9999 -9999 -9999 -9999 -9999 -9999 -9999 -9999 -9999 -9999 -9999 -9999 -9999 -9999 -9999 -9999 -9999 -9999 -9999 -9999 -9999 -9999
-9999 -9999 -9999 -9999 -9999 -9999 -9999 -9999 -9999 -9999 -9999 -9999 -9999 -9999 -9999 -9999 -9999 -9999 -9999 -9999 -9999 -9999 -9999 -9999 -9999 -9999 -9999 -9999 -9999 -9999 -9999 -9999 -9999 -9999 -9999 -9999 -9999 -9999 -9999 -9999 -9999 -9999 -9999 -9999 -9999 -9999 -9999 -9999 -9999 -9999 -9999 -9999 -9999 -9999 -9999 -9999 -9999 -9999 -9999 -9999 -9999 -9999 -9999 -9999 -9999 -9999 -9999 -9999 0.438914189200659 0.411924400894248 0.404330035630898 0.425038998361587 0.425257490569212 0.423446013745568 0.449316732223479 0.501326232347388 0.411217079133065 0.406873221408201 0.414100461590685 0.456988081602238 0.445473130345883 0.464134179049939 0.498959856053379 0.507733772404837 0.5114661937621 0.512399581979501 0.501017347990536 0.4970688655317 0.502257814585065 0.493660810028666 0.494473525723895 0.497295972818584 0.500081711479423 0.500081137880566 0.515785134924834 0.51233108208031 0.518270722781673 0.517181499394832 0.513284629931065 0.514279251655896 0.513733812737211 0.51026349451334 0.505128971269262 0.499273609895798 0.48925187201531 0.489731985886726 0.483833501125696 0.483738324083691 0.475176748871867 0.473837203139563 0.473472544084995 0.472896167786018 0.471390093490433 0.464563693247461 0.458726549646242 0.457741489779168 0.45456075511413 0.457246332642958 0.45557730245577 0.458801051588926 0.460674254273303 0.470148047364562 0.465867981946801 0.457051625782596 0.447766715954866 0.443127222382967 0.432831428122173 0.443160376310274 0.425790217740893 0.428942744684739 0.431115794391932 0.430716887973614 0.416017073327333 0.421914308257237 0.435516816046522 0.420695892004745 0.413093945130955 0.416970681982561 0.425193617228598 0.431919940352347 0.423059328648263 0.417144554627453 0.4208472917956 0.44410636598165 0.420698750608218 0.413965262057913 0.416486222553925 0.408737931937578 0.415679416300373 0.420743874902151 0.417673362716425 0.420869539673187 0.418041490604922 0.418713810520292 0.428243698649819 0.423880047180171 0.417928890193287 0.413581414806231 0.40709700897789 0.42255455391715 0.426767510057924 0.425238240120119 0.434116317928925 0.432710793483639 0.429089894904967 0.429681748695613 0.441486306947059 0.43858727626658 0.44143628395007 0.444253480463384 0.448694251401135 0.439644863727596 0.445483868458542 0.441026137543628 0.437355680152631 0.436570730710849 0.436261906233242 0.432538677461808 0.433315157729746 0.438133832291751 0.456714645530497 0.440453098271924 0.43979240749522 0.428553009956518 0.423034400346472 0.424178097721442 0.420592426651549 0.438795204385357 0.443832737884503 0.434796394361626 0.438402117600488 0.445630511542275 0.450543941938499 0.434010083900074 0.455906602117291 0.463410299973076 0.476755288825196 0.484648241483917 0.498832464384189 0.512201392866371 0.524870399324026 0.522347006395178 0.522486079984128 0.515349248713824 0.536503886747201 0.611240330843608 0.615890152130265 0.604183333007628 0.5270973951045 0.483885073377068 0.465228259489039 0.459040328201252 0.467856236296848 0.466164938392553 0.465076932446708 0.455390984031749 0.446303709818397 0.454228331989346 0.466231735673718 0.465794181980187 0.462897492598843 0.459169109374024 0.458119011135358 0.46712116468123 0.470761227310198 0.459921905884696 0.469690333644342 0.466203290372363 0.456000604259026 0.454219183717557 0.449713647911843 0.455944556688854 0.455358900229245 0.457930531945456 0.439146508650732 0.437519815122494 0.416120468876164 0.399057885720802 0.384052821976737 0.373641741418145 0.377030579999161 0.376464432293962 0.399471630710911 0.40994413338751 0.421708778439131 0.424100958620542 0.43222380011925 0.442384414076321 0.440692893307569 0.437884602374865 0.422058419159874 0.428329651679172 0.429644722116735 0.426342503819026 0.421477489322845 0.42691544104556 0.414573488862302 0.41089845760726 0.41973897147234 0.406832587902823 0.399346557619298 0.402697694400731 0.396369448298278 0.388467333892909 0.380941733109651 0.388757267528704 0.39735645131525 0.395486875001319 0.39735724662826 0.394131965725127 0.404722336944499 0.407188000638195 0.411031099403626 0.410539225899453 0.417737226815495 0.424388966327969 0.428541376628538 0.428414497068163 0.4280677588833 0.430554909056349 0.437110973307992 0.437838898357307 0.442368268021966 0.44393254883162 0.451054454018238 0.451887700958989 0.448165917827203 0.443805059369783 0.452461555327761 0.442855994134531 0.449947437174494 0.459339602568967 0.453670709200756 0.453968973620888 0.455047985649188 0.457701813218635 0.45515696980332 0.453313589999411 0.463055572722065 0.467174113795203 0.472230368092665 0.474304829003468 0.48182841980333 0.492221530616623 0.495075617949475 0.496038122305951 0.494744913284254 0.493401385329888 0.500851514921687 0.516697057646734 0.52834145564665 0.515300448340846 0.53381453820479 0.520335650799855 0.544796530635905 0.543116027515503 0.557512017410079 0.555288469877612 0.552608117877358 0.550082091248267 0.546657095679165 0.554928907922072 0.56491555001954 0.548912255299857 0.560918778320761 0.557407337774263 0.550972900443557 0.547549993196488 0.533202966853855 0.531607007464703 0.518911832619014 0.514304737685571 0.502432529413628 0.49824344761339 0.508506793931729 0.500221460077811 0.507736261557822 0.517901943878027 0.518419130527236 0.528211402628905 0.518784655892743 0.550553124758439 0.551168884438183 0.566404610154822 0.540818483026169 0.563205237329186 0.521438475519818 0.533960624375087 0.534136881867713 0.526663738906136 0.50982149923923 0.492166160758171 0.493606865415111 0.483725416801284 0.479424106187281 0.475668576596282 0.467452407751893 0.47662039066138 0.493304401960413 0.552388811282252 0.720726093474774 0.713207412149579 0.702753180764307 0.732797777297589 0.704737674998763 0.591945298151174 0.577396292486213 0.560180762848185 0.57610717725142 0.633827501894617 0.80484202083167 0.801088836478999 0.799542267062916 0.810753804903595 0.802339295756262 0.778806028018212 0.69872160261846 0.580575128338206 0.567596914341352 0.60185780302304 0.552093821596431 0.640467537992897 0.776776755489864 0.800483703154461 0.77345572049874 0.723433063811929 0.64168130386844 0.753970885083032 0.747435913736206 0.758564428069752 0.683569278187712 0.71245085869237 0.62610316694023 0.695106768565225 0.647283945875453 0.594946237135252 0.619558291249767 0.590943049279652 0.553507243825629 0.531259575871832 0.505291559212382 0.487073955160851 0.456407636406537 0.452356465412974 0.450353208259517 0.465989714061937 0.529792693313157 0.592473837460316 0.628247885849624 0.661147598630635 0.766759837359954 0.812973790341671 0.791488487743587 0.822078440834386 0.826044780511541 0.686912719621522 0.5643664185942 0.615600004109025 0.584167974703486 0.53780095904774 0.567614475364047 0.630016993428761 0.775580020554585 0.661726860688492 0.730850966891191 0.741816393904431 0.810688702962479 0.821577543876266 0.711471092855462 0.833181652977849 0.832930424102846 0.847656672776452 0.736859136339651 0.788016823929129 0.815451469219104 0.861596234410486 0.857396370006556 0.841355963192549 0.831538868985933 0.828554466557152 0.813355026747692 0.811622143762604 0.778055109692478 0.762482081866642 0.773516532625568 0.740471999435999 0.690501475130948 0.658591214772834 0.624612895020164 0.586387874033607 0.54372864214797 0.508921345073875 0.477140805038758 0.446851944563092 0.421341001463818 0.391186049215341 0.38139184600285 0.371559796334418 0.36951138794446 -9999 -9999 -9999 -9999 -9999 -9999 -9999 -9999 -9999 -9999 -9999 -9999 -9999 -9999 -9999 -9999 -9999 -9999 -9999 -9999 -9999 -9999 -9999 -9999 -9999 -9999 -9999 -9999 -9999 -9999 -9999 -9999 -9999 -9999 -9999 -9999 -9999 -9999 -9999 -9999 -9999 -9999 -9999 -9999 -9999 -9999 -9999 -9999 -9999 -9999 -9999 -9999 -9999 -9999 -9999 -9999 -9999 -9999 -9999 -9999 -9999 -9999 -9999 -9999 -9999 -9999 -9999 -9999 -9999 -9999 -9999 -9999 -9999 -9999 -9999 -9999
[truncated: 1,667,413 more chars]
