# Supplementary material for: Combining temperature-dependent life table data into Insect Life Cycle Model to forecast fall armyworm Spodoptera frugiperda (JE Smith) distribution in maize agro-ecological zones in Africa
Source: PLoS One. 2024 May 6;19(5):e0299154. doi: 10.1371/journal.pone.0299154 (PMC11073722; doi:10.1371/journal.pone.0299154)
Supplement: S2 File — (ZIP) [file pone.0299154.s002.zip › results_8.5/ERI_2070-GI.asc]

NCOLS 535
NROWS 391
XLLCORNER -25.5
YLLCORNER -47
CELLSIZE 0.1666667
NODATA_VALUE -9999
-9999 -9999 -9999 -9999 -9999 -9999 -9999 -9999 -9999 -9999 -9999 -9999 -9999 -9999 -9999 -9999 -9999 -9999 -9999 -9999 -9999 -9999 -9999 -9999 -9999 -9999 -9999 -9999 -9999 -9999 -9999 -9999 -9999 -9999 -9999 -9999 -9999 -9999 -9999 -9999 -9999 -9999 -9999 -9999 -9999 -9999 -9999 -9999 -9999 -9999 -9999 -9999 -9999 -9999 -9999 -9999 4.51985683002146 4.30904293348468 3.0825372779119 2.69773976828817 2.20631380788199 2.21937457192712 2.22643411478617 2.22702718658295 2.22494191117159 2.22321792208025 2.2296966143205 2.21314733877477 2.19411178030417 2.18829896009108 2.11097437670735 2.10764949199298 2.1455491045951 2.17058325616953 2.16779614021734 2.16203587152561 2.16203587152561 2.15911729073151 2.15345790275031 2.19781829731015 2.16959578160659 2.94836670832034 3.10402882248949 3.13078416801836 3.05381315184687 3.00949990408987 2.27167369116756 2.16291609215577 2.16570216657381 2.17179684344236 2.1771724205938 2.16828541492072 2.1674536164636 2.17596686328229 2.17896203669374 2.18620655088968 2.19590927677196 2.20954836213338 2.21245795020158 2.2224584407004 2.22257725528318 2.22820590960541 2.23185572840117 2.24013693059285 2.22257725528318 2.20180640663615 2.20187210348204 2.19597567020714 2.1959201208787 2.19401140621883 2.19471140207798 2.18883706372597 2.18020636232248 2.1667704603999 2.15545979098932 2.13904942321027 2.13332890687439 2.11400642760711 2.10070560236593 2.08401852681086 2.0671563411866 2.05044217230646 2.03780796680943 2.02125783230151 2.00921778719424 1.99555736216073 1.98614731415821 1.98144804055178 1.97468717755489 1.97429723174458 1.97210655909061 1.96984634524989 1.97587672412823 1.98363154335675 1.99335615116785 2.00510566475238 2.01855819551607 2.03143765817935 2.04761980432365 2.0518010113496 2.06069438915415 2.07290726567872 2.08576106568214 2.09398134515842 2.09130542566384 2.09059264624473 2.09589902840622 2.10116657605978 2.08843562346474 2.10919498071781 2.10916600780708 2.07815284883594 2.10732212997145 2.12858018178804 2.1044217153761 2.08906015142178 2.09171132874067 2.11277629696905 2.11925127129044 2.12449149151912 2.13338887676173 2.11981088875136 2.11235041819291 2.22913211060307 2.77573472751803 2.97393379356035 2.97573485530503 2.97607560840266 3.02026220876714 3.02305340556662 3.0298676763943 3.03120158998819 3.03112373142297 3.05997230256575 3.07206309872565 3.04318891253399 3.04810922349141 3.04288313564428 3.07753691725538 3.07753691725538 3.0402909894433 3.03824351010691 3.0378237595152 3.03251927463373 3.02990459867179 2.97850340983003 3.02995017461918 3.02336811695932 3.02336811695932 3.01438563078438 3.00874027560113 3.00545669574753 3.04100516092769 3.03165797110795 3.03985423488931 3.05498006188447 3.06769731430526 3.04894348126398 3.03356935084694 3.01050968891887 2.93457141947805 2.91537591471517 3.56127020246462 3.82106046765203 3.7444426244432 4.32060905330426 4.32413094352084 3.6647007843663 3.76240814733684 3.77511499237034 3.69294341132114 3.32727511391157 2.98624507277818 2.99666164750683 2.86380246805277 2.87377529483134 2.87377529483134 2.85905481608303 2.85489363330163 2.84402821787259 2.83365717249768 2.82074927091183 2.81178658564351 3.2754402866425 3.25965501466735 3.43431278214549 3.54530203823484 3.52211227576631 3.57886781342083 3.5645661586424 3.6094303287078 3.59966074190636 3.59158851789364 3.62831650661058 3.63281336833789 3.6374504145002 3.59559140827363 3.60831657787827 3.62539218254302 3.6447629989111 3.6561150146252 3.61461912576756 3.54956033617884 3.26143407923646 2.91403941314761 2.818597445186 2.83532275533332 2.8578566622063 2.87666447227333 2.877740940898 2.87137571173129 2.88121695995465 2.87882998204364 2.88608439981226 2.89542671916149 2.90793838540729 2.90998492922287 2.90604407699059 2.89981185471307 2.8907031351829 2.88724212825773 2.90379214741122 2.95755987991304 3.02121510179 3.02499225657277 2.98614229664226 3.48792475402066 4.03839852110167 4.1661810841349 4.14471971904728 4.13241281785004 4.12975104128562 4.07710065762474 3.93651130391077 3.94785207488014 3.81547421838528 3.81688256048328 3.58295244035958 3.58048331464903 3.18255459605054 3.18059013196086 3.08314838835988 3.07691700862744 3.06374143276568 3.0666287213829 3.05179057074132 3.03842610407941 3.01850522954927 3.10673200554414 3.48047041276577 3.65950285424635 3.64563470139471 3.74692661427847 3.7802692606948 3.83625226532448 3.83126740374099 3.79204862357978 3.78096137711099 3.7974981369362 3.77155834969459 3.69523670323304 3.61861653395343 3.504668916561 3.50044767214405 3.50039825422768 3.29981492252613 3.29612147560871 3.28674339826045 2.91072282616089 3.28244507201737 3.28251675599437 3.28028638709293 2.79569096382162 3.26237212046529 3.62148040242651 3.63770145119939 3.6825831316412 3.58914336338328 2.77955028198457 2.80169393101197 2.81935117495429 2.82856946431202 2.8460811377446 2.85826072364903 2.8882475315272 2.92167874022233 2.92799116739165 2.92184416669486 2.95389375782091 2.95183874157867 2.98841453118075 3.01303809041659 3.02762422378358 3.03905338504775 3.05420620951585 3.07492253475104 3.08407170925111 3.08991938216449 3.09217780375335 3.06786244640801 3.09326470125128 3.02211710117874 3.0364480687131 3.08359108453017 3.09389371181666 3.13241333927474 3.16525804759013 3.17447636533094 3.19060632064476 3.18162240220893 3.17104260568636 3.18278374278971 3.21126604050026 3.2178796494213 3.21216961343842 3.18153030845358 3.07771124996956 3.00596578298229 2.96284571536956 2.91552780447676 2.83456258786772 2.83827420878338 2.72056193431903 2.5170951441831 2.52291631114773 2.52149318712875 2.14357820627597 2.63704707830823 2.64312034781233 2.899378405203 3.22639406294282 3.39997431406451 3.31618487590469 4.2086579375705 5.4889339704575 5.10479232918517 4.30837953314542 4.41085474942844 3.67207857713878 4.65620806101065 4.75053613878032 4.72824870280865 4.79727590935984 4.53891362957904 4.54579863070185 -9999 -9999 -9999 -9999 -9999 -9999 -9999 -9999 -9999 -9999 -9999 -9999 -9999 -9999 -9999 -9999 -9999 2.47468011322524 2.51832080452291 2.57572250248466 3.52939566648402 5.49863128072449 6.95950385478343 8.80261781536531 9.9393876965196 9.86434020288661 9.48086219225478 9.40034928775451 9.36648123300894 9.47893822151069 9.34937946243506 5.78073394023731 6.14980148698502 5.16791232740317 4.48004289502082 4.64911827100011 4.71507344566732 4.7215177620951 4.70978898026638 4.72333809933256 4.72760407700771 4.68553680471221 4.7268899181568 4.77276470298091 4.80163693873944 4.82094817191719 4.84644567064341 4.87035432209182 4.9041986990591 4.91659932911343 4.91835020493747 4.92115229629617 4.9255880278296 4.92526784951981 4.93641050672098 4.9533069324891 4.96680152516325 4.98966172182554 5.02205238217661 5.04972208091287 5.08430142038653 5.11024769035415 5.13229554392447 5.14732712213752 5.16363736812252 5.18204256060062 5.211603390423 5.21428422852548 5.21166654487976 5.17799396798239 5.1537728117644 5.07359040191682 4.98046533166231 5.06445544981928 5.12708904493319 5.06657228414782 5.08925253783609 5.08697558405984 5.10013154793406 5.07254183616534 5.05748456835046 5.07262114820831 5.07411188442393 5.09967850140331 5.10681976307223 5.0580397799531 4.80368428284853 4.18605518149167 4.09159073204859 4.09889546669244 4.08739724869853 4.09353790156888 4.07666311019861 4.11059019754667 4.14392795411118 4.26248027670386 5.03360569834595 5.21282939231906 5.28639083127843 5.33328611126125 5.35892447719871 5.3978584904634 5.90268131568667 6.26692072222482 7.24369837851915 7.41847334333864 7.79150001446253 7.66530648438723 -9999 -9999 -9999 -9999 -9999 -9999 -9999 -9999 -9999 -9999 -9999 -9999 -9999 -9999 -9999 -9999 -9999 -9999 -9999 -9999 -9999 -9999 -9999 -9999 -9999 -9999 -9999 -9999 -9999 -9999 -9999 -9999 -9999 -9999 -9999 -9999 -9999 -9999 -9999 -9999 -9999 -9999
-9999 -9999 -9999 -9999 -9999 -9999 -9999 -9999 -9999 -9999 -9999 -9999 -9999 -9999 -9999 -9999 -9999 -9999 -9999 -9999 -9999 -9999 -9999 -9999 -9999 -9999 -9999 -9999 -9999 -9999 -9999 -9999 -9999 -9999 -9999 -9999 -9999 -9999 -9999 -9999 -9999 -9999 -9999 -9999 -9999 -9999 -9999 -9999 -9999 -9999 -9999 -9999 -9999 -9999 -9999 -9999 4.34319334964637 3.57016263690039 3.00291355869964 2.3264229164781 2.20338754437869 2.21342665900232 2.21898581826652 2.22259598543649 2.2248794288189 2.23793543719014 2.23218677610518 2.18688776153798 2.18694016066258 2.11394792286853 2.05014436850001 2.04479420513855 2.03942807290734 2.03942807290734 2.09681643598028 2.03408648808586 2.12670609976632 2.12386136233973 2.12265189100948 2.17567033300952 2.19324955886164 2.27835330416462 3.00137433917839 3.0509422152257 2.63537973690807 2.15149943253603 2.16983859408744 2.17553933450592 2.17842517487518 2.18104620286992 2.18077701500058 2.18295252176405 2.18885591990863 2.19174042903934 2.20049415065565 2.20645108919437 2.21580858741646 2.2224584407004 2.23161771986472 2.23481723217 2.23785471580808 2.24002151828946 2.24617557182971 2.25028097421105 2.25926786051215 2.25713415329697 2.21550122683219 2.22233078255289 2.21641142922659 2.21635542208337 2.21658017982709 2.20445410397749 2.19848135437973 2.18983560477572 2.17818755245043 2.16288124270685 2.14699859254122 2.13850970901136 2.12234469621211 2.1089311687748 2.0926059090777 2.07340874517809 2.05676986128241 2.04426579723703 2.0302673918471 2.02051440474351 2.01093136308612 2.00385003568692 1.99908817258565 1.99670451593116 1.99207297141898 1.99340610363859 1.99906130989007 2.00262590752532 2.00974065335534 2.02313887027804 2.0371990325083 2.04754503434392 2.05565809304096 2.06882420085825 2.07290726567872 2.08362850427792 2.08601875599744 2.08506983683286 2.08231131276935 2.06413144989207 2.06940052725725 2.05069239861818 2.05141356697475 2.05597252848022 2.01786122240679 2.02027886763484 2.06743190345472 2.11272030574815 2.06799401693336 2.03378913662529 2.02856225148339 2.09705088098327 2.09138734806066 2.12190752744688 2.12908539483737 2.13062904149002 2.12582890416866 2.11312534592213 2.1129996124876 2.10895110538489 2.231088690073 2.59388782032217 2.59321989086682 2.59360304203131 2.59887324270724 2.59603493034549 2.79431967434942 2.90906002859014 2.79188288481548 2.59896360824053 2.7961708848188 2.79161349204603 2.91973432900246 2.90814371293966 2.91219382784647 2.91219382784647 2.91463059129785 2.79553234843182 2.78716994593095 2.90571331439362 2.89947834866917 2.89668441731751 2.89625017431111 2.89132647716615 2.96290680388105 2.95517328620413 2.95513306712898 2.94903466919487 2.99357422833282 3.04875798031118 3.05378013040983 3.05341793665346 3.04878925474141 3.02013015919025 2.97557307328057 2.92103412914567 3.80004148772828 3.6945465392284 3.64468763625159 4.22518115488078 4.12162892642033 3.61874161055454 3.76737315657252 3.77636760827607 3.63885982218391 3.35100811312643 2.99414052930145 2.8772058500037 2.88305445414864 2.8901042989676 2.8878731972459 2.87499094739659 2.87299241354682 2.86929558431494 2.85838374525145 2.84590550125514 2.82893451651457 2.81573336942314 2.93105750542308 2.91418004609378 3.25639454021185 3.42504206545902 3.53359430190504 3.5218783058654 3.59037027136102 3.57500447022754 3.57291796132627 3.57144882180535 3.56336523014353 3.56775144958892 3.57857729362522 3.59125108879683 3.60436816815785 3.54181459006674 3.54917910510958 3.44634317386973 3.27087884325846 2.91748953399915 2.81400547951481 2.85709052786188 2.8711288343345 2.89178825910907 2.9015522165885 2.91093376005151 2.92677417617632 2.93001908365544 2.93511803921073 2.93830991906229 2.95004529482052 2.9735154057818 2.97458691073418 2.96345687524268 2.95501925791444 2.95166375241947 2.94811376513495 2.97409544644616 2.99622932883845 3.02519178466332 3.07448046569398 3.088038096304 3.08504457507837 3.06674012652692 3.54247051325193 3.92410268366562 3.80364875431552 3.59524825675117 3.16720869847668 3.17701245791655 3.10947797327498 3.11928274818077 3.12306685400648 3.1058148368642 3.08713825323242 3.58292340409632 3.17715865724411 3.10032153436411 3.10199506123632 3.1155851764588 3.10502133302197 3.09907213497537 3.08068595188611 3.06224473935933 3.033312439599 3.00217586106245 2.97529943734637 3.64122729195847 3.87588100895311 3.87957016428903 3.80450378421481 3.78181962308824 3.81482143767329 3.81429641871297 3.78190897718992 3.70501288246916 3.64270729028178 3.52186608247855 3.32434832487896 3.32348115358014 3.32131643749988 2.94206685084552 2.94005671637966 2.93804678162962 2.81563024780089 2.93029820176688 2.92621432919144 3.28831770957181 2.91165546413274 3.2744687734914 2.78772560259728 2.89437557963844 2.76767267771631 2.81151084593991 2.83707196829775 2.86756346221485 2.87561786199625 2.88692298467797 2.90945782013419 2.92169434007706 2.92373058969527 2.91361291684046 2.90243439939245 2.93562019714253 2.96731717044338 2.98250243842572 2.9994388716657 3.02373230945973 3.04251593184352 3.06551483624166 3.0832578487235 3.08989593079505 3.09477609923929 3.10051047063456 3.09606371479069 3.08023208064998 3.06808175887316 3.02700231609082 3.0025498777717 2.98925741317974 3.01541488236813 3.11618245141065 3.14270145899393 3.17590211383934 3.17855723043001 3.18425697725546 3.19264581562567 3.20902238835601 3.20882654771479 3.22075522581925 3.20111213241557 3.14811832881005 2.8784410504525 2.70450037193215 2.82417148707131 2.49800292975898 2.09481546826464 1.34956408965126 1.22588301618889 1.22558220875539 1.08431935539268 1.07069618689947 1.05113556461247 1.05105733224189 1.22652094860268 1.61405513220143 2.85920573859159 3.32891409042107 3.37744777947167 3.28450647854549 5.17168667126684 3.36025960990481 3.50024149859559 3.61436121908114 3.63314876739524 5.36552206432011 5.52170614848185 6.32446141863305 4.72410634278456 4.65995993756335 4.5371916655835 -9999 -9999 -9999 -9999 -9999 -9999 -9999 -9999 -9999 -9999 -9999 -9999 -9999 -9999 -9999 -9999 -9999 2.43937629500719 2.55827889768165 2.56019113201252 2.55279658690892 3.45312184541982 4.38568275713433 5.31262384298523 6.92670523879142 6.87898578294909 9.80999280053614 9.69710803504414 9.60021312867351 9.64160480734491 9.43501375922049 5.93111772640176 5.77994689903198 4.94104427468563 4.57873032802375 4.60980065218988 4.69765796649665 4.72704481153075 4.73128317737559 4.75855640387159 4.77218224822986 4.78339612782709 4.78923073669255 4.79653011439061 4.81440582923388 4.83551241084478 4.85777846713423 4.88703599848056 4.89622630870712 4.89871426301088 4.90949526201469 4.90183256744089 4.88046683190281 4.87856638782179 4.89675409691623 4.9152808012339 4.94139103783442 4.96732941176576 4.98895053822104 5.01306201337008 5.04555832789292 5.09162811984854 5.1144315624973 5.1252988324104 5.14688429692514 5.15582201374574 5.15756188995773 5.16009455622517 5.13876643168616 5.07062901157971 5.0423615871389 4.93108938452669 4.90987986445174 4.98705417942537 5.00248731795435 4.97834036859453 4.99292715688028 4.98486478500285 4.99395814361 4.95681921858018 4.96155668358433 4.9704070923479 4.98479985500018 5.04317775918727 5.10172996489112 5.11502413696872 5.07902500211977 4.96864250327723 4.57487744878884 4.08365437515622 4.06196367171823 4.06099678728029 4.07290269698013 4.08206696211942 4.20608319826734 4.95011785577299 5.14571506518769 5.25791055929978 5.29962760362787 5.2536911155292 5.82131892810037 5.52128642802253 5.97766535170245 7.34013990006001 7.55481458102631 7.37364474641942 7.96021643815757 -9999 -9999 -9999 -9999 -9999 -9999 -9999 -9999 -9999 -9999 -9999 -9999 -9999 -9999 -9999 -9999 -9999 -9999 -9999 -9999 -9999 -9999 -9999 -9999 -9999 -9999 -9999 -9999 -9999 -9999 -9999 -9999 -9999 -9999 -9999 -9999 -9999 -9999 -9999 -9999 -9999 -9999 -9999
-9999 -9999 -9999 -9999 -9999 -9999 -9999 -9999 -9999 -9999 -9999 -9999 -9999 -9999 -9999 -9999 -9999 -9999 -9999 -9999 -9999 -9999 -9999 -9999 -9999 -9999 -9999 -9999 -9999 -9999 -9999 -9999 -9999 -9999 -9999 -9999 -9999 -9999 -9999 -9999 -9999 -9999 -9999 -9999 -9999 -9999 -9999 -9999 -9999 -9999 -9999 -9999 -9999 -9999 -9999 -9999 3.17286941232324 3.07613197033392 2.68418105524482 2.19296638039744 2.20471301919917 2.2119146797723 2.21743411036049 2.22387687254106 2.22778262855906 2.22649995915196 2.21594998081948 2.1546183339949 2.11389889348793 2.0530611920195 1.96333176690992 1.95531574140222 1.95531574140222 1.9523271172099 1.81810385675927 2.0310635864868 2.08276651482513 2.07950134214913 2.07745375010373 2.19184826509014 2.18674520474647 2.14292096170628 2.9272037037796 2.99635560779926 2.99885296820919 2.14907616253967 2.17872060954659 2.18445410194675 2.19233725372372 2.19044946355324 2.19292897872986 2.19273500125618 2.19866744264636 2.20739478620045 2.2198171063904 2.22259799483826 2.22865642480758 2.23984469788349 2.243053908832 2.24932880350787 2.25022370390848 2.25331092941033 2.25920834281866 2.26018211204788 2.26194536294021 2.23865695374698 2.23171317878094 2.23255869696463 2.24706616217868 2.23685771575929 2.23372938035338 2.22765456841763 2.21863859426353 2.20967158757386 2.20194726553757 2.18691856744212 2.17225915189641 2.15786243027735 2.14573429125841 2.12731433525966 2.11640993161539 2.09807424370824 2.08191150232 2.06766599192796 2.05043910153839 2.04537978642602 2.03174075148031 2.02442038897412 2.02345459122854 2.0206885106982 2.01768481436426 2.01675702378403 2.01809587999042 2.02279413293043 2.03153139080827 2.04101143582493 2.04977446631821 2.05759109250468 2.06270833945623 2.06785670925662 2.08348194685735 2.07461525536208 2.07184341773332 2.06323156336609 2.04414948376517 2.00815600547408 2.01559669156692 1.96501266110868 1.8916563749423 1.8944338731143 1.89453188871784 1.89566100710816 1.90622900142483 1.97807295056097 1.90746625866743 1.90333440359665 1.98329569621754 2.03115122914998 2.0679679421658 2.09124638084175 2.12183767245499 2.12707398833773 2.1252681729471 2.12713416311322 2.12713416311322 2.11776296050689 2.11776296050689 2.11783902864808 2.10952243401123 2.10299648569928 2.11131308033613 2.10444399902857 2.10444399902857 2.23529483903226 2.10731475731135 2.23747831308968 2.23123912410566 2.23784574553448 2.23784574553448 2.60367796478666 2.60701805190693 2.23515099129623 2.11123660827981 2.23258893041755 2.23397350137429 2.78562690944667 2.78039451889591 2.78320684232266 2.59257369233194 2.58524343901198 2.58297659123913 2.89165300830434 2.87986955008257 2.75848371562857 2.94668998812544 2.99109717826471 3.01714443085321 3.03483495661674 3.02590272390315 3.02690616191155 2.99724654506652 2.94225550709506 3.74917874131041 3.62960431310783 4.28825750412078 4.65428039889485 3.5882672765731 3.70326359844296 3.74425549999594 3.79836824727118 3.78450881435111 3.36312163705886 2.88322598218852 2.90004180377683 2.90886039982173 2.91055152661381 2.905843283234 2.901579527599 2.90150677426815 2.88661632217955 2.87901446008382 2.86606184651101 2.8579470026706 2.84346569618499 2.8243119604097 2.80713215345084 2.9264438282046 2.90906195732367 3.24862047312878 3.4318502344644 3.42053037066498 3.41614835036714 3.52599671043652 3.52037319740116 3.5186133120337 3.52281706909009 3.53259636311732 3.42404915853382 3.4376728026496 3.25377690477272 3.27049741381066 2.90830258376126 2.80659915962514 2.82729162321515 2.85012837607377 2.88594666753798 2.91048198477782 2.93486533877395 2.95076901318384 2.9656705190503 2.97520364965934 2.99624279319593 3.00875398802075 3.00537118367621 3.01991074947037 3.06385377575958 3.07619074536014 3.02101594605158 3.0073387367695 3.01083786931565 3.01961594178216 3.03548351444368 3.04683161607191 3.06487521709863 3.09264386577264 3.12053613338956 3.13440128052446 3.11047754582318 3.07674962497855 3.09165082848098 3.10888580230924 3.12328097661755 3.13860754629663 3.1401127499777 3.15638910801856 3.15259167467228 3.15927528272342 3.17037871198284 3.15103915385661 3.18678349815269 3.97943827888583 3.77551466323345 3.57752494984621 3.07056540350641 3.07150179136835 3.07877245430573 3.04274564511573 3.03477167454035 2.99377360333417 3.64842481445182 3.88800320204228 3.88020313042659 3.77260900927811 3.74944968291722 3.77796141727688 3.75594093890735 3.8053805706547 3.82841175371698 3.76464725718976 3.53835600540825 3.3433536116844 3.34739675263814 3.34310934135785 2.95970773422148 2.84233296231915 2.83650701704691 2.82474954227975 2.82722330781168 2.83298589236769 2.82489266233309 2.92969530257488 3.28641211973976 2.91760160381342 2.83089553467035 2.84847334651299 2.86072162229757 2.85667115003191 2.87187072278047 2.89946887859488 2.90379064370002 2.92595358896842 2.93998877988164 2.95806926233655 2.97109923207642 2.97744996735088 2.98235156022977 2.99458789965303 3.01282048963196 3.02365663643205 3.0425494345688 3.05133587322452 3.06252137141193 3.07719935822775 3.07815301164004 3.08987470874899 3.09299161221888 3.10036413707008 3.09338435652269 3.10101578703441 3.11121020425398 3.06591368693046 3.03451873136939 3.04128782946884 2.99439182870457 3.02936948481843 3.11867730505889 3.12646512836909 3.13484757585055 3.18043812242846 3.18194312394817 3.19801887183919 3.19830491813768 3.19923265714418 3.19883092037441 3.13994236592958 3.01963756041412 2.6994511098113 2.29871820912239 2.09432077674134 1.21667846571238 1.0881018807036 1.05716010111294 1.03507982416129 1.00518153433367 0.966764010659573 0.911934397858709 0.827405113358721 0.911931840397345 0.911902789615487 1.01794173050397 2.73007007939844 3.09305699495606 3.15857074193366 3.39839091506774 3.42022113684203 3.12467970349096 3.51845859645504 2.99410501557419 3.56121031479371 4.51046772420963 6.61013663413285 6.45809224904683 6.34950736616325 4.70978684915213 4.5723639615432 4.39714010168483 -9999 -9999 -9999 -9999 -9999 -9999 -9999 -9999 -9999 -9999 -9999 -9999 -9999 -9999 -9999 -9999 -9999 2.5469103425301 2.58387830621288 2.54835009211558 2.56348441140875 3.31901078497281 4.40469807655026 5.57799287154914 5.33349584238413 6.75814852678603 8.14773606956736 9.70019174555414 9.29999749122444 8.79767319621754 6.11249343192619 6.09166479822498 5.38418735867516 4.59976172751928 4.68134089203092 4.70405171712615 4.73301469168661 4.74834347375186 4.76651775403157 4.77962742751382 4.79540907045204 4.811443270014 4.81792660525723 4.8325306246136 4.8518211029814 4.86624165998475 4.87827449688691 4.87658893203739 4.88969470482224 4.88656547147123 4.85831379914894 4.82139281181234 4.82484548799017 4.83857219216968 4.87057778298215 4.90632316258434 4.93387083782276 4.96017579532686 4.97215567074932 5.00345539785634 5.05028381275126 5.08347744167928 5.0707436150623 5.08147945652809 5.09921362664068 5.08344007119435 5.08344007119435 5.04555400591437 4.9962295162366 4.99681325035983 5.65957979008506 5.67952095189208 5.55931083698585 5.63947778083235 5.62109196428023 5.52618579104331 5.53704817324786 5.35247054543896 5.52653558461163 5.33563356504907 5.32465591016896 4.93201435826355 4.98529947640851 5.03337107130833 5.09357219192143 5.08976797012672 5.07350697323286 4.94247037409193 4.51981848594861 4.011072291461 4.00185483628836 3.99730102252166 4.11807362913139 4.95711859795315 5.10831709010571 5.1462175302604 5.18655355476152 6.60346063499488 8.18993898014484 7.00925378271316 -9999 -9999 -9999 -9999 -9999 -9999 -9999 -9999 -9999 -9999 -9999 -9999 -9999 -9999 -9999 -9999 -9999 -9999 -9999 -9999 -9999 -9999 -9999 -9999 -9999 -9999 -9999 -9999 -9999 -9999 -9999 -9999 -9999 -9999 -9999 -9999 -9999 -9999 -9999 -9999 -9999 -9999 -9999 -9999 -9999 -9999 -9999 -9999 -9999
-9999 -9999 -9999 -9999 -9999 -9999 -9999 -9999 -9999 -9999 -9999 -9999 -9999 -9999 -9999 -9999 -9999 -9999 -9999 -9999 -9999 -9999 -9999 -9999 -9999 -9999 -9999 -9999 -9999 -9999 -9999 -9999 -9999 -9999 -9999 -9999 -9999 -9999 -9999 -9999 -9999 -9999 -9999 -9999 -9999 -9999 -9999 -9999 -9999 -9999 -9999 -9999 -9999 -9999 -9999 -9999 3.08173651171163 2.87802590874959 2.32241494092376 2.19204054073861 2.20091228154652 2.20638975371482 2.20976389503212 2.22082235247708 2.23986581595088 2.21298144588581 2.1545147670252 2.10734423539732 2.0481237246046 1.95663680125968 1.82711564636058 1.8241638584564 1.81383343171994 1.61072018843926 1.59925249561251 1.94068627423422 2.02087685864543 1.93077264901458 2.16042373626572 2.18088037876174 2.16714985514669 2.25537383699487 2.90305457066941 3.0574361764382 2.61773543307856 2.17896072017795 2.18763272863643 2.19335325898524 2.19565664485958 2.1987410106798 2.18983084524556 2.1957377089165 2.20753384181942 2.21644962681343 2.22764711269818 2.23679514824291 2.24393773215071 2.24700650332534 2.25313538599957 2.25603120310733 2.26018543620354 2.26226044032727 2.26189864847061 2.25843064253112 2.2584858557918 2.26469928438966 2.25728954664115 2.19457176479779 2.25095884802749 2.2558583843228 2.24954635697738 2.24038827921003 2.23423679114765 2.22849669587551 2.21359070802136 2.20389612147895 2.18899218164773 2.17258431782384 2.1615419278691 2.14918375462605 2.13448454617731 2.12267624475913 2.10433070816306 2.08559084395074 2.07199149347803 2.06434659036153 2.05877716889737 2.0488040758804 2.04390455557546 2.04070814758398 2.0409097680833 2.03613708445739 2.03595010443334 2.0386953650694 2.04687252522854 2.05164562088628 2.05985612200843 2.06867588370015 2.0758312467601 2.07312247992934 2.08186204624171 2.05285273201479 2.03641012932348 1.95264084958837 1.95793404223017 1.88500988562077 1.77264400745511 1.58366714622078 1.58586485297577 1.78324022602318 1.58957041985451 1.59335397490621 1.78981531281167 1.79153489725 1.79121592108243 1.91227172504102 1.793169915901 1.90811909817893 1.98333099093481 2.06785562056058 2.09113172254689 2.10594102248957 2.11818026172737 2.1155638044399 2.1155638044399 2.11563815976797 2.11563815976797 2.10661048476918 2.10661048476918 2.11451132824458 2.11072554732132 2.11476794589782 2.10542984557553 2.11230949107273 2.10677772246525 2.10836947051579 2.10397825644654 2.10829297077822 2.10677772246525 2.10416688314701 2.11064980931121 2.10777448263343 2.10934225933664 2.0999211697022 2.23608960067523 2.23381980622849 2.23150454568633 2.10163486859689 2.10163486859689 2.22831918295114 2.2285160615357 2.22850355050203 2.21973511859538 2.21768689633174 2.76294861552256 2.87260980018489 2.94015416305007 2.97498224103304 3.02277587087913 3.02796790886617 3.02076692303276 2.954555824834 3.80418364443197 3.82181663806073 3.69423497661648 3.96654312386444 3.77066261063218 3.81105483509055 3.82398361081499 3.80527477270484 3.72773697345952 3.00412882072945 2.90599682268168 2.92602672221578 2.93036087584887 2.93036087584887 2.9258728712318 2.92095695395932 2.91696060549243 2.91696060549243 2.9019152566071 2.89088107298064 2.88094449718002 2.86591820993221 2.85361171299934 2.84117292512829 2.82184766974677 2.80706206911923 2.91977732897706 2.90244291799415 3.26023850375467 3.26036233758922 3.25080950402457 3.43402010462802 3.23841446821272 3.24396163233023 3.25247381292342 2.89839002464191 2.91022106754129 2.78667949744775 2.80880770340015 2.81782464081205 2.86027572270796 2.87863629108163 2.91743685495762 2.9459946490705 2.9701035466091 2.98897417040984 3.00829900242155 3.01970150565181 3.03018015018508 3.04660146543675 3.06648614373115 3.08711774054324 3.09687212704462 3.10666124605728 3.12796351826875 3.1319118630124 3.12093999782435 3.08569973246886 3.09634340314482 3.10766818945177 3.12940235873678 3.13379437434611 3.14218413983593 3.15377016920999 3.1488416748466 3.14694347710455 3.1683730830291 3.16454667114511 3.15730460263858 3.16574146312 3.17835201967211 3.17635102601687 3.17835376177307 3.18094231920322 3.17898627848283 3.18355167089355 3.17155213931164 3.18494399103433 3.56100364910909 4.02448322350546 3.94762377482217 3.84716988303896 3.95416846834287 3.83167557478628 3.9534663810932 3.9360256223217 3.89013308114564 3.88678402495509 3.7936552875038 3.73495254620254 3.76540847012766 3.76768130853577 3.7525796987345 3.78327066009525 3.82318032205786 3.72699946360665 3.55196215858072 2.99595176241953 2.8702514398696 2.86448386607219 2.86385957399491 2.85972319339533 2.85752355254737 2.85548153573082 2.84923990798394 2.8464782003797 2.84039839318987 2.8466611701302 2.82664269434128 2.81092504927926 2.8501164671892 2.88891271944171 2.90385068334278 2.92052015463429 2.93454683897163 2.92059418952805 2.94819572719672 2.95791966436675 2.96372426537606 2.97729985235885 2.99201537956313 3.0061162129869 3.01697329651309 3.01898816293706 3.01939816475987 3.0341111698183 3.05126041286285 3.06409344313076 3.06988579648804 3.06714370004486 3.07441932074213 3.07054913342556 3.08463233826599 3.10277983971198 3.09580078040237 3.10087472028855 3.12014273885131 3.11377088054144 3.12150997416963 3.08328533466238 3.0489782715435 2.9488877402942 3.03053625007801 3.03565436019463 3.04603712543222 3.06702741288891 3.01038966567157 3.01764492089433 3.13747510691755 3.13999860913231 3.14261930278582 3.04224860343404 2.78614616154166 2.6962890684151 1.93627291375314 1.59243775750887 1.09392318786391 1.07077140727396 1.0298460968079 1.00004863404037 0.900185309480817 0.695716878605638 0.127544534394645 0.127177982470112 0.496022698646806 0 0 0 0.916592289593645 1.22737257063632 1.24102476031128 3.26320706732105 2.27868527850179 2.31213988946905 2.35181310116854 2.43369704679854 3.55267128419163 4.45322894658945 6.67822159716681 10.7527237364155 6.32380163178865 4.7172424471287 4.74436269481084 4.5718645561465 4.15685297018701 -9999 -9999 -9999 -9999 -9999 -9999 -9999 -9999 -9999 -9999 -9999 -9999 -9999 -9999 -9999 -9999 -9999 -9999 2.56538559473259 2.58997495892628 2.59410600636017 3.32615752694393 4.47130770061684 6.86251978869071 6.89930483956642 8.38868032585012 10.0334050371185 9.91973306659674 9.69236499688999 7.68211632072932 5.89776578986928 5.319189703781 4.59284849438795 4.67252561186911 4.70930237687269 4.73176839420343 4.76315540210297 4.7767962963516 4.79565619079913 4.8101718688233 4.8207244476279 4.825971342639 4.83427725329662 4.84650451252605 4.85655882298324 4.85326533121476 4.85508482882259 4.85308206084474 4.8587877311345 4.88017579703805 5.23449945935973 5.45651883668931 5.26249724032771 5.30385902017234 4.95299583036803 4.98151348806225 4.97328741540784 4.97680539491629 4.98896607670897 4.94585549815515 4.97826606577172 5.02039718280514 5.04024526804728 5.43810532204978 5.04095928339049 5.43810532204978 5.59871722318747 5.77453189692798 5.81182991463784 6.73253489395349 6.3034266088306 6.65020106766076 6.7215312265816 6.69173842613728 6.66208044666899 6.30193529391661 5.82651233306669 5.7984823365119 5.79435264915359 5.759631441852 5.6661081021873 5.63121784321913 4.99122501210484 5.02019331576986 5.03379409452055 5.01749562371925 5.03430005726758 5.00731660996689 4.90780918848259 4.61859749977561 4.61411527256881 4.93432570593913 5.03162788105068 5.06789489826027 6.98201590826619 8.22858213100042 9.43157137121446 9.15926321762114 6.94236112747327 -9999 -9999 8.17497020573643 8.73244918071937 -9999 8.78739771033654 -9999 -9999 -9999 -9999 -9999 -9999 -9999 -9999 -9999 -9999 -9999 -9999 -9999 -9999 -9999 -9999 -9999 -9999 -9999 -9999 -9999 -9999 -9999 -9999 -9999 -9999 -9999 -9999 -9999 -9999 -9999 -9999 -9999 -9999 -9999 -9999 -9999 -9999 -9999 -9999 -9999 -9999 -9999
-9999 -9999 -9999 -9999 -9999 -9999 -9999 -9999 -9999 -9999 -9999 -9999 -9999 -9999 -9999 -9999 -9999 -9999 -9999 -9999 -9999 -9999 -9999 -9999 -9999 -9999 -9999 -9999 -9999 -9999 -9999 -9999 -9999 -9999 -9999 -9999 -9999 -9999 -9999 -9999 -9999 -9999 -9999 -9999 -9999 -9999 -9999 -9999 -9999 -9999 -9999 -9999 -9999 -9999 -9999 -9999 3.00846579574785 2.68389719218606 2.18786793127404 2.192302829239 2.19197572897968 2.19819514605456 2.19889771500202 2.1932976773167 2.21082922191287 2.14523244998398 2.03966503462755 1.951495919015 1.81822217480304 1.81672138813058 1.61356229297589 1.59915497647989 1.60698062596301 1.20415398610959 1.59560459115311 1.92701409399226 2.01790211790076 1.79614610674469 2.00506998710998 2.1699514065825 2.1370279143819 2.79387101244212 3.00437383843611 2.78231335034817 2.17745101303208 2.17003664489035 2.1758110106666 2.18836269308971 2.1941635472133 2.20375880928099 2.20484824745987 2.2008825821322 2.21252147330869 2.22561127137389 2.23468769036291 2.24659068716035 2.24977940463321 2.2558583843228 2.25691806894897 2.2560377348781 2.25872468768169 2.25833899071737 2.24782239952146 2.25101312373268 2.23856288895793 2.24475715463665 2.2225500027161 2.15163650146954 2.15161348734783 2.25091400199238 2.25889680266884 2.24967981139739 2.24995084730196 2.23515752671446 2.22780513101578 2.21303215787084 2.20450219681263 2.18922962337016 2.1757229590511 2.16700072711259 2.15244930327657 2.13696453524787 2.12523160331423 2.11306027948726 2.09705674141293 2.08935074456786 2.08081204553792 2.07306458061941 2.06797430725515 2.06192670451889 2.05445319015604 2.05038226134755 2.05432356742194 2.05403332055402 2.05903293348417 2.06238199028382 2.06860173120794 2.07575744762959 2.07304961420172 2.07921923309427 2.05669508277034 1.99868612220861 1.95252834275574 1.76519358961175 1.57873874774267 1.2238909090742 1.22903658296222 1.10237753862137 1.10521533919925 1.23098036902544 1.10806733005266 1.10812482031529 1.11032274852289 1.23265495598463 1.23545765653654 1.23588470947323 1.23594507288086 1.59911648504909 1.79191925074937 1.9034708052974 2.03867268950108 2.09377780143443 2.11458900610466 2.09641068193441 2.09064003991288 2.06476408310068 2.05636251189629 2.05631825769333 2.08195649862156 2.07666867653707 2.09442684363715 2.11692699914891 2.10777448263343 2.10785034329249 2.10182194230982 2.10832300443401 2.08985767509599 2.09909577014678 2.09259303197143 2.09360573210049 2.10281333252769 2.10276545661195 2.10757443655534 2.10914122379655 2.10914122379655 2.1037023007473 2.10350037067709 2.10754601456637 2.10463341410568 2.10911405034365 2.10386541084972 2.09990345161606 2.09375099490887 2.21683079708962 2.22089978357071 2.57515757499204 2.56439480020838 2.86682129295477 2.92405097873182 3.00567909534517 3.00976613571565 2.96423940155024 3.81961651205229 3.86096981166245 3.8508772800388 3.83571963167999 3.81261820115516 3.81033771002488 3.78808620624791 3.5719844505499 3.0133471430535 2.90613638446159 2.91284084288868 2.94157899763936 2.95302778132264 2.95310094530547 2.94618863304025 2.94120068310973 2.93468993481137 2.93064033883626 2.92297896654578 2.9118103873222 2.89710532773639 2.88990363159814 2.87407246461024 2.86837686983564 2.85171905288786 2.83481468038095 2.81520206372562 2.79991689441876 2.9297448021315 2.92528782068099 2.91622401396014 2.90601846812814 2.91192586664833 2.78678644774391 2.79742569995669 2.80444783509961 2.81513319247814 2.83078263827347 2.85515755251825 2.87932736930062 2.90540332164672 2.94224387983585 2.97438338437041 2.99604446142563 3.0169348331124 3.03454960625208 3.05320942612559 3.06309251241673 3.07872227539405 3.0927669473633 3.103130944198 3.11599218533028 3.12560792425 3.124712386638 3.11973279166755 3.13054364378932 3.13889912665305 3.14308811290203 3.15588845897001 3.15979999461035 3.1639280109874 3.16649139009429 3.17509799060871 3.18219061512031 3.18478564610644 3.19798467869104 3.19641730645048 3.18287012110689 3.18526356553216 3.17939045250639 3.18857212617016 3.17552959896428 3.16261368816971 3.17838282065796 3.15129197632953 3.11807164988833 3.1235728398238 3.17031460594536 3.18171637797925 3.10622724645305 3.75858320688773 3.05964308815761 3.97343659267005 3.89342732768194 3.90278783074936 3.78863084410177 3.76809450100659 3.81203379739041 3.73803810088017 3.74461487846056 3.7527022994436 3.74474212174078 3.77496772624923 3.82370478354398 3.76539840130916 3.55379906980222 2.88798656780424 2.89664290900989 2.89444835972128 2.88806499497613 2.88319011197464 2.87886931158187 2.87680751043516 2.87259488524331 2.86857798787433 2.86632884681744 2.86867146705642 2.86342601299175 2.85934068942217 2.87350277356282 2.89573476584845 2.91246516092215 2.93447115126057 2.95040395138698 2.93681150660268 2.93681150660268 2.97870892948659 2.98087326187869 2.99033333453029 2.99281338350127 3.01917274868396 3.02898804949178 3.03984983535319 3.05327256107147 3.05936381939741 3.06749748600881 3.07224154160721 3.06948850728515 3.07490814644743 3.07434400927977 3.07226528839156 3.06852469907475 3.10205140473007 3.09301233832393 3.11232462288168 3.12369918638597 3.13131697643169 3.14148414641087 3.12924444338393 3.06512842615446 3.00321762324653 3.00828947094465 3.11834199968175 3.12940963601939 3.06873401529039 3.07654200961205 3.07643305938151 3.09679286591774 3.03956475368561 3.03529578085048 2.96575934710487 2.59440005459861 2.13641766231823 2.05676872669149 1.59513947091198 1.21570514337429 1.06803325068798 1.02722235140702 0.954379493938907 0.816521263036297 0.491867057890122 0 0 0 0 0 0 0 0.703635714295153 0.981774259698606 0.72161084701653 1.23024734890485 2.11528464850537 2.21363554446783 2.2890829762174 2.31160540298798 3.52253697666975 4.37906066328477 6.62931388048631 10.2994909253109 8.31253965924364 5.54734833013647 4.72596710728576 4.72808658706944 4.1462143618214 -9999 -9999 -9999 -9999 -9999 -9999 -9999 -9999 -9999 -9999 -9999 -9999 -9999 -9999 -9999 -9999 -9999 -9999 -9999 2.63040193570207 2.6346962209165 2.61928300037217 3.5468854605103 5.69284743555241 6.90802762825507 10.1529011596076 9.78551528884499 9.47777684580371 9.76940292766415 7.73787230029789 6.11779268930882 6.21623845701122 5.37412333083974 5.06687379340382 4.78565435888004 4.69133518823907 4.7347067922549 4.7616643217063 4.77854072511689 4.79609533419326 4.81166947037045 4.82151268546554 4.84357448537232 4.84816253260844 4.83889152517909 4.92619114344439 4.9152043108041 4.92763980958475 5.30565503768421 5.64732045046709 5.63125148150446 5.64278942090508 5.68204963662416 5.6703609476527 5.62851536309096 5.713093510924 5.74223214374341 5.8244347788085 5.83179599204181 5.8161186552839 6.31468469064581 6.32679452963548 5.88862402819519 6.60195089084315 6.36332712266439 5.89334583015631 6.81427195048039 6.8072950337242 6.86858283610873 6.87799663129249 7.57525845989702 7.74853474267243 8.63455531010397 8.66472990440098 7.85605427401709 7.56640797089084 7.70882438081838 7.70047088949226 7.65544453695617 6.53180759041083 5.86410358264702 5.8246565529448 5.8287000928579 5.78518543723616 5.70043594865773 5.38822086815489 4.95746096780722 4.96885896112913 4.94351951353711 4.89445882268509 4.88968897104267 4.98999215165885 6.93211116408315 8.70126550245364 10.1116657672747 10.3677422113294 10.2042979521044 10.0438860442984 -9999 7.75170788123036 -9999 8.16880915284622 8.28435126389094 -9999 8.77114369647787 -9999 -9999 -9999 -9999 -9999 -9999 -9999 -9999 -9999 -9999 -9999 -9999 -9999 -9999 -9999 -9999 -9999 -9999 -9999 -9999 -9999 -9999 -9999 -9999 -9999 -9999 -9999 -9999 -9999 -9999 -9999 -9999 -9999 -9999 -9999 -9999 -9999 -9999 -9999 -9999 -9999 -9999 -9999
-9999 13.8989710681739 12.1046643226645 -9999 -9999 -9999 -9999 -9999 -9999 -9999 -9999 -9999 -9999 -9999 -9999 -9999 -9999 -9999 -9999 -9999 -9999 -9999 -9999 -9999 -9999 -9999 -9999 -9999 -9999 -9999 -9999 -9999 -9999 -9999 -9999 -9999 -9999 -9999 -9999 -9999 -9999 -9999 -9999 -9999 -9999 -9999 -9999 -9999 -9999 -9999 -9999 -9999 -9999 -9999 -9999 3.0953714699917 2.89038293971395 2.18794681313556 2.18595718770228 2.17443109968744 2.17101566322495 2.1690232541887 2.15911256504137 2.11094730062544 2.07449689637062 2.01935391191256 1.93174370140791 1.80911450790299 1.8021886357995 1.58352256640428 1.20696834195803 1.20411640099778 1.18486452569049 1.18486452569049 1.58073108489975 1.79199702903039 1.78758793455438 1.19327004803525 1.07349419952431 2.05461869071738 2.16147862517486 2.12538651937381 2.16380741680061 2.15842293413359 2.15640637661836 2.14361320140926 2.14931092162683 2.15257028569729 2.18439536140139 2.20077671338885 2.2014318105539 2.21072967632781 2.21961422584502 2.2284901773364 2.2373858490016 2.25070371164789 2.25380018961741 2.25342434919383 2.25030536764903 2.24598279559138 2.24177056708485 2.22925977255752 2.23539949106342 2.21348001196205 2.18899062990845 2.19453168307275 2.19643042240724 2.15425218507228 2.1600520797312 2.15735087799137 2.2223335430844 2.2548998724055 2.25090831285927 2.24542178312082 2.23317243830111 2.22250863618309 2.21560447801839 2.20421850346075 2.1946929863561 2.18132896809412 2.17001111418522 2.15508213877346 2.14587386791716 2.1314251496815 2.12065435244974 2.10756799364297 2.09974698720881 2.09320470534688 2.08565982985116 2.08140854625772 2.07370032021058 2.07260585775631 2.06982934151722 2.06387328215218 2.06693219694731 2.07289344568894 2.08167805316529 2.08342100535942 2.07914745027455 2.05669508277034 2.00165359689802 1.87566004718817 1.76747974492331 1.22360122645533 1.09425137380351 1.09706620208236 1.09989823503794 1.09638725865776 1.10280504822826 1.10286181908928 1.09928704271818 1.09939096782179 1.11026416454894 1.11313987840258 1.1160912172235 1.11319786754525 1.11319786754525 1.11325519112116 1.23512722109637 1.59899164809303 1.79040241852081 1.9858710553456 2.03335023891875 2.0334182738281 1.9806604493863 1.97567225048079 1.97567225048079 1.970248454564 2.02256936842714 2.05360061397061 2.07659481995084 2.10646040237821 2.11410025622207 2.10909972418212 2.097118955215 2.10254530355213 2.07851028465744 2.05571778330323 2.05571778330323 2.0784357094527 2.09704424298852 2.09692222554683 2.10630981909398 2.10093081054128 2.10968516358837 2.11143246119587 2.10601457375543 2.10765171099062 2.10760318748197 2.11089269411038 2.10840366891922 2.10840366891922 2.09769465027175 2.08874500633774 2.09047696603248 2.08874500633774 2.21842177134503 2.56447003005449 2.85123234571985 2.98104558927037 3.01136748444977 2.95815806190541 3.06104016098173 3.84448171236197 3.85134649871572 3.59950728084188 3.39884702134745 3.40602912671409 3.03974320878337 2.94056747569649 2.94454559255634 2.95063063485849 2.95093414914393 2.96668070971548 2.96621812391003 2.97377219544103 2.96739645479135 2.9613680454673 2.9568941967602 2.94570086019212 2.94134315122779 2.92830231742395 2.92066224195512 2.91166583921707 2.90117385459325 2.88893220563198 2.87263437448909 2.85806814504864 2.84515914770735 2.82819735383493 2.81922496832804 2.81916794267853 2.80901416814835 2.81122253686176 2.82183685031905 2.83004963831284 2.83917006615627 2.8417463523502 2.85903570408771 2.88525730220922 2.91460285035063 2.93778472006111 2.96689284267469 3.00073568994826 3.0184459202016 3.0401505206006 3.05956507090612 3.06979646814158 3.07390608673722 3.07544026541744 3.08875983807562 3.10635611010705 3.11693703662643 3.11815990530569 3.11459030516213 3.09774230725169 3.06538920817579 3.07499456900246 3.03211296284145 3.09710098677062 3.0383399772206 3.04667713943637 3.11079129577368 3.11473071526 3.1174337730403 3.11878164774832 3.1291231888001 3.12412061294238 3.12085234400293 3.11458952723523 3.17122647013771 3.16698389677933 3.15307685149392 3.12310982920483 3.07113647461125 3.08535852657534 3.01132558627752 3.01137018529997 3.0072320531405 3.08227035242641 3.11977984670357 3.15501708634131 3.18251310855498 3.12226624572137 3.92697243101215 3.87595276427664 3.80307093422094 3.81290347046339 3.77247748742123 3.75936358418565 3.76533296959396 3.72225023425117 3.72284976132709 3.78104790527846 3.83187685727679 3.82141628490939 3.67884615424767 2.90504019529282 2.9190767729187 2.91893540227137 2.91893540227137 2.9146432450938 2.91250754689598 2.9060259986055 2.90597502142796 2.89160619783009 2.88938132372276 2.89922102350717 2.90642466966683 2.91191310788328 2.91419853674948 2.93052226363671 2.93614157057355 2.94453269044554 2.93616403478115 2.93621497838929 2.92218187373937 2.95674483243133 2.99499792461882 2.99734467791963 2.9919638294276 3.0144435295661 3.04101345501753 3.05312293709788 3.05319769021799 3.0570264958649 3.07232789808603 3.07839250876809 3.07969603229487 3.07379247311016 3.07843822519737 3.06847678897244 3.05885892826742 3.07586144997039 3.11194715553711 3.08478907527703 3.12341187375348 3.12148084108912 3.13889223765915 3.1429160778659 3.1237995498469 3.0745195654031 2.87943802965892 3.03302986222881 3.12647920514044 3.1748744223816 3.12164983117166 3.12695813701357 3.1665695946187 3.10310935881308 3.03671369171045 3.04713050199035 2.83127188906195 2.19211025894252 1.92100954465357 1.59706863347563 1.59413145069815 1.09101608119829 1.02722235140702 0.954379493938907 0.814449226840572 0.490787506836951 0 0 0 0 0 0 0 0 0 0.123997094006271 0 0.943111672008622 1.99900550311937 2.32886962694057 2.26001726152242 2.23463901071974 3.16022094217877 3.47978090889314 8.75145369416206 8.54020227864705 9.97073816993007 6.8754206072958 5.57189775786566 4.73039334343687 4.42925852168179 -9999 -9999 -9999 -9999 -9999 -9999 -9999 -9999 -9999 -9999 -9999 -9999 -9999 -9999 -9999 -9999 -9999 -9999 -9999 2.6682077927542 2.67046207186341 2.6368977691831 2.61571065614568 3.53063057191532 5.65954106133514 6.91863124867028 9.67099198684362 9.93026043008957 9.95111856847745 9.57617072121398 8.76255365767362 5.87295694939521 6.22295238335196 5.43470578630218 5.49369782732338 5.4694410596474 5.50081082267704 5.46236567601616 5.38589287292334 5.23534626692602 4.91922350325841 4.93329706661943 5.29823249100585 5.29615216002391 5.47243858242873 5.64527282836737 5.64503444306218 5.59958587236671 5.65043678363243 5.74235519721292 6.19106955423828 6.21497238270845 6.24779411812093 5.83189851050435 5.84487320783078 6.64663864837311 6.66943689365024 6.80159424865489 6.82435308152512 6.84157460326598 6.87249714700841 6.91498830796359 6.91458455206029 6.92559685761645 6.924489263367 6.95500133510838 7.34658402914408 7.64558133396567 7.83986207562115 8.47371787658176 9.13116586849678 9.13194756729714 10.1576683530781 10.1795208132958 10.1421627189311 10.1187382485571 10.2340365125941 10.2136823131644 10.1499058158813 10.1990491712957 10.0782713454027 10.1298046072933 8.84823845344532 8.13956470354151 8.16995554568763 8.0556717453359 8.04142275769724 8.16728223841866 9.04455675113719 8.63221034095609 8.78724653214572 9.43583069860674 10.3394792777831 10.1382516964202 10.9485212275823 11.3030427118824 10.4035504650072 10.3979407086283 -9999 -9999 -9999 -9999 -9999 -9999 -9999 -9999 -9999 -9999 -9999 -9999 -9999 -9999 -9999 -9999 -9999 -9999 -9999 -9999 -9999 -9999 -9999 -9999 -9999 -9999 -9999 -9999 -9999 -9999 -9999 -9999 -9999 -9999 -9999 -9999 -9999 -9999 -9999 -9999 -9999 -9999 -9999 -9999 -9999 -9999 -9999 -9999 -9999 -9999
13.8634155476719 9.26470864724421 9.75356884617839 10.7457476561641 -9999 -9999 -9999 -9999 -9999 -9999 -9999 -9999 -9999 -9999 -9999 -9999 -9999 -9999 -9999 -9999 -9999 -9999 -9999 -9999 -9999 -9999 -9999 -9999 -9999 -9999 -9999 -9999 -9999 -9999 -9999 -9999 -9999 -9999 -9999 -9999 -9999 -9999 -9999 -9999 -9999 -9999 -9999 -9999 -9999 -9999 -9999 -9999 -9999 -9999 -9999 3.01956700793268 2.33151718229533 2.18125984794618 2.17637041955909 2.15964017310909 2.10699671649219 2.0802617321094 1.98465044787911 1.89350825299717 1.90480727428015 1.90055409985756 1.78135472797962 1.77119501452238 1.18423482135741 1.04324713862392 1.04324713862392 1.04324713862392 1.04324713862392 1.0405343559535 1.18037264821284 1.03783587524404 1.03515169860786 1.03248182240921 1.02982623745173 2.09209608494913 2.11778813584807 2.14762711473222 2.14222539757039 2.10813170282026 2.08356986729651 2.08642272485262 2.04932713264606 2.12531911720821 2.18234028917143 2.18907846451655 2.18631903463321 2.19799421532318 2.21261807645256 2.22846926842545 2.24308628134164 2.25269110923182 2.2580537310749 2.25551549872533 2.24736177031963 2.22018492155006 2.20134287723874 2.17422275024259 2.17660686329517 2.13674849871506 2.14254789732211 2.08798870030807 2.09605839755334 2.01361835222656 1.88360669748311 2.15728413816981 2.25685552716857 2.2505559694298 2.25300916473031 2.25062290808555 2.24700214391831 2.24123443448548 2.22911446928561 2.21830047896728 2.20692768221075 2.19584437225495 2.18700812226984 2.17583604016633 2.16110115012635 2.14662625114963 2.1401533189276 2.13204373957993 2.12042907697076 2.11319925553354 2.10545834323173 2.10363106377785 2.09615182366361 2.08833404888289 2.07989976272972 2.07724826020408 2.0752809630432 2.08046375007246 2.08624183371988 2.0876954568468 2.0515546254433 2.00158496781831 1.87719988634869 1.57211728529499 1.22161666917062 1.09057375094271 1.08770784510469 1.07936819480341 1.09058463125592 1.0934241904731 1.09347541347078 1.09633052461118 1.08509468843703 1.10209697749674 1.11044869090404 1.11334142644287 1.11630549590409 1.11672512138672 1.11672512138672 1.11387736951433 1.11597585720954 1.1114386184774 1.23539435603546 1.59795109285503 1.90805656547629 1.98306331700427 1.90110894933106 1.78583088909729 1.78589688596812 1.78589688596812 1.96781896581993 2.09768873739997 2.10093081054128 2.10994059142171 2.07911515279468 2.08182628285495 2.05626314734823 2.02258508788842 2.02781191172714 1.97535949351098 2.02512382200124 2.0588928501142 2.08778978303063 2.10042882118705 2.09152889213284 2.10447973391948 2.10166232029306 2.10953427141875 2.114957712878 2.11200528320156 2.11748555527935 2.1149656587238 2.11458510008221 2.10832769862219 2.09842306719269 2.09433751318896 2.09185297051446 2.09823826166728 2.09826638669201 2.08775493929784 2.20053619615673 2.83595960382088 2.96565434659317 3.00808240897845 3.00771858574323 2.99354587840543 2.98274493670009 2.97464842751308 2.96453454120844 2.96350606993415 2.96985639415498 2.96985639415498 2.95555440149451 2.93553810084179 2.9485499053942 2.98966060675744 2.98516359075431 2.9865763017646 2.98396619223691 2.97576942739139 2.97310228927343 2.96016255038314 2.95194488706761 2.94985721558106 2.93676253822181 2.92815702644476 2.92436735382332 2.91196885762405 2.89654121660335 2.88065849065551 2.86852046470829 2.85831688855445 2.85174812122963 2.84511718776113 2.84320888107856 2.84736435952992 2.86032268587645 2.86905346893835 2.87767171908535 2.8943389102333 2.91381067556939 2.9407065560884 2.96130378794737 2.98244577668048 3.00648771401557 3.02504712954317 3.05642320038046 3.05979352596705 3.07345089552897 3.07711922382491 3.06285265328025 3.04432882493326 3.05914355384958 3.0313347825996 3.08294559622412 3.06065529540884 2.93963194109881 2.94704333997197 2.83485976870946 2.84234818054377 2.65320348986991 2.65998904682538 2.66245392716407 2.66835344298468 2.67521768270651 2.67922708933674 2.30599443229643 2.30880177974821 2.68107166739437 2.87605693334744 3.00285581367789 2.99319172836566 3.06719479473495 3.07504975919906 3.00362364027634 2.8920271033139 2.70207598864477 2.70179537620951 2.3342732931609 2.33585733907996 2.33222487126153 2.33006202505378 2.31115936922125 2.66872912618845 3.05760947210888 3.17088444912424 3.0896188051805 3.85971363938279 3.92833715194174 3.8437206839392 3.81504594807662 3.79777027992666 3.77455995966953 3.78180215508129 3.77991648170385 3.84717484650909 3.826689740313 3.79965354580159 2.90744698443562 2.94619291370112 2.95365381923986 2.94708388963855 2.94483765973688 2.93826886637068 2.92859973844489 2.925689443394 2.92366328476335 2.91920631057576 2.92148318822784 2.9341719498317 2.93219237321935 2.92614881836779 2.93050442350887 2.92833029553501 2.91971631543581 2.95195514432883 2.93376525006604 2.89244925981322 2.92177964805068 2.96739794710668 2.99492371439736 3.01226312028586 3.00128542336909 3.03603982501064 3.05310110268481 3.06496933951459 3.06719831268333 3.07183105845726 3.08306462933535 3.08907762932851 3.08242386723245 3.08353991846728 3.0684013203885 3.06474047633909 3.07435864462722 3.11476633699902 3.08464691834719 3.09227724425177 3.1158515415045 3.1178793866641 3.12346834319176 3.14820693168302 3.10523792673273 2.953887221017 2.74145047177442 2.88849573009401 3.11024871833799 3.15308998423628 3.12612157635279 3.13710772932233 3.18870294722527 3.1458143565499 3.05083386533049 2.96653847376583 2.63974393996038 2.05976861818056 1.80033568810628 1.59057256557519 1.22007600962444 1.06521164456967 0.994931766926548 0.812382113840586 0.488590976002138 0 0 0 0 0 0 0 0 0 0 0 0 0.508924580100313 2.18251279730937 3.36289595931258 2.23864391106134 2.05488131170637 3.47914114083106 3.86981314639696 5.42582803316135 5.38589319667884 7.25664635109037 7.54047479514529 6.37099413627409 4.69727760289319 4.19522702654018 3.67753197388394 -9999 -9999 -9999 -9999 -9999 -9999 -9999 -9999 -9999 -9999 -9999 -9999 -9999 -9999 -9999 3.83247689772189 3.71964187850909 -9999 -9999 2.69108168606806 2.67953983925905 2.6417728241521 3.33821331288474 3.62093734357403 7.00560476586218 10.2676279499893 10.2407603570491 9.98912642388143 9.84870459622856 9.70997873785923 8.61193667350914 6.23366195763227 6.2065868163564 6.25366636258954 5.58789743464166 5.55973375635205 5.62298118335259 5.64166001945015 5.5934564923275 5.62601957239062 5.63498373908104 5.70174548121849 5.69488974217465 5.69237561907706 5.70906409522749 5.73427991655342 5.75537281317487 5.73751424571007 6.60109888202498 6.67380603195148 6.69750443787192 6.73479727460935 6.77214375896383 6.74463170340232 6.80855403202175 6.81814832020176 6.8064545212294 6.87527839499259 6.84428174332783 6.83011511197879 7.30065145153201 6.86713383647441 8.07983232322594 7.83257624565877 8.60090148235788 9.12167626437412 9.20937092913399 9.20273590445147 9.24948047913108 10.1812162438899 10.3439125751073 10.3185692131395 10.424021693605 10.3703283043361 10.4213861812409 10.4741934343127 10.5453789733721 10.6017561727263 10.5686537954676 10.6204249709392 10.610263377105 10.614187224871 10.6544668912195 10.6430697569033 10.5360850156428 10.3812180256721 10.2511227672986 10.017576414014 10.8117679823246 10.8644783590641 10.8294506180794 10.4716562585377 10.8657674094464 11.023170247476 10.7442979615073 10.4259944364344 10.4625890238026 -9999 -9999 -9999 -9999 -9999 -9999 -9999 -9999 -9999 -9999 -9999 -9999 -9999 -9999 -9999 -9999 -9999 -9999 -9999 -9999 -9999 -9999 -9999 -9999 -9999 -9999 -9999 -9999 -9999 -9999 -9999 -9999 -9999 -9999 -9999 -9999 -9999 -9999 -9999 -9999 -9999 -9999 -9999 -9999 -9999 -9999 -9999 -9999 -9999 -9999
-9999 10.7522176437356 13.3474037002852 12.4672166125045 -9999 -9999 -9999 -9999 -9999 -9999 -9999 -9999 -9999 -9999 -9999 13.3015631520317 -9999 -9999 -9999 -9999 -9999 -9999 -9999 -9999 -9999 -9999 -9999 -9999 -9999 -9999 -9999 -9999 -9999 -9999 -9999 -9999 -9999 -9999 -9999 -9999 -9999 -9999 -9999 -9999 -9999 -9999 -9999 -9999 -9999 -9999 -9999 -9999 -9999 -9999 3.17851323459225 2.90422246623737 2.19265495629996 2.1623267464519 2.13432480325549 2.08925840700411 1.94103410301961 1.50996652248997 0.992187338528847 1.14575117300924 1.16553388489237 1.53385842685563 1.53741616182748 1.15140065931481 1.00260305999686 0.9667816535435 0.9667816535435 1.01045904946545 1.01044566491177 1.01044566491177 0.964281698950761 0.904822062118542 0.902499475260214 0.956849577726665 0.994907676692913 1.046270287807 2.14227948310051 2.07509293034173 2.11861958446463 2.07262978913623 1.97823662029666 1.98149896082905 1.98579786600447 2.15353139683205 2.17806897601212 2.1861838593059 2.16370674801931 2.18423502520333 2.20662793790946 2.22777574847199 2.24681693290526 2.25787942693957 2.25721730651045 2.23236068437023 2.22035131170115 2.19490806244004 2.12260374429927 2.12571812018181 2.06581692567454 2.07016832121171 2.07881186673538 1.99478868182595 1.87054947664443 1.2430512572516 1.24406489473469 2.26032503363478 2.28216436865456 2.26948380589617 2.25994436082575 2.24752495420163 2.24262661293224 2.23903519374241 2.23208287038194 2.22294384553508 2.21735111499501 2.20560097606388 2.19832833898743 2.18410270765778 2.17563829014956 2.16957304808318 2.15807604224019 2.14965987989721 2.1441325406484 2.13864274767163 2.13085529494689 2.12267655467679 2.11401705906907 2.10108064911619 2.09334669338858 2.09048393173281 2.08846035841363 2.08423205420085 2.09350593535433 2.08866729902268 2.03718168034727 1.95513026704717 1.76416368310742 1.08771715831796 1.08478968438391 1.07926664437266 1.06755743211719 1.08212686795765 1.08495182880997 1.0704746627212 1.07327081824821 1.07331166852535 1.05712815445722 1.09078608345292 1.11150043865975 1.11155154779385 1.10796652603273 1.10791916712867 1.11334142644287 1.11144847651977 1.11328644581622 1.11376421522219 1.11370668109049 1.11413843022888 1.23495505933283 1.90584706994066 1.59516466738757 1.23168980933181 1.10874147477313 1.59524361713539 2.0253149295395 2.05085081898918 2.08223735883255 2.0592662195181 2.05938433969804 1.97281439491175 1.97292274196378 1.90128046243843 1.78100721850506 1.97569406518651 2.06201424208836 2.05938433969804 2.05931089964794 2.05665785298658 2.10094493672369 2.09483310189085 2.09208072197018 2.1015871944755 2.11033880570389 2.11574182373778 2.11285481306231 2.11285481306231 2.10924363586958 2.10671658915266 2.09829881852388 2.08635031085585 2.09253006824617 2.09650703458133 2.09816233954787 2.09544437372561 2.08257019141403 2.54664627024899 2.72221752081628 2.82640232950658 2.90401801235807 2.93933739869514 3.00933995706068 3.00790302005971 3.01601604374844 3.01559268040993 3.01551880575542 3.00389064667943 2.99493470621442 2.97495826409188 2.97880744068303 3.0011277583859 3.00677967118563 2.99615998964965 2.99934996989505 2.98900502823901 2.98900502823901 2.98205403476962 2.97302906310087 2.96377660607203 2.95953990058913 2.95402948898124 2.94728749625212 2.93978333255885 2.92499026356542 2.90534021611521 2.89791662145865 2.89160716497035 2.88904234352664 2.88340288120539 2.89357107046916 2.88149706710301 2.90417630508984 2.9159231899878 2.92329281800695 2.94083983051123 2.96017106174227 2.9855558622294 3.00083244447627 3.02014187339924 3.03534900432477 3.05252130953776 3.05532070742205 3.06143249645416 3.03342592057334 3.01440295872159 2.96778802744988 2.90525946840799 2.91285963088023 2.79862402518298 2.81319258986041 2.82098760899172 2.6360242790949 2.27211565350478 2.15023308042731 2.15912221465037 2.16499718044144 2.17061223466052 2.17651899468047 2.17934217746094 2.1853103486174 2.19139346978274 2.19178752505064 2.18461066737797 2.30641861353288 2.31492463624126 2.31500371257845 2.68673914197551 2.69513580326739 2.32652388325552 2.33377713702286 2.21186853835508 2.21649976789702 2.20597775890943 2.20743697272929 2.19741058043932 2.18902268448055 2.17547939980423 2.14934529378177 2.1493705000406 2.85158612536751 3.03609093741054 3.15517537136634 3.13845553362031 2.99523472506813 3.90039769261148 3.88770317736692 3.84878494492393 3.85654925675811 3.83257510894038 3.86324629474436 3.77079440406849 3.59019708717241 3.04147009381103 2.95731756792181 2.98079661948646 2.97858058261302 2.97322050298214 2.96528145351871 2.96087636021768 2.95155779753479 2.94738315101679 2.94127703572859 2.94354622496695 2.9436178236163 2.92770726256292 2.9160233418801 2.93199845074987 2.92029341173906 2.89504857304264 2.92597500711582 2.94948590175494 2.9359572072688 2.84945495340979 2.92395399440001 2.97171405919691 3.00236747604211 3.02450821458284 3.03945023287798 3.05289951014036 3.06261449832147 3.07904852412137 3.08368870210498 3.0829901083185 3.08892893060033 3.09964120635739 3.08690401139445 3.07351216971652 3.0669018576486 3.11144311859903 3.07173234963793 3.04536381675792 3.04095802133131 3.09979141394673 3.10240726304506 3.14028892352075 3.10119675233488 3.14959334393828 3.11288746690152 2.95903673042234 2.51723060163116 2.75720743192508 3.00270636315111 3.08592826738408 3.08860026907855 3.16303488735793 3.16906834926226 3.10990654807342 2.96647746782975 2.0997548570069 2.00422100312029 1.79875290110341 1.21929736183668 1.08534814689121 1.07969304280537 1.04633869605584 0.893294336740592 0.688627352660797 0.128888375405965 0 0 0 0 0 0 0 0 0 0 0 0 0.120823882466076 1.96425206911034 3.17923067411304 1.21286113054421 1.21886996221495 3.36842509835626 3.44659911230892 3.88744269693097 5.46267277895833 8.88227857125278 10.4937688659552 6.80076332881083 4.64849468500424 4.18163106369734 3.65909742342487 -9999 -9999 -9999 -9999 -9999 -9999 -9999 -9999 -9999 -9999 -9999 -9999 -9999 -9999 4.63747311115636 4.32303606048127 3.87511963559542 3.8853718953561 -9999 3.61988004044755 2.70062190413606 2.66849991257587 3.10909260234044 3.66455716722735 8.39725107700685 10.0846739577525 9.4893401384121 9.80797655729012 9.72303520653291 9.69920655818735 8.88430322228807 9.71560910723368 9.31032537884686 7.25272894957969 6.36202451507644 5.98532049630155 5.59706796896318 5.65287232287217 5.6894841028628 5.70219086831723 5.72548551325787 5.73423515806301 5.74309575299634 5.76129336955154 5.72621564478047 5.75738584405183 6.26740675851365 6.57576860499977 6.71963819024978 6.68764745555766 6.72587832160364 6.77471266861316 6.82711126268635 6.82658418701529 6.85441661086012 7.88984779105973 7.9421353825359 7.99439821552041 8.88006168120617 8.97820337881272 9.07722356702142 9.15172930028689 9.21933006189071 9.28939847806717 9.25234610450611 10.1554374596607 10.2860320525077 10.3447726775273 10.4174919616264 10.4936175273348 10.551636809545 10.6413433199252 10.6876973944815 10.6389455717079 10.6836285393215 10.6420782539803 10.513577773856 10.3402747758582 10.2773093745114 10.2484223359377 10.2153413368226 10.1539298584527 10.1996404670078 10.2465676975911 10.0994903681592 10.1502585398372 10.5804343149755 10.9880520064628 11.0689235020225 11.1308705865301 -9999 -9999 -9999 10.9042430133469 10.7691207386388 -9999 -9999 -9999 -9999 -9999 -9999 -9999 -9999 -9999 -9999 -9999 -9999 -9999 -9999 -9999 -9999 -9999 -9999 -9999 -9999 -9999 -9999 -9999 -9999 -9999 -9999 -9999 -9999 -9999 -9999 -9999 -9999 -9999 -9999 -9999 -9999 -9999 -9999 -9999 -9999 -9999 -9999 -9999 -9999 -9999 -9999 -9999 -9999 -9999 -9999 -9999 -9999
-9999 -9999 13.3439866000347 12.3165057959433 13.047719062563 -9999 13.2397785452572 13.5517223787204 -9999 -9999 -9999 -9999 -9999 -9999 -9999 13.34309370136 -9999 -9999 -9999 -9999 -9999 -9999 -9999 -9999 -9999 -9999 -9999 -9999 -9999 -9999 -9999 -9999 -9999 -9999 -9999 -9999 -9999 -9999 -9999 -9999 -9999 -9999 -9999 -9999 -9999 -9999 -9999 -9999 -9999 -9999 -9999 -9999 -9999 -9999 3.22930010554326 2.70517552644215 2.15753423722141 2.01506709180132 1.9221812821145 1.69867979151372 1.07262183866002 0.891102260336806 0.810750349178799 0.804491869590555 0.974817921514482 0.977271924994827 0.942264882771986 0.893382404783758 0.900261825514194 0.820914377920762 0.907215083955681 0.825038603526523 0.825038603526523 0.907215083955681 0.699004901429903 0.494727771696118 0.493985898795 0.692178913203644 0.895645186321026 0.89333954212035 1.8939082956857 2.14653165430203 2.0649378252784 1.76010582523974 1.76010582523974 1.76457313324963 1.76500075361134 2.10967215014356 2.15383723527178 2.17913646973195 2.1615708490414 2.17296800786543 2.20941875042827 2.22541064548935 2.24239316714336 2.25291904676416 2.23317964075124 2.19172330001038 2.15487313298063 2.11457799516348 2.05474352449188 1.97177066798327 1.96994297909668 1.97712700164934 1.84889395724443 1.64164272295933 1.10287913517591 1.085432146309 1.1178459055547 2.21138432968294 2.26719244312343 2.25771380735484 2.24478486899034 2.23285736210723 2.23531515371278 2.23417816716576 2.23069042642561 2.22716981270379 2.22161535698708 2.21406353927879 2.20529413501574 2.19806528610176 2.18981984484477 2.18135809266771 2.17491305763608 2.16662408906401 2.16396485612718 2.15835876300348 2.1555301062486 2.15188959207963 2.13805707761978 2.12462494541285 2.11943118509526 2.1124074795046 2.099047525216 2.09647790357281 2.09797846247201 2.06277954056252 2.01143785659982 1.88464858864921 1.22153140903129 1.08754268033895 1.09036852944955 1.07304923097916 1.0758657979719 1.07309563304697 1.08774407723041 1.0877927249938 1.08504809431967 1.08788700938255 1.07612149849794 1.07898285225115 1.10796652603273 1.10796652603273 1.10222456945951 1.10218174170458 1.0992503255644 1.09920206829617 1.10777028488526 1.10777028488526 1.11420313144247 1.1160870455386 1.11573807597748 1.59904637357679 1.23489224190316 1.11174142038626 1.11426023236827 1.10861569267461 1.89614282556499 2.0227827281208 1.97318589704612 1.77912441214033 1.97318589704612 1.89910739996265 1.59383023921123 1.78863617485478 1.90118027060737 1.97562580560667 1.97562580560667 2.02813860286445 2.03334119183045 2.02286770663425 2.05389313090312 2.08006952760596 2.0716071549479 2.09266866337409 2.09259427705607 2.11088145088598 2.11270461610911 2.11881516851878 2.10921753966528 2.1054923444605 2.08851213378443 2.20332154709585 2.55399849289427 2.08998311371804 2.09777218979409 2.10168165955098 2.09365105866881 2.081716869239 2.07174338778806 2.19215097691348 2.5367014205742 2.97126527970248 2.96376773699974 2.97582471464268 2.97260633561559 2.99304917246982 2.99046065550883 3.009616993109 3.01121361602084 2.98575562879876 2.99966260444259 3.00875937782939 3.01201808553908 3.00965293652124 3.00470784029962 3.00234167892422 2.99819118461767 2.99306387245115 2.99110118546207 2.98138573625467 2.978792034886 2.97085958113514 2.96682989789777 2.95583501637779 2.94407389052832 2.92930272080746 2.91904091590977 2.9096122175493 2.90975868705209 2.91584496377497 2.92929150204298 2.92929150204298 2.94180469636568 2.95028424543233 2.96345252042214 2.98519330077821 3.00247248356231 3.02259594610661 3.03396312545173 3.04525783707337 3.05137519046369 3.05927130092655 3.04346227357388 3.03496508260894 2.95915328801877 2.89627916335561 2.79346910138842 2.60464232368392 2.24704538185607 2.25319822905509 2.12548622503932 2.13382902895868 2.13956056063607 2.14400615114617 2.14553926826427 2.15136707341545 2.15723236979209 2.16577813631905 2.1716844079563 2.17157944784596 2.17750446529867 2.18457293723872 2.18285540176972 2.18943912054329 2.19228592580471 2.19832438099299 2.19380278596368 2.20146587189674 2.20950940271607 2.21618941841201 2.22095558776027 2.20954057545799 2.20562674726172 2.20912266610896 2.17621177045725 2.15730639075393 2.12697234449772 2.08732321148936 2.02964498159261 1.9416895120145 2.01352621225475 2.0554701682619 2.10278479254787 3.09536069349819 3.13319521005299 3.0448361410802 3.79593630152919 3.86287787737961 3.85931341637873 3.83872439931985 3.82787137060459 3.05023548286079 2.98945545003702 3.00518751689477 3.0056229043076 2.99887671741221 2.9943853775333 2.98747258878436 2.98261494628942 2.97813852527458 2.96907920340602 2.96381190245612 2.95572823903583 2.95435241313648 2.93667377384627 2.91139206221029 2.92533321954201 2.92966954443197 2.90913177711529 2.8820428946782 2.89902764482305 2.93518500337279 2.94941338108551 2.85153970431126 2.92184032894877 2.97106230797674 3.00704876555523 3.03058515949283 3.04440269807554 3.05939937071046 3.07663256122135 3.08312789692873 3.08648615850959 3.0970501924267 3.09763041309216 3.10459461258718 3.06049948486814 3.0705688679894 3.10133256662358 3.06825473107893 3.07672917430322 3.12981734775025 3.11809343208187 3.05342932006199 3.08650162276185 3.1180614322868 3.13598549059371 3.15075611242912 3.13663900160829 3.09452757164854 2.71784289161051 2.17629380851337 2.76833091497646 3.01670178182706 3.08934027711295 3.0341995636336 2.96157166252161 2.62071742172883 2.62071742172883 2.09964406702691 1.92481293287983 1.21281130206551 1.07629613709564 1.05179328849542 0.99492090181482 0.893318735364269 0.688756565552637 0.128888375405965 0 0 0 0 0 0 0 0 0 0 0 0 0 0.12328876630688 1.61775349807938 1.8401671211068 0.513920890822131 1.07105334216206 3.39970750962636 3.44606123833671 3.39652111197975 5.65934256743795 11.38815943992 10.0874648257554 8.35817950078624 5.42171980844797 4.17365383242015 3.68227310185181 -9999 -9999 -9999 -9999 -9999 -9999 -9999 -9999 -9999 -9999 -9999 -9999 -9999 -9999 4.81654744987411 4.66089206270815 4.34732578012615 3.90477711693855 3.88501530735344 -9999 2.69671264554154 2.67243295338109 3.12753238725711 3.63112694829652 4.35829448122419 10.9336898549349 10.6745009383055 10.5064726725911 10.2267448695328 9.93728887002505 9.99039873707285 10.01025646714 9.82632988174031 8.20629835532107 6.29897285082781 6.37267724778411 6.39915175472512 6.08392531309155 5.65383343796765 5.69587957686494 5.73263135873393 5.75361219073381 5.74410608311743 5.73626394830142 6.56435260257047 6.59768566177885 6.71801283617667 6.73980467192877 6.63066203303635 7.08310437058587 6.67688204483678 7.20991965387422 6.79123740045581 7.28451720537717 8.94183376678379 9.017729281111 9.0810449556395 9.13772720307232 9.13916892612016 9.16868666682981 9.16232196027829 9.61083191824702 9.96503393991796 10.1923556155403 10.2151959652752 10.8475734670756 10.2991449897006 10.4940340426172 10.4788235130187 10.5743698938274 10.7071306612831 10.8531762735659 10.855122685202 10.9660597453572 10.9323101973044 10.8805347934796 10.9050652410411 11.0293904966367 10.6759672608332 10.828365596451 10.7528856834405 10.7762015856375 11.4477821160675 11.1833056384488 10.3295758713127 10.8842123705202 10.3408436895409 10.8053273682226 -9999 -9999 -9999 -9999 -9999 -9999 -9999 -9999 -9999 -9999 -9999 -9999 -9999 -9999 -9999 -9999 -9999 -9999 -9999 -9999 -9999 -9999 -9999 -9999 -9999 -9999 -9999 -9999 -9999 -9999 -9999 -9999 -9999 -9999 -9999 -9999 -9999 -9999 -9999 -9999 -9999 -9999 -9999 -9999 -9999 -9999 -9999 -9999 -9999 -9999 -9999 -9999 -9999 -9999 -9999 -9999 -9999 -9999 -9999
-9999 -9999 -9999 -9999 13.370256423842 13.5181003204111 11.7796525921287 12.0115976371084 12.4115818820871 -9999 -9999 -9999 -9999 -9999 -9999 13.8626743943595 -9999 -9999 -9999 -9999 -9999 -9999 -9999 -9999 -9999 -9999 -9999 -9999 -9999 -9999 -9999 -9999 -9999 -9999 -9999 -9999 -9999 -9999 -9999 -9999 -9999 -9999 -9999 -9999 -9999 -9999 -9999 -9999 -9999 -9999 -9999 -9999 -9999 -9999 4.96128848624668 2.19127074074284 2.06817137211893 1.07389934269601 0.808847577931257 0.686709233221584 0.684965529495818 0.488281570391449 0.129064795535273 0.674054113839715 0.986468995767037 0.92340511201376 0.798494690006857 0.488942544301509 0.492253912030493 0.493963642161395 0.496840536327592 0.496840536327592 0.701046238996437 0.699345610359347 0.495817610601892 0 0 0 0.490489739619188 0.689097906973032 0.984632269447319 2.08749371478446 2.05948107107283 1.18702314884795 1.18662669460184 1.17457736422112 1.17931944301785 1.76048227721841 2.03643733682275 2.11584809182304 2.14505496193699 2.18639734883 2.1825352434754 2.19434281930666 2.20917853238322 2.22955909224014 2.17981008818551 2.14592138708304 2.10017483624195 2.04036663173492 1.95658876839031 1.94995140857974 1.82161740790077 1.6117690295694 1.08542257529004 1.06836006189503 1.03994859155095 1.04812630314418 1.05650820284319 1.87370385293517 2.24386771861596 2.22851487216405 2.21792775533665 2.20585966849826 2.21293583136662 2.21969394227635 2.22527753727352 2.22150652135346 2.22101692251326 2.21550095737236 2.21313801884584 2.20917666508192 2.20083017403899 2.19536135986742 2.18646030828633 2.18638664942734 2.18101367227933 2.17798299742566 2.17383079089852 2.16829557683057 2.1553829835269 2.14894102887303 2.14368209047224 2.13122314025409 2.12206657607891 2.11031506014241 2.0904746929829 2.05325092827718 1.96672021112811 1.77580025497721 1.09604698147036 1.09310014580881 1.08759282477285 1.0758193744164 1.06243264008991 1.07869766057591 1.07869766057591 1.10183859360041 1.0990511381493 1.09074173844349 1.10209005770645 1.10222456945951 1.10226613679269 1.10222456945951 1.09369714910713 1.07894619480542 1.0788684628917 1.09060187557146 1.09060187557146 1.09055320483838 1.10189077054057 1.10760745433475 1.11305747010595 1.11278022092504 1.11284152918365 1.11364856933631 1.11376421522219 1.11167901599415 1.78577395861324 1.59187528342731 1.9755107671127 1.59279627279786 1.22873001862847 1.22873001862847 1.11142177324602 1.59288859637405 1.90608776813176 1.90602063815111 1.90327687524832 1.89907435680361 1.8963183668799 1.97291709477927 2.02284260219023 2.05954479529383 2.05413463057224 2.07733064089592 2.09839355156919 2.11118901752921 2.11667610369581 2.11660169172809 2.11606698456539 2.11270192874367 2.10529365709315 2.08704015809099 2.08704015809099 2.08027672401115 2.10148263017158 2.1146810494922 2.11056281399665 2.09988909494811 2.09743389416605 2.08409702138219 2.06843838642222 2.19799008386075 2.72326210350156 2.84083766467356 2.91251122079304 2.95763692560479 2.99264873648029 3.01036227400065 3.0022105981567 3.00409705668798 3.00215686384402 2.99352792979329 2.99666031751501 2.98623333038398 3.00226234407878 2.99580976177313 3.00561016308149 2.99916662178598 3.00804670022998 2.98870164185442 2.98150188803755 2.98325746155041 2.98091240540952 2.97125537277826 2.95430109575842 2.94993147967268 2.9484498749649 2.94206132258449 2.94206132258449 2.95041895483854 2.95531422543232 2.97319647429324 2.98822794674873 2.98905305165533 2.99678950433031 3.00993183529659 3.02976451239908 3.04422765439981 3.05599733197494 3.06283068772566 3.06560594494842 3.04234792006479 3.0329402602181 2.96050313180581 2.89832516941638 2.59010063686142 2.24112547417958 2.11550276305462 2.11979836974066 2.11434000465852 2.12677193802444 2.1208559480873 2.13068457032407 2.12026791100843 2.10540741695464 2.11108868806134 2.1166122925472 2.14730168102181 2.12520012559888 2.15304729497688 2.14891561410606 2.16384201766526 2.18153281241252 2.1844213181408 2.18860341920421 2.19991580032395 2.20553183781195 2.20801583459893 2.21500944789596 2.21131027055764 2.20017886633307 2.18797057190983 2.16336375251487 2.16632844655375 2.13910158623014 2.09717458571691 2.03423604802815 1.94922525023793 1.82238038656261 1.61835277977649 1.80630819036788 1.91738018129265 2.03618618666696 2.23708800181667 2.98725050144252 3.0778521974039 3.6248656565636 3.84726407375877 3.60998163695595 3.59959569546256 2.96789044609962 3.01443528510252 3.02231304406467 3.02403500740405 3.01957745097988 3.0146313354547 3.00781366041166 3.00096947010196 2.99385630328553 2.98723347374569 2.97851422806589 2.97647808203862 2.9737167351575 2.94441876833497 2.90863991396352 2.89682292302434 2.93675089705536 2.92096494655893 2.87768517196273 2.86058010458956 2.88497508792923 2.90727360581955 2.97229954520825 2.8780459009072 2.92342580851289 2.97931176374892 3.01569092864589 3.04411721710009 3.05925159869863 3.07282236566646 3.08110176919131 3.08700106326967 3.08695691229737 3.09423724361682 3.10166685393071 3.09885476931672 3.08029258870084 3.10894912601999 3.03988321446167 3.04925893424245 3.11046395925856 3.12695811868525 3.14234518213826 3.01446776452474 3.13721312240069 3.13726582918502 3.14055048408723 3.15836352252357 3.15256188133119 3.09576538787765 2.7596184357086 2.12153819944859 2.12650446621128 2.78074262553801 2.94853406162719 2.95377418806631 2.95094791048278 2.18931210024006 1.91980923410809 1.79506457957798 1.21078061001485 1.21074348128944 1.03250171055598 1.02716299432744 0.893318735364269 0.687165314780454 0.128888375405965 0 0 0 0 0 0 0 0 0 0 0 0 0 0 0 0.840151300484905 0 0 0.737166202768886 3.39191888183489 3.39620913032796 3.36803913113862 5.34404183328316 10.2680770722047 10.0404406275503 6.99433073404758 5.26950333481192 4.50733925613891 3.70010765222458 3.74052877790362 -9999 -9999 -9999 -9999 4.99965751156231 5.01437697690327 -9999 -9999 -9999 -9999 -9999 -9999 -9999 -9999 -9999 4.67393519970677 4.35097438153141 3.94019081645216 -9999 -9999 3.42524919815062 3.54454311322375 3.65589739137103 4.16024048695659 7.07581263328563 10.4112426587851 10.643241958392 10.1712118842302 10.1094534534737 8.53956094760328 9.8163057545744 10.1613892797258 10.0321025212026 8.25552367611203 8.37704916468399 7.09493888574929 6.42634588571934 6.39940087059 6.37660310652603 5.80919177035104 6.40300259917329 6.6091649687711 6.65026619135121 6.71804808105776 6.7589452372693 6.75211156052067 6.66874163400706 8.60974989652817 8.82161916615533 8.78834903329673 8.94100171232682 9.03613466840307 9.0576930616935 9.07723590046293 9.05367483579805 9.09892263203502 9.10639763677026 9.80350633994558 10.0111869984467 10.1771509310509 10.2215938455724 11.0967979230494 10.7931418879231 10.4345387394061 10.8426342987379 11.0709059174635 10.6849318437707 10.8264575467733 10.8928800696719 10.97744750282 11.0521938328983 11.0500968318429 11.132772344111 11.1960762522234 11.254514577523 11.067389358309 9.25190533998715 9.97684315189074 10.0936329645023 11.411668903156 11.2515308392706 10.881511412887 11.4112801738991 -9999 -9999 -9999 -9999 -9999 -9999 -9999 -9999 -9999 -9999 -9999 -9999 -9999 -9999 -9999 -9999 -9999 -9999 -9999 -9999 -9999 -9999 -9999 -9999 -9999 -9999 -9999 -9999 -9999 -9999 -9999 -9999 -9999 -9999 -9999 -9999 -9999 -9999 -9999 -9999 -9999 -9999 -9999 -9999 -9999 -9999 -9999 -9999 -9999 -9999 -9999 -9999 -9999 -9999 -9999 -9999 -9999 -9999 -9999 -9999 -9999 -9999 -9999
-9999 -9999 -9999 -9999 -9999 -9999 13.825727356401 13.6040326409125 -9999 -9999 -9999 -9999 -9999 -9999 -9999 -9999 -9999 -9999 -9999 -9999 -9999 -9999 -9999 -9999 -9999 -9999 -9999 -9999 -9999 -9999 -9999 -9999 -9999 -9999 -9999 -9999 -9999 -9999 -9999 -9999 -9999 -9999 -9999 -9999 -9999 -9999 -9999 -9999 -9999 -9999 -9999 -9999 -9999 -9999 7.75557878606725 2.17645214356564 1.87607856247261 0.81089951939875 0.4907763964819 0.488910968184947 0.487851357828298 0.486317610933087 0.482574934487695 0.864439215557512 0.953032985409275 0.864459580873439 0.481595445202919 0 0 0 0 0 0 0 0 0 0 0 0 0 0.12898124580904 1.54478486170291 1.54214214504279 0.977133801851882 0.977164248302455 0.979630987914579 0.979660125924631 1.74500761293823 2.09636272066144 2.1259255368599 2.07899178128664 1.98595844694764 2.05581118112783 2.06422879133796 2.07523236596007 2.12606590721517 2.02724561087589 2.02179911599515 1.93833176977713 1.93183591315088 1.8033882088699 1.22199161051047 1.09044880667318 1.07397599576577 1.05432951288184 1.02643588722775 0.986909418973128 0.932532113770537 0.937376471767789 1.04561897075049 1.62548520300369 2.15431647156026 2.1786970946747 2.16931102986506 2.16048745430062 2.17973217791739 2.2064050880379 2.21279341912238 2.21253428361932 2.21975275381982 2.21573438024804 2.21588539048083 2.20934723237482 2.20060421866598 2.19405781623914 2.19190450322503 2.18885739486294 2.19767496755534 2.19187033145883 2.18352769684325 2.18161548244364 2.17312925606113 2.16212818588179 2.1505936747721 2.13971405098168 2.12008320024879 2.08952681583939 2.02607895014069 1.89858592785932 1.22865465912037 1.09315589222218 1.0959605605934 1.09040188777783 1.07860574816481 1.04037447697423 1.04311801126616 1.08150035121538 1.09055320483838 1.0990511381493 1.09915274096996 1.09929744206394 1.11165096162484 1.10230635781179 1.09094999779483 1.08178571302849 1.06538139934763 1.04043466449893 1.04037447697423 1.04037447697423 1.04037447697423 1.08150035121538 1.09050361259535 1.10470611890051 1.10832566862652 1.11278022092504 1.11033678316536 1.11039305312014 1.23386527882906 1.23386527882906 1.11155300272867 1.78680210360416 1.23297986216809 1.11161619856449 1.11413843022888 1.11123000451898 1.79018063207897 1.79018063207897 1.59275612430131 1.78750853956663 1.78578867030191 1.78576168822009 1.90106434564419 1.97319321454941 2.0202909848385 2.05694605744133 2.08024786587321 2.07745820392635 2.09584697842735 2.10573233981842 2.11121976450136 2.11707917040795 2.11885955846825 2.11616076646987 2.10840831281383 2.10135315037321 2.09966343389651 2.09306694335765 2.10594991008864 2.09935660980375 2.08777284391899 2.08292138713022 2.08292138713022 2.09027947887481 2.19607654657729 2.54373921061524 2.55017660324497 2.72893825861883 2.94679296297598 2.99597559741368 2.99335824881496 3.00697571996323 2.97136919718404 2.98614527186371 2.98919387631099 2.94521232192658 2.97932600880578 3.00103509342942 2.99350548505211 2.98351957538517 3.00236999242946 2.99341210982772 2.98781763047839 2.98774538586259 2.98781763047839 2.98781763047839 2.9853309343918 2.97830044180936 2.97596195696483 2.97165577430711 2.97399425915164 2.97642032080895 2.98469988466428 2.98767337964312 3.00278219139482 3.01342503929301 3.01533367580023 3.02306848798597 3.02809370463844 3.05059230411504 3.05700323808159 3.062301847177 3.0626196781632 3.048832509946 3.03261734533132 2.95876506863809 2.89503000544875 2.58674686100948 2.23610256376755 2.11106584111829 2.10557721297291 2.11073338520921 2.0975830070324 2.08842656737649 2.0940124114663 2.06589617753857 2.07141811634336 2.0430754791115 2.04854661782828 2.05397558920143 2.06071978914376 2.06371420745118 2.0626813390213 2.06524574055621 2.13496017602505 2.13895457251962 2.14469778097977 2.17072582452832 2.18581113348068 2.17352672578228 2.18698351511393 2.16853123443637 2.13908829865808 2.0985556209147 2.10171550386902 2.04461583705016 2.04433582194082 1.96451894006132 1.83809675844114 1.63433764062178 1.62515994833439 1.61788779842849 1.24789002672643 1.23845638143088 1.59851202184237 1.8984017701017 2.10281491224965 3.05680810083762 3.08967731938671 3.06248714221064 3.80308685345499 3.43468560399808 2.97076493014555 2.98911767208188 3.00277884570181 3.02120385741714 3.03017585142313 3.02730656367065 3.01365426199116 3.00676321265928 3.00468534760316 2.99196614881831 2.98264394519432 2.99089628880539 2.98896690756824 2.95475961148239 2.91184783839932 2.87077649091627 2.91063628278197 2.90634819365745 2.8800955070098 2.8800955070098 2.85608066040484 2.87962168500993 2.92114775131744 2.98095830372266 2.8705202668276 2.94557324366515 2.98565992423455 3.01798456810755 3.04998869603684 3.06972808942443 3.07877648850457 3.08680229204988 3.08902455767902 3.0886038232654 3.07473574860997 3.06862665129774 3.06818812617769 3.03651478208617 3.01064790081532 3.04284656459304 3.06194921673869 3.05677941331263 3.1372209834196 3.12924449035417 3.096004014074 3.12598560606808 3.15500468510953 3.16475801046619 3.17588720810434 3.1576969541622 3.15176419545944 2.91164945318334 2.12918970174115 2.13145794005932 2.7860772493797 3.03265328305796 2.95648068944693 2.59574281277168 1.9217725810641 1.79572810827315 1.5847234766868 1.20651847824278 1.57627454861948 1.04897967390025 0.951944775881775 0.687278984754989 0.12898124580904 0 0 0 0 0 0 0 0 0 0 0 0 0 0 0 0 0.971398165369232 0 0 0 3.29164015108573 3.99079406357636 3.33690124176823 8.43332974222489 8.88490637315913 10.4230867266763 8.37645673502126 5.00478397418668 4.47062237263198 3.7296027145065 3.69563744155242 -9999 4.86756982455581 -9999 4.98072548643124 5.01028150364138 5.01149292598546 -9999 -9999 -9999 -9999 -9999 -9999 -9999 -9999 -9999 4.85325235069311 -9999 4.36352019973243 -9999 -9999 3.68187461329499 3.72843447199154 3.70947739282325 3.69782395358733 5.52568060348907 8.87876062380514 9.44274678293951 10.5409251699755 10.4484848060619 10.3934843146915 8.75029955782288 10.1604823720006 10.1082941388905 10.0979515037709 8.46307861939643 8.59722822032841 7.95376559343406 6.53195678141621 6.58258905380768 6.6050246869436 6.64122433738476 6.676848842631 6.69516204140071 6.73593019904293 6.77382431986969 6.76914975132639 8.57757359525777 8.89151738934717 8.93443215473567 8.9969926565629 9.715378676313 8.86750232534967 8.94828125187752 9.69494774310953 10.6607926010689 10.4922136141159 10.9740394059093 10.671895199179 10.2895915241543 10.364305702993 10.4902169400897 10.5356669067516 10.6593966879164 10.7284071157976 10.7506588074963 10.6352653472754 10.9409034194728 11.0086758859611 11.0395446662424 10.9580079988955 10.6848361797058 10.6922059535294 11.2912719314871 11.1882115379219 10.6797940634658 9.55335319396602 7.93961695711456 6.78576404080164 6.78774090354579 7.27787827831664 -9999 -9999 -9999 -9999 -9999 -9999 -9999 -9999 -9999 -9999 -9999 -9999 -9999 -9999 -9999 -9999 -9999 -9999 -9999 -9999 -9999 -9999 -9999 -9999 -9999 -9999 -9999 -9999 -9999 -9999 -9999 -9999 -9999 -9999 -9999 -9999 -9999 -9999 -9999 -9999 -9999 -9999 -9999 -9999 -9999 -9999 -9999 -9999 -9999 -9999 -9999 -9999 -9999 -9999 -9999 -9999 -9999 -9999 -9999 -9999 -9999 -9999 -9999 -9999 -9999 -9999
-9999 -9999 -9999 -9999 -9999 -9999 -9999 -9999 -9999 -9999 -9999 -9999 -9999 -9999 -9999 13.7366893323218 13.4907959283519 -9999 -9999 -9999 -9999 -9999 -9999 -9999 -9999 -9999 -9999 -9999 -9999 -9999 -9999 -9999 -9999 -9999 -9999 -9999 -9999 -9999 -9999 -9999 -9999 -9999 -9999 -9999 -9999 -9999 -9999 -9999 -9999 -9999 -9999 -9999 -9999 10.5914597796565 9.96974195100579 3.1613183626307 1.85721671521943 0.891001485934732 0.489955884663948 0.129064795535273 0 0.128950019907528 0.482897328842885 0.669545848937862 0.784621698858121 0.478736605264877 0 0 0 0 0 0 0 0 0 0 0 0 0 0 0 1.72989065542817 2.00205458775992 0.879840675328848 0.800597810758942 0.879848283300829 0.937387826334065 0.937387826334065 1.95104917172622 2.01686620291809 1.96181195296522 1.74323755461888 1.73337570884309 1.76669340671885 1.76959486641187 1.77406126929749 1.57849023663002 1.57935960112342 1.57935161843995 1.56561484368787 1.19842913406746 1.05995452815594 1.03785581942563 1.00786247459496 1.01311930827822 0.914057161115936 0.918745031862286 0.834934905528827 0.923401213144209 0.984526436339078 1.08236728092374 1.58842066719353 2.07391951985929 2.11780187401111 2.1147976462147 2.1430947845636 2.18380375055159 2.19451536687313 2.21231282602306 2.2157411367339 2.21693820325567 2.21692087225697 2.2093645984849 2.18963119631673 2.19528016684909 2.19533015552165 2.20247140797419 2.20631789312932 2.20629994830548 2.20854463549505 2.19811199818455 2.19179251851358 2.18576072741624 2.16851482842228 2.15035508887609 2.12393829589418 2.07405948731606 1.984831235328 1.78452775453296 1.10453466281356 1.09878261763562 1.09322789400942 1.08140839682505 1.08427384537701 1.04305475364629 1.01304704737014 1.06805792485829 1.08158814883037 1.07878541339143 1.09352234750268 1.10209005770645 1.10796652603273 1.09946927239284 1.07905126863011 1.04048823616676 0.966772434044899 0.911926218487498 0.911934397858709 0.909592901915731 0.966740748857588 1.04023710408291 1.06235086743336 1.09040188777783 1.09889225005896 1.10826680402035 1.09617684057948 1.09628021870871 1.11027728738064 1.1106995143975 1.1106995143975 1.11113093117867 1.11284152918365 1.1164375679327 1.11859295237078 1.59589592324668 1.59590842735306 1.59688173018278 1.23568477804169 1.59688173018278 1.5959744428304 1.59033759910925 1.78126813691297 1.89619372458434 1.97034380052684 2.02012697995702 2.05420710701277 2.08010304024344 2.10111372689053 2.10288937620031 2.10830600713246 2.11143276914806 2.11638751076706 2.12207595874938 2.11199271227492 2.09951380845609 2.09982296185522 2.09314893400557 2.08762328259631 2.09005481753099 2.09005481753099 2.08737451919693 2.07593868013623 2.2041084196285 2.20807570701729 2.21050027106391 2.55643982763005 2.83756912687992 2.90418708749778 2.94901096589597 2.946764768685 2.95468236470601 2.91203989740509 2.90954172775841 2.90206492603976 2.90492985777856 2.90680203503977 2.95455202994071 2.94256988399539 2.97686118772398 2.97681187952949 2.9890871202808 2.99303203785419 2.98879153350688 2.99673216654698 3.00122581964613 3.0007432633389 2.99493866258069 2.99505810745935 2.99512997807725 2.99664301846945 3.00397086139912 3.01426762826135 3.01896942551867 3.02148729369849 3.02561740344369 3.03625271691516 3.03434032208321 3.03760746746018 3.05457548044899 3.05301233581524 3.04940487393562 3.03096348741128 3.00661456624987 2.95868885016821 2.77761350253152 2.23065462549065 2.09597835534825 2.0897866069243 2.09938630318223 2.09048562659458 2.07853701359233 2.05206788740307 2.05746229266452 2.0239806348052 2.02682941815068 1.97960322191068 1.90790533929327 1.91281437701929 1.92148554276382 1.79888438456787 1.9273187736815 1.93228469147871 1.93881391849749 1.9438632185089 2.02327232596863 2.07940592957914 2.0885724271304 2.12970159981516 2.09232903385595 2.0412891032076 1.96525571087461 1.9678167998956 1.96790383909069 1.8436573799622 1.84579792329768 1.64153215201837 1.63982558380331 1.26224434585637 1.13582764240177 1.25525581863889 1.12193472246396 1.24067467874263 1.22958082058383 1.58981139210271 1.97070217670435 2.0742647868142 2.96470690019272 3.0083284155103 3.07172881769081 3.44158203957552 2.95636248126635 2.99774871310071 2.99084978262909 3.00934451550539 3.02710147967827 3.02602452311272 3.00223153657439 2.9973960165502 2.99767548529791 2.98818778440848 2.99315643785009 2.99329496440591 2.99336468675252 2.94361826042609 2.91357243064181 2.88365099019408 2.89354823258696 2.92224478564999 2.90636256882293 2.96809462455328 3.59373562120838 2.95992726245853 2.90304795962416 2.95640287016058 2.99429895114761 2.88929634217293 2.9292721898015 2.97668097958311 3.01978019933388 3.05478133742631 3.07621249290151 3.08668527741991 3.0893051875396 3.07299654937365 3.05291722852296 3.03419204026478 2.99775901697714 3.04131110189425 3.05437941306132 3.01552998730485 3.01323766169338 3.01684373721389 3.10126603923706 3.12150669008372 3.1047104328549 3.13932858082904 3.15480318712438 3.16029394348705 3.16071937278864 3.1734207479555 3.14679166901957 3.11926373867839 2.77330483608297 1.91374506922203 2.13639701144966 2.78601773858301 3.03535815078987 2.9395311658276 2.13827705237021 2.00102991891659 1.99395067622408 1.90320822071218 1.20427817383625 1.56028587593493 1.04077265758425 0.888846663084031 0.488016918130863 0 0 0 0 0 0 0 0 0 0 0 0 0 0 0 0 0 0 0 0 0 1.6408692484973 3.35361592122219 9.6663059789806 9.66467949499652 10.4600665813487 10.321616889541 10.6420893377591 5.4184929060431 4.31151554633668 3.67700691029904 3.64940533653622 -9999 -9999 4.95297851244667 4.96362894492816 4.96287718789092 4.99625109879354 -9999 -9999 -9999 -9999 -9999 -9999 -9999 -9999 -9999 4.97934869497494 -9999 4.68620635322203 3.94016004007962 3.92980037693473 3.76082680141759 3.78759140027146 3.76451485476572 3.70151814288391 7.22668657052178 9.17277731903299 10.198504473677 10.3914517763528 10.2676127068291 8.81714275339945 8.38372335493666 7.4974597208236 8.42218651782132 8.78425868606752 9.42013615157616 8.74612765012579 8.73532114303603 8.43719194783377 7.37337085217685 6.67865124576006 6.70038338751475 6.78678491522136 6.82662652471136 6.83973579732426 6.85527278562098 7.77082789017904 8.96867938187539 9.04530411283374 9.76972703330183 10.763113440856 10.8243855652318 10.8386238578339 10.8512435971865 10.9219067153496 11.117653982008 11.170916925256 11.2280170158027 11.1232255578932 10.5057353101688 10.4628440610897 10.5573020774713 10.7714008323609 10.8168975984174 10.9391335855456 10.9843896182829 11.0032740817997 10.9596773880114 11.1863187932774 11.2808094486897 11.2889054513314 11.2517259061423 10.7797745396763 9.88795075963686 8.1926659819541 7.72871387482497 7.45217886636554 6.81478082417458 6.84628600031068 6.60526387521437 -9999 -9999 -9999 -9999 -9999 -9999 -9999 -9999 -9999 -9999 -9999 -9999 -9999 -9999 -9999 -9999 -9999 -9999 -9999 -9999 -9999 -9999 -9999 -9999 -9999 -9999 -9999 -9999 -9999 -9999 -9999 -9999 -9999 -9999 -9999 -9999 -9999 -9999 -9999 -9999 -9999 -9999 -9999 -9999 -9999 -9999 -9999 -9999 -9999 -9999 -9999 -9999 -9999 -9999 -9999 -9999 -9999 -9999 -9999 -9999 -9999 -9999 -9999 -9999 -9999 -9999 -9999
-9999 -9999 -9999 -9999 -9999 -9999 -9999 -9999 -9999 -9999 -9999 -9999 -9999 -9999 -9999 13.6846412342898 13.4667741170106 -9999 -9999 -9999 -9999 -9999 -9999 -9999 -9999 -9999 -9999 -9999 -9999 -9999 -9999 -9999 -9999 -9999 -9999 -9999 -9999 -9999 -9999 -9999 -9999 -9999 -9999 -9999 -9999 -9999 -9999 -9999 -9999 -9999 -9999 -9999 -9999 10.9713696197335 10.6196049689365 6.74363508141882 1.8710278342946 0.89093751278647 0.685094920937398 0.129064795535273 0 0 0 0 0 0 0 0 0 0 0 0 0 0 0 0 0 0 0 0 0 0.974396502276556 1.5047361239362 0.129018979093258 0.128950019907528 0.484416300073988 0.679576902291009 0.800657763698436 1.84279340643993 1.84288194003508 1.10813226959808 0.942193483743327 0.944610883865594 0.987191808888558 1.11224009795426 1.14419280821113 1.04361109012327 1.02184611061296 1.046270287807 1.02445881793415 1.02445881793415 0.994874684140141 0.954392863882197 0.956848594767612 0.900230338604841 0.902544448093334 0.820807026676813 0.824921550373109 0.909536858314951 0.964272577958772 1.04034213514298 1.18469151371842 1.89702021318703 1.98529893484516 2.04891802137253 2.12401150890007 2.15014171210138 2.18634524283545 2.19664580485974 2.21144068341628 2.21888710861955 2.21426244129233 2.20552339386737 2.19649711496513 2.1932449690988 2.21308287339195 2.22028839203862 2.22014103028378 2.20969292335389 2.22229252325754 2.21791867237384 2.2103208775652 2.19806336545472 2.18061659836589 2.15590330646179 2.1160956093494 2.05023118175008 1.91522154340737 1.59396686832175 1.10167731684779 1.10453440268175 1.06794045521859 1.06794045521859 1.06794045521859 1.0485552724221 1.01835472213858 1.01569451409581 1.04587432890549 1.04043466449893 1.06254619184827 1.0788684628917 1.07894619480542 1.0789080350332 1.01044566491177 0.909568144872656 0.702936843396922 0.499710756188438 0.500081200903979 0.827429709902917 0.909594729563624 0.969202126784135 1.01029644902414 1.03757510052783 1.05964137854764 1.08769450722868 1.08774407723041 1.07599895110514 1.09622897102713 1.10476193624762 1.10832566862652 1.11299655792355 1.11299655792355 1.11117106045153 1.11409302590653 1.11555422437968 1.2380411583234 1.11142560527081 1.11395244316478 1.11106632008263 1.11142560527081 1.23307137159342 1.78536581320748 1.89608726393522 1.97247176010414 1.97247176010414 2.01998190719034 2.05647664207026 2.08518126027073 2.10096745000923 2.11105025527438 2.10563081564633 2.11128512788407 2.11885073766312 2.12355489789542 2.11360912323549 2.10323797662546 2.10565138690613 2.10565138690613 2.09943906664104 2.09627060656081 2.08632441706606 2.08627686956886 2.07821468901884 2.09503906111035 2.08461962600557 2.20851716695043 2.73749310399677 2.73749310399677 2.84880610428973 2.73089848718577 2.73939902906087 2.55003006166895 2.73744366222565 2.73504936301128 2.73087478123336 2.83778497673151 2.83515193996852 2.90417364111705 2.9521648994395 2.94672810131374 2.96698868549383 2.9849525557248 2.99994109744567 3.01304873812345 3.01648937857258 3.01911943358938 3.00297085838653 3.01480231233526 3.01722467398496 3.01366139788616 3.02203991019438 3.024502161703 3.03689473295627 3.03203417547828 3.04248875200598 3.04344742432559 3.05104552643196 3.04051017158798 3.02914671092221 3.04699952371703 2.98945041662871 2.95363740754198 2.88873856758123 2.77436472622739 2.22361293202591 2.08577825494821 2.07950566977064 2.06754858744725 2.00277125844183 2.01185081844399 1.95893916118585 1.96406531528022 1.96670723368483 1.96914203253748 1.97300686034435 1.90362741884988 1.78235621118966 1.79041668491533 1.59905780211068 1.60202562093595 1.6089084463844 1.61178248615853 1.6156222854384 1.62513880718884 1.24699485208843 1.62876809862821 1.95332470792758 1.83262564408287 1.63356328994034 1.63951397750965 1.25947787765135 1.26395004764748 1.26594653252042 1.14908204801075 1.14777842323733 1.14548263542279 1.13718935317444 1.1304387201618 1.12732507770964 1.11263544067966 1.10671332452613 1.10086097631373 1.10079206790811 1.57952561999221 2.01660517707998 2.03966158647149 2.07397700214244 2.86757951743356 3.06066290023073 3.04272996571294 2.99895418744977 3.00420616539146 3.02268186279478 3.01931455488625 3.00320807040714 2.98681734653456 2.96179865393905 2.94817061730684 2.97220448012862 3.00091467282894 2.98991520634805 2.98193818740579 2.98307045420436 2.93469327159171 2.87708596487623 2.87708596487623 2.89330048616296 2.88145306535959 2.95355107212057 3.30596729310336 3.48590936287458 2.8778183228811 2.94211439191316 2.95569130126101 2.98310833803598 2.87520902652742 2.9129500021669 2.97163189568758 3.01006866312862 3.05895285705713 3.07794926980655 3.08386485250517 3.06959620034928 3.05819466154653 3.02354197547616 2.98621619946879 3.00164996899888 3.07548348029944 3.08055997446921 3.06430355411661 2.94957239630891 2.88001726270335 2.97506025321454 3.024296004758 3.10893317701622 3.14706924815782 3.16188253686955 3.15600276013885 3.15550425561293 3.1896137877571 3.14867657517364 3.01072130398631 2.54477727397392 1.91879758890313 2.05539801772789 2.79198190962288 3.04349720253344 2.79747030140671 1.92368669829723 2.00097571325813 2.17657814175707 1.975991998629 1.18534485822902 1.1808179381945 1.03275637965234 0.884325837456965 0 0 0 0 0 0 0 0 0 0 0 0 0 0 0 0 0 0 0 0 0 0 0 1.856684468782 7.46969592662556 9.41879462861818 10.9307342230384 10.2817547554186 9.38244895136346 6.45873245727103 4.3471489228977 3.66383344046798 3.69779104498904 4.63724937069615 -9999 -9999 4.96728358564929 4.97103313257749 4.98181402276859 -9999 -9999 -9999 -9999 -9999 -9999 -9999 -9999 -9999 -9999 -9999 -9999 4.37498589923019 -9999 3.85105671741569 3.82484074452392 3.78838543463947 4.6118199146905 7.82895779704467 8.68495813572457 10.1344759061973 10.3126625639429 9.58444941682833 10.5121514051492 8.88013223987185 9.00601876355744 8.17687120880298 7.03664375191628 8.16900470336514 7.6511586755697 8.20788513534952 8.48569603980677 8.17791518792131 7.48754686088197 6.78368437399967 6.83226839627851 6.90685246528876 6.94299931377847 6.9499835218225 8.42649869004462 9.15483585261303 9.25123104504644 9.32823157741342 9.40188905336413 10.9155013788386 10.9766977363729 11.1708146050883 10.1626820209186 10.774879600822 11.2468295033357 10.9911080666496 10.5670515351946 10.1830898980114 10.5490317897407 10.759885058746 10.9231488287318 10.9226994326713 11.0677473593356 11.2047547015423 11.2232070449525 11.1234226443987 10.9150935908736 11.0020704824751 11.1862859895445 11.221469411011 11.3813275470746 11.6661523648963 11.388497129412 10.7049665069056 8.99939044473622 7.72437232331453 7.02833778483877 -9999 -9999 -9999 -9999 -9999 -9999 -9999 -9999 -9999 -9999 -9999 -9999 -9999 -9999 -9999 -9999 -9999 -9999 -9999 -9999 -9999 -9999 -9999 -9999 -9999 -9999 -9999 -9999 -9999 -9999 -9999 -9999 -9999 -9999 -9999 -9999 -9999 -9999 -9999 -9999 -9999 -9999 -9999 -9999 -9999 -9999 -9999 -9999 -9999 -9999 -9999 -9999 -9999 -9999 -9999 -9999 -9999 -9999 -9999 -9999 -9999 -9999 -9999 -9999 -9999 -9999 -9999 -9999
-9999 -9999 -9999 -9999 -9999 -9999 -9999 -9999 -9999 -9999 -9999 -9999 -9999 -9999 -9999 13.7810404244994 13.864093173219 -9999 -9999 -9999 -9999 -9999 -9999 -9999 -9999 -9999 -9999 -9999 -9999 -9999 -9999 -9999 -9999 -9999 -9999 -9999 -9999 -9999 -9999 -9999 -9999 -9999 -9999 -9999 -9999 -9999 -9999 -9999 -9999 -9999 -9999 -9999 -9999 12.7228147734666 11.6301318782349 8.57892070514779 1.86601339125468 0.88859346846115 0.489370453770971 0 0 0 0 0 0 0 0 0 0 0 0 0 0 0 0 0 0 0 0 0 0 0.676407395924608 0 0 0 0 0.485044797943749 0.87527990722103 1.48594114647073 0.678006501564419 0.129057557936475 0.129057557936475 0.485281219748893 0.681046386163432 0.800551079410577 0.937446528558008 0.935097180242676 0.937477051311014 0.937489431075545 0.98219377218533 0.984686335887769 0.942242087959581 0.888840941224883 0.888846663084031 0.808662459229341 0.808693837691038 0.810750349178799 0.810778317340774 0.810803080153056 0.893394973904886 0.949384508065129 0.989531458187792 1.14712688745354 1.86297750717693 2.0190500817832 2.09816170982732 2.10633762541606 2.15813970575464 2.19443231772872 2.20867313945337 2.21002131221555 2.2029422468142 2.19055559097467 2.21289328841133 2.22203757139244 2.21494082209697 2.2230296736288 2.23063393011204 2.24123575697714 2.24201575731513 2.23268634849697 2.22194477235001 2.20603406989245 2.18412235674963 2.15096467219891 2.09485464902116 2.00201528904038 1.92299376257769 1.23119723363489 1.09612220976451 1.08422735988916 1.07077808027807 1.07073769227151 1.0485552724221 1.01833499154488 0.918989395732929 1.01833499154488 1.01302736007325 1.06523817371844 1.04040534966107 1.04043466449893 1.04043466449893 1.0077708781529 0.909579187225036 0.125806922751676 0 0 0 0.125806922751676 0.499423702052998 0.827451275864667 0.911943392208787 0.90959587442913 1.04027337253923 1.05964137854764 1.08769450722868 1.07595565032814 1.05972080007077 1.09055320483838 1.09894600399283 1.10178559107081 1.11391634214662 1.10749507681745 1.11041507457287 1.11293511002152 1.11334179208814 1.11334179208814 1.11057371906678 1.11265046110339 1.11057371906678 1.10983068287696 1.59421049559892 1.78526875362731 1.5901754338145 1.7791742132103 1.97602969128062 2.02663549131232 2.02140060042702 2.08242628336643 2.09548726226226 2.11087677094237 2.11677711614657 2.12451028360348 2.1221176327313 2.12065970806134 2.12039303693507 2.11348633499155 2.11164882046869 2.10522000231086 2.11143743217921 2.11415121070688 2.11426383548136 2.1048287411828 2.10490229044476 2.09742779988025 2.08516621490043 2.21714744038085 2.21728765329068 2.21722075895434 2.08949248011958 2.08523978848711 2.08260108619543 2.21231007292884 2.20332211715312 2.55763910611514 2.73963617498969 2.72639389729353 2.83913773672373 2.90805452710281 2.83921130638698 2.95601363184266 2.99393542557673 3.00754095099344 3.01584171314963 3.02090146128604 3.0182931055987 3.02475065616264 3.02475065616264 3.02728578552896 3.03288564360942 3.03544434651032 3.02973909451703 3.03209065362533 3.03766512955933 3.0343985273867 3.04441977599586 3.03495858498858 3.01865052370458 2.98811364887054 2.9431602167336 2.87394940809566 2.76511054899984 2.5776123235127 2.2251375879173 2.0802400320667 2.05664895045231 1.99735901746899 1.94861497563886 1.87550379634934 1.76604015592309 1.57516028470712 1.57525199613439 1.21014374475219 1.21290661581202 1.58225106821296 1.21575633942504 1.22093050505959 1.22572694023777 1.11078388977094 1.11903063245855 1.11903063245855 1.12195075536365 1.12708959257193 1.13493904188346 1.13493904188346 1.13487205969089 1.13787912055244 1.14084005925376 1.14529243629309 1.14932181087985 1.14914579911919 1.15097496331797 1.14866647090969 1.14522461550021 1.13671426871573 1.12774732676721 1.11316579929276 1.09816666431927 1.09227494743429 1.08929862398523 1.08350202267994 1.08669712711228 1.22212791894724 1.21715793139251 1.56307780149334 1.94055436089004 2.01901698616316 2.55543545140879 3.0220881304369 3.01530773144357 3.03496745897441 3.02080777390853 3.02060325202661 3.0213459652823 3.00610352799661 2.99040398921462 2.97449725541554 2.96449769135919 2.99485094617603 2.99969197294155 2.94982235756423 2.92132325389802 2.95115940794066 2.91291561048572 2.87241555296907 3.31196827224991 2.86858611942664 2.97422386517004 3.74173220854568 3.70013279674735 2.85916139362354 2.94570184222701 2.92911325719186 2.90610628181767 2.97340354004973 2.95782096736555 2.9584276106211 2.9640470569955 3.03000062691167 3.05754142944028 3.06731787956194 3.08152364950708 3.02251490556095 2.92854045179827 2.92773353868684 2.84396445502255 3.00399582880733 3.08584973624665 3.10456543996627 3.05875080831755 2.96646684938081 2.8829014582548 2.88487745482047 2.96451344076026 3.04547066805553 3.14367689234875 3.1650942238966 3.17067921383313 3.17794639959262 3.18429760807872 3.13228556296184 3.01832299847332 2.13093434828333 1.79640953832155 1.92370358424602 2.5633872652177 2.94691482451715 2.56513540938667 1.79803689388918 1.79024631930328 1.89821875022054 1.75933014356983 1.18122231222955 1.03012663248161 1.00343230672871 0.798638471053535 0 0 0 0 0 0 0 0 0 0 0 0 0 0 0 0 0 0 0 0 0 0 0 0 2.84204623656113 9.42185143252172 10.9002581429145 9.52933918571586 10.9570427157157 11.8684860772176 5.44061703296377 3.65662622107168 3.6794239449953 3.7384488929284 4.86425122717994 -9999 4.89898386704949 4.91031729634644 4.96689775681234 4.84657989356947 4.93080678392418 -9999 -9999 -9999 -9999 -9999 -9999 -9999 -9999 -9999 -9999 -9999 -9999 3.90421347542698 3.85948083872798 3.81157458409893 4.22377234384873 8.26432570510952 7.31465070248658 9.34805049669346 8.85194166499888 8.82747847473437 9.27062951376423 10.7011184241321 10.5363105171921 9.08176662283073 8.82502113103494 8.01692546501375 7.45064631367478 7.2981216949076 7.39284362143292 7.51764353229696 7.31289967750648 7.33871484271177 6.93103680995874 6.97508988333516 7.01195068557724 7.04815301687627 8.2553632639848 9.22365534365441 9.28266167866236 9.14874248134738 9.56016093033121 9.49950007461183 10.0180831049208 11.0843169339299 10.3819709954654 10.0492769213417 10.1493021503816 10.6038675668445 11.2032870823277 11.5332540881471 11.7587125950551 11.63078110174 11.0833033460659 11.233240717964 11.1527132580427 11.3263427171833 11.4166727960329 11.2116389680837 11.5892529168967 11.8472644975467 12.1236936505565 11.6313300526641 11.8257350063671 12.0975810278872 12.3903752174441 11.7674139101339 11.937565046766 10.5073381731466 10.0808517412789 -9999 -9999 -9999 -9999 -9999 -9999 -9999 -9999 -9999 -9999 -9999 -9999 -9999 -9999 -9999 -9999 -9999 -9999 -9999 -9999 -9999 -9999 -9999 -9999 -9999 -9999 -9999 -9999 -9999 -9999 -9999 -9999 -9999 -9999 -9999 -9999 -9999 -9999 -9999 -9999 -9999 -9999 -9999 -9999 -9999 -9999 -9999 -9999 -9999 -9999 -9999 -9999 -9999 -9999 -9999 -9999 -9999 -9999 -9999 -9999 -9999 -9999 -9999 -9999 -9999 -9999 -9999 -9999
-9999 -9999 -9999 -9999 -9999 -9999 -9999 -9999 -9999 -9999 -9999 -9999 -9999 -9999 -9999 -9999 -9999 -9999 -9999 -9999 -9999 -9999 -9999 -9999 -9999 -9999 -9999 -9999 -9999 -9999 -9999 -9999 -9999 -9999 -9999 -9999 -9999 -9999 -9999 -9999 -9999 -9999 -9999 -9999 -9999 -9999 -9999 -9999 -9999 -9999 -9999 -9999 -9999 11.9210031142308 11.8233670149307 9.13970718625314 2.16677931190605 0.883968640744662 0.129312615840454 0 0 0 0 0 0 0 0 0 0 0 0 0 0 0 0 0 0 0 0 0 0 0.792589726274966 0 0 0 0 0.484268401940211 0.128950019907528 0 0 0 0 0 0 0.128570024188515 0.672625272490916 0.790536775680171 0.871003347634944 0.792521337156608 0.794531264661964 0.875412965245475 0.796566391668309 0.677690124269797 0.679464136320801 0.677811258163095 0.798629644309812 0.798638471053535 0.798645066250236 0.678006501564419 0.679717687121187 0.800677598384662 0.800677598384662 0.937171002629326 1.10672480858747 1.92356292373789 2.0448795743587 2.11090031221206 2.1383851363069 2.16566249377481 2.197032522047 2.19836330842787 2.19881609086114 2.21355731351061 2.22469918606293 2.22710833055981 2.23334099473248 2.23616628823421 2.24610148972621 2.25358659941322 2.25250816921254 2.24598651171903 2.23460237880354 2.21800148010955 2.19516778161751 2.16105456165414 2.10567774467466 2.00953435418195 1.60138695811955 1.11306654193862 1.09893096314547 1.08991436060814 1.07641895725842 1.02367173717281 0.979439641657299 0.835543205139714 0.918972251685976 0.918989395732929 1.01298251020805 1.01298251020805 0.909579187225036 0.966753409094091 0.966753409094091 0.907256973106316 0.499090406431607 0 0 0 0 0 0 0.500568476331185 0.500252220347504 0.827405113358721 0.966709693605037 1.00764673818973 1.05955747288844 1.05964137854764 1.06243264008991 1.03764382194953 1.07860574816481 1.07860574816481 1.10167731684779 1.10173181556148 1.10173181556148 1.10743788873674 1.11391634214662 1.11105269716265 1.11327776010765 1.11327776010765 1.11334179208814 1.11044611370913 1.23310572904509 1.23310572904509 1.59321703187303 1.97215454930017 1.97361857629003 1.97079482175171 2.0213002175714 2.0577264741364 2.08439208148445 2.10054602321474 2.10262792795019 2.11659413466869 2.13344654928648 2.12772944617275 2.12641160724596 2.11945156324781 2.12613824886783 2.12876180103275 2.1293704308862 2.13389045578655 2.12882176922206 2.12268501336769 2.11665401595992 2.1135346539599 2.11360782648795 2.11360782648795 2.10889688389026 2.11886137638317 2.11360782648795 2.10376007480022 2.10371217226376 2.09339656626744 2.09223005628928 2.08178362449387 2.5587876455573 2.55045113150823 2.73522494911297 2.73282365975657 2.84144276698922 2.83913773672373 2.95101441498127 2.97632638743198 2.97884800651205 3.0059496971901 3.0270898729323 3.0198478763299 3.01977495678942 3.02464522132103 3.02715378047989 3.02722701658637 3.03287508235255 3.03573460706354 3.04353351457757 3.02736225903884 3.01277387174379 3.01967199312112 2.99198755917199 2.86873324009283 2.75984736417463 2.58354303676935 2.22521013552121 2.22913667282613 2.08418048152499 2.05123246984692 2.03414201283706 1.94721213715099 1.75435940619851 1.56768821670026 1.20863742840178 1.09058028485686 1.09640917325954 1.10203523872327 1.10203523872327 1.1048527859515 1.11025654764746 1.11244284729875 1.11530430180654 1.12001367510544 1.1243876404261 1.12724581189839 1.13116058842925 1.13754882380115 1.14015750315824 1.14048708312103 1.13704429137849 1.1404225393329 1.14304885950811 1.14262649786292 1.14223762297174 1.14528435032263 1.13677024393269 1.13087943639988 1.1192735555774 1.1041733703226 1.08464444263045 1.05648611117532 1.02061439019112 1.01524358957831 0.968942298485792 0.96386689444446 0.999221600276602 1.04771281608349 1.55737651124187 1.74040951084724 2.0168862908467 2.20790390838359 3.00240509693921 3.02718181084193 2.9447700135562 2.8852722274859 2.87254449542068 2.91905618039622 2.94543249812857 2.96671818479152 2.99729038212914 2.99820731344111 2.99813347000141 2.99752907405612 2.99210790899529 2.95943655035638 2.91456431323549 2.91816654407246 2.93864609821398 2.87332110889535 3.65307231635205 3.74207104474701 3.74148964693622 3.75052609791752 3.32833225827684 2.91279038442355 2.94137264279833 2.88332990457281 2.89720336188113 2.92416232216467 2.98072137683147 2.98013093869201 2.97852959324382 3.02539573450694 3.04431679955555 3.06718820428349 3.06000172598869 2.98440072503928 2.92290724078172 2.724412501745 2.71059268427766 2.95032029606053 3.08313916167298 3.11043298138888 3.0674226193126 3.03415513959236 2.74921593166261 2.88942203074124 2.98145797775886 3.04313704566491 3.12224515765459 3.159964902441 3.18584447247653 3.19481310547538 3.12961933362055 2.91809919583754 2.78189465595096 1.91837407570025 1.80446046287456 1.80446046287456 2.14394481873666 2.20252446907139 1.92640754483064 1.5927592037975 1.19321628002152 1.04623389867272 1.01653787284599 0.939805385120258 0.877615633992959 0.792597220481909 0.481497571934831 0 0 0 0 0 0 0 0 0 0 0 0 0 0 0 0 0 0 0 0 0 0 0 0 1.66191423433578 3.32139538090854 4.28179209886839 8.58420612979327 10.9618213530889 10.8987905815831 6.50808577075557 3.56615758867225 3.67173976068898 4.21497172966581 -9999 -9999 4.78671966970363 4.79668962836817 4.72876113684855 4.83326207573564 4.77814195480616 4.87967440236971 -9999 -9999 -9999 -9999 -9999 -9999 -9999 -9999 5.00288031506545 4.89188403608342 4.39703953314915 3.9397894273067 3.89659877439201 3.83598166489882 5.21203963775653 5.73733564884973 9.35586027351398 10.4070061335325 8.57381278726556 8.33295831183946 8.32721719932491 9.39662504155772 9.04772884938198 9.86377932613908 9.11238958029383 9.05234462764551 8.86704272749721 8.49281767839688 8.66171509617374 8.57415371545029 8.56310584913206 8.57040588736059 8.64021147335245 8.8432740539597 8.70150157356834 9.01523110746579 9.21078589839763 9.46295271909976 9.50179691331164 9.62256568549338 9.69656495617457 9.77861703745471 9.85112006334568 9.7908085818196 10.1413368143756 11.4254244932734 11.6740174565183 11.6434559083896 11.7920792318734 11.7348455730419 11.6977283604903 11.9435112728411 11.9430004767265 11.9892268728645 11.9269220536608 11.2842839502369 11.489126255864 11.3567180311922 11.9857696142431 11.7484996969091 12.4090042571538 11.7269192523045 11.9676433435782 11.6184230253234 11.8942195973598 11.6709922307537 11.849745405534 12.0377627323964 11.9852337480167 -9999 -9999 -9999 -9999 -9999 -9999 -9999 -9999 -9999 -9999 -9999 -9999 -9999 -9999 -9999 -9999 -9999 -9999 -9999 -9999 -9999 -9999 -9999 -9999 -9999 -9999 -9999 -9999 -9999 -9999 -9999 -9999 -9999 -9999 -9999 -9999 -9999 -9999 -9999 -9999 -9999 -9999 -9999 -9999 -9999 -9999 -9999 -9999 -9999 -9999 -9999 -9999 -9999 -9999 -9999 -9999 -9999 -9999 -9999 -9999 -9999 -9999 -9999 -9999 -9999 -9999 -9999 -9999
-9999 -9999 -9999 -9999 -9999 -9999 -9999 -9999 -9999 -9999 -9999 -9999 -9999 -9999 -9999 -9999 -9999 -9999 -9999 -9999 -9999 -9999 -9999 -9999 -9999 -9999 -9999 -9999 -9999 -9999 -9999 -9999 -9999 -9999 -9999 -9999 -9999 -9999 -9999 -9999 -9999 -9999 -9999 -9999 -9999 -9999 -9999 -9999 -9999 -9999 -9999 -9999 11.9945560578935 11.9345291804228 11.3713786972954 7.52406362801775 1.88123248093611 0.800548443651496 0 0 0 0 0 0 0 0 0 0 0 0 0 0 0 0 0 0 0 0 0 0 0 0 0 0 0 0 0 0 0 0 0 0 0 0 0 0.127410515089648 0.475081694312172 0.664323027406118 0.667675190712497 0.667675190712497 0.669424972277683 0.669468518775031 0.478981337203198 0.480299613987439 0.479201981303648 0.66961118018716 0.669639695719551 0.478368323601439 0.478368323601439 0.478451121460812 0.479662817787239 0.480867746047346 0.673120630810769 1.05627466211379 1.78482977083444 1.96268020577265 2.02575814676019 2.09428333504868 2.1496682026504 2.17977941155317 2.20044819656514 2.21129355267013 2.2198159841855 2.22846915619595 2.23100737593186 2.23684333303421 2.24301081034422 2.24836628100923 2.25949448552414 2.25895421483857 2.24774959776297 2.23886581902488 2.21533405791116 2.19225184887124 2.14518282110939 2.06529309099175 1.80845309459962 1.23458681435267 1.11019037615146 1.07346628368172 1.05404802707573 0.984571527114154 0.926127712766075 0.84182559912221 0.839766345552553 0.835594325860292 0.835594325860292 0.833533493606905 0.829408933212227 0.827311409784443 0.701239266082641 0.701408588917018 0.499090406431607 0 0 0 0 0 0 0 0 0.125806922751676 0.701623622620169 0.909594729563624 0.90959587442913 1.00767470686207 1.00506583004767 1.00770119432615 0.966740748857588 1.04023710408291 1.06230836718907 1.08136101406722 1.08131276928635 1.08131276928635 1.10447920812781 1.10162214207445 1.10738009410694 1.11093214214631 1.11281076308747 1.10997035676577 1.10997035676577 1.10997035676577 1.10756871331719 1.78435529175604 2.0220096468515 2.05589737268106 2.06037412056632 2.05506022967272 2.08436618889944 2.05753867205571 2.0816520835198 2.09011797933932 2.12060007040311 2.13988188372267 2.13513133245622 2.14128063109636 2.13322448347687 2.13856227954185 2.13856227954185 2.13725072221351 2.14300842659935 2.13640938179004 2.1330246933294 2.13133455619143 2.13386570583379 2.13730558235085 2.13393852973035 2.13393852973035 2.13667059270555 2.13424782796262 2.12541900347884 2.11967186386505 2.11080617675881 2.10368675252467 2.09213098833605 2.085480234357 2.20940599167335 2.55490059332379 2.73507877492301 2.73009519600174 2.72835875210953 2.84386410433465 2.91517685916178 2.91287858123393 2.95646328901198 2.99164063599548 2.98912136766722 3.02007692417612 3.0182851347634 3.0208166829738 3.01820632166621 3.02088133942248 3.02637814504923 3.03160146615341 3.01034243888223 2.9845640445939 2.99524209202927 2.87323444028554 2.76318075250382 2.57824143498905 2.22634845841174 2.08458533749723 2.06821763748885 2.02489194348082 1.99444297045042 1.86728813557963 1.56023688022115 1.20423289342392 1.08785330241763 1.09333563560976 1.09872551122678 1.10375855686374 1.11268167235948 1.11275212993715 1.11552918197612 1.1165048594468 1.1165048594468 1.11976269865185 1.12264516521615 1.12809587843988 1.1298346770501 1.13066019376678 1.13368333537718 1.13327303109168 1.13660420981809 1.13654300256266 1.13130566482727 1.13429843136787 1.13067928808289 1.12486256798982 1.11629312821957 1.10134021143081 1.08473773636623 1.05936803435577 0.981826910049442 0.921368073328169 0.835920055688811 0.833827617910116 0.829628966557809 0.825433735991371 0.904718316065328 0.897700267193152 0.991325631405493 1.03416656136168 1.73158816313336 2.55659739585173 4.09304447084744 4.09928410394428 3.42567641795927 2.80867951751659 2.67239273492009 2.86094762370343 2.89843734622789 2.89526359964064 2.94770129749627 2.95962281751874 2.98144160920472 2.97933275926142 2.98279694983576 2.95803157373967 2.96758090562635 2.94192823249998 2.89288434983346 2.90953949893182 2.89937695533117 3.69102163466848 4.45007106849647 3.73896517298555 3.31624365808637 2.87813427513509 2.92152105334938 2.93456785568302 2.88106670877441 2.97703538924429 2.88972519612861 2.95450893752704 2.98275881470174 2.97611314335419 2.9917952782294 3.04412279483684 3.06212468883743 3.01415672704006 2.92404136835997 2.71707719870981 2.51686346826666 2.5282497585984 2.86828981871155 3.05338273095233 3.12495605895514 3.09574838649927 3.03134481178292 2.56171219810517 2.72683816111655 2.75823736481211 2.97935855973813 3.09542892215663 3.1592566422367 3.1785422304064 3.19733957698756 3.12399375611028 2.77637484075053 1.99838729223253 1.59386329109915 1.60124270110743 1.93315970206887 1.80246071520392 1.59927352879591 1.08467341114592 1.04332332007467 1.00005955619009 0.949505495383858 0.93983955750158 0.798569599161241 0.674496723959416 0 0 0 0 0 0 0 0 0 0 0 0 0 0 0 0 0 0 0 0 0 0.888049191914046 0 0 0 0 0 0 1.32964225556332 4.37983736494057 9.41656985853315 10.4326228291551 11.8394101719371 3.55856169370953 3.64708822701369 3.70346249511555 3.71429093504541 -9999 4.28337492379876 4.29213608024233 4.31445588192663 4.32369237937313 3.85836957409369 4.35831993011949 4.64927883013097 4.64573067603447 -9999 -9999 -9999 5.06402501925251 5.0584638699095 -9999 5.00288031506545 5.00974362329568 4.71898512230905 3.95281320287656 3.90467072030122 3.84092983225103 3.74466994608876 5.7169231912492 9.85642007803463 8.51130310844285 8.11439225655588 8.31706374994936 9.38259968488659 8.87439082876546 8.91175065332365 10.1902585550451 9.7622072886091 9.70707855955463 9.11266766984476 9.14243801918703 9.1845857571599 9.16264838338891 9.16601259345244 9.20133597079481 9.2018681646952 9.16524552016891 9.21714390063958 9.37261607211026 9.46474764614978 9.54838622096385 9.62550894177064 9.60170491275458 10.1422663386926 11.1865958075783 11.5153250648403 11.5034066336856 11.6502881646517 11.5929908509076 11.510611886678 11.6357428766723 11.7341552904229 11.569111849237 11.639147658656 12.0364948525406 12.3306903392111 12.423514443154 12.3882276664807 11.8751754412248 12.2316049059352 11.4027737636825 11.8058916956975 11.9222421176959 11.7568153436516 12.5929528158396 12.094763264184 12.085061982037 11.965125031498 11.7575545680911 11.6103506430198 10.7437046244086 12.1058582563231 -9999 -9999 -9999 -9999 -9999 -9999 -9999 -9999 -9999 -9999 -9999 -9999 -9999 -9999 -9999 -9999 -9999 -9999 -9999 -9999 -9999 -9999 -9999 -9999 -9999 -9999 -9999 -9999 -9999 -9999 -9999 -9999 -9999 -9999 -9999 -9999 -9999 -9999 -9999 -9999 -9999 -9999 -9999 -9999 -9999 -9999 -9999 -9999 -9999 -9999 -9999 -9999 -9999 -9999 -9999 -9999 -9999 -9999 -9999 -9999 -9999 -9999 -9999 -9999 -9999 -9999 -9999 -9999
-9999 -9999 -9999 -9999 -9999 -9999 -9999 -9999 -9999 -9999 -9999 -9999 -9999 -9999 -9999 -9999 -9999 -9999 -9999 -9999 -9999 -9999 -9999 -9999 -9999 -9999 -9999 -9999 -9999 -9999 -9999 -9999 -9999 -9999 -9999 -9999 -9999 -9999 -9999 -9999 -9999 -9999 -9999 -9999 -9999 -9999 -9999 -9999 -9999 -9999 -9999 -9999 11.836209289933 11.3597442231726 8.21770909238276 3.3427464845325 1.5419594622873 0.13001674719788 0 0 0 0 0 0 0 0 0 0 0 0 0 0 0 0 0 0 0 0 0 0 0 0 0 0 0 0 0 0 0 0 0 0 0 0 0 0 0 0.470595690123394 0.473081884381657 0.474317428907378 0.127106749170221 0.474516577948537 0.474608632674066 0.127106749170221 0.127106749170221 0.127106749170221 0 0 0 0 0.126819359873011 0.127328843854033 0.476422734771745 0.784548330683806 1.39568915561196 1.77563679598564 1.95493670038169 2.04631277355823 2.11269921520975 2.16519510503606 2.19288044904132 2.20968449443829 2.21518674532824 2.21826345020663 2.22235257856217 2.2309915898465 2.23985115875343 2.25542642879485 2.26289516537835 2.26177946871302 2.25518285412581 2.23886581902488 2.20959214555261 2.1780284109624 2.14863305597821 2.07380443909412 1.81125580107242 1.23074447790637 1.08976951223527 1.0763369877713 0.984562960423265 0.928544027659796 0.715828498210229 0.715699780157257 0.503606656853692 0.503272875381674 0.124651769838447 0.125254497894833 0.499510152869203 0.827346148229314 0.699708052456397 0.127177982470112 0 0 0 0 0 0 0 0 0 0 0.499423702052998 0.701556763154483 0.701408588917018 0.82737731902556 0.90959587442913 0.90959587442913 0.911942844333131 0.969202126784135 1.04291221231394 1.01287361038004 1.06776843623903 1.04563905175006 1.08408262130165 1.10436696933015 1.10442338287471 1.11018511286671 1.11093214214631 1.11087114037093 1.10808683606211 1.10164879010501 1.1052597264241 1.10743894831192 1.78022793349296 1.77849018596273 2.06023103950256 2.01998866836817 2.02359194251342 1.97223834186035 2.0262635974788 2.09369718904909 2.09098489628875 2.11196783290706 2.13350747213183 2.13623008141297 2.13966167515168 2.14291637718172 2.14383459560183 2.14279381751933 2.15090979709019 2.14818085852425 2.14554671851534 2.15116116107772 2.15116116107772 2.15383787300667 2.14740749552616 2.14255778172764 2.14271543812435 2.14264282444325 2.13986137944866 2.13145884810588 2.12252688978149 2.11078148291599 2.10282135861699 2.09555532811121 2.08525603819175 2.20664512959703 2.55873791463083 2.55224304381848 2.54860478316176 2.73244277542077 2.73427214032948 2.84825264748852 2.84585836675312 2.91364903136187 2.96397514657558 2.96397514657558 3.00312620742351 2.99857472953874 2.99862552883175 2.99735704831398 3.00258036941816 3.01014959967928 2.98242532104265 2.99116164317193 2.95076153984767 2.88157371953708 2.57604011517858 2.22197928820778 2.08754680245687 2.05907086563318 2.0223257329099 1.85780056448407 1.55285043487357 1.20243668948576 1.08499116500226 1.08773089592003 1.09799162161232 1.10264645056115 1.10690416638971 1.1106200073083 1.11384480500421 1.11639882086861 1.11639882086861 1.11808282674931 1.11886814881192 1.1217563456957 1.11848447955688 1.12138085127569 1.11957823628021 1.11596610175565 1.11019037615146 1.11019037615146 1.11007693077134 1.11298696758211 1.10448987251845 1.09547210581784 1.07900441561885 1.05661072435627 1.02617425208275 0.98442535007323 0.923774389956397 0.838005998760492 0.71024783516533 0.50385253351529 0.504096501091501 0.502315719251473 0.501550813755648 0.499828202155183 0.697087629281218 0.814965853944659 0.983631748008257 1.84966178652501 1.97117902882968 3.80481873608266 4.18680104400886 3.89583343228397 3.25097370921642 2.15356545168686 2.46587633838546 2.64405997323216 2.91875881068021 2.91211441229946 2.93123735418587 2.9675179866056 2.954476611496 2.95891607545443 2.96017465441409 2.94253430047274 2.94911525661757 2.89934452251066 2.88982031857191 3.32285973703508 2.98120346187439 3.75351650441047 3.71037878454521 3.59195977647126 2.87981164302346 2.92118852127846 2.86216489498736 3.75365144838536 4.7909392768459 3.75706872082203 2.86880685849731 2.93942260289853 2.99516292773064 2.96542409166595 2.99801338943943 3.05583439057671 3.06748474964846 3.01340766915669 2.83941534740367 2.51313967071871 2.51948044370334 2.50034846266575 2.85521791912834 3.05574109494609 3.12266642476819 3.119531708871 2.98555823553485 2.53329036118893 2.09055179671419 2.76249363749629 2.90845865847904 3.05852860768948 3.11140213838438 3.19178119131738 3.19657929992963 3.13733457752362 3.04154620479238 2.19089255243932 1.59748124260208 1.2200257568061 1.80229788465341 1.59548466148224 1.09356790257208 1.01048447843859 0.904684471531177 0.814515822293793 0.684059615969526 0.67755097611564 0.128724654648366 0 0 0 0 0 0 0 0 0 0 0 0 0 0 0 0 0 0 0 0 0.990239482276281 1.14182441673965 1.21196403050527 1.21062881773897 0.741034958152849 0 0 0 0 0.742655477774392 2.12105471678049 9.34200681293118 9.9770479378385 9.52110329014972 10.7712437200114 4.40383087551316 3.61876148059868 3.66801094084503 3.620672676907 3.71581175731112 3.68475451747997 -9999 3.8398418587944 3.86771624973748 3.88085677002497 3.89398946815812 3.91018708222515 -9999 -9999 -9999 -9999 -9999 -9999 -9999 5.00175199122949 5.02905986560763 3.95417708927239 3.90994752654937 3.84395273462896 4.71558866411936 9.40872666732596 11.0506112928785 10.448524589471 8.58082204882826 8.30974409037898 9.04668840572074 7.95130667930994 8.40406328248368 10.0735190314836 10.1666287307203 10.4221987322931 9.05518588407057 9.231710968674 9.24589293132398 9.29763053572229 9.3124431626414 9.32819459663148 9.3597375542534 9.41151086498534 9.47448154082032 9.49122344545791 9.5826756364099 9.43634792931116 11.3104760041498 10.8538931118517 10.9792896036987 11.1061047342372 11.6931703217661 11.5625077838713 11.9641208040699 11.3695083097681 12.1144662352119 12.1250064371932 12.2150284184697 12.4163840421389 12.4677045981544 12.4670283329015 11.6665019434932 11.204418528161 11.1478426018969 11.3092760412276 11.7311391689411 12.4992336084793 12.5867371730953 12.7459906347091 12.1174048738925 12.8491377100964 12.3775469264462 11.9623995826478 11.8179160635391 9.73815139513749 10.2499725767429 -9999 -9999 -9999 -9999 -9999 -9999 -9999 -9999 -9999 -9999 -9999 -9999 -9999 -9999 -9999 -9999 -9999 -9999 -9999 -9999 -9999 -9999 -9999 -9999 -9999 -9999 -9999 -9999 -9999 -9999 -9999 -9999 -9999 -9999 -9999 -9999 -9999 -9999 -9999 -9999 -9999 -9999 -9999 -9999 -9999 -9999 -9999 -9999 -9999 -9999 -9999 -9999 -9999 -9999 -9999 -9999 -9999 -9999 -9999 -9999 -9999 -9999 -9999 -9999 -9999 -9999 -9999 -9999 -9999 -9999
-9999 -9999 -9999 -9999 -9999 -9999 -9999 -9999 -9999 -9999 12.507634476732 12.6785987404418 -9999 14.3180442892703 14.0411808388628 -9999 -9999 -9999 -9999 -9999 -9999 -9999 -9999 -9999 -9999 -9999 -9999 -9999 -9999 -9999 -9999 -9999 -9999 -9999 -9999 -9999 -9999 -9999 -9999 -9999 -9999 -9999 -9999 -9999 -9999 -9999 -9999 -9999 -9999 -9999 -9999 11.5056402916561 10.8289909854994 7.55607969979797 2.99844543543288 1.40422924708063 0.744408918889458 0 0 0 0 0 0 0 0 0 0 0 0 0 0 0 0 0 0 0 0 0 0 0 0 0 0 0 0 0 0 0 0 0 0 0 0 0 0 0 0 0.654491926566294 0.469886492119129 0.126064608063006 0.126064608063006 0.126064608063006 0 0 0 0 0 0 0 0 0 0 0.471768753341442 0.474166540202645 0.780532494713962 1.61481093473771 1.92192802165663 1.98843035082489 2.06724793840799 2.1268006249568 2.17165853600995 2.19783807842896 2.21069717230317 2.21207387767686 2.21959012748137 2.22825170436352 2.23626089811916 2.2559151241395 2.26907394447574 2.26239711570173 2.24474009396917 2.23249148487156 2.20986586393786 2.17511756028924 2.11319097403398 2.01213090507965 2.13941156527233 2.01510737581482 1.60864883371908 1.02359671781783 0.926169596293499 0.844049445389366 0.717480391685548 0.119882621574083 0 0 0 0 0 0.126767158376803 0.497060494275473 0.127544534394645 0 0 0 0 0 0 0 0 0 0 0.500714649584458 0.500414483595007 0.500252220347504 0.500081200903979 0.703182693100424 0.82954870609684 0.70487684072953 0.831628153799223 0.914292624256477 0.914296529299183 1.04830197650287 1.01549019401134 1.06772309429837 1.0840327895563 1.09591261385167 1.09591261385167 1.10156633594014 1.10156633594014 1.09867045479874 1.09590479388369 1.0959605605934 1.1051373663399 1.23226812238663 1.10451358145011 1.78075974891855 1.58557497399108 1.77787509709135 1.89303981336969 2.02619615125306 2.09401503836232 2.09396882369039 2.09396882369039 2.12991432961494 2.12998441576148 2.13485324672661 2.13345824135771 2.14282187227497 2.15046063866103 2.15439136747348 2.15985369539779 2.15985369539779 2.16539703128771 2.16255535467714 2.16213428507312 2.1565612590283 2.1528025275003 2.15007890938551 2.15007890938551 2.14735786015528 2.1397889826339 2.13126503993164 2.12238205756079 2.11162058755899 2.10534100238464 2.0991577717573 2.09031495241484 2.08142368641495 2.21217829389083 2.2033720159571 2.2033720159571 2.55345447098938 2.74534671499891 2.74137184789168 2.85299432882766 2.92656241973636 2.97549964322377 2.96656220929045 3.00148392244056 3.00403829989467 3.00656112108783 3.01429628871347 2.97498407713552 2.98638276412825 2.9443662821175 2.87909135159922 2.76488161439219 2.21967641933676 2.09289123692713 2.07193525091491 2.01452697871238 1.93350061556901 1.74301790275878 1.07651269080783 1.08495724555204 1.09020582337997 1.09966356149849 1.10390257254423 1.10800280221985 1.11052729266751 1.11218602372365 1.11012095232942 1.10971692265747 1.10790261787849 1.110747866969 1.10720347930476 1.10720347930476 1.10145299714502 1.09306966249804 1.0784113282383 1.0621751397123 1.04012157564164 1.04283408089979 1.06767692621388 1.07042709589002 1.04826138460378 1.0180850500852 0.976734228441834 0.833788544615899 0.70851219215621 0.50358196968738 0.123997094006271 0 0 0 0 0 0 0 0 0.492927606334258 0.804583606560413 1.83416658707887 3.74831783864793 4.05135670307511 3.91014384334061 3.17164396886668 3.0242715876015 2.90992768789263 2.74353919140972 2.92317192247833 3.4777354070385 3.6074425766581 3.66187901513153 4.02609389633658 4.00189094491431 3.43360607729199 2.93175386584225 2.93906592398085 2.90797242888058 2.91232126239227 2.96757421636531 3.3042304703802 4.75891539133787 4.60293711957336 2.9757703521114 2.8966406924217 2.91031197162062 2.90569035611399 3.30728714610059 4.83414956509217 6.52689716456947 4.82591024951293 2.89503297340413 2.95903169182632 2.98226502533222 2.96102242217343 3.0205510057164 3.05529109157819 3.05400392931659 3.01972249329518 2.83927716237412 2.4876110240575 2.15146283487522 2.15139606417021 2.72085723766304 3.02448646404522 3.09367765346772 3.13992940180797 2.87630736259928 2.53579395582865 2.14983405098717 2.54985753675692 2.77045088885367 3.11137765896033 3.17323174494368 3.1575720492954 3.08975406198776 3.03628877305291 2.81508388027589 2.00385102518025 1.59248859925289 1.09342796765383 1.07874208939696 1.07595565032814 1.05975865385738 0.904846313976508 0.693888213639041 0.687385559014678 0.484766506201591 0.128724654648366 0 0 0 0 0 0 0 0 0 0 0 0 0 0 0 0 0 0 0 0 0 1.06215042759914 1.10719772435554 1.19215369415141 1.26028707194588 1.20668376751821 1.20309274388735 1.94617036614066 1.16538264220047 1.20072968098598 1.1885631558749 2.42485125941617 9.85968232621281 9.82171480524155 9.41298410857164 11.5225075466181 12.2887085267681 4.37405347440306 3.30254601782599 2.92936493434025 3.40202511140177 3.53583407627749 3.62037215880096 -9999 -9999 -9999 -9999 -9999 3.92664042376209 -9999 -9999 -9999 -9999 4.86877986978955 -9999 -9999 4.88998776151135 4.38726219619313 3.90066518175136 3.83030436441067 3.72519410986789 5.99774904775223 8.04760653961362 9.37453655137846 9.27275724246141 7.74293674289807 8.78320215819272 8.5320504414173 9.07694039714977 9.80470445914075 10.2643700493563 9.72132801764603 9.03860447610499 9.05354950507606 9.20194343396589 9.28585808214694 9.32192323079963 9.36832344608256 9.40507820897228 9.44485537370149 9.51596320114313 9.54886902407176 9.53026318134782 11.3163343658368 11.4384359164345 11.1020523404851 11.1314976223132 11.3397774068919 11.7082680995784 11.5248526075978 11.7358858726388 11.7660390964148 11.8107015235719 12.0733371628661 12.2516640287704 12.0802140876411 11.5530897888287 11.0671033603093 10.5378903363029 10.0940463461104 9.91605706469783 11.2849388008304 11.7623666050386 11.4672010838121 12.5689080684846 12.305088459115 11.9162365211171 11.9950747829584 12.0003111348945 11.550182484978 8.46532910102772 -9999 -9999 -9999 -9999 -9999 -9999 -9999 -9999 -9999 -9999 -9999 -9999 -9999 -9999 -9999 -9999 -9999 -9999 -9999 -9999 -9999 -9999 -9999 -9999 -9999 -9999 -9999 -9999 -9999 -9999 -9999 -9999 -9999 -9999 -9999 -9999 -9999 -9999 -9999 -9999 -9999 -9999 -9999 -9999 -9999 -9999 -9999 -9999 -9999 -9999 -9999 -9999 -9999 -9999 -9999 -9999 -9999 -9999 -9999 -9999 -9999 -9999 -9999 -9999 -9999 -9999 -9999 -9999 -9999 -9999 -9999 -9999
-9999 -9999 -9999 -9999 -9999 -9999 11.3345970928808 11.0377180741928 -9999 -9999 12.2047976706316 12.1106496014606 14.2477826040477 14.4317710399579 14.3074805695368 -9999 -9999 -9999 -9999 -9999 -9999 -9999 -9999 -9999 -9999 -9999 -9999 -9999 -9999 -9999 -9999 -9999 -9999 -9999 -9999 -9999 -9999 -9999 -9999 -9999 -9999 -9999 -9999 -9999 -9999 -9999 -9999 -9999 -9999 -9999 11.6957930024942 10.1134813175487 6.67239845692643 2.76210956552784 1.38427443254332 0.450852245174164 0 0 0 0 0 0 0 0 0 0 0 0 0 0 0 0 0 0 0 0 0 0 0 0 0 0 0 0 0 0 0 0 0 0 0.742432465404289 0.741241686840864 0.741241686840864 0.741241686840864 0 0 0 0 0 0 0 0 0 0 0 0 0 0 0 0 0 0 0 0 0.471846268607954 0.905363911812894 1.51391143206787 1.81186516765525 2.00112663033522 2.09431883981974 2.15767854552312 2.17976807267213 2.19442504726775 2.2047651712683 2.21622231914255 2.22595800783344 2.24108055784032 2.26068969019354 2.2653744310615 2.25616641072128 2.23679110011623 2.21809615050007 2.20923679296526 2.20176914733759 2.13924850591755 2.19019049128036 2.17954932506936 1.93279845695981 1.08961782684794 1.05386657474759 0.981950549284677 0.504635855086132 0.121704025535462 0 0 0 0 0 0 0 0 0 0 0 0 0 0 0 0 0 0 0 0 0 0.125254497894833 0 0.501388243415584 0.501388243415584 0.501388243415584 0.502344260415408 0.831697628834346 0.833772624065191 0.974191462745616 0.9742143932837 1.04830197650287 1.08681746803102 1.08398224580991 1.0840327895563 1.09585854943065 1.09306966249804 1.093123087191 1.09029711979669 1.07572382626983 1.07290472662334 1.0986611346305 1.10214196469673 1.09922517488684 1.22761939123333 1.77839872640404 2.02528875915744 2.08853386317417 2.06269359001041 2.06516102968673 2.06664963579587 2.06409439746283 2.09618198867707 2.11754524458442 2.12983127628951 2.13747737516182 2.14293993778234 2.1484593388541 2.15785003634679 2.16341653423062 2.17159199872907 2.17029753414472 2.16974335635282 2.16397973759087 2.15846568963533 2.15648933636373 2.1564392116578 2.15000673277686 2.13965007085507 2.13418654411233 2.12574367408445 2.11784388763542 2.1152278264639 2.10612286043785 2.10092294534188 2.09485725082502 2.08763560755001 2.0826394269049 2.07888103638094 2.0789064231704 2.20584152957713 2.55764790413293 2.74138967784118 2.86156799797583 2.93624527299749 2.92252890343141 2.97549964322377 2.9689588065545 3.00662349031076 2.97491876408808 2.92711609818317 2.9424662710352 2.87318387906638 2.7644637216078 2.57566975442047 2.09349267637625 2.09105164401922 2.06653191811472 1.98161562654773 1.73866696833438 1.0737861467607 1.08488416048908 1.09230152544849 1.10106181670804 1.10514478850517 1.10758534038852 1.10929912711738 1.10676644446067 1.10207916421982 1.09854037565899 1.0928716441421 1.08447889895573 1.08732610467416 1.07280449449169 1.05392270491596 1.03202941825231 1.00231693531184 1.00235002579678 0.959161284229436 0.961638978710787 0.964103429536413 0.907228589346659 0.909567384614885 0.827499309371986 0.705189751186673 0.125806922751676 0 0 0 0 0 0 0 0 0 0 0 0 0.490882952561781 0.487563244743858 2.98178335863194 3.28954164060361 3.28269362924195 3.24852076283701 3.24460624221515 3.21887955313662 3.17216409917566 3.09486024870527 3.10551648394334 3.4988912894532 3.91032209372662 3.97059661508836 4.09445481320181 4.12253638035534 4.08175127287595 3.97381547700595 2.9267203905025 3.85441114790593 2.89113417048832 2.89537489725188 2.84373085566894 4.74916408038709 3.47554513276024 2.88554429975761 2.87682783874094 2.85877130453784 2.89484724655173 2.86927140138104 2.85210604495353 2.87452911495835 2.89672691861104 2.98890961842808 3.00379624545336 2.99261593099544 3.00673078143459 3.02245161856505 3.05756691804858 3.06191101879127 3.04023754367389 2.83669685049796 2.13817896656114 1.97587286542631 2.15083856927827 2.15090428403339 2.87703756772547 3.06196131812337 3.02307530164106 2.88146422777168 2.1416976120833 1.96255799066061 2.15493450652848 2.55375150321859 3.17774498876317 3.08556916355319 2.94931360264094 2.80080356444662 2.22368586845365 2.19069428005364 1.92316680208339 1.60017393555643 1.21332755739706 1.08145486209487 1.06239231344525 0.964264177047248 0.495015964361785 0.492041991005521 0.129039699713485 0 0 0 0 0 0 0 0 0 0 0 0 0 0 0 0 0 0 0 0 0 0 0 0 1.14166595496068 1.19551910550722 1.2081741234928 1.9496542630881 3.47799018186456 3.41873433667788 2.86421595247202 3.42136716503276 4.08112001125353 5.44424604617955 8.95966328295308 10.5272706399456 10.7068092991636 10.9121590541172 10.6417265648009 12.1022716653301 4.39460018036393 3.19793824613119 3.36296645274259 3.11845779003028 3.56544136847646 3.48393386853376 3.60452877377851 -9999 -9999 -9999 -9999 -9999 -9999 -9999 -9999 4.68924009006954 4.85145495353072 -9999 -9999 -9999 3.88734100254849 3.79665107849355 3.70795092569595 4.52124487564525 6.36733710891265 10.8412771868636 10.7222003966031 10.8164354453031 9.10086599426838 8.60756658245513 9.71674314164783 10.1273205524563 10.2733691582711 9.90448058100163 10.0432832644912 9.80815284630662 9.055365732577 9.21787314716853 9.29190760427664 9.32705017151338 9.39504577829747 9.42614157460915 9.45253193286959 9.47185243033228 10.731204095238 11.4248195879898 10.8591959859787 11.1008643507745 10.9172736832759 10.9883580537414 10.9868786360745 10.9540106334371 11.2156956253428 11.2241526503855 11.0354247270428 10.9502142561476 11.1822976185726 11.6182000741672 11.3370044700952 11.5935626513523 11.687842896662 12.9536615876143 12.8818753174332 12.6156648667823 11.8673124453283 11.9463840634088 10.3547066455204 7.95150287410945 7.46854254241451 7.48565136977713 -9999 -9999 -9999 -9999 -9999 -9999 -9999 -9999 -9999 -9999 -9999 -9999 -9999 -9999 -9999 -9999 -9999 -9999 -9999 -9999 -9999 -9999 -9999 -9999 -9999 -9999 -9999 -9999 -9999 -9999 -9999 -9999 -9999 -9999 -9999 -9999 -9999 -9999 -9999 -9999 -9999 -9999 -9999 -9999 -9999 -9999 -9999 -9999 -9999 -9999 -9999 -9999 -9999 -9999 -9999 -9999 -9999 -9999 -9999 -9999 -9999 -9999 -9999 -9999 -9999 -9999 -9999 -9999 -9999 -9999 -9999 -9999 -9999 -9999 -9999
-9999 -9999 -9999 -9999 12.2692234919438 14.7504120957474 9.11481911673049 9.09789190597557 -9999 -9999 13.7924737303154 13.566325680365 14.3785359244045 -9999 -9999 -9999 -9999 -9999 -9999 -9999 -9999 -9999 -9999 -9999 -9999 -9999 -9999 -9999 -9999 -9999 -9999 -9999 -9999 -9999 -9999 -9999 -9999 -9999 -9999 -9999 -9999 -9999 -9999 -9999 -9999 -9999 -9999 -9999 -9999 12.3366432310177 11.4100180091949 7.7727457276253 2.41167467039466 1.79936236651274 0 0 0 0 0 0 0 0 0 0 0 0 0 0 0 0 0 0 0 0 0 0 0 0 0 0 0 0 0 0 0 0 0 0 0 1.0315988754482 1.20438206344178 1.0315988754482 1.03157283397744 0.918565315293061 0.437522898447574 0.437444012524673 0 0 0 0 0 0 0 0 0 0 0 0 0 0 0 0 0 0 0 0 0.12749622597769 1.3182089388681 1.82432602634415 2.03776451480968 2.12244526984953 2.16554310330458 2.17868206542135 2.19075034161122 2.20578013223494 2.22439209109193 2.24541035314153 2.25967198300573 2.24185469035223 2.21443596316265 2.21198325655508 2.19483071416506 3.16527494635711 3.2933375895413 3.07135916524023 2.16639799358049 1.79720643674729 1.07037940613734 1.0181182400523 0.921407247293911 0.711535218433964 0.122525020518543 0 0 0 0 0 0 0 0 0 0 0 0 0 0 0 0 0 0 0 0 0 0 0 0 0 0.501827182824211 0.125254497894833 0 0.503040106980586 0.708663063185562 0.835909191559352 0.919011640439836 1.04821987326161 1.08961782684794 1.08676624096319 1.08676624096319 1.08393103483111 1.08111217967736 1.0649413980256 1.0621751397123 1.07557454060718 1.03477902066147 1.07285496780237 1.0984794479743 1.0955647287349 1.58547900092001 1.97080080199827 2.11788915985373 2.12485264580834 2.02534910122142 1.97088349817921 2.02533783458392 2.06723350150873 2.06472279989133 2.09518895844514 2.09525680636925 2.12000717287369 2.12000717287369 2.14131955369476 2.15215255218484 2.15667020354259 2.17028213498506 2.16868056055023 2.16960053383343 2.1695331384728 2.17005890789708 2.1675709081289 2.16195308366615 2.15362846824443 2.15010353528885 2.1416334380761 2.13348553560124 2.12607872265518 2.1207787593527 2.11485579714127 2.10996251660474 2.10132069640024 2.10132069640024 2.09267100303716 2.0923929462885 2.08867773532607 2.0827117149626 2.2133817337441 2.56155673255173 2.74965349494632 2.86154737209758 2.85543623795551 2.93385156892462 2.98464283627092 2.98305774686981 2.93085840057915 2.85725621322472 2.86586310013634 2.7599659049838 2.57899779339657 2.09277547867442 2.09401182241377 2.07682161129647 2.04660135916557 1.85178096208863 1.19820916361274 1.08205658060085 1.08944894938151 1.09816908501967 1.10223609150691 1.10636332503879 1.10383338339391 1.10201608196943 1.08990828448561 1.08159195583634 1.06715773088063 1.05112356462853 1.02929048907323 0.997129745630582 0.954214982395516 0.897956543083675 0.897956543083675 0.814988141549177 0.817073271662268 0.819149688997419 0.694927890975282 0.696635221657074 0.698394722550239 0.127544534394645 0 0 0 0 0 0 0 0 0 0 0 0 0 0 0 0.130413965512267 0.874615579768765 3.00367056701504 3.30282842222609 3.29064811730734 3.24934443017149 3.23449460904448 3.19779131872897 3.14907466164626 3.19460600838266 3.32359123920644 3.63319060656709 3.99459860237585 4.07328396414132 4.12720227384001 4.13187049054746 4.11612334561749 4.05703311461586 3.97102013313641 4.00222471776198 3.76657016237102 3.35400391380396 4.63094986710391 4.76399343616874 2.8374645279501 2.87706161442091 2.83874941638168 2.85472783301899 2.87057599250229 2.87290590224425 2.90839776943607 2.96610642005147 2.99976646674801 3.01736294291155 3.02376226398899 3.0124649941443 3.01514623125546 3.05156039408776 3.064944192984 3.05945360153463 3.05828392856912 2.8362400819682 2.13243948830817 1.91220081824815 1.97122981815343 2.15326801689911 2.1619634566296 2.73328314870633 2.87618370627521 2.74586953540481 2.14431600866654 2.15235894308318 2.02493619012172 2.03228848780306 2.16793657715356 2.21243613166341 2.04335558079 2.05398155957735 2.00036380589594 1.92310581998169 1.59516473733451 1.09612220976451 1.08140839682505 1.04030840752159 0.966740748857588 0.699538686676278 0.127544534394645 0 0 0 0 0 0 0 0 0 0 0 0 0 0 0 0 0 0 0 0 0 0 0 0 0 0.744729806177682 1.22026802114375 3.46257514042815 1.20998068713675 2.33162852797764 2.82438800833222 2.31416090786865 2.31416090786865 3.33122043178473 4.01696632670194 6.71571758153185 10.4089160395692 10.9709519047591 11.3726921293382 11.5874116380203 10.874666800481 10.5853732472742 12.154103934241 4.42148101865534 2.92496624429498 2.8918098964634 2.59973996602543 3.08064010761537 3.45019768261676 3.57026007244142 -9999 -9999 -9999 -9999 -9999 -9999 -9999 -9999 -9999 -9999 -9999 -9999 3.83546225429911 3.73657254783948 3.48960162153938 4.65658417599398 4.58748806835594 9.45830354351128 9.37187036287329 10.7684161675109 8.80698321833789 9.03059004362163 9.92926565994761 10.2671295003679 10.1139874042065 9.86831495513217 9.75533026263095 10.3012070135934 10.4482850636416 9.9378666483321 9.51890200812072 9.51157029319175 10.4483769266238 9.25048063082619 9.35591416251228 10.92301740441 11.3356572893502 11.4951640783983 10.9106914749759 11.3896246703114 11.37742411837 11.1087655684883 10.8217841418251 10.4179933101411 10.3606657777625 10.3392720257676 9.93672217999938 9.60993633244599 11.6811676426094 12.0644624311423 12.9199444501204 12.913113910978 11.7589264503162 10.9909403533463 10.8776838078356 10.3988015009916 8.75770160886508 7.97715125138214 -9999 -9999 -9999 -9999 -9999 -9999 -9999 -9999 -9999 -9999 -9999 -9999 -9999 -9999 -9999 -9999 -9999 -9999 -9999 -9999 -9999 -9999 -9999 -9999 -9999 -9999 -9999 -9999 -9999 -9999 -9999 -9999 -9999 -9999 -9999 -9999 -9999 -9999 -9999 -9999 -9999 -9999 -9999 -9999 -9999 -9999 -9999 -9999 -9999 -9999 -9999 -9999 -9999 -9999 -9999 -9999 -9999 -9999 -9999 -9999 -9999 -9999 -9999 -9999 -9999 -9999 -9999 -9999 -9999 -9999 -9999 -9999 -9999 -9999 -9999 -9999 -9999 -9999 -9999
-9999 -9999 -9999 -9999 12.2840994154072 -9999 13.9289213442558 -9999 -9999 -9999 -9999 -9999 -9999 -9999 -9999 -9999 -9999 -9999 -9999 -9999 -9999 -9999 -9999 -9999 -9999 -9999 -9999 -9999 -9999 -9999 -9999 -9999 -9999 -9999 -9999 -9999 -9999 -9999 -9999 -9999 -9999 -9999 -9999 -9999 -9999 -9999 -9999 14.3802018964797 14.2247578848711 12.3191871003825 10.5317415281245 4.75880338397607 2.15981274577438 0.743944821110962 0 0 0 0 0 0 0 0 0 0 0 0 0 0 0 0 0 0 0 0 0.446832832583953 0.743526272944356 0.917284680176628 0.743526272944356 0 0 0 0 0 0 0 0 0 0 1.11253312641032 1.25782967594246 1.28476022853766 1.27350072483245 1.23333512468253 1.20442968491504 1.10829023611998 1.03003582019378 1.1061163655138 1.02842418547269 0.915825693029838 0.450918830649125 0 0 0 0 0 0 0 0 0 0 0 0 0 0 0 0 0 0 1.43091487063342 1.95059604846871 2.08970629406715 2.13624402008347 2.15827721922954 2.17281671477067 2.19094387213113 2.21343478608164 2.22510600177167 2.20299035597374 2.09291226295233 2.09602072176083 3.08839905474947 3.3261093753219 3.82957763971136 4.09640800075642 3.2729894475342 2.0996666747505 1.2158182072465 1.04266652774222 0.974191462745616 0.833772624065191 0.503119521563903 0.12328876630688 0 0 0 0 0 0 0 0 0 0 0 0 0 0 0 0 0 0 0 0 0 0 0 0 0 0.125254497894833 0 0 0 0.505127684929645 0.505913105167736 0.921354899924346 1.05093280592448 1.08956596049902 1.086714389769 1.086714389769 1.06758230684499 1.0648483179313 1.01010900305016 1.00752161005969 1.00487859880804 1.00491282522427 1.03202941825231 1.05377996925211 1.05092678712698 1.07848897065545 1.21329184560454 1.96573026118554 1.88389659999419 1.7575548144189 1.87679696618999 1.88524427335972 1.96389878531033 2.02063717650485 2.02287567156488 2.06741355776642 2.09854909240382 2.12161232611325 2.12425805338472 2.12818549813233 2.14949305935323 2.16042509133671 2.17161086328177 2.17580664892924 2.17580664892924 2.17587779160585 2.17248439815622 2.16791692436021 2.15878935597046 2.15316898152133 2.15075967877916 2.13648709771068 2.12800563254082 2.12063667438554 2.11537269990939 2.11537269990939 2.11288739716954 2.11283954723394 2.1069441402478 2.10448316852066 2.09880857884796 2.09274316467195 2.08875029310125 2.08526284569112 2.20824257861131 2.75141217317489 2.86796320440115 2.86398137344491 2.93631832252496 2.93246107423917 2.86315869785372 2.75807443420789 2.57342897529386 2.22286423917162 2.09433067576864 2.09853379701128 2.08285918695522 2.0624922562272 1.98392533416359 1.54984822188203 1.07667623886537 1.08675929486504 1.09634601345992 1.10189420397893 1.10147315408904 1.09916185375545 1.08713828951351 1.06438326340216 1.02393597404331 0.994464065460746 0.954134678205825 0.810893037234581 0.812945933640567 0.691613185216088 0.691613185216088 0.691562820161442 0.492638287975472 0.492638287975472 0.493729921283512 0.128594974647938 0 0 0 0 0 0 0 0 0 0 0 0 0 0 0 0 0 0 0 0 1.8842025120582 3.05073761220185 3.25121821681741 3.26534283268965 3.25120447462834 3.20864919162161 3.1672421521755 3.11132856533379 3.08771792376334 3.15986820073309 3.2884741077021 3.80368308876866 3.98121646097803 4.06834214782298 4.10808271006932 4.13011539620377 4.11367100804104 4.08528972054639 4.05414111923296 4.48762746051036 4.06468001676103 4.87103161793886 4.18033925596235 2.87005606879671 2.85792992665929 3.79163630356953 4.6176737532063 2.84918182484261 2.93462087066169 2.93629423951701 2.966820014966 2.99698400135584 2.99772662280255 3.01314025207043 3.02884252085053 3.04283082202977 3.05320268480246 3.04179662294617 3.00608326328773 2.84016480359703 2.15767533829496 1.90725665286929 1.83013553905626 1.97595813853457 2.85307528072288 2.11774402590604 1.85418370345493 2.13130860326897 2.5276909814628 2.01430883335138 1.9646971125469 2.02490921474961 2.02943033662123 2.03522628524876 2.08268205229037 1.993156360789 1.91606259976347 1.79584622147908 1.59512541563981 1.21222207221296 1.08422735988916 1.04302100552383 1.01562991345454 0.829408933212227 0.498719941207765 0 0 0 0 0 0 0 0 0 0 0 0 0 0 0 0 0 0 0 0 0 0 0 0 0 0 0.891329598794561 1.2174227497322 3.54146966672178 2.93095331920941 1.72088192039657 3.0770439510444 3.24113145655924 3.11137465577374 3.41625846136648 3.41216497663401 4.94925632995325 8.55661876940767 9.42035500958428 10.1063446941858 9.11476749954251 11.6576176107322 10.2644226548463 10.8910264860682 9.67432500720258 0.0843959625708822 0 0.0354788896325537 3.04714343485122 2.92796316651415 3.29595242321017 3.53992812716613 -9999 -9999 -9999 -9999 -9999 -9999 -9999 -9999 -9999 -9999 -9999 3.7643187481113 3.52054938026727 2.41813309162252 2.79908884935393 8.06866649549808 9.36640170071961 10.8798871568797 10.3708918144135 9.81196913631098 9.39131928519478 9.25732348983044 10.0367978590184 9.74217126890684 9.98818091345978 10.2659204699975 10.2041970306891 9.95825577283188 10.6282628759217 10.6032230682688 10.7898420827726 10.7613044607131 11.017470297702 11.2167751027437 11.3169557373351 11.5405441057036 11.3320238267328 10.8629077729364 11.2295497296857 11.8014920780745 11.9797443204387 11.9426860396309 11.439936046458 10.1569988071105 10.1447004240385 9.82482976862186 9.24724438938598 11.7341065722353 12.7946017671219 11.1821300983325 10.5221956536444 9.7765820942205 9.09353962440032 8.22854790388121 8.51996856966636 -9999 -9999 -9999 -9999 -9999 -9999 -9999 -9999 -9999 -9999 -9999 -9999 -9999 -9999 -9999 -9999 -9999 -9999 -9999 -9999 -9999 -9999 -9999 -9999 -9999 -9999 -9999 -9999 -9999 -9999 -9999 -9999 -9999 -9999 -9999 -9999 -9999 -9999 -9999 -9999 -9999 -9999 -9999 -9999 -9999 -9999 -9999 -9999 -9999 -9999 -9999 -9999 -9999 -9999 -9999 -9999 -9999 -9999 -9999 -9999 -9999 -9999 -9999 -9999 -9999 -9999 -9999 -9999 -9999 -9999 -9999 -9999 -9999 -9999 -9999 -9999 -9999 -9999 -9999 -9999 -9999
-9999 -9999 -9999 -9999 -9999 -9999 -9999 -9999 -9999 -9999 -9999 -9999 -9999 -9999 -9999 -9999 -9999 -9999 -9999 -9999 -9999 -9999 -9999 -9999 -9999 -9999 -9999 -9999 -9999 -9999 -9999 -9999 -9999 -9999 -9999 -9999 -9999 -9999 -9999 -9999 -9999 -9999 -9999 -9999 -9999 -9999 -9999 -9999 14.042891784212 11.9337103941919 9.14928740036237 3.14627826574585 1.93834473891002 0.442312263060949 0 0 0 0 0 0 0 0 0 0 0 0 0 0 0 0 0 0 0.442443104112196 0.917945156403133 1.02992405253506 1.02989441436644 1.10810414186242 1.16476578715724 1.03300514621618 0 0 0 0 0 0 0 0 0 1.03596976609072 1.27686553804868 1.29613038588105 1.29257216929285 1.29257216929285 1.20442968491504 1.20442968491504 1.25453904929827 1.19865030388927 1.15723384740736 1.1017108107521 1.02676646093232 0.745222259555743 0.454902077906688 0 0 0 0 0.476850619350285 0.47929567071884 0.747355608880209 0.904176210337704 0.747352201447811 0.481625103582745 0 0 0 0 0 0 1.11757659461075 1.87023139586753 2.03218206078157 2.10981952419714 2.13523204708694 2.14963861525132 2.16696933786298 2.18298573837041 2.16914794215532 2.0220985895444 0.886536826880033 1.72720298602006 2.63176940777763 3.34966230617261 4.12847233967358 3.33613364559079 2.04930638353345 1.57644495700791 1.03716741504663 0.96655061247234 0.829596693045246 0.706826014564017 0.124651769838447 0 0 0 0 0 0 0 0 0.128759995007665 0 0 0 0 0 0 0 0 0 0 0 0 0 0 0 0 0 0 0 0 0 0 0 0.979153169531236 1.10421137378015 1.08951351100703 1.08946051683504 1.07033103172198 1.04539327076236 1.01267181432446 0.969088023437846 0.966577481825736 0.907217158065682 0.907217158065682 0.904886577139177 0.999552982525871 1.05072148260561 1.56748691127661 2.77047012320541 1.75454537091194 1.17243227324024 1.04503886846279 1.54543769874767 1.8746613153334 1.95805282835978 2.01806913188874 2.06197938873904 2.09248523086236 2.09578704738758 2.07018945607949 2.07023420308981 2.10621015862912 2.12823325659686 2.16037551375324 2.16047496101474 2.16518689669481 2.17746028223582 2.17178248094775 2.17246093693941 2.1701302455176 2.16226030093166 2.64130444054821 2.89434756503353 3.02763673173565 3.11136602752907 2.86156855118223 2.1173668080231 2.11743726680035 2.11552505488521 2.11293249085566 2.1123480698223 2.10924647150674 2.10777159387166 2.10194814685548 2.09888085066392 2.092465367298 2.08526284569112 2.56921029988874 2.75786712258535 2.74506286095066 2.85950781621349 2.85308441120466 2.75274694166368 2.21385946394885 2.22160996401417 2.09746623400097 2.09885060328804 2.09986543306228 2.07349595088727 2.01830138915021 1.85157984190459 1.20186035050407 1.08582025258848 1.09389940750844 1.09793657182891 1.09350631979591 1.07325310377628 1.04561344361201 0.991881938702252 0.951690429358182 0.81089951939875 0.689991904991994 0.491659793927543 0.128759995007665 0 0 0 0 0 0 0 0 0 0 0 0 0 0 0 0 0 0 0 0 0 0 0 0 0 0 0 1.08518243888793 2.10758450623807 2.90373527119893 3.10108552485727 3.22742093367719 3.21139638290368 3.11546631804222 3.05001436514522 2.9438696571105 3.01671822618816 3.06882653824158 3.1256122347313 3.23928391327634 3.76398489758791 3.95795795301234 4.07676033354942 4.11688755799587 4.11074611094566 4.52263112081797 4.68575673595036 4.89848977228311 4.91064416755632 4.89746898156539 3.85412214051101 2.86616751148153 4.45383499568637 4.56382268879589 2.87938188890629 2.91967794991346 2.95665061071945 2.95371260029241 2.98326216289273 2.98707244978457 2.95507776686931 2.92378924351607 3.02359540615761 2.97781079245475 3.03385342822314 3.03177820042652 2.96296589456974 2.51103235848184 1.9504913053485 1.89904771147026 1.8280340377803 1.91798589273462 3.45784670889464 1.93239970708569 1.73206413113869 1.86507625587231 2.00584361064337 1.95683407199859 1.88175836917359 2.02414735005425 1.97449110006187 2.0772243858469 1.98992402159351 1.91319148870657 1.79304656193606 1.59142298925022 1.21315758192644 1.09893096314547 1.06789896920535 1.04848908054186 0.974317872814249 0.831510003153685 0.499710756188438 0 0 0 0 0 0 0 0 0 0 0 0 0 0 0 0 0 0 0 0 0 0 0 0 0 0 0.498326023592375 1.20651235243075 3.42807644576289 1.27200198656965 3.29826601819447 3.31745647714653 2.84887255729681 3.46461740417374 3.46711346719135 3.44874530184091 3.79154865867762 7.83775998484442 8.62901631544826 8.92795851582646 9.09572186007967 11.3961337220416 10.1011282867761 10.7788901801306 9.95932459079406 1.85675172793645 0 0 0 2.28272746588537 3.5884940665322 3.72786826194079 3.77602006102557 3.77975727082902 -9999 -9999 -9999 -9999 -9999 -9999 -9999 -9999 -9999 3.53119023383094 2.35789282675729 1.96356468894159 1.20637540672351 9.14719731343119 10.9325474922022 9.34511845546086 10.8998657481886 9.86859553740012 9.1361038935018 8.45766924789935 8.94681720802609 10.0912954077548 10.0668141769271 9.76993201786548 9.52051647940831 10.452422487174 10.5935690797445 10.7371278131266 10.8214041996157 11.0024708971925 11.053442042539 11.1704201476917 11.0435360590371 11.2924868816244 11.3446210249695 11.5221938590588 11.3710042370226 12.0948447198873 12.1609960105537 11.7420731359597 12.2451513798264 12.2029861215028 12.7652272488712 10.8471842545959 11.5083878176471 13.0699852236884 11.3031333055415 10.0689469966795 9.47011214946299 -9999 -9999 -9999 -9999 -9999 -9999 -9999 -9999 -9999 -9999 -9999 -9999 -9999 -9999 -9999 -9999 -9999 -9999 -9999 -9999 -9999 -9999 -9999 -9999 -9999 -9999 -9999 -9999 -9999 -9999 -9999 -9999 -9999 -9999 -9999 -9999 -9999 -9999 -9999 -9999 -9999 -9999 -9999 -9999 -9999 -9999 -9999 -9999 -9999 -9999 -9999 -9999 -9999 -9999 -9999 -9999 -9999 -9999 -9999 -9999 -9999 -9999 -9999 -9999 -9999 -9999 -9999 -9999 -9999 -9999 -9999 -9999 -9999 -9999 -9999 -9999 -9999 -9999 -9999 -9999 -9999 -9999 -9999 -9999 -9999
-9999 -9999 -9999 -9999 -9999 -9999 -9999 -9999 -9999 -9999 -9999 -9999 -9999 -9999 -9999 -9999 -9999 -9999 -9999 -9999 -9999 -9999 -9999 -9999 -9999 -9999 -9999 -9999 -9999 -9999 -9999 -9999 -9999 -9999 -9999 -9999 -9999 -9999 -9999 -9999 -9999 -9999 -9999 -9999 -9999 -9999 -9999 -9999 -9999 -9999 6.39541425844439 3.0294135309887 1.56939999621061 0.741259510877492 0 0 0 0 0 0 0 0 0 0 0 0.446832832583953 0.446832832583953 0 0.4423794198739 0.4423794198739 0.742461947546812 0.742473879871484 0.917945156403133 1.10814229744138 1.10810414186242 1.16476578715724 1.16476578715724 1.20703086277512 1.11235229516664 0.421855103239283 0 0 0 0 0.409346605126841 0 0.402867443477993 1.11662210358148 2.0750841798743 1.28022485807743 1.29968890094867 2.24755394190379 1.29349017388969 1.25782967594246 1.27013140327362 1.27007519569527 1.27775388005445 1.22711894688096 1.15723384740736 1.02676646093232 1.02673811125721 1.0250359788213 1.02153993977075 1.0947592330511 1.01968961842562 0.747564628399406 0.909666573205767 1.01208617550649 1.00997140965416 1.00993571950098 1.08044279850463 0.907000055093074 0.905621019307407 0.48158702719484 0 0 0 0 0.464850413927618 1.68990003400759 1.9918986667142 2.07075810080421 2.10686486755653 2.12651510266769 2.14306275041708 2.14757935536867 2.11129179549598 1.7336428180652 0.800666569634161 1.84723067774067 3.16715683240578 3.35310609552367 4.15207198100432 2.5859433983244 1.57364135054617 1.03443832259934 0.966522551176583 0.827510226679655 0.703545929775138 0.501958948721719 0.125254497894833 0.125254497894833 0 0 0 0 0 0 0 0 0 0 0 0 0 0 0 0 0 0 0 0 0 0 0 0 0 0 0 0 0 0 0 1.07587288710479 1.11263544067966 1.08935303923323 1.07304491211105 1.04804565042332 1.01524358957831 0.911874975325609 0.827518807224013 0.827518807224013 0.499112449302892 0.700237906654323 0.698574786717874 0.821262140363552 0.999265234027579 1.06366071696158 2.02363429852743 1.64891557630962 0.951242723242845 1.14836570921104 1.85862203987789 1.95057023292298 2.00797089995255 2.01033495399848 2.05619176072138 2.09021481186674 2.08986319602338 2.09308519677539 2.06760222805885 2.07296154496655 2.10625684817602 2.11294190981495 2.13708227690348 2.15780432431894 2.15500774630477 2.16530767907289 2.65160701816535 2.91311997475156 3.06306921353858 3.05354367681729 3.30338686185638 3.31199250458613 3.27826197281012 3.02706180892798 2.8623803345136 2.12065948538072 2.11627480915605 2.11816221230307 2.11291395805871 2.10770737586586 2.10791426572167 2.10417558558159 2.10202024534572 2.09865779922505 2.09284096921068 2.21721965022618 2.56913735667112 2.75384485103167 2.74505127504308 2.86155618205722 2.56494700028695 2.09043943772753 2.09441887011793 2.10027731717168 2.09895664688087 2.09352588835145 2.06223032813145 1.97787836321506 1.73703361808152 1.0803835986724 1.08804737938815 1.09514157463744 1.08444816437825 1.05620712959811 1.01868083443825 0.946806517105439 0.808847577931257 0.491778682039727 0.128888375405965 0 0 0 0 0 0 0 0 0 0 0 0 0 0 0 0 0 0 0 0 0 0 0 0 0 0 0 0 0.474290889891673 1.36748824036042 2.21798920450136 2.36414339070475 3.01526348849105 3.11872038863603 3.1830499443107 3.18591987615625 3.08230446972101 2.91376908856966 2.77095042622124 2.76213764620588 2.8838628795836 2.87251359976442 2.95204545805341 3.01198296430204 3.8316055413648 3.97755053135921 4.09273520269297 4.18624592696774 4.88516149815434 4.90011043641753 4.89856731231139 4.91593747218782 4.64292830824707 4.02472410631397 3.85793896503357 4.46675323044268 3.34318330777488 2.88640516961082 2.93541872341075 2.95857953153975 2.96179106249098 2.96590021681012 2.90386012086136 2.94599812692036 2.79910396179698 2.93446904959949 2.89020619257491 2.98128492839463 3.02024084509898 3.00096096668074 2.01413457887068 1.88961676494547 1.89427149634846 1.82537088622917 1.71313877361625 2.32198118459698 2.20426511918793 1.73196880704728 1.85881157908382 1.8699004438036 1.87065361673156 1.87190312579483 1.88520541549097 2.03189442607288 2.03473138878652 1.9904476246308 1.79327442502079 1.22695405138057 1.10442338287471 1.09601883435561 1.09887887711791 1.08986692044706 1.0512445229161 0.976860758337687 0.833614381054216 0.499510152869203 0 0 0 0 0 0 0 0 0 0 0 0 0 0 0 0 0 0 0 0 0 0 0 0 0 0 0 1.1813641381308 1.19688722382113 1.19410313291686 1.95980980773591 2.83324403394473 2.44468620800386 3.3420074922126 3.40600164182609 5.76125805711349 3.43127360312499 4.05529652043832 4.82606165922694 8.81068915018791 11.0009223457568 11.1143712745708 9.64076275402565 9.84020044982547 10.6439830502684 1.43662159014277 0.503834345444174 0 0 0.510379265965892 3.7149684920239 3.7310848101555 3.79581061966535 3.84392184485943 3.81675518150867 -9999 -9999 -9999 -9999 -9999 -9999 -9999 -9999 2.30026871312119 1.6931556215282 1.01435107207057 0.900642454571253 3.43357823822602 7.88586993167846 10.8535137078513 9.67121240530143 10.284358167557 8.80101929729204 8.47518029716213 9.26734819391267 9.69884210323083 10.1771917859767 9.82310598149882 9.65960652256996 10.4714434188128 9.85445774577975 10.5363497012811 10.978502620941 11.168125262752 11.1304596603102 11.4986193992338 11.3891845953987 11.161194108321 11.8128278902088 11.666561993063 11.8813986004404 10.0115839873776 11.7607713445421 12.4773860288672 12.2846943196261 12.360741005448 11.8219523014566 12.5273238889564 12.3466153856308 10.910047146055 9.91970775018456 -9999 -9999 -9999 -9999 -9999 -9999 -9999 -9999 -9999 -9999 -9999 -9999 -9999 -9999 -9999 -9999 -9999 -9999 -9999 -9999 -9999 -9999 -9999 -9999 -9999 -9999 -9999 -9999 -9999 -9999 -9999 -9999 -9999 -9999 -9999 -9999 -9999 -9999 -9999 -9999 -9999 -9999 -9999 -9999 -9999 -9999 -9999 -9999 -9999 -9999 -9999 -9999 -9999 -9999 -9999 -9999 -9999 -9999 -9999 -9999 -9999 -9999 -9999 -9999 -9999 -9999 -9999 -9999 -9999 -9999 -9999 -9999 -9999 -9999 -9999 -9999 -9999 -9999 -9999 -9999 -9999 -9999 -9999 -9999 -9999 -9999 -9999
-9999 -9999 -9999 -9999 -9999 -9999 -9999 -9999 -9999 -9999 -9999 -9999 -9999 -9999 -9999 -9999 -9999 -9999 -9999 -9999 -9999 -9999 -9999 -9999 -9999 -9999 -9999 -9999 -9999 -9999 -9999 -9999 -9999 -9999 -9999 -9999 -9999 -9999 -9999 -9999 -9999 -9999 -9999 -9999 -9999 -9999 -9999 -9999 -9999 -9999 -9999 2.70409143399369 1.62511002070147 0.739911708743453 0 0 0 0 0 0 0 0.454961234768508 0.745243862177106 0.917300043280504 1.02836823116603 1.02836823116603 1.02995304758121 1.02995304758121 1.03151841458334 1.03151841458334 1.03151841458334 1.03149011422124 1.03149011422124 1.11028399948255 1.11024629636912 1.20707917116928 1.16480981731797 1.16480981731797 1.1103212344808 0.738478065629539 0 0 1.03858921102633 1.24847226495951 1.28692286932625 0.920208517488109 1.03980099670726 1.21567314844932 3.40165754571142 3.14830355891725 3.31746541572016 3.42056918643733 1.27692153473922 1.25782967594246 1.28476022853766 1.2847023375668 1.28895581152629 1.2512952552776 1.19869843513429 1.15723384740736 1.10167352750772 1.15456405037547 1.2208650113769 1.1869719580033 1.14388372855991 1.18114210889122 1.14117600102262 1.20216886024693 1.17226682401562 1.16934652140524 1.08288204201585 1.01000666018128 1.01208617550649 0.747557485955669 0.479252525629835 0 0 0 0.60659560597097 2.42915277621537 2.66639270337401 2.78896552880159 2.54607756747952 2.10286509908415 2.11964888355114 2.12099582124306 2.06970228252367 1.84255452093154 1.64736354105012 3.11277843519335 4.14467872957235 4.50503735445956 3.23728455073022 1.76507106906091 1.03172292416618 0.904842701790819 0.700237906654323 0.499231263779548 0.500238346219743 0.499344090056624 0.125806922751676 0.125806922751676 0 0 0 0 0 0 0 0 0 0 0 0 0 0 0 0 0 0 0 0 0 0 0 0 0 0 0 0 0 0 0 0.713811964312542 1.02049732029264 1.05066290170526 0.976538292262622 0.916558439957543 0.831727627484743 0.705369626671605 0.501229119539554 0.126310631954003 0.126767158376803 0.499451226095635 0.127544534394645 0.697024966272698 0.897672733262629 1.37152138696024 1.85826097745811 1.17026599101061 1.85956727025349 2.74061003990376 2.76224208167018 2.33672469146675 1.94217423155861 1.95189751751012 2.00790630945476 2.01258815937527 2.0561260025319 2.05891966237007 2.06423818123868 2.06963209962642 2.07844200368903 2.11178694197642 2.11601405376952 2.13961000297355 2.14245735523017 2.64244791462895 2.91328909527697 2.90353253947467 3.04965192219128 3.04769795545673 3.139063565023 3.25980355058944 3.31323513854712 3.20255063512214 3.02330492287908 2.5953052418432 2.11490637647645 2.11277701217785 2.11367777749061 2.11129877367317 2.10782609258463 2.10785004714306 2.10544138700278 2.10424748944311 2.10209258174947 2.09338358527395 2.21688288522693 2.56474776287255 2.74842512200146 2.56409250063613 2.08279636578656 2.08902598132593 2.09273998804065 2.09283073121682 2.08849651024055 2.0672907762209 2.03737267135845 1.9205773413799 1.54785246622774 1.07907727166736 1.0880561471235 1.08521802334536 1.06779492837818 1.01863562419199 0.89105385846342 0.688279891169455 0.128888375405965 0 0 0 0 0 0 0 0 0 0 0 0 0 0 0 0 0 0 0 0 0 0 0 0 0 0 0 0 0 0 1.19903285902387 1.25450776090534 1.74359405425666 1.9285726831498 2.02888650074502 2.66782933126583 4.79806365024601 4.38832281377424 3.03225281591198 2.87372048306443 2.73800284866236 2.09387537080347 1.87227401628629 2.15545528200288 2.6765373729415 2.83285605342049 3.44727606474261 3.87077049939291 4.04381566858753 5.55115117737104 5.37178040299121 4.8890590498545 4.87151501760764 4.68019649126762 4.84151183683926 4.4506061260721 4.01301926189053 3.59851990451399 2.89028721613749 2.92499037920972 2.93426983212052 2.92766136088174 2.91325903717724 2.83963385749555 2.90298637679077 2.86129629202241 2.67329914921666 2.49574162406524 2.69085024789571 2.8856015330662 3.47282859264177 2.70725123071495 1.94078647920122 1.81181504973814 1.81630300904864 1.6981905038334 1.71313877361625 2.00569223280985 2.27283051846331 2.47740132282301 2.7402314075699 1.73932988234801 1.73726264811782 1.75267188520787 1.96393962001999 2.02937997189907 2.08007280248201 1.91086572321605 1.79330226871291 1.59914387726076 1.10436696933015 1.08413169388395 1.08986692044706 1.07346628368172 1.05401420134762 1.02093787528419 0.921400270086842 0.708007752231378 0.126310631954003 0 0 0 0 0 0 0 0 0 0 0 0 0 0 0 0 0 0 0 0 0 0 0 0 0 0 0.882321629151154 1.08606233974652 2.93120104269291 1.9566364119783 2.29011610047391 2.44145654132856 2.47555251720051 3.3809744876449 7.54297713447582 7.64756803196044 8.58075375206783 8.69396168848298 10.9265167714933 10.5429774095432 9.83236278653817 8.52982281454537 8.61174561071577 10.6222220925365 7.59838208267538 2.10474417836033 0 0 0 3.57365040001386 4.72140124264367 5.24442269102959 3.78267901405806 3.84837913359409 3.80210759325537 -9999 -9999 -9999 -9999 -9999 -9999 -9999 -9999 0.924202665622538 0.0354788896325537 0 4.31161743018062 4.42485822260311 8.10594563766148 7.6518659620557 9.71451783148169 8.16613535336485 8.98055109460539 8.43497102151524 10.1855036093831 10.2708426310019 9.85912753965548 9.59932176999139 10.2291229165276 9.36602074161742 9.95327813226248 10.1572067173156 9.62591062246648 10.1489983700066 10.0721968200683 10.6317998956282 11.2151540412896 11.9257536336801 11.4053239781503 11.9343333316723 9.99080063989419 9.25661585232205 11.9989452197986 10.6904728134786 11.413194918796 12.3369899713912 10.6332232346135 10.5766850604602 9.99340255344836 9.81704858652952 -9999 -9999 -9999 -9999 -9999 -9999 -9999 -9999 -9999 -9999 -9999 -9999 -9999 -9999 -9999 -9999 -9999 -9999 -9999 -9999 -9999 -9999 -9999 -9999 -9999 -9999 -9999 -9999 -9999 -9999 -9999 -9999 -9999 -9999 -9999 -9999 -9999 -9999 -9999 -9999 -9999 -9999 -9999 -9999 -9999 -9999 -9999 -9999 -9999 -9999 -9999 -9999 -9999 -9999 -9999 -9999 -9999 -9999 -9999 -9999 -9999 -9999 -9999 -9999 -9999 -9999 -9999 -9999 -9999 -9999 -9999 -9999 -9999 -9999 -9999 -9999 -9999 -9999 -9999 -9999 -9999 -9999 -9999 -9999 -9999 -9999 -9999
-9999 -9999 -9999 -9999 -9999 -9999 -9999 -9999 -9999 -9999 -9999 -9999 -9999 -9999 -9999 -9999 -9999 -9999 -9999 -9999 -9999 -9999 -9999 -9999 -9999 -9999 -9999 -9999 -9999 -9999 -9999 -9999 -9999 -9999 -9999 -9999 -9999 -9999 -9999 -9999 -9999 -9999 -9999 -9999 -9999 -9999 -9999 -9999 -9999 -9999 -9999 2.1114611069989 1.93941650840726 0.919807585487668 0 0 0 0 0 0 0.745243862177106 0.916583175600275 1.10676715539805 1.1630549717811 1.1630549717811 1.16051423619048 1.16305371673313 1.16304990835621 1.16229243123622 1.10818001273523 1.11028399948255 1.1103212344808 1.11238951726834 1.11238951726834 1.16734628758499 1.16730257592298 1.11028399948255 1.16734628758499 1.20994983330145 1.03592216068261 0.919800753999717 1.03856792118334 1.1773313640613 1.74659685958214 1.73809587979433 1.1205387560661 1.21847520954571 1.70672400721515 3.23105851477964 3.72107893177125 3.80403521123451 3.76428750697001 1.26111172669267 1.28823267466593 1.28893706590079 1.27344457691491 1.28228623288573 1.2512952552776 1.23015498731656 1.19869843513429 1.15719009067037 1.15456405037547 1.19281131511452 1.21775266641646 1.21156257082517 1.2482393790788 1.24306419210858 1.2520885926165 1.23969265632266 1.20216886024693 1.1357692964503 1.08292241752989 1.01211942223183 1.01211942223183 0.908378976278677 0.747682627112643 0.476850619350285 0.479252525629835 1.03177449858923 2.58724878731429 2.85656810144401 2.84375673107001 2.77379690276618 2.53408014593496 2.54395130703242 2.82668868409594 2.49130742904665 2.39248711754568 3.10121440632005 4.31068612978353 4.32616070513214 3.00457858393239 1.75785115960242 1.02902124880383 0.90482513148431 0.700277803017083 0.126767158376803 0 0 0.126767158376803 0.126767158376803 0 0 0 0 0 0 0 0 0 0 0 0 0 0 0 0 0 0 0 0 0 0 0 0 0 0 0 0 0 0 0 0 0 0.71055715230582 0.918845203031411 0.710528960455821 0.708847414619538 0.503480659236362 0 0 0 0 0.127177982470112 0.127544534394645 0.127868196054715 0.497021232730021 1.44138768706871 0.876213484630492 1.51054724415086 2.08182294224854 2.20240706450191 2.53142876987066 2.467241096057 2.3265147277179 2.40614824359157 2.46886152581301 2.47394858648329 2.4196007115542 2.41845695988748 2.43469189469928 2.35975244562251 2.03364718979664 2.07895894414328 2.11019317328958 2.13876623974756 2.14016997511519 2.13881525214644 3.06268661478979 2.88129224269706 3.00645979969856 3.12330507772244 3.18207503455838 3.27992128667431 3.32896171605023 3.27713797836345 3.18882199454471 3.0104294954613 2.58350830022567 2.09566982236599 2.10366544434568 2.09931121337165 2.10516192500494 2.10022028031178 2.10351088865723 2.10285945870717 2.10166077089895 2.09685824154954 2.09073792034063 2.08843582237532 2.22301796705168 2.08986779133427 2.08639830101208 2.08764516074635 2.08645836282668 2.09097116141344 2.07852728694662 2.06257904615242 2.0021453278754 1.91603561065594 1.54492515630654 1.08025173597642 1.08214369355336 1.07057504832701 1.0134359456026 0.886488835541736 0.489650198031192 0 0 0 0 0 0 0 0 0 0 0 0 0 0 0 0 0 0 0 0 0 0 0 0 0 0 0 0 0 0 0 1.01409017180678 1.19908513919256 1.25360256229514 1.26396669265241 1.26300154156784 1.72376754698365 2.11757074853044 2.60352811457019 5.1703153126927 4.91772015194119 2.73364987212351 1.96005746226833 1.36628176437959 1.36027280435981 1.67118806512536 2.04491236164 2.63084496958169 2.86717302031242 3.61262063708896 3.98080399007843 6.47421086103964 6.54305702873894 4.85608217996972 4.50506909169895 4.03106587660408 4.1537055258798 3.90780538708995 3.75091212973261 2.88821831281302 2.85639590834845 2.87134217079324 2.89144021482093 2.87029575809049 2.83158924458845 2.84183080636532 2.78068891196698 2.66851195624302 2.79088881901162 2.13139805417213 2.15152954816171 2.4945305160859 3.30109909484022 2.13490895118549 1.80329844456502 1.68817670014699 1.81678863215938 2.30220826324849 2.5751765518851 2.45820042420449 2.46250845393772 2.59115296142629 1.85065409596342 1.85816887644965 1.86504041456913 1.95653992848662 2.02236170433936 2.07206663574676 1.98334226473894 1.90901618851302 1.79134368599371 1.59991241513416 1.22433942392321 1.1017032085126 1.08981862017039 1.07346628368172 1.05397907151678 1.05676293457308 0.98455222069836 0.839944804497444 0.502578075633249 0 0 0 0 0 0 0 0 0 0 0 0 0 0 0 0 0 0 0 0 0 0 0 0 0 0.500758801777796 1.16487206794314 3.06901782173591 3.4446063502663 3.47905887743714 1.72317479680225 2.29516589520711 3.2492756618266 3.34919177542621 7.88989611963145 10.7723592358432 10.7599937658721 10.82202004946 10.6584001201202 10.9996178221906 11.1922081978675 10.2272664260201 8.76526832373971 9.6453310442496 8.79410435528318 1.75097832138638 0 0 0 0 3.71817722687147 5.7565474855706 5.29123058255106 3.87811430108997 3.80858177154588 -9999 -9999 -9999 -9999 -9999 -9999 3.75688125660179 -9999 0 0 0 3.0533305631105 3.45158832058159 6.72084977180446 10.810195800927 9.48496178149914 8.67891103467929 9.34056347514147 9.988306296851 10.2962729338742 10.0100269081721 10.3327234005015 9.48068567425943 9.36545488612592 8.83040169250111 9.04339750540122 8.98618789342396 10.0051159543961 10.6500824511296 11.6768555623436 11.031210698506 11.4093878432614 11.9703768422302 11.660235317879 12.1305392393585 9.99715346045341 8.24595339494273 8.28343704623513 8.35933306540281 9.12294298516847 9.40947848527393 9.69090080122537 9.24135776768458 8.52488530731928 -9999 -9999 -9999 -9999 -9999 -9999 -9999 -9999 -9999 -9999 -9999 -9999 -9999 -9999 -9999 -9999 -9999 -9999 -9999 -9999 -9999 -9999 -9999 -9999 -9999 -9999 -9999 -9999 -9999 -9999 -9999 -9999 -9999 -9999 -9999 -9999 -9999 -9999 -9999 -9999 -9999 -9999 -9999 -9999 -9999 -9999 -9999 -9999 -9999 -9999 -9999 -9999 -9999 -9999 -9999 -9999 -9999 -9999 -9999 -9999 -9999 -9999 -9999 -9999 -9999 -9999 -9999 -9999 -9999 -9999 -9999 -9999 -9999 -9999 -9999 -9999 -9999 -9999 -9999 -9999 -9999 -9999 -9999 -9999 -9999 -9999 -9999 -9999
-9999 -9999 -9999 -9999 -9999 -9999 -9999 -9999 -9999 -9999 -9999 -9999 -9999 -9999 -9999 -9999 -9999 -9999 -9999 -9999 -9999 -9999 -9999 -9999 -9999 -9999 -9999 -9999 -9999 -9999 -9999 -9999 -9999 -9999 -9999 -9999 -9999 -9999 -9999 -9999 -9999 -9999 -9999 -9999 -9999 -9999 -9999 -9999 -9999 -9999 -9999 -9999 2.20622595389036 1.12050650585348 0.736805672034807 0 0 0 0 0.446832832583953 0.917959460375275 1.03041225677828 1.64263392070087 1.63911506062514 1.71740256126955 2.00400053293283 2.02530461314969 2.02536064143517 1.71449672655852 1.20488500636476 1.20994983330145 1.16989912200414 1.11242624215629 1.11238951726834 1.11238951726834 1.11445671642996 1.11445671642996 1.16985610712844 1.24233966747484 1.11651896847576 1.03726535563164 1.11857018253424 1.1773313640613 2.06348257348983 2.71943007544346 1.67500249820255 2.03842668386421 1.65094519870571 2.19898355563421 3.86115864902793 3.91698207650983 3.80014327251004 1.26427717186492 1.76938574271367 1.27740847090251 1.78036820887218 1.25453904929827 1.2512952552776 1.24804537506792 1.22711894688096 1.22407379728544 1.19290860590702 1.19286004763586 1.2565710766277 1.76520278799607 2.03731056711277 2.03683111984405 1.23029024395642 1.2284702719453 1.20222112213659 1.22525746390544 1.17236573176575 1.1385011151899 1.08534442164075 1.01409017180678 0.909666573205767 0.908378976278677 1.01004144462562 1.12769777778374 3.32249487904827 2.81595268276142 2.55838922870137 2.68537724455337 2.68068302733881 2.71983659801699 2.90365474236026 2.91359947530265 3.01852710967898 3.75152150205619 4.52390359356658 4.32822977222369 2.92755779732759 1.15142555641388 0.902484019879242 0.499344090056624 0 0 0 0 0 0 0 0 0.473970691510024 0.473970691510024 0 0 0 0 0 0 0 0 0 0 0 0 0 0 0 0 0 0 0 0 0 0 0 0 0 0 0 0 0 0 0.123997094006271 0 0 0 0 0 0 0 0 0 0 0 1.78407053806559 0.912076755274308 1.63680737523844 1.99423202341867 2.03643125662527 2.16192294131422 2.64059242190821 2.59796822804593 2.3980259474766 2.67994893040145 2.84885563385107 2.76827259709565 2.64616774377083 2.75583612587272 2.78037209286878 2.71955156733562 2.03097998453874 2.10096759898893 2.13759242732028 2.13066416221301 2.09571733800257 2.09206395695607 2.82827948879178 2.9722667115879 3.06303765245566 3.13189245655654 3.28270344389104 3.34465662655048 3.29543244464131 3.24677243667855 3.1550999979671 2.97791178869101 2.56093134923798 2.08086741743591 2.09063661569339 2.08639687010263 2.09686451300307 2.10017615365776 2.10116703927006 2.10272508382014 2.09968283478195 2.09531934206911 2.09787068958003 2.09782367517568 2.089018532264 2.08693367075959 2.07964265919024 2.08364256221302 2.07958313324327 2.06885231683719 2.05032418368716 2.01997349632266 1.90865285698833 1.54028273683576 1.07466182791122 1.07894802862747 1.05695633155644 0.979195742454166 0.683218977637364 0 0 0 0 0 0 0 0 0 0 0 0 0 0 0 0 0 0 0 0 0 0 0 0 0 0 0 0 0 0 0 0.471363927109599 1.01600927121855 1.20222112213659 1.24663802145079 1.26402635720306 1.26950008355999 1.26678818738782 1.23798580592041 1.68265834032184 4.8409882252747 4.75209780900841 2.3452347506747 1.23497234101727 1.23785996682587 1.23779761753382 1.22746421130405 2.1434221283779 3.95375826284322 4.39210280513105 4.83168661966659 6.13750460440617 7.15777399606991 7.12333618616285 4.05749865841126 4.00085928425743 3.85673896450644 3.91562336341747 3.35147044420902 2.8246610825822 2.85184897129566 2.81870051909411 2.61829378212519 2.11940353238245 2.45764946915762 2.64758509427611 2.89440999179351 2.66743204162769 2.85902317278796 2.92006542714866 2.13130998685236 1.95574573029177 1.98974494473123 2.48626777769379 1.87678854945659 1.79463660687526 1.68153095825564 2.64291693928901 2.96669756796357 2.44580234731562 2.61242500927812 2.84458229987395 2.82389291958685 2.67894060510093 1.94136146940704 1.94876365214152 2.01706215927647 2.02236170433936 2.0302601520839 1.98251125858406 1.90905047664505 1.79780124236972 1.59992836380426 1.22427234762057 1.10164973081695 1.09263754873546 1.09268667373813 1.053905190549 1.02626660762857 0.926183043110203 0.713037272437449 0.123997094006271 0 0 0 0 0 0 0 0 0 0 0 0 0 0 0 0 0 0.894868611051239 0.744742738323112 0.493734602939194 0 0 0 0 0.738106748633387 1.16151900646951 3.17247681732339 3.36179440067282 3.29120215172369 3.51554400786186 2.09066887970458 2.34557419988822 3.10667828635877 3.23940036425001 4.55681241570691 7.23609623980539 8.50549546249456 8.49921160689271 7.57232295329286 8.51328250629374 8.91300867175984 10.6463633626182 9.58451746258127 8.21278558638609 8.69781847017121 0.838596724888037 0 0 0 0 3.4271306959353 5.75326348709614 5.77193693016874 3.87397122753822 3.86338228629021 3.87571231710803 3.89743405259499 -9999 -9999 -9999 -9999 3.48092431042284 -9999 0 0 0 1.23046696979361 4.41191221684978 9.42577393654177 10.9938984434274 10.6421678206689 10.421991543399 8.93167419696623 10.7031475780905 10.6288934761792 10.4505281280661 9.72531602896529 9.73198456276761 10.0946383669517 9.59419950211998 11.1206541069054 11.2478955352151 10.2601836112922 8.69339094577332 8.55156533792652 8.69888151295313 10.6283529050579 10.5821768312793 9.00435361104391 8.50994494030104 8.0671491022946 7.31479592226796 7.3551482615469 -9999 8.33194675513295 7.70719338642326 -9999 -9999 -9999 -9999 -9999 -9999 -9999 -9999 -9999 -9999 -9999 -9999 -9999 -9999 -9999 -9999 -9999 -9999 -9999 -9999 -9999 -9999 -9999 -9999 -9999 -9999 -9999 -9999 -9999 -9999 -9999 -9999 -9999 -9999 -9999 -9999 -9999 -9999 -9999 -9999 -9999 -9999 -9999 -9999 -9999 -9999 -9999 -9999 -9999 -9999 -9999 -9999 -9999 -9999 -9999 -9999 -9999 -9999 -9999 -9999 -9999 -9999 -9999 -9999 -9999 -9999 -9999 -9999 -9999 -9999 -9999 -9999 -9999 -9999 -9999 -9999 -9999 -9999 -9999 -9999 -9999 -9999 -9999 -9999 -9999 -9999 -9999 -9999 -9999 -9999 -9999
-9999 -9999 -9999 -9999 -9999 -9999 -9999 -9999 -9999 -9999 -9999 -9999 -9999 -9999 -9999 -9999 -9999 -9999 -9999 -9999 -9999 -9999 -9999 -9999 -9999 -9999 -9999 -9999 -9999 -9999 -9999 -9999 -9999 -9999 -9999 -9999 -9999 -9999 -9999 -9999 -9999 -9999 -9999 -9999 -9999 -9999 -9999 -9999 -9999 -9999 -9999 -9999 2.76658591330589 1.69720638977363 1.17971447739875 0.920040913265994 0.432612542484006 0.742448170559951 0.742448170559951 0.742448170559951 0.917972686888116 1.03303271387816 1.11455912612742 1.68318291734633 2.20733632400311 2.21892832513163 2.78892144628846 2.78796173353555 2.02829619043529 1.7388906466605 1.24233966747484 1.21275231034849 1.17233750381675 1.11445671642996 1.1164833588825 1.17233750381675 1.16989912200414 1.21270472779719 1.26732497011655 1.17242234224665 1.11853647184035 1.24842189776474 1.69733729414284 1.69739055249899 3.63784327481874 3.48007573950179 2.34706177691437 1.97875088699922 1.97804134268923 3.58021698076533 3.32436093254203 3.42558554076398 1.2394534549465 1.28059199831556 1.76934909309583 1.75461886152579 1.27430638853642 1.26776986108375 2.05646482122282 1.26783999726333 2.04501619494303 1.26448062727064 1.24479038444163 1.2612264698881 2.21107279373939 2.30964278757791 2.02662431551795 2.0232242562268 2.02274594633055 2.02997793882501 1.7569110071502 1.23021259828594 1.17828881281175 1.14126646344615 1.09009307391926 1.09013247394942 1.01409017180678 1.08296249768658 1.07796274445691 1.6244835594388 1.13691267068981 1.09056076862409 1.1430699220672 1.5058616959544 2.16216458972307 2.55638549137051 2.77361224555961 2.98521446648968 3.68178107022386 4.58815743450503 4.14403989613441 2.44616075716672 1.36080155664283 0.499451226095635 0 0 0 0 0 0 0 0.471244646782032 0.909756035338729 0.909756035338729 0.909756035338729 0.909770589169529 0.747653235363716 0 0 0 0 0 0 0 0 0 0 0 0 0 0 0 0 0 0 0 0 0 0 0.441918625699102 0 0.441918625699102 0.743415771926639 0.446310571962039 0.743415771926639 0.744356244710978 0.450548174460514 0.745156345991266 0.450548174460514 0 0 0 0 0 0 0 0.913104251809952 1.01986576425071 1.01989271298454 1.09268466358314 1.639966914023 2.07271797413446 2.10527449961101 2.74340291459117 2.84512464303552 3.04552770701258 3.12069822726861 3.13399063282263 3.17193110402467 3.13976257474649 2.86238857051568 2.82315079459634 2.97149944477213 2.76687803703309 2.0875790027863 2.11335796111527 2.10630340046843 1.99965125447419 1.78501225335522 2.93476655136546 2.86804166991417 3.01803443938226 3.07591931266156 3.22639076051822 3.31003925898184 3.22164309949127 3.25261312580401 3.1874150771935 3.13161614061116 2.94877975527642 2.53288850348751 2.0591855757641 2.07597113660012 2.07216510598932 2.08579988800484 2.08973723219258 2.09510602294062 2.10071019557626 2.10066311875909 2.09748583175557 2.09301310267323 2.09035627547832 2.08114220943898 2.07925344623072 2.0737521853112 2.07248901163682 2.06158576839366 2.04540894473241 2.00764756986906 1.90128940163427 1.53509855037831 1.07202075830281 1.07170370279078 1.04279894378099 0.879699218863904 0 0 0 0 0 0 0 0 0 0 0 0 0 0 0 0 0 0 0 0 0 0 0 0 0 0 0 0 0 0 0 0 0.471363927109599 1.01604019958352 1.22204535291547 1.25014248563613 1.26517360469356 1.27128257285073 1.26628905276885 1.23509829248764 1.22827734381437 2.18413255488901 3.17862715684437 1.72651653186268 1.23180201189661 1.23132709432145 1.25086093842399 1.9833994644909 3.01841459538358 3.5910102288109 4.69372634881089 5.53532297412741 6.16842039269618 7.13914354930557 7.1629341699591 4.01179503379706 4.02795900827443 2.65644393349458 1.93190170253236 1.95552212218174 2.0799379595592 2.80035581137501 2.59928029310124 1.98864148444487 1.9998049975239 1.99161563227394 1.9870101653677 1.99469940674512 2.13720791829711 2.78830068167224 2.48240620907874 1.95341783527593 1.86342736411459 1.92093542065384 2.44407881754235 1.87468107180589 1.66435675462399 2.55097858395282 2.71484282147934 2.90339891637543 2.58971531490544 2.5981083525386 2.99157729900225 2.98752827242186 2.93065427677565 2.46674309426133 2.00665029388944 2.01199941149462 2.01997402517133 2.02963216105125 1.98538164053634 1.91109134670549 1.91890217130062 1.800287070574 1.22714697058754 1.10164973081695 1.08971964634382 1.09258766636385 1.05386657474759 1.02620630812748 0.840062693144295 0.503866752558237 0 0 0 0 0 0 0 0 0 0 0 0 0 0 0 0 0 0 0.896503458800163 1.11006904698897 1.10705045392315 0.891384552743979 0.019425464405824 0 0 0 0.738123109606518 1.11626054003547 3.5460023271727 7.98546578007609 6.06033108806206 2.46800195873676 2.478806846723 3.42939708768822 3.38745776743539 3.31302086579374 3.17550461144928 4.5025668468391 4.66366383969909 7.58701081025273 8.31485213809545 10.7338832119249 10.9148605782419 10.7310996732267 9.83158043804317 4.33991107600187 0.838630776776291 0 0 0 0 0 3.78366015171164 5.56082036869076 4.54709100549935 4.71475236429384 3.9135304889484 3.95008553350131 3.90785306768149 -9999 -9999 -9999 3.71293503546682 -9999 -9999 0 0 3.57310802513676 4.51339230581909 8.21359069982498 10.1337704677296 10.0458421845796 9.9522990877529 9.15667465185881 8.74447560533056 10.3187742796436 10.1218978277356 10.6755829832232 10.614231432564 10.8559980931799 10.0197757204523 10.250029649247 10.8950435781858 10.3379217330799 8.78680345782307 7.95318709079319 7.95657946778171 8.34676954290779 8.023228558972 8.18728743252851 7.95537884170199 7.06709920612418 -9999 -9999 -9999 -9999 -9999 -9999 -9999 -9999 -9999 -9999 -9999 -9999 -9999 -9999 -9999 -9999 -9999 -9999 -9999 -9999 -9999 -9999 -9999 -9999 -9999 -9999 -9999 -9999 -9999 -9999 -9999 -9999 -9999 -9999 -9999 -9999 -9999 -9999 -9999 -9999 -9999 -9999 -9999 -9999 -9999 -9999 -9999 -9999 -9999 -9999 -9999 -9999 -9999 -9999 -9999 -9999 -9999 -9999 -9999 -9999 -9999 -9999 -9999 -9999 -9999 -9999 -9999 -9999 -9999 -9999 -9999 -9999 -9999 -9999 -9999 -9999 -9999 -9999 -9999 -9999 -9999 -9999 -9999 -9999 -9999 -9999 -9999 -9999 -9999 -9999 -9999 -9999 -9999 -9999 -9999 -9999
-9999 -9999 -9999 -9999 -9999 -9999 -9999 -9999 -9999 -9999 -9999 -9999 -9999 -9999 -9999 -9999 -9999 -9999 -9999 -9999 -9999 -9999 -9999 -9999 -9999 -9999 -9999 -9999 -9999 -9999 -9999 -9999 -9999 -9999 -9999 -9999 -9999 -9999 -9999 -9999 -9999 -9999 -9999 -9999 -9999 -9999 -9999 -9999 -9999 -9999 -9999 -9999 3.55098429863286 2.45126881115229 1.28332855673641 1.18202141567815 1.03726535563164 0.919472648457742 0.739911708743453 0.427342047671079 0.738457901566102 0.919472648457742 1.63454105655809 1.67771690943086 2.03539024285425 2.33824554813334 2.88265631675291 2.80105963796214 2.79475809024657 2.99768111710227 2.52599798709205 1.24239072496623 1.17238012605652 1.11651896847576 1.1164833588825 1.17233750381675 1.17238012605652 1.24531275879089 1.69761988206391 1.21553316067251 1.24837128938516 1.21562682516289 1.69069481970746 2.24439446717653 3.8342116545391 3.90568810469734 3.55375569723265 2.34829385419821 2.01107706905026 2.03211544165149 3.50992330318553 3.58993924422939 1.26430668463466 1.2614303395237 2.05902068170677 3.00719538558766 2.81156931905895 3.18671021653625 2.23024613789497 2.81815273211895 2.33360696263026 1.77256392839131 2.04485201451339 2.32702605358343 2.21617675132584 2.20286408627484 2.30614630448957 2.42974743151587 2.3762542293385 2.30269137386243 2.02717149997265 1.23016174350698 1.21161469880842 1.14392884957872 1.14662251195536 1.14662251195536 1.09013247394942 1.08778761958574 1.01007421911647 1.08410365223829 1.08632880287688 1.09073792869754 1.01986576425071 0.914086580493085 0.915008559428436 1.1526098510144 2.09245090808833 3.47388007914149 4.15736805968752 4.61990356948713 2.62700171686861 1.84435529188502 1.04177571780524 0.458317536763583 0 0 0 0 0 0 0 0.74767294893795 1.01610030040891 1.01612940834793 1.08790357473259 1.08790357473259 1.01615784248994 0.909784075210552 0.747678931335302 0.473906236144362 0 0 0 0 0 0 0 0.464982156133315 0.461629616198096 0.461710727988768 0 0 0 0 0 0 0 0 0 0.742321772607133 0.437084819334892 0.742348534294181 0.743391538808914 0.917375897399864 0.917368845985778 0.916652183631272 1.02850237978204 0.917368845985778 0.917375897399864 0.744334418841182 0.744356244710978 0.450548174460514 0 0.745843489949202 0.45447010555382 0.914096428389747 1.09498702436213 1.09730228499522 1.09730228499522 1.19028292462463 1.68224449144357 2.07623276876803 2.20021758379216 2.62912467766071 2.87064276933696 3.00107639574255 3.23289481548513 3.28429989825646 3.28313118069596 3.24554255813761 3.08863327975291 2.94338922889995 3.17096325318773 2.91356863906763 2.03583002722193 2.04045961435053 2.01321360671173 1.89115580524606 1.7705370507102 1.95237677371427 2.61449800981512 2.94503067045949 3.01083363855822 3.09533784589213 3.20012248791106 3.19740656115601 3.17841438533245 3.21878285857389 3.18888052713132 3.12392612001265 2.94609581507943 2.50238051293968 2.03393883139249 2.03400818359512 2.0560354691207 2.0723061851252 2.08935288067019 2.09470421661443 2.09336275801336 2.09009510369064 2.08526206814425 2.08267907948981 2.07758855628098 2.07212901877399 2.06777470515754 2.06209773962726 2.04879881781314 2.0354516340891 2.00484168562307 1.94554495500402 1.71020592876626 1.06829301856662 1.06283978417241 0.998073989788325 0.678177132447176 0 0 0 0 0 0 0 0 0 0 0 0 0 0 0 0 0 0 0 0 0 0 0 0 0 0 0 0 0 0 0 0 0.468465366849871 1.09017151156905 1.20540744491496 1.24312037995945 1.26517360469356 1.27128257285073 1.25253716725266 1.2245316920688 1.22495231989449 1.23230195805226 1.97773489975082 1.23742811282621 1.24679294604806 1.73493823151391 2.12298441887422 3.06403910574674 3.26176908046796 3.41867250485689 4.00287305081703 5.15368417553395 6.10716750603639 7.08439955412363 7.12349903498261 4.01112536715042 3.71528662040917 2.88875363273597 1.92554084418564 1.94072737186617 1.96356906604465 1.97174880567577 1.97147651385174 1.95981927956152 1.98991870128892 1.99159062115041 1.97245737895889 1.88202056535474 1.82494433292008 1.83141560457101 1.94268880132603 1.84480990695895 1.76134203296473 2.33663385969725 1.7793645538644 1.65849647753951 2.1231669410344 1.581056610078 2.38052680098095 2.80195600988621 2.69488251564615 2.90270362475558 3.05062300375222 3.10005304792504 3.0368552857434 2.78016586760167 2.00156251088045 2.01140288969696 2.02188021373797 2.02963216105125 2.04023324585913 1.99286221201845 1.92067815469358 1.80669028659482 1.22610190036962 1.10154095519636 1.08966906963308 1.07606769745387 1.05378630342884 0.981874258586206 0.710135720474045 0 0 0 0 0 0 0 0 0 0 0 0 0 0 0 0 0 0 0.490833671853186 0.745338111916037 1.11298720453227 1.20597520552765 1.14156019226024 0.985405345519817 0 0 0 0.73813880736477 1.11939036137112 3.51390793686988 4.11494960090204 8.0205952241516 3.36038874679862 3.41737606903934 3.36219813911984 3.34499822304415 3.53587707460786 9.72321189784278 3.1590817236741 3.19625556006301 4.55393143344427 11.1060114474642 10.9849996609616 11.5845262616424 9.67296536613295 10.9532298859383 7.41468941592972 1.48754192931273 0 0 0 0 0 0.483778686591447 3.76947413407115 4.86203115714865 5.89700850785191 5.93264688887245 3.88513679067851 3.97920720625637 3.92660946738738 -9999 -9999 3.70994889647733 -9999 -9999 0.480528147845652 0.492784043623882 3.64769960633886 4.50720993307262 6.19608479606934 9.46495754497614 6.05220999307907 8.00026630787673 7.25995127484804 8.25928954828481 7.49539500854358 7.84042779533352 9.28033601238704 9.94690489107074 8.60264962018411 10.2133259015766 11.1746464852525 11.4545629013991 10.5723663648945 7.96500156726121 7.76543036633607 7.5604937740699 7.76380915450426 7.80433015256835 7.34475598835835 7.07897389823407 -9999 -9999 -9999 -9999 -9999 -9999 -9999 -9999 -9999 -9999 -9999 -9999 -9999 -9999 -9999 -9999 -9999 -9999 -9999 -9999 -9999 -9999 -9999 -9999 -9999 -9999 -9999 -9999 -9999 -9999 -9999 -9999 -9999 -9999 -9999 -9999 -9999 -9999 -9999 -9999 -9999 -9999 -9999 -9999 -9999 -9999 -9999 -9999 -9999 -9999 -9999 -9999 -9999 -9999 -9999 -9999 -9999 -9999 -9999 -9999 -9999 -9999 -9999 -9999 -9999 -9999 -9999 -9999 -9999 -9999 -9999 -9999 -9999 -9999 -9999 -9999 -9999 -9999 -9999 -9999 -9999 -9999 -9999 -9999 -9999 -9999 -9999 -9999 -9999 -9999 -9999 -9999 -9999 -9999 -9999 -9999 -9999
-9999 -9999 -9999 -9999 -9999 -9999 -9999 -9999 -9999 -9999 -9999 -9999 -9999 -9999 -9999 -9999 -9999 -9999 -9999 -9999 -9999 -9999 -9999 -9999 -9999 -9999 -9999 -9999 -9999 -9999 -9999 -9999 -9999 -9999 -9999 -9999 -9999 -9999 -9999 -9999 -9999 -9999 -9999 -9999 -9999 -9999 -9999 -9999 -9999 -9999 -9999 -9999 7.00613851346174 5.13175666313958 3.17083429535842 1.26025453085472 1.22102347855583 1.11658837607593 1.03726535563164 0.920035569213233 0.920028787098738 2.01560133892783 2.95857155351355 2.78217063314875 3.20770023569922 3.19960377699364 3.26518215064199 2.42316388853035 2.33308159152301 2.69502188097851 2.50293632793886 1.26762563830271 1.11651896847576 1.03724111359129 1.03721599122039 1.11651896847576 1.21275231034849 1.66897021462657 2.71223152434239 1.6690212576845 2.70843284795703 1.63508614972886 2.03140640414477 2.22777516921089 2.91123455841251 3.99886123746365 3.8353888538876 3.21482828649354 2.67949298819705 3.46403417069395 3.65112500334125 3.87781868328258 3.11879365102256 3.11441439823722 3.11095991481175 3.53879199998558 3.64848682436674 3.36098332869179 3.23688967932339 3.40051836106402 3.22737347199773 2.32705926802718 2.05589059487863 2.21964349961362 2.45167522735928 2.44811465786364 2.39251888801176 2.4333826535908 2.30382392460872 2.04138951813446 1.74724362150615 1.73016691940264 1.21616365379432 1.18837016555864 1.18828022716748 1.19095018414839 1.09483688478929 1.09249584151514 1.08782666595298 1.08782666595298 1.0909916737612 1.09311135088913 1.01983806699397 0.91407549881169 1.02343414819484 1.09955633147542 1.63204189610745 3.97454633755348 4.42866366223317 2.66612255552141 1.65043110487749 1.0251740538452 0.914998743672807 0.914998743672807 0.458390923971176 0.746474753089141 0.461995535659031 0.465265511476241 0.465327231464904 0.747333569442524 0.91203649865864 1.0902101626925 1.17843560958721 1.14144456311318 1.18143507455386 1.17853263580576 1.13881355471925 1.13881355471925 1.01427028469001 1.01427028469001 0.747653235363716 0.471179970926987 0 0 0.468140076109835 0.468140076109835 0.746899405082263 0.461710727988768 0.746422869610411 0.745843489949202 0 0.7451346189247 0.4504618356828 0.918026338359484 1.0316718215365 0.742321772607133 0 0.441730681568792 0.743391538808914 0.742321772607133 0.437084819334892 0.742348534294181 0.918020756518622 0.917368845985778 1.03011145884112 1.02850237978204 1.10405399773548 1.03013488742951 1.10622337328966 1.10405399773548 1.02852675018269 0.917368845985778 0.916652183631272 1.02687234506436 1.02689673430131 1.15482342746478 1.19314811307248 1.1902355174974 1.2418564880867 1.39018197263295 1.9471955004373 2.1278733249558 2.26762258954899 2.98378113542116 3.19403542574686 3.16234487213095 3.29035152938562 3.34879465094574 3.34987192094354 3.32535276435794 3.19081296290804 3.18946606623688 3.27407594546278 3.21940342681281 2.01535169078457 2.01472752078898 1.97457561691177 1.93386117422416 1.85858504890969 1.85530017595213 1.73447722053769 2.75372075783316 2.91987909642005 3.0081997473423 3.0557762017762 3.15163704552321 3.15317668506812 3.18938764441062 3.1958156014381 3.14216936729083 3.14568888764164 2.91094735782677 2.46442674295305 1.99954787511325 2.00183297231804 2.03166174672343 2.06860489765946 2.07561634950251 2.08451945891013 2.08518521092859 2.07730749702643 2.07226993480646 2.07222596150529 2.06304707042932 2.05707292638756 2.04916084273215 2.03008473195423 2.01528540757705 1.97103948685868 1.88539070088979 1.70636407577188 1.06309897959771 1.05198418937935 0.925288953598131 0 0 0 0 0 0 0 0 0 0 0 0 0 0 0 0 0 0 0 0 0 0 0 0 0 0 0 0 0 0 0 0 0.747539442590609 1.01607055316192 1.13863650997502 1.24312037995945 1.2535375312615 1.26868772006047 1.27325510514204 1.25782042512014 1.22180520999686 1.22185180030925 1.23199047168443 1.23475400806341 2.13611484368393 1.98452352755099 1.99152840219739 2.13417918841426 3.11126498328946 3.51729465674132 3.53842389226675 3.59987923093106 5.04308902942225 6.4561670072658 7.59878991613449 7.65542831510067 6.97249678928901 3.7999869720414 3.05855364809695 2.40310249056919 1.88981515034113 1.90710644034281 1.89847830105355 1.90729115864119 1.87918747541506 1.95411660825632 1.91072830099814 1.8774606735684 1.88195943971198 1.61489155341568 1.61891209499931 1.06341718614195 1.09632601209634 1.09627806625308 1.4539749815875 1.90971007330963 2.67843795203689 1.57841116465951 1.42116088041598 1.85702462168517 2.48854941324511 2.77047557960869 2.95133246226359 3.17936139614313 3.21943258147444 3.16278086622176 2.94424284670177 2.51092365797945 2.04842711402769 2.05891334671397 2.10090154359045 2.0803104197818 2.05150832620227 2.0060255720272 1.80665503940736 1.22597455300236 1.086714389769 1.07319196320006 1.05093280592448 0.979237493983784 0.833812754783634 0.503720755127199 0 0 0 0 0 0 0 0 0 0 0 0 0 0 0 0 0 0.490796225546029 0 0.490796225546029 0.896479286500502 1.14795067506347 1.13844806741123 0.497303829134574 0.740083799903397 0.499994132077221 0.738153812217715 2.59827298346258 2.46163441080416 3.56625241842471 8.74864535686462 9.68542754727256 3.91908576377452 3.36722979782443 3.21072818756486 6.73488821268088 8.4327057250303 9.29179856072109 7.75110102871943 3.39382207328524 3.3074600456144 6.67939552070164 11.5280507301352 11.0472655621487 9.86326740327459 11.5833414112325 8.32693333774204 1.96898119242913 0 0 0 0 0 0.483778686591447 2.04443280678678 3.89520838659082 6.5194951968683 7.76465819529932 4.61605079310822 4.0011612205162 3.97344571253818 3.98136951581073 -9999 -9999 -9999 -9999 1.40206735835636 2.06352916950245 3.70783975984131 4.60037534810281 8.22877523168523 10.8088714195854 7.69427745957436 5.56675716308203 5.69938723680465 5.76024179571433 6.50674287060988 8.16063367607595 6.69383054473474 6.84702655289608 6.99982712093179 7.77736928480064 8.23236746547221 6.97558807492332 6.88724586363495 6.90502379860682 6.59844129730143 6.61522642324158 6.62128877315759 -9999 -9999 -9999 -9999 -9999 -9999 -9999 -9999 -9999 -9999 -9999 -9999 -9999 -9999 -9999 -9999 -9999 -9999 -9999 -9999 -9999 -9999 -9999 -9999 -9999 -9999 -9999 -9999 -9999 -9999 -9999 -9999 -9999 -9999 -9999 -9999 -9999 -9999 -9999 -9999 -9999 -9999 -9999 -9999 -9999 -9999 -9999 -9999 -9999 -9999 -9999 -9999 -9999 -9999 -9999 -9999 -9999 -9999 -9999 -9999 -9999 -9999 -9999 -9999 -9999 -9999 -9999 -9999 -9999 -9999 -9999 -9999 -9999 -9999 -9999 -9999 -9999 -9999 -9999 -9999 -9999 -9999 -9999 -9999 -9999 -9999 -9999 -9999 -9999 -9999 -9999 -9999 -9999 -9999 -9999 -9999 -9999 -9999 -9999 -9999
-9999 -9999 -9999 -9999 -9999 -9999 -9999 -9999 -9999 -9999 -9999 -9999 -9999 -9999 -9999 -9999 -9999 -9999 -9999 -9999 -9999 -9999 -9999 -9999 -9999 -9999 -9999 -9999 -9999 -9999 -9999 -9999 -9999 -9999 -9999 -9999 -9999 -9999 -9999 -9999 -9999 -9999 -9999 -9999 -9999 -9999 -9999 -9999 -9999 -9999 -9999 -9999 7.88607120239533 6.57523055103308 3.90161950563024 3.4614574446211 2.99952702216115 2.97971127590582 2.7456359176422 3.07464212366175 3.11569135282746 3.26453101301086 3.48461693290508 3.75255687659746 3.83173885781264 3.85558762891778 3.74438290388695 2.99318978169321 2.94637114027039 3.20593661686374 2.81210130437961 1.7377722620355 1.17483082489891 1.03721599122039 1.1164833588825 1.17238012605652 1.26760574248424 2.18146500340362 2.52279938266743 2.71227203727469 3.57634484404936 2.69219088519728 2.03140640414477 2.49031950050871 3.11934729993679 3.81867617804467 3.99937653949025 3.81220132279038 3.3067199212684 3.64845023770923 3.78721348423443 3.83055949258504 3.88234342394852 3.83759979720052 3.61862878894832 3.60770035733923 3.73568103040196 3.52056377412623 3.55247097452778 3.64116789219258 3.65564907221844 2.32705926802718 2.40821577136607 2.94816522713923 2.39956285414765 2.44452745529987 2.38987251993838 2.30959620321839 2.20644012957433 2.02394064659027 2.02750388351583 2.00925721878003 1.70744548173137 1.7079783163712 1.70527253276487 1.70544651529159 1.15276722084314 1.1502537314102 1.09253448339794 1.1467115462049 1.14754860259628 1.14943337949542 1.09491288686377 1.02337956129874 1.02340722948788 1.6261591000688 2.65929043827325 3.93462949378409 4.14099955932121 1.34977000972884 1.15478112346468 1.10178386107671 1.02514794061778 1.02514794061778 1.02512103776631 1.02337956129874 1.02159871880431 1.01975085368582 1.01975085368582 1.09249584151514 1.09249584151514 1.18133806788587 1.18133806788587 1.20869483908989 1.2118224386133 1.22885117893284 1.20571910208614 1.20571910208614 1.17858084232004 1.141488380054 1.08797873165058 1.01615784248994 1.01804207088106 0.912076755274308 0.912076755274308 0.913115363249298 0.913125242027459 0.914096428389747 0.914096428389747 0.745843489949202 1.02519933592475 1.02689673430131 0.916659274079282 1.03013488742951 1.03013488742951 1.10842922033639 0.918030421684427 0.743364893023811 0.917381521428126 0.918026338359484 0.437084819334892 0.918026338359484 1.0316718215365 1.03013488742951 1.03011145884112 1.10622337328966 1.10622337328966 1.03011145884112 1.16000905308461 1.16000905308461 1.16254939982458 1.15996720458672 1.16000905308461 1.22737537546718 1.22742608506259 1.25156499137427 1.24836942234906 1.26366386180437 1.27456915181509 1.28569710381623 1.97583915322703 2.08823684676877 2.3193572681158 2.82064466876121 3.25636527052886 3.24654323073983 3.29529719054733 4.12344840467792 5.25421497432959 4.2736227557971 4.24940585196282 3.73777247559368 3.23959753288816 3.25397316217128 2.78032386702107 2.0001365775475 1.99249214212057 1.97807292277328 1.90390722473051 1.83526849833355 1.72216087024723 2.46460710087764 2.80107914398398 2.91180068445829 3.06507620660615 3.07385296323951 3.09042527627853 3.16125694747121 3.20345575237669 3.1869158647557 3.20351804876739 3.13614294856221 3.01093045956607 2.41612962729038 1.90514206685198 1.99730495029042 2.04453828080026 2.06445313120366 2.06824342815062 2.53355452775896 2.53525967841666 2.5327113488305 2.80366625402879 2.80394549967966 2.79334459731917 2.78519810357622 2.75802426358688 2.71081779179396 2.67702961498818 2.44168604292737 1.63813896582131 1.50217276071047 1.0116383236266 0.671433339951681 0 0 0 0 0 0 0 0 0 0 0 0 0 0 0 0 0 0 0 0 0 0 0 0 0 0 0 0 0 0 0 0 0.46834565377462 1.01795684306587 1.20540744491496 1.20545959276237 1.22852472110462 1.26414887487502 1.26697130972317 1.26154876661001 1.23811314952722 1.23516184168393 1.23199047168443 2.1340167422734 3.11596459370999 2.13413688644179 1.74710125117105 2.14255648964149 3.37626822351603 3.55500745340664 3.48181717528394 3.4351148759616 4.76309792021539 6.3440573832936 7.73854463114025 9.0051637780068 7.05984582555363 4.72692263098855 3.07153026664905 2.50900715563374 1.72045066724798 1.66382596930653 1.65526881006023 1.68589509117308 1.78329817913446 1.70000870306794 1.71016262593153 1.60524545466449 1.43491553629482 1.41902416504563 1.0607789489606 0.899993371502624 0.899993371502624 0.899993371502624 0.904441886150411 0.942802694363963 2.36603679800012 1.69511754551524 1.32665081984213 1.98841308324721 2.09534363512798 2.80167310207457 3.05860238364465 3.25556700992518 3.43471664180429 3.22767151601671 3.19940825919457 3.08475116302989 2.54470647324808 2.10522317361923 2.1327649733098 2.13083798995303 2.09379802860524 2.00821630142995 1.80459284648093 1.21746056608426 1.07033103172198 1.04809033745817 1.02061439019112 0.979182425355834 0.833827617910116 0.124651769838447 0 0 0 0 0 0 0 0 0 0 0 0 0 0 0 0 0 0 0 0 0 0.492340981978616 0.743385113572711 0.0300787116092576 3.46337413747459 1.84961094441154 0.880550721611998 1.04031955611154 3.00917139547616 3.49253375686115 3.54963308350177 7.95105165504202 6.4502019923064 7.9745884308225 10.9092005352834 7.10353158660859 4.65692730439 4.45740158327639 9.898234671605 3.39540956953682 4.03268034371536 6.73619672886199 11.2271520341121 10.6822758733841 11.2529380928328 9.75101566616442 5.42294338171602 2.0268569444 0.503619832678386 0 0 0 0 3.59779771891267 1.19976614163899 3.84180888401675 7.47166763976828 6.68671726182866 4.64303230741519 3.97799414513334 4.0529209581209 4.06339772802576 4.08545448998566 -9999 -9999 -9999 2.94479045330563 3.3674555066995 3.81958522102872 5.22607906869727 7.01315427168702 10.201368321133 9.2634893705956 8.05522726082223 5.87447199394728 5.86505036858602 5.94003869073369 6.02728847609663 6.17787290960907 6.62114649910394 6.21633613661889 -9999 -9999 -9999 -9999 -9999 -9999 -9999 -9999 -9999 -9999 -9999 -9999 -9999 -9999 -9999 -9999 -9999 -9999 -9999 -9999 -9999 -9999 -9999 -9999 -9999 -9999 -9999 -9999 -9999 -9999 -9999 -9999 -9999 -9999 -9999 -9999 -9999 -9999 -9999 -9999 -9999 -9999 -9999 -9999 -9999 -9999 -9999 -9999 -9999 -9999 -9999 -9999 -9999 -9999 -9999 -9999 -9999 -9999 -9999 -9999 -9999 -9999 -9999 -9999 -9999 -9999 -9999 -9999 -9999 -9999 -9999 -9999 -9999 -9999 -9999 -9999 -9999 -9999 -9999 -9999 -9999 -9999 -9999 -9999 -9999 -9999 -9999 -9999 -9999 -9999 -9999 -9999 -9999 -9999 -9999 -9999 -9999 -9999 -9999 -9999 -9999 -9999 -9999 -9999 -9999 -9999 -9999 -9999
-9999 -9999 -9999 -9999 -9999 -9999 -9999 -9999 -9999 -9999 -9999 -9999 -9999 -9999 -9999 -9999 -9999 -9999 -9999 -9999 -9999 -9999 -9999 -9999 -9999 -9999 -9999 -9999 -9999 -9999 -9999 -9999 -9999 -9999 -9999 -9999 -9999 -9999 -9999 -9999 -9999 -9999 -9999 -9999 -9999 -9999 -9999 -9999 -9999 -9999 -9999 -9999 7.65842234239239 5.61006950844344 4.00896737519539 3.91209117158869 3.78893593785229 3.74077687839234 3.6151369452047 3.60884207552736 3.57139812449286 3.61371247514883 3.79036106440603 3.86318270112145 3.95043992740337 3.92855414352762 3.86624798430096 3.76417608903528 3.48590438268787 3.60626775931541 3.39085334537977 2.05284272005002 1.74098939542649 1.21824379788073 1.17238012605652 1.21275231034849 1.24260319116744 2.52301838281566 2.52306095270458 3.38845619178215 3.78384029434486 3.58079763236757 3.14595628716653 3.41275820862506 3.12047775342306 3.72816894771493 4.00357030411211 3.92278468212414 3.71726552287643 3.96784836965028 3.87696321383245 3.63161786316517 3.83209161076543 3.77159605923273 3.66200415426711 3.79403254163491 3.72935127215555 3.58752286494159 3.61172030332471 3.71201040932428 3.5730172402601 2.39609059314458 2.45338917859657 3.29092354555001 3.45038157935746 2.98250174017905 2.3989993628889 2.21151858148472 2.03808265707482 2.20210348858392 2.30684217587864 2.19878938972491 2.03857038754137 2.02785024452131 1.72900389167159 1.22183192715967 1.19371919426374 1.67426304837535 1.67128713338188 1.19091729236625 1.70199845525921 1.66809495328108 1.67103228617051 1.15263787404153 1.15264446699404 1.66778523143901 2.86924487120802 3.12190141609785 1.8703484317685 1.19595392785994 1.15473841543406 1.15736304648261 1.10174759860601 1.1572772751296 1.15465189095021 1.19004336143273 1.14934549824344 1.18418398755989 1.18413506856654 1.21161469880842 1.21171875301691 1.21484218389618 1.21489396184485 1.21489396184485 1.25009645945207 1.24683268866717 1.26809178254659 1.25740038688571 1.24683268866717 1.22885117893284 1.20879831457856 1.20874663879226 1.18143507455386 1.14415072097044 1.14684291682917 1.14684291682917 1.14951994646805 1.14951994646805 1.09730228499522 1.15478112346468 1.1018195667868 1.02687234506436 1.02852675018269 1.03013488742951 1.10842922033639 1.10846231142159 1.10846231142159 0.918030421684427 1.10629164298001 1.03015734573201 0.918599827227714 1.03169425816067 1.0316718215365 1.10842922033639 1.10839543033337 1.20457080625656 1.16259077494929 1.20171407691243 1.20171407691243 1.23041135158436 1.23041135158436 1.20171407691243 1.25470088253346 1.2702996970587 1.27035563349185 1.28151782922822 1.28151782922822 1.28925238572688 1.28575647798161 1.29708519843948 1.7913506667663 2.10796367415487 2.28102028170063 3.12299640853451 4.25000207029117 4.31053731338196 4.34877751992916 5.60036664432492 5.82425018664311 5.67528464180051 5.59592591794873 4.9444413653173 4.21011853505991 3.26051694247059 3.03043276336177 1.99699065015332 1.97862218886551 1.96082413471086 1.92402133791662 1.81478374201817 1.70763353637945 2.44560347838553 2.60389063441926 2.73655884990889 2.94922977359553 2.96522949818564 2.97728544813097 3.09475517673913 3.16635388225407 3.21431275754484 3.20954051950682 3.1988051232481 3.13241848177913 3.03972397478124 2.85905463259184 2.73127987076357 2.94699830401953 3.06781459757382 3.07529700752467 3.15838959962265 3.15574916673782 3.14858310263345 3.19647630405919 3.13172115722202 3.18706519614694 3.10441303701242 3.08469829747362 3.02157225110433 2.825386490095 2.20240405581874 1.96052735247497 1.7802775205943 0.918209431832257 0.128181103095278 0 0 0 0 0 0 0 0 0 0 0 0 0 0 0 0 0 0 0 0 0 0 0 0 0 0 0 0 0 0 0 0.461860870623477 0.913078554910276 1.14401840559511 1.22863363679215 1.22857918011029 1.20848671902629 1.24306419210858 1.26868772006047 1.2669099891586 1.26154876661001 1.24177155961028 2.13779264992307 2.42609275377314 2.84588278569611 1.74591140562305 1.24852165318962 1.74714431778048 3.49071142092735 3.53336077636408 3.5351469899913 3.43148305240705 3.33708913586363 6.88032896607986 9.02479771975078 10.455240937686 7.5861277522522 3.7519850648635 2.9592130477869 2.55640020136882 0.918149419481423 0.810064768519804 0.816044013550922 0.873968750472735 1.36216763262658 1.37023973936174 1.04943496796607 1.05250804056838 0.893293233401188 0.9335652921897 0.844719769228407 0.770719894515049 0.770719894515049 0.77263463270821 0.772656562740882 0.774621235045766 0.774641501951229 1.12960018083005 1.52607725164743 1.82213082536646 2.17127928642538 2.83670831702557 3.10602241024012 3.24091892975432 3.19680928697852 3.22648173997514 3.32186370757498 3.28068569957153 3.01045817747183 2.1078012423997 2.13262760546311 2.14350352891859 2.09093714399763 2.00344232309204 1.79881536734013 1.2026722333197 1.04804565042332 1.02053715142088 0.979122846165967 0.833834029817261 0.707096642538351 0 0 0 0 0 0 0 0 0 0 0 0 0 0 0 0 0 0 0 0 0 0 0 0 0 2.11446395457294 3.6019617773168 3.66216026620829 3.51996711141988 3.5799241757469 3.56089654071339 3.44710784901344 3.51028278151521 6.05688409720569 10.3294975952908 7.59248696001974 7.4180168580821 6.54131537134793 7.83334735316017 4.42366049507295 3.39039589795172 3.41362870822828 4.44142760882912 8.53021694013732 10.290304643166 9.87619210334878 10.3535463302499 8.34753008187237 2.6367718150317 3.08987737737225 0 0 0 0.501351415963046 0.48628489382045 0.766955029082024 2.81604175414529 4.93250306004337 3.92169785267367 4.37524020543878 6.12379655892601 4.86549334553342 4.69980861547369 4.09582593887349 4.11842874212492 4.02136254594839 -9999 3.08711496050621 3.59004307255459 3.92071722821317 5.95111324495083 5.8936499627544 6.61541516576909 5.79269871082658 6.00326475083819 6.02277101670363 5.72425867350452 5.91772429078419 6.26701000520564 6.32711845247316 7.33618457728696 -9999 -9999 -9999 -9999 -9999 -9999 -9999 -9999 -9999 -9999 -9999 -9999 -9999 -9999 -9999 -9999 -9999 -9999 -9999 -9999 -9999 -9999 -9999 -9999 -9999 -9999 -9999 -9999 -9999 -9999 -9999 -9999 -9999 -9999 -9999 -9999 -9999 -9999 -9999 -9999 -9999 -9999 -9999 -9999 -9999 -9999 -9999 -9999 -9999 -9999 -9999 -9999 -9999 -9999 -9999 -9999 -9999 -9999 -9999 -9999 -9999 -9999 -9999 -9999 -9999 -9999 -9999 -9999 -9999 -9999 -9999 -9999 -9999 -9999 -9999 -9999 -9999 -9999 -9999 -9999 -9999 -9999 -9999 -9999 -9999 -9999 -9999 -9999 -9999 -9999 -9999 -9999 -9999 -9999 -9999 -9999 -9999 -9999 -9999 -9999 -9999 -9999 -9999 -9999 -9999 -9999 -9999 -9999 -9999
-9999 -9999 -9999 -9999 -9999 -9999 -9999 -9999 -9999 -9999 -9999 -9999 -9999 -9999 -9999 -9999 -9999 -9999 -9999 -9999 -9999 -9999 -9999 -9999 -9999 -9999 -9999 -9999 -9999 -9999 -9999 -9999 -9999 -9999 -9999 -9999 -9999 -9999 -9999 -9999 -9999 -9999 -9999 -9999 -9999 -9999 -9999 -9999 -9999 -9999 -9999 -9999 6.54110151585402 4.97145340927913 4.02282309826538 3.98397455275002 3.94265542243582 3.83508187952196 3.83348488950743 3.90297891401321 3.89770552706964 3.84650777207039 3.87408857326065 3.91979707551095 3.97624526731773 3.9609524132425 3.95103218233144 3.91428077037289 3.82856858224565 3.75084884744842 3.61134593439294 3.21098523491307 2.23834173119763 1.75780844382595 1.74527585558253 2.49566376232119 3.0025644336939 3.42221926974941 3.50306784004617 3.39333769991353 3.69407564514363 3.69635877135149 3.57842144776143 3.67484913185288 3.31667663316623 3.74308603168072 4.8957650397355 3.99664658119897 3.94286588051112 3.92802470292727 3.90228960358067 3.61427597446962 3.70205085448992 3.75800376345275 3.64966188602179 3.46220233622564 3.67008497459249 3.49866261384054 3.62632780207422 3.64782136643063 2.97060181537539 2.39005430937222 2.44162463572755 3.56500799277528 3.28245711075066 2.45151796581139 2.39918547751669 2.19869215877708 2.20958151762649 2.39190433256953 2.45059931162252 2.32266073964276 2.31997614105935 2.20519223796807 2.03112983380008 2.03112983380008 2.03104584850056 2.03096200759682 2.01229039033989 2.01543959743378 2.01220710775025 1.70514047178313 1.98869723127483 1.99161679725086 1.70514611096035 2.0309062466052 3.07550415907515 3.08248289145568 1.72934244962471 1.22417689263827 1.19874633423803 1.19874633423803 1.19874633423803 1.19585835896786 1.19290860590702 1.19004336143273 1.18999479259344 1.18418398755989 1.25114508430607 2.03898810491148 1.7692684075164 1.26522652258737 1.26175421313134 1.26415492816066 1.25347422084357 1.26421290046342 1.27245411030711 1.27245411030711 1.26803245087127 1.26074677012017 1.24677635761582 1.26068880345183 1.24672001148121 1.23527581471361 1.2118224386133 1.2149971278152 1.19018783632106 1.1902355174974 1.1902355174974 1.19310071756837 1.19600131146492 1.15740533884694 1.15740533884694 1.16000905308461 1.16259077494929 1.16263165921856 1.10842922033639 1.03171567332267 1.16259077494929 1.10842922033639 0.741148260220473 1.03318084765138 1.11053311096688 1.11053311096688 1.16510807524019 1.20457080625656 1.16506671323484 1.2547545720493 1.2547545720493 1.2547545720493 1.2579371645509 1.25470088253346 1.28140211627583 1.29776698197992 1.29776698197992 1.30550614280004 1.3007621840616 1.30438273815932 1.30184237919789 1.3089165722075 1.90979149128395 2.75564135228983 3.29161765810902 3.45236636397708 5.18042313712179 5.61594569168297 5.62106788098798 5.84289895502926 5.89763377480184 5.87797989857625 5.83515543951927 5.67289050467734 4.38371146157073 4.05461974052306 3.07915072507219 1.96578784067875 1.95438538499714 1.9413723759915 1.90552043334158 1.80137629067817 1.68927619002955 2.25317198313411 2.58198766170253 2.38236975192296 2.75759737280788 2.77480667369987 2.97017901635085 3.08204233013901 3.16777200132603 3.22060225123256 3.21667513775403 3.25346549572572 3.23964029854397 3.23253505539226 3.19352223007363 3.21868510513656 3.23839906911203 3.26415134386848 3.29807992605801 3.28907101879614 3.28649573992588 3.28398016144843 3.27137717661159 3.25844214621121 3.24594471285824 3.17808799716951 3.0870766191374 2.87213172261476 2.36256441967924 2.19114031354155 2.11884265034159 2.00996417242163 1.40896634012759 0 0 0 0 0 0 0 0 0 0 0 0 0 0 0 0 0 0 0 0 0 0 0 0 0 0 0.454384095627965 0 0.458158828904995 0.46178775250409 0.913104251809952 0.746935857702652 0.913091964370819 1.01983806699397 1.09257271339975 1.18128929519694 1.20853885703578 1.21161469880842 1.24643849877339 1.26409029620598 1.27045757903118 1.26262092015195 1.73898407925961 2.85662816829049 2.2961742572518 1.99632461401053 1.2485844560025 1.247615294637 1.74768704843134 3.38134929383211 3.58612805249886 3.53961477848834 3.42922925723201 3.2953827441794 7.04242308813131 10.4896091312258 10.2845561294563 6.57311339138374 2.75576564585511 1.98770643895462 1.66319290711231 0.641311164006067 0.447965367168135 0.451800294563369 0.636211047781585 0.751459900289039 0.755255779871092 0.834253452698042 0.838377160084535 0.840470816520288 0.766799332644899 0.654575708753671 0.654575708753671 0.656259277125098 0.471768753341442 0.657944539262306 0.659632465459174 0.941252100652911 1.40862134792319 1.68754151442419 1.87335495771079 2.26227777932768 2.86674216051895 2.90885670874067 2.92386392653295 3.02989210381892 3.26134645439349 3.34872394573096 3.49148316090637 3.19053576009286 2.83681965133927 2.06886902485598 2.08277862676309 2.05376315771873 2.00335336365686 1.59747613064704 1.07013150466447 1.02049732029264 0.921287252778725 0.838051618757182 0.708847414619538 0.125254497894833 0 0 0 0 0 0 0 0 0 0.487691435731531 0.487716616394366 0.485881188229665 0.485828738658215 0 0 0 0 0 0 0 0 0 0 0 0.0155676567908194 0 2.57381192717795 3.65085268488029 3.98785263736041 3.5381701186857 5.13299534020451 5.25153109019266 4.67341207835218 9.75664377870044 8.10317966188123 10.2782768841884 11.0953508869687 9.73242548385068 8.70589539145686 3.99226174976095 6.48364516500704 6.85217541198302 6.84131729083656 9.44226678669272 9.06133643561536 8.46199392376968 10.3688674870176 6.1608296309839 3.35891577631926 0 0 3.60652524125531 0.0304500010279867 0 0 0 1.79321298456059 3.88966797249061 3.96388546663257 4.39585548951542 6.19940286131088 6.16231457223635 6.26402546386896 4.06233570788726 4.08542085875695 4.02272887298685 4.0504969250449 -9999 3.6657615207513 3.94604745956846 4.81633087571724 5.91112723494024 5.75635994479234 5.46050370075513 5.96326001954397 6.00289615343824 5.92158140539536 6.35240100607366 6.49108343623804 -9999 -9999 -9999 -9999 -9999 -9999 -9999 -9999 -9999 -9999 -9999 -9999 -9999 -9999 -9999 -9999 -9999 -9999 -9999 -9999 -9999 -9999 -9999 -9999 -9999 -9999 -9999 -9999 -9999 -9999 -9999 -9999 -9999 -9999 -9999 -9999 -9999 -9999 -9999 -9999 -9999 -9999 -9999 -9999 -9999 -9999 -9999 -9999 -9999 -9999 -9999 -9999 -9999 -9999 -9999 -9999 -9999 -9999 -9999 -9999 -9999 -9999 -9999 -9999 -9999 -9999 -9999 -9999 -9999 -9999 -9999 -9999 -9999 -9999 -9999 -9999 -9999 -9999 -9999 -9999 -9999 -9999 -9999 -9999 -9999 -9999 -9999 -9999 -9999 -9999 -9999 -9999 -9999 -9999 -9999 -9999 -9999 -9999 -9999 -9999 -9999 -9999 -9999 -9999 -9999 -9999 -9999 -9999 -9999 -9999 -9999
-9999 -9999 -9999 -9999 -9999 -9999 -9999 -9999 -9999 -9999 -9999 -9999 -9999 -9999 -9999 -9999 -9999 -9999 -9999 -9999 -9999 -9999 -9999 -9999 -9999 -9999 -9999 -9999 -9999 -9999 -9999 -9999 -9999 -9999 -9999 -9999 -9999 -9999 -9999 -9999 -9999 -9999 -9999 -9999 -9999 -9999 -9999 -9999 -9999 -9999 -9999 -9999 6.18629451425448 4.06029285250528 4.01573366547329 3.99188008259498 3.98248458975481 3.96560608343285 4.0026887241552 3.99532887619173 3.99844661718084 3.98368388790542 3.94537350336565 3.97975735633566 3.99240558330799 4.00290882187788 3.98778754281822 3.95670230436476 3.94378029984874 3.8624462706159 3.80471241874868 3.60780144442 3.20226635042023 3.31067509155383 2.50971875712648 2.51493164871443 2.20555256340069 2.18967782536834 3.41392049986263 3.29783115600877 3.50121062131697 3.50530244439179 3.75010745178094 3.5991738468359 3.43766613016837 3.8266713566477 4.96538267800838 4.6537549482104 3.94709967906041 3.92454860843011 3.90858675652183 3.60419002235498 3.59529058395742 3.67100018135995 3.68404699338391 3.53015742631205 3.15659477586937 3.20186773384471 3.2306984858881 3.61696243275089 3.53441606552596 2.37045595937949 2.95735164164309 3.25805986681633 3.52944540482775 3.41535421528745 2.398370670058 2.03854245832586 2.32037936340349 2.32266073964276 2.21118316780754 2.32349856281838 2.40773419882061 2.21968233353496 2.03445086414789 2.20352024044563 2.21325534070345 2.3212299962804 2.32115899273516 2.20325739079626 2.32306831662508 2.20322506631721 2.20322506631721 2.21309196048004 2.01571686065913 2.19885784237032 2.97834346198295 2.40426255994265 1.72939369609991 1.24881236725844 1.25145744440099 1.2272733220054 1.22722201771954 1.22722201771954 1.22407379728544 1.21790855302211 1.21790855302211 1.23511278325109 1.24992746439417 2.04398877387013 2.04773279996047 2.0513784911297 1.76801220782511 1.26850293467743 1.76267437028375 1.26496646117288 1.26768212893839 1.76198673475287 1.76579712187338 1.26914283598979 1.27144945686892 1.26063086805128 1.26409697460072 1.25341791506007 1.23848618432151 1.23854039253417 1.25685255296261 1.25685255296261 1.24180248347983 1.2211750350809 1.22427934807329 1.24826184707258 1.22732444771007 1.23046204759326 1.23353824918442 1.20180721064077 1.20180721064077 1.10846231142159 1.20461718655412 1.16510807524019 0.9190900727511 1.16510807524019 1.16760074603523 1.16760074603523 1.20741018591759 1.20741018591759 1.25799068153001 1.27366874593243 1.27366874593243 1.27697743942517 1.28834832310869 1.29618970279916 1.30432113374454 1.30538138865952 1.30550614280004 1.30885338044076 1.30736047242546 1.30736047242546 1.3111667664703 2.0790832552162 2.36036701271622 4.09080177220094 4.25292026923029 4.50438902230716 4.76078609140482 5.72826652592003 5.71167555657739 5.86336743098041 5.89615412720329 5.8883878201298 5.84151736525642 5.78774574141624 5.26697111457307 4.04884257375118 3.13038687934204 2.39937629006832 1.93987139489647 1.92351684266141 1.85190087543857 1.79223583682808 1.97053537127165 2.17104098796597 2.26883540240642 2.34004296831446 2.39011601899607 2.7539079857789 2.95760363286567 3.07307192818411 3.21203594652975 3.21144584883451 3.25148674878839 3.27963556002386 3.27802894933201 3.28174475922626 3.28112872426826 3.29244340524402 3.30932359285406 3.32013642557092 3.33148619533463 3.33180151660462 3.33167240905114 3.32141534809407 3.30449501817982 3.29172693198487 3.2328756474283 3.13684368583232 2.9400185405214 2.41043934673693 2.24679920526069 2.20748292576503 2.13289161003255 1.95942705070042 1.5050521183441 0.74330389970006 0 0 0 0 0 0 0 0 0 0 0 0 0 0 0 0 0 0 0.445916250953995 0.446022433294052 0.74422300138614 0.744254701353291 0.916671708730358 0.915884219461276 0.915880009756061 0.745797933217519 0.915017080626948 0.914096428389747 1.09502332135938 1.01986576425071 1.01801435987092 1.01801435987092 1.01612940834793 1.0902101626925 1.14131137092714 1.21161469880842 1.24643849877339 1.26761938997215 1.27196466198565 1.26268195734002 1.2669099891586 1.2577597580083 1.99772191962586 2.15192335741396 1.24864761689368 1.25134810040629 1.26018241703451 2.46859437673187 3.50493139220493 3.53616244937683 3.46678583513675 3.37219737471448 3.359091019663 4.81559891656454 5.84035041996766 6.70116412181183 5.93372348952641 3.55238530528422 1.99835729163409 1.56562801040443 1.00608777685129 0 0 0 0 0.461948740588423 0.647845939962476 0.649523207857932 0.651202885499335 0.468120358790953 0.469342885191381 0.470559138246208 0.127363586746213 0.127600559716035 0.127600559716035 0.596156225584856 0.875123116451618 0.875109909225463 1.38734601546432 1.92530714009991 2.11979538728539 2.28896581573991 2.34457361853996 2.70982779585312 2.69618964383753 3.04297089108748 3.21675697730701 3.29241004021672 3.19195806537805 3.03851078788243 2.50355778991741 1.98545482218744 2.00272871692717 1.80262187396471 1.20707590622392 1.0204567418628 0.923651901534379 0.712205500635997 0.506331570432844 0 0 0 0 0 0 0 0.476804690670068 0.747555354812172 0.74707577007051 1.00558940350266 1.12152412071414 1.12152412071414 1.12442572808001 1.07511870722977 0.902640181954304 0.487604292148869 0 0 0 0 0 0 0 0 0 0 2.50916799528294 2.86236900127251 3.64217759170871 3.62013770090984 4.2494355598243 8.9213042994034 8.07694214405428 11.286860665283 8.19593714526506 8.01353393667621 10.4672723407277 7.95352069565327 7.23497255433822 4.89057565889744 6.46445432969702 6.72435376300629 9.71824618947742 8.91675662639075 9.83907814586919 8.66399427893496 10.7257465162081 9.81279412480623 8.11115656035867 3.27542125164038 0 0.519363079459734 3.52514397961307 2.47157498099343 0.76768223315749 0 3.14536372686596 3.84070724939168 3.95702168694453 3.95527983058327 5.00360659873139 6.21937513295956 6.27035562147731 6.33205495996543 5.38093228257937 4.13096869110524 4.13529543380346 4.09646237701994 -9999 3.87732678799155 3.92645914288098 4.41459507741504 4.92421259582926 5.58797008489648 5.09351470656072 5.03266581720015 5.04038396253117 6.02281474664619 6.50073935735987 6.56620498481931 -9999 -9999 -9999 -9999 -9999 -9999 -9999 -9999 -9999 -9999 -9999 -9999 -9999 -9999 -9999 -9999 -9999 -9999 -9999 -9999 -9999 -9999 -9999 -9999 -9999 -9999 -9999 -9999 -9999 -9999 -9999 -9999 -9999 -9999 -9999 -9999 -9999 -9999 -9999 -9999 -9999 -9999 -9999 -9999 -9999 -9999 -9999 -9999 -9999 9.89865457732919 12.3707510893082 8.77751285556405 -9999 10.5973012624846 9.60116312958028 -9999 -9999 -9999 -9999 -9999 -9999 -9999 -9999 -9999 -9999 -9999 -9999 -9999 -9999 -9999 -9999 -9999 -9999 -9999 -9999 -9999 -9999 -9999 -9999 -9999 -9999 -9999 -9999 -9999 -9999 -9999 -9999 -9999 -9999 -9999 -9999 -9999 -9999 -9999 -9999 -9999 -9999 -9999 -9999 -9999 -9999 -9999 -9999 -9999 -9999 -9999 -9999 -9999 -9999 -9999 -9999
-9999 -9999 -9999 -9999 -9999 -9999 -9999 -9999 -9999 -9999 -9999 -9999 -9999 -9999 -9999 -9999 -9999 -9999 -9999 -9999 -9999 -9999 -9999 -9999 -9999 -9999 -9999 -9999 -9999 -9999 -9999 -9999 -9999 -9999 -9999 -9999 -9999 -9999 -9999 -9999 -9999 -9999 -9999 -9999 -9999 -9999 -9999 -9999 -9999 -9999 -9999 -9999 5.35774757382041 4.04381304012868 4.01522461005808 3.93737855076119 3.99922845776607 4.03871096668406 4.04236044416447 4.05156804502282 4.4811045429096 4.47226576771786 4.45951858080893 4.72667650613022 4.88922891913044 4.87122722877016 4.70429038329149 4.69994811851118 3.98099975799397 3.9371945295795 3.8929022530186 3.83684612454736 3.78538272894409 3.2030398568033 3.20428232838983 3.59245603947135 3.29951909769946 2.82239957960669 3.71619711902582 3.48869564159048 3.30312963686025 3.42638239957784 3.70352255354031 3.65130913011475 3.43451733995468 3.70619020242437 3.88395830897337 3.93546967170949 3.9424194634871 3.91173148081307 3.89604521202352 3.70677567968173 3.7492555454373 3.52634180936715 3.76047750219977 3.50288889136634 3.13426181947772 2.36191756608806 2.91114405725597 3.65001475969229 3.52373866095755 3.25591163003289 3.4247844171452 3.51602859784813 2.18978763346414 2.03897755431631 2.2134141988811 2.20990970849965 2.32686768120122 2.32634884645029 2.32706173291816 2.32709850673796 2.21342153100544 2.21342153100544 2.21338808299723 2.21673793178637 2.33242275810031 2.46896567986904 2.4725752745678 2.41998462044001 2.47535324794659 2.33422576696232 2.32310338528362 2.32878664926721 2.32680904453635 2.45628521296808 3.18237090610632 2.50179775561111 2.22484903196515 1.26744457512505 1.25140348031076 1.24820786919956 1.26687091783957 1.22417689263827 1.2600619474473 1.25668368844233 1.2147902980419 1.2319008191544 1.2319008191544 1.26518974911421 1.77879980416124 2.22612903977902 2.06127603613703 1.28288623550815 1.2718083876773 1.2793485315297 1.27109581465503 2.05786940381014 2.05428095940618 1.77031837763627 1.27258001068785 1.26508839742967 1.26518974911421 1.26409697460072 1.26750826564429 1.27847634293776 1.2785356332263 1.2785356332263 1.27445328816077 1.26355167141535 1.27451122405405 1.27792761598871 1.26687091783957 1.26692703581871 1.2548081041674 1.2548081041674 1.27035563349185 1.233487806808 1.16764160314082 1.20741018591759 1.11263436767531 1.20736381941014 1.20736381941014 1.23955452164488 1.21018482243878 1.27697743942517 1.28033652555358 1.28033652555358 1.29528493752627 1.30336542402254 1.31163677220792 1.31256642506643 1.31256642506643 1.31485349771993 1.31485349771993 1.31485349771993 1.31284061876147 2.74043196504739 2.25130494059243 2.36587029049082 3.29961720560457 4.55245540966007 4.5115573977683 4.8034538038617 4.82558697165039 4.90517792050279 5.5580709038971 5.84873458797103 5.86013064497562 5.87138805032786 5.87342654681203 5.81541818765552 5.57798497636033 4.20115117210041 3.18836270893062 3.05427057522231 2.81058300649852 2.32017290041523 2.25425526382297 2.42555023398 2.18574530010204 2.2136733662832 2.12972462643115 2.10351510544257 2.31846050902628 2.71971697987531 2.93106737518784 3.61378840700255 3.9634784499632 4.17230909460059 4.19823682643268 4.04865580883391 4.05421425610063 3.78403601655268 3.30592152377298 3.3100365710813 3.32047009874257 3.32835631332518 3.3283670107496 3.32864948004966 3.32851854026655 3.31809303950774 3.29249022347389 3.27695799108156 3.1556602022505 2.9590848017283 2.43867502771527 2.29635278497539 2.2699369418465 2.20995063449883 2.10050942220521 1.85910792212849 1.10412229510879 0.916671708730358 0.445916250953995 0 0 0 0 0 0 0 0 0 0 0 0 0 0 0 0.450174812741209 0.916671708730358 1.02859413734722 1.10418779799674 1.10415541544881 1.15752950994123 1.15752950994123 1.15490671252274 1.09966168290375 1.15226475311517 1.14956267641694 1.14688603448226 1.14419420058492 1.14419420058492 1.14144456311318 1.09024840217602 1.14135603699344 1.13863650997502 1.17828881281175 1.20540744491496 1.25716902805817 1.26762893926855 1.27128257285073 1.26950008355999 1.26684894691342 1.26675251038277 1.27033588583383 1.25884732510043 1.25878717519459 1.25089710673786 2.49382255878744 3.49730294780141 3.52417658502283 3.51075414796159 3.35307450755071 4.30639412895741 4.69332396933896 4.23868129484276 4.34944581574954 4.65285051989136 3.7178107261268 2.05452194788313 1.19301121333219 1.04281914805308 0.498374742104245 0 0 0 0 0 0.464493829136214 0.126276613008272 0.46818434618052 0 0 0 0 0 0.46834565377462 0.747312544641382 0.747312544641382 0.913091964370819 1.01986576425071 1.56813700213911 1.84614543348649 2.1028774922997 2.17162368154814 2.16245388429736 2.15262449865556 2.93998715108085 3.18328752237669 3.24802855888098 3.03454221354931 2.96373539262384 2.51075922124888 2.2516361085329 2.26221757314775 2.06365576042466 1.05324057516401 0.984058996140322 0.842254692355835 0.121704025535462 0 0 0 0 0.471363927109599 0.474089555210183 0.474144245072128 0.474144245072128 0.747727462522806 1.00997140965416 1.12746564904702 1.1895690990658 1.20558252892537 1.21950111446326 1.21950111446326 1.20563817993987 1.12157346413583 1.00129579817773 0.746328620486476 0.490868828568893 0 0 0 0 0 0 0 0 0.035024938549017 3.30400879348998 3.67886655488277 4.02042131708343 6.70106491688811 11.3298357908951 11.1764647520089 10.5067555566676 9.41195597329214 10.7254925279972 9.51160959228447 8.10071990203946 7.98487508361396 6.16810189548074 8.78211876528775 11.0843561372306 11.0918765880377 11.2249066973569 9.77175396013236 8.74263734829986 9.72070345940201 9.22559040888757 5.24669677878737 2.95571087374894 0 3.04953778016311 3.2634916801446 3.5521239683875 3.74371199649971 3.72056936695156 3.85357174843773 3.88583828514473 3.93133502796356 4.0062342979625 5.78240111034672 6.19753125086088 6.15530041943568 6.8949916397496 6.30387835137918 6.483596070504 6.36128275046213 4.50893163771912 4.85674652191216 4.38314334586214 -9999 -9999 4.76425572050663 4.94122936885882 5.06668027481782 5.16351143745946 -9999 -9999 -9999 -9999 -9999 -9999 -9999 -9999 -9999 -9999 -9999 -9999 -9999 -9999 -9999 -9999 -9999 -9999 -9999 -9999 -9999 -9999 -9999 -9999 -9999 -9999 -9999 -9999 -9999 -9999 -9999 -9999 -9999 -9999 -9999 -9999 -9999 -9999 -9999 -9999 -9999 -9999 -9999 -9999 -9999 -9999 -9999 -9999 -9999 -9999 -9999 -9999 12.3575758088031 13.1570179719897 13.1889657168049 12.263136576909 13.1919908773053 12.9809023409994 13.0670316810539 13.2471029356165 10.9610066336808 -9999 -9999 -9999 -9999 -9999 -9999 -9999 -9999 -9999 -9999 -9999 -9999 -9999 -9999 -9999 -9999 -9999 -9999 -9999 -9999 -9999 -9999 -9999 -9999 -9999 -9999 -9999 -9999 -9999 -9999 -9999 -9999 -9999 -9999 -9999 -9999 -9999 -9999 -9999 -9999 -9999 -9999 -9999 -9999 -9999 -9999 -9999 -9999 -9999 -9999 -9999 -9999 -9999 -9999
-9999 -9999 -9999 -9999 -9999 -9999 -9999 -9999 -9999 -9999 -9999 -9999 -9999 -9999 -9999 -9999 -9999 -9999 -9999 -9999 -9999 -9999 -9999 -9999 -9999 -9999 -9999 -9999 -9999 -9999 -9999 -9999 -9999 -9999 -9999 -9999 -9999 -9999 -9999 -9999 -9999 -9999 -9999 -9999 -9999 -9999 -9999 -9999 -9999 -9999 -9999 -9999 5.89045965926411 4.49600443436483 4.0362425203928 4.02770986002751 4.04915136578876 4.06388007143012 4.76570717544054 4.78398253090292 4.95367320937791 5.05303745588718 4.93215416445853 5.01558034241216 4.9969949039708 4.98062629495155 5.5246917499109 5.89198878387036 5.48088544933708 4.65195770037148 3.9214234701647 3.91150627751319 3.8388371298643 3.44085357018308 3.55371056613052 3.78477550591375 3.66012013461169 3.74197364379673 3.82796583095556 3.868983729515 3.93032459701923 3.94065778439844 3.87861283204519 3.85999425314943 3.74278281935593 3.68259650281108 3.60114326957164 3.77655822453951 4.71779085148052 4.77039375180589 3.80221877046854 3.74246502775792 3.82525543798471 3.79105020065 3.77801843918034 3.57060070200135 2.17566752550443 2.27207676105214 2.34104991441991 3.62783722350102 3.68439735883553 3.22175793311954 2.96812174317574 2.35486424399758 1.22701951228402 2.02828981136368 2.31743165480305 2.32081738589589 2.40456388585815 2.33278506117782 2.33207541247585 2.41427100060796 2.34206567318544 2.22454391268414 2.34314861413314 2.22444387825009 2.33440375083199 2.95686770704528 3.31496657193701 3.61089989443775 3.4847889518457 2.95326094198632 2.41742226601072 3.27407872334659 3.31989662993521 3.50509825228209 3.61544708122625 3.01088615120104 2.22499524983557 1.75908598784345 1.26349547969019 1.26349547969019 1.28587994675656 1.27786969478302 1.25673999691174 1.24163991192883 1.21484218389618 1.21171875301691 1.20859093280706 1.26525884636528 2.71240626272048 3.00633130145643 2.82645763561111 1.77810540411578 1.27523968030684 1.76674452228622 1.76678155297924 2.0579463589724 2.21968037663693 2.05422467235648 1.77292349657959 2.05153900358491 1.76807629048933 2.05145936567566 2.05140557118466 2.05503014407718 1.7773606186687 1.28294665682115 1.28296244115859 1.29146034844957 1.29058410762451 1.28563773877564 1.27798552880313 1.26692703581871 1.29275015604342 1.28493379157546 1.28834832310869 1.27366874593243 1.25799068153001 1.21018482243878 1.170107961301 1.20736381941014 1.23650222329337 1.23950410843871 1.24254262009196 1.2918182876525 1.29522728838568 1.29528493752627 1.31222667524164 1.31533044534244 1.32013821596115 1.31861164975306 1.80413984683682 2.54964999120665 2.26908733453863 2.56932717070177 3.38104841876956 3.38101434799376 3.57150022355856 3.70819565899858 3.70815611653542 4.29552741156236 4.63097416115596 4.7141780900505 4.8579440243817 4.89328220422463 4.92136475966183 5.66846581517736 5.78637444735782 5.84501568696117 5.87758672382497 5.85839373744662 5.72207838869104 4.88220755412381 3.98976648238926 3.13637038863363 3.00812611116944 2.82858440669354 2.59632725308688 2.2650521971257 2.29727982846783 2.19405383733929 2.0904631297966 1.92397362962802 2.26131035996608 2.6823479766561 3.50861381540045 4.59580166548007 5.26787794093479 5.40582936276721 5.41875750032915 5.26034617088647 4.45541163888463 4.41549696201289 4.42012000579087 4.35260917513464 4.25065019093004 4.24934272050142 4.08580219183584 3.78830985242348 3.79030654924799 3.3046455997574 3.28537155479228 3.19928150295626 3.07139756145066 2.44712945016341 2.29673944209757 2.24067863737198 2.14590814999227 2.06424221065607 1.75017409732533 1.39202165591243 1.22448171836576 1.15756989823677 1.03019914716423 0.743269303553495 0 0 0 0 0 0 0 0 0 0 0 0 0.454198337817621 0.745742769653965 1.02529124900472 1.15494763492139 1.19618763135444 1.22448171836576 1.22448171836576 1.24847636921991 1.2637198287108 1.24522240002947 1.24516882436534 1.21504848095963 1.26080475574332 1.23206388546624 1.21187410346023 1.20874663879226 1.2056156053751 1.20869483908989 1.20864293185463 1.20551167854701 1.23986124164438 1.25014248563613 1.25716902805817 1.26402635720306 1.26475102203656 1.26756908899783 1.26675251038277 1.25047481582682 1.24377898687021 1.26575935518056 1.25938206609585 1.25938206609585 2.31032449941826 2.92150056612253 3.1315234114754 3.5237638607485 3.64380287219303 4.37459795478066 3.77406092795671 4.08756653318685 3.86932363948267 2.60544044731348 1.60749811465201 1.19181172072981 1.14025189823357 0.738106748633387 0 0 0 0 0 0 0 0 0 0 0 0.468407144717745 0.46834565377462 0.46834565377462 0.747312544641382 0.912064440280401 0.913091964370819 0.913091964370819 1.01983806699397 1.14410691344125 1.18138666712194 1.7067978454579 2.04007949166318 2.02698423905831 2.03433244125996 2.18199844224449 2.95647413397651 3.09783728200259 2.74521946483869 2.70685025083629 2.63106172342562 2.58547450508734 2.92961262216311 3.43995826037735 1.89493179105051 1.85864344362135 1.41869744883207 0.747716957656116 0.74767294893795 0.747679630380466 0.74767294893795 0.74767294893795 0.747679630380466 0.909723918025262 0.909723918025262 0.908420165242649 0.908378976278677 1.08048345610158 1.19281064919872 1.21209385139103 1.22284301603225 1.22945104068609 1.23619409456033 1.2162179405422 1.18327546243125 1.06728941564278 0.898032745512403 0.745323841954089 0.492373835128213 0 0 0 0 0 0.498262986553738 3.5130897568715 3.66130825517532 2.57189834951155 3.67518648082731 3.61200559686824 7.99393646493566 11.0651677724284 11.6629787746361 11.6004634684621 10.6198977161886 10.8525315420079 10.3537061964388 10.574006958884 8.616082454622 7.93655775562298 11.401443225281 10.8545594080672 9.79836617554895 8.82415527760188 11.0484169316534 9.67077148577066 10.3358556651832 9.14430705720954 3.33064368696481 3.26022767542445 2.65956512495161 3.14394387062527 3.20553933753661 3.6753230886789 4.78204706094979 5.29893111868876 4.69090366899451 4.35503222435352 5.47893604235072 6.10669208247289 6.19622074717903 6.28367059799127 6.06438016937607 7.86801688179061 6.98592679277394 6.29436943994998 6.66708008192873 6.56929245122988 6.09031756406186 5.28448442715117 -9999 -9999 -9999 -9999 -9999 -9999 -9999 -9999 -9999 -9999 -9999 -9999 -9999 -9999 -9999 -9999 -9999 -9999 -9999 -9999 -9999 -9999 -9999 -9999 -9999 -9999 -9999 -9999 -9999 -9999 -9999 -9999 -9999 -9999 -9999 -9999 -9999 -9999 -9999 -9999 -9999 -9999 -9999 -9999 -9999 -9999 -9999 -9999 -9999 -9999 -9999 -9999 -9999 -9999 -9999 -9999 -9999 -9999 -9999 12.9214437718095 13.1086745998169 12.3556661762021 12.9764371089899 12.7123086573373 13.0713461861434 13.3126698601227 -9999 -9999 -9999 -9999 -9999 -9999 -9999 -9999 -9999 -9999 -9999 -9999 -9999 -9999 -9999 -9999 -9999 -9999 -9999 -9999 -9999 -9999 -9999 -9999 -9999 -9999 -9999 -9999 -9999 -9999 -9999 -9999 -9999 -9999 -9999 -9999 -9999 -9999 -9999 -9999 -9999 -9999 -9999 -9999 -9999 -9999 -9999 -9999 -9999 -9999 -9999 -9999 -9999 -9999 -9999
-9999 -9999 -9999 -9999 -9999 -9999 -9999 -9999 -9999 -9999 -9999 -9999 -9999 -9999 -9999 -9999 -9999 -9999 -9999 -9999 -9999 -9999 -9999 -9999 -9999 -9999 -9999 -9999 -9999 -9999 -9999 -9999 -9999 -9999 -9999 -9999 -9999 -9999 -9999 -9999 -9999 -9999 -9999 -9999 -9999 -9999 -9999 -9999 -9999 -9999 -9999 -9999 -9999 4.8821663432609 4.49618641039429 4.06785416208523 4.50000382757065 4.77958026911576 4.9535095278331 5.14331923892451 5.30695854904873 5.34360667752921 5.33319308731915 5.15997701861776 5.19518459521911 5.59824436909844 6.02066823365057 6.14368225532957 6.00157958961036 4.9083645803737 4.36774412334572 3.87548968528615 3.77041393051779 3.69533316937357 3.68836248873132 3.85153861201685 3.87225021661512 4.91145616170622 6.82807419983038 4.90497466971 3.84376365449486 4.95870566818812 3.92151450584023 4.86064522679613 4.86038550870538 4.61395230813205 3.54227315935013 3.64846783845789 4.8317678627624 4.8358241850251 3.73547340124971 3.61647635006369 3.78893698289188 3.71930230247488 3.67655657910359 3.61735693126642 2.26008077492755 1.99473901531304 1.74408529172499 2.25975858937371 3.59820111060159 2.26236259266131 2.16938051464371 1.73694990750326 1.74201129903803 2.1998943373768 2.31783380796132 2.3970088906702 2.40676933038642 2.45755818850952 2.41285807402998 2.46395015166177 2.4190161901491 2.34408078262519 2.22954728962141 2.41882050605299 2.42013575208396 2.23287461050343 2.95851520085704 3.48700928107664 3.68176924747217 3.67926411831459 3.60405092638394 3.48717084766504 3.01900479719094 3.32856648080836 3.68126741992419 2.98499722571072 2.21659835413446 1.76963656741383 1.27842143309039 1.77827354856344 1.77828952303965 1.77748836691785 1.27939978289496 1.25668368844233 1.21171875301691 1.20853885703578 1.20540744491496 1.27285247584836 3.28392075568123 3.36416017906692 3.47178974923926 2.82676776343988 2.06856740119395 2.06867545634967 2.06234373703845 2.22832711634641 2.33688042193405 2.33117886332258 2.22291225322331 2.21830862572869 2.33105849992021 2.33461144343429 2.40380160044162 2.34020256490872 2.23172200503097 2.23172200503097 2.23274434544424 1.78375639728437 1.29794938218744 1.29408282107225 1.28557839592976 1.29414329357998 1.29776698197992 1.30139397489722 1.30139397489722 1.28834832310869 1.29176055203145 1.27692153473922 1.23955452164488 1.21018482243878 1.2611652282236 1.23950410843871 1.23955452164488 1.29974820915709 1.30330615925449 1.31228723511016 1.32034256463622 1.32013821596115 1.32308527139507 2.54998779808851 3.02039285016072 2.54996024304641 3.02620208812967 3.49440991429743 3.62004974230918 3.79205661440541 3.81297211736355 3.85371288074223 3.87462557249264 3.9947627438492 4.54005404001002 4.74395227594376 4.83313426706169 4.87941899922163 4.90090571162844 5.36257442400885 5.64912656914565 5.78925988475356 5.84851770914625 5.8591943889141 5.84117963932552 5.55638423925039 4.77627434577494 3.10571776959544 2.9799142343732 2.78366246694042 2.43273096344519 2.27767153676121 2.23785462008165 2.16202903164958 2.04503886701275 1.94346452868332 2.1400354089731 2.67366908568346 4.44755891215786 5.29903462891221 5.67026174409622 5.68741423998105 5.74335792980268 5.71747882060854 5.67385729845913 5.48263474048323 5.31685636456194 4.52555666385296 4.52947383038216 4.50142576515528 4.51216819378521 4.46523175262837 4.41639765857025 4.32531942392712 4.18567477486167 3.6080333679372 2.74117670825496 2.24231581088023 2.15493334641205 1.96076265584144 1.7738202827154 1.42268874440254 1.29076588652471 1.2823225491932 1.27480049449239 1.24852955858021 1.16013171365278 1.02861452351784 0.918033795829206 0.445916250953995 0.441410610352924 0 0 0 0 0 0 0 0.454198337817621 0.745055222434186 0.915884219461276 1.10195614135509 1.19618763135444 1.22448171836576 1.24527579986726 1.28238191637324 1.28238191637324 1.28999602563607 1.26975009987825 1.27871373921596 1.26774008569008 1.27510887652641 1.26080475574332 1.24683268866717 1.23206388546624 1.22879686357322 1.24340195006982 1.24334559019136 1.23997388057564 1.26080233041707 1.26178713706559 1.25722762940134 1.26172755869171 1.26481134011261 1.26517360469356 1.26160888392685 1.26581970844344 1.2593863913773 1.25527141657648 1.26215325400606 1.25582267444059 1.25582267444059 2.01671455639809 2.3197295629241 3.54991948021063 3.43340491960903 3.34695901093119 3.41695168166157 3.44908222694277 3.11457445834717 2.04543391536128 1.18544889730374 1.18796068150566 1.15136502427995 1.03199486446616 0.50074829746464 0 0 0 0 0 0 0 0 0 0.468465366849871 0.747539442590609 0.747323929118259 0.747312544641382 0.912051004267965 0.912064440280401 0.913078554910276 1.01980965901131 0.912051004267965 1.09257271339975 1.14406280097813 1.23200958167079 1.22874249198694 1.22547531253945 1.22220877979212 1.73100909100787 2.19812888122704 2.93738732270599 2.75468771410479 2.3987043201307 2.38803951133341 2.76703129130153 2.18742338608258 2.00413010013824 2.01123204696595 2.20970335846582 3.29601416429377 1.72780726099667 1.0854235942108 1.01415259456639 1.01415259456639 1.01418295939535 0.909740462707367 0.909740462707367 1.01604019958352 1.08778761958574 1.13859159402354 1.08292241752989 1.16939602200011 1.19281064919872 1.2296010998026 1.23286133797839 1.23965669919957 1.22945104068609 1.21627685162276 1.15091055466155 1.06728941564278 0.99684594447327 0.894768011470771 0.744729806177682 0.744729806177682 0.493765250210507 0.495047772557434 0.495047772557434 0.985405345519817 3.27557248105919 3.71103780289278 7.98814130625228 3.66211283847252 3.63249074623483 5.96638018466189 10.0071620598304 11.6949946745649 11.888673587367 11.0210305115026 11.4194582219062 9.46285873289925 9.86185936298449 10.8219099744535 11.0011827482239 8.89775984983199 11.2271620125877 10.9920478224412 10.8203945565015 9.16172408569323 9.24345366991934 10.5896734923625 10.3386165057808 9.87259101255228 3.35318181578253 3.33073339367045 3.38687956630842 3.51669730113836 3.56582837902164 3.66388874884976 4.44262647679143 4.78305676561559 5.36145583745791 5.6667754625292 4.79675011396376 6.08474296451544 4.88613729243732 6.27699647945709 6.32498217926022 6.37494662470388 7.48685806939945 8.02483911244798 8.0027197080323 7.33076537438157 6.65853966594276 6.31905926140355 -9999 -9999 -9999 -9999 -9999 -9999 -9999 -9999 -9999 -9999 -9999 -9999 -9999 -9999 -9999 -9999 -9999 -9999 -9999 -9999 -9999 -9999 -9999 -9999 -9999 -9999 -9999 -9999 -9999 -9999 -9999 -9999 -9999 -9999 -9999 -9999 -9999 -9999 -9999 -9999 -9999 -9999 -9999 -9999 -9999 -9999 -9999 -9999 -9999 -9999 -9999 10.8654879967883 10.8642974485741 10.9962541411901 -9999 -9999 -9999 10.7077021079384 -9999 -9999 8.67783518464679 8.76460910585243 8.70652776865763 8.73016335890897 -9999 -9999 -9999 -9999 -9999 -9999 -9999 -9999 -9999 -9999 -9999 -9999 -9999 -9999 -9999 -9999 -9999 -9999 -9999 -9999 -9999 -9999 -9999 -9999 -9999 -9999 -9999 -9999 -9999 -9999 -9999 -9999 -9999 -9999 -9999 -9999 -9999 -9999 -9999 -9999 -9999 -9999 -9999 -9999 -9999 -9999 -9999 -9999 -9999 -9999 -9999 -9999 -9999 -9999 -9999 -9999 -9999
-9999 -9999 -9999 -9999 -9999 -9999 -9999 -9999 -9999 -9999 -9999 -9999 -9999 -9999 -9999 -9999 -9999 -9999 -9999 -9999 -9999 -9999 -9999 -9999 -9999 -9999 -9999 -9999 -9999 -9999 -9999 -9999 -9999 -9999 -9999 -9999 -9999 -9999 -9999 -9999 -9999 -9999 -9999 -9999 -9999 -9999 -9999 -9999 -9999 -9999 -9999 -9999 -9999 -9999 5.155977451383 5.15501795270827 5.15845508339433 5.62564806892934 5.69108555635766 5.94173658366443 6.11470288094183 6.33365624192245 6.38061044216836 6.1653244886038 6.01289540064962 5.92155797422612 6.00857499929258 5.98823393205758 5.70674656878564 4.89604136165164 4.62473999443292 4.60991091370602 3.77687052480146 3.68589458352125 3.81147023503301 3.86884500664221 4.83787392402638 9.10069949875458 9.11490823201192 9.64400165664635 4.90438259587454 4.83970534484185 5.01187971401942 5.10188963997147 4.9880993576508 5.08355797759817 3.83185515332677 3.78271723345475 4.89134057641391 3.78469017652975 3.7315480510147 3.77151071311283 3.68916682213018 3.66478021024798 3.70747075610435 3.66907779352732 3.12626160848627 1.74611676452823 1.26208949122667 1.24748103131481 1.73797810154633 1.99707993431611 2.00573882304887 2.0046558244724 2.18429926759913 2.37446237854123 2.3838502162956 2.39656534850847 2.94300119937972 3.27044354963886 2.46731851818629 2.46938165001679 2.46723521742879 2.42150516516441 2.42142626041754 2.41668067211447 3.28012372374507 3.28048368697979 2.41369915009032 3.24134764555489 3.24130824283206 3.23971423446558 3.23971423446558 2.94365631430847 2.40163944532313 2.49487709736204 3.31319063011715 2.32933829741011 2.22363770574042 1.77312994292965 2.05866029288653 2.82238275339323 2.22696896354165 2.3362009653379 2.05025385848594 1.25771394558017 1.25324895703127 1.24992746439417 1.2639811724687 1.78375020308195 3.54739132342111 3.55567075389213 3.66271798708033 3.61059150655738 3.36738121510543 3.19421661797801 2.34947150632381 2.34959230435704 2.33817637701755 2.33600427329134 2.40735515911742 2.49103947940388 2.45443979419061 2.45887984185835 2.98887019628859 2.98720588414842 2.41697214559088 2.34401089515286 2.06875507517106 1.78741459116554 1.78466236255287 1.79215771291773 1.30258451550348 1.30624831233309 1.7918016344238 1.3096763851502 1.30432113374454 1.30800783219851 1.30794624506023 1.29980751171219 1.27697743942517 1.26433065764023 1.24254262009196 1.28028074641549 1.28028074641549 1.30496296719758 1.30859431692952 1.31222667524164 2.25885470087791 3.03009561619523 3.50310949540208 3.4981342140276 3.32024863606676 3.50605281555809 3.6865418877711 3.68213842380324 3.80249075127431 3.83974652631842 3.85579286669617 3.87836419370637 3.88521214839199 3.99792591498026 4.52803043388173 4.72426704070267 4.822655073706 4.84126032652831 4.86150262642039 5.31912002168155 5.68439833573727 5.79233899257938 5.8190046314961 5.83350838674244 5.80962442018675 5.76312928992095 5.48626643826909 4.54201674711337 2.81698941901861 2.47789570208193 2.3264529218195 2.304563831426 2.224567339683 2.13715701668843 2.06559701259502 2.06803878986825 2.137797654295 3.46879342283729 5.29721320475985 5.68236043180119 5.77628357689144 5.8195996565893 5.81493041850905 5.80721739847538 5.79733858602544 5.78177345967762 5.72503335909767 5.67263236697257 5.59689465068853 5.49723291711461 5.33186927173336 5.05100253677078 4.52684105055677 4.48321361216171 4.33648816635197 3.95204634423448 2.95899913233873 2.07076915272085 1.77451367727116 1.30102190551231 1.29990234446767 1.29782345817227 1.29459873648631 1.29359904943388 1.29359904943388 1.28593451618256 1.2517780405446 1.20189885474955 1.1063887047209 1.03021838151219 0.917389115556054 0.918033795829206 0.743269303553495 0.74330389970006 0.74422300138614 0.745055222434186 0.745055222434186 0.745771608419638 0.915884219461276 1.02696418185173 1.10195614135509 1.19618763135444 1.22448171836576 1.28238191637324 1.29095746118654 1.2942063429587 1.29466138735319 1.28611222611533 2.86149231598898 1.2829709917877 1.27898480961096 1.27535176408676 1.26809178254659 1.26809178254659 1.24677635761582 1.24340195006982 1.25382646042517 1.25037354385634 1.26086128160259 1.25734521158676 1.26178713706559 1.25728636016264 1.26172755869171 1.25716902805817 1.25716902805817 1.26402635720306 1.26227424090106 1.26221361805382 1.26221361805382 1.26221361805382 1.25856118063107 1.75631927200881 2.26986902499365 2.51305517260669 3.52959025559958 3.53629836073784 3.4987515635417 3.48718459720001 3.03594343668109 1.94330668604654 1.2709660009716 1.195354491936 1.16747817647525 1.03199486446616 0 0 0 0 0 0 0 0 0.476804690670068 0.747679630380466 0.747555892892021 0.91203649865864 0.912051004267965 0.747539442590609 0.912051004267965 1.01983806699397 1.01983806699397 1.01980965901131 1.01980965901131 1.01798593856724 1.14410691344125 1.20869483908989 1.22547531253945 1.20556368778147 1.22547531253945 1.23660554046141 1.39535090143636 3.84161471840401 4.05278673780107 3.49538892785885 2.37614907240059 2.37660190704277 3.00110648257411 2.20406100187106 1.91482655373157 1.68013492435615 1.34498988053467 5.7285551131024 3.72949520346814 2.26580346084512 1.22215430208503 1.17542858583063 1.08546264907386 1.08782666595298 1.08782666595298 1.13863650997502 1.17537950016864 1.17533029209098 1.1723163165937 1.21872575055704 1.23296049325287 1.23970637257849 1.2431292938051 1.24633974434385 1.23625162955477 1.20239547026717 1.15402983706236 1.06461391572822 0.996808701131068 0.992285944686909 0.994574527184925 0.894768011470771 0.894768011470771 0.990019254489819 1.89099220946479 2.57012891289149 3.52967750355981 3.69365599163175 5.59806422504732 4.09279391414591 6.94992380902979 11.4290190314743 10.6438617807631 11.6084894371714 11.6761847372394 11.4056876703154 10.8561381425227 11.1981684874834 10.9939673440668 9.82744333816236 10.130005225599 10.5935278734664 9.83788359896524 11.3923941481129 10.8665605833528 7.61735281179273 5.94149592417434 7.80188539408903 10.5145058986631 10.291535048828 4.07108571868934 3.41426815238304 3.59538180157663 3.64228531587029 3.608970836998 3.59106359388278 3.67587398173796 3.78260699588729 4.68543719844787 4.84983636441335 5.99133591141504 6.12189753453323 6.0888640438687 6.22339237601821 6.13539483329957 6.46087861040702 7.89337540319554 7.49315601164221 7.91221785515469 7.22456284676892 6.74074142939586 6.64795566749492 -9999 -9999 -9999 -9999 -9999 -9999 -9999 -9999 -9999 -9999 -9999 -9999 -9999 -9999 -9999 -9999 -9999 -9999 -9999 -9999 -9999 -9999 -9999 -9999 -9999 -9999 -9999 -9999 -9999 -9999 -9999 -9999 -9999 -9999 -9999 -9999 -9999 -9999 -9999 -9999 -9999 -9999 -9999 -9999 -9999 -9999 -9999 -9999 -9999 -9999 -9999 -9999 12.1619457188282 12.6570620856885 -9999 -9999 9.3485940236827 12.5706922882609 11.9403970592919 -9999 -9999 -9999 -9999 -9999 -9999 -9999 -9999 -9999 -9999 -9999 -9999 -9999 -9999 -9999 -9999 -9999 -9999 -9999 -9999 -9999 -9999 -9999 -9999 -9999 -9999 -9999 -9999 -9999 -9999 -9999 -9999 -9999 -9999 -9999 -9999 -9999 -9999 -9999 -9999 -9999 -9999 -9999 -9999 -9999 -9999 -9999 -9999 -9999 -9999 -9999 -9999 -9999 -9999 -9999 -9999 -9999 -9999 -9999 -9999 -9999 -9999
-9999 -9999 -9999 -9999 -9999 -9999 -9999 -9999 -9999 -9999 -9999 -9999 -9999 -9999 -9999 -9999 -9999 -9999 -9999 -9999 -9999 -9999 -9999 -9999 -9999 -9999 -9999 -9999 -9999 -9999 -9999 -9999 -9999 -9999 -9999 -9999 -9999 -9999 -9999 -9999 -9999 -9999 -9999 -9999 -9999 -9999 -9999 -9999 -9999 -9999 -9999 -9999 -9999 -9999 -9999 6.6628544230818 6.78978515208014 6.98484649833174 7.39644625930205 7.87704938900286 8.00794897547209 7.78109268915113 7.49132298317434 7.39703600592456 7.02092133824713 6.19350786951632 6.0181145174897 5.55127477356498 5.12029160484182 4.92931994257282 4.60255765355973 4.90542943182729 3.84004833421663 3.74811036560129 3.79471044987007 4.8199923126079 4.81940914239992 7.95337999621405 9.93478372011874 9.95062914188121 5.77809487752821 7.07791457743595 4.97590166258555 7.71557531037049 6.22062512893705 4.96055981995824 6.42086193549334 4.90986584418019 4.87066407515199 3.75658812232533 3.75357854220855 4.4362391827211 3.76625103065686 3.6910519251015 4.3301041499196 3.57950422202204 1.25525366697477 1.19510910647241 1.26928336272985 1.26889231265758 1.26409823110308 1.74604160251746 1.74401146526535 2.01435974698276 2.2807549019479 2.42123686667776 2.47656057270881 2.97633995011604 3.58613720446594 3.4935808533433 3.30441573343994 3.3046690092776 3.49481860532173 2.99148440693744 2.41897664182952 2.4707926054351 2.94833656993167 3.68614338698308 3.44703279605659 2.95175993415958 2.89233828373852 2.89889827644546 2.89284587100504 2.94739938038983 2.94748030114198 3.28695916059707 2.98229343217759 2.054428778102 2.22219755523001 2.04998659094823 3.23323406487434 2.23043333370092 3.23333408005779 2.89201177409165 2.22538909258395 2.21899375733939 2.21899375733939 2.22020183714658 2.05748910110637 3.27712877217404 3.68146604462323 3.73202797197908 3.74729283986385 3.77003125336378 3.72934141005192 3.67289466192664 3.28868055223938 2.4258304950964 2.42005607619879 2.41601590782932 2.94914754718305 2.98648474932883 3.27174343554329 2.95219045197206 3.31159854423152 3.59389151569565 3.45273465475374 2.90368964326063 2.24533110205547 1.78901712992049 1.30480524176375 1.7931130258154 1.79310306319567 2.24324500993019 2.24324500993019 2.07900838871534 2.0827139715693 1.79381030597697 1.31339062248979 1.31163677220792 1.30330615925449 1.28028074641549 1.26433065764023 1.2611652282236 1.28028074641549 2.25070483233668 2.85559929466258 2.24734571696119 3.32394236005084 3.72694189067241 3.79538092382843 3.87329734895979 3.87325031136466 3.87719409365683 3.90257436113852 3.90257436113852 3.9078228839391 3.90816279578383 3.90569308216474 3.90697055279297 3.87583463769032 3.98134803490798 4.59697875070731 4.74887468729175 5.27281444351862 4.80781305319494 4.82038417963404 5.45787589375415 5.65877715404252 5.76289828532397 5.78201126124454 5.75227988993551 5.70713687197765 5.5753871828882 5.61752840723923 4.99418841640977 3.25018688937018 2.34458149367326 2.32230299522308 2.27899212162384 2.2043494460774 2.07391922291253 2.07189117475185 2.06767534877326 2.62016958198234 4.74782373709548 5.52956911777272 5.74883889490043 5.81223050243924 5.80471439601486 5.79089398383285 5.79916340451894 5.80474314395782 5.81121882492453 5.80653498288411 5.79458081435605 5.77862060038852 5.75451601141943 5.70723288444826 5.65441374088466 5.56796203734346 5.25266508685278 4.81908815374808 3.35087375197472 2.99137467129512 1.77551833213737 1.29252229450095 1.29762753988367 1.30108625388691 1.29996625571719 1.29996625571719 1.29788681079931 1.29831071132274 1.29733205904766 1.27827445932032 1.2517780405446 1.19907325680194 1.16017153407372 1.10635711670942 1.02861452351784 1.03019914716423 1.02861452351784 1.02861452351784 1.02696418185173 1.02696418185173 1.02696418185173 1.10198853818418 1.15756989823677 1.19618763135444 1.22448171836576 1.26383142139058 1.28238191637324 1.27739024803401 1.28638778531052 1.28611222611533 2.03506284936049 1.26975009987825 1.27853773819771 1.2829709917877 1.27983743666289 1.26922726400372 1.26922726400372 1.26103870663807 1.26910652407988 1.26553226298992 1.26547214733132 1.25740417456277 1.25734521158676 1.26184686558914 1.26178713706559 1.26172755869171 1.25371936501377 1.26166813842894 1.26049419804885 1.26119192415521 1.26408661503272 1.25614139166651 2.26757771985553 2.17090963247664 2.27523644971763 2.38756531500415 2.50988003826059 3.45331397357646 3.57672648063967 3.51085206245402 3.10076255408137 2.2005277493975 1.27123844002149 1.20218746868027 1.18335472945629 1.11610406365382 0.736046852923719 0 0 0 0 0 0 0 0 0.747721972817105 0.910939797773937 0.912020972496326 0.910955347629645 1.01983806699397 1.01983806699397 1.01983806699397 1.09495020286815 1.01980965901131 1.09261050526116 1.09261050526116 1.09257271339975 1.20869483908989 1.20551167854701 1.22547531253945 1.20556368778147 1.23660554046141 1.25389558224193 1.75936255145635 5.04261335324314 5.04139973181765 4.02848633183043 3.85571724203573 3.14835456349776 3.55340487660623 2.27141145183678 1.95750183906749 1.21568045542936 3.21595761186885 4.60553146562702 5.13084902813728 4.22741085743887 2.26420428994308 1.2253663927607 1.17542858583063 1.17833788948939 1.17838682737765 1.20551167854701 1.22531192331942 1.22204535291547 1.23643675218691 1.23301647974301 1.24314012682444 1.25010269001823 1.25111384217992 2.05805957869398 1.24000241301356 1.20239547026717 1.1157055526294 0.994574527184925 1.06461391572822 1.10992147720722 1.14510981109204 1.1102178349676 1.05932573139357 1.91097085842742 2.70127104424863 3.25235013968696 3.58384692441538 3.71489126067851 3.66423769819961 3.67708962528201 5.61566207980392 11.2668160276014 10.3737814952917 11.2930272887016 11.3682669446966 11.4501793446328 11.1704099878075 11.256048830035 10.3631921376906 9.57764800217205 9.39121779037144 10.0928066915731 11.1169848773256 10.7900980037008 11.0334178799278 9.21996531462664 6.93073931624949 6.8233265465424 10.7463027013995 10.2187739606322 5.20991197175045 3.93561156783168 3.99134189377001 4.24725359008025 3.68484036469476 3.65235693182922 3.66896454161116 3.7112235068136 3.81469710630702 4.34197169233329 4.91839547632758 4.93824258503289 6.16608655999722 5.89067955139974 6.16822567632265 6.12220508368789 7.15811148572182 7.19618510124517 7.69064127639881 7.20851618051169 6.75181524596978 6.76637715851584 -9999 -9999 -9999 -9999 -9999 -9999 -9999 -9999 -9999 -9999 -9999 -9999 -9999 -9999 -9999 -9999 -9999 -9999 -9999 -9999 -9999 -9999 -9999 -9999 -9999 -9999 -9999 -9999 -9999 -9999 -9999 -9999 -9999 -9999 -9999 -9999 -9999 -9999 -9999 -9999 -9999 -9999 4.97387330457933 6.6171569328677 7.11478638704593 11.6440250583227 11.2998052796075 -9999 -9999 -9999 -9999 -9999 -9999 -9999 -9999 -9999 -9999 -9999 -9999 -9999 -9999 -9999 -9999 -9999 -9999 -9999 -9999 -9999 -9999 -9999 -9999 -9999 -9999 -9999 -9999 -9999 -9999 -9999 -9999 -9999 -9999 -9999 -9999 -9999 -9999 -9999 -9999 -9999 -9999 -9999 -9999 -9999 -9999 -9999 -9999 -9999 -9999 -9999 -9999 -9999 -9999 -9999 -9999 -9999 -9999 -9999 -9999 -9999 -9999 -9999 -9999 -9999 -9999 -9999 -9999 -9999 -9999 -9999 -9999 -9999 -9999
-9999 -9999 -9999 -9999 -9999 -9999 -9999 -9999 -9999 -9999 -9999 -9999 -9999 -9999 -9999 -9999 -9999 -9999 -9999 -9999 -9999 -9999 -9999 -9999 -9999 -9999 -9999 -9999 -9999 -9999 -9999 -9999 -9999 -9999 -9999 -9999 -9999 -9999 -9999 -9999 -9999 -9999 -9999 -9999 -9999 -9999 -9999 -9999 -9999 -9999 -9999 -9999 -9999 -9999 -9999 -9999 7.40565349240376 7.90501758853195 8.71354661980152 8.92972193118545 9.47597928153861 9.92622928947887 9.91157149008188 9.19842908182949 7.39675997126044 6.20522851435238 5.76876078252825 4.94641057208326 4.91731599329597 4.8925587583054 4.81490113655026 4.91717768098065 4.80939377728475 3.81827668689031 3.78094742504833 4.28651113252572 4.79577730731192 7.89092483612235 8.9203964100826 9.99088866322011 9.91325634369018 8.07803062591413 7.88259994927723 6.30030548646314 6.58268068357154 7.29523545040756 6.72323614531029 6.54767890283984 4.24411814484129 4.80647596223909 3.77619395351089 3.6191126973289 3.6344025307286 4.14352254517135 3.4876152362922 1.97667810477429 1.18821324339979 1.18130668351258 1.71669576472322 1.26614298472116 1.26927888569252 1.25002231292935 1.98677372810155 2.16315662210304 2.40471791563217 2.98196149600722 3.45286708700468 3.57660684461235 3.67663662442113 3.59292851329021 3.61117657076955 3.49221385293065 3.30809907053092 3.2770812859984 2.47091579440505 2.9908335528395 2.98771170540973 3.27279664307262 3.43485275618121 3.17906359066492 3.17659621983025 3.17917901115498 3.43364528197266 3.58186117250844 3.22393340676063 3.44702739940229 2.32705229959094 2.2134141988811 2.21864824837045 3.17681035384432 2.82254503059827 2.23043333370092 2.34409090109269 3.18896339277828 3.18559351432994 2.89122663516148 2.8078447527994 2.81122353777118 3.10971669773666 3.59284915929747 3.75134884184848 3.82796147926017 3.81577251528652 3.79415290131034 3.79435479422589 3.81511757711977 3.76354711258663 3.49269728860074 2.95664402109674 3.24452595736797 2.90015089343089 2.90078038164437 3.24327722310748 3.45211393076791 3.57203447454596 3.57193485508408 3.67208277120517 3.20170567569619 2.83682667267341 2.08084978085248 1.78955341494819 1.7890400610609 1.79387957219448 3.12476565192588 1.79385308758267 2.55089906342856 3.02290889972913 3.3038099064266 3.13304302533728 2.720819559983 1.78981119984394 1.78672740545368 1.30861600894395 1.29516957016116 1.29863213174169 2.56079836387989 3.4415297679567 3.5965085568894 3.65338555615044 3.75379071421513 3.85929187519958 3.90126589425487 3.90831321184176 3.93498574833681 3.90591567710355 3.90973626492178 3.89539202194348 3.88793028122612 3.86985620047356 3.87950851305781 3.83867887255713 4.27191311360953 5.34128251243791 5.75254148002329 5.8010118568205 5.84319604607632 6.21360850602082 6.31536060957739 6.39095724965065 5.70278637321578 5.63543260951599 5.56742657072212 5.41118670505165 5.07542186305276 5.00495871878355 4.74189207751745 4.57122857529071 4.03074420942486 3.07450863449021 3.0484576129173 2.15384506310339 2.07534343030939 1.95757883857487 1.95011735939286 3.48346721995929 5.04036577126926 5.63004328725772 5.78340415086209 5.77946039014511 5.7493678065942 5.73315313525614 5.73835971794573 5.76196028405539 5.77477486838092 5.79382104687573 5.79971830375973 5.80861461756136 5.79927041513607 5.77054871161193 5.75632590168283 5.69361111390482 5.60186561721213 5.16858819444792 3.93596785218319 2.39782997859419 2.05777985808584 1.77851354187018 1.29345096816737 1.29762753988367 1.2973417992574 1.29740631583861 1.30003029395983 1.30163969196151 1.29727027920178 1.28593451618256 1.28169096654012 1.2517780405446 1.2517780405446 1.23066221111364 1.20189885474955 1.16017153407372 1.16017153407372 1.16017153407372 1.16013171365278 1.19907325680194 1.15756989823677 1.19907325680194 1.22757668905023 1.24858253100827 1.2638870111267 1.28238191637324 1.29366081136864 1.28872610222716 1.27832794379462 2.04044168843095 1.27461468945042 1.27876539042158 1.27455007475061 1.28124606215167 1.27617138376026 1.27172798316086 1.27172798316086 1.26559249340131 1.26805280072128 1.26799177721877 1.26511597669902 1.26190673597662 1.25734521158676 1.2503363221623 1.2503363221623 1.25823123498818 1.25823123498818 1.25817180355054 1.26481134011261 1.26056860452025 1.25620214750164 2.3846194274922 2.38154093284573 2.42090278373623 2.41382721421772 2.96950164798251 3.44873551105961 3.53763632864053 3.56822736181467 3.29456773947857 2.28370707524403 1.97627790693543 1.21340541472246 1.19036981626144 1.14676314150309 1.04018334823354 0.738123109606518 0.0353080826687736 0 0 0 0 0 0.481503548891341 0.747680120483278 0.909723918025262 1.09257271339975 1.09257271339975 1.09261050526116 1.09261050526116 1.09264783154733 1.14684291682917 1.09261050526116 1.09491288686377 1.09261050526116 1.14675564920196 1.14410691344125 1.17838682737765 1.20556368778147 1.20556368778147 1.22547531253945 1.23660554046141 1.26184686558914 2.03652869813853 4.18546507345131 4.36222982406238 4.17796883590071 4.09513965872119 3.76986402423383 4.69099003509036 5.37558409459864 3.14211373481217 1.24690314989432 2.95285975685447 3.44842586196018 3.51496123496062 2.53420893395764 1.23991754358696 1.20237772521586 1.20551167854701 1.20551167854701 1.20551167854701 1.22863363679215 1.24312037995945 1.23974878742195 1.24669547538248 1.25716902805817 1.25360256229514 1.25456668333591 2.0279977494967 2.32326416534221 2.17749963854632 1.21651138713561 1.15720208311311 1.11871572634938 1.15402983706236 1.15105211645354 2.11991863137825 2.33847718452183 2.22738023787427 2.22504213514712 3.30100143447512 3.63780103968699 3.71864540161059 4.80522039008483 5.67197908862954 4.6105470525266 6.97650511127768 9.97662697024555 11.2288552722873 10.9268058532164 11.0284213118264 11.2697051739748 11.0749488453887 10.8747680197549 10.3176845639606 8.05654404548019 5.96893120171131 7.30048532658747 9.21421859260143 8.6464845543965 8.91154533383615 6.13295935677413 6.05875915562153 6.19468061727013 9.68438946823549 10.8161721634722 7.86885913376707 4.25490512059607 4.19132790966206 4.53140224845147 4.56460360861927 4.48682773309854 3.68383697241811 3.70985613152178 3.79099117073316 3.83920349030842 6.00364185366381 6.03855168826984 5.04590177232522 6.12971856553522 6.28099948974319 6.34816420289331 7.86283677864875 6.85396651577935 6.72791010802695 6.52668801006493 6.80434861147895 -9999 -9999 -9999 -9999 -9999 -9999 -9999 -9999 -9999 -9999 -9999 -9999 -9999 -9999 -9999 -9999 -9999 -9999 -9999 -9999 -9999 -9999 -9999 -9999 -9999 -9999 -9999 -9999 -9999 -9999 -9999 -9999 -9999 -9999 -9999 -9999 -9999 -9999 -9999 -9999 -9999 -9999 4.88866252149756 5.42733189473783 6.47130327057619 7.02336966379178 11.7048986832084 11.7828852386671 -9999 -9999 -9999 -9999 -9999 -9999 -9999 -9999 -9999 -9999 -9999 -9999 -9999 -9999 -9999 -9999 -9999 -9999 -9999 -9999 -9999 -9999 -9999 -9999 -9999 -9999 -9999 -9999 -9999 -9999 -9999 -9999 -9999 -9999 -9999 -9999 -9999 -9999 -9999 -9999 -9999 -9999 -9999 -9999 -9999 -9999 -9999 -9999 -9999 -9999 -9999 -9999 -9999 -9999 -9999 -9999 -9999 -9999 -9999 -9999 -9999 -9999 -9999 -9999 -9999 -9999 -9999 -9999 -9999 -9999 -9999 -9999 -9999 -9999
-9999 -9999 -9999 -9999 -9999 -9999 -9999 -9999 -9999 -9999 -9999 -9999 -9999 -9999 -9999 -9999 -9999 -9999 -9999 -9999 -9999 -9999 -9999 -9999 -9999 -9999 -9999 -9999 -9999 -9999 -9999 -9999 -9999 -9999 -9999 -9999 -9999 -9999 -9999 -9999 -9999 -9999 -9999 -9999 -9999 -9999 -9999 -9999 -9999 -9999 -9999 -9999 -9999 -9999 9.65910465411789 9.70368991043095 9.75086243884074 9.73101850134155 9.74729130703312 9.49800544628488 9.74563400925211 10.2564492078795 11.3812524581171 10.6753840652638 7.98024792203909 5.99154708907747 4.95750529492154 4.90365397617243 4.80497089731727 4.788481521763 4.89210357458782 4.91426143762716 4.94734048401762 3.80013540467051 4.54154505148659 8.47743252524854 7.3909764191835 9.86832113156386 10.212270690921 9.90499010690192 9.92809404654184 9.67300001608887 8.04409276308947 7.99475253012937 8.6175288989046 7.9309462237357 4.78164877034015 3.72339607780406 4.59163020580545 4.20351312171497 3.62400795261565 3.46124511808602 3.4169066425493 3.38850736706779 3.24121592771167 1.73092066422136 1.2756268645714 1.16764652454717 1.170985077392 1.25667721843241 1.25292183018994 1.97849936356446 2.14502733393606 2.2645979311908 2.40334676171207 3.434083532542 3.63995958340988 3.72388040502058 3.7457031594107 3.75585269411812 3.74160176851694 3.60206281455854 3.4469498823569 3.24540070771314 3.44262100458952 3.27279458042566 3.65607048063529 3.70477431557215 3.68461767810953 3.39020396814624 3.49943708328405 3.39680429374706 3.39352992025353 3.43017107499249 3.5325747412659 3.5516644212228 2.32118834941613 2.20831370844331 2.81899743385451 3.39832296698826 2.89445228967363 3.23761741641775 3.556091534529 3.1853672499593 3.18527974599887 3.41250797591621 3.41150176532061 3.5172299289617 3.68362308201605 3.78052894309808 3.80317367908629 3.86167762954566 3.88851197677033 3.90349204975237 3.88265773488192 3.8870003970781 3.88327950755511 3.82502063462158 3.68770768944222 3.5775267049534 3.56707170162384 3.42127721145695 3.57064192657015 3.75805727912001 3.67913331357704 3.67908083293262 3.65710372365155 3.38063306536982 3.13292967516016 3.30369948666472 3.02528877996254 2.55499001570064 3.19635236623386 2.85151517555549 2.55450988351697 3.30401012852499 3.60871079720472 3.64872848365907 3.54081890807225 3.38577483769259 3.14163731200339 3.5062074919177 3.31800533961983 3.3180455458862 3.44006098570095 3.21817502242836 3.45422404321304 3.66835391127252 3.8296593850723 3.9197313443618 3.93563723460794 3.9638355625157 3.945719166875 3.93277359224799 3.87349165079587 3.87500190301992 3.87867381499756 3.86447858188411 3.86434651551634 3.85842745748277 3.84027780349691 4.77763523959247 5.54904398595646 6.516996538423 6.67404404723219 6.33105155430852 6.98686924240745 7.18169245503858 6.51475363560304 6.05445615066982 5.59533096430261 5.62827150408895 5.55489475448865 5.40683535045297 5.40480930857851 5.03780408893066 4.97711024911482 4.6317327041005 4.49762202963306 3.91911439457827 3.50494525922777 3.50256813770653 3.38353449187987 3.76407764563215 4.45316107946129 5.21234407375799 5.6520717076858 5.77524491980959 5.74095555869187 5.68639945790862 5.68580216552488 5.70515123798866 5.75518436331401 5.77939213101172 5.76348484861341 5.77196832395309 5.7870127884312 5.78967445449905 5.77557611260719 5.7524690334517 5.6951329282345 5.4587911567554 4.5840820042027 3.63720666961103 3.25458346284199 2.33623212971149 2.05963687088557 1.29252229450095 1.29351611885762 1.29393349989101 1.29740631583861 1.30003029395983 1.29795026317421 1.30203021930723 1.29444631409889 1.28943037431385 1.28169096654012 1.2672061663651 1.25172508334235 1.23061260942076 1.23066221111364 1.23066221111364 1.2276263052536 1.2276263052536 1.2276263052536 1.2276263052536 1.2276263052536 1.2517780405446 1.2672061663651 1.27827445932032 1.29088720978941 1.29095746118654 1.28872610222716 1.28632304100287 1.27832794379462 1.2788297883288 1.28235046334683 1.27455007475061 1.27500738409003 1.27926848908169 1.27557750609791 1.27251601492328 1.26805280072128 1.26880997711014 1.26517746460747 1.26085614492428 1.25835056473191 1.25835056473191 1.25480410591007 1.25474450504559 1.25474450504559 1.25468506261152 1.25468506261152 1.25697303511257 1.26119192415521 1.25709073005234 2.02701148642561 2.33936993190444 3.22160284618607 3.35560616058013 3.2109319876427 2.96865669854869 3.3429789936899 3.41582568025357 2.9322485966888 2.22906155862646 1.73738582309769 1.21123020061074 1.18469641280502 1.12551178260888 0.97817793350027 0.739118625768278 0 0 0 0 0 0 0.747557829047767 1.01415259456639 1.0902101626925 1.1871672480583 1.18432973718083 1.18726381077859 1.14679944706983 1.14679944706983 1.09261050526116 1.09491288686377 1.09491288686377 1.09261050526116 1.14410691344125 1.14140044142115 1.17843560958721 1.20556368778147 1.23997388057564 1.23660554046141 1.23660554046141 1.25383671941482 2.19476683969901 2.18773283183886 2.289023371531 2.38994391833573 2.29407143534537 2.80172952239383 4.26391941108076 5.6892657976903 4.41777984059963 3.13907340849261 3.29286752556343 1.74748585054699 1.24336973744858 1.75321157185018 1.2468684336692 1.2253663927607 1.22868807848121 1.20864293185463 1.20859093280706 1.22863363679215 1.24317662471493 1.23974878742195 1.24306419210858 1.25716902805817 1.25366089061021 1.7602094751891 2.02608375215915 2.28772983722311 2.96172708323114 2.38965590579891 1.70781097773871 1.16037367374725 1.65929902026255 1.95108783820093 2.36497145424365 3.47336179237731 3.61869582023536 3.4656840353902 3.70952028344472 3.72496204493433 4.17052823386047 5.68028606435675 5.98544586818789 5.65126650192678 7.16277994835786 10.7347986783728 9.96821573295581 10.6675729617865 10.7537404211981 11.1551216523487 10.6922203210157 9.53381935122298 8.9255418318061 8.92539039734226 7.49891735626878 9.73260192784915 10.4142212197502 10.9557155617804 8.51799819729703 7.9689217860763 8.6591115546172 8.48542840147945 8.65792022235549 10.9060165008908 8.55732003154778 4.4110191595797 4.38582149490384 4.49855642285627 4.49920638962412 4.35668451483831 3.66991653813919 3.7439506066875 3.78678680534782 3.83258600001124 3.87045817499838 6.18103488392516 3.94527686036288 6.16604952985679 5.91474163370863 4.08234481776937 6.49073752195175 6.44273172617073 6.92351476072081 6.79291555428811 6.83902693077778 6.77669974274921 -9999 -9999 -9999 -9999 -9999 -9999 -9999 -9999 -9999 -9999 -9999 -9999 -9999 -9999 -9999 -9999 -9999 -9999 -9999 -9999 -9999 -9999 -9999 -9999 -9999 -9999 -9999 -9999 -9999 -9999 -9999 -9999 -9999 -9999 -9999 -9999 -9999 -9999 4.66479833326516 4.72401512242819 7.3722760264326 7.62823657598166 10.9057594574302 11.1418472995742 11.3673778378211 11.5182225526817 11.6420040747111 -9999 -9999 -9999 -9999 -9999 -9999 -9999 -9999 -9999 -9999 -9999 -9999 -9999 -9999 -9999 -9999 -9999 -9999 -9999 -9999 -9999 -9999 -9999 -9999 -9999 -9999 -9999 -9999 -9999 -9999 -9999 -9999 -9999 -9999 -9999 -9999 -9999 -9999 -9999 -9999 -9999 -9999 -9999 -9999 -9999 -9999 -9999 -9999 -9999 -9999 -9999 -9999 -9999 -9999 -9999 -9999 -9999 -9999 -9999 -9999 -9999 -9999 -9999 -9999 -9999 -9999 -9999 -9999 -9999 -9999 -9999 -9999 -9999 -9999
-9999 -9999 -9999 -9999 -9999 -9999 -9999 -9999 -9999 -9999 -9999 -9999 -9999 -9999 -9999 -9999 -9999 -9999 -9999 -9999 -9999 -9999 -9999 -9999 -9999 -9999 -9999 -9999 -9999 -9999 -9999 -9999 -9999 -9999 -9999 -9999 -9999 -9999 -9999 -9999 -9999 -9999 -9999 -9999 -9999 -9999 -9999 -9999 -9999 -9999 -9999 -9999 -9999 -9999 -9999 9.78089390693257 9.9347645171011 10.0081772112406 9.93312232706653 9.65673226137519 9.79152442665583 10.2161895627765 11.5079099658369 10.4610747331121 6.78455340240351 4.98854493892595 4.57546290437567 4.78627430285487 4.81780178892572 4.66385963822444 4.8603957881989 4.91086772833829 6.30386964831534 4.78807655168412 4.92146105563507 9.8253952018564 9.88433248131841 9.86382502045651 11.983003856877 10.3162945202307 9.89642938747742 9.82961035748807 9.83399370076777 9.75350808351097 8.70759715072898 7.81748015700706 6.35696767541402 5.31253928803496 4.93397537344952 3.62913150325373 3.44452326756733 3.32876364053552 3.28097937653389 3.06704205865151 2.64830171016826 1.73088123056172 1.1744502651231 1.13071841384378 1.13071841384378 1.1614633138713 1.26603883270945 1.73319113151445 2.14522162644901 2.26278961465867 2.90526912754713 3.52742142545381 3.69131410880348 3.80426683356015 3.83887665113928 3.81463132629143 3.81647142170075 3.74160176851694 3.67861456817774 3.45378198277725 3.55655987208216 3.64801150578352 3.79143334829466 3.81929265499705 3.75999553707577 3.65429436440971 3.76331429964634 3.7459673191597 3.64240481183541 3.63732456414631 3.42887776704924 3.42431986836499 3.0877304948261 3.32357888374362 3.6885351181448 3.62122916952936 3.55151188584742 3.65865910791275 3.66785928488375 3.56383307268167 3.72084336934407 3.64178312928988 3.69309119097148 3.73516681532998 3.78826796344071 3.8435187858059 3.84211502406136 3.88466087720273 3.91642342132365 3.92242823024062 3.93278823583644 3.93777673758708 3.93795137036534 3.92679291496663 3.88797551049201 3.8084168199268 3.7664351566791 3.6890129543522 3.74991201610915 3.85687459444445 3.80261949500312 3.66422342540072 3.71817563869246 3.63042559681702 3.50168289091919 3.42423544973526 3.49753304779526 2.8544701370569 3.03067306560518 3.20356688124462 3.19856690224877 3.82843337152792 3.76358935157465 3.82932664532855 3.79502216806516 3.66492813506395 3.59774385704043 3.8520951614659 3.75695472247781 3.78532847726514 3.83954380580209 3.87096375271036 3.88131280241887 3.88381555866486 3.89070656998363 3.96957152622537 3.98237460216542 3.96959836604131 3.96384338642216 3.92253153238308 3.85315897923285 3.84736972200523 3.83691080430402 4.55399071735955 4.78508124451967 4.71575455966216 4.8014038252528 4.87720795396427 4.90134469256727 6.43223466642867 6.4700752514973 7.25811624916422 7.50953875338918 7.65534476751298 7.48793502838491 6.87879384468627 6.78512004077617 6.42214511348957 5.60527645399753 5.36663533431503 5.66360394276075 5.6680694804592 5.37350888072172 4.80303323803411 4.62458741494197 4.48241558412855 4.29533591036751 4.16978155104781 3.98450475558824 4.59559412843694 4.70127003591103 5.44827435578876 5.56772935416618 5.73728965126921 5.71276420681853 5.68513737145243 5.67983166435858 5.73055571189632 5.75845260465145 5.7526134155042 5.72459277002946 5.74282482075958 5.75014810682321 5.75033914752969 5.72509308954503 5.653026338646 5.49908912585936 5.09467838944702 3.90796323266025 3.73568729905202 3.63335859889163 3.38135056373924 2.71903252067149 1.77899462140517 1.28968240308326 1.29393349989101 1.29740631583861 1.29631571066128 1.29795026317421 1.29837341468364 1.29733205904766 1.29450695950661 1.28948962589062 1.28948962589062 1.28174849871536 1.27057811563439 1.2517780405446 1.2517780405446 1.27057811563439 1.27057811563439 1.27057811563439 1.27057811563439 1.2672061663651 1.2672061663651 1.28174849871536 1.27821680913589 1.28238191637324 1.29095746118654 1.27839275595355 1.28632304100287 1.28604797616645 1.28604797616645 1.28235046334683 1.27455007475061 1.74991744703652 1.27381512163406 1.27551487893182 1.27189847851057 1.26887178295339 1.26523912180743 1.25733504955339 1.25727428626123 1.25721368378698 1.25721368378698 1.2571532500116 1.26061413350667 1.25709299250639 1.25703291854461 1.25703291854461 1.25703291854461 1.25340357738111 1.75812190666926 2.02388881988761 2.34479930316945 2.44738021428405 2.50467663548964 2.41428268137399 2.41047078624842 2.49603522936728 2.39300250445965 2.30816327169862 2.14059579979713 1.25769520935581 1.20102901718715 1.17499613519764 1.0949168906049 1.04567962094835 0.886012931641594 0.0195284775946108 0 0 0 0 0.747086999872983 0.907065577393977 1.08782666595298 1.18138666712194 1.21494561550912 1.21494561550912 1.18432973718083 1.14675564920196 1.14675564920196 1.14679944706983 1.09491288686377 1.09261050526116 1.14675564920196 1.14406280097813 1.18133806788587 1.20556368778147 1.25740417456277 1.25025786207795 1.23654922764424 1.22215430208503 1.25377797742008 2.19470572197712 2.19178163182476 2.18815799311567 2.02923103861072 2.02923103861072 2.18821834387986 3.17382091129423 4.58934919073648 4.55168414123962 3.57395365269517 3.19412535231156 2.18902623057654 1.73989671435937 1.23660554046141 1.25031566999366 1.23997388057564 1.22868807848121 1.20864293185463 1.21171875301691 1.23184638847299 1.26051513789179 1.24649473243373 1.24312037995945 1.25008493687583 1.75500576802541 2.02583273056261 2.29709018258898 2.97440650329059 3.71346975511689 3.6454553400651 2.40451726347032 2.14457567170701 2.09136270745982 2.21667741362959 2.45437177263768 3.72819133927896 3.71224614387024 3.7326657968778 3.71418360436993 4.49735126483379 6.53464523963904 9.05296296738361 11.0990881589711 5.6827151980367 7.05267966440036 11.1621489364795 9.91036299375653 10.2235155237039 10.0737105977131 10.1313702433147 11.133781802694 10.618573093985 9.26692141765598 9.94089875095225 8.97702047918276 10.3608061573676 11.6607142195314 11.2563439235707 10.1104897749891 10.2090926175788 9.72999104943528 9.05327179805313 9.48623258736847 11.2680501095116 10.8339815246839 6.36400586573521 4.48429094680923 4.36450347509259 3.56779213833347 3.61561153072486 3.62797616638367 4.76844124332904 5.30999935093047 3.81590321740066 3.8468387178947 5.43904325179992 6.04680927326924 3.96275983054788 4.91945123683619 6.3161634227197 7.20512501809119 7.72618235169981 7.82613325966545 6.46267695004653 6.79501980349474 6.79990549164951 -9999 -9999 -9999 -9999 -9999 -9999 -9999 -9999 -9999 -9999 -9999 -9999 -9999 -9999 -9999 -9999 -9999 -9999 -9999 -9999 -9999 -9999 -9999 -9999 -9999 -9999 -9999 -9999 -9999 -9999 -9999 -9999 -9999 -9999 -9999 4.83830489705167 7.20867044296604 7.22133283646589 4.68252167219436 4.75654051477317 5.55267852222249 6.61244570671905 10.105295280202 11.0489569335231 10.9127517675691 6.05577883903016 -9999 -9999 -9999 -9999 -9999 -9999 -9999 -9999 -9999 -9999 -9999 -9999 -9999 -9999 -9999 -9999 -9999 -9999 -9999 -9999 -9999 -9999 -9999 -9999 -9999 -9999 -9999 -9999 -9999 -9999 -9999 -9999 -9999 -9999 -9999 -9999 -9999 -9999 -9999 -9999 -9999 -9999 -9999 -9999 -9999 -9999 -9999 -9999 -9999 -9999 -9999 -9999 -9999 -9999 -9999 -9999 -9999 -9999 -9999 -9999 -9999 -9999 -9999 -9999 -9999 -9999 -9999 -9999 -9999 -9999 -9999 -9999 -9999 -9999 -9999
-9999 -9999 -9999 -9999 -9999 -9999 -9999 -9999 -9999 -9999 -9999 -9999 -9999 -9999 -9999 -9999 -9999 -9999 -9999 -9999 -9999 -9999 -9999 -9999 -9999 -9999 -9999 -9999 -9999 -9999 -9999 -9999 -9999 -9999 -9999 -9999 -9999 -9999 -9999 -9999 -9999 -9999 -9999 -9999 -9999 -9999 -9999 -9999 -9999 -9999 -9999 -9999 -9999 -9999 10.0521138983082 10.1002366836008 10.1548842606314 10.1591472262094 10.1027960298859 10.0007213919475 9.33829428881346 9.61726412758828 10.629488908422 7.45731896903532 4.85763409046375 3.83974027627642 3.79450247142431 3.74093279117607 4.46485260542444 4.48223716851057 4.64000294327136 4.89653598357436 5.87484175281727 4.78026345022792 5.12946660715762 9.04761711638341 9.15308159507205 9.59262999457215 11.8531999678771 12.0193295438673 9.83066912703736 9.51962664751317 9.26404236063748 7.9077866361964 7.82541463887883 6.18364048635528 5.44505655629039 4.77211110269307 3.5675131756124 3.34751957301033 3.29535506072095 3.43880727410473 3.46798208303573 3.25740939494602 3.04887466115598 2.63171542944674 1.79430960771914 1.17104166126925 1.17104166126925 1.71316430689902 1.72339688838367 2.12827333227773 2.14153097559781 2.35064374394783 3.20120816335103 3.58590120138385 3.68300088457782 3.78645703613689 3.84525590500397 3.83169514401292 3.82938140221278 3.81647142170075 3.72330790433122 3.66470557956904 3.63372859165526 3.62441336194932 3.81536023130466 3.84337526932687 3.82815934798816 3.84453382884979 3.85106637731411 3.85772053853029 3.83578532317643 3.82599354305424 3.77145152396047 3.7886118912538 3.79173612820446 3.84768605562083 3.75679290143609 3.63182648498978 3.66542832011471 3.78027768486577 3.7666487097383 3.76670010081574 3.85028390767507 3.7731231386768 3.74210972593128 3.82334655938763 3.83162459133308 3.8614346486925 3.86848355004711 3.89228811998378 3.92428855009246 3.93960578944144 3.93513912911103 3.93479411081142 3.94243197755426 3.95471360650767 3.94463509501013 3.93426386528364 3.89520208277334 3.8569117150639 3.89080110661945 3.90855502900198 3.90068753028799 3.86702370468362 3.76338672261155 3.8141247709176 3.72848497992781 3.50544900432047 3.43189955065338 3.50761486747167 3.66643444401043 3.78124461474014 3.86258323809748 3.87131893562733 3.87185745155615 3.87880762192156 3.83982577850828 3.81640496938895 3.82135548101055 3.89792501534385 3.91276794524287 3.94582124176792 3.93688251618305 3.94248435734001 3.96469262689416 3.96948938660603 3.967994248789 3.99229475703064 3.99575768637958 3.98308117266091 3.9378648481551 3.89440773147758 4.33695433831276 4.34007909560628 4.82902556379615 4.90972400264902 4.98166241539509 4.98949464227215 4.95063754854635 4.96525116269004 4.9641966866279 5.38654527445525 6.6230091370489 6.95567989542956 7.26549864553221 7.40066642074119 7.70684265865666 7.24033925314499 6.75574882731656 6.73464550355011 6.05087660597422 5.58272945597743 5.32519626723392 5.52585221362036 5.34274873105223 4.8267684641706 4.76670265821661 4.69139449694069 4.5751091479649 4.54896043747187 4.47254767918386 4.6767646653908 4.70118740266331 4.91086421304518 5.54385144006404 5.69592946972834 5.68438293332169 5.69938069768275 5.70225516148564 5.65513944150577 5.59849394879951 5.6779512227283 5.69325412796813 5.68959343397059 5.68605544373811 5.68682130871966 5.63247765458364 5.52558172652823 5.0960280607859 4.26621133762171 3.79700198548506 3.78479315105497 3.75524942816884 3.70682908278647 3.46611974965821 2.54428276465746 1.28496056849945 1.29386861197878 1.29740631583861 1.29631571066128 1.30009444884214 1.30170321562288 1.29837341468364 1.29733205904766 1.29733205904766 1.29450695950661 1.28948962589062 1.29298732807782 1.28174849871536 1.28174849871536 1.28174849871536 1.28169096654012 1.28174849871536 1.28174849871536 1.2672061663651 1.2672061663651 1.26383142139058 1.28943037431385 1.29444631409889 1.29459873648631 2.32502917068155 2.21308559099253 2.21140107884095 1.2788297883288 1.28253740709355 1.27853773819771 1.27480248854014 1.27108100915929 1.27381512163406 1.27011910328794 1.2682318236965 1.25801015721986 1.75589550120277 1.75449369276029 1.75449369276029 1.75801093134805 1.76147827855426 1.75794997427916 1.75998385180666 1.25776595878797 1.25352316834078 1.25108995861249 1.75745800275953 1.75574324235332 2.17912975564546 2.17744522375117 2.34481780509538 2.38404764244523 2.33174569478614 2.26176437492397 2.3223417778024 2.31858028607218 2.15013051647504 1.74341408316379 1.25058726513387 1.2046885619681 1.17844790463083 1.09793777012143 1.05111745735897 0.741805415385162 0.49509909374881 0 0 0 0.485661822956976 0.747086999872983 0.905686598031162 1.08546264907386 1.18133806788587 1.2118224386133 1.18428133984144 1.21494561550912 1.18432973718083 1.14675564920196 1.14675564920196 1.14679944706983 1.14679944706983 1.09028620376115 1.14410691344125 1.14406280097813 1.22868807848121 1.2537106813942 1.2253663927607 1.22542086005759 1.22209982240172 1.25377797742008 1.25027769887618 1.23987807315986 1.7468122698629 1.23645127705374 1.23987807315986 2.02923103861072 3.22060458722885 4.56041943387756 4.56524583990914 3.65994490935403 3.19419271642669 2.19349629132399 2.19546666235024 1.23666188849426 1.24334559019136 1.24334559019136 1.23195522146509 1.21177064967188 1.21177064967188 1.24998378970977 1.24992746439417 1.24655101200474 1.24649473243373 1.25359516499895 2.03313828897703 2.30060253806463 2.42867368827734 3.02732465034993 3.62673059240866 3.62676035214722 2.48300570994843 2.54600851796041 2.49218798847546 2.36724777005782 2.4487054092738 3.73259552531918 5.61808409204606 3.74212820300326 3.77472865461797 5.49097719436013 5.60218608385481 5.58433321466476 6.27267519749323 6.35337957511251 9.84236383959781 9.70714071226407 9.46115222849156 9.69568201234592 9.05273623945812 9.06123006163989 9.5936584505817 11.2291147447634 11.2483657465425 11.3474182058459 10.4266820091439 10.646906359013 11.6363710494168 10.9207017311792 9.08351786361758 8.31882257555886 8.30199635473811 8.58710592827994 7.96177673965618 9.3669562258894 11.3772628290222 9.53927621400467 4.57586007856368 4.23031906783254 3.65167079091827 3.59441640352808 3.63011712664201 4.57380736390795 3.74199461705233 3.77651328404514 4.31581729199072 3.83212424893075 4.94707679723585 5.02271830305175 4.87733050389657 6.19289981154976 5.98612136893952 7.47764288245419 6.98138693992881 6.37914557696245 6.71889118478519 6.72314731992102 6.5997034020356 -9999 -9999 -9999 -9999 -9999 -9999 -9999 -9999 -9999 -9999 -9999 -9999 -9999 -9999 -9999 -9999 -9999 -9999 -9999 -9999 -9999 -9999 4.73742447259476 4.66376508619388 -9999 -9999 -9999 4.42780596285198 4.72599702472481 4.68693952678992 4.7752290582908 4.62878827612935 4.79526473188257 4.81905891685648 5.37498317943393 7.08410791175951 11.0644095024039 11.9448567891427 6.46360471055021 6.51829010214738 6.16724994223534 6.49184930210319 7.39925717722016 8.40518135240665 5.6632651582863 -9999 -9999 -9999 -9999 -9999 -9999 -9999 -9999 -9999 -9999 -9999 -9999 -9999 -9999 -9999 -9999 -9999 -9999 -9999 -9999 -9999 -9999 -9999 -9999 -9999 -9999 -9999 -9999 -9999 -9999 -9999 -9999 -9999 -9999 -9999 -9999 -9999 -9999 -9999 -9999 -9999 -9999 -9999 -9999 -9999 -9999 -9999 -9999 -9999 -9999 -9999 -9999 -9999 -9999 -9999 -9999 -9999 -9999 -9999 -9999 -9999 -9999 -9999 -9999 -9999 -9999 -9999 -9999 -9999 -9999 -9999 -9999 -9999 -9999 -9999
-9999 -9999 -9999 -9999 -9999 -9999 -9999 -9999 -9999 -9999 -9999 -9999 -9999 -9999 -9999 -9999 -9999 -9999 -9999 -9999 -9999 -9999 -9999 -9999 -9999 -9999 -9999 -9999 -9999 -9999 -9999 -9999 -9999 -9999 -9999 -9999 -9999 -9999 -9999 -9999 -9999 -9999 -9999 -9999 -9999 -9999 -9999 -9999 -9999 -9999 -9999 -9999 -9999 -9999 -9999 10.1333620515552 10.153805314724 10.1552061397309 9.79571932707981 9.58691721099457 8.08319402779391 7.33598742919581 6.1079825115533 4.02538549777157 3.7124600372638 2.54275962037105 3.10167891368778 3.0219381303761 3.58261316421274 3.74749617282944 4.24692438306681 4.87080175289228 7.19537676139945 4.92316006429031 6.56614101839885 9.46041952620408 9.05319445038414 11.0659837505827 10.2923026047559 11.3210689390183 9.69280181320979 9.03935612792903 9.34836958855917 7.89171937738152 7.90277884861934 7.76565319133984 4.73590701993681 3.65745471030462 3.31024462737966 3.29701711472048 3.42224125447767 3.41043583580268 3.6338151282503 3.47682818655009 3.45429362302267 3.32075429585516 2.6284877146923 2.03656458254026 2.03180706879447 2.62252510520179 2.1791500259562 2.74463676427324 3.07118453885102 3.14658928058137 3.4800917831973 3.64731418689226 3.68454544819966 3.79942748876122 3.83426293835352 3.84520863496353 3.84646354263079 3.81651802097693 3.78293165397423 3.76565155580395 3.71095532828389 3.74240612045332 3.78343898681798 3.85443571636038 3.79564410268448 3.82157960537154 3.80711012919389 3.79904105282619 3.82853832637567 3.82552593325197 3.86880703660432 3.86051896850238 3.87977876859539 3.88986695606876 3.85141964657154 3.81223998766782 3.85141250893369 3.81947165484845 3.84373208254939 3.87307417266046 3.90661873371645 3.87784860111486 3.85126722273355 3.87422301435368 3.89225258849359 3.90742547532425 3.90748147865714 3.92301181213481 3.94068614552918 3.95714802314468 3.96558810073865 3.95756374818868 3.97863804367029 3.96866888678533 3.97825470644414 3.9527089800423 3.95526145624275 3.9363932163065 3.92982785273447 3.91559891788517 3.91604273322803 3.88166609765085 3.85252115821246 3.83922424585664 3.7309332334215 3.64200336825837 3.73384640867701 3.80992145135424 3.8550636632514 3.89867851420784 3.87747742150475 3.89692932223672 3.89676655268723 3.90517536357943 3.90478072519551 3.90908877301979 3.91032486368328 3.92778026446961 3.93458749150463 3.93466289716136 3.95496381122136 3.96638954066425 3.96162840481869 3.95554546903027 3.98280784361573 3.99452429342249 4.00659303585762 3.98749968117861 3.93909475162125 4.36731623386097 4.88079334960407 4.79872495624196 4.91738414698965 5.43465459732629 5.45020257050411 5.44607121958666 5.02993094473904 5.00218388407066 4.99042306295493 5.63354747934326 6.49334797337781 6.79331080275081 6.66977235815284 6.76716004506491 7.62814203305224 6.6981521548298 6.79646448399291 6.78795886097905 6.75704024754781 6.74357725012632 5.44752420569492 5.47287505742048 5.68906860229174 6.23350639594134 5.70278155346274 5.56994756618496 4.52092427384778 4.50724878619967 4.62301116990521 4.687082127928 4.70154959288191 5.21485745001088 5.40253436472484 5.20197377292213 5.17796013416714 5.55686095915991 5.33479082896495 5.12665522241394 5.3369894602101 5.45761883038437 5.64310731914679 6.1187415575876 6.13956262313837 5.63774743534051 5.56286227145056 5.27184013555176 4.54563868164383 3.91666504874702 3.79142496779756 3.7923195528108 3.79156382006086 4.35889395285161 3.73641047578178 3.6593408109638 1.77144040817187 1.29012188151405 1.29740631583861 1.29631571066128 1.30009444884214 1.29795026317421 1.30170321562288 1.30203021930723 1.30209296206746 1.30094735522863 1.29444631409889 1.29800940254413 1.29807003043403 1.30163638888407 1.30169697940738 1.29298732807782 1.29298732807782 1.29298732807782 1.28948962589062 1.27827445932032 1.27827445932032 1.29088720978941 1.29414297397338 1.29727027920178 1.29248342599598 1.28982213437496 1.7570300477748 1.76054933121968 2.04647417140451 1.75962982512926 1.27847399721301 1.75942492957937 1.76136904343301 1.75868685915165 1.76018018333918 2.03489111500516 2.18978401689554 2.18614139139954 2.18614139139954 2.18614139139954 2.02872531088901 2.02872531088901 2.02937861386285 2.02931785589924 2.02931785589924 1.75751769955203 1.75403652142027 2.02120800913775 2.17467398527794 2.17467398527794 2.27587600185592 2.26559749147781 2.16136827802304 2.25767428241394 2.32440704816899 2.25080913066654 1.99856179970134 1.73635825774222 1.20824305150897 1.19522538059139 1.18190959903003 1.13823668285695 1.05387462759569 0.989981374741939 0.744070669410104 0.49379387483027 0.490901786397581 0.489245294081004 0.746745508924744 0.904244162984649 1.01010572262157 1.0854235942108 1.14135603699344 1.20869483908989 1.20874663879226 1.18428133984144 1.18432973718083 1.18432973718083 1.18432973718083 1.18432973718083 1.14675564920196 1.14675564920196 1.14406280097813 1.18138666712194 1.17838682737765 1.22542086005759 1.22542086005759 1.22542086005759 1.22215430208503 1.21888911128324 1.21883463190845 1.21551706604122 2.00860372032763 1.23982071333199 1.21231107638074 2.02340647916308 2.93344287340027 3.72587419779329 3.74412759703714 3.41119909498379 2.93869519081101 2.30638562532963 2.02657940813987 1.24003024090997 1.24340195006982 1.24672001148121 1.20869483908989 1.2352215227304 1.2352215227304 1.23516717414178 1.24998378970977 1.24992746439417 1.24655101200474 1.74734656277321 2.19213615422313 2.37140305153602 2.47286336598752 3.31609938682299 3.57768549952252 3.57720770778346 3.47144362748858 3.47046478626061 3.56488075582363 3.55752217652133 3.74039952288523 3.72632717299682 3.74610346497839 3.72990322745449 3.75525647516221 5.40039106987707 5.66122775798989 5.72590207584635 6.06384524141752 10.0160393452532 10.9535884197975 9.17552085473167 8.27244328802126 8.75469785512283 8.30049323670657 7.42345837108703 8.8835344589215 10.768353778525 9.93777369733584 11.388388386445 11.1774137823562 11.6238167713439 11.2819775257488 10.0082523243701 8.63531987128029 5.92321867058556 6.77960449817385 7.02423378348457 8.0622438823847 10.3335135565661 10.8460309540931 10.452307092204 4.44247494390749 3.99518991676745 4.05086278274141 4.32809249482228 3.71697557825885 4.74649267352084 4.76130407973328 4.65150211523614 3.78724541139777 3.64000213723255 3.82723101149591 4.64701307163395 4.67388152536921 5.97170143315392 6.8038206079586 7.73340357510737 6.2994147601455 6.41270814585443 6.64917706346598 6.64302832607933 6.54645933118206 -9999 -9999 -9999 -9999 -9999 -9999 -9999 -9999 -9999 -9999 -9999 -9999 -9999 -9999 -9999 -9999 -9999 -9999 -9999 -9999 4.65841038262216 4.83500575004735 4.78661745347769 4.77074922001623 4.77139418191397 4.74220937999094 5.58600853665132 5.5685065615346 7.27776079691608 4.68996805378704 4.71270155734658 4.66350971956186 4.70042573153343 4.61695245868963 5.41486668689432 6.97512940223901 11.7223090851034 11.9078469092243 8.53479533469228 7.17981853511474 6.22105408922194 5.788614288608 5.87229209627397 5.89361792710995 4.87905020116285 4.97257484790237 -9999 -9999 -9999 -9999 -9999 -9999 -9999 -9999 -9999 -9999 -9999 -9999 -9999 -9999 -9999 -9999 -9999 -9999 -9999 -9999 -9999 -9999 -9999 -9999 -9999 -9999 -9999 -9999 -9999 -9999 -9999 -9999 -9999 -9999 -9999 -9999 -9999 -9999 -9999 -9999 -9999 -9999 -9999 -9999 -9999 -9999 -9999 -9999 -9999 -9999 -9999 -9999 -9999 -9999 -9999 -9999 -9999 -9999 -9999 -9999 -9999 -9999 -9999 -9999 -9999 -9999 -9999 -9999 -9999 -9999 -9999 -9999 -9999 -9999
-9999 -9999 -9999 -9999 -9999 -9999 -9999 -9999 -9999 -9999 -9999 -9999 -9999 -9999 -9999 -9999 -9999 -9999 -9999 -9999 -9999 -9999 -9999 -9999 -9999 -9999 -9999 -9999 -9999 -9999 -9999 -9999 -9999 -9999 -9999 -9999 -9999 -9999 -9999 -9999 -9999 -9999 -9999 -9999 -9999 -9999 -9999 -9999 -9999 -9999 -9999 -9999 -9999 -9999 -9999 -9999 -9999 -9999 -9999 9.41203118827251 -9999 4.48492173227032 4.02885720895589 3.83090057597242 1.27697743942517 1.02159871880431 0.746729300748161 3.00543260154247 3.5762389062757 3.66476383671458 4.78106128811592 4.88289603207101 4.90426013170333 4.92276520846003 6.61491555338127 5.00786361481115 6.96071698080244 9.04578530769695 10.4804515015659 9.35829481995993 9.02041317963006 9.32504301340064 8.88106892117215 7.86775359710576 8.70174382057407 8.25821321214893 4.43331202388785 4.63505429470312 3.29303196361855 3.3802373778327 3.40650762830262 3.40084429929624 3.55123904614977 3.62043845016626 3.53502277614278 3.37078412946423 3.18593529713942 3.17742976988497 3.17742976988497 2.9644846063436 2.97182831857169 3.05875545465229 3.40410378284702 3.28977215591342 3.54593296941554 3.68641848919041 3.75160319378168 3.79073120558701 3.83746494611529 3.85216504092372 3.85732559394056 3.85590683939257 3.85590683939257 3.83201960379704 3.83201960379704 3.81469243140373 3.82986936473136 3.83734446305667 3.85263336099047 3.86272409709485 3.82584292182968 3.76766498098483 3.80536295709957 3.79885653526817 3.85543770542953 3.83120246373048 3.90432223149794 3.89260941767336 3.8949133532401 3.88986342541946 3.88025817108639 3.89363412327264 3.90860472442137 3.90887664817678 3.92134181147461 3.92294816873718 3.92885611232431 3.9272002997167 3.93103858972348 3.92344916500282 3.93303085697664 3.94839747990315 3.95919017474589 3.95998095855836 3.96189130431907 4.00535171941973 4.02419411847688 4.01527484983038 3.97640821333549 3.97364712637676 3.97340495848764 3.95560217101681 3.93546702011882 3.90238984370914 3.91582249405996 3.92241225922762 3.89978070258253 3.82076222538074 3.76434879930051 3.82122089160051 3.83639568105746 3.89445815947177 3.86616714262495 3.82426515709617 3.81812932286083 3.88565016102002 3.88820872812146 3.90806951216552 3.91128208390611 3.90400671183026 3.91547824701664 3.91547824701664 3.93367262176467 3.89923097474837 3.91849154450387 3.94838874750449 3.93439637556382 3.92504400356567 3.9498415518711 3.95293361300723 3.97251496662738 3.9929393425996 4.3983585897726 5.36937977239664 5.42462129644888 4.90316975461626 5.48048576944246 5.82950212554175 5.69645837388489 5.48119306101879 5.04941609005265 5.03863882327456 5.65776990459859 5.84356848521972 6.32346314118316 6.51741760517279 6.54310097728546 6.34744234687657 7.06284059322604 6.7582191242106 6.56541732036472 7.19719442646094 6.74533345689126 6.86537590571896 6.78936577096627 6.33361409640933 6.50445042186533 6.75697632834914 5.53652763106052 4.6930345419751 4.34624665954434 4.62597108762474 4.67824594068229 4.50709509226749 4.4979688218186 5.15228141007057 4.49659168028411 4.49443633234185 5.52168247247669 5.60396982151704 5.55172976313818 4.47372796934847 3.9885571246526 4.58050411753175 6.6442811488959 7.16750464596593 6.46494682825449 6.00581746443253 5.35681239249926 5.19727419859071 4.60313438441127 3.86528742036531 3.76093475705729 3.76143145196828 3.74344915769539 7.4450794390084 3.72341557341171 4.17080447546639 2.96670719977259 1.28599226266989 1.293672934339 1.29631571066128 1.29631571066128 1.30003029395983 1.30163969196151 1.30157625656615 1.30533755194209 1.30533755194209 1.30569393089186 1.30575665573494 1.30575665573494 1.30942664094366 1.30462962216974 1.30462962216974 1.30462962216974 1.29807003043403 1.2981306391503 1.29807003043403 1.2981306391503 1.29450695950661 1.29733205904766 1.29831071132274 1.29414297397338 1.29248342599598 2.33436681764675 1.76044758583878 1.76029829355925 2.21820125667101 2.21336559323668 2.2084887574597 2.20985895409375 2.03901793804144 2.20151628209868 2.30020031934731 2.36616377881421 2.36610169242232 2.36610169242232 2.29025266712672 2.29384310869995 2.29378176036422 2.18811013016949 2.18811013016949 2.18521653582192 2.18095010442563 2.02108340442198 2.17578649021667 2.17410266665481 2.27319367268605 2.16401156095757 2.26148386928208 2.26148386928208 2.32447059652983 2.36730930181437 2.31509311009955 2.15120727860277 1.2448736026981 1.23825603836777 1.2118697945368 1.18526624077331 1.16677128640939 1.10398067070772 1.05928112845124 0.992323519615788 0.896428979458386 0.898083027380538 0.901214496157336 0.902760593003651 1.0079698048773 1.08060369768905 1.13595024974076 1.17838682737765 1.17843560958721 1.20869483908989 1.20874663879226 1.2118224386133 1.2118224386133 1.18432973718083 1.14675564920196 1.14675564920196 1.14410691344125 1.18428133984144 1.18138666712194 1.18138666712194 1.20551167854701 1.22215430208503 1.20237772521586 1.23654922764424 1.21888911128324 1.17241505518153 1.16944544533783 1.73435910603801 1.21225667809438 1.19291524108618 2.92901968930647 3.69413117291756 3.52486855150008 2.93371425648567 2.30483692402038 2.30662581196737 2.19696664555274 2.03816702642042 1.74420986399679 1.22885117893284 1.23200958167079 1.2118224386133 1.23533003519017 1.23533003519017 1.23843190439733 1.25336159378475 1.25336159378475 1.71948517001381 2.02241117456529 2.30676509536277 2.44328725039987 2.53580724526439 3.08069793909126 3.34634720906812 3.64448361167296 3.71879976900009 4.4699401286689 4.48332472765721 3.75652896333378 4.89361268623217 3.75853398719375 3.66874545815609 4.82487054857326 5.76910289092061 5.67755178683422 5.73496388308249 6.36924392059523 7.37504114283362 9.66555906418139 10.5805446197518 8.75438117164263 8.07386683569457 7.93873105504388 8.42165314514268 9.54399239561648 8.04407812197379 8.69683757554691 8.51045819450679 8.53864494275832 7.82533615489723 10.9278526176948 11.5259772343339 7.34800065588748 5.92781384599797 4.9477017567991 5.43079963326974 5.54102361824861 6.95976569016998 11.5866503330606 11.4027547171693 8.56181666576471 5.03069348805872 4.31605991708589 4.57426930154774 4.63047314410882 4.67370789151318 4.72530303937989 4.65808504617171 5.51895958581757 4.74030703308073 4.85680205782531 3.80368081098826 3.83715109391144 4.92549650241661 5.42273057573133 5.76360388952649 5.75255722413501 6.02753698423377 6.38697382516313 6.48687408494908 6.51182475407204 6.35524198831627 6.06386947499951 -9999 -9999 -9999 -9999 -9999 -9999 -9999 -9999 -9999 -9999 -9999 6.37354603691389 6.33045248007216 -9999 -9999 -9999 -9999 -9999 5.37295986998378 5.74666751819417 6.67536232541712 10.5494992975561 12.4200288072793 11.708400887315 11.0423261032893 10.8002297507735 11.0329265554554 11.0322631730358 10.9871432845137 12.0762576033134 11.3435552771905 5.3521174900851 4.54185443133608 7.19468741022083 10.0219559335434 11.9565966518125 11.7813232086494 10.1879580586066 7.09638260031759 5.60763036389091 5.73595210249199 5.54392894223247 4.83096618652712 4.83109625753821 -9999 -9999 -9999 -9999 -9999 -9999 -9999 -9999 -9999 -9999 -9999 -9999 -9999 -9999 -9999 -9999 -9999 -9999 -9999 -9999 -9999 -9999 -9999 -9999 -9999 -9999 -9999 -9999 -9999 -9999 -9999 -9999 -9999 -9999 -9999 -9999 -9999 -9999 -9999 -9999 -9999 -9999 -9999 -9999 -9999 -9999 -9999 -9999 -9999 -9999 -9999 -9999 -9999 -9999 -9999 -9999 -9999 -9999 -9999 -9999 -9999 -9999 -9999 -9999 -9999 -9999 -9999 -9999 -9999 -9999 -9999 -9999 -9999 -9999 -9999
-9999 -9999 -9999 -9999 -9999 -9999 -9999 -9999 -9999 -9999 -9999 -9999 -9999 -9999 -9999 -9999 -9999 -9999 -9999 -9999 -9999 -9999 -9999 -9999 -9999 -9999 -9999 -9999 -9999 -9999 -9999 -9999 -9999 -9999 -9999 -9999 -9999 -9999 -9999 -9999 -9999 -9999 -9999 -9999 -9999 -9999 -9999 -9999 -9999 -9999 -9999 -9999 -9999 -9999 -9999 -9999 -9999 -9999 -9999 -9999 -9999 -9999 3.84576183896445 3.62220302895939 1.16760074603523 0 0 1.16037367374725 3.27887955325083 3.56613054297396 3.76449701077311 4.30233088823472 4.91923559504717 5.41062167139228 7.68781023069774 4.97725714045118 4.99982658591203 7.59345294723817 8.99858986944346 11.7644750795229 9.55351939659469 8.81961585810037 8.97585212029736 8.82775165300667 8.24466488903198 7.21496728517619 4.75016756801972 4.67599017606949 4.5022806561173 3.46653311834953 3.46057905632785 3.47659266590843 3.57908634037373 3.59614031255191 3.57663165194974 3.43342604227018 3.42898639659193 3.37078412946423 3.36137161379065 3.32275041472329 3.18786295479287 3.34616041147421 3.48722316400524 3.51622421233372 3.59169807653294 3.7057195756597 3.73465061748378 3.79973466350195 3.84003112871936 3.83778931537375 3.85386272255508 3.87306165676721 3.86487048566746 3.87415214699423 3.86669987125932 3.87220659961502 3.87425508871776 3.87601416129254 3.88809564111899 3.88172966052124 3.79879184706992 3.7989087049087 3.84070068062014 3.88359096888867 3.90697176193995 3.88844877395263 3.91070415966715 3.92449394186588 3.9258009377509 3.92585771760067 3.91544725302003 3.91432284099089 3.92576806491504 3.91409542011388 3.9268839514084 3.9268839514084 3.94518980332027 3.94556047247067 3.94724490829858 3.94730066021162 3.95930285631541 3.93388091357668 3.96019463726669 3.98756718937339 4.0110698832937 4.02949281303099 4.03846296228941 4.03750121883062 4.00302942418088 3.98034328476931 3.9754872996834 3.94844821046568 3.90788347589385 3.8756527250766 3.88519464597823 3.92687426306421 3.90716797479131 3.82116877887606 3.86123072328731 3.90000616930615 3.88656134108365 3.86356912692974 3.84657651407151 3.74515061207499 3.84724518624399 3.84869888255913 3.87966323762316 3.89585030314259 3.89242988016186 3.87662970237929 3.88395091477986 3.90456499317625 3.92536055573632 3.88716281649738 3.86789277498043 3.90165505746313 3.87194898217224 3.91722275377732 3.95789590010701 3.96876686607051 4.40229197883377 4.42671872612698 5.39893119679357 5.38759540650807 5.4458626373328 5.74521117780337 5.86223092709635 5.86402101688408 5.85854916189315 5.50588980705575 5.49894850842 5.06705594065583 5.47871861519051 5.82878058253368 5.87105727871395 6.31593864195643 5.82873910499898 6.34448600833354 6.33100955795627 6.20838903440901 6.42290809900756 6.98804616864945 7.19976026129992 6.87206071579763 6.89717177353584 7.34924706695599 6.93207625766964 6.84656534782307 4.86355636912881 4.60694076317652 3.98016802656975 4.48260967451515 4.30434682984629 4.48594134101817 4.47521074041356 4.28596487519457 3.85948782332239 5.27622910329803 6.01505065488844 6.56481649079188 6.42159855417251 3.85256774009782 3.86402559101186 3.8084810259158 6.55700505057392 7.62469330033984 6.76842097713736 6.24662277527843 5.22421573048446 4.67750834392552 4.8932342413506 4.30873687549371 3.72221513679818 3.70233412203144 7.5074332521517 7.65221058740182 6.25965914552016 3.69023081173126 3.43280669923152 1.28218540751093 1.28988653076625 1.29254736966288 1.29625165577825 1.29996625571719 1.29996625571719 1.77798016675027 1.77798016675027 2.07392894316763 2.0746216061088 2.07743970564431 2.07750326967636 2.07642600586947 2.25823748987962 2.2619685584405 2.07307510409151 1.75847316330117 1.3058194242514 1.30100913876935 1.30094735522863 1.30094735522863 1.29837341468364 1.29459873648631 1.29782345817227 2.05985413995886 2.0571210309483 2.05744267051041 2.32834529756539 2.32834529756539 2.21693188201434 2.39286213207205 2.31487189011984 2.31192794705201 2.38226703736477 2.37615831449531 2.42104386723607 2.42098133429868 2.41712509936098 2.41712509936098 2.41706323879612 2.37147096134833 2.36786069216853 2.29372063152347 2.28857756703335 2.28857756703335 2.28268573041914 2.27851596433796 2.27441736375487 2.26764747672497 2.33029852992472 2.3733463307961 2.40264482142238 2.39883199956356 2.31437226553874 2.14713427826351 1.73245780465121 1.73245780465121 1.72590139806631 1.2252239892299 1.20228265657862 1.16682668642356 1.14150731249282 1.10992147720722 1.06201828586383 0.994648682584346 0.999171639525912 1.00140417657167 1.00361565570599 1.0780028392933 1.0805639264775 1.1359053255212 1.17547753286661 1.20556368778147 1.20869483908989 1.2118224386133 1.2118224386133 1.21187410346023 1.18432973718083 1.18432973718083 1.18432973718083 1.18138666712194 1.18138666712194 1.18143507455386 1.18138666712194 1.17848421851441 1.20551167854701 1.20237772521586 1.23649296128526 1.23318492468695 1.21562596635099 1.16949477706643 1.13041218395619 1.16647152590154 1.19296752944983 2.01561840258992 2.29243170883079 2.18256460175998 2.3003933376478 2.30638562532963 2.1924767645352 2.03016542847959 2.0371389651435 2.04532523665341 1.26074677012017 1.23211811794818 1.23533003519017 1.2180119619876 1.21494561550912 1.71963420634777 1.25673999691174 1.72276301941309 2.01064262905504 2.19675330770657 2.37862403145672 2.4804622502029 2.56017515607265 2.5786459399134 3.09833709561062 3.65622802998494 4.73336770934135 4.94842154142597 5.52373121249666 4.87269229365479 5.64619893270059 3.78499745206263 4.48979695831555 5.74571239732782 9.77463760554348 9.73747596028058 6.5159533638855 7.92646700119547 9.98090867803478 10.0226256847564 10.4331193523198 9.69497432303895 9.36574999119268 9.05303173503532 9.77754072156241 10.2882094738227 8.334207647891 6.37339762700962 5.230923665417 7.81227360071175 10.2168961021513 11.2925598031065 11.5682018664749 8.81151534078142 8.60502940532486 8.6276053744178 7.19212154105154 7.47955265269232 7.71531572057685 10.4783227352839 11.5409271752584 10.5376733592277 6.063578484684 4.28508464740184 4.53584226597293 5.28405161084164 5.5532603695774 4.1199582361728 4.69416105439868 4.78489677805049 4.79465425088933 4.83070450126067 5.62992037213941 5.72414906166555 5.32165209826816 5.79399129307182 5.88897146069147 5.97383409104525 6.09915318466278 6.26674005006365 6.37524176566759 6.25688704715588 6.08245136613106 5.71109452163431 5.71365525512535 -9999 -9999 -9999 -9999 -9999 -9999 -9999 -9999 6.39088425197887 6.37282534090356 6.1786846565057 6.27173126775904 6.21489512805566 6.12952273519143 5.51213215287381 5.05033603129622 5.86166155427504 7.78506189573986 13.0575607078618 9.66564807258669 8.8306715765302 10.3276770784389 10.8798641235971 10.9949592222586 11.5836237562999 12.5974282944971 11.2439372459451 8.60150674768925 7.18379400012538 6.20136471162709 5.17427156509322 4.43753843471878 4.43243042488575 5.10371842341443 6.27738387386908 7.05553969636423 7.564349999636 5.78800808205705 5.38800319467475 4.7605528966076 4.79953577207938 4.78637293410978 4.46238582572071 -9999 -9999 -9999 -9999 -9999 -9999 -9999 -9999 -9999 -9999 -9999 -9999 -9999 -9999 -9999 -9999 -9999 -9999 -9999 -9999 -9999 -9999 -9999 -9999 -9999 -9999 -9999 -9999 -9999 -9999 -9999 -9999 -9999 -9999 -9999 -9999 -9999 -9999 -9999 -9999 -9999 -9999 -9999 -9999 -9999 -9999 -9999 -9999 -9999 -9999 -9999 -9999 -9999 -9999 -9999 -9999 -9999 -9999 -9999 -9999 -9999 -9999 -9999 -9999 -9999 -9999 -9999 -9999 -9999 -9999 -9999 -9999 -9999 -9999 -9999
-9999 -9999 -9999 -9999 -9999 -9999 -9999 -9999 -9999 -9999 -9999 -9999 -9999 -9999 -9999 -9999 -9999 -9999 -9999 -9999 -9999 -9999 -9999 -9999 -9999 -9999 -9999 -9999 -9999 -9999 -9999 -9999 -9999 -9999 -9999 -9999 -9999 -9999 -9999 -9999 -9999 -9999 -9999 -9999 -9999 -9999 -9999 -9999 -9999 -9999 -9999 -9999 -9999 -9999 -9999 -9999 -9999 -9999 -9999 -9999 -9999 -9999 -9999 -9999 1.03315843351465 0.437360962599552 0 1.18124036665673 2.03851883139259 2.99251236915102 3.11884217270988 3.86186063431188 4.74179262425978 5.93778486706706 7.17138532760892 4.99187897812918 5.01687067613862 7.04302100573862 8.08800126455186 10.4546373457706 9.95138991515069 9.6606016057936 8.90438669669312 8.81096460925756 8.77684496506641 7.92062831964512 4.77462680524796 3.72889151400546 3.56284456829442 3.40679564538782 3.4068659581563 3.48817097579346 3.4920285765944 3.57655205526298 3.54441221374559 3.41912518282505 3.37397868200892 3.32505654119152 3.38354697004944 3.38519092033742 3.40156118893554 3.4204999081708 3.57539555090226 3.617885523254 3.6421599030659 3.74101062915705 3.75553825643399 3.81218932518962 3.83385720276834 3.84931922587154 3.86786109269078 3.86831195839539 3.87302632350938 3.88311699294037 3.89322038967989 3.88478562457417 3.89557491477417 3.89656033997794 3.90039784931235 3.90665288325662 3.90026544232888 3.91018419345348 3.9220688897134 3.9108460361342 3.89615471975659 3.90326960358824 3.92126771365558 3.9326458079098 3.93037232943055 3.93043023634226 3.92216419762537 3.91284130488119 3.91604069793858 3.92170907093924 3.93156725050323 3.94440080055533 3.95030740821385 3.94062652777449 3.96579566436107 3.97047900221198 3.97185210984216 3.92627485744767 3.98342803320177 4.02013569128248 4.03198244305248 4.02546600622767 4.04381316219831 4.03374645958612 4.01759919440543 3.94652084365636 4.59247792917248 4.80396773131896 4.86322397921491 4.32815102532366 3.93702857027697 3.93995880606865 3.91696324647924 3.89568295444938 3.89989625882158 3.92081797154455 3.88086997262648 3.81963542855429 4.46533702413359 4.43522852524147 3.80089606955757 3.81153477158638 3.84707386725268 3.87549239762475 3.8724852663894 3.84233561598366 3.88811349921152 3.89578594110334 3.88779606016036 3.86573268825636 3.87739439644639 3.83791193548234 4.33142574247101 3.89571613993484 3.94103501543209 3.97784983177859 3.98582757962999 4.72145011800386 5.90683095926995 6.07284913547035 6.07316823096986 5.99391701324835 5.98844378694635 5.97144093847989 5.53617648049701 5.08236958044009 5.08204138347804 5.07856501826531 5.82589481958095 5.86844041799564 5.88258389553849 5.86008733433734 5.70349720386642 5.6972040075412 5.83248751994821 6.02828276985758 6.42954703794066 6.63003012938068 6.83441797835313 7.72036698104425 7.63083886482908 7.74082531512777 7.78089319467397 7.53008488751993 6.14328900194805 4.4665476551887 4.29422898748497 4.4592755790728 4.44143010704711 4.67164945217904 4.2669217524721 3.87000552759812 4.26445344831678 3.92670263496057 6.08083911124439 5.69499728643953 4.23503302547613 3.88522622915143 3.88527376894497 3.81684597842534 6.14074269723425 7.63687488112565 7.67620318931094 5.85769396209456 4.46593868176016 4.46477248433512 4.58100245960144 4.82986386614421 4.44204447122418 7.42718678647733 7.63377258178187 6.91737311640755 3.64677358746854 3.68869158459859 1.76264317959162 1.28266674192903 1.28988653076625 1.29360840150259 1.29663873818093 1.7811947292848 2.07231421135017 2.24577885904394 2.25080449769459 2.36628309373676 2.3704530081147 2.3720149507105 2.84737590353395 2.37352790624743 2.92819548976998 2.51497013871442 2.45856833721436 2.3749274233256 2.25823748987962 1.76320887855959 1.75959043051815 1.30203021930723 1.75553054986559 1.29459873648631 1.75993997901869 2.23485719512281 2.06322930645063 2.23020491409259 2.95677831086557 2.40736211457851 2.40504039639707 2.45181073529887 2.3946056640825 2.38847010352255 2.43688487539758 2.47297717527337 2.46483307607425 2.46118021516579 2.45808732079465 2.45722128330952 2.45722128330952 2.42069039372671 2.42069039372671 2.41706323879612 2.36511340092745 2.35952175868063 2.27851596433796 2.27265276663734 2.3405223370949 2.37851069477837 2.32377649609636 2.25215476575149 2.36579933455305 2.35908412317405 2.24597501021339 2.13737979823251 2.13744069229418 1.97560980064583 1.712868253447 1.21971433511128 1.18538072004158 1.16682668642356 1.14156019226024 1.10992147720722 1.11293811556956 1.06474664538075 1.06742153425937 1.07273963432602 1.07538050605479 1.13041218395619 1.1331635442733 1.17251336635417 1.20551167854701 1.20556368778147 1.2056156053751 1.22879686357322 1.20874663879226 1.18428133984144 1.18428133984144 1.18428133984144 1.18428133984144 1.18428133984144 1.18138666712194 1.17848421851441 1.17848421851441 1.17848421851441 1.17552632438519 1.20242982081286 1.17246427189855 1.17246427189855 1.1331635442733 1.16652095724377 1.0805639264775 1.13041218395619 1.19296752944983 1.19610489556915 2.01247797912825 2.01592207986519 2.17854461401722 2.01621399043893 2.01956793079228 2.02648253107382 2.02994604665432 2.20923080616216 2.21273107039304 1.74118366797837 1.24174837524019 1.21806346266997 1.2418564880867 1.71594176704168 2.02870297184748 2.03202407908884 2.20015165800678 2.31218230972806 2.44868911638218 2.55076853114847 2.57014749217258 2.60121083801825 3.10596594681592 3.60746611744888 4.70074168962496 5.76570490404176 7.30713737221319 5.73239547321612 5.55283064416382 4.27367427612847 5.32776682882133 6.6534474885805 9.78209863381989 9.84396871602835 9.91961161535598 9.52610855057097 9.94708026317966 10.0361816536512 9.7652536139681 10.9327589965382 9.87495462443175 10.4917495509558 11.0398917708423 10.2045308268123 9.11357028158092 6.97812255121328 6.25563383906553 8.12130169019073 9.73446963310933 11.3098388853056 11.2082458194642 10.3321982394007 10.1945589204794 9.16350554991273 9.17099712494267 8.41125480163297 7.87681741861176 7.91071414407227 10.6149480162607 10.6187986498875 5.13520545635342 4.43694952983631 4.54393149093577 5.47542912274318 4.69581538012351 4.68131736450918 4.69682704288461 4.71838154361676 4.78074711316976 4.78272318952093 4.7856406083204 5.23284426116414 5.67770156840972 5.77148381915899 5.77028020046136 5.64398739805435 5.83881232389953 6.08865285274257 6.19176643070351 6.1581459037604 5.89782930002176 5.43733125768702 5.32315445831841 4.44654232939245 4.81599795980876 -9999 -9999 -9999 -9999 6.36453187960006 6.38720058878153 6.38716590712093 6.26640948357103 6.09961157958944 6.85206231630169 6.92682380943077 5.94388885708971 5.97225744335996 6.02415488867682 5.97273462606533 10.2363924475311 10.4647576324125 9.40323974785337 9.666167055673 10.7006221820413 11.7043778976522 11.8317621598442 11.9060802456659 12.7240146477441 11.0177127413487 7.24283762664854 6.28884958580348 6.07062357018513 4.34774206178771 4.22980883500009 3.46558682407896 3.495293107957 3.51842353413346 4.50276470263452 4.68793833013432 4.65216292115286 4.62497012291838 4.13682567084395 4.40986484237718 4.43433708058806 3.6264068310907 3.67260041964305 -9999 -9999 -9999 -9999 -9999 -9999 -9999 -9999 -9999 -9999 -9999 -9999 -9999 -9999 -9999 -9999 -9999 -9999 -9999 -9999 -9999 -9999 -9999 -9999 -9999 -9999 -9999 -9999 -9999 -9999 -9999 -9999 -9999 -9999 -9999 -9999 -9999 -9999 -9999 -9999 -9999 -9999 -9999 -9999 -9999 -9999 -9999 -9999 -9999 -9999 -9999 -9999 -9999 -9999 -9999 -9999 -9999 -9999 -9999 -9999 -9999 -9999 -9999 -9999 -9999 -9999 -9999 -9999 -9999 -9999 -9999 -9999 -9999 -9999
-9999 -9999 -9999 -9999 -9999 -9999 -9999 -9999 -9999 -9999 -9999 -9999 -9999 -9999 -9999 -9999 -9999 -9999 -9999 -9999 -9999 -9999 -9999 -9999 -9999 -9999 -9999 -9999 -9999 -9999 -9999 -9999 -9999 -9999 -9999 -9999 -9999 -9999 -9999 -9999 -9999 -9999 -9999 -9999 -9999 -9999 -9999 -9999 -9999 -9999 -9999 -9999 -9999 -9999 -9999 -9999 -9999 -9999 -9999 -9999 -9999 -9999 -9999 -9999 -9999 0.738383672324593 0.432449878922841 1.03003582019378 1.10829023611998 2.06212549162692 3.22223344352545 3.92356260249883 4.78171865658222 4.99752497381195 5.04098492175694 5.04221257682261 6.88689176415692 7.90713760582716 7.22059210409497 9.95087199207048 10.0724527906338 9.95296472274917 7.85826248456678 8.81111739425267 8.70593747570978 8.48326288203459 4.74107476818829 3.66243261884442 3.53664017992409 3.38445368366443 3.43057050473128 3.38325990656732 3.38336576539284 3.56293305349834 3.44997145204032 3.30378567822185 2.97114930892369 1.77933818819462 2.99196317126887 3.26426680846353 3.44138360043453 3.42046151167529 3.59669426540805 3.65917953665084 3.72073740622547 3.75137754668955 3.78047818898193 3.81164309126079 3.83438332714998 3.84583972036057 3.8571020872307 3.87213084887923 3.87970827000825 3.89187764622239 3.89865226191978 3.90056425126406 3.90459841303755 3.9067208470815 3.8969627229357 3.91070230010555 3.9101799723117 3.91212594558419 3.9258560671235 3.92981119298886 3.93008129594553 3.93375094514002 3.94097864218383 3.93445360963575 3.91454196292967 3.91654375166577 3.92488712687231 3.9108522220865 3.92099815101893 3.92506963626035 3.9327103396358 3.95644648815843 3.97265586095081 3.94782746672514 3.94590025064023 3.967787794842 3.991553993952 3.96596104297897 4.40760477668389 4.00685796770486 4.03784882218087 4.03946219660922 4.04393190349178 4.02804195504909 4.00065816162182 4.65066667476271 4.37478517200607 3.9065921953462 3.92653275379445 3.95695695042491 3.95969145360438 3.93752609758291 3.9436974169131 3.94398402440872 3.93632624275582 3.93582566985312 4.51188572580787 4.48224517833892 4.81763737896822 4.47012598823668 3.78513346183035 3.79680901585432 3.83757254106668 3.80331811810075 3.83295866499471 3.82771928732615 3.85400074321818 3.85936096782668 3.82943036015538 4.28019341970953 3.82233950273301 3.85058902519896 4.58923097959627 4.36303334127327 3.94922160920018 3.9818537981678 4.00202779798161 5.41328075213563 6.0762782932078 6.12481663578659 6.08004414511213 6.07641560604057 6.00662730198301 5.80566533604118 5.1130611141617 5.13061309503529 5.13391301298432 5.542415262663 5.51678885940809 5.08827561337556 5.78966321209437 5.82776927067334 5.81339914465717 6.24831506769975 7.00894303931972 7.31016292069199 7.10204228168621 7.91234107117453 7.70934828407799 7.95962930570791 7.81705818415277 7.93843397330334 9.93422136253514 8.63913613456778 6.7606815391695 5.52523812009528 5.16143709649907 5.14787615195478 4.24484632723811 3.92196174494652 3.82032574560318 3.85962508402856 3.84478289588068 3.86180407302532 5.10906930942573 6.35260317856347 4.2762584954936 3.90092343877764 3.82319700396242 3.83932781562442 3.8355667238281 6.78901559929783 4.80399825473784 4.5093817226267 4.51708542657248 4.79427655854423 4.79797075186317 4.79482573958254 4.77547535658692 7.20444390019255 7.53692352573744 5.61988535492873 3.76550118776842 3.66314723564055 1.27417595000931 1.27883166497362 2.26729321844076 2.55391827296796 3.00884753909366 3.29394879049655 3.37567819636723 3.43335163806637 3.43597107137248 3.4438120332973 3.27451742850235 3.44995936035704 3.27948498136574 3.32954600098882 3.32949079690354 3.35892215191897 3.02657852264304 2.51127719427341 2.37112679447085 2.37112679447085 2.25048919943043 2.06997594959005 2.06717020034723 2.06293460192497 2.06017543048067 2.24019325689696 2.34764435686554 2.41550792516062 2.95725037394653 2.46462934460202 2.45794572764815 2.45174418368517 2.48988535937518 2.48636527149151 2.98398797619093 2.50077531220421 2.49763498909877 2.49538685909386 2.49213123560496 2.49213123560496 2.48841355031895 2.45715942274467 2.45898796975172 2.41222630071046 2.35881809027029 2.35595539668237 2.34549680700863 2.27271229019412 2.3363492074906 2.3233908029905 2.25012110553991 2.31682566802563 2.36176042312796 2.24038919456952 2.23872472292067 2.13744069229418 2.13744069229418 1.9747898255046 1.97919399729604 1.72596143345066 1.71527398563642 1.18880320959644 1.14156019226024 1.1447279504899 1.11293811556956 1.06474664538075 1.06742153425937 1.07008620966972 1.12476304834366 1.12769777778374 1.16949477706643 1.17246427189855 1.20551167854701 1.20556368778147 1.20864293185463 1.20864293185463 1.20869483908989 1.2118224386133 1.2118224386133 1.2118224386133 1.2118224386133 1.2118224386133 1.20879831457856 1.20879831457856 1.17848421851441 1.17843560958721 1.17552632438519 1.13595024974076 1.13595024974076 1.13325363036868 1.0805639264775 1.0805639264775 1.12769777778374 1.12769777778374 1.12769777778374 1.16954400224157 1.19620929568607 1.19620929568607 1.70617238632934 2.1924767645352 2.19152049035346 2.02648253107382 2.02981855963665 2.20202578405116 2.04016777396184 1.73805679450493 1.72273890556912 1.72273890556912 1.7223042556123 2.01587551643918 2.190349843042 2.20460963200302 2.3174602087991 2.39030942291205 2.49696496091886 2.54678977002273 2.59683114937533 2.60351248935882 3.11202719817301 4.42578464058451 4.73244721083282 5.80437598528007 7.55481682578659 7.26585195371283 5.83839329084144 5.56286985029876 5.53926887551305 6.7451092462144 7.53597396619204 10.774457345825 9.12763206527791 10.2466709981364 9.79585037431395 6.44819193570438 6.4823211903297 9.2218763962833 10.1633205448875 10.522967923663 10.5109200657808 9.81155771925547 9.11176661467547 8.47671966492827 8.26711489077046 8.64615348103193 9.31815760320686 11.1923786194256 11.5090053544846 11.5935490324754 11.535475536177 10.7767827369602 8.23803860506132 8.7399569483441 7.57055623974405 6.18097545049947 11.2914803256959 10.6051239117841 4.46375058898699 4.46702050120099 4.51392568056584 5.39339032856528 4.61296392825437 4.64384689593568 4.71040341685138 5.35879126824988 4.73830730292806 4.73942376108239 4.75701556580532 4.77160964959707 5.18214071050022 5.61182366180004 6.76897460316605 7.56082505060756 7.88812716035645 7.6650859146593 7.21608050333927 5.89435475453323 6.14359082149121 6.01922089715411 5.51288165210398 5.29786255509014 5.11825714614129 3.96153765904231 5.33799659112154 6.30147459173236 6.32109511441376 6.39705072076102 6.16995963837088 6.24803476694667 6.04966073370799 6.88980607197345 7.72065043702265 12.6661189538166 8.44660921366445 7.74390029031045 6.26752343581925 6.60067202070109 13.0406826903772 10.1424100902557 10.239098962724 10.6594061425777 11.3408494194874 12.2099188312544 12.5214708542609 12.5778928593918 12.7210212863912 11.3981127243533 8.85841393979136 6.2628467925849 6.21189129939501 5.04394340723968 3.9948330322759 3.4560767044184 3.48787600751216 3.4202299471956 4.17217124011534 3.59889123212153 3.51870885059386 3.54854239585459 3.52355373222642 3.55132302692157 3.43377207565091 3.44088132004299 3.73599886372467 4.61929281782229 -9999 -9999 -9999 -9999 -9999 -9999 -9999 -9999 -9999 -9999 -9999 -9999 -9999 -9999 -9999 -9999 -9999 -9999 -9999 -9999 -9999 -9999 -9999 -9999 -9999 -9999 -9999 -9999 -9999 -9999 -9999 -9999 -9999 -9999 -9999 -9999 -9999 -9999 -9999 -9999 -9999 -9999 -9999 -9999 -9999 -9999 -9999 -9999 -9999 -9999 -9999 -9999 -9999 -9999 -9999 -9999 -9999 -9999 -9999 -9999 -9999 -9999 -9999 -9999 -9999 -9999 -9999 -9999 -9999 -9999 -9999 -9999 -9999
-9999 -9999 -9999 -9999 -9999 -9999 -9999 -9999 -9999 -9999 -9999 -9999 -9999 -9999 -9999 -9999 -9999 -9999 -9999 -9999 -9999 -9999 -9999 -9999 -9999 -9999 -9999 -9999 -9999 -9999 -9999 -9999 -9999 -9999 -9999 -9999 -9999 -9999 -9999 -9999 -9999 -9999 -9999 -9999 -9999 -9999 -9999 -9999 -9999 -9999 -9999 -9999 -9999 -9999 -9999 -9999 -9999 -9999 -9999 -9999 -9999 -9999 -9999 -9999 -9999 -9999 0.920178285461911 0.395903768690212 0.388666082963381 1.18213865445785 3.49011752703805 3.94709551881756 4.00630801924383 7.28627822189159 8.33499267701653 7.82368460995232 5.04829004743754 7.27852220342357 7.12853093289623 8.44568643245268 9.98572471272534 7.97188354990127 4.95388344277255 5.44112126218821 5.56326401086344 7.48497611489624 4.71860477603605 3.65325799346832 3.4909474104871 3.40979880986541 3.38208433440879 3.35254740829411 3.38507496006539 3.34969737905934 3.23105032175296 3.12593025502531 2.43874954717113 2.43874954717113 2.92614397442437 3.36186996616169 3.47163372982099 3.53290290076671 3.66997033956396 3.70951227809771 3.75474062513711 3.77736649441611 3.80345686858643 3.81969271289988 3.8419406887984 3.84508021406208 3.84453133764592 3.86147991079077 3.88307912473989 3.87828488563482 3.87807041646099 3.8937376454367 3.88616510163255 3.88907564192906 3.88912895683051 3.90382856850639 3.90865743577231 3.91650353990791 3.9204329064896 3.90356781021474 3.9321861233784 3.94840892734988 3.95292359394202 3.93572827249396 3.89770084342151 4.36493701849581 3.89444090572682 3.90063516196613 3.92526399180612 3.93642073704674 3.93655453317154 3.96618761229332 3.99203843025931 3.96109820384003 4.6866051669108 4.42811576187478 3.99503023592738 4.00290947650159 3.97759143376507 4.00691802861145 4.03443538090724 4.04399161612848 4.04774761998796 4.03605390647177 4.02553772746431 3.99937988658735 3.9910951779503 3.98010321700365 3.94937245380323 3.93736636438371 3.94245046342349 3.94142027338998 3.94153576086627 3.94739193882383 3.93927989767145 3.93229164399976 4.72801979805283 4.71048660953334 5.18603596157814 4.73248545511856 4.58387888756358 3.80319553607299 3.79859834277661 3.79637414909121 4.26730041631873 3.81119158441493 3.80932847533032 3.82356279915113 4.50715453201706 4.67110405189675 4.30758028385803 4.59312618726023 4.75517600228777 4.63387317449607 4.66529442956538 3.96525694704307 3.99429548044111 5.40762452721173 6.10017081429929 6.10827022679962 6.13603035221229 6.13939996361696 5.82549556673425 5.1442723626259 5.16715099116099 5.16039646673364 5.18832732175877 5.15302846588448 5.16594792496264 5.13024013564706 5.49972903378725 5.8645013019629 6.33498203410027 6.65960908108952 6.75102143974345 7.68036878992645 8.51691805306864 8.56907666982499 9.60389782914185 9.92276416555026 8.88691482505938 8.60525748264036 9.88143077405088 7.95949430819129 7.7882794077859 6.4923803051989 7.02249699615441 5.70665973266271 4.77419923049253 3.80144144365157 3.81460374196749 3.84116766051367 3.89834941155405 3.87410015784492 5.36828623754251 7.2468457040734 4.69833513061513 3.88387615787807 3.92779991133183 3.92114042836124 3.87418854892499 4.33706644532127 4.87350730136978 4.81710370461542 4.85528878318771 4.84599160638565 4.81554127315636 4.82217323272405 4.95782191755316 7.53236210517789 6.97388166176095 4.74548899832042 3.79042647179269 3.76106200578271 3.68128503602442 3.65953793301116 3.70056208234798 3.56664212947476 3.57331416948597 3.68593087372537 3.71078758486046 3.71065490159005 3.71984231920108 3.70051314163033 3.62987415925185 3.63480265912382 3.64040797044492 3.64344628571508 3.5309967342694 3.53096229398987 3.35582115321515 3.02746343261123 2.50876554071597 2.44870945553466 2.44649925656165 2.36032038587988 2.35660705540945 2.35654368642414 2.35277612937812 2.35102747985149 2.42539230747761 3.00725238534305 3.30419278956167 3.00278118887818 2.99816475548669 3.02480997616082 3.28645524401437 3.01654647870819 3.03713511296344 3.0318113989132 3.02636428671585 2.52114088446637 2.51955765822412 2.51867774118185 2.51464230700355 2.48441708250575 2.4879881670965 2.45591387910127 2.44902390153937 2.44616120795144 2.39972992440521 2.39559482694149 2.38634595644498 2.32989709885511 2.48556407943168 2.39750378184779 2.30842012402412 2.36182268711723 2.31406819954562 2.35914673348218 2.36176042312796 2.24032742166378 2.13199208510348 2.13557665112527 1.98484403292997 1.71636245554431 1.18886074420925 1.17351456247879 1.14795067506347 1.15106914731279 1.15424123152159 1.11886295693723 1.1247173172462 1.16359307345064 1.1665702971133 1.16954400224157 1.17251336635417 1.20248184002207 1.20551167854701 1.20556368778147 1.22874249198694 1.20874663879226 1.2118224386133 1.2118224386133 1.20874663879226 1.20874663879226 1.20874663879226 1.20874663879226 1.17848421851441 1.17557494278056 1.17557494278056 1.13595024974076 1.13595024974076 1.13325363036868 1.08060369768905 1.0780028392933 1.0780028392933 1.13045754826244 1.13041218395619 1.16661953056388 1.16671761529166 1.1696420700232 1.19631344881587 2.47423443404655 2.38680658547036 2.19499876073572 2.01931322359737 2.19251515759954 2.02911761435672 2.03213653462506 2.01696482739754 2.03502042507741 2.01972336140271 2.19367591313113 2.32610216606474 2.41281159878455 2.41045055401647 2.4723133757182 2.54358968472776 2.58031036555119 2.60048700107695 3.12042729751817 3.38001658339007 4.37598043134839 4.98657229305336 7.76203272966801 9.09456193729123 8.09486478172019 7.71087714858453 7.30378185145341 6.79615459185781 6.56611231838048 6.81047054722745 9.10872030416295 8.95297917505154 9.91676457652846 9.90211542229896 9.94742615187065 9.85067106533089 9.98647969238692 9.97827800105716 10.0519488588055 11.1440357141514 9.83261228088814 9.89777486696905 9.51621829511112 8.79616033304435 9.27989690470996 10.580984955329 9.72308069171141 10.3586890836455 10.7091035308419 11.6440351476808 10.2469713659144 9.49348261630477 8.33773567823728 7.13386328405042 6.37070282946175 11.6597502213138 10.3210012865252 5.47171714424731 4.44083497462447 4.49898105385299 5.19123498714453 4.60035861301601 4.59419795656679 4.68057374546831 4.63999575965781 4.68828627039808 4.6418926011388 4.64998271596155 4.68118835036712 4.71718217129739 5.43154578693631 7.54613462500472 9.65322865696167 11.3964605093828 11.6463551603692 10.513839071354 7.67366999134347 5.85071006970273 5.99100931453853 6.02586176804435 5.94604998201705 5.95776234443104 6.05246144995636 6.24457968590408 6.22573337424707 6.06031576562521 6.92561086634196 6.40846700930673 6.39644388156185 6.81606645695575 6.33143642681282 7.56153098099455 7.5665168298943 7.68538767630303 7.45457550482919 7.62671618429788 6.6160707168262 12.6549152353607 10.0978768770615 10.3911883497285 11.3890475369242 12.0556538462631 12.674096980177 12.9454929430496 13.0235302537028 12.8848268206288 12.6388295521508 10.4121282852516 8.81499819876072 6.20348385357213 5.71651966601473 5.15062783050896 4.41623823068165 4.35560406408227 4.21175694226828 3.51445949369062 3.42882352568101 3.35467574596053 3.38399665690169 3.56227068500904 3.67166865557456 3.56450334787549 -9999 -9999 -9999 -9999 -9999 -9999 -9999 -9999 -9999 -9999 -9999 -9999 -9999 -9999 -9999 -9999 -9999 -9999 -9999 -9999 -9999 -9999 -9999 -9999 -9999 -9999 -9999 -9999 -9999 -9999 -9999 -9999 -9999 -9999 -9999 -9999 -9999 -9999 -9999 -9999 -9999 -9999 -9999 -9999 -9999 -9999 -9999 -9999 -9999 -9999 -9999 -9999 -9999 -9999 -9999 -9999 -9999 -9999 -9999 -9999 -9999 -9999 -9999 -9999 -9999 -9999 -9999 -9999 -9999 -9999 -9999 -9999 -9999 -9999 -9999 -9999
-9999 -9999 -9999 -9999 -9999 -9999 -9999 -9999 -9999 -9999 -9999 -9999 -9999 -9999 -9999 -9999 -9999 -9999 -9999 -9999 -9999 -9999 -9999 -9999 -9999 -9999 -9999 -9999 -9999 -9999 -9999 -9999 -9999 -9999 -9999 -9999 -9999 -9999 -9999 -9999 -9999 -9999 -9999 -9999 -9999 -9999 -9999 -9999 -9999 -9999 -9999 -9999 -9999 -9999 -9999 -9999 -9999 -9999 -9999 -9999 -9999 -9999 -9999 -9999 -9999 -9999 -9999 0.372533648878379 0.71711677584267 1.27183378302216 2.94680920550982 4.03698909282808 5.95508996811235 5.9870396476641 8.39104800354627 8.76561734397239 6.07547690824351 5.53541404572702 4.99771973620838 7.23434282401731 7.32392470724501 6.54600499951079 6.74562594447771 6.74970581151205 6.09290258038015 5.29621057371559 4.6985819925382 4.10293849012122 3.50562969539751 3.44325215420681 3.38092960410789 3.26179052347839 3.35363853670637 3.25539403555628 2.91385335146215 2.96950144338244 2.14398321209109 2.58517982289837 3.27050850052904 3.36473765932204 3.47006356592643 3.59797579827031 3.64407634615511 3.71704839106515 3.77768784543247 3.80078084506098 3.8191875911943 3.82266128930663 4.28726074288993 4.29144117273116 4.51768655807357 3.85670415423196 3.86365088099972 3.86054604439035 3.8682739370383 3.88621768957048 3.87533117460726 3.88261536095789 3.8773147998988 4.54996228899273 4.3165625542561 3.89977726984334 3.91447040134095 3.90378488688488 3.92291153386406 3.95253934723705 3.94733324353517 3.93680524791859 3.90461288932065 4.36688395649238 4.63740394515643 4.77894048393215 4.37974369241193 3.94814872460226 3.97767229260372 3.98647706358736 4.00973703426305 4.88359809667117 5.09465870493558 4.96923027815763 4.71286587969383 4.00738814267471 4.01528990855736 4.43110491054468 4.45577620146627 4.02937041506632 4.05006770747082 4.04364916873273 4.02609639077924 4.01388217488757 4.00041527158744 4.44618385571514 4.8277377625137 4.40742638109001 3.93736636438371 3.96590004521089 3.9428893856387 3.94132528284621 3.94719205172297 3.94670892868972 3.8628396439672 3.82658059509765 4.75135483098251 4.76611789038734 4.71130617687658 4.60518139545282 4.60901241393781 4.49822731089127 4.62379208561291 4.64158893983556 4.5231511324963 4.72741990377596 4.65720846873403 4.68281884090399 4.57409018992393 4.60744524571713 4.76082434427525 5.33045268961098 5.25139892311673 4.43109564475062 4.44515014527242 5.76237545385343 6.10873475803251 6.11897744850989 6.13414115830024 6.12746413300373 5.57304172946778 5.1535987205844 5.1668365100888 5.18320332588663 5.2108390487534 5.19832379640466 5.22275525010288 5.19338580495529 5.11318962726122 5.08238709590653 5.81073379121511 5.86239298189847 6.95859461163782 7.84744630292505 9.90571636492565 9.93300408524858 9.46947580012251 9.65873342526472 9.77639757558509 10.7457240053203 10.0509575305604 9.6098189592177 8.59931008794183 7.49031677801807 5.36793256641184 4.80186534804411 4.75555482225264 4.82360000261666 4.31833665630577 3.8781106651248 3.91373316027211 3.88003151011542 4.89534865834265 5.35487662244841 4.80792137381661 4.34883455458329 3.92420600025162 3.95239593261299 3.95249185970005 4.37321561692341 7.09000901943861 6.69829995891364 4.91795156345111 4.87549451751113 4.89117066704434 4.87579953279131 7.59048257746004 7.55585543292972 5.69598069377403 4.80869110081041 3.85901390000004 3.84366983807457 3.85440590497961 3.85696479382871 3.856457011089 3.84155272640155 3.81960039486756 3.82335699219736 3.82969150601624 3.82959268024083 3.79531386205903 3.79865024826616 3.80133321589756 3.78900344864205 3.73839747359463 3.73831244662511 3.66562546174562 3.66558644233482 3.54845128128122 3.34944602646558 3.34947350695296 2.542946958527 2.49865719258079 2.49596860932016 2.43450006120767 2.48788864547742 2.48607621624343 2.48241769048457 2.47712642370434 3.01076256759941 3.03809216329935 3.03118480679347 3.29790087633846 3.31878782252 3.32991683319061 3.30722390052455 3.47758628068668 3.31467650369181 3.04672549440439 3.048162596381 3.04618443103358 3.02438446838401 3.02346475623138 3.00139201657721 2.51800904880261 2.49837610613346 2.49578406904234 2.47600891075869 2.43931501109406 2.46194576960186 2.42550674322459 2.4184825559927 2.40825376646592 2.50094198264355 2.42341212770589 2.36182268711723 2.39716109892611 2.40120035242944 2.39329991189523 2.36284041388413 2.36284041388413 2.36284041388413 2.31033335411366 1.98848864241098 1.98278956577938 1.71877702361437 1.19567186700313 1.19911512418723 1.18011068680066 1.18348886608215 1.18674676214652 1.18988278308503 1.19307202930827 1.19620929568607 1.19934614625594 1.20242982081286 1.20551167854701 1.20556368778147 1.22874249198694 1.22879686357322 1.22885117893284 1.23206388546624 1.23206388546624 1.20874663879226 1.20874663879226 1.18138666712194 1.18138666712194 1.13872559793381 1.08546264907386 1.08300226126996 1.08064313038639 1.08060369768905 1.07804261791079 1.07804261791079 1.0780028392933 1.1277431494828 1.1277431494828 1.13050270979226 1.12783326633777 1.1696420700232 1.68690729050157 1.99491578828784 1.99806029115888 2.01931322359737 2.19251515759954 2.1958591353548 2.18094364894388 2.18845632426419 2.20806122984205 2.2123971448854 2.2123971448854 2.32615820907288 2.40519095709368 2.4736616714703 2.51355918343958 2.55035105738198 2.5718042954946 2.5888018958576 2.61408481877544 3.12604106968042 4.29231290837279 4.82053713261095 5.02567711673671 6.93620699143199 9.07171379538392 8.32485573037702 7.6264148728627 8.22641562838514 7.61018681228973 6.29438062604569 6.86804451079612 6.80958058941815 7.43850108849371 8.26917782731268 10.0987273345676 10.5010604363522 10.8420591682291 10.9527636676791 10.2757633566285 10.5326939402558 9.05081988614417 9.44201169765486 9.81795940212809 9.62415123761897 10.8057126135031 10.2993151154319 9.68009667479291 9.78581272295412 11.3923420043369 11.2828119663352 11.553304161547 10.9191577852876 10.3032816552219 9.23208202721476 7.76470399297692 8.08964360713806 10.2865293422442 7.42708629568032 5.31672601745863 4.35866536247643 4.45709419962465 8.44288722574566 5.28338903199764 4.58289483829114 4.61351263377524 4.64390035228988 4.64975591676521 4.53181816335562 4.60247629776498 4.66200150760592 4.66012459753957 5.03209810888467 7.22763319200624 11.8074732849201 12.3924444508671 12.2780001474965 10.832359525219 7.37702488788992 11.4559191360651 7.39810623699499 7.65455140154242 7.6256107943256 6.50918295536972 5.83373675291225 6.77149371679101 7.38504817115857 7.50256648795999 7.38030736188977 7.46710972464764 8.14025515378346 7.85266438396683 6.1729007315477 7.29764998025949 10.3985429426446 7.5848795340209 7.63345722202861 7.60282807230542 9.10962326951223 10.4763141335172 12.2841693992867 11.8134478745929 12.0969932424608 12.5781433887368 13.042011768756 13.1195896422819 12.8061775988646 11.381655672724 10.9737106536431 9.57659188207763 9.28703339448402 7.1912751781846 6.04838393750389 5.11352624983369 4.37557767813612 4.45653966157105 4.53988603882147 4.53295414498215 4.40147994893968 3.98969655638539 4.01077051731378 4.05410783995839 4.08834349337022 3.59341547062554 -9999 -9999 -9999 -9999 -9999 -9999 -9999 -9999 -9999 -9999 -9999 -9999 -9999 -9999 -9999 -9999 -9999 -9999 -9999 -9999 -9999 -9999 -9999 -9999 -9999 -9999 -9999 -9999 -9999 -9999 -9999 -9999 -9999 -9999 -9999 -9999 -9999 -9999 -9999 -9999 -9999 -9999 -9999 -9999 -9999 -9999 -9999 -9999 -9999 -9999 -9999 -9999 -9999 -9999 -9999 -9999 -9999 -9999 -9999 -9999 -9999 -9999 -9999 -9999 -9999 -9999 -9999 -9999 -9999 -9999 -9999 -9999 -9999 -9999 -9999 -9999
-9999 -9999 -9999 -9999 -9999 -9999 -9999 -9999 -9999 -9999 -9999 -9999 -9999 -9999 -9999 -9999 -9999 -9999 -9999 -9999 -9999 -9999 -9999 -9999 -9999 -9999 -9999 -9999 -9999 -9999 -9999 -9999 -9999 -9999 -9999 -9999 -9999 -9999 -9999 -9999 -9999 -9999 -9999 -9999 -9999 -9999 -9999 -9999 -9999 -9999 -9999 -9999 -9999 -9999 -9999 -9999 -9999 -9999 -9999 -9999 -9999 -9999 -9999 -9999 -9999 -9999 -9999 -9999 1.27736411372523 2.30890345088668 3.95656989281101 5.91702120944951 6.35640304617434 6.27126230934836 7.43732873323627 8.82688930712722 6.10492669435128 4.84131699482114 4.68371213484456 7.17880362032216 5.01052239039059 6.00630174407765 7.07528609860646 6.87147510610351 6.49968959049242 5.80978640134258 4.71341501234508 4.31764610761582 3.55250806478409 3.50202317462428 3.39339714065082 3.38714090234228 3.38717235836537 3.4271456877481 3.00886352330005 3.00812966355485 2.74192624770936 3.1599571966819 3.45812499331621 3.46977692928374 3.54898972950335 3.65534635545038 3.72793821909503 4.20235295251573 3.79109027448902 4.47090721275289 4.48861288929247 4.28631946797097 4.28436708180197 4.62439568166509 4.71493641397959 4.65077684983124 4.78549448140411 4.52617987808971 4.30701923710924 4.30560088334144 4.31920774342265 4.32850193480338 4.57192279313065 5.18039550045252 5.54952440394892 5.56005006249316 5.33127241904888 4.39188778384505 3.93302957737377 3.95193338646876 3.93165253923915 3.94422906034079 3.92394223494191 4.64918002236379 4.6526666255931 4.8836293539968 4.66169080715476 3.96454243162228 3.98804329688738 4.00683576408583 4.02235675216351 4.7304750672407 5.09699780273539 5.54749502078572 5.08811256213218 4.89733719141296 4.73387433051325 6.10075543442129 5.03746154734908 4.47095778094879 4.05018934767513 4.04003960193942 4.01935574707442 4.90267517119473 5.04240349359217 5.07043378565408 5.01764912867032 4.85486788522844 3.97207706865855 3.98108059165491 3.96454869819795 3.95686419475051 3.93539703614765 4.7002611684365 4.83527584829026 4.80232928081752 4.8043522785696 4.79849513649373 4.69329282664035 4.62128787164327 4.62133173014789 4.28737343822923 4.50260071649722 4.70625503539746 4.75166937974855 4.79213862802668 5.3011716380322 5.31671603632208 4.80616717629138 4.83831256061774 4.7753222128651 5.33295580082178 5.65996623185829 4.84033579509461 4.7370185294372 5.77259147680253 5.94865313216412 6.05723499859568 6.14771330203682 6.14112924498307 6.09362870279135 5.16727057548799 5.06392134555118 5.1917824584518 5.23293967039558 5.24159997401226 5.25263530729144 5.20181941254585 5.56469381198123 5.91804327498816 6.43507261469349 6.74246620679197 7.02412759398538 9.35392895989291 10.0407775737713 10.1101174882041 10.090050010581 9.91667837347318 10.1540323594617 10.8211259694524 10.7997078921097 10.7524140535325 9.79861187585277 7.6883002904443 5.49554334651866 4.89516915731414 4.91448348239277 5.71379904995043 4.95530882866757 4.35092329928523 3.95030904156826 4.59977315327689 4.93826975511225 4.89392036735105 4.94612609304028 4.90425058786037 4.90456440499466 4.97527823093245 3.97414272741064 4.65300016353579 5.75784447271309 5.69241914749055 4.96274583830441 4.99232205970127 4.98300262554219 4.89882453410116 4.89788062244403 4.86410013880375 4.91797565598753 4.89972743605169 3.90292576104681 3.90095871058927 3.90476968275127 3.90159869638585 3.90702936813998 3.88736127109036 3.88013822759477 3.88505308112372 3.8920097893164 3.89185629784594 3.88098820787449 3.85650761580779 3.85945380342296 3.84425052665164 3.80457709390758 3.80839404039986 3.75450553216558 3.75450553216558 3.65664835703071 3.54374581113653 3.51484191419763 3.05349428803288 3.0523097898844 2.53523919683295 2.52854911524726 2.52861986138841 2.55418794363065 2.54727987990389 3.03659336217064 3.31180115798493 3.3327153416351 3.32553817010077 3.5023392478773 3.49125994276717 3.49012713555039 3.49730361230213 3.49375358230407 3.48843212453894 3.48327006133794 3.32474409600504 3.32121238201594 3.30650526727793 3.30280732009436 3.04042542945866 3.03588866040213 3.01781088429799 2.52434002698246 2.52315180474853 2.51443232572683 2.51284853432277 3.00536597954971 3.40220450568936 2.50286423052945 3.38319120597068 3.22037920913324 2.44963580824357 2.50094198264355 2.48271333487431 2.42612529163367 2.42612529163367 2.3970068173973 2.42067952147933 2.36284041388413 2.32057623446054 2.25012110553991 1.9930264886233 1.73662568532988 1.72537156262765 1.21997674895267 1.2231668548798 1.22312203465353 1.22652692940956 1.21241999530964 1.1961571194704 1.19929404104904 1.22220877979212 1.22542086005759 1.24334559019136 1.22874249198694 1.22879686357322 1.23200958167079 1.23200958167079 1.23200958167079 1.23200958167079 1.23200958167079 1.20869483908989 1.17843560958721 1.17552632438519 1.13595024974076 1.13595024974076 1.08060369768905 1.08060369768905 1.07804261791079 1.07804261791079 1.07542060791749 1.12778831853764 1.12489916721036 1.16671761529166 1.12783326633777 1.16671761529166 1.68690729050157 1.69001094082078 2.00133171386304 2.0046018281193 2.19251515759954 2.18200617460454 2.20259897881806 2.29871843796384 2.20806122984205 2.30894415086848 2.34075074527383 2.42098893401629 2.48064052198581 2.51708219340259 2.55716592786224 2.56212488610533 2.59596728412351 2.60999083079563 2.62752083457005 3.88104530525065 4.66634566368318 4.92253305682757 5.02343925746357 7.0891830488403 10.0619792966012 10.0603286787968 10.0342247449287 10.7276091600248 10.3432422285114 7.73734583576294 7.59250827476261 6.82925933066613 7.98357328498397 9.57926086778871 10.1255825462028 9.86200450725325 9.70220928196977 10.3051852681063 10.0017915511973 8.68368224734311 11.0727951442847 9.84367399114059 9.00434638914988 9.79132511575842 8.09027377628527 9.65365238938707 9.21444291248229 9.50943385290982 9.10883561672185 11.4333065230637 11.4321564638419 10.7216124594442 8.99870157551317 9.50099383781889 8.31118623302229 8.83399193553426 10.4248947401764 7.87988749596097 4.02973670789827 4.0495227751744 5.15085118346705 4.45143913706728 4.51499673463776 4.56437143743402 4.59385172783374 4.59173756815087 4.52880907299461 4.54453288286768 4.59261132135311 4.62623497125614 4.5436880353643 9.2193708337242 10.3258034918028 10.904666952042 12.3541161439033 12.4881531342547 12.1953790606964 12.5908859074027 12.4559683807587 11.5334188199257 7.45642212239877 8.59130656696698 7.27977185487518 7.45905061086288 7.28342950197441 8.96973741472728 11.4928079151799 10.1007481732696 11.2322874527442 11.4100681756583 12.1956086155079 12.6998772831993 12.4716414494499 12.8877072367218 12.9799054825034 13.0158160396413 13.0376263743104 13.4075167506801 13.4284433365794 13.0858955874236 13.0875031449532 13.1824590121233 13.1854879453515 13.1943112653068 12.7712083011349 11.5770014970671 9.5030229907137 9.10164770580474 9.04775909874797 8.38060277043994 7.14412794921953 6.00363588786225 4.87146700665182 4.74419831528018 4.33449235268775 4.39264574702988 4.41383324246754 4.46302829686847 4.46007553906465 4.34101427605744 4.04016494834978 3.56052302143638 3.53547137871171 -9999 -9999 -9999 -9999 -9999 -9999 -9999 -9999 -9999 -9999 -9999 -9999 -9999 -9999 -9999 -9999 -9999 -9999 -9999 -9999 -9999 -9999 -9999 -9999 -9999 -9999 -9999 -9999 -9999 -9999 -9999 -9999 -9999 -9999 -9999 -9999 -9999 -9999 -9999 -9999 -9999 -9999 -9999 -9999 -9999 -9999 -9999 -9999 -9999 -9999 -9999 -9999 -9999 -9999 -9999 -9999 -9999 -9999 -9999 -9999 -9999 -9999 -9999 -9999 -9999 -9999 -9999 -9999 -9999 -9999 -9999 -9999 -9999 -9999 -9999 -9999
-9999 -9999 -9999 -9999 -9999 -9999 -9999 -9999 -9999 -9999 -9999 -9999 -9999 -9999 -9999 -9999 -9999 -9999 -9999 -9999 -9999 -9999 -9999 -9999 -9999 -9999 -9999 -9999 -9999 -9999 -9999 -9999 -9999 -9999 -9999 -9999 -9999 -9999 -9999 -9999 -9999 -9999 -9999 -9999 -9999 -9999 -9999 -9999 -9999 -9999 -9999 -9999 -9999 -9999 -9999 -9999 -9999 -9999 -9999 -9999 -9999 -9999 -9999 -9999 -9999 -9999 -9999 -9999 -9999 -9999 4.11883328072173 6.10799952834867 6.47498492433599 7.98047485771683 8.24151343659344 10.2373454877892 6.25921997666936 5.44360007316176 4.67052394450482 4.81002941550022 4.80944995066897 5.48844948620865 7.41353249030515 8.04980313417243 6.93126819384552 6.38740656463903 4.71442171248492 4.57810453543434 3.60597862068074 3.54906714252385 3.52658583227406 3.44589569906715 3.3775535456418 3.3096610127212 3.19819221829931 3.29165553645574 3.38939278763436 3.46110243491498 4.05418443328266 4.29186330029229 4.45969230414585 4.49683937013438 4.53589555942566 4.56965949870315 4.46646486246512 4.6143281865998 4.62297826790825 4.51509321511781 4.65069942358041 5.53599943129257 5.7956012681143 5.70130660135515 5.52337664474477 5.23330586040685 4.68143973067387 5.49828271875771 5.17419245925124 5.18601052230551 5.19832873144996 5.29765299979894 5.62516376300122 5.95185786187803 6.00981069545162 5.72571227442946 3.93107848838823 3.94767167844982 3.93864964871435 3.93871999659871 4.39156442332214 4.7936236011912 4.64692306793565 4.97862650129497 4.8050746212652 4.6640059016782 3.97171620923898 3.99629501489343 4.01412789932805 4.9668751241684 5.52513187081976 5.03862480900432 4.97672685647479 5.51058145485005 6.02451316229809 6.03432542799347 4.47511595610178 4.05984925280771 4.05594347896927 4.05414705974174 4.77784369416915 5.03590230976575 5.07770493387711 5.14264792068988 5.12294890590997 4.99142587280851 3.98878017351111 3.98836047729636 3.95153039413779 3.94439054115142 4.37828721951239 5.73434073476901 5.5267977620703 4.89020860819091 5.25646740037781 4.84427541004954 4.82247409667649 4.65438399657916 4.50687106396598 3.83484259760934 4.51824763633244 4.62203709700772 4.76019618750852 5.50405552425444 5.77570972329247 5.56362181344019 4.87721526686774 4.91282707905736 5.64650736093935 5.68251168159513 5.65986837769958 5.69779449626712 4.74374817764185 5.95781932182275 5.97996517992819 5.79706810896749 5.83414169079569 5.59186897818858 5.62111366296958 5.17623049551112 4.96463818849865 4.9641417575475 5.25827523678036 5.2374604565114 5.2181015813287 5.82135128290332 5.99237063763411 6.01329954437113 6.01770674048634 6.4689566315269 6.88862526870765 8.89070063171605 9.9523665691905 10.1563991623519 10.2168954441181 10.2015765541098 10.1473351957795 11.6374432614957 11.6793295526709 10.9004468773588 9.99306779965983 8.34548719883407 6.70353136063484 5.76176625646043 5.82436624264113 5.63135242487998 4.63282033091369 4.394941169443 4.37706016629332 4.95056392451687 4.65806686333468 4.89316333744514 5.90674014665499 5.86994037764746 5.78413784590741 5.90772078994091 4.8368492470087 4.00664022449025 4.92239267906487 5.00745438958517 4.71088469456095 4.71004841244916 4.99367456700661 4.93339210391885 5.05073067245872 5.01895314068492 5.01205040670075 4.88980153280394 3.9324714347639 3.93037039541094 3.9370413873327 3.93590199092846 3.92605005643594 3.93205789216189 3.92869520635621 3.9169550472508 3.92068759074649 3.91636809084125 3.8992584069464 3.88029226156422 3.88014383549341 3.88098376177455 3.8562698135423 3.85231290518562 3.80171251330567 3.74593003266837 3.74246204660806 3.66132655969419 3.64197125830152 3.36149842250246 3.35328218508537 3.35330937430681 3.04457037442458 3.03766786554907 3.06508652481184 3.06168304606586 3.33317948978134 3.50888546121285 3.62396506186291 3.61794731449124 3.61020945398199 3.61908562310302 3.68611945752046 3.61596909469783 3.60865781178944 3.60865781178944 3.49428599969422 3.49428599969422 3.48898959816839 3.32079530653267 3.32062903657176 3.30920488024608 3.30915002669101 3.2908747921588 3.30391431228788 3.44718014797557 3.53846462696192 3.5262418870708 3.26155300844809 3.40974849248081 3.60635573801214 3.59564305884071 3.47477409819181 3.47474383415319 2.96303157538902 3.21195603405977 3.21078179874616 3.36807240058493 2.97252689419187 2.50027428472478 2.40126322860216 2.36556173222065 2.31854833984378 2.14174298414322 2.14709128844381 1.99503330123878 2.16505901018897 2.00998672512537 1.73894959254867 1.74234893973949 1.73189871027242 1.23318492468695 1.23660554046141 1.23666188849426 1.22547531253945 1.22547531253945 1.24340195006982 1.24345830825568 1.24677635761582 1.24677635761582 1.25009645945207 1.23206388546624 1.23200958167079 1.17843560958721 1.17552632438519 1.17552632438519 1.13595024974076 1.13325363036868 1.08064313038639 1.07808205818447 1.07804261791079 1.0754603937192 1.0754603937192 1.12489916721036 1.12489916721036 1.12494412246006 1.12783326633777 1.16969087951955 1.66008829602071 1.97506175968966 1.97814795053536 2.17442420802799 2.17765867315711 2.29224336528509 2.39148319058096 2.31911262516089 2.40061346729614 2.41753477182285 2.47802885258635 2.47802885258635 2.52837235816786 2.56586104724183 2.59078021971293 2.61324868410938 2.63736669471961 2.63881377431771 3.61241642611484 4.68931310368662 5.07250742875352 5.05719438233349 6.82217606036754 8.0344904680347 10.6862557388714 10.6194893090005 10.6934958260267 11.3225306220257 11.2889431950613 10.6315987547803 9.03846424461206 8.11814743501233 8.53337291852092 8.44835948145034 10.8320028199928 10.4610878477612 10.7519660040376 10.7880812266545 10.9586682079652 8.36443623356061 9.44713975573375 10.9235534175806 10.6168637559848 10.8553355908247 10.4213030110757 10.2359429198654 10.3497362955277 9.37333646211386 6.51097539059114 7.87852049868918 9.01846370859795 8.30901779171974 7.85151121696707 8.56960347666706 8.05684923791805 7.67882065755345 9.52401209772226 4.75266236608302 2.90159435247593 4.05297211040891 4.29013132706036 4.3891310728297 4.47515496899233 4.50434886488605 4.55729530873584 4.56841236046597 4.5677343865782 4.55678520694638 4.57501488500358 4.48428347741146 7.72508096673724 12.9362289865337 12.3831219440562 11.3629629104301 11.3848372884452 11.5494805970156 11.3491049761406 11.6128377185908 11.7764189384677 12.5349593074429 11.4673925021999 10.1897189891724 8.80045953996367 10.2385144975625 11.4476238647537 11.9249410031167 10.8338825272905 11.042981692192 11.8563934475812 12.373049236204 12.7739096548184 12.9421715335197 12.8753664703861 12.6312464430051 13.1416411104745 13.2397608389052 13.0620668823888 13.3148557363424 13.2391954165967 13.2958560471271 13.0610692411542 12.7965033615754 12.5013190066794 12.8347479192764 12.013893606922 10.381639653753 8.68319739426929 8.57306401029101 8.36411917071939 8.02133037132317 6.14303436079238 4.27924713203089 4.31442384968773 4.29892202311692 4.37134782727634 4.42097201759413 4.44239771084799 4.46142624438149 4.31154412496934 3.59420677734531 3.5161856211157 3.54459643795694 3.42735060189559 -9999 -9999 -9999 -9999 -9999 -9999 -9999 -9999 -9999 -9999 -9999 -9999 -9999 -9999 -9999 -9999 -9999 -9999 -9999 -9999 -9999 -9999 -9999 -9999 -9999 -9999 -9999 -9999 -9999 -9999 -9999 -9999 -9999 -9999 -9999 -9999 -9999 -9999 -9999 -9999 -9999 -9999 -9999 -9999 -9999 -9999 -9999 -9999 -9999 -9999 -9999 -9999 -9999 -9999 -9999 -9999 -9999 -9999 -9999 -9999 -9999 -9999 -9999 -9999 -9999 -9999 -9999 -9999 -9999 -9999 -9999 -9999 -9999 -9999 -9999 -9999
-9999 -9999 -9999 -9999 -9999 -9999 -9999 -9999 -9999 -9999 -9999 -9999 -9999 -9999 -9999 -9999 -9999 -9999 -9999 -9999 -9999 -9999 -9999 -9999 -9999 -9999 -9999 -9999 -9999 -9999 -9999 -9999 -9999 -9999 -9999 -9999 -9999 -9999 -9999 -9999 -9999 -9999 -9999 -9999 -9999 -9999 -9999 -9999 -9999 -9999 -9999 -9999 -9999 -9999 -9999 -9999 -9999 -9999 -9999 -9999 -9999 -9999 -9999 -9999 -9999 -9999 -9999 -9999 -9999 -9999 6.55257648041118 6.57347841298804 6.41967675930408 5.96021867435157 6.19782639736181 9.52649151193745 5.60570134810492 4.01345842690758 3.9819737162559 3.96976748937969 4.63508259616525 7.06852833891466 8.18895838611264 8.10458895687907 7.2115828274779 6.35145364962577 4.81823614220537 4.66532268077838 4.42401084912785 3.66637466030044 3.55488189996462 3.52893370098589 3.43921932327771 3.38086594052421 3.46958874393844 3.43936398405682 3.48864047220197 4.22489501374855 4.38924998911477 4.73960129395979 5.42200440326486 5.67945490918844 4.82477469987182 4.7846067468318 4.74817323711215 4.80468039198018 4.84010480006528 4.74185498870734 5.28438704810728 5.7398751476427 5.96742344987433 5.93773170376563 5.9169778897372 5.56141226591315 5.50874350874179 5.70087802176743 5.52201832500174 5.68782532928949 5.95241395051272 6.03544957402762 6.02147257898031 5.98916548958538 6.11894162550964 6.0061579129748 4.81628779766065 4.65168117534799 3.93721920559067 3.94941795120187 4.65859065925923 4.65426836993086 4.65808673344658 4.95659214588359 4.99361197143092 5.00536644549523 4.98270111659638 4.68469164588471 4.43301656318032 5.50000099487001 6.03055667202855 5.93448621011521 4.98391568310374 4.73042492707981 6.16098046961491 4.98895524709382 4.05967334757532 4.05834067113181 4.05593043503788 4.77945865568153 5.03349324453533 5.14033726840943 5.17533039405404 5.17640292904095 5.18029753330882 5.15251651475763 4.92584118638455 4.4655855968885 4.43697097906498 4.8188323255304 4.8719903444357 4.92677183155861 4.93371774520468 5.33614742147988 5.50657864900606 4.88666479130559 4.84432604615121 4.71523698272724 4.29841874593542 3.84408243199884 4.27895714605137 4.49667007707146 4.73612196275942 5.29012599062841 5.80043192833301 5.5600892939209 5.39242542712295 5.64937499082028 6.01568166375169 6.02236453987434 5.96797718655751 4.85893838336991 4.90096914186357 5.9812785275732 5.81777744901856 5.0289478828111 5.09706595394816 5.82306397614168 5.11961465157221 5.12903163671004 4.9770229044255 5.08230118141816 5.26826865646491 5.27091805804899 5.24145814936804 5.19621631532093 6.05424790021638 6.50462394697167 6.79953331156949 6.93022968752008 7.00967321504267 8.41964810409307 10.1421817974205 10.2031380781059 10.2013602346975 10.1832708188193 10.5760984728439 12.0156435090782 12.458455434355 10.746667534098 10.8360127823428 10.608192631047 7.50104803724779 6.09348768746847 6.60677034766589 5.96414090491159 5.46016568512868 3.96392977835931 3.96392977835931 4.42881854439509 5.00725064700907 5.85119308137766 5.04269373929422 4.85547388577159 4.95901511739724 4.72513569597077 4.03671648638367 4.03676982008764 4.46352912237739 4.7431683015887 4.88121074614481 4.01644359448539 4.89902572744625 4.98883651139501 5.02619193649985 5.0853345945646 5.05595860808412 4.83849785323226 3.94787894313013 3.95202022094333 3.95317553957062 3.94325857097237 3.95460414375804 3.92777740602156 3.93535826566627 3.94344075059713 3.94652509834925 3.93821330168726 3.94261736161362 3.93194622506577 3.91816929287823 3.9124722182876 3.88781758971353 3.87693900039437 3.85231290518562 3.80742265373217 3.75407942803602 3.73280054622705 3.73129799788214 3.5382684680173 3.52975040777531 3.64497307982976 3.36658094257589 3.06507329793406 3.3586178680459 3.3521932506853 3.62960254633254 3.80732232194773 3.79973402644278 3.74713238413108 3.68992848365984 3.69843883958683 3.68699808997015 3.68212113800452 3.679911101939 3.679911101939 3.68199936084445 3.60530275556628 3.60530275556628 3.59792962635909 3.59131015106788 3.5834934010166 3.47994000269344 3.47078358974608 3.46534784650564 3.45621694640767 3.44711937123177 3.53675060222677 3.524985112438 3.58241819528026 3.66587740930284 3.65648953269945 3.62910345933733 3.59572123137646 3.38126324158278 3.46849969723193 3.61594693928823 3.61223789575765 3.46563259841935 3.21751594360865 2.97826392348046 2.42717379953882 2.37025151919714 2.31725727818867 2.32777975204023 2.26228953367556 2.38284230827499 2.33724952067014 2.26821913174265 2.01407866156005 1.7439300464433 1.74544320690928 1.74688225746473 1.25031566999366 1.24328924130025 1.24334559019136 1.25722646066913 1.74813188067595 1.26074677012017 1.26074677012017 1.25009645945207 1.25009645945207 1.22879686357322 1.20869483908989 1.17843560958721 1.135994932884 1.13595024974076 1.13325363036868 1.08064313038639 1.07804261791079 1.07549984133452 1.0754603937192 1.07286502073733 1.12200055281701 1.12200055281701 1.07290447546029 1.12783326633777 1.13059234929688 1.66290476440108 1.97518924670734 1.97814795053536 2.15110440465837 2.26365689744618 2.29224336528509 2.39153933741413 2.39719948029903 2.4572892440925 2.471880037502 2.5177121527665 2.53197890462316 2.56953979600138 2.59115749612984 2.61337195207859 2.62938621342583 3.11895026191497 3.60415060997244 4.16750234949109 4.76472650896328 5.50774851846999 7.98558449814695 7.84344768252219 8.59514988943876 10.6706546362416 10.5204206170265 10.6527434091662 11.0428607667897 11.2506539485724 10.7218169260152 10.8135690639085 9.19172760679816 8.4869025206966 8.60710588252667 8.51374293302138 9.22173684696792 9.85755852137781 9.74595515968616 10.4160307072198 8.29373635078535 8.85248693748945 9.51016719137709 11.029925378435 9.84855707215905 9.5278551735957 10.9611929204384 9.85456733097731 11.1948580766209 9.69758863741092 8.19055116683526 7.63614760199688 7.87273576733893 7.72729451240554 7.56081477030098 7.43912911580848 9.39350734427065 8.38759294371826 1.575401449086 0.836451588752259 1.89891050324695 3.7524767048698 4.4003122085151 5.18635116634326 5.21223437008594 5.20975246590979 5.30171807428995 8.99938852889736 9.59578640387359 12.1604698068041 12.003511095425 10.5498116427994 10.0127423496049 9.74319744895115 10.0488138145022 10.3443644385562 10.9644763472928 11.5349087349356 11.8247259991045 11.7133448564366 12.1642098319035 12.4644314032827 12.2431877540517 11.4760428933078 11.4364990290474 11.9560529682131 12.4378907665946 12.356610445001 12.3509619348472 12.5355853327858 12.7559645351149 12.106336701512 10.5397726498899 9.67981271407914 9.51913550025419 9.72226429388571 12.4169892013863 12.3162207596762 11.1094435737343 12.0328118595717 10.5511024242599 9.72193352499095 9.62760533846139 9.33516597559805 9.91329143870882 11.6802462397653 11.0357697925129 9.19050819282004 8.56165805688049 8.38822717622186 7.95560309420263 6.16001406693992 4.3257870413439 4.35740660759603 4.36958868562906 4.41245509235948 4.43982518046391 4.43522947080718 4.41586659948739 3.99074916761049 3.5005228457391 3.4968425789126 3.50456316385715 -9999 -9999 -9999 -9999 -9999 -9999 -9999 -9999 -9999 -9999 -9999 -9999 -9999 -9999 -9999 -9999 -9999 -9999 -9999 -9999 -9999 -9999 -9999 -9999 -9999 -9999 -9999 -9999 -9999 -9999 -9999 -9999 -9999 -9999 -9999 -9999 -9999 -9999 -9999 -9999 -9999 -9999 -9999 -9999 -9999 -9999 -9999 -9999 -9999 -9999 -9999 -9999 -9999 -9999 -9999 -9999 -9999 -9999 -9999 -9999 -9999 -9999 -9999 -9999 -9999 -9999 -9999 -9999 -9999 -9999 -9999 -9999 -9999 -9999 -9999 -9999 -9999
-9999 -9999 -9999 -9999 -9999 -9999 -9999 -9999 -9999 -9999 -9999 -9999 -9999 -9999 -9999 -9999 -9999 -9999 -9999 -9999 -9999 -9999 -9999 -9999 -9999 -9999 -9999 -9999 -9999 -9999 -9999 -9999 -9999 -9999 -9999 -9999 -9999 -9999 -9999 -9999 -9999 -9999 -9999 -9999 -9999 -9999 -9999 -9999 -9999 -9999 -9999 -9999 -9999 -9999 -9999 -9999 -9999 -9999 -9999 -9999 -9999 -9999 -9999 -9999 -9999 -9999 -9999 -9999 -9999 5.27025099520689 5.74785526092401 6.60312638666076 6.301819474023 5.30775009048084 4.19516068640852 4.12970660541148 4.04756774966559 4.00633342229138 3.97414575590275 3.94491430937324 4.34457122678534 5.86246397354427 7.33966773680182 7.19150810735398 7.09049349996888 6.84953703334279 5.72196657530766 4.76673200442941 4.72055124356905 4.54455834928808 4.3446439878346 4.00329046958824 3.47149120032374 3.43165682589536 3.96577120002613 4.38803032945002 4.53917508890376 4.44384894052943 4.59325759272061 5.6992571083945 5.85947605282989 6.32327801059981 5.94406154650031 5.70823473392596 5.35770175900271 5.60164804915594 5.82894849484459 5.7586727535394 5.74195259202006 5.73840345826536 5.98927144437063 6.01026149830653 6.03957593931912 5.96833086501898 5.94567424499197 5.98070683515926 5.97560561223778 5.97178899141691 6.04093490893823 6.0029075053735 5.98478708343035 6.02397131389287 6.1334473402565 6.11899225402412 5.821555656658 5.50293275051587 4.38957088142472 3.94667840178901 4.88779171202216 4.67225797250951 4.97278817011002 4.97710453647591 5.47609420955006 5.73269544147006 5.72316799401514 5.86449023367225 5.69410377438684 5.87665174495242 6.12810291302936 6.13481863478233 5.46934549464122 4.72967671346538 5.48115192021901 4.89831121338639 4.05733802190886 4.05866323348801 4.04628119765233 4.77852799761347 4.95536213381965 5.05905073519463 5.19399343321976 5.63809110375394 5.21203951219844 5.21861282772947 5.04220535949755 4.90358508335187 5.01436953855745 5.01621263064482 4.98535271601029 5.61035808569849 5.67088932603573 5.54901019083094 5.5324610319138 5.31362539874681 5.3073397089539 4.73707858915119 3.83808674252698 3.83739378702595 4.27660821024947 4.30171785899775 4.74341827569346 5.67421184419755 5.85596171592927 5.88123142547895 5.86867134364887 5.90692724008083 6.07629631329525 6.10236082606191 6.06781227545241 5.90559699731749 4.91716879376048 5.51244953566311 5.51519170537804 5.82204362658672 5.03086611849279 5.83350115900238 5.16600825559704 5.07699934226262 4.98272522916219 5.15978869457465 5.2166894796986 5.28137000455761 5.23744542970543 5.99281909901862 6.10377293262643 6.54426527999199 7.05719044784371 8.00672108480435 9.4761074171075 7.96576869703505 9.98893420875604 9.46539917178802 7.70088127030564 6.04264506288121 6.9967363473388 12.0533903381298 12.2204942843817 12.3901436912446 11.0105695176324 10.7230591412222 8.16613119180257 5.05007645514092 5.49987314316142 5.02478248011061 5.01642979340442 3.99627938344937 4.01829464463223 5.01410037676211 5.01751557111521 5.06411115177693 4.02353400823189 4.03755522202143 4.04554683314772 4.04836631934009 4.03682348953715 4.03556879888214 4.04824251509198 4.04504582112196 5.01994953598276 4.7706735241183 4.77261334652589 5.10000421466316 5.14231630203613 5.13730472490042 5.06371744382519 4.88109321489751 4.87166874670895 4.83818827915786 4.81254596114002 3.91858845363306 3.93840224463984 3.93571656537874 3.91402796780878 3.90609707416675 3.91121796007455 3.93388105757731 3.94266127835944 3.94124251020582 3.94190157373806 3.92920283346419 3.90511237991208 3.88181741741825 3.88506130595679 3.84991533751097 3.79343909165515 3.79307078851741 3.73761769989367 3.73219418736196 3.72805243587082 3.77020336282355 3.71804895094398 3.53239641603593 3.36607922251738 3.37097217093099 3.81194775504791 3.79984484484391 3.73967613291867 3.74024464055734 3.69110453385073 3.69478927653608 3.74545921281802 3.73782391729581 3.74468447109237 3.74423415009922 3.74059712746352 3.73487180236691 3.68426855731307 3.67682394301393 3.60371336256376 3.59625915922788 3.66082206792282 3.58201919075753 3.57216575640741 3.64360418856666 3.62375568981741 3.6094607131869 3.60338238994773 3.5929279622118 3.6278593850389 3.64666635906151 3.63903074696604 3.62914212142465 3.64017559356446 3.64457072183438 3.61352819493391 3.63360364350051 3.60951683177484 3.53141468232199 3.37081659940605 2.478691612925 2.43797681628295 2.41198335137364 2.41198335137364 2.38024613775967 2.38024613775967 2.33781087566773 2.2715873958855 2.27749914327063 2.17287422598361 2.02156140436928 2.02584454602456 2.02964317403436 2.03331479931006 2.02635755993159 2.03707975086759 2.04063610930478 1.75832609232171 1.74813188067595 2.03322730505038 1.73421943483993 1.22879686357322 1.2056156053751 1.20253376775072 1.17552632438519 1.135994932884 1.08064313038639 1.08064313038639 1.07549984133452 1.07549984133452 1.07286502073733 1.12200055281701 1.0702153456345 1.07286502073733 1.07290447546029 1.12783326633777 1.62091779244129 1.942288989741 1.97506175968966 2.14683045215713 2.26049711839516 2.26554251168503 2.34621025367822 2.42669975044057 2.45116283042583 2.4572892440925 2.47456881705565 2.52066211777686 2.5663914212016 2.59115749612984 2.61711497319364 3.10750038425552 3.11906284265448 4.16770535692326 4.3264714798713 4.59970555391779 4.89346792636323 5.10573472388734 7.79527085421252 9.95154790121552 10.847573637764 11.3756380273209 11.3693361444147 10.664246926804 10.6059515241252 11.25388181147 11.1735101741571 10.800244012574 10.3976507526777 8.43784198191318 8.50887950403118 9.01205102486898 9.52722338706819 9.86057006748102 9.82717160734734 10.9576658000795 8.56099507701565 9.02465245433986 9.05524547126409 11.1021013959005 10.1654816184817 10.6520570821769 10.2558619172075 8.9578478773578 8.69271790323605 9.69474768965084 8.33998627149805 7.6345008051355 7.7861226425758 7.46015474647036 7.41199059424821 8.9208937909818 10.965178300351 7.0098612500938 0.46285165817347 0.127971997569376 1.39081348729641 5.18937012413479 6.40498571953863 8.92358708555787 12.2261022706603 12.1841851146784 10.420779362709 9.21316122493835 9.17062657041304 9.75606584688383 9.4910927883732 9.77000564065293 9.8652810767038 10.6804813983672 10.5518437239116 10.6808124373161 10.5122326841756 11.2209687427158 12.0075453350888 12.2698981249314 12.4717087483311 12.4600744926532 12.5267088616775 11.4391785408486 10.3086037344515 9.68141234529708 10.1285802833824 10.4690481936827 10.5523302548266 12.328980613011 12.6316015350396 10.5357766740001 9.39692359807259 8.77770551044859 8.40663408498883 8.19917196260034 8.44568461415873 8.48925436867319 8.77129791374455 8.76133382059654 8.68015079667755 8.70193845309349 8.74972703553498 8.5914895571569 8.71599036844919 9.76909967895699 9.9550590620137 9.8742553366451 9.59934268124348 8.53147862331973 7.89513405264878 6.35959000902137 5.23547725739581 4.35381904079236 4.39077067635868 4.40316021723632 4.39904553907842 4.2727639975625 3.96757856188878 3.49182325480786 3.49323412854774 3.51645923044563 3.49827503614355 2.93516184577256 -9999 -9999 -9999 -9999 -9999 -9999 -9999 -9999 -9999 -9999 -9999 -9999 -9999 -9999 -9999 -9999 -9999 -9999 -9999 -9999 -9999 -9999 -9999 -9999 -9999 -9999 -9999 -9999 -9999 -9999 -9999 -9999 -9999 -9999 -9999 -9999 -9999 -9999 -9999 -9999 -9999 -9999 -9999 -9999 -9999 -9999 -9999 -9999 -9999 -9999 -9999 -9999 -9999 -9999 -9999 -9999 -9999 -9999 -9999 -9999 -9999 -9999 -9999 -9999 -9999 -9999 -9999 -9999 -9999 -9999 -9999 -9999 -9999 -9999 -9999 -9999
-9999 -9999 -9999 -9999 -9999 -9999 -9999 -9999 -9999 -9999 -9999 -9999 -9999 -9999 -9999 -9999 -9999 -9999 -9999 -9999 -9999 -9999 -9999 -9999 -9999 -9999 -9999 -9999 -9999 -9999 -9999 -9999 -9999 -9999 -9999 -9999 -9999 -9999 -9999 -9999 -9999 -9999 -9999 -9999 -9999 -9999 -9999 -9999 -9999 -9999 -9999 -9999 -9999 -9999 -9999 -9999 -9999 -9999 -9999 -9999 -9999 -9999 -9999 -9999 -9999 -9999 -9999 -9999 -9999 -9999 -9999 -9999 6.15590241254114 5.36711540847964 5.18804626055031 5.68202798042374 4.70823596361417 3.96620604628686 3.9386180910255 3.90514410656741 4.32235799895104 4.81135917145666 7.99983349237285 8.21601624470737 7.99537252622047 6.99226986010434 8.31372849033123 6.05849083090507 6.55940787379997 6.24293585938848 5.04846230385398 4.3958203135061 3.49104729252389 3.46590727916074 4.16195891003758 5.2287735784625 6.27823672151925 6.43836071425015 5.63541696846104 6.73054904024449 6.65832696727514 6.70603517631734 6.92929732946491 6.44021844605893 5.90101059305639 5.95341251301221 6.08319117394909 5.97773625895943 5.94392284291748 5.75069059004089 5.85792982524164 6.04235313714782 6.03995250385875 6.05523420024607 6.05764789117255 6.02191109179427 5.99697292105249 6.06073251743457 5.98606661509904 5.91022991048431 5.9749236231136 6.11631257503353 6.13128651269778 6.10652146233077 6.01830609106318 5.73344549929253 4.65717440162158 4.40914690989992 4.84184431514957 4.68986070749737 4.92582467345891 5.02763606384246 5.88090910524936 6.08337243892395 6.09972417674926 6.13953867614801 6.08532829924591 6.12255045751728 6.16006466212607 6.19613991114083 6.15322184884722 5.78745123623625 5.0060615851716 4.76611227099856 4.04955976550558 4.06368128298344 4.05606206946789 4.49212600129512 4.79592239468435 4.9627290734003 5.21640511694404 5.22894130259255 5.22485582291839 5.21488489885461 5.11484370876299 5.07079874968914 5.0814722197952 5.04086990890411 5.62724140868402 6.81113077069549 6.84193985343787 5.68213291909173 5.69020108796528 5.56941366309193 5.52895516980171 5.21757095899308 4.31623378795027 4.29615657520273 4.51790843113397 4.54570471709317 4.77121548335173 5.78748170224995 5.82487769717062 5.93286663313814 6.00190219003748 6.04170768487438 6.06346806640163 6.08469369981444 6.14264472846148 5.81686599077856 5.00834688693767 4.77075139565227 4.94109344343838 5.04950129548505 5.051144708802 5.54515495653076 6.06762579101802 5.07666143080518 5.08408594625911 5.09480222444076 5.09138344544561 5.26317195805279 5.68541563463599 5.923083367272 5.66766900838183 6.08706199632714 7.07805789636319 8.10342750145574 9.71909954555939 6.13765096432802 6.11206198804896 6.10337225545526 6.12331573353015 6.10835148287804 8.24627329469134 12.4484675850111 12.3274826076519 12.3479065896556 10.7278361959361 10.0644559298364 8.00986535749294 5.92519951961142 4.74495558771207 4.89685655409728 4.89626607126666 4.47300099369292 4.04211169861007 4.48453994716073 4.48350759422732 4.0493095508262 4.05091802712339 4.0493095508262 4.49059323032016 5.01870549914007 5.01875866122612 4.94249482876048 4.49594706853565 4.05620246210779 4.94050477119991 4.95648541396163 5.05548293518125 5.16155505058847 5.22847968958126 5.21060439774695 5.17950001532355 5.11362867875967 5.04092579689292 5.04399430951154 4.9830683169939 3.94629214333539 3.93819684243906 3.92125377236717 4.35048557739927 4.35043082016793 3.89570094782601 3.91929479334122 3.92278680583611 3.92960446501905 3.93846072058491 3.93891182448818 3.92168970347854 3.90645040063221 3.89548097754387 3.87241722761428 3.8639989550795 3.83415506695452 3.82320594690027 3.8236702848126 3.7787600904703 3.83903467378394 3.81561637013968 3.64212095771997 3.36040606532263 3.35871285760218 3.52510688149467 3.69243946585879 3.75213836029487 3.74190782783515 3.73813877275945 3.7445888232693 3.74836331469637 3.74418805840575 3.7442804333438 3.78525143555072 3.78534898782166 3.78914182776427 3.74536751660748 3.7768358675475 3.77101556099528 3.72418936094791 3.72035907416577 3.70301785987408 3.73155428364476 3.72443252884274 3.67800742987194 3.70301153228602 3.71215633960822 3.68115207718981 3.63865354388248 3.65919237294201 3.66766993850535 3.66949262800285 3.63560480008747 4.69752333116575 4.44606538031166 3.63909123999275 3.64156737689377 3.54582497289732 3.23278209736779 3.38030383469741 3.36692980134501 3.37652941165695 2.98962296803171 2.48662054463086 2.97162563554249 2.98119766824718 2.45507338247637 2.3436251618191 2.27762454165226 2.28347991808775 2.28932567393792 2.19105972323524 2.30318412089431 2.31466507853955 2.21116968887307 2.20787020847844 2.04063610930478 2.20923080616216 2.20190980667214 2.01925689254602 1.73093548132575 1.2056156053751 1.20253376775072 1.17256232233604 1.13325363036868 1.13329832172816 1.07808205818447 1.1278779734815 1.07549984133452 1.0754603937192 1.07286502073733 1.0702153456345 1.0702153456345 1.07286502073733 1.5685004947359 1.62087309308141 2.11250815267632 2.11379877420549 2.22728924517665 2.26049711839516 2.36092513319304 2.42344690348154 2.42942300824414 2.50423960034537 2.51066708715479 2.51714003135266 2.52849101252778 2.59452206634685 3.08789891575518 3.09282076441234 3.87486655739963 4.3362388621501 4.4995123748581 4.71431051806536 4.77866478974545 4.88939769105666 5.03321788190745 5.07993725193809 7.09826117695585 10.0867459608062 11.4840692055037 10.7351737052946 10.6953146466656 10.6146771584689 10.624554478714 11.0816213371346 11.2218743510447 11.2067872487274 11.2482656654926 8.29612289356108 9.77146196413221 10.4321034302273 10.401392009383 10.5614626374606 10.4220485290072 9.4010940348681 8.86802430764096 9.57580746720009 10.8330014609861 11.2181944054683 10.0815393696262 7.41187413222288 7.75106981520231 7.34351300686022 7.25307382466998 7.59238360899996 6.80601562849148 7.21327478789533 8.63696259063105 8.34819027137787 9.21331201964782 9.00516668872594 2.86617032365155 0 0.128374149768483 1.9828663424289 10.7380394013938 10.6964120760022 12.5891873028825 10.4400907895536 9.27090878825055 8.91951852287584 9.28450065611147 7.52449927831585 10.6125747460273 10.7389119113164 12.4745943529793 11.8728875655438 11.8327294693091 11.2599481021563 11.2034411558941 11.0386207167339 10.974785324453 11.6361893020334 12.163271372224 12.5985076052539 12.6545875185915 12.4171417622909 11.4394743622309 9.50824069429619 9.41541028232808 9.04523331050476 9.09540548301522 8.68367463151724 9.16582682502553 11.0946359303631 12.1592607796992 9.72901494915265 8.74401383268284 8.38205421397885 8.53057904121632 8.7518882507695 8.24479682168584 6.50839030085516 6.32642705471054 6.38734899220112 7.27525066226155 7.90206143602159 8.64608605712309 9.44557798393848 9.7942604422549 9.12310890330764 8.12311019463402 6.55639288714491 6.69962133362961 7.20937006848195 6.53100245244606 5.41996670015576 4.35896064112202 4.32679002265178 4.30384754499254 4.25243652561057 4.15665349565072 3.96824161152712 3.49308225397053 3.44329444385141 3.42654526908951 3.29479295147986 -9999 -9999 -9999 -9999 -9999 -9999 -9999 -9999 -9999 -9999 -9999 -9999 -9999 -9999 -9999 -9999 -9999 -9999 -9999 -9999 -9999 -9999 -9999 -9999 -9999 -9999 -9999 -9999 -9999 -9999 -9999 -9999 -9999 -9999 -9999 -9999 -9999 -9999 -9999 -9999 -9999 -9999 -9999 -9999 -9999 -9999 -9999 -9999 -9999 -9999 -9999 -9999 -9999 -9999 -9999 -9999 -9999 -9999 -9999 -9999 -9999 -9999 -9999 -9999 -9999 -9999 -9999 -9999 -9999 -9999 -9999 -9999 -9999 -9999 -9999 -9999 -9999
-9999 -9999 -9999 -9999 -9999 -9999 -9999 -9999 -9999 -9999 -9999 -9999 -9999 -9999 -9999 -9999 -9999 -9999 -9999 -9999 -9999 -9999 -9999 -9999 -9999 -9999 -9999 -9999 -9999 -9999 -9999 -9999 -9999 -9999 -9999 -9999 -9999 -9999 -9999 -9999 -9999 -9999 -9999 -9999 -9999 -9999 -9999 -9999 -9999 -9999 -9999 -9999 -9999 -9999 -9999 -9999 -9999 -9999 -9999 -9999 -9999 -9999 -9999 -9999 -9999 -9999 -9999 -9999 -9999 -9999 -9999 -9999 -9999 6.53210819814161 6.42385293658698 6.75521946951938 5.73462480868117 3.91983619592748 3.90265535118693 3.89348776942195 3.88080244949082 4.85803075632736 7.98597901662013 9.74597670302479 8.05603402570071 6.95383317465121 7.73895405291654 6.4465985103411 7.53103262092391 6.31415653791596 5.03950612753823 4.4978971074781 4.46747522146284 4.28320119855731 4.99187461892178 6.51661188104103 6.5456775143846 6.6059584205776 6.65791492956526 6.90289135833455 6.89250195290757 7.08169904457943 7.6701985630429 7.03411278555242 7.03195444290709 6.97200685126543 6.53259365872674 6.09638261933893 6.00554775301384 5.8935196726715 6.01337663938435 6.07067319469771 6.05817997509538 6.05011364396223 6.04526217862916 6.05991882830081 6.01478857280711 6.06387634518897 6.07261245590619 6.02034443902119 6.02338112829399 6.1224734040563 6.10291184953111 5.94924905813633 6.03936479034508 5.9224229046272 5.34644617483682 5.41268094737206 4.98326030941498 4.68533165950117 4.93083048225057 4.98814758376417 6.09124702624666 6.10577732368462 6.13215975106368 6.15165578936131 6.11645241697742 6.18804812173702 6.16128627393511 6.21070646440689 6.20550218451618 5.97819942967388 5.79020057487018 4.91342903271633 4.48109461858754 4.04732752646698 4.05396130243713 4.78412309429706 4.784330777509 5.06329312776785 5.23248404702318 5.233125037065 5.23021776984384 5.20024049434382 5.04567924271621 5.11180894278948 5.09735168886576 5.04162344316802 5.67778871746905 5.78041452819679 6.36584176601106 4.9493299271626 5.72292302901648 5.80004916815991 5.5252290810452 5.3892531180053 4.53853025414464 5.48075036710479 5.80551051498684 5.48458254588588 5.82489563222953 5.95351579817017 5.9852498858131 6.02743629577622 6.05521698299637 6.08141028464571 6.11894912613185 6.14879723554045 6.15391111883959 6.21080659238523 6.16714925051657 5.5228593605145 4.49900457218748 4.49976813191927 4.06409799246362 4.9700489421744 6.08716580303599 5.91520976537545 5.14454224957178 5.08529375062737 5.20979192660432 5.26702453459963 5.70041864851308 6.074698064386 5.26769238182991 5.69079970318171 6.19767159572461 7.06410362695301 8.15580464871814 6.17853539979645 6.17143443877418 6.18871843127787 6.13916519167182 6.13955139205014 6.16451036318833 8.38458872631684 10.0995836626433 10.1951231122124 6.11348301202947 5.55766512320171 6.1560138507635 5.10334680915436 4.48329722428073 4.49074389706141 4.4955741231215 4.4987210341135 4.05013018163436 4.49870661986478 4.05337112463087 4.05654984795933 4.05145859288703 5.15280528574391 5.8278179855995 6.06765684423004 5.15892239279631 5.10115211988067 5.12693199020317 5.17599400792927 5.19108152115582 5.06010867216006 5.1179261292215 5.21178873405911 5.20257302499029 5.17300056035909 5.19605305049418 5.14108285271142 5.12016740641059 4.9818137036063 4.86711329951406 4.8340565952484 4.90600914031266 4.80191749642175 3.92140459096851 3.91287869985981 3.91282485019772 3.90488469382431 4.36401485159347 3.93254790340356 3.93747672759376 3.93737647063847 3.93268820728256 3.91702679982654 3.90843621785029 3.90921283808801 3.90074374480238 3.88086291393166 3.87757055693519 3.83594926318051 3.83830981331073 3.81975416138885 3.80519221575829 3.70368167428728 3.5214433317509 3.63525078615362 3.69721068967168 3.68987695501567 3.74331247087737 3.74427247326721 3.7421687911164 3.78215300784723 3.78224786664663 3.78623956054954 3.81232885774972 3.81562286919956 3.81897346378117 3.81422599916759 3.83621625848301 3.82870205322434 3.80215553800871 3.79832578644871 3.78909317095229 3.74808347414401 3.7409140567304 3.75604237388887 3.74513551605551 3.73369389112532 3.72462511792677 3.71107636840688 3.70272810906833 3.70052135847825 3.69037422798119 4.61106118977621 5.29115059618063 5.3902757792129 4.74267095080989 4.47426364362575 3.66202501799022 3.63177712010512 3.62516962375568 3.61647312553211 3.61435413587307 3.58413390635976 3.48022536061773 3.38227862684637 3.48388491869617 2.97741366839769 2.42597596515918 2.43286576736574 2.34414778073 2.17638526893563 2.28932567393792 2.28949068600201 2.29523194170738 2.37621314233222 2.30665835517089 2.32168330649121 2.32352127191859 2.3187249010964 2.32062836497922 2.18793939416779 2.01606196668919 1.22879686357322 1.20253376775072 1.17261112295064 1.17256232233604 1.13325363036868 1.08068220148972 1.07812113703421 1.07808205818447 1.0754603937192 1.00150860234212 1.0702153456345 1.56326935048612 1.61792744790053 1.62078897193902 2.10656460362623 2.10956320747083 2.22429226131811 2.3320284633267 2.33755118418512 2.4201374287023 2.42019145892443 2.42947689234778 2.50720199284954 2.51072494089021 2.5541362527311 2.56089344239807 3.06463085538735 3.08907542733317 3.87744518430146 4.32931657745752 4.49204789021907 4.71802856094572 4.85931883276821 4.89843825221891 4.97543058285776 5.03625275291133 6.01454174115864 8.77513272208797 9.43122982372016 11.3389175911728 10.8399588235809 11.4840085910579 11.357076218678 11.2905897579135 11.2779720289563 11.3063805672234 11.2865558654516 11.3083281753017 8.99912931057023 9.57540466742527 10.6560506580597 9.90786773319474 9.76650495162817 10.684872973308 11.1377006374169 9.88612105494165 8.28517795081249 9.36057325428283 10.063253671015 8.67490270418703 7.89883122479305 8.20336520965892 8.43405482088132 7.80115099637904 7.65269868078577 8.30484861046498 8.60650623427476 9.87435273812089 11.3113101634229 10.0258072262145 6.30115410035834 2.63344315134813 0.649098936804972 0.900913714844749 5.35785351144477 10.745910407713 11.6707441351378 10.3361336768204 10.2775590589389 10.0155946385993 11.1280611505596 10.9619445494108 9.93860731007102 10.560051940149 11.6874483216027 12.7572078332557 12.3822757940447 12.2446451714124 12.1059350548394 11.7864048442325 11.8547142416749 11.5387280025325 11.9311042970215 12.2672708187512 12.5070632224132 12.6019180727758 11.6815993397292 9.78593935861104 8.86510080523562 8.50825786789522 8.47956028405219 8.35774308848681 7.86693700671298 8.0231672373096 8.46515917088536 10.3532846842324 11.5802450202276 9.85959312664279 10.1080401944384 11.7662766823829 10.0718805951757 9.97880143490913 7.45524192685676 5.87160417838212 5.61539568642322 7.13926071781349 6.93183337025193 6.65440522337695 9.57286746083485 7.98142392428498 7.99240583532664 5.32098588538724 4.28638392794477 4.3277165640116 6.29875301928493 6.53443413249833 6.02415959206501 4.3791736206372 4.33876981042555 4.23919950674369 4.13407974130694 4.16431888328711 3.98843469337678 3.60462463015435 3.49908995981944 3.36886200096812 -9999 -9999 -9999 -9999 -9999 -9999 -9999 -9999 -9999 -9999 -9999 -9999 -9999 -9999 -9999 -9999 -9999 -9999 -9999 -9999 -9999 -9999 -9999 -9999 -9999 -9999 -9999 -9999 -9999 -9999 -9999 -9999 -9999 -9999 -9999 -9999 -9999 -9999 -9999 -9999 -9999 -9999 -9999 -9999 -9999 -9999 -9999 -9999 -9999 -9999 -9999 -9999 -9999 -9999 -9999 -9999 -9999 -9999 -9999 -9999 -9999 -9999 -9999 -9999 -9999 -9999 -9999 -9999 -9999 -9999 -9999 -9999 -9999 -9999 -9999 -9999 -9999 -9999
-9999 -9999 -9999 -9999 -9999 -9999 -9999 -9999 -9999 -9999 -9999 -9999 -9999 -9999 -9999 -9999 -9999 -9999 -9999 -9999 -9999 -9999 -9999 -9999 -9999 -9999 -9999 -9999 -9999 -9999 -9999 -9999 -9999 -9999 -9999 -9999 -9999 -9999 -9999 -9999 -9999 -9999 -9999 -9999 -9999 -9999 -9999 -9999 -9999 -9999 -9999 -9999 -9999 -9999 -9999 -9999 -9999 -9999 -9999 -9999 -9999 -9999 -9999 -9999 -9999 -9999 -9999 -9999 -9999 -9999 -9999 -9999 -9999 8.3787178480371 8.74770124843003 8.4699917766812 7.3024393697459 5.47998984706932 3.89730281611441 3.90514410656741 3.88230209147375 4.73249265441391 8.20643176246175 8.32521631402459 8.21007751112665 7.75802340410167 6.28660320048932 5.48010712047343 7.64192315889373 4.66909467399948 4.45306250140606 4.21522870230026 4.47353096924996 4.35118288976275 6.02537792891235 6.53650503438948 6.56613109662282 7.33500017895555 6.80946625943786 7.50734651249322 7.06501515217251 9.63885449823417 10.3568843393666 7.97698203185202 8.002814081559 7.97920684877606 7.05584199808996 6.12024095329585 6.06517643505888 6.02003080130852 6.06979455024422 6.06330745674502 6.07679318192586 6.07065123632561 6.03805628999409 6.04580167483203 6.05391705466488 6.0764951848412 6.07068814076202 6.06334024988545 5.96061020770509 6.1178556712879 6.02523155643478 5.88924567638915 6.08167745243272 6.01807023319032 5.8319384055089 5.69652764834381 5.87677754116932 4.83103984235708 4.83169585031075 5.99240563761297 6.11916868776241 6.14953481820222 6.14628739138759 6.16299978810678 6.19443155207319 6.2023863938025 6.19206519672057 6.21358675245455 6.17501316714391 6.13545381515162 6.08904769724784 5.02149446596678 4.47687307440428 4.48208995950001 4.04168438093239 4.94399693423796 4.96141115213229 5.12857755002985 5.21889223594931 5.21761211929516 5.21565802133595 5.21014490115388 5.09820058402719 5.14057234577491 5.04354377066113 5.7238405402592 5.92973386068293 5.91277328028037 4.99666398553336 4.96517986008219 5.75236866811754 5.90554833866286 5.82718829908466 5.74220816228733 5.62210434176736 5.82642587116889 5.99098319312106 5.89469147786435 5.96582373584216 6.00940577569996 6.04056211052061 6.02795475556046 6.0554393055446 6.05187837763014 6.08563958922607 6.14310519512216 6.16009106679262 6.24247506542784 6.18873912335438 6.12161054055442 6.24516798117057 6.13713466746765 5.48708160162866 4.81712522958321 4.51054062137784 4.81318720921301 4.80536606801088 4.98342646595277 5.15949373018887 5.68507729431356 5.26501044159489 5.27759307990074 5.28109675908993 5.95044769083164 6.25108803759449 6.63272385175916 6.1869735369081 6.22801533686822 6.19403548282704 6.22947184562754 6.20340389135191 6.19893790360785 6.03926436680844 5.11568187290242 5.13522243846415 5.15538308925574 5.09605262192634 4.05179393645587 4.49156639727324 4.79949075050146 4.50888720658485 4.51147862352272 4.50835060388528 4.50886142057007 4.51482621453298 4.51095768838165 4.06435100093748 4.7960051088698 5.05786183788367 5.18852924335572 6.14715212012859 6.13566050333216 5.85041532846698 5.18997328210852 5.20287635765525 6.01758101779126 5.82357857833002 5.16932340277077 5.19141043970332 5.79278495638015 5.15730226443594 5.18484689308036 5.19786522029404 5.16156736152374 5.00657291297921 4.88828418385206 4.97955257056999 4.95917226591709 4.98093134790937 4.81949143163319 4.81943739633153 4.81051257622051 4.78876586480585 4.36869245580689 3.91667128705806 3.92122595794444 3.91581593441965 4.365795339376 4.34441462772596 3.90426790969027 3.90687851993585 3.89585260839923 3.87744638795456 3.87075875865956 3.83922133033149 3.83321180817157 3.84257214054677 3.8068545086285 3.74795948026753 3.69981855875881 3.69152744330624 3.68779416919901 3.68595771669318 3.73644378252238 3.73648801792803 3.77029029348719 3.77460434145379 3.77141102092787 3.78161902632407 3.81211848360422 3.81177087805411 3.83339661413042 3.83725878274776 3.84329766836355 3.8352928576251 3.83678261252965 3.84281044619366 3.83165440919018 3.80277996500454 3.79159525704473 3.77836020559162 3.78093488509708 3.77371540669976 3.76436555005842 3.74032972947462 3.7377835466144 3.72288189734653 3.70951724371821 4.6439105528689 5.15980397860684 5.54727618106225 5.43088557855161 5.42936664616566 4.58651637271948 3.70596408440099 3.66202501799022 4.389884372862 4.71937967104694 4.53118634695148 4.61506300934248 4.1602358934778 4.12112568587955 3.55560911346661 3.24295747313012 2.48487705130858 2.39314616820168 2.34764815986186 2.28118864310729 2.28495449724089 2.36926508888074 2.93120624551028 3.1526939601288 3.16177596245486 3.38650680206176 3.16827378343072 3.17068585068555 2.80549271066187 2.30705456226081 2.01606196668919 1.71587776119349 1.68995901309213 1.17261112295064 1.17256232233604 1.08304168615553 1.08308074926362 1.00803306063834 1.07812113703421 1.0754603937192 1.0754603937192 1.5658933014275 1.84548684615593 1.89747370022946 1.93641158952191 2.10523324817403 2.24912620800702 2.29892848364376 2.30428746788338 2.39350625849204 2.45568026187434 2.48018386006928 2.4978595657997 2.5042974695408 2.54743177628257 2.55419558718859 2.58765809819034 3.08024412066233 3.87474774976651 4.32603340706363 4.71189582689761 4.78793733409474 4.91491024425714 4.85830646628316 4.9504471008224 4.93405673255165 5.01713127768884 5.05002246297498 5.45687300999167 8.01804232885704 11.7709020641024 10.7661431432007 11.4155531771761 11.4944076399244 11.4191704092633 11.3168230642685 11.2589768512367 11.1535917648509 10.5859983472763 9.5798075566872 9.59498423655135 10.7602690243786 10.4999516870547 10.5227077045344 11.2280232319144 11.2159832625379 11.2508263833561 10.4181738809717 8.64638348101585 9.21781518298738 8.30872164539962 8.55115672845546 10.0191489570847 10.0524641539944 9.1079315215132 9.83396407901708 9.46534364754831 9.74765289052056 9.85926423343364 11.6428418962657 8.50860181884339 4.27440967436748 5.09995825176821 4.10881188638266 5.18490801525322 10.6198515633906 10.8358837714553 10.8122493521078 10.2796906788283 11.9797028328768 12.3763946465745 12.7107941493723 11.3474008145359 12.1133468935701 11.9233528913164 12.5533750792538 12.8753966256225 12.5913460890825 12.6451748235213 12.5825616607044 12.4001528247803 12.4929130547545 12.3012449611369 12.398204481521 12.4967650399928 12.5187419787541 12.4833919312228 12.218571235213 10.4456244642787 9.26982531441975 9.2648232311373 9.32538013556552 8.34019111114985 7.42324356993253 6.79542690052319 6.93711774808888 9.0526982144985 9.70648390494228 9.85741442701604 9.95935983636305 9.90557770794382 9.61261492104734 8.14052845739844 7.15105726851162 6.31201246629383 5.3434459933078 4.59094883460007 4.58795539708367 3.92045162059819 4.3304072013598 6.09389544482884 5.17812409370159 4.02188954852987 3.41377371169319 3.80055345708441 4.17790198263296 5.13410391272267 6.00895194620368 5.31489949253666 4.41078161409979 4.329994262351 4.15796662052372 3.97724214503336 3.49195195142296 3.48410780191091 3.41329730844907 3.25046203226502 -9999 -9999 -9999 -9999 -9999 -9999 -9999 -9999 -9999 -9999 -9999 -9999 -9999 -9999 -9999 -9999 -9999 -9999 -9999 -9999 -9999 -9999 -9999 -9999 -9999 -9999 -9999 -9999 -9999 -9999 -9999 -9999 -9999 -9999 -9999 -9999 -9999 -9999 -9999 -9999 -9999 -9999 -9999 -9999 -9999 -9999 -9999 -9999 -9999 -9999 -9999 -9999 -9999 -9999 -9999 -9999 -9999 -9999 -9999 -9999 -9999 -9999 -9999 -9999 -9999 -9999 -9999 -9999 -9999 -9999 -9999 -9999 -9999 -9999 -9999 -9999 -9999 -9999
-9999 -9999 -9999 -9999 -9999 -9999 -9999 -9999 -9999 -9999 -9999 -9999 -9999 -9999 -9999 -9999 -9999 -9999 -9999 -9999 -9999 -9999 -9999 -9999 -9999 -9999 -9999 -9999 -9999 -9999 -9999 -9999 -9999 -9999 -9999 -9999 -9999 -9999 -9999 -9999 -9999 -9999 -9999 -9999 -9999 -9999 -9999 -9999 -9999 -9999 -9999 -9999 -9999 -9999 -9999 -9999 -9999 -9999 -9999 -9999 -9999 -9999 -9999 -9999 -9999 -9999 -9999 -9999 -9999 -9999 -9999 -9999 -9999 12.3188521016392 11.2271817406151 9.78300721389209 8.82908760811937 7.99319506089698 5.33323607056713 4.33775713741158 4.61545748387345 4.86421877618093 7.82350359273617 8.40073677804518 8.29958338972848 7.97548843620512 6.34297875740007 5.53093537215369 5.81372941509475 5.06104465635718 3.66416923645943 3.54594257900475 3.48510492988449 4.61313553216077 5.46296472380848 5.34739742244696 6.57373661162246 8.27613687592161 7.33042496122196 7.5900236186007 7.83767621288273 9.15395901764325 9.97238676348523 9.00817925842751 8.50806268479094 7.59677514542652 7.01082218871004 6.9244636539526 6.11195050814651 6.05809830172699 6.07589036454669 6.05944280591931 6.06483093311485 6.07578789313658 6.06625885770045 6.07814333691285 6.08455065183414 6.09077354816015 6.04225797727343 6.03550421137055 6.02157787119711 6.073721430073 5.76733440782283 5.78253476473077 6.04636513072335 6.05114358230996 5.33981425603691 4.92441863977361 5.90714517775042 4.93806617281397 4.93947520483659 5.91280859052008 6.14152240142217 6.11522486982967 6.10102875475088 6.14971026176193 6.20113089381273 6.23300520081867 6.222785372515 6.23021597952497 6.04962567645997 5.76606434628427 5.08197364380395 4.92504615841717 4.03032116095204 4.46634507101445 4.4727182473965 4.94296380520478 5.05629462960105 5.17034779034421 5.20673073556354 5.22047223765806 5.21721605306533 5.1828932366608 5.1023500461793 5.07968448759399 5.12065706193554 6.99845972685223 6.96240801416207 5.91156106312085 5.01556334413266 5.454425682186 5.79182141495291 5.86854154010477 5.89931366056056 5.86079301318444 5.81288777574055 5.83232205230774 6.00434993814474 5.95775980615438 6.03341117533636 6.06060116239365 6.07987952709065 6.02414852092151 6.0761064997789 6.10462988591167 6.04000181887654 6.11507008144011 6.21953452177211 6.26607232897392 6.29091714631114 6.29304195192069 6.30799568772878 6.22977690692294 6.32726232091681 6.1793726852441 5.89231606539072 5.09831432882095 4.99253352006033 5.09799984763392 4.99099398252281 5.65874370662677 5.67236512066238 5.69394758608275 5.68605677017601 6.26147651242965 6.2552017166637 8.37664647514305 6.22024817347253 6.27072710548165 6.22898695568003 6.2508899127862 6.08330528156651 6.23357496092188 5.2256961062246 5.07237133637109 4.79920396335885 4.9711728523954 4.97889507671037 4.80697532659157 4.81972102918758 4.98955178951391 4.99022309984435 4.99779834697927 4.82488209283558 4.82234968807791 4.52221465215201 4.51064389944393 4.80868409340376 5.07094630801175 5.1705554583835 6.02665200012706 7.73122275156507 9.61084843289754 6.14865048244552 6.08235228950561 5.62363719446409 5.61975317020489 6.0472827260721 5.88165118840647 5.17870512777031 5.5987648020294 5.81791942429434 5.16699793769171 5.187741759318 5.14958955380745 5.07414136555562 4.90028846575989 4.89170347884361 4.87573879569499 4.85837806098117 4.93624283139293 4.98708727882038 5.00539228522868 4.99124095605389 4.80213271191937 4.64975635437841 4.37657333471089 4.62733313836078 4.35993073433698 3.9016916517104 3.90828035397808 3.91168901548389 3.87744638795456 3.87786497817568 3.86699090775696 3.83733619479622 3.82196911123779 3.78419053336797 3.78141518860431 3.73493723714268 3.74116262102109 3.73447138466647 3.72404679056995 3.72547589983357 3.76127402604782 3.7613191523188 3.76302112461185 3.79304319195912 3.79663380277445 3.7986758057503 3.80318527063528 3.82417051656155 4.71956508715654 4.5864042705623 4.58613832653696 4.58378705489103 4.32739817071761 3.84821043122099 3.82931738935841 3.82087544391669 3.80773310264318 3.79795095677983 3.78705127982413 3.76997911516209 3.7708726998012 4.67110578054072 4.74667837872295 4.65701927840713 5.38729811206948 5.58783018790296 5.55198606618771 5.17850018348164 5.33802266015661 5.34210296596599 4.72814786321169 4.75312366244918 4.73178066811051 4.732611485595 5.45494558169042 4.71597367214009 4.76445401597479 4.70254240909842 4.52871335311183 4.34148648993686 3.22467770901086 2.41125288362376 2.34167287696306 2.27531461255055 2.35751973353852 2.41658036815308 3.19375779610718 3.19686957069627 3.20372007924745 3.37776610019786 3.53110585773858 3.54502346883592 3.39560086847022 2.88207170951009 2.30705456226081 2.16542676673962 1.71306129281312 1.68995901309213 1.66285596378648 1.66285596378648 1.13325363036868 1.08068220148972 1.00803306063834 1.00803306063834 1.07549984133452 1.56846104712059 1.84548684615593 2.01397602660157 2.06338883746539 2.10523324817403 2.24405107893466 2.24717227395552 2.3233054030446 2.38759127080313 2.42917781189685 2.45866404704494 2.46197915405253 2.52966949556924 2.54388652160962 2.57210105532351 2.58073152176633 2.58765809819034 3.07794483089992 3.87093345559909 4.49253103337707 4.79255956160526 4.91310256147342 4.95499395479526 4.88932735863957 4.87895588337116 4.86320420666141 4.97790754128565 4.97345216731784 4.94408081061412 4.98059025460978 10.8096980379051 10.8431970647477 11.7423214146489 10.114313561189 10.7280327296308 11.2518653020995 11.2971772414936 11.1745712327546 10.7645322059622 11.1963330069446 10.9617420244767 10.9636059478362 9.94484708511246 11.0299001871897 10.6556029559535 11.1907003253655 11.2701582159034 9.6251160244155 8.53072412892308 7.92576826493031 7.35239290622601 8.42639342396121 9.82353925403178 9.95593901875062 10.1994649703548 10.5236315144036 10.647916574876 10.9351546977976 10.4795969242061 11.8252833757395 8.64988974999817 7.09810274756904 5.28701353069509 8.09776349096698 12.1858600386969 11.8216945162462 11.8008746634309 11.6400562780349 12.4017091036895 13.0867054363531 13.2509929761991 13.3121482958724 12.6172968998862 13.1788416963439 12.9879239422997 13.0253770224346 12.8148994178267 12.5286570628926 12.0195158129643 12.4449828367097 11.817302100226 11.8124721763329 11.7547342165138 11.7431369610715 11.3672682742026 10.1505319248237 9.45164755612352 9.0650582836499 9.09024233673808 8.42314753044476 8.40424541743006 8.34840946865791 8.27857865380619 8.02249093085499 6.92016505340398 6.79138903477838 6.85979136447358 6.99062081006123 8.1127997582973 9.75992585829266 9.90156081913819 9.91725027774433 9.76721694762201 9.26555751812371 8.77889205357067 7.75263019684867 6.14512617036432 4.82392399533512 4.04876186832444 3.75021903065189 3.25741079092864 3.26133536982224 3.21678446526158 3.22463346747937 3.27636333106453 3.29010058588235 3.47037290553589 4.29822098503509 5.18222087101289 4.42990065265866 4.35685134731189 4.17713474825576 4.20552422121401 3.60718297111268 3.51721745043513 3.40609614593923 -9999 -9999 -9999 -9999 -9999 -9999 -9999 -9999 -9999 -9999 -9999 -9999 -9999 -9999 -9999 -9999 -9999 -9999 -9999 -9999 -9999 -9999 -9999 -9999 -9999 -9999 -9999 -9999 -9999 -9999 -9999 -9999 -9999 -9999 -9999 -9999 -9999 -9999 -9999 -9999 -9999 -9999 -9999 -9999 -9999 -9999 -9999 -9999 -9999 -9999 -9999 -9999 -9999 -9999 -9999 -9999 -9999 -9999 -9999 -9999 -9999 -9999 -9999 -9999 -9999 -9999 -9999 -9999 -9999 -9999 -9999 -9999 -9999 -9999 -9999 -9999 -9999 -9999 -9999
[truncated: 1,558,885 more chars]
