# Supplementary material for: Combining temperature-dependent life table data into Insect Life Cycle Model to forecast fall armyworm Spodoptera frugiperda (JE Smith) distribution in maize agro-ecological zones in Africa
Source: PLoS One. 2024 May 6;19(5):e0299154. doi: 10.1371/journal.pone.0299154 (PMC11073722; doi:10.1371/journal.pone.0299154)
Supplement: S2 File — (ZIP) [file pone.0299154.s002.zip › results_8.5/ERI_2070-RO.asc]

NCOLS 535
NROWS 391
XLLCORNER -25.5
YLLCORNER -47
CELLSIZE 0.1666667
NODATA_VALUE -9999
-9999 -9999 -9999 -9999 -9999 -9999 -9999 -9999 -9999 -9999 -9999 -9999 -9999 -9999 -9999 -9999 -9999 -9999 -9999 -9999 -9999 -9999 -9999 -9999 -9999 -9999 -9999 -9999 -9999 -9999 -9999 -9999 -9999 -9999 -9999 -9999 -9999 -9999 -9999 -9999 -9999 -9999 -9999 -9999 -9999 -9999 -9999 -9999 -9999 -9999 -9999 -9999 -9999 -9999 -9999 -9999 90.1222160119701 85.3054348392814 77.7260956146946 70.9963389959896 65.8227365134336 61.6467825826296 57.7776498299779 55.1598526973752 52.3737421773713 50.3705515133399 48.2623800094004 46.5177895775442 45.1784456193907 44.0876999528857 42.1549873720414 42.1616805356109 42.1829143499011 42.9927392691709 42.8554265989031 42.6963960115017 42.6527136489126 42.1432640917176 42.1970854520064 46.2038384846498 51.3444090209205 56.0064388759852 60.3035079569032 61.9976756689973 57.3877766935028 56.0311398210642 52.4776317150702 51.0338856234122 50.4681482266912 49.7804480849251 50.0326173455565 50.9738988057755 51.0184913037493 50.9158490540973 50.2258612732255 49.5162564776679 48.9785578596718 47.9810486502865 47.4034078446669 46.742646514145 46.1072264587166 45.5004981192896 44.908310558585 43.7224003675611 45.8114282491793 48.3871813570007 48.0560127576672 47.9626324937469 47.8360415626036 47.6917855816615 47.2454865635136 47.4350836335459 47.3125283056883 48.0026734521635 48.3396078475889 48.8169605893338 49.1756024746146 49.3560022134339 49.3113311362659 49.7440396487624 50.1688025146525 49.9025312419279 49.7549885268321 49.6205447222034 49.4877246548199 49.317766849305 48.8219943405688 48.5515222106158 48.1429021820218 47.4382485376932 47.1329327494 46.2706682497227 46.0702560062615 45.6224851300543 45.3630849043936 45.1491693410529 44.9059930020707 44.7720225763622 44.2285583256085 44.3726070813933 44.1905031584669 44.2031421392298 44.3608622373432 43.7494061902298 43.6291446822301 43.1717474700234 43.26519868089 43.4225369508486 43.463711295687 43.8508026885033 44.1936054182587 42.9509481623672 43.2508109066978 44.7757446878102 43.5865582602844 42.6078884505946 42.4652191595387 42.9814935829351 44.1007787457614 44.7216090910913 46.6663736659184 48.2381302415046 48.9177240723381 49.8556857058961 51.0739966348792 51.5799422896842 50.929148862815 50.5838701294937 51.214523836908 50.8812791149225 50.1596329944264 49.9417967996514 50.0631369356465 50.5752109500373 50.2631360355663 49.4815528416156 49.6632721317768 49.4729685326483 50.1092202485311 50.1117793219072 49.566146372416 49.2642762138258 49.6923350691615 49.5210587030337 49.7666258807205 49.0256510188624 49.5952952397655 49.7678035136478 49.9626821772463 50.2331652108034 50.4721709711683 50.7070176277586 51.2698572162375 51.503610435968 52.0922901408059 52.7803264793403 53.4864775853583 54.3689090420869 56.1607246397987 56.9555156888534 59.9776192424367 61.0887803386212 62.8932761214752 66.996948090338 69.8443475071308 80.930042000028 79.4355396062485 71.1279485269429 66.8546661812957 65.7412606172334 63.0460286289832 61.590991139151 60.4587078891169 59.9149012840527 59.4062069643117 58.4255536138827 58.2497637907925 58.5252900536071 58.145081245702 58.1179667705506 58.3613792817495 58.5841998445038 58.4814213925411 59.3429426675191 59.0987634443445 59.2858908180837 59.2626880849368 59.7581811045043 59.8621673627462 59.9168357442747 60.2053928900544 60.421710724861 60.4665297606302 61.198150850332 61.3979841533446 61.8434374864761 62.0968249300596 62.2448843386091 62.5660294526674 63.0650881106869 63.4918391355675 63.4402330494373 63.576866631585 63.2431116031871 62.9419499630287 62.5871534853336 62.9928780335218 62.8822944671699 62.7806328611883 63.7156555456066 64.6122796470596 64.792152097607 65.4992319289232 66.0530697698366 66.4184695590349 67.2464725894536 67.5019547828005 68.6975630722108 69.5760120727316 70.6382503856808 71.2669900428521 71.6437807616456 70.9141594181165 69.411057439243 69.984669499861 72.3454109945344 74.0965483543271 76.2208886988636 76.6713937291264 75.3755643772697 75.9282177604179 75.9859231091727 74.9370312252239 73.9567380299827 73.7102952957066 73.4709555555142 73.7979199695125 74.1598809675368 74.5961973891576 73.9092287098707 73.5444540577338 73.1158809857125 72.9009643858354 73.0345798956288 72.2904727219532 71.6103959829921 71.0359006720257 70.4561020742527 70.055462770165 70.2566766729999 70.3341781747937 69.7850943426204 69.8820063042014 70.6822512258973 71.3488870592043 73.8727808184983 74.3464831121897 73.3381272264719 71.0150341413021 67.8383996215418 66.1029316194323 65.032118176996 63.9178840874874 63.0677376179086 62.7538025290187 62.0590812050802 61.7607928410828 61.6430036671396 61.3038155905153 61.3982539723734 61.2500711883226 61.0955920833103 60.2183790835606 61.2546689010076 62.8691444840557 63.7371580768192 65.0939829428458 63.1349747243416 59.4724484490128 58.2565580236326 57.8730193989136 57.086350157018 56.4559016034417 55.899892606481 54.6189694812037 53.2444737933825 53.0541691062239 53.0263374187457 51.7388689631498 52.015755657639 49.9631967244776 48.4805749612317 48.1200998591045 47.5154722598151 46.3178582942196 45.2224283068606 44.763054936763 43.9721466967661 42.8357192751378 41.8788334853694 42.1163565491242 40.86503432255 40.6225522414197 41.38476447457 41.6729151665154 43.1306824202434 44.9389480612601 45.9495757326395 47.3092331512682 49.4024944390825 51.1674590727006 50.9423855864331 49.4467183367989 47.9395010456861 46.8819680691679 45.7140699240297 43.852433196895 43.4833835311304 43.7391569983923 43.9866610191575 44.168282213913 44.6066162065738 45.3386145791572 45.5490894483421 46.3281706242034 46.818475041506 47.1578807319689 49.2169424189214 50.1395781835027 51.310649935357 54.2013169419058 62.9283505485204 75.2310551053598 90.3496453792772 123.967104445373 113.73058089715 86.767001089339 78.9520595047805 57.6275224247688 82.6541676703235 73.5649221036667 82.2007130296446 65.6447270883907 57.6023273696878 57.4746927879569 -9999 -9999 -9999 -9999 -9999 -9999 -9999 -9999 -9999 -9999 -9999 -9999 -9999 -9999 -9999 -9999 -9999 29.7581368351023 33.0204229629245 41.0147922700422 49.3904714862986 97.8906031280502 145.254806416041 154.245451962305 141.821496726081 136.811592552452 125.327182188385 119.518064095955 126.208910918 121.187517870935 115.504042251177 105.759617426209 96.1986358479048 88.9515023254872 84.8562922621958 82.1506869287916 81.6526997831919 82.288990759409 83.0943436525218 84.1633441617411 85.2195140867485 86.9827544145276 88.0011768168683 89.0856709659521 90.6919241001973 91.6995019685122 93.0501401443517 94.4798141516204 95.3463599152982 96.7776253595751 97.9499364227302 99.2819990851772 100.562746891166 102.010361411362 103.094434691087 103.897376875126 104.568571286273 105.158217836883 106.199738979125 106.224254903482 106.858726561421 106.487852885317 106.428523190457 106.868106665547 106.658700583244 106.311649722176 105.637552207133 106.03936537146 106.566556202808 107.651463976758 107.867406584433 110.149749899379 112.244715617048 110.432184161146 108.927963438425 110.189850223177 109.69115294805 109.64386864913 108.741711133557 108.639041735112 108.723356502359 106.772681735536 105.617859071641 103.074996390557 100.813779273891 97.6103653127775 94.7748537867018 92.5760859223621 90.5299566646517 88.723174885688 87.3044327145335 86.2509866343831 86.8577679544259 89.2966038011894 92.0656028313511 95.9395000320425 100.475095404083 103.982719383284 107.226607738372 114.026061394068 117.516139706256 119.37630156917 120.607056760772 121.458447505373 121.752701300766 121.648548958418 124.165286511665 120.164762680311 -9999 -9999 -9999 -9999 -9999 -9999 -9999 -9999 -9999 -9999 -9999 -9999 -9999 -9999 -9999 -9999 -9999 -9999 -9999 -9999 -9999 -9999 -9999 -9999 -9999 -9999 -9999 -9999 -9999 -9999 -9999 -9999 -9999 -9999 -9999 -9999 -9999 -9999 -9999 -9999 -9999 -9999
-9999 -9999 -9999 -9999 -9999 -9999 -9999 -9999 -9999 -9999 -9999 -9999 -9999 -9999 -9999 -9999 -9999 -9999 -9999 -9999 -9999 -9999 -9999 -9999 -9999 -9999 -9999 -9999 -9999 -9999 -9999 -9999 -9999 -9999 -9999 -9999 -9999 -9999 -9999 -9999 -9999 -9999 -9999 -9999 -9999 -9999 -9999 -9999 -9999 -9999 -9999 -9999 -9999 -9999 -9999 -9999 87.153707232418 82.5425499854798 75.7110921994069 70.2513731200229 65.2120334591039 61.3342348149328 58.1309628477183 55.2061175750639 52.5734379434817 50.2718133195392 47.9760063783048 45.8473633534271 44.6662365704851 42.8229282690732 41.1750684643481 40.900626024087 40.7339484938475 40.4972921309496 41.2393752492061 40.0881370661409 42.3838016357432 41.8301159256934 41.3733648444644 44.3996956426445 47.3541852656315 53.3221023827742 57.6516677206071 58.4067851332628 54.1796009444999 51.7988078165515 49.866473304797 49.6190738244836 49.1265537141462 49.5589686813752 49.6317692179276 49.6607320892115 49.4450538225718 48.9227184748734 48.6634125423718 48.281104686263 47.5190655601772 46.9527977018338 45.9846676695888 45.4013880000462 45.1684748672272 44.2167279988927 43.9816164049269 43.3743684718951 40.4122874467622 41.2577580679869 47.3003403511581 46.5228169437605 46.4378792052147 46.2233319416987 45.8723854353728 46.4651457038693 46.7060490010495 46.8688339218267 47.0309162647786 47.6964418475168 48.3521738477145 48.4458467009832 49.0551143864163 48.9016930606818 49.337314156479 49.5000210718343 49.70799455741 49.8359688875084 49.7378733539693 49.5010183509022 48.9617204579024 48.4298140987259 48.095867761762 47.5382525538429 47.1769696725852 46.5701455477776 46.0105620960914 45.7972494236975 45.4114945612965 45.3975626065216 44.8740385792721 44.5438187693337 43.988824521844 44.2199399498103 44.2270514533371 43.7112538651368 43.3298858351371 42.9628748071899 42.8164767104543 42.5207777002674 42.5860771369628 42.2605371738403 42.313472830726 42.0888677574065 42.1240608302975 42.1781247443862 42.0004284385032 43.6093063865597 42.1314583528877 41.2719560819041 41.7642133606103 42.8093151794268 43.237606972502 44.588132030687 45.9710239898027 47.334398114934 47.8617354519015 48.771776595787 48.9301031480795 49.0904898494232 49.1232795513851 49.0925221077791 48.6259313422269 48.476376031454 48.3263028075677 48.2889329054814 48.6047186743217 49.1850407081427 48.2698249364702 47.8699745080367 48.1129140921149 47.7950818640893 48.3035967636334 48.5226614662331 48.4389293440463 48.5091687315606 48.5214460220628 48.1457051731608 48.5384298543054 48.9398246148579 49.1658208193323 49.0982099850909 49.4823800208806 49.5035696788276 50.487460399012 50.2777135502558 50.4293968112671 50.7709102911001 51.4199796905048 52.1257227706396 52.740319476823 53.5604800244144 55.041326352615 56.4350188510898 58.5498832596305 60.8669316835451 65.8807989075826 72.9415429102039 74.0104353423798 85.3635372823813 77.8730700594594 73.8053036653569 68.4637552344153 64.8739832459272 63.0047918730374 61.8308872306745 61.0127407301948 60.1478373586601 59.4513121777647 58.5016964841487 58.1211304461316 58.1084937757535 58.007538552662 58.1235836171861 57.9696555232348 58.1960314224381 58.4937700991101 58.7323083122775 58.7064426888486 58.9801652875693 59.2341883009636 59.679504965421 59.7300893981051 60.0747403868559 60.1981322413857 60.5195445659791 60.4043390738065 61.0677565543954 61.1482565008782 61.5355265831826 62.0418560198653 62.1590741698796 62.5737660135905 62.6227271549626 62.9562953280426 63.0276346909999 63.0085835319749 62.8950285396647 62.8289372428988 62.1968612970779 62.2623513380813 62.2284223222562 62.81089091678 62.5441094847599 63.1840798196749 63.6909841826887 64.5559121686893 65.0641321969994 65.4131097480178 65.5407121498957 66.2482089616419 67.1542822479248 67.5807908146605 68.9871107498422 69.7121379106773 69.7862740547094 69.5862046614036 69.4225137184474 68.2336092102101 68.708910185156 69.4004249263485 71.0429777093057 73.9062116594563 74.4351670994499 73.5263390465832 72.5843702291068 72.0020813533298 72.052529827898 71.2436470691626 71.0899731306265 70.3945569762793 72.5729007742131 73.6202697582055 75.8556463343461 75.2977644013551 74.2419175885867 73.3186032607555 71.6711494804074 71.1473614747473 69.8153609471965 69.342234179501 69.0820182044509 69.2201622504666 69.1912686080985 69.1395779425652 70.6728606327766 73.0510179892869 74.6482037505872 76.9598030870943 77.1803311786302 73.8133587804324 71.4772842064473 68.8856632945616 66.8365288493502 65.1667485340218 64.1439081825728 63.0901819833936 62.648643814596 62.286804212168 61.7766361897812 61.4335251838336 60.8903838826158 60.8421420751715 60.9732473497383 60.8695017564735 61.1502742983892 60.771720741401 61.5737751167545 60.4824752290074 60.967421913482 60.7100238949665 58.7910787346464 57.7847856883805 56.4343865719158 56.1502507146787 55.9319904434639 54.9612854174196 54.1613920196445 54.1689955265708 54.5174738179132 54.5534832884534 53.2326549983608 52.0424169658916 51.3142519923217 50.3167038138776 48.8990913227424 47.9374185325694 46.4798828072526 45.5527507749073 45.481325953599 44.8416079796668 44.3071959027253 42.8242848712448 42.0972159804682 41.6842538787345 41.1849771472202 40.9233927229051 40.6532462518798 41.0456648134368 42.6948645213257 43.8627733873063 47.5639106942277 49.1013266677164 49.8023318205085 49.8658662096455 48.9738288781338 49.224123191722 48.1904253884684 46.1915643120113 44.7802542586505 42.4656072621349 41.9193281045696 42.7484083005423 42.5458643248461 42.0759813139968 41.9838515125012 42.1506737329445 42.4237765431288 42.3838992810463 42.1223255858778 42.0223111621539 42.7257446935916 45.2901425590221 46.7397443162913 52.0149049323299 58.9097059928459 67.9968231154071 78.9055733322913 96.6198032972717 79.1785419635315 70.5623329726345 57.6364748335709 58.8626675803324 97.7903904163481 110.613925696236 125.081340671554 81.2915526014318 61.3010987317808 57.9285945573335 -9999 -9999 -9999 -9999 -9999 -9999 -9999 -9999 -9999 -9999 -9999 -9999 -9999 -9999 -9999 -9999 -9999 27.9583488437831 30.4516243543652 34.2711382879936 35.0916341374866 46.3037320767466 83.6366932004592 124.07346979742 140.388002496978 134.931423346422 143.372754514488 125.618456807333 119.861616436835 120.214825465541 117.894287157298 107.208460442885 94.4795459574945 87.6787022305078 83.673128166203 82.50021018076 81.8456917209344 82.8145131014554 83.231184590441 84.6381979712795 85.7311094672801 87.4677321819476 88.4884631652468 89.9021593696965 91.9080239274952 93.1822397801662 94.2886701104073 95.4605836432965 96.7587728353379 98.3482372838892 99.6423434340393 101.151417212872 102.428845144528 103.664936329189 104.986626361279 106.13580172583 107.030278152317 107.729649234324 108.71879087692 109.464591553136 109.425328751215 108.960969960085 109.22654535403 109.935146402834 109.040366049651 109.334871603384 110.069958526328 109.804542446766 110.768214965606 112.799305105354 113.9769999821 115.932783317812 118.202789395713 115.348646379877 114.774397071297 115.08122201248 115.118184872987 115.250741269011 114.130073437951 114.176298638072 113.367446748696 112.73127634027 111.499290777859 108.476142550273 104.587104683602 102.118378860278 99.4708897938848 97.2530803138142 94.1787836259359 91.548360383256 89.1537665600954 86.8749318789241 87.8143186835803 91.2672667197663 96.1431706826332 101.523870135691 107.468730341477 110.832259378725 115.06498628575 123.278468177713 121.758247673973 112.693063960243 116.142950452492 122.946335247074 123.065969385998 116.151043246438 126.378690033576 -9999 -9999 -9999 -9999 -9999 -9999 -9999 -9999 -9999 -9999 -9999 -9999 -9999 -9999 -9999 -9999 -9999 -9999 -9999 -9999 -9999 -9999 -9999 -9999 -9999 -9999 -9999 -9999 -9999 -9999 -9999 -9999 -9999 -9999 -9999 -9999 -9999 -9999 -9999 -9999 -9999 -9999 -9999
-9999 -9999 -9999 -9999 -9999 -9999 -9999 -9999 -9999 -9999 -9999 -9999 -9999 -9999 -9999 -9999 -9999 -9999 -9999 -9999 -9999 -9999 -9999 -9999 -9999 -9999 -9999 -9999 -9999 -9999 -9999 -9999 -9999 -9999 -9999 -9999 -9999 -9999 -9999 -9999 -9999 -9999 -9999 -9999 -9999 -9999 -9999 -9999 -9999 -9999 -9999 -9999 -9999 -9999 -9999 -9999 84.144274619003 79.7295178571548 73.3822214803348 68.4417948843232 64.2288421303474 60.6161590289065 57.3131438288917 54.700586478471 52.2846928569521 49.4017387029488 47.3088732448376 44.9217328870733 43.4832962360293 42.0136841051021 40.6651026954082 40.1526468323763 39.8703902934734 39.7167194785816 38.7897747359114 40.2014562966498 41.1674209926095 40.431092634984 40.4564049865014 47.012451377358 48.7243318296996 53.2852533215409 56.9461879312321 57.7280250423153 57.4057842366564 51.4817090692587 48.2425846758717 47.8559816028463 47.9983330340091 48.2515217574682 48.5492836366462 48.7357956804334 48.2666557359057 48.0596726069679 47.2754181430949 46.4120572547352 46.1020603610267 45.3826443376735 44.8824735609113 44.2492180463823 43.6229576377377 43.1654115391731 42.582839895661 41.6893333100727 39.6219544302692 36.6184792742997 37.1514968907726 36.8117716774771 43.4791491643202 44.6299694044202 44.5224483674767 44.8759011501063 45.1456894918423 45.5938631081591 46.0118177906201 46.7498110927552 47.468341361313 47.8154669694968 47.9905226078464 48.6444915627141 48.576476075035 49.1206421904812 49.4810169232252 49.7115012618306 49.6985863299627 49.5617683210091 49.4469256012736 48.8253983354054 48.3066488961449 47.8555162746629 47.20195395134 46.7327298366244 46.4122097964079 45.7184258534337 45.404507432486 45.1305880681485 44.8358982114653 44.3588929383634 44.2401127081598 43.9135297067092 43.977483532507 43.2856291190068 42.9465438853129 42.4688116098785 42.153093724942 42.0777348099248 42.147569430777 41.3975623081497 41.1064056849242 41.0379858374268 40.8735458391649 41.3098359576034 40.5466673613064 41.4999252439475 40.6573307349925 40.6481461890986 41.2376199580967 42.2776051429799 42.9720322509796 43.6911411946696 44.8778524972741 45.4113681351097 46.2012354435491 47.0947931867262 46.9981453643919 47.0521327154463 46.9523305140303 46.5868272679222 46.4198821089964 46.7273110644009 46.9141451531317 47.1536707523573 46.9519946403606 47.3049193836927 46.810269306154 47.6151999505375 47.3670088298582 47.1960429385068 47.0144932310036 47.3152283619178 47.6565338241497 47.2801852095804 46.8321926698881 47.2830808953365 47.4658777745828 49.1241631367674 49.2367876215059 49.1330967638379 48.6743729182361 49.1544191915858 48.8113101690272 50.0107706656285 50.3562154471501 50.1468618217976 51.011624812283 51.690494823719 52.1922102181049 52.8268495696935 53.8194541330028 56.3114457867157 58.1773101114626 60.6627775590624 64.5202310303574 75.531356792037 86.2432696509614 99.3944754786639 76.5885177809324 72.5526750033205 71.0158006245183 68.365754031374 65.4618749162618 62.3002644072459 60.7447967172018 59.899146190766 59.252653600954 58.7296274221182 58.1539472007036 57.8428785803285 57.9293874339446 57.7608896119948 57.459909557864 57.7732472310782 57.7478607299516 58.3249686752519 58.6461253736077 58.9527062774927 59.1886170353902 59.3820609531513 59.6391324102033 59.9809706036997 60.2532647376399 60.3959929755913 60.6592530013943 61.1755403493638 61.3562484198635 61.5168497337593 61.9415330227607 61.6409133481408 61.9645471127476 62.2118646405362 62.7363996875922 62.6723663185002 62.4694554805528 62.3017639701951 62.0694911861409 61.4400876915503 61.3608512660031 61.2958787393771 61.6256344975706 61.5138680312503 61.8216176612002 62.0677264231589 62.546309631629 63.2507097405141 63.3195734786293 62.0287484855512 62.1377553143472 65.2683351884674 66.4881837061273 67.3383192482082 67.1780718024862 68.0157218801641 67.8117640071044 67.8892906799755 67.428466620381 66.731011567296 66.2886999096793 68.2754304851304 70.8357572787281 71.573756185774 70.6595915795685 69.6998372557427 69.6385451681551 69.0364884547446 68.0511668183525 68.2689253211295 68.5775543516448 67.2043171517761 70.2401530055771 75.6954541962532 80.8346255227883 79.3585200678665 78.0484635959716 76.3716509017655 74.361510894822 72.4294923716185 72.7172853083331 71.3735785829088 72.2899781378788 74.3044219904537 78.0524768856831 77.7487091727011 83.5389696681913 82.426905754236 79.671966977619 79.0299124098193 75.2885367115627 71.8370897524603 68.3465213962783 65.4097076875161 64.2282504908834 63.2051389090842 62.8221075202877 62.1918203054846 61.1917865613042 61.0813066932001 60.9364525414462 60.5574041864878 60.3037046975882 60.2635520245918 61.1794654254942 61.6972348574082 61.321561966269 59.7674049233212 58.8885224057444 58.2598669752335 58.2499725818498 57.3460165356413 55.9445909418833 55.9952477716859 55.1070281776873 54.2923129446937 53.5113008149023 52.9812210462498 52.5944415377312 52.2609703541895 51.7477712240699 50.6272006431203 49.7673756863849 49.1654922840563 48.070445623465 47.5509634664781 47.0652090625471 46.0890174812134 45.9426478577483 46.0917983479382 45.0306259115859 43.2607685303834 43.2902229764477 43.3493553750609 42.2682662880128 41.6318624047074 41.5153251499666 40.9766912915407 41.4108855105635 43.1135847200069 43.5391264293058 44.2030490860639 45.7919981560342 46.9777884461182 48.6482869037318 47.4668684201906 47.6550542028671 46.8980066042237 44.7349850224541 43.4357171212489 41.3687049485024 40.8152391493121 41.1473692158142 40.5153683191683 40.1623941357762 39.7914405984272 39.9520098369187 39.7881754787696 39.3024122369974 38.9512021857529 39.467546781492 40.6917010650457 42.0920194027491 43.8128040844194 51.842026582838 54.1675279397946 53.7336001418221 65.1138779771715 68.2312787975678 49.4178365648921 63.6590505759222 47.6400413646278 54.9474094214782 85.6635537761103 141.145075663747 144.717365845147 123.35508460403 67.2165456389676 60.8735261325358 56.8591329626466 -9999 -9999 -9999 -9999 -9999 -9999 -9999 -9999 -9999 -9999 -9999 -9999 -9999 -9999 -9999 -9999 -9999 28.1087352756829 28.7179883941606 28.9692363879876 33.9319954955151 44.989737267651 82.3550669861549 95.042457735935 116.156064177874 126.891828836152 135.594364159978 122.660227549732 124.546605955935 119.812782848336 106.901945395812 101.390105940788 91.4477338892681 83.3849355784338 81.6969914883263 82.5133547773513 83.6610027557982 84.3334710265062 85.6846751250547 86.8182843500221 88.4715189071003 89.8537350972123 91.3104042324737 92.7579751215913 94.2003860379789 95.83197835635 97.3614125542715 98.7349408984846 100.086541528928 101.72252138363 103.263584063318 105.571937114632 106.725735482078 108.527673828543 108.864312941055 109.890869186455 110.918228095102 111.156725035682 112.241457153492 112.429878790511 112.168110722615 112.397477024569 113.663782616794 113.618812072212 113.465116992561 114.377076017697 114.931686180011 116.095725091648 119.457127826192 119.34450398024 122.481317491334 122.443833780358 120.929104623992 121.957555181024 122.099285658304 121.455537737401 121.42589873834 120.617720177774 120.716985350887 119.82647366615 118.851447717594 116.601866148417 114.333525481862 111.096713916634 108.177539612537 105.64589487719 103.266755921224 99.715235136923 95.8665422065334 92.5086307099346 88.8867936826745 88.942618552387 95.0602911933303 102.203189838029 109.74625646031 116.328698225924 121.648873689297 127.993424105375 136.55462535443 126.277635154268 -9999 -9999 -9999 -9999 -9999 -9999 -9999 -9999 -9999 -9999 -9999 -9999 -9999 -9999 -9999 -9999 -9999 -9999 -9999 -9999 -9999 -9999 -9999 -9999 -9999 -9999 -9999 -9999 -9999 -9999 -9999 -9999 -9999 -9999 -9999 -9999 -9999 -9999 -9999 -9999 -9999 -9999 -9999 -9999 -9999 -9999 -9999 -9999 -9999
-9999 -9999 -9999 -9999 -9999 -9999 -9999 -9999 -9999 -9999 -9999 -9999 -9999 -9999 -9999 -9999 -9999 -9999 -9999 -9999 -9999 -9999 -9999 -9999 -9999 -9999 -9999 -9999 -9999 -9999 -9999 -9999 -9999 -9999 -9999 -9999 -9999 -9999 -9999 -9999 -9999 -9999 -9999 -9999 -9999 -9999 -9999 -9999 -9999 -9999 -9999 -9999 -9999 -9999 -9999 -9999 81.811948278737 77.1393571630782 71.9712008513261 66.511423141626 62.600008109791 59.4079839683798 56.42245546396 54.1848925642892 51.945324599925 48.5498517222593 45.9321417197895 44.0323015471825 42.4860755723454 40.86442069076 39.9614346001428 39.6572455848804 39.2200185365358 38.2344526874465 37.6243061752061 39.1748797261239 40.2928347307928 39.0146845685606 43.2463329000836 49.1929197059088 51.6419776523037 55.7503162613249 58.513083438659 60.2676962349058 55.220225803165 47.9911615209611 45.8555576534863 45.834492711598 46.2762357338492 46.4499159945492 48.741098458011 48.37572913588 47.949887327981 47.3704837136357 46.099763095997 45.6893792645619 44.6237202206088 44.4262974812568 44.0550809187007 42.8940299068786 41.9125056269211 41.0227036342135 39.9632700622346 39.0937128024166 38.9345029279269 38.737541863691 37.6853565145397 34.9507244475115 38.0320388343128 42.9666436989542 43.428984627129 43.2847605967989 43.6018579306297 44.3687004439659 44.9710307970851 45.7624973331078 46.3156312333205 47.0826430033065 47.3347095591789 48.2609962800937 48.7363883837701 48.9353601032097 49.315944230557 49.9009230013483 50.0997306395921 49.8354538475284 49.395337079788 48.7704080488844 48.5585857953316 47.9904176391478 47.321291611341 46.8461395841832 46.1382789400283 45.9251732100141 45.6855113574222 45.125780582865 44.7517762359079 44.5255565736493 44.2516603919665 43.6286400111434 43.2626013142835 42.6935097389995 42.280503645362 41.7255630294535 41.3470262392526 41.175407294647 40.6025492850143 40.0314602369513 40.1327887189897 40.6484301119319 40.3931606564143 40.0218312443758 40.3149197360036 39.9854437464162 40.0481620450651 40.8920047199813 40.1913944777715 40.8104225156036 41.820439612397 43.157685266148 43.8926590691261 44.7532279441821 45.4107410875891 45.4202422291988 45.0768530702783 44.7471542983526 44.7960656232184 45.0756112409601 44.8106212451567 45.4180256274026 45.5182740953566 46.387417123793 46.6002963777698 46.1731897945744 45.9027119724085 46.2928382898088 45.8288637824888 46.152359697033 45.9242745950844 45.949529810989 45.6066614078367 45.6813205646908 46.4599849034139 46.7804005435061 48.0785626518961 48.1044121475531 48.7701317123887 48.1131472637248 48.0666097826718 48.4782938520754 48.2618396984292 48.6178260565927 49.0561284464414 49.389866939326 49.8090643116041 50.5772207849176 51.6795105080895 52.3587390715698 53.5886547103166 55.12068039422 57.1072296790543 60.7595917774812 65.6360278343283 70.3816640481404 75.0505481483765 80.8392943043862 71.9886223654411 70.0476786615004 68.5903344909063 66.2706416985233 65.0517365193078 62.2237886720186 60.5537501955732 59.7662145814715 59.1077573969825 58.7666001465947 58.30018754439 57.7521594046643 57.54100501586 57.6490587567967 57.5983426738552 57.7086846170572 57.908190586423 58.2458793352508 58.3719920589069 58.6330402189969 59.3081290224209 59.4626071617583 59.5904971723159 59.8575644434773 60.2096861778639 60.1742689571221 60.5358942942032 61.160207863596 60.9706148675471 61.214727702891 61.5479820620469 61.360525631491 61.6232255947293 61.9321799860564 62.0468186248092 61.8342575524872 61.5330342126962 61.0746201945759 60.7471209324172 60.4633686151331 59.9854179378938 60.0006758293919 59.7341590619939 59.5586337911947 59.9714420502167 59.9499763481782 60.1849510446767 59.8819506535049 59.7249604050639 59.7766729568817 59.7530567327865 60.0245833527529 61.4309113754337 64.3007885538672 64.296489295791 64.464972038827 63.8613313619773 64.349553444379 64.7649264625942 64.2869418457962 65.1890830498418 66.4027716659846 65.9925256348649 66.6179405449338 67.1150163225575 66.6883214398407 66.4015275405619 65.9915226392161 66.2064513567192 65.5721527731232 64.5092563652661 65.5041813924521 64.6674486975675 67.3653457368261 80.3226783852974 85.7154334661953 83.8157385840958 82.9022169058399 83.210116090592 79.7134960213707 84.3672082062917 83.2963754328749 86.4622606532696 84.6789086231587 88.4280825464969 89.7180814276358 85.4901173370227 83.2436012891909 81.7691098901008 78.0786500833588 72.6540762755563 68.8750707974291 66.5012407076981 64.1580856024821 62.9238102708188 62.6467176410375 61.9358816797465 61.1917761853619 60.9321673834585 60.5574926568612 60.0538614533693 60.4361511575841 60.2182203955026 60.0699053415892 60.4352063549651 61.1863385793223 59.4813445514645 57.8301282388025 56.9830567693219 56.3657448677279 55.5444670874673 55.9929649812219 54.4968027631355 54.4994002504128 53.727948820527 53.3176454750042 52.5796987093773 51.7632326725811 51.1894864556983 51.2889525397094 50.8591759441693 49.9072039192091 48.8462948025446 48.0456065433188 47.6337456490189 48.4863000353225 48.437700116201 48.3505959896388 47.8287567953002 45.5380843781913 43.8062841375785 43.8728517236893 44.4024842037156 43.8141966908365 43.8775615460872 42.5489576359313 41.8783571620166 41.1457966328908 42.124267515683 42.0703358500897 42.3305791837172 42.9158071501703 43.2745817880757 43.208245210239 44.9011773894006 45.2829000962716 45.7091320137561 44.7212971997553 42.7506563510327 42.134450461445 40.8138692142627 40.1105981293849 39.6795312481827 39.3283570919169 38.7765449312912 38.4039574602111 37.7643299013294 37.1661323062126 36.497920407761 36.5545779763499 38.5113848284898 36.3480379125567 36.283653541045 37.9318831056501 43.165578463995 47.490147400144 45.0472776235907 55.278865377291 47.7817457765046 45.2986050135824 43.0486729097779 42.9012227306266 57.5038889552468 84.3033029570247 141.198819689437 150.779232497288 149.330794986271 79.906514677509 69.5346735770597 61.0829118708097 56.5924961264453 -9999 -9999 -9999 -9999 -9999 -9999 -9999 -9999 -9999 -9999 -9999 -9999 -9999 -9999 -9999 -9999 -9999 -9999 28.342110229535 29.5122644802583 34.0865440337475 45.6291812433938 81.7380683324532 144.446235229779 132.612538054177 138.808546024649 132.301633539237 124.758226564126 123.234388151705 115.364918314932 107.185987048654 91.9996795700625 83.9335398388684 82.6854375798211 83.9817893066826 84.8831921524433 86.3015338316617 86.7940918658112 88.174126373737 89.5420377119736 91.389904872817 92.7792804421791 94.5334622523309 95.8653558187023 97.7575771689481 98.9490369030412 100.889321788681 102.710292068233 104.515072816091 106.245366642702 107.939766299061 109.917308753113 111.175517972994 112.00120350849 112.850106380616 113.420765493874 115.277934978007 115.969578912972 116.6172758269 116.88029904737 117.764352602652 118.930804773243 118.405829903135 119.624452159188 119.79269285687 120.32855077245 122.513426676021 124.571128714785 125.017042995619 127.946323694959 126.965094812965 128.221191576203 128.867994130597 129.557738298226 128.645676839067 127.721602227277 127.273758107795 127.527238051935 126.999806662226 125.243466629863 122.561883663127 122.406296995731 119.719206699987 115.16558049054 113.266513391856 111.229783204306 107.333364141705 104.172335765755 100.704108159656 96.5773520768212 97.3218890152446 103.852324942607 112.950508613822 122.881459469818 131.574770452411 141.586114820018 147.052345821749 140.709422318198 118.087577549908 -9999 -9999 113.40268866151 122.400087381497 -9999 117.511321395025 -9999 -9999 -9999 -9999 -9999 -9999 -9999 -9999 -9999 -9999 -9999 -9999 -9999 -9999 -9999 -9999 -9999 -9999 -9999 -9999 -9999 -9999 -9999 -9999 -9999 -9999 -9999 -9999 -9999 -9999 -9999 -9999 -9999 -9999 -9999 -9999 -9999 -9999 -9999 -9999 -9999 -9999 -9999
-9999 -9999 -9999 -9999 -9999 -9999 -9999 -9999 -9999 -9999 -9999 -9999 -9999 -9999 -9999 -9999 -9999 -9999 -9999 -9999 -9999 -9999 -9999 -9999 -9999 -9999 -9999 -9999 -9999 -9999 -9999 -9999 -9999 -9999 -9999 -9999 -9999 -9999 -9999 -9999 -9999 -9999 -9999 -9999 -9999 -9999 -9999 -9999 -9999 -9999 -9999 -9999 -9999 -9999 -9999 -9999 80.3664195618323 74.9699960779041 69.5823028072947 64.9655205547435 61.0475646925477 57.7781073521464 55.1127995118214 52.6686930274759 50.377537150744 46.9711745488606 44.4505125421402 42.4748876325274 41.1544673488691 40.4490688786838 39.6588178242774 38.9832455216617 39.1822062620709 37.511148772707 37.7880060111311 39.0789468461682 40.3956756725998 38.6149012563837 40.2664626213726 50.5653031962382 54.9734454332985 58.0396522582069 61.2981116301676 57.8051806906947 46.4324809992481 44.1183627704543 43.6737803593944 44.0607423482331 43.8914442056618 44.265674442898 46.4999141159604 47.8675208905806 47.2319826360169 45.8489250326232 45.1520517887174 44.1412244928577 43.7781252978235 43.5284503340674 42.5096258539894 41.3710611898215 40.3726032168578 39.3040164845108 38.4482797689906 38.3642670290243 37.6361980997313 37.1946640106151 36.3050853525732 34.5218417646581 34.5003116605768 38.4172518608384 41.7283710861019 41.8974508477799 42.5905725903887 43.1943972648116 44.0977758093375 45.1901950649341 45.7711356881543 46.5560329312064 47.1530568187681 47.640465680537 48.5445851676877 49.0908898043261 49.56143397664 49.9111907272764 50.1517329063878 49.9749556143101 49.2548851068883 48.9577657114154 48.7422355340811 48.0797705501281 47.622104389708 47.0299835835231 46.4449787359864 46.231571023834 45.7239269146956 44.9628336970743 44.7949263425646 44.4817117268675 43.646772353482 43.511299562668 42.7669005037512 42.1769499951975 41.4536474838108 41.0215731323072 40.5814328921294 40.0318879069167 39.8819883071243 39.3229339109538 39.3020376891998 39.6576523915575 39.1344269083664 39.1061520675878 39.000370539987 39.2049900348727 39.2461047203816 39.516093104408 39.0511429319948 39.823414408253 40.7843522061207 41.7454341791704 42.7298092295324 44.3147897340463 45.0331971501214 44.1036579496812 43.9618523643569 43.1073341584351 43.3493538275336 43.1752641911184 43.4765612429216 43.4409060955393 44.224544648664 45.5537771587457 45.8916946331264 45.6554635405756 45.3725272622064 44.8193210132243 44.5292010575573 45.1653718018906 44.5106911391941 44.1746732890121 45.0201626202423 45.1797783638789 46.2273143654105 46.860243904741 46.8442154094191 46.8504758495162 47.9058847738286 47.5001337412202 47.6198543578095 47.8261932407021 47.7901081237439 47.969658368187 48.596678059509 49.5969252617645 49.3247047131236 50.0181319788528 50.4998087177988 51.209387969504 52.4210071133688 54.5894303987499 57.3787047559738 60.5713611623584 65.9137480899487 68.0937155230846 69.389016596073 67.9708016110317 68.236859474203 67.4230955531549 66.3527720308407 64.3255797275701 63.5725611428258 62.1371082642987 61.5571063444392 59.876315410435 58.9370303902495 58.5444061443173 57.9144486216281 57.6733782192082 57.6074001308335 57.2664264506456 57.4542819709748 57.4776922340001 57.6300627588934 57.8239303074872 58.0807279316423 58.719937385948 59.0820070262954 59.2957505447737 59.7214060638638 60.0377796080832 60.3395834795757 60.4723486477404 60.7923910095278 61.0506032694787 60.9987291315935 61.1458547213168 61.1361266016636 61.0440159924672 61.3509209637804 61.3161004383505 61.0067297081068 60.6454897646849 60.4550894228486 60.0883494469487 59.0127419029627 58.7896211611206 58.3351337897854 58.207013733677 57.7344639216041 57.6710342236943 58.1320490343341 58.0631646188542 58.304010095369 57.6907005717645 57.2990546779968 57.173928192395 56.9821195902444 57.1777617927649 57.3969403051882 59.3033567757515 59.8513336075317 59.4721585648384 59.6865517283737 59.8782524391078 60.0185473333932 60.9172546769459 61.2764115071869 61.1229279052129 61.0007678360629 61.47756367822 63.6857281407541 63.762674460301 63.4671459876734 63.2086512162712 62.8226579984946 62.1957968940005 62.0919308469512 61.2032340330405 60.9859170723227 64.1511097349909 68.4576454040052 77.9368071605831 83.2424822381498 79.2907252914899 90.5333078177338 94.7404848007964 91.7416722067284 96.5944440026973 96.0411412131509 91.1274217766066 92.8070089616369 90.4209260242209 87.8049491389565 85.8292087358197 82.1995409137699 76.340722852923 71.6692006338223 67.904190817072 64.8356554504145 63.2839047141607 62.5950883332021 61.6497146844324 61.3763928864162 60.808515081651 60.5593385770538 59.9499096322301 59.8593969409244 59.8205570311183 59.3562897784697 59.6180412150476 59.615422213257 59.140907325681 58.1913623423244 57.1091257332452 56.2476675725643 55.7590961221138 56.0145769283468 56.2325617488443 54.0067189865821 53.938996078446 53.7135777001298 53.0290292445994 51.9173286704054 51.2444006913282 50.8293773023291 50.0167598050089 49.5861648138216 48.6567233022599 48.2724252573751 49.2814025950287 48.6529907025529 49.072483100564 49.7956926675905 50.1218160298546 47.795094065628 44.7512118757439 45.1447471610339 45.8915563481775 45.7600159921951 45.7295335552993 44.4014991394031 42.8854573357581 41.6487681040595 41.6124251292026 43.8972684779362 44.8131265565757 43.4131636205088 43.9355211349616 44.304347898568 44.3426384171498 43.8708006508221 44.536489310285 44.2653379007303 42.4538651182245 41.84023295875 41.7179281161103 41.0363164318128 40.3095028497562 39.0720513461382 38.3340950935725 37.3383491515938 36.6829241630309 35.8265002604362 35.3393230592026 34.5689119069345 35.2156903341598 35.7949140500561 34.0873636846765 34.5074548271955 36.589379780573 42.222170692592 43.6667805254282 39.2427292587267 43.5008279309877 46.7719857938231 44.9816375223547 43.5365334651692 41.5146763806272 68.1809389492332 91.0050294323155 136.357701317687 156.42210640833 153.440557377957 102.96821641862 80.8029035669439 67.2713556840417 57.1739037908434 -9999 -9999 -9999 -9999 -9999 -9999 -9999 -9999 -9999 -9999 -9999 -9999 -9999 -9999 -9999 -9999 -9999 -9999 -9999 29.0266656979444 31.7741553374372 37.6591121765925 49.1278761934429 96.7828538209983 139.059230862812 144.750332251674 126.700173573218 129.833915677816 125.745000261377 117.422406752251 108.023136682639 100.215099769967 90.0688598994169 87.0735838865749 86.9111277789588 87.3736306060729 88.2863870435103 89.04698894923 90.1649697497074 91.6296881117941 93.0348516264649 94.5381095115773 96.1594473701389 97.6798906592341 99.4558019984207 101.502141196871 103.140922403719 105.230323261111 106.853764930839 109.642768074203 111.297126906519 112.433620473241 114.32081152302 115.219148326114 116.269143240823 117.714455168849 119.325407106943 120.407363774224 122.029143283834 121.905070950168 123.789032637392 124.22105538835 124.726609225502 126.219540476897 125.891821925498 126.36757324894 129.392110404324 130.208756091622 131.200439141662 132.358594879611 134.202378364905 135.637214018944 138.208964130327 138.860692871634 136.582271235859 135.101637178894 135.236760872667 135.692901403851 135.0335896074 132.461578276961 130.725437533392 131.537453256848 127.486197875213 124.988838604385 123.574835437411 121.608664242833 118.843541906073 116.562215187356 114.677410831093 113.543591719917 115.623049955991 121.589204901418 131.564101672858 142.814615689334 152.672062127772 163.413025471236 170.753195206701 157.65573977224 -9999 107.292750017989 -9999 115.735275091318 118.387424933117 -9999 115.149310016922 -9999 -9999 -9999 -9999 -9999 -9999 -9999 -9999 -9999 -9999 -9999 -9999 -9999 -9999 -9999 -9999 -9999 -9999 -9999 -9999 -9999 -9999 -9999 -9999 -9999 -9999 -9999 -9999 -9999 -9999 -9999 -9999 -9999 -9999 -9999 -9999 -9999 -9999 -9999 -9999 -9999 -9999 -9999
-9999 259.408665520143 317.775280311376 -9999 -9999 -9999 -9999 -9999 -9999 -9999 -9999 -9999 -9999 -9999 -9999 -9999 -9999 -9999 -9999 -9999 -9999 -9999 -9999 -9999 -9999 -9999 -9999 -9999 -9999 -9999 -9999 -9999 -9999 -9999 -9999 -9999 -9999 -9999 -9999 -9999 -9999 -9999 -9999 -9999 -9999 -9999 -9999 -9999 -9999 -9999 -9999 -9999 -9999 -9999 -9999 82.792992508016 78.9082553850754 72.2004261440866 67.2312656094386 62.8533136707812 59.118141143337 55.8809542509165 53.1227668328475 49.8551064300581 47.4017387625876 45.449381762091 43.6818093558623 42.1248661236475 40.8911209557481 39.7314092587343 38.8697155171951 38.3682297916166 37.8323465372155 37.457398403963 38.1280741346546 39.1001408142761 38.8455131660332 37.4823758147612 36.6759268139264 41.7270498284905 51.1533129643268 55.2021161578459 49.255042041359 45.2521055419114 43.9100422637707 42.3111467383459 41.9711304760063 41.9111662518643 43.2459891432696 44.5701456947443 46.8142059680212 46.6369693565522 46.3984539158123 46.2881346352271 44.8758417185299 43.443416326888 42.8627000052383 42.25933892026 41.2575167545127 39.9584930832535 38.8597795981671 38.038382096615 37.7215531626873 36.9799749679611 36.3312562761615 35.8321139567646 35.2864756747076 34.7586335198652 34.6122112634271 34.8247699247949 36.9968082566439 40.2812071740455 41.164370680433 42.2500183018842 43.108514939856 44.2508951536556 45.4934285888692 46.0726252414893 47.0638754029457 47.7674029900804 48.585804586406 49.4117819209195 49.6923236951097 50.0646021494552 49.882366252023 50.1602285450927 50.0209609280217 49.5558047365649 49.1053488490134 48.6025277527109 48.0749198286074 47.3972463592926 46.9154835065925 46.2779509547359 46.1224511455276 45.3066137572412 45.0209250671097 44.138368737532 43.7442411728612 43.0302035442805 42.4487312406213 41.6033992366289 41.044419072397 40.3235509590788 39.651456547544 39.3899736683346 38.9862945986588 38.1761249567383 38.4135552695106 38.5815784151947 37.7612367639757 37.3745131191951 39.5516579042842 39.0055668564512 38.3381121468095 38.7476470504205 38.6184331544377 38.429899680341 39.5821898858939 40.3871498044862 41.6547579652815 42.7826189320396 43.3205612045825 42.8864117635966 42.3904579104758 41.9283259397281 41.6966808469385 41.765984109138 42.3951635617881 42.9925919395466 43.7820441146618 45.1126929628946 46.0320455361035 44.9673509894224 44.1236013374028 44.0969100410722 43.642419720209 42.8241589325211 42.8350024458107 43.7954244199544 44.2485011082449 44.5555428007429 45.2983606950614 45.4495155396654 45.7002981866221 46.4669383395279 46.5544533915022 47.1903665816415 47.105165959028 47.66834268132 47.3499981756788 47.4808001702282 48.6482605637001 49.8264582130969 49.3016154261298 49.5026858774351 49.5998541868546 50.378764684879 52.0250301507386 54.7940486637487 57.9226711312423 61.505892287546 63.056071909516 67.6396328312972 70.0762893130566 64.9305952902091 64.4529526576024 64.3144443975853 63.7747066909571 62.236231709863 61.7559460184382 61.0664935349646 61.2501726600023 59.6837638691471 58.9159534137491 58.0889836541073 57.9455132057718 57.953431084694 57.6384388134527 57.4579116660533 57.1737227758987 57.3391787159443 57.6838776986786 57.8327247809924 58.027828213223 58.3505093922767 58.7502798164512 59.4615676305268 59.6459554678147 60.1875717783683 60.4235445677443 60.7036721733034 60.8260173408437 60.8517815413442 60.8589741425922 60.7345476127771 60.6596612492301 60.6486628400819 60.523542188251 60.391735887965 59.7968530861956 59.4624892680117 59.0971209429571 58.4299215782201 57.5154427406655 57.1668938861548 56.5781316314501 56.4283937282516 55.8878300928047 55.9783395646891 56.0971762863756 56.1373532567981 56.0089524019928 55.4301194989198 55.1918239979353 54.8314072327383 54.90699679587 54.5396855576041 54.6935934341536 55.0004788752076 55.1375467155698 55.0888043879099 55.6732156350563 56.1108806489161 56.3011799796127 56.5636928506757 56.6485092562793 57.2278255268797 57.8898545126519 58.6753064028693 61.0339992373873 61.3296406407591 60.7062377190823 59.8270545776812 59.2775117313001 59.1163669724041 58.6863480830072 58.3705590638332 58.7879505927144 59.5589639743731 61.3662118371695 62.2548274263856 63.9901830115741 73.0276997985464 85.3966431267299 96.9441641778159 98.4203470961986 96.2464151710321 96.110303333749 94.9658382849373 92.5929623893883 92.4277114751277 90.2345984502761 85.5053286755984 79.275301440837 74.8094936027821 69.6239520892567 65.8366460850601 63.7266586878271 62.6606310068584 62.1137027332559 61.3993283231807 60.8113526667285 60.1505074213624 59.9785725036624 60.0391512657108 59.7867661984408 59.0416269841013 58.3932383924722 58.1700909366518 57.8522090354517 57.5377115794949 56.9095164160719 56.300340423883 56.9508006770678 56.6611492625958 57.6267805168298 55.7868510521622 54.146261391207 54.1526576808766 54.1219355624053 53.4103575261971 51.5200420425229 50.8451586218445 50.7670935877908 50.2572342067771 49.514479363448 48.8815410292189 49.7032191999625 50.3866754550886 49.7253326796636 51.6892643617583 52.3510450027073 51.5750852952674 47.3338106300937 44.3656975920263 46.1114748627066 49.2683890654766 48.0662922703257 47.7259788919382 44.5677086169253 43.2030316076064 41.5685696860377 42.9250965199719 45.2888080775175 46.6780214989175 45.0234079568511 45.3289910110086 46.2250629634771 45.4602395009989 44.1661108888176 45.4109240866218 43.9171326590508 42.0187535238571 40.9654845258867 40.8432694836358 41.4559115579008 40.1167922015281 38.2449464105845 37.1956001276167 36.3682789501201 35.677757834489 34.9577445136551 34.292638446526 33.8709005530049 33.4290257506518 33.5710683570693 33.2692822269721 33.6742221750336 35.3350296572414 37.2993046919431 39.3972481972684 35.3684164677637 40.8181908154358 47.8782240075386 49.5137374711379 46.4364380129874 42.0900755679526 51.8384232398943 75.5798208623599 151.068542527733 152.751609512935 157.299986972082 141.263772246161 102.709558576508 75.3472088985814 60.5897415749851 -9999 -9999 -9999 -9999 -9999 -9999 -9999 -9999 -9999 -9999 -9999 -9999 -9999 -9999 -9999 -9999 -9999 -9999 -9999 30.0032101603663 30.8326364456754 32.4410868312735 38.3906833594961 50.1525517820591 92.3888826443995 128.781399239938 126.438930175044 134.760599391705 129.371779190119 124.341738654584 119.497483536314 110.987513027895 101.175562858501 94.370715088666 91.2108721126104 91.211950002115 91.7071521691359 92.1428855688877 93.0051914583736 94.2169820625765 95.2752350740152 96.4546077214637 98.425099394242 100.345364307222 102.075943384611 104.226294719253 105.779276128672 107.239459242887 109.341109014094 113.127759221938 115.242287258473 116.42863701357 117.582657092335 119.162835091358 120.041767684214 122.988473753593 123.507954441807 126.123465583719 127.060927589616 127.450603191498 130.027069118396 130.429864390609 130.929635972031 132.585385842496 132.75499133433 132.836306056041 136.813432240678 137.285277080102 137.25588127568 139.319268561972 142.471955763176 144.85986799421 147.868279711451 147.832132072128 145.977069804183 144.699283854259 145.943770408808 143.890131013752 143.324677039912 143.025090737205 141.714824312587 141.856540688726 138.720506580878 136.34791149896 136.895726542975 136.5583122046 136.458943455274 137.887852913393 139.203391781788 139.335020686415 141.29729416463 146.766423646679 155.166613534166 164.107784827752 171.212620647787 177.196064536895 182.529757764147 147.070842350378 -9999 -9999 -9999 -9999 -9999 -9999 -9999 -9999 -9999 -9999 -9999 -9999 -9999 -9999 -9999 -9999 -9999 -9999 -9999 -9999 -9999 -9999 -9999 -9999 -9999 -9999 -9999 -9999 -9999 -9999 -9999 -9999 -9999 -9999 -9999 -9999 -9999 -9999 -9999 -9999 -9999 -9999 -9999 -9999 -9999 -9999 -9999 -9999 -9999 -9999
259.064843042736 263.849725465827 291.991876714854 324.517327208456 -9999 -9999 -9999 -9999 -9999 -9999 -9999 -9999 -9999 -9999 -9999 -9999 -9999 -9999 -9999 -9999 -9999 -9999 -9999 -9999 -9999 -9999 -9999 -9999 -9999 -9999 -9999 -9999 -9999 -9999 -9999 -9999 -9999 -9999 -9999 -9999 -9999 -9999 -9999 -9999 -9999 -9999 -9999 -9999 -9999 -9999 -9999 -9999 -9999 -9999 -9999 82.3281039590811 76.7807403922699 69.4224036961881 64.6565437429703 60.580350946944 56.4601902318046 53.202603101768 50.0293256119656 47.5439509907875 46.9860625779688 45.5130342824124 43.8057411487875 42.0703250778699 39.9622043626925 38.4071625754783 38.1647634825566 37.4684038018122 37.616843484442 37.4160700264512 38.0164967497863 37.3299728214468 37.0323555974977 36.4335014230533 36.622444663747 43.1100983207281 43.6643706868343 45.7604330725249 45.0691305230337 43.284836666598 42.01787623843 41.4563833173493 40.685356222449 42.1140202521545 44.7455446742462 45.4535184093172 48.9572819700298 48.0934694299465 47.888256486913 46.3275519340954 44.6515218436881 42.9630985916087 41.8927450727626 41.153014488752 39.8388469192485 38.7640665480523 37.6951342331379 37.4425882318555 36.7035401204194 35.9398344592297 35.6902874485891 34.8372823174882 34.2838050291795 33.1960109067966 32.2456019367855 35.5971224953498 39.6962686227914 40.1110314174674 40.9070968402177 42.1267528208901 42.9999934912229 44.1923297506289 45.2659159721622 46.3771450741803 47.2245187705819 48.1349942308456 48.7346437845971 49.3334050030354 49.9362916919708 50.0694992953631 50.5625517584684 50.4491889888319 50.5785134281341 49.9138335850686 49.6773890640578 48.977316126161 48.3211582559817 47.7230966516783 47.6089335836574 46.6247794988097 45.9994778821727 45.5569187107833 44.8256111638096 43.876601384316 43.0635508870458 42.5926132218602 41.7440876638692 40.8411568129069 40.3367377301623 39.4102705056779 38.6864776230227 37.8474817819467 37.7443850092517 37.5562302377978 37.3452195914298 37.2487499254003 36.6004595275675 37.4112018556743 38.3365330844259 38.134222012368 37.1228763611153 37.9845281169455 38.0654422015042 37.891405293932 38.5457054845661 39.4925335090346 40.8388441880762 41.1147429426262 42.1975749883522 42.6538765416332 42.121904130286 40.7109112911923 40.2982684976225 40.3473730172464 41.9027500598138 44.6399304508108 45.8023561206347 45.3421186381052 44.1706245238802 43.9247500731906 43.0330266634974 42.2141879585595 42.045653072085 41.3347670051251 42.1862943480851 43.0025304410662 43.6481242528209 44.2339474670071 44.6466054216802 45.2045694709626 45.5967353076603 46.3096069564264 46.5890053036434 46.8285489196351 46.9868221844702 47.269112219588 47.7047372580361 47.7858335650668 48.4821169532399 49.5376744851974 49.7528213201793 49.3685115367636 48.9603657679981 49.8365338550814 50.8111584753486 53.2783763354117 55.07706058785 57.1434170379507 58.7083940727941 60.4055221828264 61.0141699941989 62.0853500174663 62.5996388776814 62.0850257641805 61.9446772399458 61.7273666301214 62.367435365085 62.5319350966488 62.0992154764647 59.3370921971576 58.8085436403149 58.0567489858156 57.7784773566627 57.4496220163585 57.4579089035575 57.6957633034666 57.7112535426357 57.483187609364 57.9133900292867 57.7346267023106 57.899337775405 58.27777860686 58.9087593735804 59.4492634200183 60.1586377651203 60.3063715279268 60.6304242203789 60.5405838549294 60.7003207037916 60.5575755777293 60.6145216976203 60.3681490927308 60.0449958079494 59.7318495875642 59.717930650112 59.1848382670736 58.8522581933912 58.3303655371669 57.9180856225657 56.8209393301122 56.2259033932789 55.7409534250106 55.0166646889218 54.5948007781911 54.0335810275194 54.0568405656945 54.1704239662168 53.9150835569849 53.7381539670532 53.671989065265 52.6739928438616 52.5202734618793 52.5109479097829 52.5507747643667 51.7537242210993 51.8749839210979 52.1315492084713 52.0803219250835 52.1294895886189 52.5569853410085 52.5455042132942 52.8143484612923 53.8526436024699 55.3585484083381 56.123516175151 57.2330612496611 58.8952181611479 58.3269419966707 57.9268611614316 56.9716457252269 55.7898317994565 55.9053237232404 55.5706934333979 55.5034232109092 54.7279790283326 54.986778120694 53.8430952765551 54.2715942931645 56.485433731586 65.6157752169182 73.8425791306947 84.2657188294751 91.094125721582 96.9895071114499 95.468099675202 94.3153291702054 93.50494361418 90.9117909496702 88.6601453833176 80.2106715482236 76.7626252270713 73.0461435314722 67.480172100689 64.3002949413184 62.6851118064792 61.6360365825641 61.2821296814958 60.4381313172579 60.3183531777923 59.89098160859 59.5494845693691 59.003249088026 58.6400069646454 58.1350703070492 57.9217270229916 57.9764667131912 57.5960977829463 58.2817412611766 58.4529742301864 56.7724027922968 57.5665675223504 59.4612043464243 58.6003244758016 56.0082796617493 54.7801969999738 53.9311130210634 54.5341714564762 52.9989885359824 51.6572567592036 50.4617342609337 50.4445302901436 50.8655899068193 49.9326740086765 49.1938600750524 50.778025115538 51.2265622947581 52.7106314402765 53.3033070227892 52.7693122642617 48.7007104931545 45.1650640415081 45.1248163434738 45.967219996478 51.2767872051484 51.0984827820673 49.0627968157618 45.1411573887501 42.5552116602191 41.2004683244943 42.4731700118346 44.8263200964128 46.0398923462392 45.7216503432126 46.1135386721927 47.4734314388631 46.7469392207006 45.057419944781 44.4110830412081 43.7937357718381 42.2561316109023 40.3257737238608 40.1200859635044 40.9310478351974 39.4495226440707 37.9148255589999 36.3893231050129 35.5253901434573 34.9741326578999 34.5134755971778 33.920304479563 33.258378770815 32.6361976511287 32.6838606904173 32.2585211074135 32.7207464194747 33.6537231947901 35.1819162277384 34.7360614795373 33.4301438460885 39.0981825370597 51.33456924127 63.5710829824721 49.0571830929171 41.2856467871653 66.5723246467111 86.0320445771772 110.536722149961 117.461167760685 149.508228481707 155.992869458382 131.401772152072 74.2329149301263 61.4464935416633 56.2770476672527 -9999 -9999 -9999 -9999 -9999 -9999 -9999 -9999 -9999 -9999 -9999 -9999 -9999 -9999 -9999 39.9103488016104 36.7384668624792 -9999 -9999 30.705735917122 31.7358048044349 35.4823895814382 44.8204136883002 69.2998273075463 133.838769996553 138.627761385119 133.597686603436 133.400865973496 128.568891950516 124.480497683314 118.950794424117 108.326445415308 106.134182113698 101.844983379284 98.5556598339933 96.8796006261548 95.8241492247957 96.3900971494434 96.7800348600832 98.0793551218787 99.6589660436259 101.162145203486 103.365678580158 105.007089171927 107.545432260996 108.906380158169 110.832170070238 112.86135294082 116.751855865456 118.691412484207 120.097408042453 121.903385610141 123.261081702848 124.09030444655 127.420279438846 128.930479402593 131.185597985216 131.70228731144 134.257835089741 136.18321768065 137.628022543164 137.821009431058 139.394218488668 139.379192833885 140.986399412193 143.465248099916 145.24769894204 144.554166064684 145.374765468482 150.662680361446 155.27979494328 157.213937376507 155.540386458884 157.093434391524 156.934257161928 156.512564345096 155.90418782092 154.249847111686 155.979532825248 154.715430533648 154.770458278685 154.351762493438 153.662554422334 152.625437173346 155.057280763337 157.90505514508 159.363156708962 161.110558880273 164.615110474435 148.317332775217 148.033508914952 155.957549295324 173.581819259371 178.516161854985 139.73902607276 124.307209740005 129.902785172424 -9999 -9999 -9999 -9999 -9999 -9999 -9999 -9999 -9999 -9999 -9999 -9999 -9999 -9999 -9999 -9999 -9999 -9999 -9999 -9999 -9999 -9999 -9999 -9999 -9999 -9999 -9999 -9999 -9999 -9999 -9999 -9999 -9999 -9999 -9999 -9999 -9999 -9999 -9999 -9999 -9999 -9999 -9999 -9999 -9999 -9999 -9999 -9999 -9999 -9999
-9999 320.581819612782 280.623142545904 309.85505081646 -9999 -9999 -9999 -9999 -9999 -9999 -9999 -9999 -9999 -9999 -9999 269.358582163403 -9999 -9999 -9999 -9999 -9999 -9999 -9999 -9999 -9999 -9999 -9999 -9999 -9999 -9999 -9999 -9999 -9999 -9999 -9999 -9999 -9999 -9999 -9999 -9999 -9999 -9999 -9999 -9999 -9999 -9999 -9999 -9999 -9999 -9999 -9999 -9999 -9999 -9999 90.8653224407752 83.0695353846182 73.9314953527879 66.3335508794167 61.3995180931815 57.4940116858841 53.2598700097757 49.2994342905802 46.7912602207422 46.1788167450677 45.6479065334239 44.6910524082796 42.9345775880868 40.8166559879848 39.2711087324389 37.6980951783301 37.4353864238032 37.4739198621175 37.3781761398328 37.4555116776296 36.4433444230776 35.5700564501288 35.1894941916127 36.1922860580881 36.226709391654 37.8054233114689 46.4579362533334 43.6153542992879 44.9986893222514 42.5871072413001 40.6309021350188 40.9137756861317 39.9360972681202 44.107497031211 45.1952259646343 47.7190043453249 52.3284583529347 50.1837530928734 48.8327314253475 46.1199764244588 44.2331206184469 42.7383935527885 41.4448240818159 39.9662555760675 38.8067537753039 37.8032694352785 36.9334755040209 36.6012330034264 35.7951267386607 35.3413492067384 35.0753479811739 34.1349093484856 32.8224847558077 30.6729771154832 30.636955062856 38.3759236468045 40.0052522296933 40.6252395852481 41.1557876238473 41.7482670823896 43.0629330743771 44.2119465664299 45.2165360803392 46.3558665515986 47.0219788981372 47.8356337250625 49.001717681878 49.3165676772295 50.1303311381987 50.5650093809606 50.8930890032506 50.9894662630006 51.023852728855 50.9374424862854 50.0603217022864 49.2665756992682 49.294380329172 49.044380368747 48.2775396969148 47.0088946715093 46.5787691267487 45.6039387565587 44.6342162923476 43.8037660923653 43.0186702082631 42.3247068444462 41.3155893161977 40.2743948276659 39.4075066309592 38.5503438545255 37.5663446006822 37.7309426526635 37.4565425452185 36.6368147190799 36.390384259587 35.9144656398366 35.2758363643283 35.8121149954593 37.6057480082871 37.0433664630484 36.1515999054653 36.4375769796437 37.8369830257582 37.2116417401198 37.7303833106511 38.2188804034335 38.612229846284 39.6500514734226 40.3241832742033 42.7941909635837 40.6782299122573 39.9290858573494 38.7904265806511 39.6640654269247 43.157139033497 44.0336740861316 44.3900570552184 43.4964720500625 43.2718547428178 42.2267535493113 41.7624095916374 40.4380525470305 40.1180968897813 41.2354461058093 42.8316239350432 42.9207147812946 43.2517041359632 43.1919650228167 44.3303626377966 44.8548952624199 45.0061376996908 45.7478521123005 46.0497926132986 46.5727178748146 46.8078621645393 46.7964394994786 48.1232786786263 48.1163729322114 48.8247853465733 51.3479825452868 50.8516533904816 50.1257202703657 49.596870254413 49.0845472014503 50.2366552844403 51.9434888519137 52.8389417961351 54.1112933047488 54.5984712055888 56.1319356781717 58.6407545997725 59.7362371295646 60.1458469226875 60.0113431024472 59.8848259834909 60.6144608557307 60.7663822785508 61.3976767721013 60.982670590864 58.6760310389492 58.5701696263072 58.2209326324604 57.8406586421514 57.0506029194684 56.8708317234197 57.2875474574434 57.886213941351 57.9450822477962 57.8837994546404 57.8681830985182 58.1494264015321 58.559387591795 59.1180916374354 59.9546111783287 60.2846243720436 60.3522004323668 60.6112516832138 60.7514206199893 60.2953697205291 60.8739597497915 60.2140717615608 59.7031350446532 59.3828872009246 58.9760956992587 58.5979220234077 58.114214612045 57.5180470074831 57.3717081130344 56.6091434118633 55.9880938531073 55.4182835502996 54.5615376195297 53.3421174084235 53.0293894423582 52.4375394529384 52.2542006876845 52.171487873311 51.6901283798245 51.6123015842223 51.4426646113941 50.7431027205749 50.3207639296848 49.9049038617361 49.7025559410655 49.6076417660632 49.6344472106132 49.6359560034121 49.3160479870311 49.4680714266508 49.5887904947638 50.2499568779205 51.8708076200783 53.0035444992894 53.4643651744955 53.9399694952571 55.4889146757221 55.0889892879948 54.6776242235741 54.5460503170122 54.2051308424402 53.7708186730789 53.1086628243153 52.9553868530511 52.3826077025165 51.8785683127065 50.8640173530993 49.9853158433017 52.3425256204831 55.3970927194931 57.3226310832893 66.490840347128 67.8201876815643 78.5585166669543 89.3100092699749 91.4191382118003 92.2234813867743 89.2221330514731 88.6804169142061 82.4346337038749 75.6479931651533 72.1970318316247 69.1954345051372 65.0598039064625 62.5010008676986 61.5119953085336 61.1037276509805 60.4380628051304 60.036682863317 59.8981849061008 59.1304564525432 58.9547531538168 58.8588915680856 58.5638842160619 59.0267953593722 59.3495151182265 58.7765268314833 59.0226730620362 60.6253089795517 58.9693057385688 57.9764877233691 58.5490098175199 62.5674208157504 59.3657889537996 57.2258275124406 55.2333942641841 54.2203864329865 53.5572636457082 52.7485595217841 51.7272372319164 50.5973174890878 50.5738027641973 50.777393698699 50.0698594327125 49.7716694557617 52.0236588501747 52.8536039441525 53.9787710059265 49.7036622286835 45.8337950576608 45.1936393694098 44.7527909614538 45.869824835838 45.7260822157265 49.241222637292 54.0378905770867 50.0030717602902 45.9676641791685 43.3206282039528 41.1759973608886 42.0548556457053 43.8072645944504 44.9843074893228 45.2286318858633 46.2785519862121 47.342242973899 46.2158371341458 44.8070388717825 42.0969875050126 40.7345296316921 39.732808905698 38.8041325667862 38.8171352570306 39.8947915058687 39.2103552367921 36.9057042975832 35.815014575479 35.2365084708705 34.5592133129279 34.0276407508633 33.5696402038372 33.050836646299 32.6340899598845 32.3601173258612 31.8842021195961 31.9824634086364 33.0020465734735 34.6374757873513 33.9164753323356 33.5061695245566 39.994666353704 52.3173141991813 60.7420357911959 43.0410214169718 41.0731300493119 60.0137452940157 77.2259690133108 86.8224920917592 111.149239732084 155.461041222703 164.755840874284 152.664202235878 88.8678736167553 62.3519228987893 56.3337844002091 -9999 -9999 -9999 -9999 -9999 -9999 -9999 -9999 -9999 -9999 -9999 -9999 -9999 -9999 45.9257096191119 42.5086968401177 40.2150146786616 38.227118833472 -9999 34.2226618803216 31.679181385173 33.7421930280445 41.5593696239863 60.5990793769356 145.697382473265 137.231593074644 123.201920163394 136.338907931044 131.841242534407 127.977780337264 123.323008144409 122.758205087956 120.085652006516 113.378439497104 105.55564104783 102.778162466958 101.482456172131 100.569810052752 100.683944295539 100.927587245774 102.372893367125 104.491652968303 106.523769665056 108.270691273444 110.64354429673 112.172244159443 114.801394993785 117.20925182022 121.102148814318 123.553739342329 125.189022134396 126.709568127185 128.323922704141 130.354357585546 131.904088938726 136.393378284568 137.080186871857 138.041670072806 141.155779890258 142.735636549903 144.585794163396 145.35104509893 146.663107100502 146.90484999742 150.795869176799 153.478839969502 153.915963120836 154.137816129279 155.6490929025 157.996075413872 154.29662603117 153.98390835252 154.301282434375 159.760952474284 159.933177628181 162.094488180587 164.743108223998 168.273645673563 169.217502275047 169.369721469458 169.693344164794 170.256444355533 170.170509657167 170.33823406625 171.575038864017 171.880082016528 171.568284309979 158.361835617453 139.523337936576 137.508999977522 -9999 -9999 -9999 123.975511145039 122.527118488528 -9999 -9999 -9999 -9999 -9999 -9999 -9999 -9999 -9999 -9999 -9999 -9999 -9999 -9999 -9999 -9999 -9999 -9999 -9999 -9999 -9999 -9999 -9999 -9999 -9999 -9999 -9999 -9999 -9999 -9999 -9999 -9999 -9999 -9999 -9999 -9999 -9999 -9999 -9999 -9999 -9999 -9999 -9999 -9999 -9999 -9999 -9999 -9999 -9999 -9999 -9999 -9999
-9999 -9999 280.004110242074 312.870371421735 290.372052380058 -9999 281.515814541064 270.068259624835 -9999 -9999 -9999 -9999 -9999 -9999 -9999 268.279953180683 -9999 -9999 -9999 -9999 -9999 -9999 -9999 -9999 -9999 -9999 -9999 -9999 -9999 -9999 -9999 -9999 -9999 -9999 -9999 -9999 -9999 -9999 -9999 -9999 -9999 -9999 -9999 -9999 -9999 -9999 -9999 -9999 -9999 -9999 -9999 -9999 -9999 -9999 92.0793502856101 82.468309999135 70.898963064807 62.3199207775159 57.6338497031808 54.430743123519 51.1192151870382 47.9901175745633 44.8285381679739 44.1803997144374 45.4946303686929 44.2195609513695 41.404843515563 39.5170525298346 38.1556272458408 37.2339123909185 37.4625937283717 36.3699993335991 36.2876695149995 37.1725892342135 35.1331148271259 33.5660189485338 33.5371047963731 34.4077999372197 35.6235481490833 34.7387411071496 42.2793531701551 48.6526203707583 43.6674454892203 40.1435180398445 39.9313639211751 39.6563692553419 38.7769571936542 42.8991784258768 44.4810294412229 47.0496078842114 52.6821586580315 52.0775726103486 47.0574142327556 45.8922575894085 45.4402961720035 43.9685074777898 40.3674002916782 38.676733680861 37.8634591038824 37.1077656530391 36.7273599607333 35.9619977063267 35.5441765509226 35.2558262296041 34.2889817042295 33.1312815642566 30.4712484868833 29.0429765284271 29.3769613644172 37.1663210132993 40.253732287191 40.4519492145145 40.930104502804 41.9603873714078 42.9252065518471 44.2022140556564 45.1859367160404 46.3585093210223 47.1353287101435 48.2463243742944 48.9987094214923 49.9915196032692 50.8316276951123 51.0974990579681 51.7740960006114 51.8054267394007 51.7549302667989 51.3309680234223 50.243506101123 49.5823786238831 49.5508687405597 49.1652296229046 48.006952574978 46.8162630609465 45.9079486809909 45.0480500204029 44.3356988885363 43.0628982227695 42.5463114804477 41.6911805596968 40.7327110175749 39.5687896086867 39.6883185503075 38.0665244892631 37.6260019828909 37.7597609798599 37.9758402067624 37.5048559078575 37.1400266667533 36.6397085445794 35.2665312851405 34.69265799635 36.3587224909796 35.8236501914901 35.1389289581449 35.6029586549444 36.4892336404652 36.9156539475784 37.2306461184163 37.3094966387549 37.9208901987288 38.2229924192274 39.6416385101269 41.2059572736001 40.1551630672576 38.8047936870824 38.0166512032991 38.8913011249026 42.1149347108232 43.4262056136661 42.3911962878912 41.0571512670573 41.9886718945926 41.2332434053686 39.5694264275698 40.0096679292127 41.1376316626823 41.9296009226056 41.827825011941 42.34284502055 42.2242425218218 42.8427388026049 43.3741444818078 43.8287995698044 44.5434432714089 45.0442029207528 45.1941550389958 46.0611405502196 47.4597408189288 46.9702338528556 48.0085117682249 49.367419855317 51.180808781607 52.9392737154863 53.4403033510213 51.4265319891158 50.2050171268987 49.2436270336436 50.0367889260921 50.9206976876926 51.4212265586369 52.4036268923988 53.4030855465295 57.3777812503795 57.9647517626413 57.3561008690283 57.803709410362 58.1276585684843 58.0092575067714 60.8028455223759 60.3885080033758 61.9596903388036 60.1645457218683 58.2853018370037 58.4206549114026 57.9759660763414 57.7044993339636 57.1504651369855 56.8870158242482 56.7531318475632 57.3652022285004 58.323118352376 58.2049225813311 58.4251909026999 58.4176792400088 58.9670907282869 59.6609986612248 59.9528519299395 60.2984735998441 60.6595444273374 60.7922488176592 60.2594730690727 59.9101525263654 60.0392090622789 59.5799351601321 58.9532143048639 58.8363552743904 58.1978306501371 57.9653373064302 57.2264007844703 56.8794015634779 56.4730343821833 55.4680767815629 55.2370556564246 54.4524370640427 53.5679405026255 52.5315899940151 51.5491368309521 51.1882748492512 50.3564542700853 50.1932129387816 50.0609272635867 49.2381981257539 49.2033625406025 49.1566906579516 48.2936849591046 47.6949508411686 47.6402286529505 47.3883043384778 47.6399923019947 47.4396356331033 47.5702454943532 47.3925838635371 48.4906476331371 49.9030283441072 50.4735787323561 50.677853093883 51.0632156383715 52.3263194383842 52.9218738205834 52.3929685989675 51.6565324921042 51.5981013450432 51.4598073029891 50.9638956762715 51.2906625007218 50.3033747522983 49.9121734690909 49.413521999851 48.5665027015613 48.0651189170003 47.2256821612405 48.3008321770209 49.7027306112261 52.3213602951579 59.5360585327561 64.2510040677896 73.6911589178887 85.296579045902 85.627492846545 86.7431082434792 88.0040161859073 81.4026282259683 72.1938226287253 66.3243184285993 63.5894221264899 62.378110708434 61.2397329028199 60.5675480364533 60.2674316103501 59.7167938147827 59.195978512176 59.1845949471537 59.0877985334238 58.6441682595551 58.7183493760888 59.5058562343207 60.4709987381102 59.9019702296721 59.2814061483977 60.4966860041262 61.9552599579632 61.0381086557296 59.2658471371397 58.5273131579215 63.7487018645054 60.2449225966308 57.8798039737576 56.0051476386848 54.479806055267 53.6219124746439 52.3705130219858 51.4565510876595 50.789433843936 50.3165868514272 50.647526857384 49.8396917848631 50.6011646682265 55.5718149963292 54.8105656797351 48.5454388673481 46.2506065145943 46.6901850941035 48.9604575447094 47.6822524120077 45.3693925482417 46.6278939179941 47.006181023531 53.231794017421 51.8262131271694 47.3454299804721 46.5082913555367 42.3537762599608 41.3911478983609 42.4691792499148 44.0373725856023 44.9661995196672 45.1859716450863 44.814100149724 43.3682965474693 43.4296871616447 42.5229201932303 40.0017638278046 38.00195656069 37.7332074568556 38.1743199636426 37.6693860376453 36.9117250560621 36.1210401216127 35.3972084045351 34.7241600831589 34.2172060960424 33.9428444841445 33.4648165435298 33.0875546549868 32.7509415972832 32.5255016544686 32.1337401485138 32.0693195499595 32.5701380883204 33.3270651987181 34.147576867498 35.2180231752889 41.3013833602449 52.5656359318429 51.7317301941923 37.5799871373324 42.2558281533914 80.2168108539646 67.2423423043644 85.8439797130154 132.017614075732 170.049540728889 159.532872385965 157.616767652543 100.517694655409 64.6415165219711 57.6400629180726 -9999 -9999 -9999 -9999 -9999 -9999 -9999 -9999 -9999 -9999 -9999 -9999 -9999 -9999 48.4254513897289 45.5896591629948 42.9414503739259 40.5211393267958 38.8809006047619 -9999 32.7043541760611 33.7914159953479 38.4718424544304 48.6173583041616 73.916854863552 151.713445242607 144.356906106533 138.965155210039 136.656266196614 133.017220940467 123.694584760418 122.941003294062 125.286476862369 119.855996275705 113.897813990658 110.963703533485 108.874722544203 106.692756952467 106.152166246595 106.022389838392 106.565858633055 107.553948239194 110.381132362089 111.965702475112 115.076151355714 116.716601979883 119.296137568613 122.351253040649 127.199706308791 130.185725253313 130.894025637301 132.173224117265 132.982304778872 135.301553994036 140.275430645347 142.115902572617 143.992365500298 146.163750443549 149.082735703917 150.603542579005 151.694995499507 154.515049212958 155.113048396805 158.640836593722 163.073585789642 166.648088605199 165.267957515345 162.837905970926 164.344751241634 163.616052902127 161.64293209803 157.765627135982 153.407430863187 155.237723552344 160.302554849555 162.996293864461 164.65186483094 162.244897702562 171.597221901752 180.000899611605 181.248347358594 180.951838579285 181.192674493115 182.259099741786 182.034971334639 177.372745510456 183.776860741363 149.822790216855 -9999 -9999 -9999 -9999 -9999 -9999 -9999 -9999 -9999 -9999 -9999 -9999 -9999 -9999 -9999 -9999 -9999 -9999 -9999 -9999 -9999 -9999 -9999 -9999 -9999 -9999 -9999 -9999 -9999 -9999 -9999 -9999 -9999 -9999 -9999 -9999 -9999 -9999 -9999 -9999 -9999 -9999 -9999 -9999 -9999 -9999 -9999 -9999 -9999 -9999 -9999 -9999 -9999 -9999 -9999 -9999 -9999 -9999 -9999
-9999 -9999 -9999 -9999 278.444101251726 272.271858663863 316.388485421609 311.374667332002 301.609661228432 -9999 -9999 -9999 -9999 -9999 -9999 249.319119254909 -9999 -9999 -9999 -9999 -9999 -9999 -9999 -9999 -9999 -9999 -9999 -9999 -9999 -9999 -9999 -9999 -9999 -9999 -9999 -9999 -9999 -9999 -9999 -9999 -9999 -9999 -9999 -9999 -9999 -9999 -9999 -9999 -9999 -9999 -9999 -9999 -9999 -9999 96.0366275974049 82.1451817869897 68.5497915436624 58.1198441290685 53.3706222207596 52.7514780055746 51.0742663674086 47.8037086158672 44.7678863231932 45.3816124352019 48.3910359773833 44.9990445690675 41.1442482684651 37.5518653802964 37.2255273666812 36.4515847963044 36.0272336495564 35.4218453373741 35.944629729591 36.1246349926396 34.946548834633 33.1652127372943 32.1277249237198 33.2309576609263 33.8096823241941 34.4775343896178 38.1145224303494 46.2054042965679 44.6965798714146 39.5565962503677 39.1078441709259 38.4568615149309 38.2436592724782 39.7456967181278 41.4588800469659 42.91440988765 43.4047272196777 48.3479094347257 43.1795309090235 42.3148719394664 41.6049028109965 42.0558299808857 39.6734698265047 38.8868214625426 38.2211972759852 37.5043230227018 36.5966313966033 36.1543639610326 35.2618265389204 34.4019888157191 32.6457081760412 31.537671775806 30.2818060867399 29.3258778650134 28.8129900093139 33.4836932181447 40.5687696619697 41.4565560691666 41.5114160524937 41.9502595021651 42.9110357982163 44.1197331337521 45.4408239068571 46.4468053740251 47.4621605012571 48.2935221359342 49.585223326204 50.6268850735993 51.3151007431389 51.9637556480437 52.7374683597088 53.0085638192049 52.724218711549 52.5011721155589 51.4813400466686 51.2829928302091 51.4365604710734 50.1096787769418 47.3199860833035 46.1590433813704 44.7464661309152 44.0432968936034 43.6357534329082 43.0205666521277 42.2157422050103 41.3900509619683 40.0895021388537 39.6302794068927 38.6944089842373 37.9186469537467 36.8412680903086 37.3066640364327 37.3712851751971 38.1854732849317 38.1712382414796 36.5815273198171 36.3225283751095 34.7702331484905 34.6921152091929 35.2503294710847 34.877727819978 35.2034306512822 36.0847490153591 37.3015577605294 37.4534896282398 37.408403301352 37.4601852746452 38.3500290924174 39.1591254950558 39.8492735850126 39.6263899056337 37.9411180034993 37.0498539434118 38.8156636050973 41.1769938612684 40.7602385762939 42.778035044926 40.4068573633212 39.4053897125441 39.2070790384489 38.1187718482002 39.6450253183953 41.0001712070797 41.094960045822 40.892367586873 41.2951357084209 41.294661634675 41.8902128846331 42.4910880198581 43.3674600857699 43.953647101766 44.5261520644132 45.2163250475718 45.881681449339 46.7556876259368 46.6620206221484 47.4821287100032 48.2306000278836 49.9806423251629 52.4394699541637 52.615250308791 53.1416039341057 50.6203499524468 49.4233314494495 49.7612097363137 50.3131199180728 50.8428526554211 51.8677572639279 53.2904403719708 53.3909418860885 55.2835855973408 55.722545606146 56.653059594939 57.457418532977 59.5560895374967 60.6331521310912 59.5344973883523 60.9530835973661 59.1608845504597 57.8560993638537 57.5514923070285 57.0745330485341 57.1689782323116 56.9480890567087 56.9285375716206 56.8810715999103 57.1542834966743 57.9375386115256 58.8648862500466 58.9725386876832 58.8529379782016 59.3215722925988 59.8275585078703 60.2154201200286 60.2519844323271 60.3094720672987 60.3686938070767 59.9326136832918 60.2034853208106 59.2339738095045 58.5741370254532 58.7592008268474 58.136903605065 57.4657746923292 57.2621785729926 56.6209293322696 56.2024225492386 55.8229676548236 55.1832595338739 54.4093608582405 53.8215665246864 52.5460776474646 51.6246874393169 50.5969425654188 50.045245838738 49.270645423994 48.6628650501506 48.2690121386248 47.7579518115394 47.4154775995891 46.8465298679195 46.503134876817 45.7030182692885 45.6976439270043 45.786553263993 45.9249888959687 45.6015960854598 45.9803004553586 46.5012595789285 47.73233112887 48.253312546955 48.3614967607343 48.3873058506954 49.6072929793669 50.4363192683315 49.7198795326126 49.9163687721685 48.9505978170349 48.995956469191 48.6766159354175 48.715786359953 48.8758413677398 48.2644191578826 48.0398250940198 47.5708350407018 47.3814491389063 46.5078193723389 46.1878419929586 47.1619670287249 49.0753338655156 50.8714015622469 54.0763038711622 58.2679390196255 71.3224998379487 83.408485737607 87.7758146183631 80.6705411903247 79.0237774128269 71.6019249766767 66.1229262288479 63.8916887451059 62.2418175503364 61.2909955109309 60.7655475460873 60.4165837828959 59.6903158471571 59.462459273425 59.1045400754782 59.3758770632095 58.7921563071157 58.7259865633998 60.1436048344303 61.7278718837358 61.9515367987393 60.0085481482358 60.4366867516429 63.230711904095 63.9280249092294 62.5516511018476 61.6186120446535 58.5222213285282 63.5503784967172 61.4446803103224 58.5385774219607 56.4025989297298 54.9957418090805 53.6692270774603 52.9668153120819 52.0350090791734 51.0198005096771 50.7189348998329 50.0843893878167 50.014678821177 50.4553737413388 55.4305539579973 49.1438248934522 47.0867775828308 46.6646884645461 48.1955510982876 53.5244914472675 50.8220888656884 46.2196625428784 49.4957038166184 49.3881811900204 54.92389359715 53.0399302237587 48.6387305456309 46.5529816382339 43.4177358022374 41.4917096923453 41.3485874092457 43.0695724704208 44.8239185525776 44.566230260876 44.8555725276524 42.5710727294338 40.5485354603613 39.9316753654342 38.4095300583944 38.6220720534261 37.5503334074101 37.9216832615824 37.0727756037327 36.5956784748157 35.5639368625538 34.9268309954526 34.4395816880362 34.1788990745863 34.067316590844 33.5848650083011 33.2068624824645 33.1523382762531 32.7853691016337 32.6671455713499 32.5876832335736 32.6569962185965 32.9911586764683 34.3743830014103 36.9117098915867 42.3064129967224 45.5611967409359 39.1883959063827 35.7963212271766 39.0926046306961 72.719867058623 83.8683420775562 89.3990572679024 120.65332183593 164.179509652046 162.441468587085 139.941670584685 99.2723231395876 71.3113409662342 59.0705910398664 58.6355524850918 -9999 -9999 -9999 -9999 68.4910795646327 68.891633442902 -9999 -9999 -9999 -9999 -9999 -9999 -9999 -9999 -9999 43.5268718265467 41.8712613089247 39.8305568576985 -9999 -9999 35.0549673481109 38.8003479687894 46.7586630560526 69.785040638195 129.337923483702 147.532936162519 144.346853153849 140.564381445213 135.315869199519 129.698399053074 131.102313643381 127.114890713334 128.127487580618 125.064867065934 120.603317478589 117.701037581326 114.346514597261 112.640356080702 111.473520835782 110.941225807195 113.025435864477 116.879624149532 118.435018669072 120.671434973686 121.351387279978 124.039570254127 128.345629265502 134.337000049419 137.151822323898 137.475409829009 142.207885506426 142.917423170988 145.674436835635 147.510967556146 151.051226831285 152.128920678764 153.724551566841 157.306735171122 158.37138717447 160.798262320006 163.105159526535 167.26741765921 166.239922891443 165.573232240637 169.453300403488 171.388827537901 164.365305801091 160.649155115406 158.788403706374 159.905489773601 156.225908203693 153.043044822965 159.196512797692 159.161886756837 150.98018113806 145.376951129619 133.162548010958 137.157721035973 135.066059100543 157.589852044331 168.183189945041 179.223426486006 163.311468557452 -9999 -9999 -9999 -9999 -9999 -9999 -9999 -9999 -9999 -9999 -9999 -9999 -9999 -9999 -9999 -9999 -9999 -9999 -9999 -9999 -9999 -9999 -9999 -9999 -9999 -9999 -9999 -9999 -9999 -9999 -9999 -9999 -9999 -9999 -9999 -9999 -9999 -9999 -9999 -9999 -9999 -9999 -9999 -9999 -9999 -9999 -9999 -9999 -9999 -9999 -9999 -9999 -9999 -9999 -9999 -9999 -9999 -9999 -9999 -9999 -9999 -9999 -9999
-9999 -9999 -9999 -9999 -9999 -9999 258.473614720432 267.08873466129 -9999 -9999 -9999 -9999 -9999 -9999 -9999 -9999 -9999 -9999 -9999 -9999 -9999 -9999 -9999 -9999 -9999 -9999 -9999 -9999 -9999 -9999 -9999 -9999 -9999 -9999 -9999 -9999 -9999 -9999 -9999 -9999 -9999 -9999 -9999 -9999 -9999 -9999 -9999 -9999 -9999 -9999 -9999 -9999 -9999 -9999 103.941149956276 84.8314272016151 69.5554150245883 57.9241699195342 53.4324390808973 53.5040237872309 52.6102978097062 50.0197053465388 48.3908996945141 48.9899595157007 49.1952435176381 45.7670307833904 41.5157711560649 37.8403949988692 36.108012618437 36.0366159164317 34.4476949628557 34.7728899256067 34.7507827145675 35.2282876150099 32.8544664402902 31.6738923632754 31.7384624159274 33.4380764153936 32.777562754298 33.4898492541619 34.4124797599059 42.233222022979 41.9967235947296 37.9306440572559 37.3437572070467 37.3837554856557 37.5050147322392 40.4929593865491 45.2105240781989 45.1093093847756 42.5634373343118 40.497827171795 40.4652107791986 39.7600108186158 39.003422568314 39.4839445201802 38.2897948062271 38.2033494829932 38.1738845062067 37.7546641255468 36.8689352008218 35.5256811939266 34.8508774264824 33.9483199657642 32.9646222029399 31.8940340322232 31.2346801179979 30.0338829406282 29.9242902487483 31.4798238441421 35.8535066360093 41.0258332788732 42.3175145698178 42.513343481014 42.8486201393208 44.0811422738163 45.4249316175201 46.4609497698709 47.6985574391655 49.1157768875765 50.1642343519042 51.5223815197815 52.6902662887259 53.9044070563694 55.1662270264311 54.8026623681929 55.1886121294226 53.3600582519474 53.6797145716388 53.6255785950202 51.9440741110507 49.4354954483146 47.6594687990881 46.1387080497969 45.1856614918478 44.0902819845716 43.4921333746654 42.6817345871608 41.6306521774835 40.7534115632511 39.5879648161484 40.0013118793486 38.4912753627756 37.8499010996001 36.1357661236287 35.5182823288759 37.2776344052727 38.2274136483113 38.3949681453392 37.1505207408792 36.2400373171698 35.828862723975 34.3692502562699 34.3155912764249 34.8209579146719 35.4016109899745 35.6115950191304 36.2191111776792 36.2193091366761 35.9713027606949 37.2589938338867 37.5138156641856 38.3023429156652 38.5240159896195 39.9367829198744 37.5482961097204 37.0224638713037 39.8956500970229 39.6454403637321 39.0376566669672 41.5552572810763 39.532263577562 38.5562291287625 37.6518933310405 38.9937042157279 40.9372152646809 40.8671562412628 40.357849608703 40.470004321222 40.6452365370149 41.0088840934738 41.9123270159912 42.5140845135301 43.1690851415728 43.8224599395686 44.6183096988139 44.8964048398842 45.3896912631823 46.2258411371781 47.2401100871947 47.1981840970865 48.4658447210444 49.3693091719826 50.6530342239779 51.739102373991 52.1755691709613 52.3883704752702 51.4615172130701 51.7888863379119 52.8198657081714 53.4727864941672 53.4886391917698 52.5164275336575 55.2135374561698 55.6830829928271 55.6204031683978 56.6979294000236 59.1564687426448 60.4521580412569 60.2436290339929 60.9132357774096 59.16428709622 58.4263439791149 57.9538680945541 57.2294571860759 56.7967760394115 57.2568752928349 56.795586536963 57.0994778772405 56.9744280662876 56.9081490655919 60.1036433106329 59.9630475587416 59.3774250904641 59.1669819648016 59.6083505178635 60.1677315452212 60.0539832095181 60.1410891104378 60.0446632765852 59.886757290491 59.6940037066019 59.2533710844868 58.8063694799492 57.850897826793 57.5455982999792 57.5228761719908 56.9482529338303 56.6788458519176 56.0927564629774 55.7142382473587 54.8100693831133 54.1965311390892 53.6590134179685 52.507836039292 51.7504409237558 50.698508078649 50.3247583731102 49.5633716324349 49.055530917727 47.6114553116152 47.0408442207881 46.4224473108432 46.3570078051138 45.7400136198479 45.5147359491824 44.566448475595 44.515369037089 44.4620273278272 44.1642474639796 44.1490542592204 44.6771270979725 44.909434120977 46.3125900837366 46.2408483973968 46.455474974505 46.7005635027813 48.188426869414 47.7805832833612 47.2340961297431 46.5884631579629 46.5949759985905 46.4821708009474 46.6326842987084 46.6298096349392 46.4525866603924 45.8024322695765 45.5984824285266 45.4835763378795 45.5429851843483 45.7997070592306 46.067881637438 46.2080754967327 47.7806575454035 49.8685328276225 54.6468295173976 62.726532395305 69.3297269683616 71.304344469942 85.0638813768439 79.993610757577 74.0270939679905 70.6976723700059 67.6236120331156 64.4460614044385 61.9079823457034 60.7154183064396 60.7362714069002 60.31542519928 59.8281799412354 59.5529784958184 59.66393807829 58.721747642389 58.4686001354238 60.592860896077 62.4096686877146 64.5125597474618 62.2682078765977 62.2375653165617 63.3782528192067 63.4811108845499 65.1302777364495 64.2756092688595 61.9055309557548 58.9852447481338 65.3514994971936 61.4647292970601 59.0785908178646 57.4401795197214 55.5871008422088 54.4909842698751 53.8550594699856 51.9112438109898 50.9231875206878 50.2577524681188 49.3998395757921 49.0646586575553 48.8151330247716 47.735191705449 47.5679680857438 47.5627437621167 47.6649470115068 47.4343277586205 51.2292463618794 50.9022171804577 48.3185654305352 49.6024793457794 51.4601195165566 53.1552468684222 52.886312076808 49.5842705260424 48.5794331595583 44.6527385954385 41.8864648263758 41.8932753501048 43.6465196317666 45.4275584079638 44.9831327268567 43.3891981310755 41.184594974156 40.8634406479544 39.9245353139206 39.5679534775062 41.0534156461289 39.2298002938708 38.2548183931058 36.9317958043781 36.3662312484958 35.3189260803279 34.7007829195982 34.4600457466129 33.8807950558665 33.7748124151749 33.8064415197382 33.6591857728044 33.4586305688266 33.4358652400249 33.285283761573 33.2121724171319 33.1599010719141 33.3624324073605 33.9923371354238 36.6489000524903 41.5099073726588 52.1092559454936 38.7040709929697 35.0366542285088 37.1568937391335 70.258196961771 105.160485465695 94.583481511666 144.774787582283 145.731535054405 169.523554120196 151.083961204658 99.4979308992837 75.6770912279423 62.328058005448 56.6561529772904 -9999 65.1593662586444 -9999 69.8412223951508 69.165684657638 68.0427438901286 -9999 -9999 -9999 -9999 -9999 -9999 -9999 -9999 -9999 45.9140610036806 -9999 41.7704273545386 -9999 -9999 36.88023055464 39.9631565411185 47.1101443086361 64.4151826529483 114.414817504234 141.964093605622 144.467755786911 139.668047707631 140.11851369605 136.066728016323 128.112869650817 133.348121819199 132.143300290472 130.625250672078 127.902801750085 124.242604771272 121.258292116457 118.930604152975 117.115305946547 117.596644153218 119.364434021344 121.266505079344 124.321614337987 125.121355826767 126.503357772246 128.63519583694 134.132169535019 141.668176198994 143.516605373707 145.423867222551 152.171691031045 152.64987012594 153.179165943343 157.042456703156 159.937756061932 160.913168895656 163.652442554335 163.410396534401 163.581088441594 164.018775564741 162.861112333586 161.689392070567 160.907872148384 160.502277474501 165.758075596651 171.786447739228 164.019239438138 159.32296400726 155.756568098825 151.555290619296 147.779109868872 145.470588052316 153.103453862486 146.540629159732 140.6280478769 133.80132384314 119.627817804434 108.198704843713 103.86204635222 105.981528718657 -9999 -9999 -9999 -9999 -9999 -9999 -9999 -9999 -9999 -9999 -9999 -9999 -9999 -9999 -9999 -9999 -9999 -9999 -9999 -9999 -9999 -9999 -9999 -9999 -9999 -9999 -9999 -9999 -9999 -9999 -9999 -9999 -9999 -9999 -9999 -9999 -9999 -9999 -9999 -9999 -9999 -9999 -9999 -9999 -9999 -9999 -9999 -9999 -9999 -9999 -9999 -9999 -9999 -9999 -9999 -9999 -9999 -9999 -9999 -9999 -9999 -9999 -9999 -9999 -9999 -9999
-9999 -9999 -9999 -9999 -9999 -9999 -9999 -9999 -9999 -9999 -9999 -9999 -9999 -9999 -9999 251.631120894349 261.253706859115 -9999 -9999 -9999 -9999 -9999 -9999 -9999 -9999 -9999 -9999 -9999 -9999 -9999 -9999 -9999 -9999 -9999 -9999 -9999 -9999 -9999 -9999 -9999 -9999 -9999 -9999 -9999 -9999 -9999 -9999 -9999 -9999 -9999 -9999 -9999 -9999 128.406659976175 113.843032530859 90.3125452066841 73.3582709254734 62.7439890038215 57.3709871114487 55.1710047677633 53.2050026422655 51.4022472720631 50.0216839882425 49.1879932720262 48.0614056060527 45.2303486190005 42.0291552755894 38.8409200847994 36.0239556489035 34.3745551389447 33.5436941335311 34.2094540206388 32.6262318689589 32.1909306292145 30.5618516451897 30.5790214919732 31.695415688923 32.0285407852708 32.3431222776799 33.0390071427256 33.6261226311828 44.6150734967131 46.6084177601248 38.0670055654944 36.9023868597678 37.6319817866556 38.3608850028864 38.6979047192131 44.1034678636918 44.1442013571248 42.4827067671103 39.9540525699431 38.555320909652 38.666887881528 38.1950999336234 37.7354417683728 37.3521947779662 37.3782600181172 37.3962620656687 37.0296900893102 36.8139792973133 36.0739310588222 35.3827297478213 34.6948719568896 34.5537043049376 33.0930873800346 32.6859827911535 31.902179043165 32.3249737374257 33.6453624788242 36.4339727794478 38.2952636106833 42.5408422902549 43.3417585697754 43.5873423654562 44.6168849012413 46.1690090276303 47.2303148079028 48.393612409736 49.913739929032 51.2108313554643 52.9240320854043 54.9843786255775 57.3639457860704 57.4912720539194 57.6524750407452 57.0979362932305 56.5750623931046 56.0063154151049 54.6614097345257 53.3593464022152 50.5736592234133 48.6826693959403 47.1105367572092 45.5990560899133 44.5388783086929 43.6270802844052 42.5308521585247 41.3979807053964 40.1143072853052 39.8554245766836 38.4227415188804 37.8606499856896 37.5405000157705 35.9540915420994 34.5898331852789 36.2329130739809 36.7421565667563 36.6954683806787 36.564921168164 36.108694479522 35.6977687442257 34.3462163455593 34.2173592628888 34.8322871587392 35.3019238799495 35.2684474539555 35.4175297908527 35.6901825602318 36.0880203046526 37.2829062685878 36.8643019302724 38.0213082404585 37.8034210166657 38.3760148368741 36.1725462154683 35.2450499962144 37.8203804746211 38.1603498185105 38.222294964066 39.3626859287809 38.3405853171161 37.0859567198956 37.3856481741294 40.8649280486537 40.7086120016228 40.2625604469528 39.6056836586771 40.2088317113427 40.4705276172494 40.5722202797721 41.433874628264 42.4184663561865 43.2845841771874 43.739933479386 44.7368036869575 45.3442636448432 45.8120916514766 47.3696567821168 48.1631537669649 47.722429489572 48.8624843466885 50.1512431639365 51.5141388302242 53.422168748603 53.633347672398 54.2778865777744 54.441579264657 54.3162627854779 54.194060751103 54.3470432636184 55.4115764731668 56.2659452654941 55.9621754858663 56.1164085677755 57.0433016642865 59.4416471661915 59.9638298701165 60.7509740025609 60.463378766376 59.803247775685 58.6670267377887 58.3205863549991 58.1781905839357 57.4243215181986 56.8340340141515 56.9471901436042 57.3367454247749 57.1062167415004 56.9104189394178 57.6047881126862 60.6992016467694 60.7862819320441 59.6744490304102 59.7890488824932 59.981324378854 59.9593119096948 60.3759285787231 59.9146339704031 59.5480923465054 59.4400262601821 58.9655695739214 58.8168240348579 58.3476239412474 57.7110243892056 57.5842683683461 57.3136980520619 56.7359132394229 56.0388311698873 55.5000576342763 54.5757911376388 53.8685991721563 53.1943691300441 53.0671061302953 51.8585815103915 50.6175898321823 49.4435641756147 49.1695379650343 48.6026217070198 47.847729818646 47.0990315527436 46.5061566609048 46.3354995943508 45.7027689319404 45.5819480536074 44.8346806876542 43.9680513803927 43.6894844098721 43.1345575279596 42.8148491937246 43.2719630886344 43.5074617685349 43.1898710394852 43.3556907405834 44.2921813530597 45.3947992985642 44.8731496520505 45.8817106735921 45.499364174348 44.6584783831592 44.1383452261346 44.3242445611182 44.523197875465 44.3474885584574 44.3553665362747 44.1744139814897 44.2337459678794 44.1021172204467 44.2803867143109 45.2648705251846 45.4385527597702 46.631319699927 46.6570404054058 48.4450419096847 51.280327693004 55.1538264219515 62.1534934826871 62.0576338866156 69.0131107251206 82.7320137142703 78.7839802920552 72.9871386872815 71.8724563336912 67.727145452916 63.5890741307972 62.221640232694 62.8037732519471 62.1602431809226 61.4198536091888 61.5015098413956 60.0066566654099 59.2784712538596 58.6954590429313 61.5768378073789 63.6993865244792 64.3178645455501 63.9270264686306 62.1911092350403 63.022742533848 66.7420529575288 69.6711709709344 67.2355200977118 63.8813368278118 61.1920159555856 58.6093768699956 65.4278364997517 63.8026297380515 60.9415086593969 58.645411529439 56.7436190823416 54.7824912193196 53.7524547058088 52.2481946679303 50.8589327460172 49.8122595393446 49.090975396943 48.7512528360082 48.9959442695208 49.298843556872 48.7594898078891 47.8355422012755 48.3080766923318 49.9803689733083 51.4518579189302 50.5219523698251 52.2222739089534 52.828365372952 53.7862368780659 56.0446578186672 53.7866471840707 50.3521439525082 48.6431881047836 44.6232432231035 41.7518368859432 42.563927218569 44.2960625444111 46.296723133211 45.1469616351915 42.746313929279 42.8105984445385 42.6841787230169 42.5764311125077 40.8545588254265 42.4002014447272 41.9182351323865 39.1078195895769 37.5584709048585 36.5992241987085 35.8084301538327 35.1073306288315 34.5571444722062 34.3552189175649 34.3266053742029 34.1475509849028 34.0573538508119 33.788949968977 34.097572715968 33.74098796021 33.7433717527627 33.6279573734711 33.7030925960688 34.1485711543637 36.4644050103296 39.9988619063114 44.8439896299167 39.28556250347 34.309242368939 37.5040513680755 59.2465797934261 84.6822915351911 150.04086849158 153.387381262619 156.452915609822 173.355619858652 160.140879823402 122.433042908349 77.0583857754029 63.0951456877975 57.1777477075136 -9999 -9999 68.1133526424774 69.2167761541386 68.998768509544 68.9655161034547 -9999 -9999 -9999 -9999 -9999 -9999 -9999 -9999 -9999 46.9217688380297 -9999 43.4911640281505 41.958067521038 39.8302651049055 38.0154442236252 40.7294289413759 47.1931536272708 66.1585082259024 131.846632480904 148.816653489904 147.978953394134 147.519502252019 142.431711580015 136.584871445457 124.784043916137 121.866647324945 122.718386158589 128.336856546423 133.345109212428 125.465434002577 126.297578107232 124.458702229113 123.227003360529 121.691866587105 121.15055613972 122.596247267551 124.937707980006 126.331798816659 129.147339796988 132.258085828391 137.317002989698 144.161955436418 152.721343486493 157.184907276695 159.935407898363 161.58168083255 162.235253461444 164.155674137151 166.834363353651 168.196831423884 168.240975655244 168.803974537897 165.136287681515 162.680810738164 163.368345127419 164.777266801225 163.120806881815 163.37871610797 165.190908433562 167.706688628417 170.389408966273 164.55406953418 160.883833440171 155.971919951989 149.087188729643 143.372704837376 135.682569223283 128.148060090081 121.345166744316 114.745003432268 108.893165164839 103.811225103886 101.622729625317 -9999 -9999 -9999 -9999 -9999 -9999 -9999 -9999 -9999 -9999 -9999 -9999 -9999 -9999 -9999 -9999 -9999 -9999 -9999 -9999 -9999 -9999 -9999 -9999 -9999 -9999 -9999 -9999 -9999 -9999 -9999 -9999 -9999 -9999 -9999 -9999 -9999 -9999 -9999 -9999 -9999 -9999 -9999 -9999 -9999 -9999 -9999 -9999 -9999 -9999 -9999 -9999 -9999 -9999 -9999 -9999 -9999 -9999 -9999 -9999 -9999 -9999 -9999 -9999 -9999 -9999 -9999
-9999 -9999 -9999 -9999 -9999 -9999 -9999 -9999 -9999 -9999 -9999 -9999 -9999 -9999 -9999 253.287299608881 261.000000056106 -9999 -9999 -9999 -9999 -9999 -9999 -9999 -9999 -9999 -9999 -9999 -9999 -9999 -9999 -9999 -9999 -9999 -9999 -9999 -9999 -9999 -9999 -9999 -9999 -9999 -9999 -9999 -9999 -9999 -9999 -9999 -9999 -9999 -9999 -9999 -9999 139.154210765207 124.831534556706 97.9310767462751 79.3132906074181 67.7267265995211 61.6037034156302 57.6422413666926 54.4146658368176 52.2619881561791 50.1879378066622 48.3338435961698 46.5382465134868 44.7733440762869 42.0424977086442 39.2150022606207 37.0632410496561 34.7696534846647 32.8651017216901 31.6466401642058 30.6797212226574 31.1166140292795 32.0834649132938 30.5574731435097 31.173002364539 31.7690541650923 33.3517109616514 33.4574618135304 33.851597823236 42.599341852456 44.5421608907061 36.7968064210073 36.3649590959141 37.3396035235394 38.3787785041856 39.1186459125752 44.5349313217895 44.2202014980473 40.6219747951722 38.684695075397 38.2584921066616 37.6517626028299 37.3937473637664 37.2549468855872 37.1230350509009 36.9089568713409 37.1673362304297 37.189979221679 36.9875113221044 36.4207154116001 35.8117440235117 35.8061414798474 35.684894124528 35.4944681685668 34.9097815493718 34.3430426124714 35.2938275206283 37.0348166608367 38.9320519197139 40.3624186412777 43.0120959806937 44.1907787133332 45.03112394459 46.5752280191058 47.1564298575567 48.5070356355301 49.3595323475893 52.0859026821635 52.9049597458917 55.1084707371609 56.9311931963041 59.1652729988364 60.0764121459559 58.847700046739 57.9985417803677 58.8655615814776 60.4540486567441 56.6954548311705 53.998095575512 51.9650118033315 49.8227956064052 48.1030708064359 46.4544716443908 45.0371274309327 43.5813260496469 42.4502231079592 41.0260709132715 39.6076098762284 39.5283319621069 37.3022496871498 37.3102269081965 37.1637671169211 35.747818244378 34.5295354839983 34.5970875776844 35.4250960762645 35.6189685946251 35.8733531033286 35.9676016903781 34.8640818250841 35.3391482696667 34.2273870094484 34.6318242719081 34.9248077718714 35.0458873367662 35.8102303700546 37.042180731617 37.0709047097226 36.8979584774618 36.3825494922388 36.4658794472148 36.5045939316589 36.9529901041184 36.3127590227858 34.8300744112164 35.6847160680867 36.5509930090015 37.2353258957264 38.4631043022032 37.902347809809 36.7966514416201 36.2722459412954 39.0007252681585 40.0200794073495 39.3044629099207 38.8366993461412 38.9772958394799 39.2876060607343 39.839755555166 41.6293656152528 42.9234779413712 43.2223388021586 43.4757960680277 44.7297532938818 45.3656953076779 45.9400460713116 47.1039065337357 47.9552407077001 47.7535471848721 48.9160309351546 50.3333750611716 51.5104202232532 53.0791162937587 54.0663452980703 53.9605315302317 53.8722871480041 54.6807090443115 55.5772667321352 56.1011512094103 56.5534964609649 57.303318057406 56.0482546148913 57.0030631633847 58.0875798531306 59.7889878643685 59.937675720711 60.1065847400853 59.38989376903 58.6932950624774 57.880194399015 57.5899658451943 57.3877198135015 57.3263848907288 57.1627103175592 56.9598080788638 57.1645212520626 57.3832662979607 57.3141773443522 58.3551096088782 62.7386240276443 60.7466033143395 60.1486004537695 59.7063298581447 59.6507722877567 59.930713069154 59.5748115605071 59.5795372119905 59.4365099854871 59.1962568887969 59.0113086140203 58.5071882817133 57.718618207836 57.644500953618 56.9973148325141 56.8820307827373 56.1300862966988 55.8136951365538 55.0084139067139 54.0797420809266 53.2663004928537 52.6365338156738 51.8781148611728 50.6519701132386 49.2914564696644 48.4536605085582 47.7842404139154 46.789156930138 46.2164332448255 45.6694032684047 45.5365250527952 45.84416944338 45.8808588429178 45.2970758469623 44.4741024187842 44.0601371357563 43.5032999764329 42.9544161543699 42.7407598024847 42.6157226074186 42.7504537024922 42.6142342751483 41.8748069334347 41.4123682202052 42.294385118987 43.7953517874209 43.4955600809845 43.1455770785805 42.7568660816538 42.6124826707294 42.4483277368663 42.5434178457934 42.3577286144641 42.3581562844954 42.2884202810404 41.9767366803037 42.1168306209693 43.3192502801505 44.0909657817371 45.0085856114233 45.9099863865365 47.3721763484075 49.1351613284195 53.5545084140355 54.4031443032627 56.6876962245304 61.5709754176001 70.1344131169385 73.2162856816626 75.8294788318267 73.811400474642 68.5129106705164 66.6405632191267 66.380936280862 66.6788637334326 67.1418528450873 66.6297496532182 63.6506519002006 59.8396822099433 59.7944426974571 60.0247555774669 59.6975958299312 62.5265567734172 65.7186772526209 65.4631815437332 64.2274781908442 64.8535707890783 68.1422049722897 68.9642898166158 70.1243633727734 65.8325154987715 62.2776115990416 62.1714570763402 60.5529105064253 67.2527026203389 66.0629002121209 62.6572888852437 60.1460405395914 56.837373144233 55.6582793065661 54.5169361037653 52.2807398849717 51.103243717026 49.8663686689501 48.9347785103295 49.7349582342175 51.1213599490995 51.3675025838085 50.5707015241871 48.3864901903627 47.9817573582421 48.8461491873873 49.6858138604294 50.989245446962 53.4535770976892 56.0984721574885 58.5352484422767 59.290510566904 55.03648061799 50.8960801468922 47.6581122291639 44.5073908667256 42.0886364851461 42.5387764831222 44.710291368064 46.9457698958291 44.9366721227546 42.2576408273371 43.4914774535803 45.4985006736602 44.8459231858829 41.9538039452388 43.2023811501689 43.5172316506938 41.1993460499531 38.0798466692134 37.3839732542386 37.2759689388088 35.8693863339948 34.9292588367842 34.3786569588336 34.4110477624809 34.3993189505138 34.2113128874248 34.371225208178 34.2789841257543 34.4222609230068 34.268516771878 34.4895332561628 34.3891972425859 34.773074095711 37.5416708535084 39.9307522363636 39.2826903467845 36.3938698806825 34.7180095555738 34.2791910336296 39.3106382688615 67.8372181328692 127.849553546017 161.023572878743 171.928360714904 168.700582647786 146.025684733786 135.308025569888 86.876097111908 67.4987355742623 59.5130847687452 62.4537983105153 -9999 -9999 68.3199559907652 68.2853998121081 68.3176719120039 -9999 -9999 -9999 -9999 -9999 -9999 -9999 -9999 -9999 -9999 -9999 -9999 44.4921410815768 -9999 39.6261357306244 41.7766861741312 48.7050785236982 70.449475934779 141.565717850271 141.356912668113 148.767486365474 138.86410407378 122.930292224996 141.304011788076 136.287338474613 130.942536366944 122.64258617568 119.922425057953 122.634430209116 121.92725299599 123.481474935832 125.058146414426 125.82479381628 125.942493045633 124.510954215463 124.581833538114 125.398886961308 127.24173127956 130.871718469563 134.410654921961 139.156660214508 142.290242343879 144.481616098358 146.793496764839 166.204929423376 167.984302201201 167.252669674701 164.049669452166 166.207086027369 170.862660838869 169.852068085372 166.259018889216 163.345114677171 163.958107433659 164.67968860092 165.389305400737 163.051643213352 163.041761157864 164.337015009344 164.754957778108 172.362380561571 179.51081914508 178.111768089717 174.581442783529 174.184563134396 170.972241374252 155.507007070849 140.666242559587 132.825238193517 118.998257309798 108.976930522264 104.470641571104 -9999 -9999 -9999 -9999 -9999 -9999 -9999 -9999 -9999 -9999 -9999 -9999 -9999 -9999 -9999 -9999 -9999 -9999 -9999 -9999 -9999 -9999 -9999 -9999 -9999 -9999 -9999 -9999 -9999 -9999 -9999 -9999 -9999 -9999 -9999 -9999 -9999 -9999 -9999 -9999 -9999 -9999 -9999 -9999 -9999 -9999 -9999 -9999 -9999 -9999 -9999 -9999 -9999 -9999 -9999 -9999 -9999 -9999 -9999 -9999 -9999 -9999 -9999 -9999 -9999 -9999 -9999 -9999
-9999 -9999 -9999 -9999 -9999 -9999 -9999 -9999 -9999 -9999 -9999 -9999 -9999 -9999 -9999 248.863774593746 245.89480304689 -9999 -9999 -9999 -9999 -9999 -9999 -9999 -9999 -9999 -9999 -9999 -9999 -9999 -9999 -9999 -9999 -9999 -9999 -9999 -9999 -9999 -9999 -9999 -9999 -9999 -9999 -9999 -9999 -9999 -9999 -9999 -9999 -9999 -9999 -9999 -9999 150.773932615043 133.440260331169 104.529460840663 84.644829024572 71.4314398064697 64.188479023588 59.8414235839907 55.8889227421378 52.8774627679744 49.7013761019699 47.2070189882701 45.2750031734598 43.3671205780433 41.666420709183 39.7207376722025 37.8928422963902 36.179579800036 35.1330462875335 33.004079663265 30.4043893079876 31.1008339053514 32.0971133153914 31.9667742230379 32.3366326426209 32.5120232748971 33.5781234127866 34.2754819881207 34.8295357395472 41.3761637315917 37.5500025991823 34.5775437234483 34.590813667504 37.2026718971952 39.9053876165991 43.3408561177694 45.5942513793942 40.8525166826906 38.1321765763083 37.161514083016 36.9373611294349 36.6824278456896 36.7778053580067 37.3435299503291 37.2689477470704 37.1525668806895 36.996010147094 37.7328523778207 37.9973600189423 37.4628068999495 36.8024367767656 37.0618367293125 37.1365291719987 37.3256742636093 37.233755036957 38.1377165807508 38.1433713472451 39.3258091010361 40.4813983826747 41.68180335764 42.7322251311106 44.9062960063853 46.6931763355113 48.0777026026719 47.9282358398226 48.7421746527691 51.9497043335391 53.1495370111635 55.0306482766093 57.9704355406539 60.8775078350561 59.5254449426427 59.3803821044737 61.2209429836605 60.9912935298758 61.0066251963956 58.9371026490825 57.1788753263737 55.8653437837637 53.6746660349585 51.2812824029677 49.1368747114092 47.2508740317136 45.29451438591 43.7484957083565 43.3064704360652 41.2903552275492 39.1390985837506 38.4603775336108 36.9348546425873 36.9483546131345 35.6850512292119 34.8181648918738 33.6362248217082 35.0414970905913 35.236730898875 36.7670670610856 35.6884482106852 35.2927049060392 35.29786759904 35.5434865385671 35.1615841504711 34.1751188704213 35.1169988100935 35.4668212595593 36.3478754886803 36.8996351180122 36.4083207994126 36.7729244666302 36.066702283524 35.2511502083972 36.3254669004469 36.1919684995645 36.6005307716586 35.0185161081641 34.3731083560406 35.426757598322 36.3326083302798 36.3870073631034 37.8299614601702 36.5697718505463 36.1118790937387 37.8926906291845 38.421378876226 38.429251843226 38.3499800966619 38.9159021483353 38.4089736857452 39.1715171179735 41.107497216236 42.3694390640556 41.6877261876678 42.5011805778345 43.7228708774353 44.7790328583835 45.1809036929919 46.8061944028165 48.1868287785057 48.8900812635113 49.4371486575706 51.0213719305104 51.5537676421193 52.7059338920677 53.1352406346233 54.0688267024226 55.1827260002558 55.1905478277936 55.1924252603823 55.2764191725634 55.7263641519622 56.9493689421174 56.8477323349607 57.9692739846727 59.4253505479207 59.6895085156168 59.4630267092391 59.2470904039857 58.3077729964873 58.0875558703012 57.6950996857754 57.4456404661797 57.5458747859428 57.5000447505326 57.703525449636 57.8471168072598 57.7861716007885 57.7552090081521 56.8237638400017 57.7607556865129 62.2716396100505 60.5962955693229 59.6952884961252 59.4909138881165 59.2776197365767 59.5691335602218 59.3268006386937 59.2516013408189 58.9857211991744 58.7273484200629 58.4202861956469 58.0331178502685 57.8380443814958 57.313460199606 56.7608407334256 55.9082275995501 55.252293330361 54.8017062292511 54.1098912820589 53.4347528869516 52.737639804562 51.867266878645 51.0313653988741 49.7610502471085 48.5918172056916 47.5755882432933 46.7538940374239 45.7978640777867 44.7849263914946 44.0179017091449 43.8944801395282 43.4517136866504 43.5331400507713 43.8628025492289 43.3886326732551 43.2009933085812 43.0867021953445 42.2159819368154 41.4279193436151 41.3203431380557 41.303773278765 40.8433969199439 40.0845696681321 40.1726061649275 40.9797806596738 41.8003481479773 41.5623209461841 41.4176023953664 41.0195083380753 40.4017138623481 40.450512034308 40.514593916108 40.110311183164 40.0252499874745 40.0741870172527 40.2672777950162 40.6619576468296 41.8743858168221 42.6367558551421 43.7756893359412 45.9994792838049 49.5447360161106 50.0121729715806 51.212423929977 53.6072965013634 56.2136319011542 61.2774789916877 67.9973018143126 66.7187537920695 67.5570101351323 66.2884011747907 65.5790887796648 64.692166883416 65.6570041925426 65.9924668908522 66.8178610058621 65.7261904706956 61.3051563418292 59.7134287933615 63.9790797368471 65.234308293063 62.0676561908132 64.1892324278198 66.6882421426569 69.4468069194613 66.0127099774594 67.7016537609497 75.3267298291254 73.3200997345808 67.3663533765328 62.6628475599294 64.1224970082495 65.8971682844638 62.0805518255355 63.3860376948404 64.071586261907 64.3603065199711 59.930314605403 57.7167887919598 57.4386210496153 54.8466928750981 52.1153385542549 50.6160163296462 49.9670647118324 49.2530642428464 50.9772815494753 53.039974714112 53.9387232464511 51.7782117084355 50.5712704328858 48.853818402676 49.079312389094 49.6349575924217 51.1573215471912 53.288835557926 55.4556053760445 58.487823015378 59.4755759066642 54.0746590132844 51.3380784024204 48.9282955483129 44.3635559696653 41.9326448771394 42.5772682712366 44.9201070257615 46.9374205030918 44.8722006963449 42.3243072494392 42.6498591406778 43.8263824905981 44.3985841076458 43.4101464926767 44.1082176348103 45.0072839307703 42.3670392973725 38.802225313096 37.9963945905063 38.4826746165696 36.538676396582 35.8769619773714 35.0356545584073 34.7017876407431 34.6183402230285 34.672057624615 34.8294856149723 34.7095886475061 34.8266616407429 35.1295967280622 35.2618875123511 35.078423333815 35.0849712359792 39.0138340901261 42.9224560219855 41.517530780332 39.3722590885582 35.6574978937438 33.8414529318709 38.0636778736502 46.3306447013723 80.1386248331877 150.505322737466 168.896454502043 150.471874253322 172.644756853309 175.935061519579 109.808830221554 66.2603993155481 61.8172937822795 60.8881581765173 67.219465195128 -9999 66.9119972742438 67.1888215829039 66.4914417988965 63.2751673488835 62.52589489158 -9999 -9999 -9999 -9999 -9999 -9999 -9999 -9999 -9999 -9999 -9999 -9999 41.2101349716038 42.699298891132 50.1444710409629 65.8108971496776 143.633854665901 131.326358525427 148.888867440593 108.643211328083 105.807980391452 114.399273460725 139.24862833318 136.187168111848 129.801104008533 124.921839481302 122.313487715892 121.612209110255 122.030719143507 123.566370200974 125.067504794148 125.971730869968 127.405138555872 128.243694277792 128.405048496088 129.896159688873 132.6663686107 135.710523463033 140.070131729997 141.905684536622 141.04903909859 144.493443991748 154.097027940348 163.629705057329 168.87274049335 167.862723237012 163.494131188409 164.142463646559 167.040166061248 173.884243652417 174.94634018078 182.557686289671 176.815089829188 172.788873565281 168.01730158129 161.594353561616 161.000383997802 167.051501481686 176.472737856218 197.597796899216 201.12820863952 201.568149746201 199.724249476202 196.128026019462 202.875472168577 205.190412455809 192.933980934038 151.429972171453 122.149707081726 112.029028473515 -9999 -9999 -9999 -9999 -9999 -9999 -9999 -9999 -9999 -9999 -9999 -9999 -9999 -9999 -9999 -9999 -9999 -9999 -9999 -9999 -9999 -9999 -9999 -9999 -9999 -9999 -9999 -9999 -9999 -9999 -9999 -9999 -9999 -9999 -9999 -9999 -9999 -9999 -9999 -9999 -9999 -9999 -9999 -9999 -9999 -9999 -9999 -9999 -9999 -9999 -9999 -9999 -9999 -9999 -9999 -9999 -9999 -9999 -9999 -9999 -9999 -9999 -9999 -9999 -9999 -9999 -9999 -9999
-9999 -9999 -9999 -9999 -9999 -9999 -9999 -9999 -9999 -9999 -9999 -9999 -9999 -9999 -9999 -9999 -9999 -9999 -9999 -9999 -9999 -9999 -9999 -9999 -9999 -9999 -9999 -9999 -9999 -9999 -9999 -9999 -9999 -9999 -9999 -9999 -9999 -9999 -9999 -9999 -9999 -9999 -9999 -9999 -9999 -9999 -9999 -9999 -9999 -9999 -9999 -9999 -9999 136.880738270633 126.884834166319 105.701872561352 87.3864052145844 74.5037557223739 66.1959739027902 60.0551150306823 56.49214342039 53.0295901064278 48.7139964133665 45.9112693814525 44.1203054569867 42.0484340708114 40.1627150515188 39.200119391985 37.980958546731 36.8520045687543 35.890056035709 34.6838472879417 31.3258456692174 29.6679914677341 31.2606562318437 32.2242379649178 32.680898161847 32.6549490164849 32.8132276784045 33.0709970718743 35.007478346717 44.8929890300924 38.7107246159242 33.9119876798048 34.5872794010422 38.3802702246865 42.976438120163 42.3838463225707 41.7642621337636 38.7598716749506 37.3124693718434 37.8923156851297 37.3403695944768 36.9821374463653 36.668199756674 37.0820704992978 37.9590867124225 37.9651188384201 37.444425470529 37.6324084754086 38.1911565158073 38.4702640332619 37.834376537698 38.1316732817399 38.7962045576447 39.9706014918966 40.7133346862714 41.1031972954275 40.8507656717365 40.9226034066427 41.4782394547301 42.0733465079711 43.7206845389787 44.6164842605117 47.4297590943037 49.1543246036678 50.0710194320767 50.3828626259821 51.0652188208833 54.7561446784754 58.0574167310893 59.9072450904283 59.5393960444016 59.7273017875594 60.8699389296465 61.4447381982139 61.7667945005467 61.1326527503026 60.0840876972003 58.591468591744 56.9076474892647 54.9142266459891 52.3556324603923 50.2641609004028 48.2715678116269 46.3016400575668 44.5886404486973 42.6181206168925 41.4790668750335 39.4110733988601 38.1103858177452 36.91331761338 35.4125802866056 34.3914113826878 32.8030841593868 33.2359506363115 33.576865835951 36.2373170425662 35.9310990485655 34.7034312140982 35.2834481967096 35.6432918827958 36.4514870675486 35.8424566802882 35.3279925022789 35.2495332443309 36.2408685542748 36.1835175100113 36.6097886692514 36.3922600494401 36.5836886801654 35.1545760716603 35.4504146334186 35.9162188413146 36.0314486835926 36.7090141482016 35.4817088128909 34.8092360574959 34.0879942266911 35.6561388923526 35.5621397072085 36.7314643732131 36.4306181933411 36.0805944546873 37.3229329412615 37.287349388027 37.3048847389517 38.8516886036698 39.1457776609349 38.8968061077083 39.2383228193286 41.1195411487443 41.1875309920042 41.7659067658088 45.2892036232418 44.6150182632058 45.0240681917411 45.869224262029 46.6760382049731 47.9890514300678 48.7102000758429 48.5905066564531 50.6380553183422 52.0899578990388 52.3217491246945 53.5288723765817 55.1070488563877 54.1156762706271 54.1965666969707 54.0149759109306 54.8375718974502 55.959915033713 56.7916149461278 57.8631347096589 58.471014776409 58.3816996023523 58.3780782933843 59.1789642947822 58.1145877323923 57.7312745706346 58.2428144204207 57.9686117727663 57.774588537988 57.528100215406 57.8009496984582 58.5037893991605 58.2212028372177 58.2100812480758 57.7844394717119 58.268886118824 57.6054564007918 58.3289611214349 59.4505389503637 58.9394553771878 58.9469405805386 58.9501322492579 59.0514918870153 59.0171921476729 58.9254802173339 58.9027481060517 58.6489499236147 58.1078658214813 57.661973040336 57.8168066462267 57.3639885814829 56.4233925666762 56.0246177924982 55.0227600817227 54.1147556963527 53.1464614442882 52.4277746114003 51.7165206727451 51.1129611323281 50.2141752255041 49.2534748682709 48.5339840156227 47.2761255977906 46.0613504976615 45.3405227322188 44.3835892904967 43.1285403828121 42.3169243943828 41.9622313881616 41.951606256271 41.9962191232986 41.5575575491642 41.2861411033807 41.1633416623214 40.8198189623864 39.9460102321693 39.9706841293662 39.4161975103217 38.4589520001231 38.1126841529056 38.9226933421735 40.4065540545496 40.0455671523188 39.5409233035525 39.0488758468607 38.9490500824823 38.7925290579709 38.5857097292946 38.2904495260454 38.1633770311268 38.315167194468 38.456244319288 38.6056362068781 39.2014233370577 40.185455264993 41.2729080256583 42.5688684174515 44.8449727587435 47.5341758526872 51.8244988937045 53.9591692767679 58.0463798831896 62.3352291154709 69.5572316497809 70.9578738491151 65.8782479451401 63.3645164043768 62.0072199946708 61.7489358909671 61.6292738895312 60.6221701322349 60.1430975807068 60.2162392660109 60.8797778753533 59.1909676506816 59.681707978445 63.1287955581587 66.0039049431369 65.0066150165862 63.0470431569718 67.159526256601 73.417531646663 76.329388167307 79.4286263371011 77.6249405074244 69.8380194936813 64.6802815368731 63.5009172656712 68.0482889872732 67.7034965434837 66.757036683862 63.6008351639761 64.1118011810832 64.8906424331634 61.7895777102439 60.2158622716051 57.8591476721 54.074882854857 52.1608640023022 51.0168793705548 50.0633497240295 49.9194707127282 52.3325667397091 55.1055142493989 55.8193656113113 54.0072557548372 52.8045530876479 49.6346218303964 50.6714602620813 51.8140358700705 51.9170435617664 54.1235513053786 56.0448025957075 58.9207076760726 57.7820449259719 52.5623384127768 48.9596233994278 47.6087934154681 44.1674579523253 42.999799802517 43.1170374538498 44.8893285570661 45.3488178926854 43.6819018834654 41.7313516617728 40.8495042230205 41.0231946765234 41.7078577215228 41.4737209474106 42.4188847435367 43.0167213494291 42.2664147442683 39.1924181385004 38.2493073384908 38.4169315667855 37.5619358057219 36.8297754606987 36.2093850353543 35.7061285812573 35.7824024481915 35.6008294103886 35.5092212362273 35.2679906994023 35.4125900706602 35.2856328046161 35.3993663304548 34.8795963406521 35.1600459183261 41.0559748858183 48.8821201558679 47.4745867994392 47.324448847747 40.2192191415746 34.9053185385945 36.5282415232999 46.9035936994217 69.2735795327783 89.6453057587981 99.0864018005971 144.491667681406 167.001502100237 173.272294674427 131.357842828624 61.4295832057707 62.6773809922089 62.7726252257312 -9999 -9999 64.8852727333147 65.2679315863154 61.755624851868 62.9776766921729 59.8423086523222 59.5012657051127 -9999 -9999 -9999 -9999 -9999 -9999 -9999 -9999 48.6106284479114 46.6207296541101 43.9858323953435 43.2833035554701 45.3456801906005 50.0688696639812 72.1065117838448 98.6911848580998 145.798466801361 143.436687759769 100.640077620178 93.4546639813577 92.3635705351829 114.506863962566 107.261312209941 140.184805917428 131.020276566548 128.087963597264 126.030282925582 125.178224339811 126.646695037438 127.239669975307 128.663642237147 130.172158585686 132.009189386301 133.797050184452 134.59576902388 137.400898616845 140.04971495516 144.422827130444 145.385751082184 146.9994241847 148.031984709191 150.783857453029 153.884572408575 159.127790910798 164.170929665482 174.290043744436 181.216546477496 185.587916552078 182.595418060739 189.684819834672 192.18621016813 184.690774730505 189.20435130684 185.148964195409 180.231231847885 177.708457230424 170.20671823754 176.85362802016 193.943358517511 201.479036689213 207.583121018071 203.654282609094 198.427677124499 173.058582292172 159.537392547342 173.229638092832 165.102627092713 148.216850853354 159.416109640094 -9999 -9999 -9999 -9999 -9999 -9999 -9999 -9999 -9999 -9999 -9999 -9999 -9999 -9999 -9999 -9999 -9999 -9999 -9999 -9999 -9999 -9999 -9999 -9999 -9999 -9999 -9999 -9999 -9999 -9999 -9999 -9999 -9999 -9999 -9999 -9999 -9999 -9999 -9999 -9999 -9999 -9999 -9999 -9999 -9999 -9999 -9999 -9999 -9999 -9999 -9999 -9999 -9999 -9999 -9999 -9999 -9999 -9999 -9999 -9999 -9999 -9999 -9999 -9999 -9999 -9999 -9999 -9999
-9999 -9999 -9999 -9999 -9999 -9999 -9999 -9999 -9999 -9999 -9999 -9999 -9999 -9999 -9999 -9999 -9999 -9999 -9999 -9999 -9999 -9999 -9999 -9999 -9999 -9999 -9999 -9999 -9999 -9999 -9999 -9999 -9999 -9999 -9999 -9999 -9999 -9999 -9999 -9999 -9999 -9999 -9999 -9999 -9999 -9999 -9999 -9999 -9999 -9999 -9999 -9999 127.891834110669 126.516003096822 114.908444486448 99.2610839160871 85.2849784955199 74.7629506630976 66.9878496999567 60.3413553770507 55.8569318162464 50.5807175500937 46.5063931730259 43.2561779364752 42.0333140780342 41.3432048057102 40.3579902240435 39.3176992178089 38.3597619836012 37.2267748208834 36.5810431481625 35.4806826451396 32.9490030816135 30.0412541737728 31.1297771283168 32.8358405086644 32.3953466575386 32.6334868292239 32.9207599718666 34.7199482804796 35.0801152973197 38.1742344501931 34.2357791307223 33.0986595411775 35.3744065966788 38.2933622216942 43.7505164460109 40.4392450620246 38.8500510825959 37.9717224797984 37.987467254109 38.6560565093351 38.1418960237746 37.9794236317858 37.4013566382647 37.7451489677996 37.6161311645754 38.5463134717986 38.209835733762 38.8684523247176 39.3660319801305 39.7003183847444 39.6180362465221 39.9148696907209 40.6052550828016 41.8650739354875 42.3917801451896 42.3882698376349 42.6733674116458 42.5568807267297 42.9155288007584 43.2059209674709 44.2503807355145 46.8318725221954 48.6822945244873 50.3468791974764 50.6371900148196 51.3689056258254 52.1149222049027 53.3001744738236 56.078015105094 57.2323773993596 58.6318558646141 60.4766346073054 62.0097429980496 63.1515826642762 63.4839753637543 62.7862569729443 61.3531045997326 59.6919916675379 57.7737614200191 55.2869002890769 53.0867382655379 51.1244431372428 49.162031866853 46.6945150441946 44.4578946448335 42.8454244082073 41.6556588136001 38.9073996309162 36.6773491893327 34.6090615461335 33.0788932220665 32.0909249143581 32.5881101722695 33.0935646334923 33.3592363655417 33.7598211829298 34.6249269106139 34.6076072679788 34.2339815343209 35.0761744791214 35.5357689122071 35.5926008237011 36.6185693698816 36.2425478666364 36.0303197928661 36.3243151429162 36.17759510292 37.0443931179886 35.803954001954 35.0061374164479 36.101646793538 36.4770060161108 35.1938105791855 35.6163318499009 35.2349072273327 34.7464449205637 33.8623788874459 35.579184727848 36.1588138382357 36.0303223151067 36.1140082168236 36.0473700225655 37.0429010470182 36.8683749690823 37.7132936506891 38.4513580605097 38.6951902465813 39.3301440255184 39.3725596359744 39.5537097379954 40.6272301131433 44.0304396221212 47.1316596030391 48.1784391100315 47.9151098527522 48.0638579872058 48.8497964796662 48.1466209233752 49.2068252702213 48.2683599705327 50.2807750082087 51.0916219380743 52.5737939398766 52.8820202512129 53.3860458130856 53.3865864712814 53.3935044934199 54.7145760125611 55.3019752494948 56.7374174270328 57.6278072605096 57.9077945615513 58.7852337176627 57.9853149422373 58.5223478444959 58.4136597525426 58.1528231153257 58.2302185020762 58.1966299936559 58.5271935488497 58.2340983209117 58.6506361288043 58.7694927570298 58.8355014311054 59.1309952638938 58.9630082511456 59.2409380444014 58.9973311343715 58.0653195057578 57.9178806849699 58.6684926749835 58.1486814273111 58.771910513415 58.9207233354431 58.4516957528657 58.6902340092592 58.7449723559322 58.800691914859 58.499002694139 58.2475254621691 57.9272996066654 57.558251684897 57.1898733970533 56.3009566436662 55.8070786347997 54.7841658349437 53.92956553672 52.8820424254532 52.1344681244232 50.9421866725228 49.7967643402331 49.0857951400478 48.3464812512446 47.3253325907806 46.4474145005417 45.4053438407516 44.1204233391745 43.3329267994462 42.3968539027622 41.6324733759329 40.7351821704624 40.3531680764948 40.503739121449 39.8295812078082 39.6094924300872 39.0859297027396 38.9047461734895 38.5228282175629 37.999548246815 37.0584352239405 36.9750365153665 36.7938333557129 37.7406615499292 38.5968658879352 38.00402786661 37.8745725403733 37.5399220343883 37.532792043549 37.0915701153264 36.8388921624732 36.9793938861761 36.8249953112406 36.5181340297674 36.754794646185 37.174863996484 38.0102501798373 39.0468018783758 40.7901461648308 42.5429581681917 44.383464065844 47.7558233700742 50.884274555249 55.5279667425214 68.2792020269705 75.9752175897892 75.50511949654 70.0752217502111 64.969194692265 62.380267732043 62.9955210573059 63.8042203005805 61.7679575021807 62.6921091184571 61.8484117842557 63.2443355525731 61.7580587530295 60.7654371279034 63.7502025420311 61.7348068001124 63.3554050447754 66.9151136759814 65.2500537920494 65.430762900892 75.5008159536176 83.2075988613226 81.7867960379223 70.7341934677593 67.2347913550823 65.3423965733719 64.600562992095 68.9301511618783 72.4348099253315 69.9152515419316 66.3259107904119 65.2124444722554 66.6339313692248 66.3838678191303 61.9677184044329 57.531533422291 54.0721930432771 52.4908450462873 51.0602695331628 50.4684916199792 50.9492818380235 53.019402069732 55.9401471157517 59.4222200482764 57.1133473733945 54.6632168349132 50.8976258634116 50.6739726319259 50.799212805468 52.1933229794722 54.4304868570495 55.8974769965126 57.156180335484 59.0730755947458 53.5640074973815 49.0543182152696 45.601449499853 43.1640293477765 43.0892720282127 45.0000265227029 43.3581251275065 41.7006471784299 39.2839760809714 36.7007081809255 38.1262303679717 39.4922222318752 40.9900914359085 41.0446473472734 41.5356659920325 40.8765356959004 41.1855328297097 39.6906505469304 38.8423878032539 39.4107291694277 38.062780501093 37.5317176146518 37.5985718994952 37.2257437125225 36.8093141789557 36.6004442969303 36.3169117861196 36.0913757656767 35.7036749512523 35.4095311530745 34.9653578825898 33.9230940052154 33.6750357154372 42.4481424581688 54.1092551688584 54.0854577975556 61.2935515871337 55.393805816606 39.6360567142794 37.0570873390886 38.8460568817187 42.5467029700957 54.4504788406716 71.3546624843121 103.232141444565 157.315816517532 164.582206638253 174.122664578673 76.4709566616601 66.3275695467061 63.9971579959003 61.0560135235395 -9999 61.4154680569175 60.8943515690965 59.9850360615512 59.0338530819385 56.5644508309352 57.0422753867543 55.5957696325294 55.9808711894242 -9999 -9999 -9999 66.4816036555757 59.6874963668025 -9999 48.3482162243329 48.5066642900223 44.0605533405027 44.2909176312985 46.5674855275981 49.4961261698536 62.9496780555628 96.8968841291229 153.018780912037 101.60876990489 88.7421804842602 91.7692870233121 112.794977393609 102.366479202231 104.163048003943 141.249880777966 140.885307810952 139.526000267748 134.769028107709 130.412833303084 131.369801426109 132.201565372316 133.761868109647 135.367632034793 136.560340652511 137.518487244299 140.036480110703 141.722366838408 144.502705942771 147.596165702996 150.60248734644 156.250066302332 165.847931205652 170.982054242138 176.370081954573 182.328052866731 182.009128252952 187.074174267443 192.394360005623 192.981110502422 194.868118530379 199.071240681517 200.48005918835 203.440993109977 207.590306630749 206.412668348492 207.509001608692 202.321128616917 188.985238868805 179.844753882036 183.852640782082 203.365260562892 186.177364716106 212.949723196351 216.134776707641 199.864014420527 143.423503247083 134.288771666672 129.586694525796 118.345179651086 153.688575274326 -9999 -9999 -9999 -9999 -9999 -9999 -9999 -9999 -9999 -9999 -9999 -9999 -9999 -9999 -9999 -9999 -9999 -9999 -9999 -9999 -9999 -9999 -9999 -9999 -9999 -9999 -9999 -9999 -9999 -9999 -9999 -9999 -9999 -9999 -9999 -9999 -9999 -9999 -9999 -9999 -9999 -9999 -9999 -9999 -9999 -9999 -9999 -9999 -9999 -9999 -9999 -9999 -9999 -9999 -9999 -9999 -9999 -9999 -9999 -9999 -9999 -9999 -9999 -9999 -9999 -9999 -9999 -9999
-9999 -9999 -9999 -9999 -9999 -9999 -9999 -9999 -9999 -9999 -9999 -9999 -9999 -9999 -9999 -9999 -9999 -9999 -9999 -9999 -9999 -9999 -9999 -9999 -9999 -9999 -9999 -9999 -9999 -9999 -9999 -9999 -9999 -9999 -9999 -9999 -9999 -9999 -9999 -9999 -9999 -9999 -9999 -9999 -9999 -9999 -9999 -9999 -9999 -9999 -9999 -9999 121.086974389381 115.045143028155 101.11080708879 89.2250592490486 79.812577213618 72.226701862085 66.0513318879337 60.6279076345508 54.4540038224979 47.8005281294184 41.8842222828338 41.7457003894377 41.5603656038413 41.1832258124346 40.1364943211447 39.7973401299439 38.8790463123591 38.4516600178109 37.6745180434616 36.6201712289124 35.7130219347074 34.5921912291151 32.5322508294127 32.9569502207387 34.3061822747866 35.1271883212209 35.759094433626 35.1326337706657 35.3601067947105 36.197277848337 33.2591377401517 33.0148798503117 35.2862570700528 39.5682410573092 42.2351673807583 40.8519240966234 38.3248433947414 38.0876524868204 38.4599097876868 40.0405528062671 41.0645775447781 40.2522383150821 38.1520278026385 38.2713176540598 38.4220993530188 39.500637084079 39.6241605066907 40.2576726223621 40.322228598631 41.179284616953 41.8369617461168 42.022680725413 42.5103008850024 42.8028826261097 43.0173341655067 43.2161657848405 44.1007561128043 44.5389940625473 45.0938619846397 45.2352075330392 46.037625969993 47.4827098548415 49.5669762643562 51.0605889428217 52.1359807103844 52.8323291864469 53.6939685844501 54.7890998037949 56.0022092470481 57.5314851880949 59.7171931334458 61.8974070827805 63.6065829135246 64.9049232688981 65.5975262147579 64.3689265145592 62.0043095511789 59.8648565932013 58.3889843495247 56.570511941101 53.3887955506148 51.3171014548649 50.1928953121338 49.047523851674 45.7196366783369 43.4082760031171 41.0987352926553 38.6298482186723 35.700157806055 33.6784562243886 31.9755594699033 31.511354299827 31.2369733471921 31.8013229860804 31.8022919750276 32.3278480469099 34.0575127845861 35.0925185139148 35.1653631141791 34.5038475963017 34.9638298855081 35.3964499449942 35.7917701201114 37.6826301334544 36.791695609268 35.0148069225673 35.8071326682256 36.733274367382 35.6769202956883 35.3007073907537 36.2276598461026 35.8648493649138 34.6946140391335 34.3971323555007 34.7022435766227 34.779269645407 33.9759458737178 35.2813642490659 35.9859107501803 35.4687084536257 36.3671384161036 35.4434417776467 36.5550271118507 37.7585192375449 37.7768932497211 38.0213538154099 38.740017148264 39.2921994807407 39.1466096633073 38.8548091701038 39.5126143136261 42.0759838215112 45.0897212460003 45.4217992781176 49.6905912040671 48.3120718950941 48.024511357414 46.8963258708782 48.2893443384678 49.1780201814292 49.5592839437662 49.755923990854 51.436241021605 51.6074584769992 52.514684634448 53.185085038614 54.4627869798622 56.0214235553333 55.7653622882685 56.6681617868808 57.6741894263018 57.7945432368423 57.987423221113 58.0040287999253 59.4272366949548 60.1581544235877 59.4291809897682 59.3652092237298 59.2594082539418 59.235484773348 59.4426481857156 59.8321883717626 59.3654705048059 59.596657540492 60.1268343930725 60.0107031126735 59.5387492538129 59.3817795987395 58.8713451758677 59.1279134529024 58.632656564632 58.4942892797918 58.3390075879114 58.6730962778679 58.5570789230342 58.3226442335851 58.6071888264499 59.0888422766138 58.9173264854447 58.6711692179965 58.2991421839231 58.0433529714937 57.3682729066197 56.6363967704364 55.761222875182 54.9725137038407 53.7382694654598 52.7759233744587 51.8996293208552 50.7869630401244 49.4933902600578 48.0471641103092 47.1165064764975 46.116998011836 45.2039663007847 44.1549456748264 42.9494423171185 42.0109723245388 41.2952665466312 40.5917827892078 39.9455976411068 39.0315769272577 38.9424347911373 38.3510103600939 37.8643784911084 37.6019184273076 37.0953449822645 36.8690648963194 36.2045197828891 35.6311316783782 35.4294493701889 35.9135100878269 36.68799433731 36.8176993373645 36.6529627458094 36.4862347604554 35.9619238319397 35.8134738124531 35.3908797615945 35.460238438453 35.2674286837309 35.3152102437565 35.3542169181064 35.9217010366461 36.5294093754508 37.5279707668719 38.4215227402549 40.2515370951406 42.4291494792588 44.4430659812133 49.2489378853676 59.0719683187692 61.8569143472207 74.0917595235117 78.4537948828287 72.4010310148247 68.0304946065417 64.5164885421224 63.0687415742611 63.3170290378414 66.0978785990844 64.3331946053509 64.3670441110648 65.4745994423077 68.7681737789395 63.5503641933381 62.8919331079506 64.7747658076297 63.4886068496726 67.4364963820552 67.4450318981678 71.261626543783 69.7602781286875 78.7721013984814 77.1325156341152 73.8389916389638 67.9520594262304 65.3213775458061 70.0932355646549 81.2512841449874 91.0936405932084 81.4442491317851 73.4304525525597 68.7162426371879 65.0422705945782 69.289454417908 67.332072111869 63.1190063235908 58.4430102228633 55.1984501424325 53.2058492780709 51.5549167094599 51.7715170523021 51.9859805398854 54.4413772812869 58.1265916214237 62.200488030101 60.9683490920201 55.968288849958 51.951755259697 50.0001612854105 52.5549963650844 52.8797593398219 54.4830911137443 55.9484496791641 59.5762997188586 58.9002275183475 55.2225544518222 52.766935976422 48.3387771334924 44.0483362666281 42.8497934826772 44.4409242838344 43.4714394476087 41.5461581845657 37.4293788419669 36.25953870402 37.3276582129911 38.9366217015688 39.925796492044 40.2891916144605 40.8351073705483 39.5130985269987 39.523589126321 39.1878540594389 39.2807369762282 39.2829971679872 38.8910099522232 38.7843505148492 39.028496899694 38.7158702473672 37.8992618970127 37.9583228208861 37.362883880494 36.9302602662592 35.9951865345333 35.5794033972956 34.8342810037373 33.7051448802933 33.6565923302417 39.5270896795457 58.615340655468 61.3896996180438 72.3695660126311 76.7894788935788 56.3966525029497 50.7707661122577 44.7303754237346 54.7826171550872 56.0078278412843 68.2977061728679 84.4411593829456 153.374204122533 148.706801373723 142.280775929668 150.845732792291 108.849113443622 77.3538380151407 72.6366654056739 53.9457999362126 55.1494200934755 52.530001396025 -9999 56.0851703453389 52.4044067195921 55.140600374405 55.7456667226497 53.1533148283793 -9999 -9999 -9999 -9999 -9999 -9999 -9999 49.275214696969 46.336584036441 44.0388112764085 46.2393910884646 48.7997827771095 72.9521413618023 150.648163581548 158.713492713942 141.60549437635 99.5523587830219 91.2233137095634 105.351646913259 82.0109361712055 92.303853162921 127.215156635184 142.357473713659 144.053143004347 137.80171852592 135.196458044348 134.957740561105 136.663500218265 138.234061322857 139.968599824916 141.117471204773 143.16363907268 143.751095940853 145.898925349693 148.876201612095 158.634854871319 170.516143272925 180.49215040252 182.813644799201 185.717134929481 190.178292878041 191.940144666823 196.599307401783 196.575809605185 200.83121389621 202.334546299323 204.513529246484 208.018652678332 209.283206682456 211.207879451164 212.638852444915 210.410916983066 210.751319993047 212.719780473266 215.678404452071 215.572635573833 209.541627457145 210.838136487153 204.085880375187 211.719381585535 219.965440442749 161.298815173571 135.445428510015 115.847125849359 117.335855619085 -9999 -9999 -9999 -9999 -9999 -9999 -9999 -9999 -9999 -9999 -9999 -9999 -9999 -9999 -9999 -9999 -9999 -9999 -9999 -9999 -9999 -9999 -9999 -9999 -9999 -9999 -9999 -9999 -9999 -9999 -9999 -9999 -9999 -9999 -9999 -9999 -9999 -9999 -9999 -9999 -9999 -9999 -9999 -9999 -9999 -9999 -9999 -9999 -9999 -9999 -9999 -9999 -9999 -9999 -9999 -9999 -9999 -9999 -9999 -9999 -9999 -9999 -9999 -9999 -9999 -9999 -9999 -9999 -9999 -9999
-9999 -9999 -9999 -9999 -9999 -9999 -9999 -9999 -9999 -9999 289.917623617803 284.930372946236 -9999 224.373020778033 237.110778501702 -9999 -9999 -9999 -9999 -9999 -9999 -9999 -9999 -9999 -9999 -9999 -9999 -9999 -9999 -9999 -9999 -9999 -9999 -9999 -9999 -9999 -9999 -9999 -9999 -9999 -9999 -9999 -9999 -9999 -9999 -9999 -9999 -9999 -9999 -9999 -9999 114.883671559467 112.188545237341 100.143838880149 87.7543911679158 79.2735167547569 73.4974829711914 68.5163262112933 64.3362037292844 59.1576529394096 53.7340335857209 47.9582067486103 43.4010123993687 41.4916198700691 40.9277734772904 40.8551992405982 40.3980584939439 39.7623578068539 39.189491624365 38.5247050716547 38.097640513143 38.6381909707372 38.2847456389815 38.1097820506441 37.38341638031 35.9444515284722 36.4366559534597 36.393324005427 36.257489598991 36.2354640662584 36.1733224911906 34.4915640367046 32.9485732858451 34.6853192717685 36.7033350094043 36.8595089180089 40.0491546117977 38.7232644145244 37.4958249191103 37.3371428828316 44.852708871135 45.8370441838031 46.1747039604146 45.0757083255076 41.7376090069651 40.471192293032 40.0779515825248 43.3803726886477 42.6938362418648 42.4957828158994 42.6725258293196 43.4808244442089 43.4120755352314 43.2965806548041 43.4072867554196 43.8565513513385 43.746500509393 44.5317038546305 46.1355494331185 46.6868262532304 46.8134739904035 47.524763820202 48.7370635468657 48.2904811805032 50.1361206031806 52.5479219356803 54.4584310497709 54.1279411872068 54.1650586633294 54.877981481168 56.0289243981644 58.4622654089378 60.3032191174872 62.4636768543611 64.3124129380179 66.3267336351891 67.2725048493248 64.7751416701372 62.0279504128073 59.5602427133659 60.2411422459882 60.7156458046925 55.4408484904327 52.6793251604985 50.524062648665 49.3416142160205 52.3615660471935 49.0978953120673 46.1298658346327 38.286782308866 35.3552818227088 33.3149467370959 31.9996614771729 30.2545075001733 30.6272567311286 31.1077886128913 31.9373372727311 32.1015621066542 32.5199697689119 33.626090096198 34.8994006063948 35.6494810275215 34.961738985426 35.642310147426 35.8427859032273 36.1445386547409 36.3882899642133 35.1005134781985 36.0725594897182 35.8892875812552 35.4160568664304 34.9526883775744 36.7392999157691 35.6971000638982 34.9663980551688 34.0755452271195 34.5627208796351 35.4668539838759 34.0780916978208 34.8410327665905 35.7885318819681 35.0170403331275 36.8907254681568 35.433347537376 36.4244467451185 36.9639361396062 37.5715420881391 37.5942215938005 38.0698767894159 38.2228427974422 39.1180453019921 39.015468489752 38.5055948071396 41.3634865438763 43.872006146384 43.505569164091 46.3083139461515 45.6274820932366 46.2728773872722 47.0222766442051 49.0003669480297 50.666454234066 50.5607174713724 50.251502960134 51.5639012335434 51.1988906091457 52.4429999771826 52.6559376694656 54.9779577146472 54.7576288421362 55.9737091011339 56.5666351725088 56.828021776691 56.9919918275267 57.5483024438292 59.546899290728 60.365759121324 61.198028355624 60.6176086809611 60.0598510615749 59.70935890528 60.003946218288 61.2273010187723 61.1304749506954 60.7754897454617 60.6392688756569 60.5215631234236 60.3705836214422 59.7059765222499 59.9543037110516 59.1534999593842 58.6971184477003 58.8741178353768 58.5876878797348 58.4740407704122 58.5951793042383 58.5774588286856 59.1304134321024 58.7783195105827 59.5152410036657 59.48289555599 59.5539758944982 59.1632493517739 58.260368083947 57.6206364764672 56.6469638645938 55.9445483642486 55.2054049805828 54.2577800221104 53.043018721692 51.7488638489551 50.1657622970304 49.2338126499936 47.9450418249382 46.455596635249 45.0960561016255 43.9616057133678 42.891215324759 42.3074653653549 41.0875764903867 40.2374446400382 39.6151701561445 38.6834398437699 38.0000156961687 37.1828321701809 37.0604881495801 36.5184205420817 36.2020105949381 35.7371540925064 35.167900621088 34.739426428323 34.6143277358966 34.3394107101405 34.5926202781126 35.5835257998872 35.8876793893903 35.4324949421745 34.9426574263767 34.7057611708548 34.0436645050819 33.9014461546177 33.8577950409512 33.9699925334012 34.0657901636013 34.5016711248801 35.0664355944157 35.9766455212351 36.9635259718302 38.5586351848499 40.1553842021425 42.0147270138888 45.4055688496694 48.528023106014 61.0367542198317 76.8773762037927 79.540826627377 75.8465529767734 70.654593802272 67.3995847231432 65.7512878488024 64.7867680410695 63.8393770566313 64.6447220551829 66.1975204227907 66.0159361753254 70.5895190918342 72.1269381522264 68.1998417809328 67.6818792133384 64.6655571239686 67.8559697082655 66.4061238777021 71.98572937783 72.6405176052079 80.7305766599695 79.2487800748084 70.5133309915275 66.3715402141585 65.9208415929297 66.7241604857317 74.2331972415023 91.0775175407535 108.073405736869 90.384578616372 72.6230741786589 68.6869277861984 67.9343132456628 70.9864528013859 66.5657882140088 62.8143813752313 59.0651258659987 58.0267561707958 55.1084030204231 52.8552365559447 52.6198698913467 53.2744242011001 55.5083308334229 59.6296774914272 62.4158295829728 63.6846966337309 56.5756470971501 53.4830245915699 51.7064772577674 52.71387659595 53.4553584374581 57.7669354291463 59.5978362324492 58.5893641113863 56.1279756220329 54.37324717331 51.6163670931736 48.2723600200808 44.3613834227828 42.8578521861759 42.6482401780806 42.7609592486248 41.9236173433609 38.3912386541352 37.6058242354905 38.5058693025168 39.6967460991357 40.4516257369634 39.8684112808532 39.9606410934915 38.7029191431063 38.2935934029744 38.1950655319826 38.6839422232945 38.6387895188512 38.6074988378818 39.4611250016165 40.4172320931892 40.1937943555231 39.073237757429 38.8826502227072 38.0562053680787 37.2866991644334 36.1012452717308 35.0438403836852 34.8299689255538 34.8764983480903 36.0069478602455 39.6576692112267 57.0774986236786 58.1523599235975 65.9850054630233 82.6299453430501 73.8293989476783 74.4604746458548 85.2262089924063 69.3929654976004 76.2681854466774 77.0904421812902 92.1678037959793 151.162441973257 133.7405528602 128.31972501182 167.486282433891 165.980953195749 110.773638311371 54.6316501679658 46.9378213717209 48.8007890546774 48.7317423118363 47.9279865237753 -9999 -9999 -9999 -9999 -9999 51.1270336445668 -9999 -9999 -9999 -9999 50.9865313113697 -9999 -9999 47.3592128788498 45.270295238275 47.1209534901206 49.7083331484171 61.6161129138298 118.264339145604 132.226906319761 146.490993645236 116.294342768359 77.9495898909215 99.5129625409152 93.5380074340401 105.098547057488 120.949510338594 141.882442136826 142.757235744613 139.045293040673 140.792340404003 140.871758267267 140.666164109828 142.86629671046 144.176985731624 145.545554993372 146.887403339326 149.001291323013 152.06297325157 156.583844754429 170.399938099692 181.002659083098 182.521701901872 186.004241290588 190.418353922039 195.015648162375 197.730258974821 201.38592943347 203.545476391327 207.317056064558 210.309715889863 212.723295443008 215.472033618988 215.018744217157 211.713975631826 205.321241566483 196.019582541764 191.973113358151 216.701121622168 220.774046794159 218.946455424401 221.058111271741 202.003152157638 166.025577876811 141.986480410832 161.800752618735 129.897416659933 111.934861291581 -9999 -9999 -9999 -9999 -9999 -9999 -9999 -9999 -9999 -9999 -9999 -9999 -9999 -9999 -9999 -9999 -9999 -9999 -9999 -9999 -9999 -9999 -9999 -9999 -9999 -9999 -9999 -9999 -9999 -9999 -9999 -9999 -9999 -9999 -9999 -9999 -9999 -9999 -9999 -9999 -9999 -9999 -9999 -9999 -9999 -9999 -9999 -9999 -9999 -9999 -9999 -9999 -9999 -9999 -9999 -9999 -9999 -9999 -9999 -9999 -9999 -9999 -9999 -9999 -9999 -9999 -9999 -9999 -9999 -9999 -9999 -9999
-9999 -9999 -9999 -9999 -9999 -9999 307.23701805395 304.944675176992 -9999 -9999 294.257720315561 296.133548513189 228.870729830356 218.921500583073 224.990030724788 -9999 -9999 -9999 -9999 -9999 -9999 -9999 -9999 -9999 -9999 -9999 -9999 -9999 -9999 -9999 -9999 -9999 -9999 -9999 -9999 -9999 -9999 -9999 -9999 -9999 -9999 -9999 -9999 -9999 -9999 -9999 -9999 -9999 -9999 -9999 115.129114404033 109.795821609242 99.73610322532 86.5065134226664 76.9530495829274 70.5713094243229 67.615921484676 65.0640436231077 62.1375229828981 58.6845618076849 54.1381608494993 49.2718198540531 46.1072718235746 44.1894597469065 43.0032584615633 41.8348520355884 42.0369143054083 41.8883871796744 41.2658017592425 41.1436953362349 40.8009261370577 40.0232792409351 41.0674555670988 41.4795914084457 42.443143426896 40.8649672135472 38.9720583563006 38.2433434983461 38.7652380788638 37.1507527763048 35.8541719926046 33.2805926305264 32.1033170230409 32.8015336047888 37.4317453461109 37.0014930988407 36.527183067484 34.8955716733383 35.6660633260995 38.7526006103901 44.9799935151202 44.9744879846241 45.7975840299896 46.3903849145967 44.4966389482025 44.0319898665874 43.405479892809 44.3575264339634 44.6864697475389 45.4105805052908 44.4176241169551 43.7385783728131 44.233182955221 43.9742145108971 43.8488849900836 44.2893225561807 44.8649755202196 45.9154729157549 47.6572954428074 48.251167124869 47.9789208099085 48.8491624269826 49.5312312057311 49.5544269293566 51.2593951296211 53.5107467277536 53.9813240520635 54.1212947546558 54.6633307444675 55.327677809795 56.8624179427994 58.5341894791506 60.4100319525003 62.259234618291 63.6565749912046 65.6712515647853 66.3813386901758 63.4796543892009 60.4458034635132 58.3246973038984 60.6326432056982 57.9854537847365 57.897696783224 59.8127166724561 54.261497317501 60.0667076294436 62.8603976578918 49.0359338502781 43.3506063295828 40.6197739801404 37.765179661629 33.5846981341409 32.3211480475903 31.1031935956286 31.179370295472 31.2413779357834 31.5145647837761 32.0759460796211 32.6540787020196 32.9312830104918 33.6719898641462 35.0006553917965 35.4704425273386 35.9951208072271 35.6081417779645 36.6993089749163 35.958905291558 35.6556788201045 36.531359863413 35.7922640388706 34.1409219311742 35.1822177231716 35.6719094326842 34.7449310736379 34.8334756600887 34.1209846782623 35.2932520505054 35.4334036121702 35.0216079084571 34.7615320340697 37.079795624898 35.8407573618765 36.8791566565742 35.5472538104912 36.4221674910006 37.6229522317368 37.4293026883976 37.4320772907688 38.4462197514433 38.484086547406 38.7290105990873 38.9719239270898 38.0612841348649 38.9139366165488 41.9202792227395 42.9813767157428 44.1570014585534 45.7484004484419 47.7506109302018 50.1739337538943 52.7354878250307 52.4737479145841 51.5388440905541 50.2387085343362 50.0739109091754 51.0915309596191 51.6900007357487 52.8599302522129 53.8262484852706 53.9358626263287 54.7133171687156 55.4269570833329 55.8645989071782 57.0806277743851 59.228652805288 61.3251398473389 62.9633419669368 63.1220321480811 61.6913534575878 61.124043381189 61.9632910015918 62.7414208202257 62.4132049832187 62.4344500216572 61.5818730790427 61.3329973937796 61.5034650834512 60.7797216152407 60.5566761064852 60.0107683378716 59.2289972467386 58.9678284232457 58.2589120474032 58.6068792127434 58.4984424329494 58.4466348311922 58.3502668397315 58.8676219492621 59.0019669103133 59.4559231687379 59.6832121196587 59.7078788673793 59.5960279348742 58.5438029805208 58.1002810326016 56.9065546123741 55.9605558663487 55.3224577971885 54.0652624363081 53.1399248168892 51.7711900518879 50.501280191587 48.7720168703285 47.4061938697917 45.9685562388836 44.289185219359 43.0570029135902 41.7840908685378 41.0387114847646 40.0236407248231 38.8739728634613 38.1186146167325 37.2567912341421 36.7489605516823 36.1057683140364 35.7909478606602 35.3447057428644 34.7591917625031 34.2545774086308 34.1059964437678 33.8419604125395 33.7955988881549 33.9678588528787 34.2118380218923 34.3940051431799 34.5341843197845 33.932086668373 33.6701827474966 33.1379723994566 32.9395000264506 32.7043159829309 32.753733516806 32.8090692624448 33.1050613200596 33.7743310364276 34.4246325506578 34.9519464857024 36.3658223314535 37.7234387472222 40.2385358966211 42.1382142384347 48.3989746173716 49.6849867955268 66.6894977847403 75.4508896297157 75.0882229904682 73.3095985990027 72.2458550917948 70.6967720141066 68.5267399868322 66.1428609817363 66.3299601263008 66.1120988328057 66.8599013750201 67.832351483037 70.7878102986632 73.5840536496191 74.155691644018 71.2098666004832 65.2275473793696 72.4989045964791 67.7407066675478 66.8375695636837 70.9029912431151 78.6603820860005 74.1387783748152 67.2784752503917 68.5353340244728 70.2708638623257 67.8043126678214 71.4776380993543 73.8265724611613 73.1523862156143 72.7033114941499 65.2227923496146 65.5483072261007 68.5400805351816 68.2141797594523 68.3879173443336 64.6335055917805 61.9374037394198 60.8298485507473 56.2468113321214 53.8672810414966 53.3863029850535 55.1189745697728 55.683839380637 59.4379080588242 62.9889075054328 62.2357383668248 58.0785791655137 54.1555609150262 52.5763411892156 52.5122506658399 53.5279010284462 63.4864276233455 56.9941136351828 55.0104027275721 53.439763160688 51.7817478230422 50.7807655751121 47.6859672387955 46.0044556678154 44.5370121833808 43.589651068978 43.370423889133 41.0700845380484 38.5930273146685 38.6322089645592 39.3933122700019 40.459264380121 40.8972894464588 39.1737977378099 38.5191122846365 38.4758864852556 37.8366053851815 38.0678818294694 38.320744341537 38.301637222424 38.5889612946573 39.342343048771 40.3428202615834 41.3380717212261 40.6219315807209 39.6767742220181 38.4283096050026 37.2948859187008 36.0658110434255 34.4134363184482 35.1692578407846 36.4307647015987 38.8377258020194 41.959462355946 48.5463014137873 59.8683724099233 65.8429752693965 71.7195570166865 84.0635754752586 101.640707201637 100.604183318325 92.275777824713 102.084960689644 109.028227328655 121.776027942382 144.463744907974 133.79779303011 141.164806322858 152.838415302341 155.397008823937 171.112295084613 113.694361037437 58.362630617927 54.729861079466 47.011684186394 47.3349298421441 44.0794351359272 43.7972355304724 -9999 -9999 -9999 -9999 -9999 -9999 -9999 -9999 51.8592579666924 53.322352828798 -9999 -9999 -9999 47.7577046499254 49.4181408904875 54.98411184839 74.2161657094097 122.721332064177 152.597861344815 148.741881002995 140.131743970012 106.532049376017 94.9189321137194 117.397086692453 126.702089600767 131.925120596863 140.823576424294 144.589949956335 147.771247338162 144.814319109497 145.311493250983 145.738786659146 148.905156768925 150.106160571181 152.574647465685 155.928816644649 158.981957967143 166.064054752682 180.945758083382 180.574009365006 185.749567966959 187.691791151753 191.934021908042 194.404302700159 196.745751902451 202.159344787972 205.375372493052 206.129813448495 207.416307848838 211.968214969231 217.871904228197 217.323733241697 221.553040376153 223.128736293662 219.666483439778 221.037754483695 192.677908210272 171.739207855347 150.2045305711 126.084086641409 112.329803751712 110.697457319876 109.337986712469 -9999 -9999 -9999 -9999 -9999 -9999 -9999 -9999 -9999 -9999 -9999 -9999 -9999 -9999 -9999 -9999 -9999 -9999 -9999 -9999 -9999 -9999 -9999 -9999 -9999 -9999 -9999 -9999 -9999 -9999 -9999 -9999 -9999 -9999 -9999 -9999 -9999 -9999 -9999 -9999 -9999 -9999 -9999 -9999 -9999 -9999 -9999 -9999 -9999 -9999 -9999 -9999 -9999 -9999 -9999 -9999 -9999 -9999 -9999 -9999 -9999 -9999 -9999 -9999 -9999 -9999 -9999 -9999 -9999 -9999 -9999 -9999 -9999 -9999 -9999
-9999 -9999 -9999 -9999 301.202341539183 210.664335747708 235.100434375167 233.967876935029 -9999 -9999 249.700559717675 259.156456499297 222.162688927354 -9999 -9999 -9999 -9999 -9999 -9999 -9999 -9999 -9999 -9999 -9999 -9999 -9999 -9999 -9999 -9999 -9999 -9999 -9999 -9999 -9999 -9999 -9999 -9999 -9999 -9999 -9999 -9999 -9999 -9999 -9999 -9999 -9999 -9999 -9999 -9999 132.665775511008 112.352625672466 103.638481460133 87.3152178190721 77.047091393259 68.8030174465266 63.3481613384854 61.8728787975824 61.9330083547322 60.1678349818095 57.3976661847197 53.9388339408182 50.7757977871254 48.1564681278698 46.2998920526862 44.9764748599053 43.6495962318263 43.4477164031455 43.1050925442617 42.9492421340577 42.7725501433822 42.8503188427905 43.0332175724751 43.2674656364245 44.5253526066012 45.6178186227613 45.536611710101 44.6822418362158 43.0392961539549 40.9362688865695 37.758619648569 34.6740367765213 31.8950210289571 30.5011208046749 32.3817834590421 35.3605196505748 37.3316810854972 34.5839402832843 35.4257205212779 37.5538382983952 45.1870877202798 49.153549177757 45.9644292802226 46.889376928055 46.2508199681277 44.8252975604814 44.7422591980931 44.764547300198 45.7163359179678 45.8550866384701 45.8078634795778 44.2417157873276 44.233569405267 44.7134771041604 44.2184921937084 44.2568535371799 44.6192753402283 45.1339126483055 46.2565817253901 47.7359742926916 48.6339432528003 48.6096369267658 49.4215279485232 49.7459106854175 50.2995538396101 51.7088123596853 52.5238728576189 52.5736275168033 53.5967694412321 54.1833220794567 55.2770168067642 56.6821258442169 58.4626341465607 59.8181491118783 61.5452665129935 62.7404753899141 63.501095134252 62.5561331620836 60.5724415965485 57.7742328803975 56.5626747218381 58.5855655989772 58.1887216473026 73.2667617005328 83.8617295441854 70.743114990832 58.2607417987555 48.682938859232 44.157435570223 41.4708207352862 38.7661072924908 36.255344391458 34.299135673304 33.0364348539366 32.5069600653776 31.9394884300804 32.1108101987848 32.4536506977669 33.0864295212731 33.7890958977061 34.2764760279908 35.0770155782328 34.7383635240615 34.967911130782 34.8313698172833 35.5092959754772 37.2476720336552 36.325341082186 35.0146236105455 35.4198702966613 35.0546906867339 35.2257119820931 34.9008843722053 36.3204112781977 34.6823682794632 34.471219724745 34.2495963539336 35.1778018661777 37.3694514108133 36.183924505747 34.942410163915 37.5646552909678 37.607489912447 36.622390525031 36.0480780722541 37.3832814645279 38.0578771463053 38.1141013344224 38.3560303119802 38.8153062428225 39.0109152885008 38.0913712133576 38.4900827132477 39.8537777792034 38.5968922924588 39.9187140062025 43.8951746332476 45.1836310982713 48.5442419234627 51.9300085132327 57.9866523300211 59.0740543141107 52.6009449254474 50.4167681068033 49.8814125647588 50.4089783133986 50.6275879453727 51.6308470833487 51.5965780055695 52.8197970937512 52.7589539705232 54.0253890918442 55.3838504698804 56.6161675061487 57.4993953981592 59.7684514359115 63.6795170449366 65.7592848597123 63.4897979807326 62.95966706857 62.2939485104738 62.7911509376113 63.3181664703473 63.1808008524465 63.0336961630987 62.9240194613657 62.2822845390153 62.0264499530686 61.458654804486 60.7610704909283 60.0591285219634 59.0753465912517 58.5178632492406 58.4016182500215 58.072737505235 58.0614532711204 58.3248305789369 58.5391606476071 58.8798907707752 59.0232759143152 59.564325669059 59.5643884424317 59.7683028923038 59.1170764248394 58.3381668919991 57.6047035846715 56.8604808214804 55.8146475080512 54.6066665816817 53.7835257742607 52.4813838182627 51.7142520974878 50.0718313234763 48.6573429769449 47.0413195421443 45.3774180190712 44.1538983354393 42.4008644697174 41.0861560980484 39.6748634672013 38.7059523497128 37.8988161837395 37.114566052439 36.2995011118835 35.7702499232668 34.9811414143794 34.3714207056859 33.9204557857923 33.7373623903998 33.6807301311238 33.1688044591072 33.3508988262049 33.359394512267 33.1895052768609 33.1671657661246 33.5503673983558 33.1297095883076 32.7726555164701 32.4837200062413 32.2371680225676 32.0990342655917 31.9146104099793 32.0820806551196 32.1595258863382 32.4760710484858 33.0785604858403 33.5368097135173 34.2611368983439 35.6980425244554 37.1208921588071 40.1816800445943 43.7756082851512 49.9422187707526 55.4357519950823 68.4553199610361 78.7752747904701 78.4264395245293 75.9569011958306 74.0558576186844 71.5136055634681 69.6529397904194 70.0036852337823 69.8381567349531 69.2940187430453 70.5236316701697 70.6818882003133 71.3621834662899 72.8020465027835 74.1014277957117 71.1676856146848 69.7903507073136 73.4894059500526 70.7501143555815 69.8776545884583 75.5876658056006 78.1925423531116 71.2680792927832 68.698006840343 71.9198589932936 71.656492690152 71.1402398346515 72.8065000409718 70.3946096349172 66.2124558262066 61.8157497860107 61.7714579846971 63.5652733870495 67.4415902860421 69.2760732730308 66.3083151781163 64.5854636441607 64.0904097365353 62.8090995796422 57.8554573084279 55.6852244673258 54.0824803702896 56.3376163531381 58.4465767984321 59.2324354418187 60.6264314348676 61.2918240961455 59.2198465446842 55.7664361868706 54.9267966672757 53.4462509956184 53.2433999374867 52.8621952707967 52.5338081601896 51.9057857871522 51.1841846282494 49.9227512098413 48.5354271604059 46.5675221548357 44.7040848516417 44.4455055779291 43.0395471966524 41.6653404127617 40.2514257077729 39.1856760501634 39.181953343888 39.7700955208008 39.9619070824533 39.3795877814422 38.1443670182184 37.7549095642229 38.5424329605005 38.2336759560923 38.0683841941918 38.1676317907008 38.4849651806816 38.8228366659702 39.6590946354045 40.7122807916619 41.9826440756044 42.1889547231216 40.3738120436127 38.9335232437245 36.9540542108506 35.9306318166907 35.0135960875931 35.5571769683211 38.0589389742375 41.4600339951876 46.2468077068071 56.1356322375395 76.1025448727298 93.6678365335417 73.933932341432 86.3845390269334 89.6973627649407 87.9037907629761 87.1055473948248 95.6593879318126 112.581230327991 128.825636978353 134.586527380806 127.035435329928 141.047862370309 150.437627488293 149.998280786579 153.498873874951 169.484673358232 114.839440474083 54.7709597583412 48.7283147185535 42.9572546707629 42.0918132404994 41.7208194207247 41.7647782698452 -9999 -9999 -9999 -9999 -9999 -9999 -9999 -9999 -9999 -9999 -9999 -9999 46.9045457987654 48.2178801162112 48.7625206703265 81.3143175391846 97.3995965341359 141.400925885 139.935134650835 144.582573979057 99.8260790136416 103.380093185603 120.862257373631 132.121157329466 140.418479956168 140.412596468349 143.125139301705 148.477972598478 152.897169821781 153.748996683435 153.591949120422 156.812396324852 160.171000965024 159.547443468049 162.637357012103 167.542678174992 175.928233620528 183.291426138517 183.328799053992 190.89932284007 193.858983826708 195.274310474259 195.35950130414 193.495046636362 194.276860923627 196.307772407165 189.035164310369 182.181458647604 220.818118690211 224.257770463686 222.024815844085 181.020664595005 144.541020314105 136.115425363629 132.568578346647 119.422053074218 112.571433719221 109.217113710812 -9999 -9999 -9999 -9999 -9999 -9999 -9999 -9999 -9999 -9999 -9999 -9999 -9999 -9999 -9999 -9999 -9999 -9999 -9999 -9999 -9999 -9999 -9999 -9999 -9999 -9999 -9999 -9999 -9999 -9999 -9999 -9999 -9999 -9999 -9999 -9999 -9999 -9999 -9999 -9999 -9999 -9999 -9999 -9999 -9999 -9999 -9999 -9999 -9999 -9999 -9999 -9999 -9999 -9999 -9999 -9999 -9999 -9999 -9999 -9999 -9999 -9999 -9999 -9999 -9999 -9999 -9999 -9999 -9999 -9999 -9999 -9999 -9999 -9999 -9999 -9999 -9999 -9999 -9999
-9999 -9999 -9999 -9999 300.220556447185 -9999 247.690823522354 -9999 -9999 -9999 -9999 -9999 -9999 -9999 -9999 -9999 -9999 -9999 -9999 -9999 -9999 -9999 -9999 -9999 -9999 -9999 -9999 -9999 -9999 -9999 -9999 -9999 -9999 -9999 -9999 -9999 -9999 -9999 -9999 -9999 -9999 -9999 -9999 -9999 -9999 -9999 -9999 194.196076204927 171.837097659687 136.757786598346 109.811420534246 95.1861984714423 79.6786273967346 71.0551023674273 62.4562653755159 54.4427074565915 55.2479797035569 58.5993948652273 57.9415891282897 55.7255600674193 53.6903024375225 52.0129680828272 50.0012865643623 48.2458620398269 47.1009408151535 46.1809571237711 45.364257668698 44.8966818588372 44.7585536424981 44.8638435645122 44.5155643320815 44.9557635010944 46.4564291751932 47.7202915087096 48.2966520731348 48.3565713812632 48.6767510375805 46.6386482366409 42.2014522156589 37.2114852489742 32.8411724286116 29.8935773271218 29.5476597285635 32.3954842486004 35.0281394370681 37.3558536267319 34.5271574602596 36.0721847732461 44.5952845467531 50.3958106960642 53.6814847479178 52.2764184981304 51.1818211965749 49.4894375714522 47.9407406780774 47.2839612683955 48.6358508505815 48.0806319908931 47.8048815187584 46.1840165653711 44.7674267677057 45.7839477991176 44.9824428704325 44.7569318321763 44.3357185963263 45.6847663982159 46.4334994509291 47.5157964055151 48.8949559444563 50.08293483325 50.4442779937436 50.3711923617741 50.7608194434537 51.5082735917531 52.3532669494993 51.8660545004484 52.5407580273808 52.7169436403418 53.7721994876175 55.400401651358 56.636830505337 58.0198191969739 58.9846771864875 59.9177538255013 60.6735668446535 60.6128703214748 59.1959452799406 56.6720856071677 53.5281182045411 54.6853891950195 68.6376014963883 78.7181276863029 83.2961932080924 85.0367688591481 74.8929820274763 55.485096408544 48.2323405410933 44.8709867772728 42.079713953335 39.7552232852181 37.3897865995611 35.8395113876683 34.5247709205494 33.4742064903551 33.4811464345515 33.7138677472671 34.2513092516182 35.4270786475568 36.3492961836836 36.8144083948509 36.277679350619 35.882870142238 35.6950470915903 36.1339835562143 35.5334794611644 35.8121368370902 35.5178061804638 34.8830408082518 34.3272532979236 34.2825174190542 34.0678902073674 35.2056378006805 35.8457688938869 35.8726648177899 34.3395009774229 34.9956640685764 34.6175718104487 37.9754711323652 36.519485321622 35.6760982273997 37.7083338640143 38.9981230084582 37.2470119742168 37.2866037431418 38.2965720756238 38.9409588050716 38.7712162309089 39.7227633598328 39.3032563077296 39.2491759192995 38.4786634488047 38.2365601028885 39.3169248949558 39.5102707285341 39.7898366700878 41.9063696609118 43.7128970145056 46.8639644936189 48.8707858425638 53.5846994660926 52.563916274323 49.925238732615 49.745064356969 49.8196817802381 50.5623003193637 50.4673590573718 50.4930681435294 51.7939140288471 52.3887125718458 53.8564029667586 54.2345200638066 54.6911047314585 55.5757683231282 57.8916947123434 59.8656128343763 62.4114714226412 62.1936025527708 62.2900607080418 63.0358179448214 62.5590010810277 63.0724287309921 63.6597426852385 64.2876567848412 64.4378798988882 65.1436829525038 64.5787925720784 63.4446869037438 62.5951441001936 61.3861793480362 60.2425831506348 59.3522339666223 58.3711286473391 57.935405358074 57.671626181372 57.6975329173729 57.8383164794329 58.3553578970672 58.9267139377385 59.3592298080439 59.3740453015661 59.7075654920572 59.67568323326 58.822000663076 57.7621725722558 57.0424435212741 56.2899346686206 55.1758257516238 54.4945787461001 53.3322124472577 52.3752564208669 51.0753645156638 49.4316154355978 48.0588997068633 46.3589797218918 44.6603472756103 43.0251501017968 41.0379532309414 39.5622226062092 38.366239180619 37.2656579447153 36.194789556155 35.6133067137175 35.0276345755047 34.1102307481012 33.7951326449886 33.3542398295649 33.4120092181332 33.2058897534555 32.8888483384062 32.9916153235022 33.0678098688755 32.8587565341283 32.5791917026726 32.7377667039472 32.8250160899553 32.5110218591499 32.1082767331353 31.9452343905351 31.4740744744153 31.4364701864202 31.4415366742362 31.4096588168923 31.4225389435641 31.6875815341255 32.1087246659745 33.0778985008621 34.4352255766526 35.6080607926714 37.6377828633335 42.3657115387485 48.4897396773787 48.8185732824098 59.4783995587083 71.5626543452753 77.5629361718485 80.0782579089398 79.8071638609906 76.4127242280307 73.1247524771263 71.1637559659406 69.9229301455527 70.5986439057396 70.7695819156184 70.8501491255566 70.8346744904682 71.1686303644479 71.3060131143735 71.8868551100508 73.3677923713923 73.49750092263 73.2637383316386 76.214497766073 73.3199868308864 79.4671145570115 73.7061579543002 68.5166818735739 70.4691895082053 74.7147215487516 79.10304086137 74.0123116574773 67.5225664153533 69.2716468842519 67.1827191173908 64.5907302031529 60.4427399837609 62.2817914303603 64.8243669516873 63.9671685103374 67.185789923312 63.2715492080635 61.6141607927786 59.523793328438 56.9511149099014 55.2658183367943 55.3754996380311 59.4874156465895 64.9963798072009 61.6792313421359 58.2687127023145 60.6175812499784 60.2715086425252 57.2201161412677 54.5115390634642 55.0127280343301 53.5806013854521 53.3034333699439 53.2475110006598 51.5479824359289 49.4081417842429 48.1678625772941 47.0876454874993 45.6759692204 44.255525955813 43.0394516570425 42.0990043611922 40.846986452311 39.6443899761264 39.4977605526421 39.4880839096955 39.5472240193431 39.2294015109345 38.1298744266737 36.9321920802119 37.4638761975487 38.9388428996713 40.0334289187328 38.8058227325903 38.9922208970055 39.4107590721034 39.0479567573166 39.8601650620601 40.6489964017035 40.8511707488862 42.0577595184635 41.1752863696932 38.8578856146312 37.1842113771159 36.4714810069652 36.5767100677494 38.1184041825545 40.3713992068598 44.6926217191428 51.1985660511759 60.8167147657132 76.5338198567718 98.8897907707366 85.8168265743384 80.7360202745663 88.1156251760959 90.0995465945686 88.4762922405728 96.7570143045156 108.229243859105 118.398669478913 131.588803352483 132.646025712113 138.472411232818 144.553375434257 152.174065101737 141.175123035881 157.193618360991 148.144938151443 50.2728544429804 35.8388877167002 36.6898629978397 44.6402768187331 39.2076946286496 38.0973890380513 38.2761548342477 -9999 -9999 -9999 -9999 -9999 -9999 -9999 -9999 -9999 -9999 -9999 45.4582784712571 45.4704705886936 44.2629094675005 50.0706602923468 133.001866024048 145.420752130954 147.709697075735 130.261653034821 118.921267432268 110.740550746117 108.930129597266 125.405254082997 136.772214461983 141.818656594707 139.099044977329 140.023306282835 151.582751094131 157.60768520209 161.306189084264 163.848176788691 168.106150222948 166.144528572607 169.2882083563 175.223490508806 182.825932593918 185.111346864449 185.363146932873 191.849497200307 198.22275357373 201.517343801314 205.368760366374 206.818006535252 192.027698774019 193.646558714124 188.135807539294 172.140318213104 223.27226369608 180.705939729653 129.070338345934 113.5211916183 109.394615662637 109.298373551708 106.416886187123 108.993236129447 -9999 -9999 -9999 -9999 -9999 -9999 -9999 -9999 -9999 -9999 -9999 -9999 -9999 -9999 -9999 -9999 -9999 -9999 -9999 -9999 -9999 -9999 -9999 -9999 -9999 -9999 -9999 -9999 -9999 -9999 -9999 -9999 -9999 -9999 -9999 -9999 -9999 -9999 -9999 -9999 -9999 -9999 -9999 -9999 -9999 -9999 -9999 -9999 -9999 -9999 -9999 -9999 -9999 -9999 -9999 -9999 -9999 -9999 -9999 -9999 -9999 -9999 -9999 -9999 -9999 -9999 -9999 -9999 -9999 -9999 -9999 -9999 -9999 -9999 -9999 -9999 -9999 -9999 -9999 -9999 -9999
-9999 -9999 -9999 -9999 -9999 -9999 -9999 -9999 -9999 -9999 -9999 -9999 -9999 -9999 -9999 -9999 -9999 -9999 -9999 -9999 -9999 -9999 -9999 -9999 -9999 -9999 -9999 -9999 -9999 -9999 -9999 -9999 -9999 -9999 -9999 -9999 -9999 -9999 -9999 -9999 -9999 -9999 -9999 -9999 -9999 -9999 -9999 -9999 166.415923348517 118.24050478891 103.432827930605 87.091317510839 76.0251049147677 67.2890763366259 58.9255612841575 50.8340597546636 51.9580466394035 54.785583205006 55.4976598057213 55.0006380274362 54.3165561736178 53.2672570008669 51.2645241367235 50.1904441554605 49.5023243122204 48.6463337147901 47.8395397672896 47.0758365922108 46.485067925679 46.0609004650543 46.2193505705205 46.9632623000365 47.9482711364178 49.9677131972994 50.7995048283305 50.2109753788375 49.4529078536248 49.3701056435499 45.6312580951955 39.3965823999816 34.3724750769754 29.8121958075899 28.4385084882751 32.7557621997963 35.5253481575045 35.3308341255516 35.2178836845542 37.0095339685563 41.7850514898569 50.7396668974154 54.2568261549423 55.8066213087791 56.115067689762 49.320822663835 49.0069336296399 52.2407272150338 50.7466530227815 49.1063991866542 48.2871746518302 46.9486296286506 45.3665733975164 45.2354430908023 44.7091904219009 45.1378179241082 46.1182712870215 46.5982376935567 48.292695035208 49.5250942070494 51.5939880746333 53.0345811894581 52.2881474457539 51.3898456177502 51.4245356082908 51.56727775671 51.2007344688185 51.7792663913186 52.1223935787469 52.841302050086 53.7772279560868 55.4273665650543 56.4530122145529 57.6562393605256 58.1210139822003 58.8328237293548 58.7625806750753 58.3026445992831 56.531547892128 53.5125489427733 48.5503991642378 52.134240336206 62.7921956614101 74.7343955140775 81.9940817540951 76.2651523786681 55.3059462977385 50.7258849345195 47.0092577830327 44.0910010812257 41.5999443814253 39.935030451271 38.2766261161296 37.4302868025315 36.5957990007897 36.633157249685 36.4457741723782 37.3388522272369 36.6416537475779 37.525382276175 38.6693170928082 38.9790893357483 37.5240149581717 36.3702603790625 36.0243625645922 36.5185554858575 35.7585172673766 36.5036653515579 36.6531943181587 35.891518233086 35.4127604458912 33.5580892944523 33.7472427526987 35.3121488566695 35.3118326629242 35.7222543111488 33.8572302920466 35.0853444336993 35.3952788767782 37.0427791549024 37.4516649241788 36.0796382991638 39.8366984499088 38.6535159808662 38.1565239445761 38.6006215673054 40.2907934202199 39.9155157948315 40.3161833201548 39.7856524173607 39.4057011553595 39.4418296908042 39.2964539720889 39.0907925815659 38.7444459259681 39.1694392256074 39.1732590612891 42.7342468963136 46.2274484616701 52.2150256359215 58.4114299021887 53.7409774617003 50.268616890608 48.6435309213242 49.4099759792626 50.9333196919165 51.6395546019396 52.2232931190113 53.4435843429755 54.6253704622853 54.0590005677772 53.3855107659678 53.8887172787209 55.0692827933038 55.9636649429328 58.6873542121349 59.1389875212554 59.2186659308563 59.9890656306247 60.2887783974839 61.7219007065442 62.9906029505369 63.937132110281 64.5040339729582 66.3062515910609 68.7676201291039 71.2901776230283 68.8101211586582 65.6770217635212 63.6733248345586 61.8344921739987 59.9753158963647 59.0706515954775 58.5050575729204 57.7619286410415 57.5408570781474 57.5291452296334 57.8693056844587 58.0716879673756 58.568609680882 59.2198958800137 59.1771055863885 60.011602613296 59.6181914031548 58.3946153208505 57.0058183983665 56.2094525463428 55.5669108712013 54.5707824683895 53.926322313854 52.9653166695323 51.6199688768653 50.6518584116067 49.04599773091 47.1275615825095 45.2051680270246 43.3381962961476 41.2240069790904 39.2379625599572 37.7584765922712 36.6835456253849 35.8626039417442 34.8605673266661 34.2268420554526 33.632927799331 33.3574389418435 32.8342855011746 32.6924868790419 32.7745133959742 32.5695701932536 32.5696615935693 32.6052407301784 32.467358396105 32.2733560260117 32.1811385230486 32.4356068384598 32.3328278685969 31.8254844156785 31.5339229689783 31.2461850086312 31.0107808152498 30.7562927321815 30.4644094713511 30.3824178575214 30.6855499225112 31.0738885102954 31.6863563092012 32.5847564476747 33.7401576211234 35.3474203471645 37.7647400633139 41.1605463765582 47.4883259198471 56.5760927600185 66.0411262659559 72.7964092541417 76.6065190405469 82.1960167643082 81.4828041953848 76.1338345673391 74.429033387671 71.611736063467 71.5285760692279 72.273502741576 73.0343298301334 72.0299638460396 71.3054347363805 70.9434411341419 71.5460254911018 72.2929171824434 75.6605504173007 79.1271469472714 79.0249653007578 82.8539888186029 82.708746385683 79.8354206663016 72.2317688640889 69.4647127637732 76.1455918530556 77.4007608523329 70.7492571934769 68.5446504421301 64.3064273827669 67.4023226377283 64.0313174259079 62.5333745918078 59.411376227122 59.5102577521406 66.0582807773094 61.7564140150183 66.5391736543086 66.7809887397519 62.7330047075859 58.9307081002451 56.4988141106093 56.3469119605671 56.9528125307715 61.2891548213747 68.0063695953804 63.78294397604 60.1520390103912 59.9421930994833 59.938969802923 57.2687664323003 54.7617951167382 54.8665735201222 53.4436251303427 54.4792165638279 51.720153519357 50.0724655570334 48.395806038535 47.4139989894134 46.2961083203923 45.4713079067829 44.3302706063362 42.9549219966052 41.4812508266838 40.4575327414179 39.7664287170886 39.6425093842667 39.3361041935046 39.2682000766939 39.0445730399145 38.2055336740651 37.6403165669512 38.293284047657 39.2569825334022 39.6114035391949 39.2995518112475 39.4254771825189 39.2734665140921 39.1472856556885 39.1863327221533 39.6213792028052 40.0646616331315 41.8664570220512 41.0259844551557 38.8136068357366 37.5185180983461 37.538897447397 37.6779306209455 40.6252258496448 43.407582103797 47.5414003533178 55.2339754976557 61.6078053828383 79.2553105387747 91.2218833650508 79.6516896045583 88.1151623461153 87.9566769587516 83.856228527002 91.2122486248765 99.1470849787693 101.043032454906 111.882283158677 129.702262875661 131.05107766746 136.673405969698 139.692102803428 148.765272057578 133.601059228923 149.971760778071 156.444716017259 66.1421704489611 33.280918638385 26.2955429075203 32.7105782351431 38.9135851861083 46.6216795611927 45.9715960966872 41.9784269765615 38.2700026597264 -9999 -9999 -9999 -9999 -9999 -9999 -9999 -9999 -9999 40.8741900741333 40.4511751261319 39.70731020742 42.3945500769898 138.434594551719 151.228377149915 143.255056818142 142.141750098965 121.336306966952 107.526032145825 93.876526836285 104.687451237449 130.01976724194 138.945004953687 129.16377044732 128.623152153314 149.707750254683 156.046766693706 162.897737514898 166.615512949325 169.520676511967 172.962226588494 176.345009610986 180.858015578889 183.717166288793 187.638227856467 192.64511380949 194.82178652438 199.67370433082 201.797821222518 200.59720133012 188.893666444091 197.327867022906 212.877290564205 210.587994386843 221.170655796441 219.282481708602 154.937089425522 104.143879703438 103.589923278396 -9999 -9999 -9999 -9999 -9999 -9999 -9999 -9999 -9999 -9999 -9999 -9999 -9999 -9999 -9999 -9999 -9999 -9999 -9999 -9999 -9999 -9999 -9999 -9999 -9999 -9999 -9999 -9999 -9999 -9999 -9999 -9999 -9999 -9999 -9999 -9999 -9999 -9999 -9999 -9999 -9999 -9999 -9999 -9999 -9999 -9999 -9999 -9999 -9999 -9999 -9999 -9999 -9999 -9999 -9999 -9999 -9999 -9999 -9999 -9999 -9999 -9999 -9999 -9999 -9999 -9999 -9999 -9999 -9999 -9999 -9999 -9999 -9999 -9999 -9999 -9999 -9999 -9999 -9999 -9999 -9999 -9999 -9999 -9999 -9999
-9999 -9999 -9999 -9999 -9999 -9999 -9999 -9999 -9999 -9999 -9999 -9999 -9999 -9999 -9999 -9999 -9999 -9999 -9999 -9999 -9999 -9999 -9999 -9999 -9999 -9999 -9999 -9999 -9999 -9999 -9999 -9999 -9999 -9999 -9999 -9999 -9999 -9999 -9999 -9999 -9999 -9999 -9999 -9999 -9999 -9999 -9999 -9999 -9999 -9999 93.4475300155061 83.2659569247186 74.5104595524108 66.6685004440577 60.1219342787631 54.4020553765241 51.3403351448369 52.185482628641 53.2084248865201 54.9239005150742 55.3123969630045 53.5977551921646 53.1644288758632 52.5996048777211 51.1929969916483 50.6092303605133 50.0053292166253 48.6639240428777 48.1645278465997 47.4900704457219 47.3080488547216 47.6615612692028 48.5778636469149 49.9135639763858 50.1851231110689 50.3781234554002 49.1453161313265 49.1232494158763 46.0690448707352 39.8661606021649 36.5309478680564 33.9289697076803 34.273740114361 38.6165596067154 37.4365325329331 35.7923267869762 36.0163532143987 41.8920014602737 53.8211855983117 50.0479778696084 53.4791448114041 56.8447975942506 55.9827730154463 50.75884793909 53.5308796867069 53.3993499496732 55.1759837841031 51.368830471487 48.7225405923496 46.6695418585131 46.87160296713 47.4655008085262 48.4963628935884 49.2797672926209 49.0172756385879 47.59341355274 49.8930392138743 52.0134341791427 53.5622993526186 53.721629418229 54.9738233113365 52.4363153399628 53.1240135566945 51.5181688419157 51.2410302575506 51.2170866320738 51.0217742407686 51.9295695740452 53.6556461746786 55.452268777208 56.9518964513874 57.4188714661399 57.443553649638 57.8025199059357 57.5237176540386 56.7438706646202 54.7636669336307 50.8240614056133 48.3431316097287 54.5567646502495 63.9897601928574 72.3240483352497 77.9107921416218 59.1314493564875 51.4839701869266 47.9677169406632 45.1907325847749 43.0077088122496 41.8876152417695 40.8905262559713 40.2549499785863 40.0895379002106 39.7889197138113 40.1065799513597 38.8710067048036 39.6999575775424 39.4724724143335 40.8902978370579 40.8437789669438 38.9002188121767 37.0343729138749 35.8279173077982 35.3229201689095 35.230738465059 35.5409296419149 37.4710238336586 38.0881784528003 37.9917452145223 36.8891892365594 34.5369160974546 33.360762565462 35.2717784722199 34.3486174557004 35.5123876850914 34.7393374062205 34.7143985964761 35.2536341261676 37.7347095367479 37.2603054831678 36.8786417240596 39.6265548952566 39.6886603664915 39.8365762578196 40.1839335634934 41.521827226873 41.312168262962 41.1960926095023 41.143764374484 40.8760395775103 39.7146668394535 39.3102071955017 39.2712112359389 38.5380383733413 39.3990328014514 39.8814968866563 42.4980682451967 46.9703122213478 52.2431982938604 54.4322669366882 53.1796094265646 49.1702668163444 51.3587403920807 53.7016601439714 54.5594878821698 54.715008985835 54.220798323091 54.6695928130931 55.6475781833782 55.9987997043702 55.5344313122981 55.2266710887986 55.1173621657666 56.1257237558444 56.0232877583977 56.9957002573853 57.5467728749739 58.4012782070965 59.4439294362859 61.9094793772856 63.7246289400022 64.6840781273899 66.3733237261472 73.5492939483517 75.6495367536491 72.6419862500306 67.2926002008084 66.6005123461517 63.0971191042315 61.0659821438787 59.765858788195 58.8453212234652 57.8007287642777 57.5342257518583 57.2222685649435 57.1768412721099 57.1022047463516 57.7268106824826 58.3225872206089 59.2256010654586 60.1585146984449 60.5328637544453 60.2962528852751 58.3403102600599 56.7510196482446 55.6672619551971 55.0093673890605 54.3065573672478 53.6565645222129 52.8065447693766 51.9235892654674 50.4357325602864 48.5321467786623 46.6827793293207 44.6207364042563 41.8424801862197 39.431829925453 37.8666747013025 36.5756290944856 35.5337581992898 34.5724035964206 33.6735358480948 33.222019685469 32.7063322824719 32.3134324116076 32.2156030212509 32.1405893034478 31.954179448032 32.0423709494216 32.0694343105598 32.1944402097523 31.8393811512329 31.7938099325271 32.0032493014751 32.0004086960349 31.7230523907199 31.3063671240204 31.1328833719608 30.7952526300089 30.2653103282022 29.9462284090353 29.834429918579 29.690545664925 29.938001958699 30.4681613040708 30.9743865390643 31.820203195522 33.0083475804446 35.3473801690578 39.984660931147 47.3243899765071 61.3255277642948 72.1844685270653 74.4360963436717 79.2237348105789 82.9293398884255 86.5322255720152 87.2037548981051 80.3036812771421 75.6815426654152 73.555404575457 71.9666578584959 71.9912766740428 71.5134263784895 71.2634937741348 70.6633429391513 73.0319382328911 73.2560952133703 75.1868734853376 82.0807432229744 90.6566989275083 85.7541305457655 87.6291941691864 84.2126352552106 75.6614319645765 72.7932425051939 72.9134006065261 75.4746037634264 73.7720143156424 70.9417055285323 66.9712845768907 64.761484763745 64.5134385506457 61.929320276831 59.130335916703 61.7601830696175 59.1406590027325 61.1551580532102 61.4673617231598 65.2467273611896 66.7040403629973 65.8942756740584 58.4910752845411 56.4835019572365 57.9616782862436 59.2984986835912 60.9942211231254 64.1017799006142 63.556362164221 62.5256034398601 61.3467183542015 59.3680464400262 56.2862281847476 54.0176233647334 52.8864436531957 54.5024505393005 53.7408378577145 52.3871362646703 50.3122986844956 48.1843901705331 46.8908659343717 45.9548667477089 46.4247373360665 45.551615625862 43.3619678394173 41.8651313709441 40.4985546120096 39.7617984406881 39.6232489423568 39.5393091567041 39.2503054379439 39.2476357318541 38.8364216711191 38.7892127866811 39.3650961906855 40.1968594370874 40.0245578613022 39.373358237508 38.9235098450587 39.0312647500356 39.1442475375023 39.2424635425571 39.7672640958428 39.9363128151856 41.1988806789486 41.0981389211643 39.1696858969558 39.4661832583658 39.1168095415985 38.2001735223132 41.4627510103357 45.5839047603205 50.2116728453133 56.4656961479163 61.0463828821649 72.9194886661551 73.1307112030324 69.3514528970163 76.8368038089247 81.8233757904275 79.5638324245857 83.825234417581 103.375609416943 121.095531326654 111.478535679487 115.668552172478 118.254315516357 137.56775224032 141.505933199591 142.002028384623 121.76376152132 129.628581577624 157.843918079705 66.9319826186576 53.5294911405803 19.9852288079578 24.3299208742558 35.3685631795606 64.8137251989746 75.4414990779543 62.4237193571677 46.4906942250317 36.8291080316659 -9999 -9999 -9999 -9999 -9999 -9999 -9999 -9999 35.5655689397132 34.8720038699704 35.5530737245398 39.414971971064 75.1727482303449 131.87754378189 149.589609753454 142.650210865924 131.093949279242 102.68006559576 95.9034428107008 113.369681138812 123.790148721926 136.066006278698 132.453964077286 133.118233505554 151.731260935648 143.985166577052 158.89123217688 167.723090454576 171.982279593432 177.098056701116 180.508570065661 182.924533347523 184.928390286889 191.589443601003 188.897324062388 184.606718924722 170.83434256994 197.538071002052 206.217476023601 204.717002703387 192.117972527928 175.859959647906 220.68329649522 204.87197830129 137.421067714778 100.032588750336 -9999 -9999 -9999 -9999 -9999 -9999 -9999 -9999 -9999 -9999 -9999 -9999 -9999 -9999 -9999 -9999 -9999 -9999 -9999 -9999 -9999 -9999 -9999 -9999 -9999 -9999 -9999 -9999 -9999 -9999 -9999 -9999 -9999 -9999 -9999 -9999 -9999 -9999 -9999 -9999 -9999 -9999 -9999 -9999 -9999 -9999 -9999 -9999 -9999 -9999 -9999 -9999 -9999 -9999 -9999 -9999 -9999 -9999 -9999 -9999 -9999 -9999 -9999 -9999 -9999 -9999 -9999 -9999 -9999 -9999 -9999 -9999 -9999 -9999 -9999 -9999 -9999 -9999 -9999 -9999 -9999 -9999 -9999 -9999 -9999 -9999 -9999
-9999 -9999 -9999 -9999 -9999 -9999 -9999 -9999 -9999 -9999 -9999 -9999 -9999 -9999 -9999 -9999 -9999 -9999 -9999 -9999 -9999 -9999 -9999 -9999 -9999 -9999 -9999 -9999 -9999 -9999 -9999 -9999 -9999 -9999 -9999 -9999 -9999 -9999 -9999 -9999 -9999 -9999 -9999 -9999 -9999 -9999 -9999 -9999 -9999 -9999 -9999 81.0045822162614 74.4624664201928 66.3042224810061 60.3673497798955 54.4751515479725 49.4169953629837 49.7081753634434 51.9579165066356 54.4373480188628 55.2878689937364 54.5756615705842 54.4307542776462 53.9678694637598 54.0931360425337 53.3637901115837 52.6250567562052 51.433577708835 50.1128339681104 48.5559873315328 47.8804625335376 47.6727134532631 48.0152260428543 48.3280274682707 48.5900705452282 49.684308532458 48.0153752554856 48.2074125128528 45.8905574384157 40.6882995118583 38.7228374856484 38.4797361718553 42.65973022257 46.5402908566394 47.985146734217 37.1350706477518 38.5685576157745 44.2334937507695 56.3587804489295 56.2366318708041 58.6060034539817 60.9339237153345 51.5688112245248 51.1225772294452 54.0335151061442 53.9356379909577 55.648748836609 51.9684016950415 49.3959093516562 48.1569953064156 47.578446978824 49.4261158450493 51.6654725893961 52.0101258262849 51.2531043427724 52.4710818205736 52.2726504404593 56.3895354702091 56.5790235688386 57.295977932785 54.3773546034069 53.1870980132222 53.1525979923167 52.1984187398826 51.5327101974266 50.8110345504052 50.1046900397077 51.030783404321 54.1143116891005 56.6262666141873 57.0828577490903 57.4441398495371 57.2528557985495 56.4439377252878 56.2248651495241 55.5640029823045 54.2758704408046 51.8603494865528 51.926772822362 60.7675043727059 71.0500032748752 78.0324617653601 64.5840821429646 52.85214645154 49.5383385053425 46.6925514755282 44.2932540154547 42.9610659301736 42.7303025811526 43.7035538140322 42.0285981975852 42.6969318477786 42.3495764609321 41.6951948044683 41.6398918071673 41.124270121732 41.5959768495139 42.6824320160597 41.3257889191272 39.3281528891192 37.5591393821816 36.1267783534068 35.1533289806182 34.918702055335 36.7539153282282 38.6022279425647 38.7647749179929 38.7583293933045 37.1872821332262 35.7337507895594 33.8406376121104 32.8509107689835 33.8619519886127 36.0376712687315 34.815003597487 35.2265111538142 35.4995519824594 37.9841921255229 37.4240150213645 38.5457536422683 39.9307588903307 41.0558894218659 40.4107364582824 40.2954180582256 41.8313268250205 42.6264551784916 41.35246637555 41.1695868306505 40.6739760982882 39.8872346516058 39.2986127245082 39.3303059413785 39.6813285217924 40.5701783551962 40.4638737910863 43.5073584209683 48.2484984850727 50.4274059305736 53.9934405743779 50.3035117682482 53.4214789760102 56.5952252274605 56.1317252350851 54.4578512531595 53.9716632095235 54.1305776912665 54.589331681629 54.9410703327916 55.6972665071467 56.2645072752578 56.0912469574475 55.949672454039 55.7192172837788 55.8601872063439 55.9889311562407 56.737005533644 57.0111384599796 59.7766171632678 61.6973461225789 61.5753331738174 62.7051933459246 62.8202780856164 63.6884573817182 67.4954512215644 70.2888327819777 66.8290604215451 63.8433834893907 61.5525004607933 60.7113104842622 59.8821810252809 58.6829347353325 57.8619117070944 57.2743763499478 56.5277981792811 56.4358147129913 56.7303645898578 57.3441399959352 58.1304871435497 59.0626338911095 60.2745489027384 60.7675760088519 59.4160615709381 57.8431252881944 56.9404770350538 56.013973459068 55.0364491005708 54.1561319504617 53.3920772838557 52.2849140232256 51.4917853137767 50.3681153075523 48.8267316648317 46.7711299067432 43.7381414850332 40.9912045851298 38.780617161917 36.897939854139 35.6340383767529 34.5516933239209 33.2867811997416 32.6283196162836 32.1522416812894 31.7934556653676 31.6482503475686 31.6469869721186 31.709348067684 31.8035507566487 31.8042009672668 31.5357338917226 31.5265195289499 31.47128865352 31.6515878258772 32.0873346860967 31.9747226426261 31.6369319356845 31.2763552565638 30.739639421545 30.1605586247251 29.7286413587872 29.2952053508108 29.1957446559286 29.0620145366411 29.1263359188645 29.5310136135677 30.1308757093286 31.1832263641669 32.9705132446038 35.8779928216925 41.5329049211497 55.6806877223562 63.8850005948067 67.8257332041444 69.4261448277305 73.414758790964 81.2208316883783 91.9501333156262 89.4681795038509 84.1192874933032 80.2035139115526 77.7689482975234 73.4152827614316 70.8512030603811 71.4566520791513 71.6746727568899 72.1916021672024 74.3717897280033 75.4551062769893 78.2438011461602 90.7614745522047 91.7418893995108 86.4601413527939 82.0777955843303 76.5800486542202 79.0745202868789 75.0447433073694 74.304295662161 72.164776638296 70.0628219579513 65.440015356307 63.5018378805404 61.1900345743976 61.2186061735033 59.5100729096105 60.312374989563 60.4677015083423 58.4559451794756 58.3721480247854 60.7722375796225 63.8113905439255 67.7768426466094 63.2273551140737 58.3412368566542 57.1729261104369 58.8835440813653 59.3144685388053 61.3862918800555 61.9587066934886 62.5956160420688 62.9548021009484 64.4188742761942 57.6704891647573 54.7734061110415 53.7387886727232 54.1624578291513 55.4913811196379 55.0195035401283 52.3336647173782 50.6522248688328 48.9575940009599 47.8047539108012 45.9176259460663 45.1004186173021 44.4143668042054 43.0615833130737 42.8350499968339 41.1099917836579 39.8252759871006 39.5811727340128 39.3389404249984 39.4486297765711 39.4439793022932 39.4343369980671 39.23590906337 39.8054129077003 40.2576378733321 39.8365115832253 39.4427928183803 39.1451164663358 38.9398415929047 39.2070623908562 39.5131572328992 40.2478069640247 40.570802540017 40.2111459174416 41.0208190511861 42.2209305071957 41.8139725774354 39.4887787545239 38.7555737167676 41.2320361764897 43.8530211690779 47.5248178537229 52.0682498340049 57.6549039450671 62.9719707878626 65.5530550619445 80.8940009881167 75.2122200765887 77.4212058949154 77.9318672294205 77.8093557576824 103.591089199239 131.734137645447 130.846124035038 133.042758569404 135.613248953509 135.542530646891 132.249338371672 122.408757224493 97.26784175934 101.747357465033 147.515121027202 121.718120660797 72.3839883261173 19.8974152531532 18.8860905018185 24.4048976442754 51.6594653631271 89.3041233353527 89.1718496841019 66.7755584968277 39.0875320398746 33.5946210390216 -9999 -9999 -9999 -9999 -9999 -9999 -9999 -9999 30.0265833816585 30.6451280256473 34.1176129284181 85.7782097660293 108.884463625389 132.099884377703 128.567019839349 124.167944440037 90.6517588690672 109.06241469601 97.9259353275533 135.180396036423 140.373187870891 135.515663583301 134.794151037078 149.519422522107 137.168005544542 152.050201538148 158.107204294869 151.816892333052 165.266063306939 166.821304515935 178.227919555985 187.468934052047 192.777493915329 194.103074713882 186.638160109148 158.424507441389 150.098745651249 180.964305158485 172.25425000759 174.389130425602 182.729004849834 156.635982462423 147.037366731538 113.778655980048 97.1680116870565 -9999 -9999 -9999 -9999 -9999 -9999 -9999 -9999 -9999 -9999 -9999 -9999 -9999 -9999 -9999 -9999 -9999 -9999 -9999 -9999 -9999 -9999 -9999 -9999 -9999 -9999 -9999 -9999 -9999 -9999 -9999 -9999 -9999 -9999 -9999 -9999 -9999 -9999 -9999 -9999 -9999 -9999 -9999 -9999 -9999 -9999 -9999 -9999 -9999 -9999 -9999 -9999 -9999 -9999 -9999 -9999 -9999 -9999 -9999 -9999 -9999 -9999 -9999 -9999 -9999 -9999 -9999 -9999 -9999 -9999 -9999 -9999 -9999 -9999 -9999 -9999 -9999 -9999 -9999 -9999 -9999 -9999 -9999 -9999 -9999 -9999 -9999
-9999 -9999 -9999 -9999 -9999 -9999 -9999 -9999 -9999 -9999 -9999 -9999 -9999 -9999 -9999 -9999 -9999 -9999 -9999 -9999 -9999 -9999 -9999 -9999 -9999 -9999 -9999 -9999 -9999 -9999 -9999 -9999 -9999 -9999 -9999 -9999 -9999 -9999 -9999 -9999 -9999 -9999 -9999 -9999 -9999 -9999 -9999 -9999 -9999 -9999 -9999 79.5795952428831 74.5270912582091 66.8728679814733 59.9321054239852 52.9173638104366 47.5190434025237 48.8474241977804 51.5218638554467 54.0277610155198 56.8436058773646 56.1813312974559 56.3410160685841 56.0597370596523 55.4490428798436 55.369017860486 54.6672162806497 53.3473315789534 51.9828291645482 49.3946000461214 47.660199795049 46.8926514102815 46.2367844620613 47.0190688771611 48.3157863212126 48.4214724353239 46.9806690205411 47.224422896792 46.9911713535051 42.0586087112881 41.0346989996744 41.5294815530006 43.351187251686 51.4138531583765 49.4645257137125 39.9428481998765 42.4757081474287 45.8081259762974 53.1461657184557 60.9823082666913 64.4803904504918 65.6931097564697 50.5873479663887 53.7740285258801 53.8102146694804 53.5844280907336 55.0922737267794 51.8072470845713 50.3611437444182 48.7414469071371 48.6382016377277 49.3288401196564 50.3621410700593 52.2706439375602 53.8814270518981 57.4510965293959 57.2690488420301 60.84097562893 59.4407117096907 57.0335107245443 54.5610436840947 54.0665181762178 53.5354030766502 53.7002513851243 52.3672551189781 52.3544311205701 51.680003582125 52.7195371136362 56.4537023491769 59.4120313867497 58.5601847950864 57.3440281036449 56.4149589614188 55.7748987423231 55.5835491499303 55.3550770206778 54.7383093633949 53.8401310798139 58.3907460188434 68.230542606665 71.5131709999566 59.9363109614661 54.0924803924305 50.5694874017524 47.7870362006028 45.4071715581338 44.0063408778564 43.2912205036911 43.1942690671947 44.0187181010213 44.7403496833735 44.6468762737422 43.8523202235434 44.1984148018267 44.3795530468754 44.0840191840076 44.0258315260329 43.6430887648724 42.0071414369864 40.7292895395302 38.1195842665738 36.0026773526592 34.6729476297056 35.4983845407825 37.3088335070071 37.7196561653292 38.5690065972053 39.2847745865398 38.6414232051497 37.8438836646049 36.7263000797851 33.6510097009059 33.8970143185901 36.2149021773911 35.504522278446 36.2996262491482 36.0422077219203 37.3065676317217 37.83765815715 38.6665646785467 40.2519008177317 40.3859398117451 39.9829387525163 40.8043137709385 42.5451032220521 43.8159673942542 41.6274144521689 41.9887328983781 41.3465984684837 39.9412942857178 40.4964898108089 40.9073419920761 40.9922840198795 42.0911034798606 42.2162350253849 44.2749426786955 46.8451932218185 50.7457326951029 49.53232464266 51.8611590674074 56.8321791459684 55.9572131283166 55.1358047009863 53.9989075116669 54.2541559306735 54.6230440942081 55.4436580614063 55.5948893302826 54.9185125037997 54.5315717318151 55.0065421216274 54.3548120600346 55.1954801901291 56.3200535887935 56.8971721359722 56.3583343546462 56.4734300930948 57.2469997767885 61.4260922515375 58.7948252184608 59.4517770016298 61.1220971871841 63.3344372541255 65.6168848790225 69.6853859950085 66.3606093476234 64.0050285236787 62.2158072642783 60.7936472638053 59.0493671165911 57.9101662598975 56.9984164820568 56.7113891332462 56.1163301186642 56.0326952853278 56.4246734294087 56.8800255508308 57.5854552188963 58.6151360357324 59.2341652345825 59.2937040931825 58.4549005323618 58.0154924701489 57.3742324678659 56.7112957189842 55.6776276818616 54.6873748411061 53.7832412623553 52.5998007176483 51.5394210886776 50.5290729080931 48.7825585095127 46.4280139129509 43.5813002110297 40.5654934519901 37.8744081727538 36.0937525759033 34.3809245780313 33.1230348273687 32.2276051995021 31.7131148751131 31.312349173587 31.2865920990242 31.2839009505117 31.2825118594392 31.4790202860682 31.4077416021442 31.429554022845 31.4894833875014 31.4662359174626 31.3917262339781 31.8621327826865 32.199723082321 31.6834656808049 31.385269469274 30.9276139017299 30.5664888238721 29.9379177570069 29.3209064719757 28.8666263699938 28.5508745054455 28.5987188755164 28.9329779978784 29.499579013474 30.4897256216276 32.1027124679198 33.7313419707148 37.8967787479414 45.6672824236379 52.6663757682824 59.9838616083309 62.8019382399767 69.3091045472948 73.2906978053295 81.0630918676975 84.0759544213256 93.0940252631563 89.5398506300704 82.5466760430795 77.1055609668673 72.7694009756578 72.1555404399754 72.935906172048 74.0165565924737 75.480266951998 75.781852178654 77.1510665340754 81.0319254072025 91.4116550777025 94.4354806241875 87.8257948695895 78.9563085674106 70.1396483036863 75.1095508146268 71.5645364301522 71.4674133637086 65.7248984593709 61.339145157261 61.585572413742 61.1389337875 60.2548568916261 60.1384746355223 60.6808221903907 60.0874776195136 59.2176749167363 61.0272493453477 58.0642043168451 59.4815701965893 61.4505687190376 65.1796666534175 61.1738271971641 57.4938491803029 57.1813078369238 59.8280081429089 61.4554478931087 62.3762913930983 61.9154509117242 62.0770634038021 62.3493570124115 60.7862258256827 58.0204947262189 55.8482271173959 55.6550557812366 55.5562314798562 56.3558306944927 54.6468677816397 52.0469600581078 50.5731726959311 49.7374908372218 48.6569676046158 46.9590975772653 46.0321617301752 44.97397546175 43.935775088235 43.7686879918944 41.5145124666875 40.0346179839804 39.7348069436732 39.6828552432541 39.4778205096187 39.7147851256698 41.0257924648587 40.1011076872767 39.7995968964807 39.9204887050631 39.4911842807037 38.9436647766149 38.8886268205875 39.1087072196376 39.1160723498258 39.7189393452458 39.473084637548 38.8051037064788 38.464815317387 39.5677080002737 44.7114937537898 43.6682228951745 41.3191060741476 40.5164935917835 42.2095282718475 45.1745222449137 47.9682235836385 51.0282838932591 58.7453008230576 68.7400320253855 80.4979612622397 86.355341474413 88.5680811399516 69.6538464478114 73.3609884134014 80.7465527868718 103.401326492068 134.592299683407 134.957876268768 130.725570113523 133.014082057522 139.685319373114 137.766470633967 141.765013543246 131.750244795965 105.730956322791 129.611103678451 131.916152077904 67.8068958214285 22.5513972230334 16.75807790045 18.3370405291736 27.9762271289405 69.1528871482308 108.598054985315 85.1949275954667 44.2094781644404 32.9028511381788 -9999 -9999 -9999 -9999 -9999 -9999 42.9227395456262 -9999 26.0078632055419 26.8690929900735 32.3247036523075 59.4557670956988 79.1591020382827 126.721578689474 151.688925860711 122.252468701254 104.218585839166 118.988570339729 131.390922780085 138.881942462471 149.125467635908 146.16305711292 135.083488205399 136.707875567054 127.289713708038 135.391760669283 136.003033276245 161.927280901254 174.996747254033 186.720354165748 177.1436272323 179.451187064658 193.512483448734 192.581101004878 198.60437439513 169.329471411462 117.834166233969 117.857327180254 115.015075153319 121.561527854166 120.591775590402 120.030567965063 105.23122483618 98.3802347026217 -9999 -9999 -9999 -9999 -9999 -9999 -9999 -9999 -9999 -9999 -9999 -9999 -9999 -9999 -9999 -9999 -9999 -9999 -9999 -9999 -9999 -9999 -9999 -9999 -9999 -9999 -9999 -9999 -9999 -9999 -9999 -9999 -9999 -9999 -9999 -9999 -9999 -9999 -9999 -9999 -9999 -9999 -9999 -9999 -9999 -9999 -9999 -9999 -9999 -9999 -9999 -9999 -9999 -9999 -9999 -9999 -9999 -9999 -9999 -9999 -9999 -9999 -9999 -9999 -9999 -9999 -9999 -9999 -9999 -9999 -9999 -9999 -9999 -9999 -9999 -9999 -9999 -9999 -9999 -9999 -9999 -9999 -9999 -9999 -9999 -9999 -9999 -9999
-9999 -9999 -9999 -9999 -9999 -9999 -9999 -9999 -9999 -9999 -9999 -9999 -9999 -9999 -9999 -9999 -9999 -9999 -9999 -9999 -9999 -9999 -9999 -9999 -9999 -9999 -9999 -9999 -9999 -9999 -9999 -9999 -9999 -9999 -9999 -9999 -9999 -9999 -9999 -9999 -9999 -9999 -9999 -9999 -9999 -9999 -9999 -9999 -9999 -9999 -9999 -9999 76.0428695067779 68.9057250295203 60.7278973597672 55.1350216875615 51.8444301477834 52.3798776882955 54.5604538120276 54.9932622712194 55.4458461694552 55.983568593231 56.1786002682181 54.7327118183377 55.773189641902 56.4892692860831 56.48256304707 55.8118970754633 53.3670628823277 50.6202074243766 47.3382214459413 45.6821445923672 45.8253674284998 47.1214716752961 46.9110573719525 45.8745817407345 45.7809985800889 46.4830546263551 47.1572362008829 42.9609796319943 40.9082184318722 41.6896922656311 42.786271042393 49.2827324239794 49.0545907341876 43.8469785554101 44.3313078881413 42.0859591090304 45.849438035947 63.0621257987929 70.3444880425366 65.8708993384439 50.8550720722903 55.4938700687897 53.6917802206787 55.6226407439123 52.1127039082898 52.3185511781676 52.2968867866959 50.8606064146288 50.7929476811758 50.0484237714779 50.0546018712427 53.6000777917208 56.7960478209005 58.9430496622473 59.9341604650326 57.2303812590948 56.7042661818051 56.7133172870706 57.8035890433055 56.6203752693321 54.8167405418977 54.120504813045 53.3487407313171 52.7855298904293 53.3639370709472 55.145698225223 58.9711825383372 63.0241106249886 58.8544491263501 56.281984632261 55.0577341996969 54.5178803023946 54.4913082915778 55.259933981892 55.3917442768478 56.7393840755453 62.1533282871291 71.5257685893566 70.2289205581784 57.710657777772 52.5303313227969 49.3896441310421 46.7252539323301 44.3865941582611 43.6069677990196 44.6105105339542 44.0775349648748 44.5251739586403 45.0359905907041 45.9911847581484 47.0993724438644 47.1694351661617 46.7726438367046 45.8421959533115 44.9087562770861 43.6415474041875 42.5744382120532 41.8198726946664 39.2719877009484 38.1438803428409 37.3645626315124 37.3488619505612 38.5149898586594 39.4461339937237 40.1729242626118 40.0160133055342 38.9494712035707 38.4846773142056 36.186548779406 34.7935793846782 33.5194127924168 36.8811697666633 36.4872702197493 36.5621617883267 36.3096789605697 38.4999594199208 37.8982555653293 39.680961974438 38.7435318114997 39.2441256081221 40.8906137390471 42.6948846022925 42.7426209174667 43.7870663839575 42.2685344335935 41.8400898741498 42.1603664163643 42.1669290048894 41.2952409633438 40.7469574898099 41.7924760140579 43.6682492274354 42.7300717521455 44.2742534355659 47.0783350731527 52.9551497916056 49.3394516251863 53.0602507068227 54.3436325505334 54.0611643077254 54.1222366146885 55.0600791407222 54.5729868131862 54.4423473055147 54.6279965080663 55.0348284811478 55.0472905964434 54.6107250324342 55.1447893019807 55.4081522951115 56.2064777105581 56.0313997156543 57.1175525883898 57.851961783776 56.0191270799374 54.0609750965325 55.3878025580834 57.3723275176024 58.227561638507 59.9623429194895 61.2030893765678 65.5533709072309 70.2061340907469 66.1240345439411 63.5007266374304 61.2633981604063 59.5334042565468 58.4290491613945 57.3533832574437 56.6819282202268 55.6979813878163 55.360389248038 54.9728492881263 55.3519511293917 56.181682650653 57.1041601805736 57.700562168662 57.6600278318977 57.6766818298326 58.1926801686499 57.7608863096183 57.4227694818682 56.9602656503757 56.0889953810325 55.2238996049652 54.2880109690844 53.686353645488 52.3238153358919 51.0771134840617 49.0936590552066 46.5858635653829 43.6815790906654 40.9866604593845 37.8948714552258 35.2220193923602 33.3989591394512 32.0728884359836 31.520975205967 30.8583910974964 30.7269774105045 30.8719929663578 31.0427087466191 31.1226937013821 31.1384308123965 30.9928850510262 31.124156442428 31.2643724118012 31.3241855079009 31.3237549259218 31.6250564435647 32.0115854321615 31.704210124931 31.2343105215082 30.9210003960363 30.2306440252516 29.6198470796154 28.8947870888576 28.470078364107 28.390441790287 28.213580487959 28.7176196767894 29.447913423419 30.4588211783809 31.7255534857013 35.2436198233652 38.4612754431483 42.2920739677102 50.0228914214167 56.1486199346615 61.0323389200811 64.9634993011683 68.2781826761797 76.7826008850074 80.2387268183052 90.0969591033082 88.3618220153583 80.9081745044877 75.0142251795161 73.9435058457763 73.9070230417793 75.1475235469786 77.3273514617422 80.3716353565434 82.5394533096132 82.6326907974607 91.3454122538578 100.007235223381 99.1611191887964 78.2341274980507 67.9604753901895 65.697069697577 68.3914172221306 66.8382010843196 63.2445489329625 64.6468677974496 62.0261357784143 58.7516164062728 56.5090844152467 58.0781157294946 59.8146022481993 63.3592497306223 60.3037916210434 63.5085127652231 65.362155678207 59.6741397524363 57.6080733775595 59.9440746953787 62.6510798614821 58.4311699145762 57.4913207795982 58.7069774641556 62.0382745442904 64.6038546380349 61.4056179132978 61.7102642856597 63.0460350266411 62.7623473296111 62.019011360943 59.1626381221896 57.1685504856595 56.737409499956 55.4227858925129 55.8204568941189 53.954276701867 52.0756462499377 51.3661815418426 50.4301882985746 49.1867154327183 48.0156635897374 47.2539713092089 46.4658900576834 45.3608612661499 44.400415646548 41.7017609725699 40.1929744825488 39.733056165177 39.7687617305575 39.3855213867438 39.8705927251653 41.6893988989037 41.5417777107776 39.8251596142711 39.4061373115401 39.1303994118527 38.9170453403369 38.8548223179762 38.554487640156 38.4858005547294 38.8187873933649 38.45867062103 38.3145116163192 38.9738042382571 40.7886209072333 47.5732436928835 45.9793670146951 44.7919434716569 43.6934381627269 43.1814604170842 44.6561957773506 49.0780121191167 56.0869342729976 67.3786190451305 78.0136229164492 115.591458990695 118.817834136373 90.640671763643 70.1764260541979 73.9656060304533 80.5822923540855 108.819240586215 118.803507554303 126.954404749175 132.879526509769 133.543690728669 130.880770110213 133.812925590465 140.638402367912 139.789312436615 125.51380861536 94.9613724180114 130.403810228516 62.7898548796606 21.5164790355501 16.7738373692559 17.1739796855885 19.8232426236989 43.4998677309737 108.835163313886 96.6330988092973 51.9795668890905 35.6151406490372 31.0816588425134 30.3541181891418 -9999 -9999 -9999 -9999 31.3337206198165 -9999 23.6454066929718 24.3193283253191 30.4266858988641 47.5213869541191 90.246485765043 149.792744971951 150.471139178046 143.917039403906 149.60491760161 146.6830219844 146.143709920109 146.676364663024 154.101193523967 138.598424004947 142.023265527668 153.091917107845 147.974230569422 174.460861180753 175.048119059695 171.427641544576 158.580225646381 145.479406865113 149.096783943289 173.267565906591 170.957644517201 152.201084517144 137.215102277507 111.841194715005 99.2080977212125 95.5990676564213 -9999 104.723661217444 97.1203023896691 -9999 -9999 -9999 -9999 -9999 -9999 -9999 -9999 -9999 -9999 -9999 -9999 -9999 -9999 -9999 -9999 -9999 -9999 -9999 -9999 -9999 -9999 -9999 -9999 -9999 -9999 -9999 -9999 -9999 -9999 -9999 -9999 -9999 -9999 -9999 -9999 -9999 -9999 -9999 -9999 -9999 -9999 -9999 -9999 -9999 -9999 -9999 -9999 -9999 -9999 -9999 -9999 -9999 -9999 -9999 -9999 -9999 -9999 -9999 -9999 -9999 -9999 -9999 -9999 -9999 -9999 -9999 -9999 -9999 -9999 -9999 -9999 -9999 -9999 -9999 -9999 -9999 -9999 -9999 -9999 -9999 -9999 -9999 -9999 -9999 -9999 -9999 -9999 -9999 -9999 -9999
-9999 -9999 -9999 -9999 -9999 -9999 -9999 -9999 -9999 -9999 -9999 -9999 -9999 -9999 -9999 -9999 -9999 -9999 -9999 -9999 -9999 -9999 -9999 -9999 -9999 -9999 -9999 -9999 -9999 -9999 -9999 -9999 -9999 -9999 -9999 -9999 -9999 -9999 -9999 -9999 -9999 -9999 -9999 -9999 -9999 -9999 -9999 -9999 -9999 -9999 -9999 -9999 77.3322338859026 71.5701734528751 65.2315767233616 57.8819545296395 55.2688603091497 56.5819714717646 56.5653627845386 54.824939621275 55.4347019418508 53.9786988646425 52.4779334460485 53.3876301387284 55.0737523670897 56.434301178763 58.118730281221 57.2555362147055 54.5834696115547 52.1804757143385 48.3251652765335 46.8837899877424 46.7150026061664 46.3001390771186 45.7035827561218 46.3076292990471 46.3222255262941 46.8773983814055 48.2473902346562 43.9782396615597 41.2384951182719 44.9463469248478 46.1280649304927 45.5054369719061 53.4130316948664 50.7084622983777 45.0685552370533 41.7720988779303 43.5069826361314 55.0856121015714 54.8852261365273 58.1130355527768 51.0225906982388 53.6917137902641 55.7268183326505 54.3700620231038 53.6195597511749 53.9366482030122 56.0784926076981 52.9736420810235 55.4666755201857 52.4790310907929 51.7596696598018 52.6220349544871 58.1522282538561 60.2277340119453 58.1248636249645 59.4823817833962 60.4668813000807 61.7831202517387 60.3390199264119 57.5517136531226 55.2805707624338 54.0106686449142 53.2883736273924 53.4644095401327 54.1431826445881 54.944638011774 56.2214460516958 58.0890783124633 56.4925482905156 54.5014133126033 53.5739178161112 52.9173340862187 52.9946147323082 53.8536009588788 55.1380442536874 56.9224721466788 61.0245576208105 73.1643513062105 67.2483323370855 55.30554196329 50.9343471396429 47.8756063131531 45.7478933694637 43.6596988606486 43.646304338544 44.1213127114673 44.6152074265497 44.2484934191276 44.7024389052196 46.2853516801548 48.5343352102112 48.2315817927429 48.1472496383916 47.6029610535378 46.0278636772423 44.6755017424747 43.4022114468054 42.8894072504901 40.8338738007586 39.6207159980613 40.4143567008487 38.8698941787461 39.9793605475261 40.7247075040905 40.4941630924519 40.6445311969036 41.5453856075189 38.94159129939 38.2501360763444 36.357477762374 35.1802791655467 35.5268197316139 37.5783978353322 36.9201072310542 36.9751411187571 38.7094710556709 38.4401707421362 40.0186387477543 38.3038105493306 40.4222231078578 41.6365246295385 41.5154186457724 42.8407658802956 43.8997079593745 42.6819930401064 43.752163850285 43.2444438126789 41.7323718534131 41.9591264533508 42.8608497823356 42.8177576619228 43.587499043408 43.6039917349124 46.3881012513952 49.5553414710894 50.4116692751873 49.1498890489592 51.0704759567781 52.649469470137 54.5070071185624 54.9270546472569 55.6582891329814 56.0647522590103 57.4483464852052 57.9334584322497 57.8628529752771 58.8274432881472 58.5028176400545 56.6360087050482 56.4273761889161 57.6930904812225 57.2162587440645 57.1607007123795 56.2426792923531 53.9291173253227 51.7282012341364 51.3919393617541 57.2926802931492 56.7952080780559 57.9367674377741 59.1161673477542 63.3304828248363 66.175440632697 63.1684069383406 62.177424936277 60.7579058427116 59.5008579710406 57.9939619052387 57.2189002987585 55.88227600928 55.181308636521 54.5423581315435 53.9111410577712 54.3929198013847 54.9730962369104 56.5003908101526 56.4359117046047 56.7061553100606 57.7313856066527 58.110135415708 58.1675937347633 57.480608328238 57.4032501538924 56.8235272341171 56.1413677343822 55.5420164130252 54.8410289378503 53.5720361680132 51.8837483248659 49.9294179254725 46.8924620756256 43.4648266612672 40.3740452983465 36.8791825291792 34.3679247195098 32.3163392581168 31.0857039897663 30.5122580756047 30.4164587685126 30.2021646077559 30.5783900008911 30.6901126955032 30.8668031252638 31.1212552382338 31.3169083430063 31.391515149374 31.2876411577488 31.4898057443186 31.4378558660335 31.520904541838 31.7224441564755 31.537400328895 31.3219976333589 30.6297126441612 30.2473274148091 29.4976342602115 28.6533932961376 28.0813563678109 27.8268593810362 28.0019493042714 28.5041072664386 29.3414865416787 30.6169702970454 32.2580874435254 36.7979460142987 37.4526899474333 41.2642667522695 49.6173648653431 53.1056230988807 56.9317354113266 61.4199786343645 66.6040959333338 76.254271169069 77.6532022776187 83.1305234680655 84.1590293919235 79.1005678309643 74.7753052528503 73.2255843021816 73.8829126642062 75.2022646244445 79.0346083559121 81.0268355190422 84.1236183365173 87.0270833932428 91.1242108074108 101.079534634047 100.350294195135 80.8739586870473 73.1619148715779 61.3779468602237 57.6372602505098 55.9856308660165 57.7505076649031 64.4712587762617 60.5667912297212 57.59873931636 57.6381401777108 55.5483917746249 55.545409026519 57.1534338196674 59.3544156486933 63.5085961648029 62.1314029550252 57.3340652164768 56.7850046999506 59.4717119407953 61.4754447338789 59.7237512972248 57.3515765693302 60.2232756889009 61.666116103476 63.9165310043023 61.0439861992117 61.6172002158598 63.6895451259471 63.6727170889442 62.7144527719113 60.0343096923507 58.2952632639936 56.7125117134678 55.2443928639917 54.8763687068922 53.1799241355456 52.2278375732407 52.1556255184133 51.4182230839633 49.7541848592224 48.9428761974521 48.2249474924102 47.6559971218786 46.3979904460421 45.3821466540612 42.8319735925496 40.9665218740521 40.2089021561501 39.7574408869367 39.7481800521329 40.3083334124536 41.4895217065485 41.8115909638279 40.9076501368646 39.0875862693993 38.9388730962432 39.0123404778868 39.004220089255 38.7102892705221 38.6204826511276 38.6713257571427 38.9020834809401 40.2838735595211 40.4139308551246 43.187466471487 46.721273546377 50.4238349544374 50.8383064304951 48.1562753424647 46.8931033651068 45.4742888448669 47.6795526242667 51.8123264173985 57.1216221105493 64.4060085626669 88.0261798093805 142.603250797219 132.966462617549 77.4424470495169 78.156310876298 90.6599671633663 93.5765206866974 100.226471421733 110.949921372284 118.668952516017 121.025209779857 129.293258598331 134.488912031971 137.247895113731 144.724086810049 147.363303559347 135.135102723958 108.2343399381 62.2425454721419 24.1638403797933 17.0074028277508 27.7291023155008 18.878236676629 22.319329990042 54.4739173981789 91.0886656884784 69.69751182435 69.7429899940842 50.6485205608595 37.4261187581463 29.2610722666522 -9999 -9999 -9999 30.3753312086304 -9999 -9999 22.2290325113192 26.293566394109 65.3291222916179 106.705498662801 138.204182705497 153.488818081282 153.254515064724 152.432634909872 147.895845908242 148.971121209455 153.904506447352 158.634961197345 156.575514391364 166.08039148661 169.527954509851 169.282624468173 171.598406648282 174.492952156187 171.215408182807 155.156884991135 135.115703334958 139.169971079478 145.493780187464 139.773123932279 123.791102505738 107.722319670721 99.030795488843 -9999 -9999 -9999 -9999 -9999 -9999 -9999 -9999 -9999 -9999 -9999 -9999 -9999 -9999 -9999 -9999 -9999 -9999 -9999 -9999 -9999 -9999 -9999 -9999 -9999 -9999 -9999 -9999 -9999 -9999 -9999 -9999 -9999 -9999 -9999 -9999 -9999 -9999 -9999 -9999 -9999 -9999 -9999 -9999 -9999 -9999 -9999 -9999 -9999 -9999 -9999 -9999 -9999 -9999 -9999 -9999 -9999 -9999 -9999 -9999 -9999 -9999 -9999 -9999 -9999 -9999 -9999 -9999 -9999 -9999 -9999 -9999 -9999 -9999 -9999 -9999 -9999 -9999 -9999 -9999 -9999 -9999 -9999 -9999 -9999 -9999 -9999 -9999 -9999 -9999 -9999 -9999 -9999 -9999 -9999 -9999
-9999 -9999 -9999 -9999 -9999 -9999 -9999 -9999 -9999 -9999 -9999 -9999 -9999 -9999 -9999 -9999 -9999 -9999 -9999 -9999 -9999 -9999 -9999 -9999 -9999 -9999 -9999 -9999 -9999 -9999 -9999 -9999 -9999 -9999 -9999 -9999 -9999 -9999 -9999 -9999 -9999 -9999 -9999 -9999 -9999 -9999 -9999 -9999 -9999 -9999 -9999 -9999 81.4021615272063 74.8398603393966 70.4102852399046 59.7002168982365 56.6495311635253 55.9918664068396 54.6763893351572 53.397572949939 52.3246961810874 51.7070283165381 52.3295020617454 51.2115059613552 52.0538869584323 55.4364187034456 57.5914476172546 57.8339214880625 57.5951067088251 56.3349724656733 53.682668899727 49.7152939271848 47.8989091866225 46.1493369101716 46.4620193568106 46.6972738135443 45.6545459484044 47.6848296788162 48.4398544103579 44.4477475969308 44.9042130357578 43.5494803140824 44.8215904707803 45.9410022560574 55.7488825406015 57.7645630239163 50.872088753434 45.424650679695 44.7288374899261 48.1265651922665 55.5628465575088 59.2589226989093 52.4006724977024 54.0274204446224 57.184072749352 58.8510290810162 59.2310954752399 60.7986588732117 57.8401332867772 59.9882277295563 59.3692473635518 54.0579618819895 54.4144861877394 57.0289386932777 56.7458337225875 57.4589912439367 60.7956710535288 64.6500702342739 64.7094268482003 63.6531705011345 59.8507525059214 57.4323488550462 55.1167949571605 53.7080012198624 53.3675743635435 53.3122669522532 53.6770058945457 53.0540809092556 52.2923099370556 52.9547833775288 53.6529099821088 52.7200897537792 51.5937022680104 50.6608098234176 51.0841833390592 52.5385132424105 55.0111924303006 59.2510268280197 63.1243850469253 72.5625661263894 56.8981376555398 52.0679437204882 49.4568723014141 46.5646516047798 44.3866403413317 43.1488118107247 42.7007657559485 42.546398491736 42.392475557352 43.5999222476087 44.4534125855156 47.193672753722 49.2263890162101 48.3233770268226 49.450601378799 49.6421226650723 47.3204452836134 46.3230914136322 45.2608770074672 44.5335880379004 41.941018107409 41.1286616856175 40.5469863766622 40.9754134143747 40.4363475363313 40.6742003464854 41.561776022148 42.2895462402055 41.3481975653863 42.0872092106887 39.3220251260447 36.7451446573424 38.169925061913 37.6679115294509 36.5126130640588 36.357603285156 37.5319317547676 39.311109632824 39.0691182181995 40.1600965051826 38.4475589798702 40.0731398301735 41.1444043232573 42.3479252839475 42.9285048808031 43.3729863327327 43.6915951569716 42.3984768007038 42.5282734824047 42.6110950118392 43.344459477182 42.8326781299929 42.8255878070353 45.6705219399225 44.5358239435278 47.2328683474562 50.159247653506 48.9631832663638 49.1576820774411 51.1948298682531 52.6163040243836 54.0716403280834 55.4089522695936 55.5649907147751 55.7452866652909 56.6336243529941 59.5264847489631 60.7754797244305 61.5546897748645 61.9976809262402 59.3880587363276 58.5652492243375 60.6401467201193 57.7607341142148 57.1838018776405 55.2635070947844 52.9130415739598 51.3364532499657 51.8286286278704 54.4366198668861 55.2061941153393 56.4389949071768 58.028588166993 59.7579806014578 61.2753729025781 61.3262808327908 60.6542611704931 60.3775056811169 59.2620027152594 58.2606168103157 57.213271827131 55.6595634081879 54.8253710467477 53.7401826188916 53.6510914733691 53.6119227933723 54.2191424656239 54.6919834401475 55.3936027979616 56.2900735960071 57.8402262989804 58.066745002532 58.4309291183439 57.8155927444158 57.7109322761852 57.3604025178972 56.9277616615926 56.4745658687672 55.8889459141181 54.3343396574258 53.0258075508207 50.275374648326 47.1481739388748 43.193448613963 39.5230943108775 35.9568086326779 33.8096671093894 31.8704065089079 30.8739687250119 30.1033430325467 30.2099021778881 30.3845297781425 30.5627758220771 30.9460665933109 31.1920043571131 31.2829016164692 31.4196352612118 31.5647234695592 31.6031728134653 31.5005097056668 31.5747612540685 31.8454524624709 32.0467375344472 31.7571237378553 31.3598138631579 30.7523410877404 30.3560416692384 29.3387424256298 28.5824049631702 28.0477746456828 27.5340628890956 27.6623393679226 28.4649135462387 29.4325426450658 30.7512046279055 32.3152677114881 34.5992634857596 36.9668840786664 41.5843695715619 46.8916354466124 49.9003411877884 55.9128340147533 60.7639643186584 69.0639309465977 75.873852111744 75.9596289511722 75.1659944332997 79.871186861516 75.1112767221452 72.9529524677213 73.4872569202413 75.121820791622 77.6015517077647 78.92795298411 82.2805122229546 86.747421853449 91.8145239845505 95.6364758430781 102.951683116754 104.141425726395 83.526582084859 72.2328985657873 63.4390632145183 58.8202196201514 54.2719394357491 54.4889304021133 58.5032011272154 54.2135421847415 53.524262830322 57.5388038922826 56.7442980058418 55.7788573741174 53.9771566218965 54.0258330274419 54.8203975172038 57.9205984897538 56.1359259056988 56.1218447632429 59.3978669160334 58.5156913794497 58.3605003337462 58.4684424912222 57.3118637988045 58.8137060972459 61.8890605669248 61.3034383491223 62.2560690278077 64.7949531970483 64.8007263990509 63.4116268634203 60.9869643296067 58.715600377337 57.5554819180699 55.637470218546 54.3134914843294 53.6764169853311 53.2676798655695 53.2575758352626 52.3278917780349 50.6986702918989 49.8608743794007 49.2753313428334 49.0409575311064 47.7948517484302 46.3542615678449 43.9445556026092 42.5128282333437 41.0707055243368 40.2061170958034 40.2757879473943 41.2178654600111 42.1665558123414 43.4724813741543 41.3024552667776 39.6539091178096 39.4764139041095 39.4299950207706 39.3640581205879 39.1428898183825 38.7004304237483 38.6242117000301 39.6402892242484 42.0347823160836 45.1823060122084 44.6059350141536 44.4592099479347 49.1395055738958 55.609660851538 53.4709732725441 52.7761153423624 48.5106326324361 50.6380777924718 52.4532802627796 57.3545482167162 64.5171732110295 84.6008088629315 128.634674415839 147.305876665318 109.060321297418 87.4282881234061 101.471908742895 99.9716917816722 115.302842417608 133.307481284491 113.128433067674 113.037201413421 121.36211732659 135.049543646886 139.6135390879 149.18021513961 131.175762718723 153.539583772858 120.278808596668 67.7601539458426 28.1422245268882 15.99178023726 28.613974655557 27.1733112288825 15.8612973526528 22.7681458745022 39.6158390184369 79.0923929064284 108.359333955615 106.198356821743 57.2769198342342 32.4026147229661 26.767742544207 -9999 -9999 26.7496736156309 -9999 -9999 21.7135559099169 24.9775713821389 58.8308582364959 89.463623972791 131.569181633595 153.221464547297 132.253652807569 139.44385988633 136.681679403429 144.343001512158 138.536088824397 138.659609355963 162.725570182407 167.890422651312 157.759679678373 170.942930461698 181.813494601443 182.336754912653 174.596036740245 136.547342105681 114.41036212884 108.062857082432 109.79230415302 108.081120489127 102.598970880155 97.8480917048316 -9999 -9999 -9999 -9999 -9999 -9999 -9999 -9999 -9999 -9999 -9999 -9999 -9999 -9999 -9999 -9999 -9999 -9999 -9999 -9999 -9999 -9999 -9999 -9999 -9999 -9999 -9999 -9999 -9999 -9999 -9999 -9999 -9999 -9999 -9999 -9999 -9999 -9999 -9999 -9999 -9999 -9999 -9999 -9999 -9999 -9999 -9999 -9999 -9999 -9999 -9999 -9999 -9999 -9999 -9999 -9999 -9999 -9999 -9999 -9999 -9999 -9999 -9999 -9999 -9999 -9999 -9999 -9999 -9999 -9999 -9999 -9999 -9999 -9999 -9999 -9999 -9999 -9999 -9999 -9999 -9999 -9999 -9999 -9999 -9999 -9999 -9999 -9999 -9999 -9999 -9999 -9999 -9999 -9999 -9999 -9999 -9999
-9999 -9999 -9999 -9999 -9999 -9999 -9999 -9999 -9999 -9999 -9999 -9999 -9999 -9999 -9999 -9999 -9999 -9999 -9999 -9999 -9999 -9999 -9999 -9999 -9999 -9999 -9999 -9999 -9999 -9999 -9999 -9999 -9999 -9999 -9999 -9999 -9999 -9999 -9999 -9999 -9999 -9999 -9999 -9999 -9999 -9999 -9999 -9999 -9999 -9999 -9999 -9999 101.183729569842 90.8935896357752 76.6649717493407 61.8367738889042 60.2481146855995 57.9601520854019 56.1408638823233 54.0552846354354 52.9181335962737 53.5574260309178 54.6063394262608 53.7733590666468 55.1812872311665 56.4722249892984 58.8802101303411 56.9935534860891 55.7697271651424 57.5079560327083 55.9381864657729 52.7114944341727 48.132162023155 46.3952244249639 45.7214680584864 45.4419744168267 47.5918968885459 47.7421066857224 49.5488524861076 45.8805492828762 47.6958594890628 43.392656218418 44.6639182539017 44.0225525744934 46.4188795423655 65.4718440207593 54.1933135505737 47.9433314369136 47.0145892239328 53.2713088559024 56.774594345629 67.4741229241761 58.1013816893809 60.0692559242631 59.2528139500756 62.7398846268252 63.7015592635501 61.2638943314987 61.7248450422515 63.5162464077977 62.6470793388146 58.0164629103498 54.6208490274732 54.9819440266491 60.9825367647039 61.8910213600063 60.9596224539364 64.155477364154 60.813408086169 59.1110253430626 56.7198190136205 55.6910060879108 55.0931451551812 53.9187001884568 53.4299672597027 52.6986850656793 52.1922203208847 52.2708641955364 51.8952839953493 51.8225101630643 51.6137515999413 51.1026221378564 49.9456958890653 48.3243876791736 49.0949284297297 51.7081734416332 54.490204366917 61.7951779506896 67.3334084204034 58.5961044661475 53.1550053195991 49.7710176903772 47.2110294223857 45.1979303176254 42.9374911871364 43.4060966890797 43.442331429558 44.1307857571536 44.9760669355015 45.3731240764111 45.9059466716493 48.8377297063251 51.6586326260939 49.6247345365029 50.3793353279797 50.9161631099398 49.8114882576662 48.7933973071212 47.2729590780807 46.8114452951922 44.926416922033 43.6173646901448 41.8109065647817 42.3391517703044 42.2839190208827 42.1526421059737 41.8087587364113 41.1357941366505 41.0680886796042 41.0368036729452 39.1170614501679 40.4170282308414 39.5694036330958 39.542473846724 39.7789004917141 38.6005455652157 36.8915861167507 39.2474428712822 40.6427631370473 39.4451491985173 38.1251946661651 39.7706869457406 41.4729368444603 41.9312423237592 42.5046101772134 43.1503727400932 43.7127387446826 41.4957925656375 43.6835345030501 44.5686087166959 43.2970240859506 42.9020868028071 43.9843863625558 45.4081243618897 44.7974492140011 47.4080898069341 48.4378202429175 50.1036790187885 52.3008765308329 54.1840713479052 55.3288151109317 55.5159992975767 57.5818070713442 60.0026422836711 60.0656750017485 58.5826580345002 61.3475878972128 64.3882625544802 66.5093251400135 66.6682478319957 63.4793878605343 62.9812084047002 64.5771026620911 62.2848879221736 57.5375457702177 55.3761693433672 53.4131425998965 51.7588407026984 52.5460339020242 52.9192025216806 53.3706053822716 55.3934083511742 56.7080674018917 57.9148844245997 59.5491784197483 59.9556779682108 59.9549511818409 59.6146191458237 59.443402766845 58.1817526157572 57.544665459544 56.152816422449 54.7664935113472 53.3371610640564 52.3217879649394 52.388506165672 53.3726325477982 54.3319784289539 55.6876551051806 56.6416226523525 57.6234468735004 58.5166491542532 58.6750467545031 58.5887733196285 57.9072825467738 58.1986154143242 57.6985505068973 57.0181726505282 55.910338999438 54.7441209344177 53.3562495012833 51.3171859634368 47.2354008479201 42.5988470738662 38.5662819900763 35.4308045526188 33.052009013785 31.4916967701278 30.2500454790708 30.0352109557786 30.248606719366 30.6050884424366 30.8044229064766 30.8875069757111 31.2362667124891 31.2236881252833 31.2172191847233 31.2882677638931 31.2754828080337 31.4916159427909 31.5792634662316 32.3078037647537 32.3208526301107 32.1739907962513 31.7390754346237 30.968137645797 30.4104766456158 29.5393183572097 28.6216058652151 27.9178059917862 27.3374529936465 27.3764072341629 28.3348422789108 29.5371240176131 31.1853261162367 32.8481830379298 36.964480342268 40.0547382674207 43.4271528836627 49.0118021409446 51.1202185407187 54.8980460386081 59.9980935216588 66.6823361432048 76.2826191054207 76.2506952556972 72.7688328627001 74.0782756899555 75.998468258896 73.8179992711759 71.2695087641811 71.9681204633602 74.9867885576234 80.9200011191985 89.3674734620984 92.1110405456302 97.6166396471717 103.162756382495 109.016898866884 116.784607489842 97.6694450468896 79.5980847446602 68.328319211614 62.2136124744216 55.6547208780713 52.9563007254496 52.1525607290522 52.585172252526 52.2320531815342 56.1566343241297 54.9444947265957 54.966757544084 55.7952057364157 52.743580126405 53.9883766003632 51.8459335885961 53.60654140316 54.740984791049 56.6874011550701 57.0238597278417 60.2561353170751 57.1928101957158 56.1300255428651 58.074874545373 60.0991341495869 61.2917373553738 62.8934345411728 66.5904241194019 67.0134559457983 64.7392878873837 61.9753705993516 59.664145702936 58.2326505528408 56.4044435409691 55.959485717591 55.2196085202012 54.9010518801848 54.3616159076144 53.3167157601354 51.8095266904504 50.7922783482515 50.5410401285237 49.9386409120005 48.9379899923132 47.4515666657238 45.5731322214375 44.0412386530428 42.4551245515774 41.2241582436876 41.5916472429642 42.6192291003407 43.4888478721679 43.4259154621867 42.738928899337 41.5477233368622 40.8995167216862 40.6004912690254 40.3144212117994 39.8429343998958 39.5094138809084 39.1449229513463 39.7032355426318 41.5521201061247 45.3283046055854 42.2186054762591 42.7755747846363 45.5962217877537 51.0999000347252 55.7629739392317 50.5013807450057 55.6443515956426 55.4020611739622 58.5101873651406 70.9957190355707 71.1123860410273 98.8395495068465 154.473489977414 129.883770049051 122.774914577325 106.399802078612 114.3667579249 127.26833705328 93.8268054248366 110.189216335798 127.668365800144 100.289044152158 109.682845169177 125.872205480518 141.12920357171 146.128308391302 134.060628204238 156.895011470538 128.078386139473 74.6916816399991 45.6498555643405 17.8511499355841 17.8094287308725 19.0709779601313 15.5307490525397 22.572792026174 24.5564248586153 49.422166357214 123.131899462667 143.618899055581 62.6946473448792 39.6336430186692 26.8506032259496 25.4523098119451 -9999 -9999 -9999 -9999 21.9941684489982 27.6438848294486 49.6647757148523 84.0590629201275 145.275107187022 164.819553319957 139.826913326964 121.034296136204 110.561268995312 108.564402265631 133.57596481142 144.94012897366 127.022322110427 125.491905324208 118.98444583726 130.590407314635 150.0994780611 108.832459651111 102.025145815054 100.724486265838 100.533348151234 98.526763274325 97.6030548734233 -9999 -9999 -9999 -9999 -9999 -9999 -9999 -9999 -9999 -9999 -9999 -9999 -9999 -9999 -9999 -9999 -9999 -9999 -9999 -9999 -9999 -9999 -9999 -9999 -9999 -9999 -9999 -9999 -9999 -9999 -9999 -9999 -9999 -9999 -9999 -9999 -9999 -9999 -9999 -9999 -9999 -9999 -9999 -9999 -9999 -9999 -9999 -9999 -9999 -9999 -9999 -9999 -9999 -9999 -9999 -9999 -9999 -9999 -9999 -9999 -9999 -9999 -9999 -9999 -9999 -9999 -9999 -9999 -9999 -9999 -9999 -9999 -9999 -9999 -9999 -9999 -9999 -9999 -9999 -9999 -9999 -9999 -9999 -9999 -9999 -9999 -9999 -9999 -9999 -9999 -9999 -9999 -9999 -9999 -9999 -9999 -9999 -9999 -9999 -9999
-9999 -9999 -9999 -9999 -9999 -9999 -9999 -9999 -9999 -9999 -9999 -9999 -9999 -9999 -9999 -9999 -9999 -9999 -9999 -9999 -9999 -9999 -9999 -9999 -9999 -9999 -9999 -9999 -9999 -9999 -9999 -9999 -9999 -9999 -9999 -9999 -9999 -9999 -9999 -9999 -9999 -9999 -9999 -9999 -9999 -9999 -9999 -9999 -9999 -9999 -9999 -9999 105.770189969667 96.9476513963924 82.3955344232394 71.5373014686692 66.6963891843282 63.1768732911354 59.6439334534084 58.0685856790142 56.949334629559 56.2360151706009 56.420052773771 57.7661927586209 59.1686131133485 61.5096621918586 62.4914607329321 59.1162800180282 58.7648429554488 59.9900858327007 58.9520347914577 53.6242048257375 49.4627013737957 47.9861682612965 47.5901678923533 47.3313341464322 49.5710455256324 49.3041419443807 48.4827795460786 48.6498155039027 51.8581542940873 46.036694775141 44.3649464566625 44.1215454599522 45.7392928085495 52.9473984682667 61.4845215511581 53.9089090896169 49.371849470356 54.8944512024774 60.23144836597 65.0929554358638 69.4556662215316 68.2820003810553 62.9039054350435 62.176139344654 64.3658682424921 61.6543668082714 64.0226326325928 67.4688127577611 68.8639358623193 58.3607130569327 58.2766489555631 60.6492032272076 59.9928277692815 62.9228308069217 60.1817571708157 59.1997904830182 58.8480469054941 56.7909614601951 56.1935834960659 56.2366718320162 55.2367128974019 54.0588166105855 53.7841885747967 53.5502857026015 51.9464181100499 52.224095343654 51.5304662838771 51.3803635067035 51.6196370985388 50.7289984616995 49.8856852305339 48.3556400479053 48.1959025357429 52.5788632774825 56.6053308259544 65.0173986341774 65.9586158091786 54.3968614328156 50.6373276924173 47.7563921249384 44.8673836657467 43.0762252307716 42.0093574560521 42.6548815833759 43.9145071789656 45.8580789710913 46.2687057948463 48.1196842708309 48.0331063740449 50.2750667602717 50.9649989038887 52.2756488482432 50.7562924887443 52.6205154010854 51.2403945131314 50.6823138639899 48.5145585971189 47.6712821127053 46.3556100096366 44.9153338519212 44.4778705982328 43.2211877692702 43.0813682773422 42.5964844727346 42.3067079301013 42.1895242962895 41.9611746622731 40.7184784155406 42.6396227152197 41.8227385307472 40.343543887218 40.0349989227329 39.8806174799637 41.4451867541059 39.8281840802884 39.2740570718393 40.9012041224206 40.4117892874203 37.8415214996666 40.6748303598245 41.157338698785 41.630833596497 42.0150352346215 43.2462065876763 43.3331836041119 41.5426175604202 44.225359434073 44.21498426418 44.1827905737446 44.933925397631 44.5365317747221 46.9177114327948 46.5135420009718 47.7459120871083 48.5483510055815 50.7548859409625 53.3890239135686 55.2466942746922 57.4447056657894 56.7165674935414 60.5021411699923 62.1509203891053 65.3349449582219 62.7360854278581 63.6748446321762 69.8335327412916 75.3210339508024 71.3938859456493 72.0662281822518 68.7444695893764 66.6159498996936 64.6530949728058 60.612433703606 56.4352399815726 54.2048203396149 53.0288046174931 52.411382429334 52.4335645755562 53.3085603411173 53.9211923587811 55.4495121217914 56.9604096616137 58.6560842279409 59.490713559142 60.0861671954692 59.8884689570937 59.7921880497424 59.0156461166754 58.0907456722732 56.7685448484129 55.2563714458847 53.3270184878651 51.8471183427253 52.332678086535 53.4681909078916 54.7130528184587 56.0190433225715 57.4843966128971 58.3297559065368 58.901094885356 59.2690268278908 59.6433539321188 59.1850690990838 58.7154739458816 58.011134345096 57.5880682503914 56.2326888015635 54.5657059437669 52.6727432173874 50.2303571389359 46.3337736790497 42.305774498775 38.2846390586869 34.8114162851201 32.0980696124339 30.2700614883325 29.4507036582175 29.5625315770147 30.0827941789327 30.4396035723949 30.77943900603 30.857769510206 31.0069283182878 31.3354366668737 31.3785975371869 31.3932196709086 31.5156494526832 31.6074337737819 31.9807617604196 32.6648249813689 32.6887493228569 32.5853238495827 31.9812363229906 31.1883655217063 30.2401346953233 29.5458760585422 28.8588775582425 28.1199524324511 27.396989175021 27.8807484002511 29.0251502451988 29.7886002491338 31.2102529303341 33.3371006305306 36.0292251297503 39.6476812920487 46.2793931062107 45.9032894309764 47.9120396356547 52.2791050731626 61.9699958668089 64.4275598792568 70.3309981506116 71.0609164532734 71.5773100726463 75.2091212956804 80.4825676310458 72.6617082962727 67.4946609260732 68.7271302014827 75.8899150904119 84.1395230046828 92.1693977268159 96.0770592237919 102.384011808458 106.585352170688 113.038207007661 119.589909925939 108.142369483738 86.1186350617661 73.5482868309295 62.8092949849835 57.7532410859348 54.0044005381158 51.5104733568403 51.7617135546697 53.1524169778354 52.9259334984368 52.9502976091814 53.3400033008542 53.5486912772017 53.3774464741753 52.9344717200731 51.9115815931831 52.6368666011903 53.7907087477672 54.0696979368656 55.6873121089222 58.8833155079175 56.8239042441324 55.1523395399798 58.1779443696436 58.9453266083163 61.8690258950076 64.6549276407417 69.8666431315391 70.6026974628781 66.1963313512135 65.0694112617385 62.340683991348 59.8178410950577 58.265060389926 57.9653050381555 58.0220420228942 56.5560381890834 55.2594207941451 54.2474970590471 52.9846831092629 52.088050769253 51.493864735113 51.3148550049303 50.6110383874029 49.2901541448461 47.5131127141037 45.6307503904115 43.6871348007279 42.4089039032919 42.5406197618079 43.3477372055876 44.0163653952648 43.3840978587993 43.3864823216755 44.0072149206636 42.9809239260946 42.472452636893 41.9222051770317 40.8420733382582 40.3582537512681 40.010097261877 40.0660038162595 40.8772303359717 42.4675587772535 40.9904718622922 40.8521157812678 42.3272237099561 44.9751901210784 51.0642110312083 53.5802667053131 76.7349466256126 65.788530281532 61.5203010495062 63.7255052206101 74.0885040619999 82.8983999330345 98.5146312488763 151.685994692665 135.23063003747 141.120433424781 139.62090568083 61.5629801651558 11.3988200728503 9.15621382889347 131.926044897494 94.3132620230047 114.770149648805 124.500469704889 137.936786380377 138.642101149345 148.312902696106 141.933129522001 115.506611735405 75.5027947145938 53.7104356521911 22.264486678117 17.6020692151928 14.8601338383259 15.8749464381389 37.7550562725607 21.0187922517249 35.4252329556442 132.355939967909 123.491726749263 59.5976336293484 45.1464227376373 30.1724330890021 27.2082954378871 25.647305874014 -9999 -9999 -9999 22.6740388321436 28.3394333701465 46.5140240916762 83.4965837552465 133.7996287541 166.62846059422 157.584311026031 145.102453545006 98.4565456508758 88.7709778483775 96.6961786239406 95.0791691419731 91.6548163770684 99.692455388077 94.1485265468785 -9999 -9999 -9999 -9999 -9999 -9999 -9999 -9999 -9999 -9999 -9999 -9999 -9999 -9999 -9999 -9999 -9999 -9999 -9999 -9999 -9999 -9999 -9999 -9999 -9999 -9999 -9999 -9999 -9999 -9999 -9999 -9999 -9999 -9999 -9999 -9999 -9999 -9999 -9999 -9999 -9999 -9999 -9999 -9999 -9999 -9999 -9999 -9999 -9999 -9999 -9999 -9999 -9999 -9999 -9999 -9999 -9999 -9999 -9999 -9999 -9999 -9999 -9999 -9999 -9999 -9999 -9999 -9999 -9999 -9999 -9999 -9999 -9999 -9999 -9999 -9999 -9999 -9999 -9999 -9999 -9999 -9999 -9999 -9999 -9999 -9999 -9999 -9999 -9999 -9999 -9999 -9999 -9999 -9999 -9999 -9999 -9999 -9999 -9999 -9999 -9999 -9999 -9999 -9999 -9999 -9999 -9999 -9999
-9999 -9999 -9999 -9999 -9999 -9999 -9999 -9999 -9999 -9999 -9999 -9999 -9999 -9999 -9999 -9999 -9999 -9999 -9999 -9999 -9999 -9999 -9999 -9999 -9999 -9999 -9999 -9999 -9999 -9999 -9999 -9999 -9999 -9999 -9999 -9999 -9999 -9999 -9999 -9999 -9999 -9999 -9999 -9999 -9999 -9999 -9999 -9999 -9999 -9999 -9999 -9999 101.799386808369 95.5973595788041 86.2272942102915 77.351299345898 72.8812981223502 68.2067827174515 64.521580254854 61.5823536073927 59.3501253441405 58.0590807687977 58.9114162849578 59.5876620794385 62.1389667130962 63.5468644788045 64.2136967046326 63.5682033585514 60.7770498406443 62.3591358296485 60.5648762128821 55.0473083907519 53.0733877291727 49.6095215857117 48.8361430999848 48.6389275331324 48.96225711951 50.0214553815154 48.4961896295573 50.8831925749462 55.3216507621308 50.0373838956596 47.2497331995586 47.211918535051 45.2223060533575 49.9878203696319 73.9515828289217 57.8962592086073 54.5590551530168 69.3476768219455 64.588835070648 59.4438464601807 67.3476645690071 66.8083996044918 62.7539361298521 64.9972760847582 63.2693551491084 62.5496900417697 66.4601647936573 71.6839961845445 69.2965085631417 59.5387361571223 60.4201767781724 64.425133417094 66.0627870489734 63.9322114249827 60.7170245885887 57.91075917193 56.9373048830031 57.6532087188416 58.7785854120622 58.7860637794491 57.1687325754834 55.6124407079315 54.2478825907965 52.7489161860079 52.2270660137454 53.0372118403201 53.1127806828436 52.0080496013396 53.0464590845835 52.0012250368076 51.353188721116 50.2458989943651 50.6150438779645 53.2660863925039 58.1477354044716 61.2405178100716 56.5580589675865 51.6004453876646 48.6287966630562 45.7757118262181 43.5516191277685 41.9613778292728 41.4005504516972 43.4098509587408 44.2826807593851 47.5296287618161 48.8292494950396 50.946324249211 50.4122118835917 50.0476243176502 49.4726966634881 49.9050570566541 52.7461399329946 52.4537410038438 54.7017328793905 53.1846314629372 51.2957140493055 50.1461124343325 48.1759420949414 48.5596945392362 47.2290477062898 45.7541759729922 44.9723577196102 45.3865308383139 44.590031017392 44.5544979787643 43.413586914191 43.2983981189223 42.5799484190529 41.5768811882594 40.6447766125238 39.8060248364918 40.6912518760243 40.8054409655884 40.9983301592488 39.4639597433858 41.8940253358615 40.8437698916119 38.6963248640668 40.542720477587 40.7707997996846 41.562279116139 41.8265977582313 43.7184242422938 42.7287435748704 44.4670126485686 44.8564922905492 45.547016114006 45.7757181211079 44.3503928877471 46.0869504181525 47.0133658201331 46.7438175335373 48.3029955633934 49.1190947622384 51.6029889386209 53.004557223352 56.3742663804747 59.7938751838618 58.9906663320966 61.6248164565902 66.0078007600694 70.6238659329411 69.9738767981085 69.871478257707 75.5466273162653 81.8183002758816 77.4889974970444 79.1304471589128 75.6458310118589 72.9251756312815 68.0319429992687 63.1813543257585 57.5344027380737 54.2499530640154 52.9339349360296 52.2208703055452 52.301294109646 52.8135577262183 53.3548415576165 54.5649644429142 56.2760213822182 57.5897481800841 59.2266614179048 60.3378280995975 60.6935022074544 60.6514063179489 60.2356342223276 59.381062639618 57.9882798495762 56.7251719079314 55.1147712169548 54.0387995767432 54.1582660621566 55.1835124684492 56.3368195425462 57.3920575676327 58.9511897847544 59.4700480627609 60.0509107200809 60.3507730184331 60.0241106908161 60.3733274620755 59.5963814638245 58.9769281763301 57.6196302744305 56.141369507881 54.2577442148741 52.0250455621789 49.5318791606567 45.6256546890937 41.5313317596575 37.9690390114389 34.5601069189597 31.0258121896884 28.8767932475128 28.8559834752683 29.3843218730994 29.9614103280714 30.3356200839643 30.6766955684191 30.932221203972 31.1941072688916 31.3193667978295 31.5057496126589 31.5176846660099 31.4249104891564 31.7640665952025 32.0610749368687 32.7987269471983 32.9701621333402 32.6927460893788 32.0449522881683 31.5879569375478 30.7996948109934 30.2630151052524 29.4718521475463 29.2967884359582 28.7097289706517 29.5001918798664 30.8090925312133 31.8607670331783 32.4564135222899 33.8892275092454 36.9527499216306 41.4888926106599 45.7183367634033 46.5709457302563 46.16264752745 50.0783243762762 54.1918599417218 61.4029741947647 63.3901646206229 68.6222034499337 73.7798059737092 77.1867584458886 75.9805029926623 66.8293671279804 62.5814300106354 65.1071187925233 76.1841061677963 86.5074003667959 87.2520218075864 94.5758349573717 100.609795079029 108.652663570741 118.439643659074 116.827103723055 110.560500360029 83.3276625939535 73.2068674996687 64.4781296100079 57.6881429624963 53.8719270745904 51.6583220432459 51.5936377919466 52.6028412574296 53.0416043865498 52.7935557857172 52.6842555246937 52.0548729727045 53.5459289340812 51.4354382483249 50.9645893614091 51.6663014512717 52.5312458127619 52.9454124310723 53.3173703077373 53.8368097426269 53.5130944210372 54.8891867436997 57.0415858668012 59.7276709686511 63.0903197656328 66.4616195575268 69.7861462509675 67.2459288985001 67.6481030215868 70.2612907213554 67.4307981429303 62.8772887326281 59.7002685381965 59.8971891523091 60.7791156156884 57.9217374852321 56.9308501115816 55.63989306166 53.9971179145716 52.9104962545869 52.5057866863585 52.1776778390773 51.8390003575439 51.221244229016 49.2029307278213 47.1037135427951 45.4505697117181 43.961167809271 42.8782689082687 43.6332412830575 44.1134920591795 44.3367304031775 45.2250706479701 45.8909449878345 45.8457537258586 45.2522132112034 44.2251423230206 42.2885809112789 41.5648499938437 41.693800504107 41.4465431236801 41.6007806463439 41.5707432655046 41.1785590426165 40.8158754335058 41.2742843732242 43.4564489219514 52.5251350113798 54.3976252968159 67.4151124773266 81.1516527924886 90.9344867464974 80.2337160324637 85.0058348226079 103.483471765406 113.712547936337 103.82363963456 136.749753244753 140.437574334353 76.7126449044356 70.3990847419294 47.3617329532829 79.1340587329759 117.223547199105 104.324927190599 102.996919816079 112.324728753264 131.905646261905 129.249244909582 125.948507998397 149.936794600593 131.461427995066 79.0913867157265 73.1129174085681 35.3767470631149 33.3296850658014 23.7325377577102 27.3651541731916 22.5659471700048 20.4619531367812 22.1190892754357 73.112348856029 52.318913015019 54.7397298563479 80.9028293472178 54.6817670915192 51.9417533520209 33.0138400196901 25.4532574373389 22.1735147798493 -9999 22.361337791458 26.3502374276333 43.3354594066424 85.3430701955722 106.073257809929 130.893117357706 115.141408025708 89.7626643409296 85.2789680964528 70.8034756179132 68.7986819330342 74.0401798137641 87.3554165099949 97.0060541796465 -9999 -9999 -9999 -9999 -9999 -9999 -9999 -9999 -9999 -9999 -9999 -9999 -9999 -9999 -9999 -9999 -9999 -9999 -9999 -9999 -9999 -9999 -9999 -9999 -9999 -9999 -9999 -9999 -9999 -9999 -9999 -9999 -9999 -9999 -9999 -9999 -9999 -9999 -9999 -9999 -9999 -9999 -9999 -9999 -9999 -9999 -9999 -9999 -9999 -9999 -9999 -9999 -9999 -9999 -9999 -9999 -9999 -9999 -9999 -9999 -9999 -9999 -9999 -9999 -9999 -9999 -9999 -9999 -9999 -9999 -9999 -9999 -9999 -9999 -9999 -9999 -9999 -9999 -9999 -9999 -9999 -9999 -9999 -9999 -9999 -9999 -9999 -9999 -9999 -9999 -9999 -9999 -9999 -9999 -9999 -9999 -9999 -9999 -9999 -9999 -9999 -9999 -9999 -9999 -9999 -9999 -9999 -9999 -9999
-9999 -9999 -9999 -9999 -9999 -9999 -9999 -9999 -9999 -9999 -9999 -9999 -9999 -9999 -9999 -9999 -9999 -9999 -9999 -9999 -9999 -9999 -9999 -9999 -9999 -9999 -9999 -9999 -9999 -9999 -9999 -9999 -9999 -9999 -9999 -9999 -9999 -9999 -9999 -9999 -9999 -9999 -9999 -9999 -9999 -9999 -9999 -9999 -9999 -9999 -9999 -9999 97.7030081431669 91.315479171252 85.0990046737262 79.7943511273569 75.4531268044885 69.950938157841 67.3606345622816 65.9652472895095 63.9266846005453 62.0587666301298 61.3149996010016 60.3322530941137 62.9207879126292 65.5280991717872 67.2947483450369 66.9577045078901 64.8473019983217 64.310120326047 62.9506772574095 59.8413521229435 56.1013329852972 53.2653208141446 51.8972853693235 52.2173848630985 52.7295320781117 53.4380599809762 52.6529887988831 51.2535267839193 53.9597782566765 52.234271789875 50.4362424088723 50.4187182540559 46.4478118439183 50.0916035914785 83.9326179764285 69.0672252496863 63.5548426058033 65.7622152420211 69.3501726732128 60.6398383790887 63.1491319888312 66.787301247123 63.1411205045227 60.5493270872681 65.2279276078438 64.224325280575 69.2755198342576 72.31617655753 65.3355734390698 60.3918784712089 63.5227464582629 69.2164050597501 66.0280451545567 62.0592714243194 61.5645643603257 58.1578715392203 58.5085442692383 63.093330178262 64.027752001751 60.7582581048948 59.0882488620065 57.483892360038 55.2859891475157 54.9370979382905 55.5356870075634 55.411181576219 54.3719669377268 53.4348660120645 53.4997725987997 52.2401364064851 53.6192512439809 53.0006244757186 52.4125485162515 56.0286636727608 62.4876639632293 62.4187818959333 54.5997673922843 50.5741202739624 47.2021795438639 44.8878518363176 42.9434179088112 41.6718307914281 42.0297062015045 43.0108524414778 44.0583696044058 46.8984153013177 51.5037156004182 56.2031027136473 55.0492936141284 53.4006237140181 53.5403117661254 52.0757611002979 50.7947571392522 51.7992671349146 53.2503569270701 52.954825614142 53.2490221136068 51.0775083962334 50.0100915640138 51.1362211141107 50.3895428154639 48.279214994681 47.9504029447819 46.8428781283349 44.9852216069428 44.6704696791188 44.9254844041684 44.987292163285 43.8571137062452 42.6497603225988 42.3355953408155 42.0085476852845 41.6019825964677 41.3025714070683 40.8091805246944 39.1499285938963 42.0098715094642 41.2349113189629 38.0625228586227 39.9991496941466 40.9812796733236 41.1627723945691 42.3174230829576 43.3521171973029 42.539809045614 45.9550857782474 46.2379255772364 45.8595440878671 45.5084315524876 45.6511745661475 48.4452346938252 50.3289487240137 50.2785354122195 52.3713978686674 52.0113140594917 52.713148849861 55.7335023616337 57.2075753862029 61.4094111152208 62.3758170747861 65.7201350817784 68.0375832962375 75.2718721798441 78.0841891967043 76.7618049109147 81.8271821724792 87.6733358390869 84.3041709740932 84.305190811732 81.4964025460816 74.7087133685227 70.9738837708341 62.9154510597999 57.5110333602201 54.2724816615561 52.9462249842085 52.5199962964731 52.3441551306662 52.2049582079575 52.8548637995047 53.866217034035 55.4251648603457 57.5444660247752 59.6223236235378 61.3444645415413 62.0957721629155 62.589405079024 62.3376898584805 61.7122398126643 60.7320552250154 59.5630114426334 58.2846060844842 57.1750900233737 57.304236741826 58.2066468793445 58.8702026046009 59.743088604602 60.7372576981015 61.1790219692749 61.8060684228923 61.789627503281 61.425345747346 61.5296605851993 60.4729296085011 59.079999883587 57.6844450589908 56.3779017839059 53.9965934191994 51.9269121789917 49.2688838037489 45.2850823894279 41.6787963289699 38.1886337262867 34.4646726111782 31.3630296582175 29.4950461148675 29.3735196263294 29.685935251271 30.3271315365925 30.6206785857561 31.150782137605 31.4127741014437 31.6748138421902 31.6693250099716 31.7486798650156 31.8646728676222 31.9295085181354 32.0591410110297 32.359934495615 33.2088054149085 33.2712097480871 32.857815238913 32.4430440000493 31.8565387307793 31.1429616767353 30.6921728357731 30.2047413117108 31.379445070551 30.6082706993982 31.4894398180555 32.7155330468958 34.8430897456766 34.3914779084199 35.9690526633813 37.6696677637443 39.8783008081628 43.0010815636057 45.1741867672789 45.4910124504131 48.8535301267067 52.3141153280892 59.5766729516931 62.1768256157902 70.142325679962 76.4828903713943 73.415728915809 67.702935185583 62.0506599333814 60.4510508618656 63.0471874028306 72.3979943878697 79.9990606655776 86.1849188861621 94.0240095336463 101.606393653347 109.680539603316 114.661317443118 117.215642863532 104.732488065234 80.5512081749245 69.3639064268999 63.0673610837289 59.1341926019274 55.5120194980713 52.6969750212373 51.6721801560368 52.275296123711 52.0627596859376 52.1188707103614 52.1064493217295 52.7087681512844 52.2530157040818 50.7372367629275 51.27814347888 51.6590767278197 51.4722992499438 52.8423335828408 53.0365915248392 52.9989274559663 53.4437124769187 56.0308422672145 57.0360991046502 60.8329757423375 63.779592476691 65.3869499431411 66.1474543431033 65.5561614338281 69.929254759789 73.0256787798868 71.7459310815904 65.5725867109305 61.3102365136706 59.2384865242214 59.5250546092395 60.0589616377102 59.3919698685182 57.0979363724185 54.9316338893513 53.5198366895492 52.5695296079282 52.3675546369116 52.4470401344959 51.7830357037022 50.4441078757626 48.5282412184498 47.3240103701071 45.7995224184871 44.7518755430494 45.1679294967679 47.2267958434425 47.7006818828009 49.7627131650681 50.8439904795252 50.3155521482436 49.1996284529508 47.7194739531443 45.0505334484192 43.6590142348521 43.774316703791 43.5823903998272 42.7040783346284 42.577307463027 42.2194238364081 42.08845532987 41.5448351316534 44.3768759429715 51.608912935911 59.3515374728468 57.8075206594145 68.7986764602219 85.6605728607563 113.821118328696 110.919267625843 130.752354751116 134.897732072237 126.140970291581 156.635373987654 92.6741502121127 136.348842852389 140.472630076719 120.111766595188 133.781838917835 114.786548892616 121.160761182306 120.870523493647 118.045348583496 131.805090491678 106.640149069468 95.9922608759793 135.761280944568 124.247906897794 94.6042742477898 47.5492165315809 43.5842461422576 77.5980385803544 31.962416006365 21.2451243319133 16.9458869552849 19.0237618874771 20.438342159886 30.5607484345388 28.9580013667478 50.8820677750636 79.3539917699844 71.165117159858 69.9219309500181 38.4405962267998 23.0090502557142 22.3036917527122 23.5023928840956 -9999 25.3228414585216 34.1523378082734 58.3651484669701 68.3198796263274 66.6013572052185 62.4859438273862 67.9649479885178 64.4884952658311 54.739779051038 55.5222305116514 60.1612114823076 -9999 -9999 -9999 -9999 -9999 -9999 -9999 -9999 -9999 -9999 -9999 -9999 -9999 -9999 -9999 -9999 -9999 -9999 -9999 -9999 -9999 -9999 -9999 -9999 -9999 -9999 -9999 -9999 -9999 -9999 -9999 -9999 -9999 -9999 -9999 -9999 -9999 -9999 -9999 -9999 -9999 -9999 -9999 -9999 -9999 -9999 -9999 -9999 -9999 -9999 -9999 -9999 -9999 -9999 -9999 -9999 -9999 -9999 -9999 -9999 -9999 -9999 -9999 -9999 -9999 -9999 -9999 -9999 -9999 -9999 -9999 -9999 -9999 -9999 -9999 -9999 -9999 -9999 -9999 -9999 -9999 -9999 -9999 -9999 -9999 -9999 -9999 -9999 -9999 -9999 -9999 -9999 -9999 -9999 -9999 -9999 -9999 -9999 -9999 -9999 -9999 -9999 -9999 -9999 -9999 -9999 -9999 -9999 -9999 -9999 -9999
-9999 -9999 -9999 -9999 -9999 -9999 -9999 -9999 -9999 -9999 -9999 -9999 -9999 -9999 -9999 -9999 -9999 -9999 -9999 -9999 -9999 -9999 -9999 -9999 -9999 -9999 -9999 -9999 -9999 -9999 -9999 -9999 -9999 -9999 -9999 -9999 -9999 -9999 -9999 -9999 -9999 -9999 -9999 -9999 -9999 -9999 -9999 -9999 -9999 -9999 -9999 -9999 95.4549884838993 88.7173170143304 82.6884666880793 78.4293116036523 75.459910798319 73.8124484387515 73.3356320454769 70.0177643804488 67.8752303236932 66.5482028946243 64.2479827609678 65.8991837005825 67.1528979919913 69.4917857037324 70.9421825372483 69.58371037482 70.1566642005342 68.5361638824032 65.9634359529692 63.0344069227169 58.2846408372921 58.4136643680772 54.2543089605469 53.1333584037228 51.1763596817988 49.4407769318276 53.0386328088284 50.0548999661752 50.7636879378835 50.8624211997565 53.0892826459468 50.5122152111361 48.663371865002 53.2987671484179 90.1759251541651 80.6737761147567 67.4211011046918 70.4639392622721 76.5316953299996 62.0339993865075 62.6310998191065 66.563303620769 68.8042628469089 65.4607806802407 62.2084310276602 65.2027467336741 67.1077971928885 74.156682426266 71.8918837522581 63.7386666824238 67.3319644502833 67.5727331532413 67.2718646593286 66.2872477360343 62.3379169388696 56.9879252542423 61.1224396507669 60.2861336736325 58.3473985510613 58.1342726507613 58.8330141443156 56.2246487942734 54.3963601453774 54.8893748637007 56.3900529925832 57.0037172641239 57.0946916086173 54.9168850286072 55.9076249996079 54.3724858378702 54.5740816811271 56.1572043804032 54.7173599630465 56.6976086964521 64.8106503388351 61.3183753967846 53.3359472556187 50.1556782609712 46.6697159302688 44.1653737423234 42.6829419712864 41.9015806265976 42.6513323459265 44.1959155577272 44.8097307064576 47.7643811178928 50.5459243024315 57.1507475946605 55.9718202354671 56.0744453257864 54.3506742641172 52.2999229188198 53.5072828683983 51.7089538950725 50.0249004987315 52.6592701288556 54.7533728435873 52.9770153654045 51.5429390863974 51.1553526534651 50.10265744061 48.7828781896019 47.6785488009307 47.448775198769 48.1332978104836 48.2032838820107 47.1353443817607 45.4321340952399 44.4792716021721 45.5172675219011 44.4003098964 43.1677109298165 42.9263210906257 42.1337689221222 42.0961999468967 40.0923236599648 42.3278790834078 41.5488923955801 38.1994897606428 41.7487407189961 41.4083729607189 41.4658913995688 41.9678450571018 42.3877533773752 44.8864377787108 46.4934391899366 46.9972014466649 45.9564666602174 46.750013825006 48.8506906075621 50.9850571164057 52.6885918953762 51.9501839699896 53.7312336666858 55.447016545062 56.2961489241073 56.4440161341272 59.9912886476631 64.1332655244083 69.0978971847999 70.7556447700507 72.3508673396449 77.1518362194111 85.1818691901022 82.4835171400902 86.4793044388674 90.5350915338996 88.9146598574099 86.0015385809004 84.73116370053 77.4663459927238 70.1923134998603 62.966840949256 58.1590293475703 55.7087561059809 54.4612262489802 53.1914273454329 52.7426721675273 52.2701529488038 52.5367148186816 53.2421597105345 54.9271215229991 56.921446438296 60.2281640994742 62.4392878315945 63.9400417322298 64.9994478479352 64.985146969611 65.3069374548575 64.4878820348668 63.1733116741154 62.5941237542463 61.8370951174711 61.4995093704809 62.0484642355248 62.3130431591285 62.4124134404067 63.2312579903136 63.8339947444309 63.931049097084 63.5985260453904 63.1414258836025 62.1321357365548 61.105290446247 59.565975518549 58.0147882529918 56.1950473913392 54.2469561792924 51.8639762477341 48.894969055511 45.5837686732858 42.3421943331689 38.6523972226491 35.6548514896482 32.9594310541529 31.2653794030345 30.5977361229459 30.8116731610644 30.8043146941983 31.5231324533923 31.7487528944776 32.0720906290667 32.1679393194668 32.4282800591389 32.5056722363611 32.5109134990387 32.3089469540902 32.4384828215224 32.9744946598456 33.973471796637 33.8337058047619 33.4957420962966 33.280055963901 32.8245004755231 32.5691178674392 32.578480612781 32.1012852711247 31.7818439918358 32.8031695830186 33.6853897374906 35.9065894001611 36.1485832617266 37.2649140305564 37.7076965737365 38.9534570999697 40.5724686444139 42.3738525515821 44.5981599560846 48.1349332655991 50.8424039717615 55.7900492315373 61.7024042809185 59.9684014538096 62.7798497277998 68.7732391519318 68.3598021630348 62.2247816700599 60.3903930102256 61.7438959639812 68.9138929255701 76.737236286542 84.4261278478556 90.7300846403811 96.5136987746822 101.553367719213 105.302738243266 107.748187939339 109.049399028254 98.4822093152776 84.0993772969539 73.4079947248664 65.6203703953172 60.6313854840338 55.8577882277362 53.3046112485948 51.0961606426869 51.0619035220114 51.3471225492307 52.0754158587993 52.3382825727628 52.5345938463588 51.3154061120508 50.8795628560396 51.3729144116799 51.5576466727138 51.4279038041828 52.0113402616836 52.451266517779 52.9909104641746 53.0344011314235 54.8548541793502 57.9695777228378 61.5364931282006 63.0305810563487 64.6056616248635 66.0781090561894 65.543033360321 66.9990732824065 69.311587030731 70.9677350250948 66.6360141672705 63.524363018963 61.6800708335007 60.8516098597506 61.143378406554 60.236062342333 57.5180830859383 55.2634289649126 53.4798324148308 52.7838129058863 52.219879937051 51.9600389013787 51.8978685161939 51.130769638202 50.0787203704496 49.0231907396313 47.9575497714447 47.0789458678428 48.8028854352188 50.9516042038197 51.6702914709935 53.706687639412 56.6589130148041 55.7617794093677 54.7588514018735 52.4187291681255 49.7467400651726 47.5901865051238 46.0722551765307 45.3353960323907 44.6900173736915 44.3845504998147 43.3720639175825 43.5219303596596 43.1132663748091 44.3809590649329 48.2172118533025 57.4334532807895 69.2130319052004 71.027492844592 85.6301139137459 103.407493717648 119.205671170301 165.808476373775 158.154456143034 164.070782020044 95.061687506262 88.7213143667459 147.336615684711 134.666099476748 127.276702141366 120.205829342043 121.224629960276 120.035409861872 130.310809014826 128.742762618627 133.297793303282 97.8973936970876 135.270901817099 129.418291820247 129.370433586725 86.7438911001429 39.4604796540348 47.5822916429975 64.265170344337 41.6924641363388 28.8313523062358 22.4345969090172 27.6089783174437 33.7849383478468 35.1780580280619 28.6040341144843 61.6142674845308 80.8147742919406 80.6839813495963 67.9552373821539 44.912796766246 32.7109485587699 27.0816928591917 25.0848080853129 -9999 26.7585042001936 28.5800729466647 35.5466380296578 42.1349120569445 52.0078573959153 47.4277326628416 43.1815207996742 41.3186505499963 46.5827879979901 51.6987745529132 64.1079870992492 -9999 -9999 -9999 -9999 -9999 -9999 -9999 -9999 -9999 -9999 -9999 -9999 -9999 -9999 -9999 -9999 -9999 -9999 -9999 -9999 -9999 -9999 -9999 -9999 -9999 -9999 -9999 -9999 -9999 -9999 -9999 -9999 -9999 -9999 -9999 -9999 -9999 -9999 -9999 -9999 -9999 -9999 -9999 -9999 -9999 -9999 -9999 -9999 -9999 111.313603603715 159.895099719524 107.501458276905 -9999 113.922107359575 105.886877180688 -9999 -9999 -9999 -9999 -9999 -9999 -9999 -9999 -9999 -9999 -9999 -9999 -9999 -9999 -9999 -9999 -9999 -9999 -9999 -9999 -9999 -9999 -9999 -9999 -9999 -9999 -9999 -9999 -9999 -9999 -9999 -9999 -9999 -9999 -9999 -9999 -9999 -9999 -9999 -9999 -9999 -9999 -9999 -9999 -9999 -9999 -9999 -9999 -9999 -9999 -9999 -9999 -9999 -9999 -9999 -9999
-9999 -9999 -9999 -9999 -9999 -9999 -9999 -9999 -9999 -9999 -9999 -9999 -9999 -9999 -9999 -9999 -9999 -9999 -9999 -9999 -9999 -9999 -9999 -9999 -9999 -9999 -9999 -9999 -9999 -9999 -9999 -9999 -9999 -9999 -9999 -9999 -9999 -9999 -9999 -9999 -9999 -9999 -9999 -9999 -9999 -9999 -9999 -9999 -9999 -9999 -9999 -9999 93.4882128226249 87.0720029747401 79.7977881237871 75.2815092986413 76.0280029111707 75.7440911566696 75.047081863043 74.0199862244364 74.4758055088838 73.1973404601032 70.8314179873781 71.1780004215275 72.3470962753844 73.8943229073692 73.5159398619405 75.6298315957541 74.4845163042326 73.2239981507674 70.8602840693563 67.3165561832989 66.6442646960712 58.3963384267051 57.4332056537674 60.8219712464747 56.1364930250187 51.7193304316047 58.1768692299123 53.6928375608004 50.8624118582371 51.8950227595788 54.5954270623465 52.8590756774428 50.3447894817318 53.8396582156964 59.0823569804673 66.2996371283308 74.813544539245 83.705763164178 80.7276770338909 67.0097819022491 71.3180670982154 66.8933326973592 74.6231819684191 68.8798583772259 65.8987858817508 65.0636288150818 67.3369584827995 77.1635316369651 74.573878104399 71.8889823795059 73.3556351342526 72.2208234894717 60.1203088457033 59.6398225806924 60.9013587435719 59.167126463998 60.7107199857039 59.0867883966511 57.1517651389956 56.5994932940141 54.8216768730396 54.9126634169242 54.9295290787065 55.3367905641336 57.7463179168199 61.4241087881405 60.0115614132542 58.6983777166979 58.916571753108 56.8820794173994 56.891753261108 58.0507414689417 58.890001459076 61.786706724601 70.7427340729783 63.4164962612277 55.1178688655426 49.8396374310857 46.5070715566588 44.5347568312577 43.8342921777643 41.9036277004872 44.8724754892711 46.2850931439518 45.8508005700293 48.4188264995889 49.9673157398771 52.5939962887097 55.0952218996942 57.7925598348841 55.7087333948331 51.5867130264105 50.5314350452919 51.1686866099657 48.937006469498 54.2281428448044 54.1888454073363 52.0265324894338 51.3801405680996 49.8951330643004 50.5216424825127 50.2149261245455 50.3453128943956 50.9206991030795 50.7673354433896 50.4240723644914 48.5681702352906 46.9848361190378 48.2249425225471 47.8826016720742 46.6342629647991 45.5091704547543 43.683445887967 43.8940901386711 45.4605022070871 43.1141610593142 40.3993756292554 41.4049114310117 38.5896047310103 42.2413627599321 42.5200579814073 41.9849450663278 41.2810499863351 45.9218128490577 45.3682718168508 45.8608824036872 45.9794108832899 46.7910898098583 50.2187246096135 53.0538834557322 52.950004463683 53.0006236858158 53.5242881804106 54.0919625083828 56.0963147097908 60.7452219582262 60.636947932837 61.3447156219328 66.7130370692995 75.7583052119455 73.5487134234089 78.7137979319582 78.9081101132191 83.0733591642636 87.091579200195 94.1870370690693 93.217076095599 93.5048125033753 89.4276586900997 85.9374087230849 80.1328426344007 71.0468491697032 64.4916839262439 60.2700750311145 57.8784588509079 55.780867494481 54.5063899264475 53.5557265777787 53.0288687716448 52.4967873817886 52.9305222234255 54.0936718601148 57.0038045058737 60.2939683208334 63.5821870127066 66.3735479182881 68.277461966991 69.0676959846215 70.2144147301892 69.5076797896228 68.7504906261354 67.5174839234855 66.7552168129163 66.2552854174804 67.030513984434 66.884255289531 66.5502383108131 66.4275075241678 66.6475443560256 66.3299943823115 65.7853656396034 64.7734916561513 63.4381512099527 61.6940369267098 60.3462070219365 58.8159678162237 56.9186633763974 54.9022063204741 51.9861609268492 49.031157086164 45.8547882953175 42.7767343926966 39.6910262091452 36.7151104253958 34.4619982209194 32.9631188641704 32.2706848044261 31.8615988344256 32.107204673053 32.2794649188185 32.8963849893239 33.1610018715868 33.2821180982401 33.505711048177 33.566829901724 33.4805931296787 33.3688523842599 33.7090995173053 34.3315690812959 35.1792565511499 35.188973795532 34.6934052469987 34.3036245933226 34.3783593296984 34.0630375885863 34.2479553235675 33.9452226383281 34.8085751379632 36.0980213916949 37.3516557798647 38.3073693934272 38.2966014195169 39.7609019111528 39.3240614910118 41.2361318356087 42.4519932912172 44.1752863610299 46.1072901717627 52.6541980324043 55.2906250071835 57.2979396811873 58.0560687883738 59.6247855924308 58.6258257207477 57.9223668646237 60.3566163462235 60.0481023810631 60.9715789982943 70.8218485075345 78.088818816426 78.8897900384382 86.3657878564138 97.0880831058905 103.900495867724 104.97361115745 100.290018671097 95.0968447124135 92.3011220747756 87.3935275514143 80.0627367559914 70.5978907059438 62.5693543268735 58.1660329118911 54.1089153644915 51.5362256846359 50.483285483584 50.2845569283289 50.6389635340182 53.5707165383544 51.4516350885504 52.3955720869109 50.9514849780968 51.2504766110486 51.1214477259419 51.3860501191689 51.3083672475729 52.1137816744652 52.8514451570454 52.9892893376906 53.5117843623148 54.634275703772 56.408777814418 59.4583989190178 64.2247677944427 66.2696018264291 66.1957497299702 65.4313930270423 69.4112780011779 73.2360533984964 72.4459570859171 67.0118872498674 64.1794967318979 61.9663607066135 61.6332317470111 61.8980597314883 62.3701263000115 60.1626990629347 58.4454381925134 56.5739416035636 54.6238069438653 53.3952942047083 52.7568409755006 52.0871666751815 51.58494923807 51.4905743836633 50.9557341499583 50.252395280695 49.2367057410431 50.1059172268607 52.8365093307572 57.0572905222199 59.4145410682002 60.575830910514 60.8435690081443 60.2342651265951 58.2148594299702 54.3660065907152 51.223425963902 48.6542285609133 47.7281083588147 46.7205456253038 45.6485148027462 45.4703870056143 45.8405109906895 45.9189545165133 47.051441483594 51.7465640181311 53.955182136282 60.7845985351339 74.7668510111544 90.9102482617822 113.975944567454 155.402291976702 176.581020230992 170.692868485032 154.454911031692 125.807560655636 145.016296019726 145.615475085166 138.467587187703 133.42868304873 122.82235592865 129.144411886447 130.845294960443 128.973545071777 131.292224859264 132.539255218554 99.3775572104393 137.226390287037 128.813780959328 114.218602118775 75.6506020840279 41.4198998995159 61.8485684355746 57.448355539845 55.6023191544285 62.1439304325901 44.5636836075011 54.1202269077942 54.1604256391208 48.9841551128506 35.5178338454337 63.8515896951111 88.3283913921566 94.9440442478986 110.642451287495 84.352644661889 59.0473921010578 46.9288206013932 32.4070294009595 29.6024718263365 28.1162576660496 -9999 -9999 33.9052010816657 36.0929864774463 38.5554604548612 39.3448661631703 -9999 -9999 -9999 -9999 -9999 -9999 -9999 -9999 -9999 -9999 -9999 -9999 -9999 -9999 -9999 -9999 -9999 -9999 -9999 -9999 -9999 -9999 -9999 -9999 -9999 -9999 -9999 -9999 -9999 -9999 -9999 -9999 -9999 -9999 -9999 -9999 -9999 -9999 -9999 -9999 -9999 -9999 -9999 -9999 -9999 -9999 -9999 -9999 -9999 -9999 -9999 -9999 140.195790662029 178.864815657908 182.533249580293 138.368742385297 189.065913675423 205.669298379953 165.059249678404 191.282912282094 111.273958794318 -9999 -9999 -9999 -9999 -9999 -9999 -9999 -9999 -9999 -9999 -9999 -9999 -9999 -9999 -9999 -9999 -9999 -9999 -9999 -9999 -9999 -9999 -9999 -9999 -9999 -9999 -9999 -9999 -9999 -9999 -9999 -9999 -9999 -9999 -9999 -9999 -9999 -9999 -9999 -9999 -9999 -9999 -9999 -9999 -9999 -9999 -9999 -9999 -9999 -9999 -9999 -9999 -9999 -9999
-9999 -9999 -9999 -9999 -9999 -9999 -9999 -9999 -9999 -9999 -9999 -9999 -9999 -9999 -9999 -9999 -9999 -9999 -9999 -9999 -9999 -9999 -9999 -9999 -9999 -9999 -9999 -9999 -9999 -9999 -9999 -9999 -9999 -9999 -9999 -9999 -9999 -9999 -9999 -9999 -9999 -9999 -9999 -9999 -9999 -9999 -9999 -9999 -9999 -9999 -9999 -9999 93.8005341633654 89.0444020857563 81.8873010607735 79.6124683790675 79.903444709215 81.2808894648384 82.275396664505 79.8240824374832 78.0634880330316 76.9185903820022 75.7679602921518 75.4305222750422 75.8201499750792 75.7540107806181 79.1743194915393 83.3607426867469 82.3095811709452 78.0817962135156 73.1037362928249 72.9623936695539 68.9657477904885 61.2575471893283 60.9179447975733 65.6737879615819 61.2623802099806 63.308054094397 64.7976327131686 65.8189916471905 73.2834726535431 72.9523284751926 62.6193405953442 62.3644981081252 57.3116596543011 56.7764724826825 56.8022164924857 62.3747896350236 89.2545096498548 93.6404013165026 72.2113498977103 71.84947472007 84.1630806639157 80.9355597407964 84.1073768038149 73.4382212137066 65.4995123209148 67.2669366909694 68.6156460316896 80.0940682304424 83.7997425756411 72.874055502885 71.0526655960048 64.6173124500259 55.0219122283143 58.5123215369919 61.2599633562971 60.8969565100654 60.8439078100426 59.1605097974866 58.0779871324718 58.2475574800011 57.3774998278716 55.1689396964163 56.2172384615413 55.9587338879196 57.70359464827 61.5035306636027 63.9251083087564 65.9510285751215 63.0769706264559 61.0041053187481 60.3529204044176 65.3386790056762 68.0798016593549 72.5087904933639 74.1860304612268 67.5110328493305 56.5121389185432 51.2035479176205 47.1895828803858 45.4487767802365 46.3953555151397 45.0348855075614 46.140258434362 45.3078087404276 46.4547634136982 47.9663124651915 49.9635424252964 53.4788306179226 57.6174394077332 57.9393977690022 57.5577170975301 52.4629481844028 50.0263585900781 50.7556748801507 49.6735205938947 53.1149432101819 54.1204863439129 53.5116377701855 51.4364932128013 52.6007210951255 51.4035679373492 53.2749729542366 53.5465715694519 52.7815858474177 51.95192224989 50.3029735569776 50.6986148437883 51.1668145169804 50.2147616774982 48.8167813570129 47.388794595703 45.5188257571137 46.9142034164382 45.9770540109627 45.6480004669836 45.1496653445337 43.9887529219811 40.8326217911151 39.3583363062578 41.5043354847035 43.7066039110707 42.7734391447654 41.8381210299079 46.1595874420526 45.9924210392128 45.9308270944465 47.9211848510769 49.9092218716294 51.3457954208879 53.0189833549128 55.4760178678906 58.8525328262623 57.1137565718281 57.3462261598852 61.4192918785549 62.0150457964612 65.5797114922699 69.4183142756866 70.178447094716 77.7224386176357 80.2506947306895 79.7686299915444 84.3841117201288 85.1667600336661 88.2742088266598 93.1676459112945 93.6486447162296 94.320995142434 94.799526510848 89.7683119277232 82.2420595961252 75.4643670514555 68.8540988211231 63.4368958125619 59.9334180119047 57.4617442732261 55.9656993441229 54.9804871495625 54.058811295431 53.6600688520389 53.1718347770529 53.8668148770773 57.5852916801554 61.6316384705414 66.1311964761527 69.5898904616887 72.6978349702257 74.7427006422638 75.4752595838185 75.0420804884711 73.9930949943967 73.8439788350501 73.2205791247369 72.0136546572574 72.0922161677846 71.9726718890904 70.7724451822116 70.2518978424838 69.9860950003872 69.7485101225599 68.2302445312133 66.8613101092339 65.3268849025638 63.5092932981522 61.2923948988624 59.1246025821038 57.0375299942349 54.8130537046572 52.456989929838 50.3467581927212 47.1608127271095 44.1267148916795 41.1299229243507 38.4063481557803 36.2137958129415 34.7579783635932 33.9492059069395 33.3237655743286 33.0969499378282 33.4379935633398 33.6605278039846 34.0150500005633 34.4596734105663 34.3661925282114 34.3643074007436 34.4402552581389 34.9188716091598 35.4473616457752 36.0818083737395 37.1493081658335 36.4201676517998 36.9653078970241 35.6643124723106 35.7247474686627 37.2088597235495 36.2472253156298 36.7972519539937 38.2800997495088 42.6932212252887 41.2532938366792 40.4207121499251 41.46120458068 42.3152845121755 42.3122396189805 43.0648389077033 44.2504645730175 47.7020577803393 50.7654124141388 53.1783293178957 55.964714928761 57.0989880813658 54.8707715057121 58.7614970177996 63.2208424819409 64.6379151068893 57.381959623604 59.5255820979506 58.6788144867863 68.2730739264518 71.4025193910543 72.6743879475427 87.2376800893203 102.196278400621 104.154830483489 97.2947947826142 93.16108688433 87.1484678651164 82.8845099253609 78.530544751051 73.143111704612 65.7447824022641 59.0957247805861 54.9814031779609 52.3465085403896 50.3795056875033 49.260253000851 49.7822467834271 50.0479149656586 49.9918107664399 50.4648602126609 52.2372217509822 50.8805801021632 51.0673132066931 51.5206789172707 50.9657984740043 51.4294405069094 52.1772984195739 52.9044262823726 53.0396811909213 53.1719186324056 54.5589853510562 56.7438024550006 58.5488649114928 62.3798151038285 66.1249956266943 66.7229904830816 66.6144346315299 69.821681861196 74.613145118234 73.7456253171678 69.3596986735295 67.0050750216234 65.1791460197336 65.0168206894238 68.7235586054153 78.2769311912779 63.4353486077791 63.3185618266639 59.9925343355543 57.2739613602235 55.355452925035 54.3217397491451 53.4110674467961 52.4444409316988 52.7052119641189 52.7479460836762 52.5802364230077 51.983117865694 51.9786261911874 54.6285032515804 59.149708921198 60.6045245179614 62.3548802955705 62.6415052034659 62.8409211964825 60.7678470068518 56.8778984613947 53.8648812115522 51.642535247265 49.9437210889273 48.9637287256749 48.3118028625202 47.8113094324266 48.9716906267488 49.8119326621154 54.0985155370697 59.5721895413858 78.1533564816946 85.0800472691572 69.7359453398694 91.0289822443126 108.330702372823 160.36566870045 174.804638767352 176.16356632692 169.177373898163 147.440136288731 142.87165102522 144.509395780636 138.658475691051 134.484991337852 128.947475302907 131.837402529021 126.913499322423 115.293406896748 99.8287332485407 132.603243849474 116.789927710033 130.784582980836 129.421177915794 96.154261561987 83.6192126488844 64.5290137234967 62.6080697753682 55.3395861739974 73.0493374268411 93.4812394618456 89.374348868537 71.0816492057376 59.0122053311989 73.8121866829311 90.8198560185596 84.3588899519389 77.2896466541436 101.762025077854 122.7980843045 105.340015324398 87.6813776951195 91.5884402704705 62.0578028679918 38.0322135367336 33.0120057155604 -9999 -9999 -9999 -9999 -9999 -9999 -9999 -9999 -9999 -9999 -9999 -9999 -9999 -9999 -9999 -9999 -9999 -9999 -9999 -9999 -9999 -9999 -9999 -9999 -9999 -9999 -9999 -9999 -9999 -9999 -9999 -9999 -9999 -9999 -9999 -9999 -9999 -9999 -9999 -9999 -9999 -9999 -9999 -9999 -9999 -9999 -9999 -9999 -9999 -9999 -9999 -9999 -9999 -9999 -9999 -9999 -9999 -9999 -9999 171.937882256929 173.704066699305 159.506518517628 205.024535110404 160.954665222535 162.644581837284 181.655373792415 -9999 -9999 -9999 -9999 -9999 -9999 -9999 -9999 -9999 -9999 -9999 -9999 -9999 -9999 -9999 -9999 -9999 -9999 -9999 -9999 -9999 -9999 -9999 -9999 -9999 -9999 -9999 -9999 -9999 -9999 -9999 -9999 -9999 -9999 -9999 -9999 -9999 -9999 -9999 -9999 -9999 -9999 -9999 -9999 -9999 -9999 -9999 -9999 -9999 -9999 -9999 -9999 -9999 -9999 -9999
-9999 -9999 -9999 -9999 -9999 -9999 -9999 -9999 -9999 -9999 -9999 -9999 -9999 -9999 -9999 -9999 -9999 -9999 -9999 -9999 -9999 -9999 -9999 -9999 -9999 -9999 -9999 -9999 -9999 -9999 -9999 -9999 -9999 -9999 -9999 -9999 -9999 -9999 -9999 -9999 -9999 -9999 -9999 -9999 -9999 -9999 -9999 -9999 -9999 -9999 -9999 -9999 -9999 89.4907668519076 86.4226668279219 83.4647536912176 84.8606224960515 84.6947979031836 84.8878300570745 86.2747916193051 86.1980479719915 84.9946421245261 82.892335618513 79.1446817622437 76.7144356249337 78.644460880463 84.865976586412 88.456855165197 87.5374761959716 80.9233986917501 75.9940675395314 71.7481884042048 68.3154356620094 64.5885623412695 65.2355279286873 71.2033843252023 73.9640684590907 88.0525217630969 115.37342273107 87.5105006760343 66.7864546517701 88.6339052212468 73.39640972799 83.7097966534018 83.5998171424528 81.4344445571123 59.7675040921655 62.8235391177123 94.6777383078114 98.3430052976272 73.4705069202027 71.3794067145071 84.6270960852602 80.8374262311476 80.3606402255979 78.9561005652141 67.8250877708295 64.8029895965856 63.5515463226968 67.6746910055678 81.9312558704755 65.6115113964975 62.4354189482249 58.9251863512241 58.2227942587257 61.0682701889152 61.8145856290157 63.1932176705135 61.3252682070191 61.750190059255 59.6605828918094 60.9510798604877 58.6732596839148 56.7842589634582 55.9973888963219 59.615710010436 59.0576399947722 57.6503440864397 60.4668391866626 62.9983998582232 67.2251005915712 68.3622460326435 67.1654829958648 67.933498188153 65.427650353317 70.4281090238827 75.1557905454215 65.123076510418 55.7745092963936 52.2203080002475 48.3585233185195 49.7298478939592 49.2754363879817 49.9393595217487 49.8473634084475 47.6518461266057 47.4142331071309 49.34462697497 50.692845249738 54.9876476090985 59.8347382521706 59.52335035555 60.1819674223282 55.6247079588754 52.5587876122096 51.6462453725431 50.6069881894122 52.0706229928537 53.9175537539227 55.0142490543292 54.1304741374325 53.9814039636441 54.9896703529331 55.2359651880927 57.2082060939394 55.1168674478917 53.0526441194953 53.2675371263248 54.2086535640442 52.0969445730287 51.3683013807634 49.8988966431112 48.8568824853147 49.551369082605 48.5900391879127 48.3801850002697 48.3698059786298 46.0419054019397 45.3785283486149 45.2847392738427 42.0426102959328 40.3249850512287 42.9325497324671 41.9587162576175 41.7464631407491 48.3952473126945 46.9600394620315 47.3985639182715 49.8413575636756 51.4865727771106 52.6567132147393 55.529214375053 57.9989095598816 55.4807891656166 56.7164176411481 60.567768733342 62.5769497189678 67.5795479574173 70.5351062153662 73.1441164707149 80.1682210784381 81.8460762218624 83.1466797953634 85.7130820962312 87.5802737419716 89.8755037654804 91.9693914932323 95.0372867416065 96.1920096569491 95.4705899705311 95.9436212709095 92.3299198566565 87.0690391401158 79.6055944534524 74.171536647813 67.1898752947879 63.0834596374966 60.2531740856887 58.0667213428241 56.9154663753893 55.7957825909624 54.8566153474771 54.6066889256798 55.7433613958153 59.144954416057 63.9980711374953 69.1263114661316 73.4876927364578 77.7844777570885 79.63451874414 81.5727458082601 81.5115892745817 80.9837951408664 80.0152855372542 78.7196678095273 77.8951143638111 77.5769366248873 77.2127947746814 76.9832618485356 76.0240527903756 74.7958542249941 73.6499752955623 71.924908039483 69.3799351136444 66.7021906107172 64.3546729500109 61.7718106988597 59.8112075399233 57.5802539800861 55.7105063073943 53.7958410732432 51.5265029836043 48.9650633554862 45.5504537070083 42.5277669934531 40.1201571442594 38.2100009283672 36.667446388214 35.4654857202622 34.8666391785155 34.6477698225913 34.4632582119331 34.8639111370118 34.967989906635 35.2975696066354 35.3367069578886 35.3077941898293 35.3254142235606 35.8959660740108 36.9167010966837 37.6895663820948 37.8431210424354 38.351462527673 39.9481920345658 38.5223977726207 40.3655640037928 54.5042737457479 40.2650554385543 40.1126888645199 42.3286889390655 42.440249386326 42.1924107106443 41.9329444905514 42.64685882853 44.0243887571733 45.1390481504934 46.5999639608057 49.8270282428595 52.9165875088915 52.5720153082268 53.9180453695094 57.4083297750838 53.759934163075 54.1789245521789 58.692430861712 60.5866646066453 61.797114123736 58.4372448256853 60.425935618133 60.0199969465747 63.7698897887057 68.8345625782082 81.4707954968675 95.3239169661642 99.5929326165402 95.8229446957734 87.8237060177005 83.5322353116009 80.7389167243996 75.8734426099453 71.6817575625112 66.1494391821513 61.9495119108456 57.1074132903711 52.5022303259788 50.711165317561 48.7324207787277 48.660316720844 48.9934982532027 49.8031708797207 50.3981647296252 50.3951151029765 50.5609082740806 50.9711763648798 51.2445229199732 51.1887703678254 51.307150189665 52.4113940901363 52.7876045920833 52.9266984297666 53.5565529172139 52.8855580010384 55.1685867358746 56.6368326898508 59.9753859542197 61.1643602968714 62.6327892294084 63.8796980232058 68.0361759407205 75.7184756924954 80.1621355359799 77.4160702384095 74.076593923878 71.6885228409793 71.6023969338751 67.7756890359795 64.0920691368111 65.552172725023 73.2926360014277 81.8183189107868 70.5980916056412 60.7467231950963 58.2550362614241 56.7735312202455 55.2846221625528 53.9777217346548 53.8013964631375 54.2099314119324 54.8094014951959 55.1054448000859 55.1017948485463 57.1733952109646 59.7355682407382 61.0937624957279 63.7584733320802 63.9031601046978 62.4209963314357 60.3912786255417 57.1441837254073 54.4753000776935 53.2661849223628 52.9677245994064 51.3802207828238 51.4941445352803 51.6329546941519 53.6594089215413 55.1571790306603 63.0074960382243 73.9923726814688 109.914452526573 162.437673329777 104.20605185958 108.104883162305 143.521009054778 172.862794230394 176.274571103368 172.838588721767 165.199227845318 157.02665216281 116.255103183757 118.742372092899 128.366945888582 133.1849295362 132.258967746519 132.707248278702 128.441538912302 127.726340633198 106.265483702196 108.832326206326 130.075879179289 133.736588185768 134.485829660348 100.184010332286 85.0055176031891 78.9686303721088 75.7501529647161 68.6483184367321 66.1759588451943 79.1178415218626 83.9989834149786 84.0956176607276 79.8942915475983 60.7074512321025 77.9879044707384 51.24703222686 68.506134713262 79.4871792306324 77.6495785405219 118.418596271736 131.115326551462 135.097938981719 102.779784880199 51.5211122011159 37.2726528299854 -9999 -9999 -9999 -9999 -9999 -9999 -9999 -9999 -9999 -9999 -9999 -9999 -9999 -9999 -9999 -9999 -9999 -9999 -9999 -9999 -9999 -9999 -9999 -9999 -9999 -9999 -9999 -9999 -9999 -9999 -9999 -9999 -9999 -9999 -9999 -9999 -9999 -9999 -9999 -9999 -9999 -9999 -9999 -9999 -9999 -9999 -9999 -9999 -9999 -9999 -9999 121.964717093731 123.944722638129 126.790864511068 -9999 -9999 -9999 122.085481699081 -9999 -9999 107.519588223 108.675277940438 105.643414135871 102.590408518348 -9999 -9999 -9999 -9999 -9999 -9999 -9999 -9999 -9999 -9999 -9999 -9999 -9999 -9999 -9999 -9999 -9999 -9999 -9999 -9999 -9999 -9999 -9999 -9999 -9999 -9999 -9999 -9999 -9999 -9999 -9999 -9999 -9999 -9999 -9999 -9999 -9999 -9999 -9999 -9999 -9999 -9999 -9999 -9999 -9999 -9999 -9999 -9999 -9999 -9999 -9999 -9999 -9999 -9999 -9999 -9999 -9999
-9999 -9999 -9999 -9999 -9999 -9999 -9999 -9999 -9999 -9999 -9999 -9999 -9999 -9999 -9999 -9999 -9999 -9999 -9999 -9999 -9999 -9999 -9999 -9999 -9999 -9999 -9999 -9999 -9999 -9999 -9999 -9999 -9999 -9999 -9999 -9999 -9999 -9999 -9999 -9999 -9999 -9999 -9999 -9999 -9999 -9999 -9999 -9999 -9999 -9999 -9999 -9999 -9999 -9999 90.689121263674 90.4588187629545 90.7593805623822 92.0735552549461 91.7327230203642 92.2841148025338 90.6664328093922 89.7277975252835 88.4272806618862 83.8854044114041 80.2555726521575 80.6642964615971 84.9324853901177 88.8645526281658 86.5011929203755 81.6886164365562 79.4774471300574 80.4966927073605 70.5528493634063 66.5264030829997 69.9529467727162 77.8230528277028 87.4540525003413 140.521702855572 167.02196438526 210.449757497168 86.6314919886902 85.0378822401625 97.8778546166845 106.755327887241 99.6198239418422 105.702441939712 75.1076286089704 74.5051268012113 102.522393772229 78.8379281376679 78.6874622726993 86.3339959055865 81.1456484085204 82.118646535056 89.9249367867896 87.3646757434186 74.2071274697169 66.9579786944945 64.8292922599324 63.2095628961314 63.8167432654173 64.5661102164386 63.6459263055803 61.2682344378671 62.2990913910899 64.3524859218843 64.8962495068415 63.3675884770901 64.5233710276113 64.6780094990727 60.9861061209869 61.3678820238406 60.7234534851294 58.0205656971535 58.219552158765 58.065466887302 62.7357232133547 62.0349226669798 58.0651745172862 59.8822031128146 60.2869841034643 62.1647204203109 62.1950217825522 62.4217794968414 60.4848387304513 64.1289098327009 68.0524283775831 58.9930961269493 55.9715357830302 51.3954030064598 52.9212954157678 56.3394847495955 53.3634997693466 54.9779860796946 51.4913677160626 49.2981548207927 50.0941871489849 50.9375141209109 51.6392867990811 55.4876974834709 60.6462019250991 59.5569536551762 60.3703418545411 59.1536800367325 57.4203268298276 55.8656605018483 53.197059972282 52.2430953994081 53.8119074802364 53.9501868138163 55.5990909779149 59.8888076463257 58.8220137039496 57.7285164892446 58.7259129811799 57.7721144425795 56.0721945175415 54.1371689195175 51.5611239556813 51.5614005307711 51.1766010195508 52.0342474641947 51.8578115397934 51.0527568771016 53.3365280059105 52.2189968658356 49.75865207 48.756423592693 50.0502127499118 46.2313459374045 44.3481299817215 42.3211582624019 40.4169005213297 43.4970141842517 43.1975788032308 49.1449124003032 49.1175478300324 47.64309286868 52.8222885580282 54.9341451797157 58.3189290138309 59.2385248518808 56.2633645147062 57.9447883470659 60.3675527051568 61.314039560048 65.3366911286046 68.300695980789 70.6548266736165 73.0278330010197 80.7566936004088 87.3898539853769 91.4765691713219 92.8559113986724 96.371405200731 94.3086704935607 98.7014034108283 102.114660779696 102.804158650625 104.567627219291 101.161918444836 95.2030127878326 88.0066492298819 84.2086994867961 76.9599299176034 72.2531995909772 65.6394186062087 62.8387283241287 60.3800352370593 59.0380478140452 57.5001655428228 57.0802360618511 57.1993871029803 58.5983006412168 62.1013385770992 66.9681238771993 73.2289811501736 79.0512626058596 83.4021767771635 87.0932761124721 88.5645311339578 88.3996128200586 87.5654953633863 86.5110516939343 85.5399195875288 84.44996183639 83.8179010477965 82.9464012472693 82.0686000102012 80.7591171136077 79.8254381354144 77.4492162266888 74.630356161961 71.7953256278105 68.7497687107311 65.8056049721405 63.1894778386692 60.7787739914091 58.9484032471187 56.881383585945 54.9854166713995 52.7059320073598 51.2396116086328 47.946988838904 44.3214042696195 41.861495167197 39.7345281151876 38.2123384654545 37.1644937239097 36.6265762804987 35.8707497722475 35.8033661239381 35.9418851522395 36.234572471925 36.1494743249919 36.2603701431181 36.4462702856239 36.6458823543482 37.0135146327737 38.0112991923669 38.6814841691439 41.7704544778543 44.6981431273812 44.5502491612107 41.7144086312003 47.3825980827909 65.8582683954252 46.8352237536414 44.8780988386206 46.3834865704117 43.864957692952 43.9928927806274 43.2457417405623 44.2894688303959 45.5897343020428 47.2148289875672 48.8176633374453 50.9780777660914 53.4170865899779 52.0477637209151 53.9402988649501 52.9314443185795 52.6997975031499 55.6449968273563 59.2850573064416 59.1875772844691 58.8748248530175 58.997279599206 59.4007519279045 61.7981604892135 66.0087147807962 71.5624020121538 80.5064835997657 90.3066419050764 92.6995815711496 85.955316168473 80.1483359929884 75.8663560796435 74.664893681422 70.5887301591004 65.8196080853111 60.3822292399253 54.9970255534234 52.9330131847715 50.4143310134323 49.0484068347778 48.1897869399212 48.0191620803939 49.3257178639041 50.5579436185949 50.7026902164587 50.8343106636619 51.1735333475051 51.0030979471754 51.1845234404476 51.0497526955595 51.9066398755058 52.3081983920177 52.724265025037 52.6780643963766 53.0710300157217 53.3357420632045 55.5188162315056 58.2144650245519 61.28098194493 59.914642940818 61.1718223688075 65.0383969106984 72.2168287282504 86.6809320468882 88.730771474231 83.4017416554222 80.804915792448 77.6824516614308 80.898733472452 73.4810927627948 66.7904005576699 67.4097179390197 71.9253969630857 100.310705064612 82.6253453461982 77.1870081630687 65.5404388067982 60.2248780638989 56.7551433357791 56.1338860734002 55.7084886676192 56.8415586198777 57.9082470105183 57.9653717423148 58.3733883403784 60.5630201067721 61.9922855715131 63.3139685519733 65.2390791716073 66.3258290290383 64.0743128813597 59.6300762988598 56.7476301201593 54.7201796565837 54.0614586989511 55.0922075807115 55.0091273965926 54.6808740812549 55.1574102387648 58.9834485093549 65.9116564287234 68.4060476945119 78.3356348854204 101.521226568006 127.448071402066 111.399045947232 151.125045867469 171.650951894864 160.000823956513 171.75580443729 169.022970757895 163.779103514216 156.83432691437 144.599318994367 132.723072317906 112.798529778749 116.466510703837 134.009678108473 134.338294331461 132.566087751765 129.451622075469 73.653881477253 34.6779241188313 79.9678970550175 141.66390624283 139.503864030922 106.511774189774 93.2105991787078 95.6410957172636 92.2104934206403 76.9523407239768 59.7580267034576 56.1647015257289 56.9473154055022 70.901486047581 73.3848601468731 85.0186834196183 79.0038671832051 68.6884781672222 85.0345535069191 50.4264111677668 68.1289073587558 141.275675829521 159.579259641305 142.646978811245 90.4632003900025 46.4033382172349 40.4201169507751 -9999 -9999 -9999 -9999 -9999 -9999 -9999 -9999 -9999 -9999 -9999 -9999 -9999 -9999 -9999 -9999 -9999 -9999 -9999 -9999 -9999 -9999 -9999 -9999 -9999 -9999 -9999 -9999 -9999 -9999 -9999 -9999 -9999 -9999 -9999 -9999 -9999 -9999 -9999 -9999 -9999 -9999 -9999 -9999 -9999 -9999 -9999 -9999 -9999 -9999 -9999 -9999 152.059936059219 204.731051638254 -9999 -9999 111.869846555555 172.437557629605 133.114768758123 -9999 -9999 -9999 -9999 -9999 -9999 -9999 -9999 -9999 -9999 -9999 -9999 -9999 -9999 -9999 -9999 -9999 -9999 -9999 -9999 -9999 -9999 -9999 -9999 -9999 -9999 -9999 -9999 -9999 -9999 -9999 -9999 -9999 -9999 -9999 -9999 -9999 -9999 -9999 -9999 -9999 -9999 -9999 -9999 -9999 -9999 -9999 -9999 -9999 -9999 -9999 -9999 -9999 -9999 -9999 -9999 -9999 -9999 -9999 -9999 -9999 -9999
-9999 -9999 -9999 -9999 -9999 -9999 -9999 -9999 -9999 -9999 -9999 -9999 -9999 -9999 -9999 -9999 -9999 -9999 -9999 -9999 -9999 -9999 -9999 -9999 -9999 -9999 -9999 -9999 -9999 -9999 -9999 -9999 -9999 -9999 -9999 -9999 -9999 -9999 -9999 -9999 -9999 -9999 -9999 -9999 -9999 -9999 -9999 -9999 -9999 -9999 -9999 -9999 -9999 -9999 -9999 95.8197165262274 96.9306570693107 96.6728024465105 98.6488808570641 98.5679102447578 95.8590153480115 94.755554354324 94.6913354547527 92.971208000126 90.3419325781857 89.513530883716 90.0296643357229 88.8647798062391 90.3686471621835 86.8388758192422 82.0970851372565 90.3546443068158 74.8440229874278 69.6029642002055 72.6741304859449 85.0167535169447 87.0547308849036 125.062867180267 183.147347938568 182.778581935284 109.024513718937 112.829636370517 95.567353567791 120.923596731745 110.943655069279 98.5267826837389 114.130205473644 101.12338855469 105.324572349367 81.9046359244179 85.4986476892922 94.5679969088705 91.7732564222093 89.2501770096681 100.331858444076 85.6576662080249 66.8568186284101 66.6664792466533 67.6763187496659 66.312164333179 65.0971399232317 64.7478677862578 62.1856608561628 63.1289730644414 65.5648657309626 66.4411302422721 66.1003217508637 65.9287466104755 68.4735082538464 65.6037408005989 64.0404954541658 64.5137707177221 65.3735217034441 61.5919941106027 58.1950923613789 60.034529234283 61.0216778419428 69.1562266029621 63.0090689625994 60.5496826167692 59.8114980496829 59.8649390342043 60.8220646803335 63.1168863873012 62.8394966486475 67.927502834609 65.4883602983907 56.1109678650914 55.7962473393896 53.7632742921976 60.3514207077873 53.6992384297709 59.3191233121027 56.6238718615216 54.1501874762804 53.4394147617231 53.813424731932 55.1964385297119 55.1439175347022 58.9886963775035 63.8093333136749 62.8398298493545 60.2381110863801 61.7791236350149 61.137827296302 60.2834182523332 56.2426610879485 52.5134154340734 52.0311156296737 53.083213853879 56.6853783551926 58.1717837454687 58.5207102725053 56.2091026600968 57.9742446762687 59.3847582065414 58.2375083262237 53.7062280559174 51.110238248582 48.7511069648025 48.1939156863392 50.2366264771659 50.4445205234992 54.7933483244721 55.0746931620395 54.1088356007153 53.3348913362027 51.191092414156 50.6345893591635 48.6178083378994 45.9280777820686 43.3909265718403 41.3960345799471 41.9564044168234 43.4444959310733 49.2193418309452 51.1591878733644 50.1174201276506 54.3922490384118 60.3845776526076 62.2359065232753 66.2622650090985 66.0798613092664 65.6944477499541 71.3831327296599 71.3355308029868 74.1679756807022 77.1168499287026 81.5247655493554 80.6961903187688 86.9289332531556 92.5173133430976 99.3265254699833 102.941325475064 106.36404502289 104.306678771735 104.558207266501 107.778381547844 107.466916509639 109.620518987994 103.995561925216 95.9127733066675 90.1957901958561 83.2865651513884 81.202834616132 74.2947541012716 69.0901438473307 66.5439293010441 63.8118810421997 61.8648508486782 60.3767135736018 59.5522784713214 59.7490588403739 61.1767984960134 65.0434867615281 70.3265904443199 77.7841431075182 83.541933857968 89.4041947412749 92.9374870341622 94.9875488335764 95.133770781464 93.5427802486418 92.6260189541466 92.3349238473465 90.5262788253191 88.5576665343677 87.4678275687045 86.5353247068682 85.4988747398257 84.4681751394158 81.790015646029 78.1709978898161 74.1103680803352 71.1361516348633 66.5100236028405 63.9051933942393 61.0070429605433 59.2118962715381 57.1908470513823 55.6807591654216 53.9202962802112 51.985261860499 49.2194946392708 46.0014273236968 43.2994923714288 41.2678355055066 39.9260751934115 39.1249833634707 37.9725035319736 37.2596361116123 37.1114577789422 37.1197848331124 37.5332312949115 37.2882247450317 37.0286709044583 37.2546191966456 37.7395566726069 38.2885946617268 39.0013885701645 39.5670337997629 41.4192128832341 54.2611749092062 50.061848748489 48.878860093454 57.9323929319409 55.2821575152177 51.0360706976021 47.3911714120975 47.5872778740864 46.4665311847317 45.9780942976675 46.5598713029933 48.0722976096045 49.0127454907112 50.0572864036251 49.5636290254295 50.3778454060304 52.7798871596323 53.50783682269 54.2270683497348 53.2596120401144 54.1601802857097 56.1419391948998 57.3558269575431 57.9329449375585 61.1016320393095 66.949765096677 64.9142522417682 65.2851209253622 68.1263915141257 71.5589035799369 77.7369699981553 85.2743737119262 83.5521390404432 78.6199028329349 75.1900371477216 71.5605421834934 68.3517969427948 65.9971608547088 61.3987208774381 57.1596025629314 53.2506307934784 50.5901521985458 49.1183598043936 48.2473373677742 47.8778203998849 48.4790367213762 49.5827313336653 50.0514573016929 50.8289387267805 51.1091447676718 51.6940703170515 51.4270247718478 51.4219830257969 51.827462843167 52.1462464269091 52.4707907447495 52.450508580842 52.7824599027985 53.1606261081065 53.5424714367904 57.557475366799 59.6013532038826 60.3966402332536 59.0281896005989 63.4930613435421 68.2251756936948 74.815391535464 94.0283823380934 93.5926608167757 89.6719157843753 88.6551105631462 84.8354736995469 85.1908399124858 80.5571387367679 73.3609731093817 68.7137699104498 80.5912912657421 97.666328129038 101.073021588137 92.6745359552474 73.6588630460103 62.5039771774547 59.0189283673792 58.4017740012593 57.8126410081476 58.8217929413711 60.9439205386448 61.7706294956325 62.3540481497399 63.3117888742184 64.5663353063607 65.3505121709187 66.8274074761247 68.6452085766728 64.5132706613024 60.1987649865804 56.285835300112 54.0810282198079 55.041143868288 57.4080608646531 60.0223780805791 59.9677985525452 58.8615454051485 64.0768565018211 68.9939533704966 73.4993778373369 80.6602284578973 96.1251232633168 107.071046588117 104.014709190277 134.081019011376 166.339597493514 151.58992491973 165.737320037573 164.169677464628 161.81599197029 156.191206579862 145.898606695676 122.115668541401 106.228351998679 103.717770667047 117.360320321776 131.129018256312 128.807233656077 133.722659053954 109.549436540238 58.1816828388729 56.226984958723 139.520478380686 146.413868984089 120.209569849399 103.103473025968 97.5267744054918 97.3378542558085 85.5898429931467 73.1809315663728 56.7510953757595 51.5094412995066 54.2394724958345 59.9748375664016 66.3034163904186 56.6546491325089 82.9556377292068 110.29719757656 92.6981375833058 96.8208420100602 167.168481701514 166.033827035774 152.517841804538 91.3405768343078 43.0670059306296 43.7381818307195 -9999 -9999 -9999 -9999 -9999 -9999 -9999 -9999 -9999 -9999 -9999 -9999 -9999 -9999 -9999 -9999 -9999 -9999 -9999 -9999 -9999 -9999 -9999 -9999 -9999 -9999 -9999 -9999 -9999 -9999 -9999 -9999 -9999 -9999 -9999 -9999 -9999 -9999 -9999 -9999 -9999 -9999 88.4007283227402 100.262562323469 123.810582360413 151.572672518073 144.930051003721 -9999 -9999 -9999 -9999 -9999 -9999 -9999 -9999 -9999 -9999 -9999 -9999 -9999 -9999 -9999 -9999 -9999 -9999 -9999 -9999 -9999 -9999 -9999 -9999 -9999 -9999 -9999 -9999 -9999 -9999 -9999 -9999 -9999 -9999 -9999 -9999 -9999 -9999 -9999 -9999 -9999 -9999 -9999 -9999 -9999 -9999 -9999 -9999 -9999 -9999 -9999 -9999 -9999 -9999 -9999 -9999 -9999 -9999 -9999 -9999 -9999 -9999 -9999 -9999 -9999 -9999 -9999 -9999 -9999 -9999 -9999 -9999 -9999 -9999
-9999 -9999 -9999 -9999 -9999 -9999 -9999 -9999 -9999 -9999 -9999 -9999 -9999 -9999 -9999 -9999 -9999 -9999 -9999 -9999 -9999 -9999 -9999 -9999 -9999 -9999 -9999 -9999 -9999 -9999 -9999 -9999 -9999 -9999 -9999 -9999 -9999 -9999 -9999 -9999 -9999 -9999 -9999 -9999 -9999 -9999 -9999 -9999 -9999 -9999 -9999 -9999 -9999 -9999 -9999 -9999 100.295405158026 101.337705095956 102.222706871961 99.1518324798574 100.343094387522 104.525147832213 106.913908510726 102.288691466619 96.5277485680169 94.1262228004655 91.3125958229888 89.216390941637 90.4969878395444 89.5692714063147 87.8122113054179 94.1472966073719 87.8255090029243 77.0266822610724 74.1616793287954 80.3755723344272 85.3435676956131 124.298493703981 147.298138057417 173.483024583291 179.167699177974 138.250810127936 120.439721060906 107.44256759038 110.40382175239 116.93462902709 115.608184678901 116.850482784568 87.7306451028018 104.159819480096 89.0845398336357 82.2574025139568 85.740588877065 96.8344335166964 83.0708152403541 72.38775634006 68.2904284370533 68.7833399343658 71.4290320617262 69.1445766236554 67.1476102088932 64.0030333391383 64.0145850402552 64.3862744080689 66.9478816706395 69.4942006929229 69.6516376644191 69.4090743229107 69.6966866869919 67.4692639420034 67.8504745980743 65.7313425774481 62.911803498556 62.6464063639733 59.8938463266088 62.1652137062143 62.6542529352067 63.2955863665359 64.0155216740305 61.2560281449693 61.8724620804714 61.6643783546564 64.3837787899968 69.0063027183037 63.6646508074438 68.0163471912542 59.0816488698727 57.8853546435694 56.1745683534468 60.3841640557192 56.5738272601585 53.4098531006745 53.8041467426186 55.8204765402932 55.7641029102459 56.1894408881624 55.0925950496464 55.3608927948927 56.6361297318572 60.4448269670544 64.1394097848972 65.8927744013337 63.2526363090046 61.3950052647195 61.0357409524077 63.067154108156 61.1347605418318 55.4261498685289 52.02349994331 52.9454527501132 51.762951329882 51.5531088951808 53.102856353268 56.3898595562094 55.7410546457808 56.4084453196087 58.5354113753585 52.6402613236241 50.9465775448848 48.996663533345 47.3476366150152 48.3549439631596 49.5281253524121 55.2557610046125 50.075054239372 51.5967155427942 54.3133760941764 55.75351473451 55.2795435560529 52.366965601692 48.7220984289309 47.9866483445122 46.878362376945 44.6081148214389 43.732658820872 47.8671643418199 52.2262472827324 54.7246513084979 55.6455262527282 56.8950800728216 61.564594247447 62.5404144620965 65.9442604391164 71.5859292587458 81.3447480713645 81.1101869609275 83.5015322149982 85.0765214280756 88.3977416484874 87.8259056815706 94.2386112993134 100.539244322712 104.417472562901 110.819549538061 111.667557377601 116.095913092584 114.920628865573 112.838317252672 115.544218166493 110.1830158627 103.174582758841 96.7414462149154 91.3088254027163 85.5850271401593 80.3230572695018 76.3991582799359 74.4308231478259 70.633746629316 68.3503868233105 67.023478061157 63.4886242180618 62.8768430511858 63.0982626705678 63.8035142587264 67.7922337105 74.4515701650061 81.7102962879494 88.6743413187395 95.4007021120021 100.125031557791 101.751481559065 102.243826608235 100.115886489871 99.3490578779762 96.6439753369607 95.123914975072 94.1174502099193 92.6917779106898 90.4639253384405 89.4355952427628 88.0702794647904 85.8898158169987 82.3713761684457 76.9410345991104 72.6648676992851 67.5496117779886 64.7436381741051 62.1039917196254 59.3590373201439 57.2550847355028 55.6250868608988 53.6514872823569 51.8849056203175 49.4713271379057 46.8699809051687 44.7302476070364 43.0002596762723 42.306287551512 41.2120092895544 40.1931911576365 39.1590730162523 38.624118082747 38.3969879343738 38.4335577757765 38.5529692319482 38.1102483112371 38.4334418421742 38.5084520251442 39.1406155888982 39.9720872778181 42.0775592306671 43.3115383217219 49.2436821752329 54.0559230955331 57.0367681871792 53.8323856724264 52.298604755961 54.1643456754401 50.0007831469968 48.6244264090149 48.3861289546227 47.8772567974312 48.6234276502532 50.5097009554257 50.6885495153993 54.1564201809432 51.9859987897484 51.1862377407549 53.4267583328069 53.9570579123333 54.5955356399227 54.4634236853147 55.2389154154637 56.7119847027952 58.3663145201277 61.0999828587255 68.5299957362575 68.8812961405028 69.0892452239887 69.7303536513737 72.835808115759 76.5707639544198 80.779965011598 84.3338406278342 79.024393490875 73.6992517275241 70.7809672726051 67.8555802790222 64.3922025562801 62.1653333673328 58.8940589829964 56.0323932981849 53.5668190565428 51.3023596333854 49.4677296484566 47.6061654673899 47.1478774342014 48.5375570085984 49.3575472531031 50.4253259477844 51.0967654419633 52.0483601570901 52.1948078256428 52.0724309761789 52.089023266104 51.9520512287121 52.5537324827984 52.1963630797501 52.0255446426584 52.4383798570698 53.3779434568454 54.0441002024422 57.1754088040911 57.9767741889998 57.5070951573649 59.5584620104336 63.0137272551037 68.1921120980669 74.7681078155364 91.2185316236182 93.2373489732421 90.8516188811736 89.3608896138112 87.2504674480781 91.018110995416 94.7659563672326 82.8570285839794 73.9904060503113 76.4192025375696 78.9834225214379 81.173269347581 73.2563798923128 63.566978804931 60.717550177342 59.1369050534066 58.7122494120075 58.5451699262369 59.8604543554897 62.6955703301891 63.7731304882892 65.1243416145519 65.2592067002488 65.6627189124893 66.8786926792457 68.032552306468 70.9006507611874 68.0479352012614 62.2677807847367 56.7977650608019 55.0077111031526 57.958952840218 58.7155260172612 63.349809155389 66.7349650601785 65.270709941379 66.1848526856115 72.3564372378647 82.1440334789873 96.9189304452236 111.412659989086 126.45662597903 111.095712377129 149.381041062686 168.296711116947 162.876654741548 158.726186375939 160.272691029425 161.016427131231 151.191116717474 140.117112284505 123.855891185614 78.8382784536751 33.6450669334199 63.6242170693515 106.011891780143 95.4724897009171 102.73494253802 38.3673945733331 37.2008892122604 41.3428429670064 125.018556979322 151.712372183693 132.170067006276 106.118340322022 100.982474108919 109.420372258961 97.4326046652975 87.3662443649477 61.5692719812412 52.6992832693705 51.6349448330228 56.5921389648323 87.4807873655825 95.045605912264 59.2518137563284 92.0664679527858 80.0028323384506 52.1277299659645 169.870477037186 98.0878410515332 48.7317270745844 71.4453473631852 38.4756347645323 -9999 -9999 -9999 -9999 -9999 -9999 -9999 -9999 -9999 -9999 -9999 -9999 -9999 -9999 -9999 -9999 -9999 -9999 -9999 -9999 -9999 -9999 -9999 -9999 -9999 -9999 -9999 -9999 -9999 -9999 -9999 -9999 -9999 -9999 -9999 -9999 -9999 -9999 -9999 -9999 -9999 -9999 82.8793860162791 94.8952608022678 106.916734314 119.821832818873 172.068949573157 161.6354332896 -9999 -9999 -9999 -9999 -9999 -9999 -9999 -9999 -9999 -9999 -9999 -9999 -9999 -9999 -9999 -9999 -9999 -9999 -9999 -9999 -9999 -9999 -9999 -9999 -9999 -9999 -9999 -9999 -9999 -9999 -9999 -9999 -9999 -9999 -9999 -9999 -9999 -9999 -9999 -9999 -9999 -9999 -9999 -9999 -9999 -9999 -9999 -9999 -9999 -9999 -9999 -9999 -9999 -9999 -9999 -9999 -9999 -9999 -9999 -9999 -9999 -9999 -9999 -9999 -9999 -9999 -9999 -9999 -9999 -9999 -9999 -9999 -9999 -9999
-9999 -9999 -9999 -9999 -9999 -9999 -9999 -9999 -9999 -9999 -9999 -9999 -9999 -9999 -9999 -9999 -9999 -9999 -9999 -9999 -9999 -9999 -9999 -9999 -9999 -9999 -9999 -9999 -9999 -9999 -9999 -9999 -9999 -9999 -9999 -9999 -9999 -9999 -9999 -9999 -9999 -9999 -9999 -9999 -9999 -9999 -9999 -9999 -9999 -9999 -9999 -9999 -9999 -9999 110.74187661095 110.312632580769 110.47888166029 109.641944416691 104.850766574337 101.321399231261 101.520767464604 109.579740393118 118.164676649974 114.640072449439 101.929826285407 93.827240748357 88.9756931413543 92.0012383713144 89.3384056890712 91.3307503925444 95.5458640548956 97.9224863914269 101.890381710028 77.9498041975409 83.2735391394692 138.345471203571 120.579645887787 163.311586923184 185.933113159084 170.648937324285 164.664627523053 153.279853528113 136.0122105595 137.755330024604 145.771714957252 129.95816341592 94.0194790414181 84.6095725227534 91.5239732454058 90.540091187384 83.20634766295 79.9001560518693 80.153278484506 81.6889121725202 79.6956238225025 73.7860163354396 73.0168157639633 70.815392834244 69.4723847001701 68.4216151905431 66.4549789427288 67.3496475406332 66.7904090788373 66.3891309224382 68.7344360698837 71.4307545088585 72.512530817683 72.6740598511635 70.6081481165217 69.311351189684 68.6798908337246 65.9105492905348 62.8539480149047 59.9640996081078 63.3930186031859 62.4212076205605 69.1576290743933 70.1518291764446 68.958715916995 62.9889034380365 63.4027332447068 62.3921206539186 63.5838050055099 64.1438369794741 65.921893438625 67.9405711642225 60.3980304552842 58.9103489778046 59.8113813246309 61.2326024534712 57.1319368132238 57.5661878041321 59.8968320574672 56.0929106867695 56.310418340444 56.9256928462679 56.9433904612281 58.969837817402 61.9460160981893 64.4505872886973 64.6532826773876 66.737637306462 67.6354970957678 66.6221605583056 62.0279950803656 62.6958693565391 62.762603389417 59.3191598008786 53.305981420285 51.5363158078759 52.4506608889588 50.2033965583681 53.0905805558421 59.0896423495424 55.0183180600706 55.3411253407357 54.4485087645336 50.8259776910735 49.3787033052357 50.9851941570007 49.8930023736024 48.5380654307768 50.7396666782753 50.7249710267912 49.8900296237908 54.0516473788908 58.9653105444432 60.1743506689046 58.3450252423264 55.9457728196781 52.7665378417347 54.8302925893329 51.8986407103002 51.7141316162912 51.2759118691643 49.052436365147 50.3212007554769 53.2503963039868 56.7401164465756 62.020034467316 62.7799751596383 68.5264012636705 72.8663182234302 77.9814316823698 88.7595186989333 87.5737240688935 87.3147708902181 90.0666838682129 90.4497130331398 91.8900283502601 93.9916011267095 103.737926966733 110.805587616467 120.284308923289 123.327154936502 120.231150231351 121.650806321932 121.910029005877 115.557706871897 111.613426941888 107.506355951333 104.848649392555 99.7410155755885 91.9393995168899 89.933334770047 85.2137145804922 80.9600955518063 76.2509257772328 73.9039809805988 69.385869471935 67.7708602321603 67.7150216194468 66.9135962997383 68.8066493968682 73.6185807299481 80.4291196407291 85.7756675125147 95.0630079060091 101.8639856774 106.84768435603 107.967177850644 106.8126405511 101.134775123792 98.8937683717712 101.235873710716 101.007871481268 98.0481775294855 96.5214055088516 94.4379757112367 93.5565890056014 91.5679408487267 88.8449559466773 85.4297848518676 80.6698917394882 74.247381112648 68.1936580772325 65.0971288458054 61.8973745173616 59.5053555047048 57.3251917489632 55.276171613685 53.2068794265162 51.6517853167779 49.6457938971368 47.6137798222556 45.9880712413234 44.2965169756789 43.6176263789035 42.6168793806709 41.5885662995435 40.817155342114 40.2501810070939 40.1979498853615 39.7524556213594 39.4607875898625 39.1520634127709 38.9299079542843 39.2451353692323 40.5665312598655 40.8052499566213 43.196936409473 46.1963232634503 49.9839699369352 51.8376558035268 53.4958498259192 52.6778590012368 50.7505630767428 54.791178576021 54.1856217385094 49.9548519523017 50.9542389935581 50.0441063135457 50.3333833051369 52.0330908227383 52.816857377088 53.1570070651815 53.0037225516985 53.3888570596316 54.7698908100021 55.7810080090342 55.700158496894 55.7748658178798 55.8029776485703 56.8641076411182 57.9654083314674 59.9672828674642 62.1026207089169 66.8572511920468 74.672459013734 75.5629669157625 74.2919184562447 73.0461087089597 75.8458700278563 79.8469221439064 76.8274064939811 70.711290552059 67.7940970619746 65.0735668695329 62.2084368538931 59.8036680707456 57.2798773048583 55.6462244345943 52.0800269672275 49.5821381568614 47.2997507129034 47.2653456548238 47.9711617372706 48.8355546139487 49.7874598794834 50.9226416734688 51.6058611675857 52.9247207738048 53.0405212396073 52.7053815706455 52.3336215008223 52.3189238718465 52.4355183474877 51.7044386723704 51.5236475253551 51.9389877469465 53.2420556078302 54.4283964579815 56.1924466394328 57.7657228587099 60.979720318792 61.9400273020493 61.4491627185413 65.8680369972296 74.3593031215475 77.1198409840704 79.2584310831814 82.0819404024837 79.3169842926768 82.4835871508489 90.1266371545067 104.236999432741 90.825554971884 80.0196581778814 79.3396798590094 70.2906005596638 67.7143468212481 69.2087192992728 66.1024700690618 61.5361528947748 59.2130839541575 57.5344883340434 57.876100458446 59.5382643910306 62.1018899356615 63.2642813306409 62.5280376203797 65.1978580897781 65.551080868462 66.2980716436112 66.4417562259802 68.6497720117065 72.2820428529825 68.8461101896684 59.7893139590072 55.9468810288328 57.4508622225086 60.2940362729516 65.9108702692034 73.4721339024167 78.20127173768 74.8058556392439 85.2296548470482 96.4318453125818 107.198036947186 126.550326648094 145.829588597726 133.515235552105 150.726655776667 152.788624436179 138.5605751214 153.707686943955 156.108538531294 161.686051068686 146.166116467014 116.545175928144 100.50474495286 98.8851265461276 68.9245456946115 116.916561682343 128.640296556884 137.027056657101 95.7655081783738 83.6501777303812 101.395074028242 97.8249696399532 103.00974166249 154.299854860502 138.919553344826 111.649921861714 104.925954872837 101.976704944584 95.6789792233893 84.4920608025647 62.5283817253349 63.7575869641471 55.207208028475 52.0442633750275 52.2763927480821 122.213188654615 44.6195407854377 81.6848334511014 55.2005957003807 33.1525817916859 65.6683481041341 74.6752488132034 92.4530560273342 50.2937789189196 39.9352805332024 43.2001225843586 -9999 -9999 -9999 -9999 -9999 -9999 -9999 -9999 -9999 -9999 -9999 -9999 -9999 -9999 -9999 -9999 -9999 -9999 -9999 -9999 -9999 -9999 -9999 -9999 -9999 -9999 -9999 -9999 -9999 -9999 -9999 -9999 -9999 -9999 -9999 -9999 -9999 -9999 65.0904830575272 100.438342366622 131.595037990324 151.793423190147 179.712618126433 176.29898937843 172.407022621503 170.85710250044 172.385676929437 -9999 -9999 -9999 -9999 -9999 -9999 -9999 -9999 -9999 -9999 -9999 -9999 -9999 -9999 -9999 -9999 -9999 -9999 -9999 -9999 -9999 -9999 -9999 -9999 -9999 -9999 -9999 -9999 -9999 -9999 -9999 -9999 -9999 -9999 -9999 -9999 -9999 -9999 -9999 -9999 -9999 -9999 -9999 -9999 -9999 -9999 -9999 -9999 -9999 -9999 -9999 -9999 -9999 -9999 -9999 -9999 -9999 -9999 -9999 -9999 -9999 -9999 -9999 -9999 -9999 -9999 -9999 -9999 -9999 -9999 -9999 -9999 -9999 -9999
-9999 -9999 -9999 -9999 -9999 -9999 -9999 -9999 -9999 -9999 -9999 -9999 -9999 -9999 -9999 -9999 -9999 -9999 -9999 -9999 -9999 -9999 -9999 -9999 -9999 -9999 -9999 -9999 -9999 -9999 -9999 -9999 -9999 -9999 -9999 -9999 -9999 -9999 -9999 -9999 -9999 -9999 -9999 -9999 -9999 -9999 -9999 -9999 -9999 -9999 -9999 -9999 -9999 -9999 -9999 111.231455163424 113.218957056208 114.311035034241 110.621116401601 103.324040782553 103.147301581637 108.827739531665 116.374506644063 107.985864136793 95.4679865533876 88.0135849558013 85.9265263759807 93.0460613926191 95.7247489536535 91.7649470904443 97.5966734746321 104.233350102606 117.069527836998 89.6050867374811 97.5518778803039 173.289115630551 173.788444813668 175.720876238724 204.398347886617 195.715126440649 172.658010522947 167.566374650211 163.175533084219 156.730832466462 146.15436928667 122.315781602508 109.215168687858 104.601327322341 106.1959584959 82.5045781139713 78.5416255122608 78.8828845005468 78.3904764756621 78.2925529045065 76.8378391293656 74.561261096958 72.3446268125567 70.235713547725 68.450633297388 68.2685172455134 68.1856772137712 67.9357018046708 68.6679649418384 67.7096714344979 69.500528376231 72.8529980666522 73.1180843883932 73.8494715534363 73.4063824306899 71.8016138964256 71.5396450995005 68.9931079736815 65.8455732482296 61.889579679454 63.4206456388789 66.4635681223842 73.84578917176 77.5640843223482 72.1561298376144 67.9574330736525 72.1917816095715 70.1959954453633 66.5702920563141 67.8879518681826 64.3926219741202 64.8003839674471 61.8684223882636 64.2551907763335 67.4138753468014 62.6696399304103 61.2146007661546 61.8724004435224 60.126677314561 58.2497640109609 60.7057718979195 58.5494031769394 59.7728465781268 59.980411079609 61.7526274088483 65.3507388764322 65.4115531458745 66.5312794936413 67.863283173726 68.4152617063532 67.8997392971933 63.1776886243885 62.3227211114519 63.3158786375695 59.3775993120604 53.5440209892197 52.8085252987517 51.4399761526848 55.3811173887288 61.4894683517481 58.3108111168005 51.8682771006404 52.8739579500446 50.8872255810051 49.0123707276875 49.1392659485899 51.2348568227726 47.17570523671 48.9737492565932 50.3297492219647 51.3884878514428 64.9472075030997 62.3347752643001 65.0481342503146 62.9753853626894 58.4735764862665 56.8225974524089 63.2773789846275 58.8853472199085 56.5945479925356 58.0724824780297 58.0504346111431 57.221905006202 57.6039796089908 57.4894431279403 64.9934120647371 65.8890742127046 71.0522916532102 73.1979306866836 81.4338416749775 91.3377210321937 92.3129453634287 94.12600075414 97.5501188211643 101.84107305649 98.6785816619526 101.33407365623 106.970579524875 111.403220940644 119.00293628777 120.625718259804 128.235963401238 127.657613451342 126.909332686995 125.490956170854 124.516971667339 122.346076107576 115.746133191435 107.406579661628 98.5009185793523 100.164953488454 97.2498735375499 89.1353683468009 81.6125960208434 76.5363051793016 75.0218204068045 72.356413385483 72.6108499327129 71.5000054242838 76.8238344900191 81.0996170842496 86.4307872912303 89.2659474711961 96.1533995000639 104.946283543834 108.937239917269 109.919392186287 104.514355699449 97.8433008313082 100.975507774808 105.838154876172 104.239438306622 104.476492022018 101.648350870138 98.7280033850067 96.671077366429 94.4878218968195 92.0965946038354 88.179125474192 83.4615772409428 77.5222548222376 71.7491777730391 66.4959682651545 62.3649431219352 59.8622382931038 56.8918172151454 54.4515909266521 53.0960235236577 51.3852918506124 49.6486785652725 48.0744638997762 46.5093550036906 45.5806024150526 44.9696007809749 43.942354268776 42.5440481336021 41.6874962479646 41.5197307314074 41.3063412596248 41.1961374669918 40.581178983421 40.117240955209 40.0852284670315 40.0487980121312 40.4597175477843 41.4158567330573 42.5365943511153 46.7493711791083 54.8381204747883 51.8416580648874 51.3599435478999 50.9547496256232 51.1315816514191 55.6748977956983 59.106073225254 53.0161714911557 52.0882058288824 51.9951337538884 52.0371960072996 53.1546825673784 53.7185679538571 54.5722270974294 55.6875468945287 56.0422296990952 56.6305928713936 56.9246311813071 57.031466755538 57.2700131437331 57.1466552465054 57.5626628549776 58.7174117447949 59.7838149299748 61.6518400391569 65.9287078840674 69.6775165084199 69.8255866042141 69.6819591374794 70.1648067628062 72.3057661286023 72.4923096629916 70.1959758868023 68.2475901486496 65.3180602676993 62.7497360645519 60.8985984548441 58.1734044477085 57.4411785076121 55.1653715532007 51.8431283271389 48.9079993900102 47.1559188087272 47.4043228234565 48.4446531751868 49.7679631693709 50.3707742773591 51.054191089582 52.4096812664049 53.3778283450052 53.4324015864375 53.1232397996186 52.6094980318608 52.3946718877038 52.2593513112203 51.6381892890437 51.5509112823675 52.2081948132185 53.3171202526328 54.5755813263325 56.8428089299903 64.0851399892485 62.4530197379701 61.0338415150078 58.9328788955323 65.8338241053833 73.4343890419474 72.873317490744 73.2730510554938 70.8972485681609 71.5314662552146 75.7527207042956 84.164477245116 97.4260850892738 96.9766298105023 86.9833882337707 78.2504856679625 70.7397057184141 65.4927795335462 62.9752639841619 63.7446700928154 61.6051483436767 58.5959301993556 56.7846032727616 56.5167417841866 58.3607466708704 60.4182487054899 60.8124346172016 61.1051779101031 63.3587197361497 64.5126669877062 64.7417125418559 66.0735271498629 70.3826874644264 89.2849198374543 82.101612281574 65.024672584877 58.8112370470936 57.7127350551695 61.1366676307889 66.3826404237407 89.8656425645533 97.859186980563 86.2194806664955 98.9691408149827 106.842821874211 157.458789064583 164.372155228469 167.07440824398 141.948537954676 151.766974729879 157.798551889196 135.243323813155 143.497589889425 139.972255323534 140.48082761233 155.37879476529 142.264660849399 112.230062836482 123.879539613529 104.138992015089 130.058339096495 146.703207483762 144.28693342154 130.189972554303 133.375730452252 125.815110723747 112.567141604108 121.873669960696 151.768008957687 158.291560219501 131.063941958953 115.916519602266 96.8066874154977 80.3790996303591 72.2153386266078 61.3502708477856 85.2160063370253 87.0891901822556 53.4880160347797 47.7048608813788 73.998634459915 83.3054526107509 36.6215857711425 45.0402379153286 72.8746615049997 120.578364974939 126.583475645823 126.152272588508 76.281612139464 47.2985064948264 42.6471006808357 -9999 -9999 -9999 -9999 -9999 -9999 -9999 -9999 -9999 -9999 -9999 -9999 -9999 -9999 -9999 -9999 -9999 -9999 -9999 -9999 -9999 -9999 -9999 -9999 -9999 -9999 -9999 -9999 -9999 -9999 -9999 -9999 -9999 -9999 -9999 75.9432351160257 131.826721549571 147.716272374188 97.819618698196 91.7361326477731 106.336094431056 120.487620343004 165.063382757325 189.882298675246 188.864177837827 114.646182465016 -9999 -9999 -9999 -9999 -9999 -9999 -9999 -9999 -9999 -9999 -9999 -9999 -9999 -9999 -9999 -9999 -9999 -9999 -9999 -9999 -9999 -9999 -9999 -9999 -9999 -9999 -9999 -9999 -9999 -9999 -9999 -9999 -9999 -9999 -9999 -9999 -9999 -9999 -9999 -9999 -9999 -9999 -9999 -9999 -9999 -9999 -9999 -9999 -9999 -9999 -9999 -9999 -9999 -9999 -9999 -9999 -9999 -9999 -9999 -9999 -9999 -9999 -9999 -9999 -9999 -9999 -9999 -9999 -9999 -9999 -9999 -9999 -9999 -9999 -9999
-9999 -9999 -9999 -9999 -9999 -9999 -9999 -9999 -9999 -9999 -9999 -9999 -9999 -9999 -9999 -9999 -9999 -9999 -9999 -9999 -9999 -9999 -9999 -9999 -9999 -9999 -9999 -9999 -9999 -9999 -9999 -9999 -9999 -9999 -9999 -9999 -9999 -9999 -9999 -9999 -9999 -9999 -9999 -9999 -9999 -9999 -9999 -9999 -9999 -9999 -9999 -9999 -9999 -9999 111.860966673544 114.553732239292 115.595269412443 119.015741630753 115.653222130385 110.967246089803 99.3809717097096 100.277985599271 106.446729610341 93.631497529461 80.7955012880435 77.5898840499647 86.4830030255743 86.2028345842685 91.9761918466396 91.6006054179744 92.8644017202662 104.860402920349 117.087280017438 91.7364063843129 110.909740700565 159.680787894648 161.767175299527 189.536818830621 200.239313071495 198.57761033058 163.787835227949 153.249649130782 150.329850405492 145.331334409737 118.723745256456 105.166917349012 103.496023442143 98.1760882527529 81.4892784697335 78.0222843577365 78.2080565537827 81.7879255481764 82.5827289763284 81.1335904560717 79.5101615991414 77.9865089997916 76.1755391350077 73.1697265292856 71.4569816719648 72.142352582723 70.606071734678 70.7880511533133 69.3653355958979 69.4910906941762 71.4132766827408 74.2066560281287 73.7759841362631 74.0280264628104 76.067534298145 74.082206498394 74.5027318137543 70.7552887326176 67.966526214946 64.2644829738621 63.48192871565 64.7756303327765 74.062107548943 78.3896346342928 76.182368607247 77.9918366543915 83.2820016695145 80.7432287625524 76.0190843411707 72.7623093228899 69.2854633976788 70.8657534786935 72.2435164981307 76.1935587448274 66.764696485778 60.7747163899919 60.4889416155722 62.3248708791292 60.4969350858826 60.126053951461 64.3940722976539 58.89223269969 58.5000402438845 60.832485534544 62.865499473454 66.6776427209647 65.3697112933951 64.9921480988511 66.3053242704742 67.8643512903284 71.2089173976459 72.6452352591241 69.9969882380848 61.4603703415399 58.9330413284766 58.565503989784 54.9032061880093 54.1176535041553 58.5947223183788 65.6892031849712 63.0623101971089 56.2136534706633 51.370500135942 54.4488727859728 51.4178432716358 48.3835543115977 47.7696084527271 49.7465159079334 54.3660421432089 57.4674116149661 65.4387044927665 67.2194708227697 70.1836966468083 69.6489229861081 63.8687631886963 62.8908305373875 63.1536463134367 69.5065267041175 64.1258521781716 67.0531567608715 64.8555864435058 62.4350738239652 64.7289676194442 64.5568620273545 60.0745464631928 62.5695620134452 65.645857044622 71.2591642895556 79.4667931840019 86.3531385983972 90.0431917131793 90.1452232647671 97.0958196419429 102.256535401687 106.098892692933 108.078062005274 106.627444017093 105.560240034133 106.00493062145 115.493262392582 124.573371722657 131.340994633902 127.834270392922 125.937457083747 128.801899049577 126.79686186728 125.382652850863 121.657107045731 112.783120191654 109.714250652478 102.348010516105 101.043656886284 97.1332624121206 88.5663345183389 85.5264234351466 81.4603742271324 79.6844901996749 79.3803364785901 79.3271524342338 82.8847182452104 84.6718017394302 87.882903392763 93.3222996889589 98.6758976220076 99.3756565931231 107.169334482954 101.520969730396 97.9280212100319 95.3009546952159 99.2915158985215 108.425812403346 109.352955646092 109.875311349602 105.876539702034 103.434733185522 100.27236680153 97.3034270233432 94.3900828115582 91.2633973469534 87.6161852901507 82.2250385047748 78.8251016720629 73.1442638258209 66.0117958513161 60.1876351840279 56.2433856558567 53.8418776357104 52.3196541219706 51.1382061791557 49.8002806021992 48.6129474932614 47.5753485688197 47.3501621058887 46.2631455349182 45.112398559193 44.5797347214766 43.4812523974021 42.9030996676946 42.6669188168576 42.4524822253694 41.8297690437408 41.425429091877 40.7625132172039 40.5540006851291 40.7628899773354 42.0938723437576 42.8661163812943 46.4221135195419 59.493733408544 59.3596117308723 58.6423565809368 53.7211410439482 52.8138050982807 52.9698085534096 54.4053328997846 55.3071220266572 53.6768772334299 54.2202841698768 54.1965042023121 55.1914180970688 56.2986542406645 57.2563401539803 57.630865058589 57.8950214848742 58.1760597655937 58.408819929256 58.6581778279435 58.5929559901038 58.476962210236 58.1201455954385 59.2122376467333 59.5482060278475 62.0126280276993 62.4929276128372 65.3900648984328 67.0579203249068 66.9497114539521 65.7546299212925 68.1684969076092 68.2583956658844 66.5768594493371 65.4706082622387 64.305473238386 62.1323328086738 60.0786493102925 57.9501249652544 56.4699483314071 53.504027201569 51.7073082845441 49.6111983656879 48.3700365040736 48.2488029364248 49.2061333300255 50.0110678677044 50.4875386441508 51.4159726717731 52.2860177129803 53.0354102181175 53.1730379598688 53.3517427540549 52.9897095033774 52.4678656989191 52.3409866111152 51.9151253292315 51.5701847621185 51.7084377940643 52.7577178631046 52.8672710085186 57.1774333409119 60.7521236581281 59.0375146361224 57.4719222941862 58.5334913846491 64.4988955227351 65.2976842064209 64.1767067602403 66.5659963572387 64.8420080416592 64.1761857613916 70.4804139061802 80.5260483411549 103.796668352871 104.989086059464 88.4255925064731 78.5519544949963 70.9753163498016 68.8511172516153 62.8494198916732 59.999220317245 58.8140819073723 56.469630290738 54.7277437133441 55.3310259995731 56.9909171343732 58.0926833356553 58.6507442729868 58.9049230975306 60.7142963356997 62.6357945283113 63.652440332309 65.2936085490241 70.1433452883249 78.564215818112 77.6542522014804 65.5822940921639 66.6046905977257 64.2457232947618 62.1059984421576 64.4446657117387 85.0309480852138 116.362362087027 93.6529825054678 100.77643031534 113.313561749968 140.277690112979 140.680987554352 147.549423604751 146.988550836173 165.280010872973 129.727047348705 123.691233883651 130.172989587369 115.932443166214 115.609203716475 127.553503126437 154.03580591122 150.755882366101 149.99519091304 136.018328892277 138.774445755458 151.060552011506 144.076630042126 112.129884053969 94.6119292795152 94.9239330438331 102.678057512734 86.1667694043489 121.472523186201 157.742797757794 148.734974997384 118.266054834626 91.4852016081087 79.8200356892813 70.6969248503908 64.064717240503 75.3080107565507 60.3410000970071 51.0966292829295 58.7497327022711 42.1739733008937 58.9167010803473 57.4828152884484 47.7852240580225 78.4546618220901 100.640773826709 123.706977565561 113.648679555477 80.871259009062 53.0395228399964 42.4840463573661 40.6276547895247 -9999 -9999 -9999 -9999 -9999 -9999 -9999 -9999 -9999 -9999 -9999 -9999 -9999 -9999 -9999 -9999 -9999 -9999 -9999 -9999 -9999 -9999 65.6687313868427 65.2237314384554 -9999 -9999 -9999 63.1147757930103 68.8888685449967 65.9828576493781 70.15782201394 62.6795254896968 65.3703752272759 71.124381175969 99.7470957651069 145.372482788096 174.385449985675 171.779171240238 120.038776858522 125.693560396219 118.161783608577 125.061590547831 151.41592612628 154.008999763813 85.2667484478423 -9999 -9999 -9999 -9999 -9999 -9999 -9999 -9999 -9999 -9999 -9999 -9999 -9999 -9999 -9999 -9999 -9999 -9999 -9999 -9999 -9999 -9999 -9999 -9999 -9999 -9999 -9999 -9999 -9999 -9999 -9999 -9999 -9999 -9999 -9999 -9999 -9999 -9999 -9999 -9999 -9999 -9999 -9999 -9999 -9999 -9999 -9999 -9999 -9999 -9999 -9999 -9999 -9999 -9999 -9999 -9999 -9999 -9999 -9999 -9999 -9999 -9999 -9999 -9999 -9999 -9999 -9999 -9999 -9999 -9999 -9999 -9999 -9999 -9999 -9999
-9999 -9999 -9999 -9999 -9999 -9999 -9999 -9999 -9999 -9999 -9999 -9999 -9999 -9999 -9999 -9999 -9999 -9999 -9999 -9999 -9999 -9999 -9999 -9999 -9999 -9999 -9999 -9999 -9999 -9999 -9999 -9999 -9999 -9999 -9999 -9999 -9999 -9999 -9999 -9999 -9999 -9999 -9999 -9999 -9999 -9999 -9999 -9999 -9999 -9999 -9999 -9999 -9999 -9999 -9999 112.794293765562 113.266590049672 113.671035376847 104.511387256742 102.653641425639 95.0187717145281 89.9034320795634 83.4877358348852 73.1935002838969 63.5582579013252 60.9522515836424 73.6490059950589 75.2720298357677 81.3847448122978 87.0016089496026 88.508450531174 111.594452453289 127.153326369696 105.098377708999 118.450952754063 171.240031958283 154.437015121045 204.455592890044 194.896633936764 199.156173867836 164.065640273085 155.930200374017 155.557158115444 125.655077801183 127.629007612493 121.347479816371 96.1279351428909 84.3565047183631 76.6278929795634 77.7196971410266 79.5674243105977 81.1698513525616 90.0207014982434 84.3910729455922 86.0939417326859 83.3646711999839 79.1610384598025 76.6229042430933 75.8402325048203 75.9546202970196 73.4759789328931 73.1231163093243 72.8485247771856 71.4779673542518 73.0834123696314 73.451948339917 72.8518649660107 76.2272073331546 77.116628348041 76.4264084197702 74.7464868435075 70.8967816531792 68.459962930772 67.7274266741947 65.2913086714751 67.0115001517447 69.8064021903706 78.9934692706681 94.8683014522868 91.2856741090173 94.1717395775027 95.6486192272117 90.9463987025994 92.2743663773389 82.9887861054463 86.0424962727388 82.0607587717578 74.5838025422119 66.6887652708085 62.8436125247644 63.6380899651283 61.039777613024 61.8465801204486 63.5925960720046 68.1662409911205 62.4645476486253 59.9179578539158 62.1638031637988 64.2606566429245 68.3228961030331 67.5590825070059 69.9807725531149 71.44123984539 68.773070313001 68.7057389238063 70.4794168403127 65.8886497129931 65.56390298368 59.5629177698921 62.9219852796575 57.6272642668395 58.5232656852294 62.5736781537685 69.9935452877528 61.5825759103544 55.8825803039901 54.9372872387252 53.5378282931081 49.6178596611783 47.9732439976594 50.3095463248131 55.3822152641118 60.2480974557561 69.1677754084189 80.7735002144717 73.5246999651893 74.1276678914254 68.8332520597239 67.6823642366851 72.5139755419313 73.9161936465011 70.4464526258316 69.3557207143292 75.531943243894 69.5409631975968 66.8753922220635 71.7969920090106 75.4710369397547 70.6356843203415 69.6007312779042 67.3726394286421 71.9610220101077 80.0925348398182 85.468619710207 92.2523721344719 88.8077575956074 96.125694224322 103.629356875656 106.573579105357 107.477548087167 106.165802359969 104.572600507501 108.081691404831 115.890400780257 125.473153440616 131.606258659124 127.407192291805 126.728228138939 133.030678709129 129.73438407344 130.383782582999 128.312620029891 123.939925245524 121.537474456784 109.418182085091 107.451694077992 112.10996541027 117.386877614147 106.564063323982 100.17862781608 86.0729730987765 84.0325476615064 87.8453531136046 89.5515275770839 88.6980405764617 93.9785415108401 95.6849172831437 94.6211793138932 93.3884378944575 99.043729083767 95.7488630822223 93.3176090072841 95.8599637083593 99.3544142398099 112.460902467921 117.060494970189 115.287730948246 112.312224665299 108.963190472733 105.332952617101 101.11032521407 97.6039383183673 95.2376276737893 92.665527401495 89.692635547291 108.496921095291 82.1837372731528 78.5769904088245 62.6601491495812 55.950755172122 52.7754971870228 51.3998146259502 50.5011561092575 49.8270752547319 49.0692827535739 48.2564094945491 48.2780161815087 47.3834835399432 46.7402288346414 45.89139304212 45.3881092210935 44.7006177975705 44.2631630892776 43.3087179040037 42.8775207564328 42.6319572773963 42.3803309979258 41.6517274559748 41.5807337149448 43.824985672904 48.6834142718259 44.2617081536572 49.2167119368789 51.2553804495469 53.2766681667472 53.5398281948025 55.6113899705761 55.3691295871157 54.2352768356822 54.7687500623661 54.8385031188074 54.7340788911244 56.0365822158672 57.8527052014409 58.8975415744527 59.5468909546179 59.7217287217182 59.8830966303089 59.6740956610786 59.8046107681818 59.444617121701 59.6261716792549 59.7853827474072 59.1595427121765 59.5129930690686 60.8792640655623 62.0864463412898 62.0457219394709 63.4214651633089 64.8408001537927 64.3305556530834 65.2716091267584 67.0412916419461 67.1204116048413 65.0639425950067 63.7502331688452 62.0051070051348 61.2457640954407 59.8544681489354 57.9598183730701 56.3526917137207 54.4172813852296 52.8106188869859 51.62729111208 50.3354067768775 49.6419335169515 50.0523054626813 50.6349121703843 50.9150696171465 51.3838475708441 52.0185433451255 53.2540369382247 53.6520836601881 53.2741340488821 52.9442668356036 52.6570859346601 52.4895224265891 52.34580620897 51.8048473919141 51.6912733965614 52.4025118008163 53.1311213347814 54.3155435580857 57.8285468947717 57.6266620618813 57.0214012605581 57.0154042472319 58.5486387967372 57.904136638394 59.6214343135224 64.233971803887 62.1634081861857 59.6911373443901 67.3039134680504 75.7071623742494 96.885356919992 98.6927506018136 81.2465120513282 76.441045020562 70.5940968179767 66.0359219899904 60.6642819546234 58.314165616983 57.4292861745515 55.1296924165417 54.1715042097038 54.3952442373504 55.0404855793263 56.0632366851862 56.4349873908287 56.9687708134103 57.9734372922249 59.3492483237277 60.6280256929174 63.9857697522518 69.8174665861252 75.4623928369706 75.581499262183 71.6937426993618 72.3816021514654 72.0489756041673 71.7346576577032 83.2496392329454 81.219450257922 86.3820244184956 85.4919758834494 91.5882229850389 111.61321731309 117.768475514963 130.478249390903 142.224479091163 164.7964302227 155.521798315269 118.086674263486 95.430269040152 108.129372214022 96.8384174896755 71.7966521135654 112.276981479563 150.616251835494 135.550511473548 155.017728510362 151.042193169511 154.859209646889 151.058055593769 133.612415194591 103.495106792618 33.4813556877648 55.7156238917259 62.5814503857881 90.0449466008157 146.011422175715 161.370638871081 155.961272001285 116.392807453398 85.8644161376136 80.4566726844743 78.4668305021773 70.9691024482439 86.1896491016272 78.742365311177 65.2238720117538 51.4402060908151 38.3979977615376 41.9568883997094 49.8697613580874 48.1193599384074 77.7086239225528 121.083250161718 130.028410234802 107.919554207946 75.6730851747341 53.7644938791501 45.1155479564634 40.8627813651625 -9999 -9999 -9999 -9999 -9999 -9999 -9999 -9999 -9999 -9999 -9999 -9999 -9999 -9999 -9999 -9999 -9999 -9999 -9999 -9999 65.3253766340993 75.7079920007408 89.0645655295626 86.814490488108 81.9880151360618 86.5355900708559 98.023395874973 108.026944556213 130.311743768393 83.7604158781938 79.4949204137461 87.7548973917626 81.8257408753817 90.2222977490177 118.013807089636 148.651053976966 172.425965041844 172.170113698316 154.776374309737 140.03482968631 125.280596382219 110.64290730355 104.248531748872 100.864080731659 78.0389348928212 85.1354648225999 -9999 -9999 -9999 -9999 -9999 -9999 -9999 -9999 -9999 -9999 -9999 -9999 -9999 -9999 -9999 -9999 -9999 -9999 -9999 -9999 -9999 -9999 -9999 -9999 -9999 -9999 -9999 -9999 -9999 -9999 -9999 -9999 -9999 -9999 -9999 -9999 -9999 -9999 -9999 -9999 -9999 -9999 -9999 -9999 -9999 -9999 -9999 -9999 -9999 -9999 -9999 -9999 -9999 -9999 -9999 -9999 -9999 -9999 -9999 -9999 -9999 -9999 -9999 -9999 -9999 -9999 -9999 -9999 -9999 -9999 -9999 -9999 -9999 -9999
-9999 -9999 -9999 -9999 -9999 -9999 -9999 -9999 -9999 -9999 -9999 -9999 -9999 -9999 -9999 -9999 -9999 -9999 -9999 -9999 -9999 -9999 -9999 -9999 -9999 -9999 -9999 -9999 -9999 -9999 -9999 -9999 -9999 -9999 -9999 -9999 -9999 -9999 -9999 -9999 -9999 -9999 -9999 -9999 -9999 -9999 -9999 -9999 -9999 -9999 -9999 -9999 -9999 -9999 -9999 -9999 -9999 -9999 -9999 98.4160359162949 -9999 75.229920132502 66.2258098060851 59.7907527373952 47.6031626188831 43.6025709200081 51.8937942810534 75.2612046109812 80.5208598226169 78.943979543352 98.2304465719787 106.968504450568 106.15758758504 104.918845134647 122.573243014496 108.977992272998 130.12883139516 164.868226513231 194.020139168887 175.185506921772 160.070072312902 171.17849043885 161.83150803325 136.791585576266 149.178155499917 139.875754815996 89.9708719684197 94.7139742057527 77.1598392898757 78.5324499736127 79.8020507853206 80.9676559933419 85.6817789236313 90.4787789728319 87.2466621420381 83.8466535476813 81.4173156809667 81.1804001500441 80.2720257495228 78.2529704629605 76.5226860455202 74.9704454454647 75.8698855059122 72.9702231463636 74.1813856911808 76.4051341875034 75.6342229625369 75.5224607069234 78.3513410303944 78.9206374613385 75.5285112374857 73.7208422755982 73.4483163498466 70.3261203066677 70.2690469152009 69.054637117139 70.1456889359048 71.3724725036571 85.4785042807079 82.2605268349473 92.1734037111559 101.330898604153 96.4153872621213 97.6818885630844 88.565146010039 92.3716561754981 74.5156212177806 67.2075289618516 67.5441668222622 68.2060196492419 64.6960276936492 65.4028448692171 66.8145273330609 64.7599866899884 65.9238594483954 63.6714085357867 64.8926142223503 67.6539009274484 67.0698045560596 68.2380543112237 69.0817877716695 66.4595763811997 67.8149135693028 69.9566174027412 69.6316578152523 61.6745318111338 56.786897094819 57.7066092129091 62.7830908475972 61.9317809539413 59.116209023302 61.720639313553 67.133549957494 74.5726608668882 69.4436271949058 58.9348692513167 56.251765605412 50.6630422164722 49.5560415198256 52.0592640960271 53.0766927357815 58.9631653108482 81.3013353475902 88.4690447612002 89.9136971141862 79.1447978815393 78.6314803774884 72.7732394424438 74.8355807543729 78.4254366524555 76.7025369169879 76.9955545912661 73.1005580021656 82.6285033602446 80.7227297810422 74.4516378193808 79.4202540186742 82.0996197927629 77.864331778173 77.6204461637632 75.4166876794822 72.742304876799 79.9771061983896 87.3494645780281 90.2639502915223 89.9672523982161 99.2354740190214 105.701625856595 105.338769774956 105.716033512093 103.658963623908 108.264055176875 114.364251095118 124.00254091815 129.259518581574 129.53216471729 128.520161376256 126.966552173283 133.205579484558 130.613637007687 130.84620754336 132.220212062912 128.681349636546 130.060322453707 122.201515152348 114.221154798168 115.956564358101 122.273762495279 107.480414208449 97.7668546965137 89.1348468180278 93.2735499447203 95.3773027773473 91.8650611445429 92.3727790678503 98.2740581086049 92.5806612347695 92.7501878567456 103.706257516905 111.937880417199 107.900318907057 95.5236821030703 91.5735539071773 98.2524386305198 121.187599894856 127.760082916833 118.509855010343 113.110886390948 111.039067133588 110.764387692324 109.405993721096 105.13581751109 100.317901097488 99.3685907490257 100.625180150715 144.647943907112 98.845496650506 105.693128196846 66.5944138294361 55.7548344969795 51.8856139870945 50.106890383817 50.2635806141618 50.1732246817789 49.6868054858331 49.838768846118 49.2429370745788 49.2028506323218 48.2720054784869 47.6315564216122 47.1275648658138 46.5972845756784 45.8898152439407 45.2233734583796 44.7107405767749 44.1150812534205 43.5538764150115 43.1609301359127 42.6731442496977 42.760700306967 44.1225869655193 46.2794584151892 47.9904760624964 48.9376143961067 56.9044373786217 51.8654520359335 52.8736237012952 56.2058580695867 57.0399712536893 57.9559146427588 56.5288250933898 56.6047541054103 57.3866381112731 59.2059179612707 60.5569908561846 61.0599603175356 61.1679150803099 60.9805693022887 60.9848392697951 61.2785027408594 60.9737624670249 61.0512672254405 60.779253165776 60.5301245603299 60.2144053905547 60.8771895735659 61.4285411011552 62.6068362239323 63.2716557999243 64.3555607626426 64.7261594991965 66.4990660380808 68.6439680100059 68.0791450147343 65.0852008841198 62.5224196304918 62.0886395923066 61.2330812496728 59.9635601880917 58.6941974487423 56.9289855403 55.2385681373917 54.1843439701752 53.0934095029988 52.2295122886801 51.1287879355024 50.7089698115567 51.0171177394571 51.6180391223082 52.0523336262604 52.6762296550439 53.0622525895203 53.5032085540974 53.5952754183771 53.2133695431399 53.288187142055 52.7324629807369 52.4791421983754 51.8291821875874 52.1008980287943 52.7492511583289 52.8258630974555 52.5591277926971 55.2612233933948 58.1802738593065 55.2122316508027 59.0462937309812 57.827232383425 53.8087087654232 53.6638384424001 62.1715845500243 58.7559973105121 56.8014643733266 74.2167347339389 88.9760281618807 81.065336359082 75.363954804616 71.8313809244512 72.4792132348731 67.2290205336855 64.6166651458407 60.3193364543868 55.9850001872354 54.8401649141712 53.5592275431685 52.8604027159156 52.8650339013952 53.5724365108086 54.1509142250662 54.018253082197 53.9069122188853 55.0146766171692 56.8130542469758 58.9082991662163 62.5584078455658 65.9495898865014 69.2989495273382 76.7593048441166 80.5453802235033 85.6085993094199 87.0704824721319 80.973461523769 104.704554902023 85.3477509993876 78.3090550676896 105.554035261026 120.789098513368 138.073362206517 130.344388401555 144.599782952587 159.162081378613 166.144642286223 148.284200292859 108.58818026361 90.816957062911 87.142194722144 101.036811578089 129.940830084195 90.9502920554753 109.67576627351 104.071017179032 104.096997266756 83.3365773869928 151.504762806031 156.954601253275 70.0988647658544 33.478894996201 15.0719414838244 23.4262922388395 25.65273340666 61.9708484462507 160.025255085539 161.597980481766 136.964693815264 117.871279671283 87.3855306442999 98.0756128860579 93.7885024495575 87.1385255482784 88.9343963074711 73.1745663570963 89.8023219030685 66.5242097864319 72.8200808776561 50.713743379009 49.0913293437034 57.3864152086264 74.2973422520582 110.420171955683 112.776702793183 97.9743182156871 71.8842296914422 58.4016787979333 49.0676360352084 40.5564537711237 38.6940133768457 -9999 -9999 -9999 -9999 -9999 -9999 -9999 -9999 -9999 -9999 -9999 67.3211198523061 64.9599673868357 -9999 -9999 -9999 -9999 -9999 75.4039930146731 89.540137374209 105.130278103021 155.855404043059 186.540051906062 188.960996498716 186.213470744947 182.068118949252 181.055867303944 178.943424891455 176.390882683833 170.601917890178 155.154652888709 105.812671582784 96.7536205578749 132.55563573726 152.667960613525 167.182686579384 171.960232555013 161.162084212692 143.428521016994 115.432193587898 101.859301418454 91.327580026459 77.3805856578136 77.2057343313911 -9999 -9999 -9999 -9999 -9999 -9999 -9999 -9999 -9999 -9999 -9999 -9999 -9999 -9999 -9999 -9999 -9999 -9999 -9999 -9999 -9999 -9999 -9999 -9999 -9999 -9999 -9999 -9999 -9999 -9999 -9999 -9999 -9999 -9999 -9999 -9999 -9999 -9999 -9999 -9999 -9999 -9999 -9999 -9999 -9999 -9999 -9999 -9999 -9999 -9999 -9999 -9999 -9999 -9999 -9999 -9999 -9999 -9999 -9999 -9999 -9999 -9999 -9999 -9999 -9999 -9999 -9999 -9999 -9999 -9999 -9999 -9999 -9999 -9999 -9999
-9999 -9999 -9999 -9999 -9999 -9999 -9999 -9999 -9999 -9999 -9999 -9999 -9999 -9999 -9999 -9999 -9999 -9999 -9999 -9999 -9999 -9999 -9999 -9999 -9999 -9999 -9999 -9999 -9999 -9999 -9999 -9999 -9999 -9999 -9999 -9999 -9999 -9999 -9999 -9999 -9999 -9999 -9999 -9999 -9999 -9999 -9999 -9999 -9999 -9999 -9999 -9999 -9999 -9999 -9999 -9999 -9999 -9999 -9999 -9999 -9999 -9999 57.8186507845751 53.7975384942091 39.303135321168 34.7103819049749 39.6879750014924 57.2043913862391 70.0828030215556 70.7599347816127 73.8418933214111 85.8225064836753 108.077541151919 116.435910424646 129.625685040258 100.551386652948 102.676634243929 130.316107261033 173.184850894449 217.670778629369 183.348001998496 179.412618950989 153.522059525846 144.399496472712 137.896495864195 120.371699402018 99.0087252765826 98.1631918492147 94.9274452196948 79.6372718995452 80.5032193818744 82.7668707083302 86.4089017135671 88.7019945606255 88.0071513998335 85.5380615077263 85.2491212257871 84.2711714341235 83.5071674968091 81.0746350514938 78.767519820414 77.5482777604115 79.1551504720771 76.4661517083016 75.0177245547278 77.6417134416828 75.4635505815157 78.3108631292875 78.1821123233362 78.4721835258653 76.1166577507433 77.1026681843622 74.8226232943497 73.8991995555624 74.3724274964044 72.0516947002411 75.2467516043557 73.4394003941152 75.094850729611 82.3826493204258 98.376938296336 98.1324430272664 92.7409616282327 85.3732357438335 75.728989569321 67.7911565524823 65.8499240296601 69.8925216329137 67.7221511657137 67.3309457051237 69.9178398600488 70.9825800438895 69.2883251810535 64.6395274505155 62.3896553504695 62.1263192164626 65.5369659634609 67.6464151106835 65.69550818089 65.345749099836 67.9327871324125 74.4124030593836 69.5514839846768 63.116059561189 59.867148679718 56.9100491723264 53.9252347232834 54.9744194366942 59.5004448731403 62.5618911346448 63.454066489281 69.0561689228215 76.7411670779363 81.2372869314734 77.3424425181751 65.8737913568981 55.38055540988 50.9437946432034 53.2166674287413 56.47383626219 55.2083088240578 81.6786333301185 84.6422393733328 99.4816637074144 85.7139308855872 85.4551524308794 81.6085954988217 78.3677710836344 80.5157254461485 84.8002020214717 83.40567798029 80.1056086098729 77.1907025590472 85.0966157782803 88.4523582861231 84.2812729682567 89.1898141192415 83.0112970863805 76.7903287582836 75.5853747347145 79.2507724680033 75.8289551245325 82.6138978927228 84.2735975907136 87.5742234111807 93.1927355632273 103.080134529257 103.356895434849 106.533605882885 103.506239394243 105.572924512291 105.337825002126 109.794588459684 121.244908326904 130.493932721369 131.935646947689 126.865333311219 130.719298123763 131.551062114462 130.806249099682 131.654472807604 131.495876439451 132.951633802378 132.593915894877 132.64592970623 134.736924646266 130.497232122332 128.351411838748 108.537131805528 100.528988723708 94.1780414338212 98.3723462295928 95.8067435992925 96.4311045489707 97.9977910947685 96.7313583872662 91.8507885630844 105.10976150003 112.458514219234 117.823610078783 114.944831388354 93.3010014911764 91.9246737253411 98.5526628425681 117.669418234634 134.842011450067 123.728494355098 114.706066718342 110.638414676619 108.825566355517 112.241227715102 110.607496907674 105.782008300659 107.405017768411 144.440031271771 155.039253531327 128.848661233268 102.013368310681 71.6697687309702 54.9043850451695 51.3394983013406 50.1770275167111 50.2226367574347 50.7801112338506 51.0851278416349 51.0386865534686 51.062938615961 50.8588733687298 49.8078411019474 49.1139059813159 48.4984783947638 48.2985716383433 47.8943068058661 47.065039594883 46.1222967615843 45.6196537891158 45.1449542467234 44.4836199385635 44.2263989456792 43.9935780238495 45.3159463749835 46.8310989128508 47.7242856019501 52.0485608678141 53.1474800315044 52.525967807598 56.857740634196 56.7258699824925 55.9038456468344 59.5018928287809 58.5067034584929 57.9450964052935 59.2846595460175 60.1211613082206 61.7669529048557 62.0724970957529 62.2983242345299 62.3231992174755 62.7254910651384 61.8448901588419 62.1327670037696 61.9590297162678 61.8366179224931 61.8179011512606 62.1466530661811 61.6999342295666 62.708609437577 64.3460758992113 65.6069645674998 67.2318551697688 68.8106062482205 69.8383763978992 66.6679420252088 64.6770141559954 62.7207903641679 62.7775492095585 62.3562162192877 61.784801956243 60.8104686262458 59.1548029593504 57.7596013958217 56.2467765792299 55.3383664517958 54.2249536051171 53.1105290255075 52.6447732730803 52.0530088619369 52.0837770818745 52.2385645693582 52.5272261184791 53.2089502887629 53.8836217145736 53.5560434867922 53.4139043382054 53.3250948607608 53.0897743937694 52.727785667576 52.6733881521024 52.5344287631503 52.8702955455069 52.8812113998191 52.6545339635098 52.3953443130698 52.7076504010251 54.7187115928547 55.0123953965585 58.9827659889972 59.1300656030932 57.5838994566616 53.078136968604 51.7794047339377 54.1097952621366 56.0388016200526 64.8897320408668 67.7274639699898 66.370852845995 67.8093859417559 68.7637355614177 65.335545415407 62.6628522378886 61.2897717597935 61.1867943510718 56.5435877991897 53.2634397198065 52.6413573890374 51.0885174261476 51.3405535207115 52.0251158166636 52.4857614313819 52.2153902343836 52.2558224967878 52.4321256827164 54.2026639481621 56.0452220197515 59.5285284686543 61.4703391608603 66.0504566810096 74.2909608649861 82.6503900257223 105.435316375735 110.14640350738 99.2183074342381 110.77359974445 88.9093625783558 95.2081665936768 117.028696636622 179.967589205624 176.608917591997 151.619461501251 164.293823715436 170.613320859904 166.050339574108 146.766772741253 131.627788829114 124.445499500551 117.293944564918 134.904192414199 145.695527422242 100.473332164288 44.0256480606496 19.4924421898087 84.7075537309883 144.051454895902 158.006657933997 159.87927215015 111.178749511443 106.652631455176 108.129246028666 67.8887949828433 76.6739271085105 84.0977722265294 150.954733227302 163.445338368271 147.104418220586 122.264883170395 87.1393370334816 107.078940301542 107.79218207123 112.120950119097 67.699643907798 74.2176255948317 79.7056758867543 88.6284978588531 76.4577314720643 92.0490976827147 92.8644807727408 83.6381943370612 87.8040855232981 99.2978143311192 94.9057953358051 88.4370756992283 70.6217464020723 63.3509105276111 52.8243859753322 44.1069330789241 38.6346978574866 37.8813719481421 -9999 -9999 -9999 -9999 -9999 -9999 -9999 -9999 59.9512324097578 68.8194388751916 89.5698964778214 78.597618756865 64.8149736626644 65.3638964112315 58.5895289441914 60.1409308157945 75.1253416031197 115.956051331757 180.185252546883 171.605072243992 143.367168665439 184.51383466004 188.679894540407 186.564830780081 184.605818383084 171.351589270776 149.410222098692 142.530850948584 134.399002306042 115.885329442582 101.787548963798 93.6067724065888 91.087032972745 99.1873199972143 127.098987015295 141.412643747849 144.137377387757 125.915162313731 94.6369157363305 86.8513562600135 81.1408893829454 78.8260958369222 69.3807631753995 -9999 -9999 -9999 -9999 -9999 -9999 -9999 -9999 -9999 -9999 -9999 -9999 -9999 -9999 -9999 -9999 -9999 -9999 -9999 -9999 -9999 -9999 -9999 -9999 -9999 -9999 -9999 -9999 -9999 -9999 -9999 -9999 -9999 -9999 -9999 -9999 -9999 -9999 -9999 -9999 -9999 -9999 -9999 -9999 -9999 -9999 -9999 -9999 -9999 -9999 -9999 -9999 -9999 -9999 -9999 -9999 -9999 -9999 -9999 -9999 -9999 -9999 -9999 -9999 -9999 -9999 -9999 -9999 -9999 -9999 -9999 -9999 -9999 -9999 -9999
-9999 -9999 -9999 -9999 -9999 -9999 -9999 -9999 -9999 -9999 -9999 -9999 -9999 -9999 -9999 -9999 -9999 -9999 -9999 -9999 -9999 -9999 -9999 -9999 -9999 -9999 -9999 -9999 -9999 -9999 -9999 -9999 -9999 -9999 -9999 -9999 -9999 -9999 -9999 -9999 -9999 -9999 -9999 -9999 -9999 -9999 -9999 -9999 -9999 -9999 -9999 -9999 -9999 -9999 -9999 -9999 -9999 -9999 -9999 -9999 -9999 -9999 -9999 -9999 36.1013808558536 32.9523947765998 35.1290128694736 47.1343162128357 55.8212315492456 55.441194012793 54.2110676003548 67.3105537667366 86.9905721067697 112.317406036068 125.921015730767 91.2634045831502 101.73915067653 127.576866331223 148.469267511387 206.422723364345 176.709039537317 174.375756223018 158.563233282094 166.808635828507 158.819465619826 131.569342691122 109.449681649847 88.4728648889737 81.9731550537056 79.5581779881813 79.5142354134757 81.7502437748507 83.6178906362817 87.1414161889967 87.1434670861506 85.1862085078677 84.5481280717155 82.965131557092 82.9162910544346 82.6041348945973 80.5018081734316 78.5454270114116 80.5714890126722 80.074404368324 77.9448807722479 79.3567086054012 78.4787039077624 80.5377797760463 80.567077057887 81.2857227044023 79.9149682393349 82.0878042307609 78.3815689244602 77.4947737907715 77.6378670283138 75.7124957460613 77.1138560048055 78.1797315855559 77.5000121827643 78.4754071610409 79.7039340004887 78.9910663946659 73.1937565514285 67.8847750216046 65.391235053385 65.5375863381521 65.9496678059249 72.6797273918308 70.7613710776421 70.5063714859908 73.0249367765541 74.4965716726355 72.9047829043168 69.7673926275678 68.0153447177352 63.0836784632505 67.8615397389076 71.1304915989365 66.0518852386287 63.2641493780865 66.3666961148902 76.7962485997361 66.0491069472345 57.4755035566626 55.5627335056975 58.3186468869762 53.54570448095 55.1044578072782 58.1637425909115 71.2653004703215 86.4888142422713 92.5424933533826 99.1868047068635 85.9866231777614 68.5287584659664 62.4315214428726 56.5383367713459 54.5426707007973 56.0583617451403 60.6133557314058 79.4392102456936 89.3371242191005 100.825111054015 103.619052343592 91.7952138157114 91.068514056228 86.4863896566964 83.2616315821975 84.5141256904468 89.2123229944488 83.4916929090921 82.9634753183444 84.5540983806908 88.5848873472437 87.8785318364318 93.0755233796021 92.1867416821638 86.6191123675023 80.2783928442084 74.9097625996489 73.4785362045718 76.2569231523969 87.007265490379 94.9131159139206 97.6483356627129 98.2299778351658 102.592434235331 105.054972333729 98.7357935038812 98.1290416996219 101.347860021836 102.201038427091 113.208388696672 118.586048247139 127.794915536056 130.552388653259 127.259237085124 128.763549898391 130.107008651458 129.884771392126 132.115422432493 131.103641770355 130.84842568771 141.637279533098 138.049121641878 141.458640522827 143.124835225957 135.696640344827 115.604278790014 104.700396508487 100.897220664619 102.731083611349 103.691383224449 104.697711569335 101.002931468858 90.351413463725 100.718842952641 100.201156256134 110.6118974843 108.344043724008 104.414948330169 90.0875430589957 89.6298393479482 97.9463078536404 113.886585916084 133.888638273499 141.915531424698 117.289482700789 107.786800757546 107.310373889238 110.056512270117 114.711337960944 108.635865166212 140.45222302369 158.847689088735 136.113091259224 108.806808356657 80.0476368729205 58.6735138540889 51.7464691899719 50.3342850801919 50.5944053081045 50.76970469851 50.8474877357016 51.8363436710577 52.3076300454888 52.5060112997236 52.402374082066 51.4185418450522 50.7965236928064 50.9561106377191 49.977097080684 49.8344306202992 48.6294140021708 47.9027064312273 46.9474184720588 46.6321041772444 45.8009810732318 45.7988066273594 45.6859156403581 47.0039322309974 47.1419360409763 48.1268855550744 51.6707215077749 50.6082345209442 52.952148876485 58.7124537436659 57.4780415974198 57.9595906567838 59.3216511649005 58.2638148542159 58.9795368421861 60.0397808741473 61.6154947485926 62.5065914964816 62.6083635379466 63.3885574635282 63.3862605635514 63.562719809528 63.2921493459583 63.6050432240036 63.560623806314 62.9582434081839 63.0296946396268 62.5485348752202 62.9611597141145 64.2113642963351 66.7360865196806 65.4321571896024 64.5723739603144 66.7340242507531 67.4649575077114 65.3026720142831 63.6652741822478 63.5926370527513 62.9825378313925 62.4393481519562 61.7858466878661 60.8600488937087 59.5700633078628 58.2975429460307 57.0673681342639 56.2721815957904 55.3126368803419 54.6235252793454 53.5788603924717 53.1383225313715 53.0925129628697 52.918425054092 53.2453346587055 53.6898751633737 53.9131338503527 53.8496457288406 54.2189830721032 53.5751528727169 53.1106306397948 53.2704394200023 53.0944573367602 52.9317315839458 52.6164767034961 52.7332320361559 53.0314063184869 52.6074888500037 52.0512571397399 52.7277833128441 54.4318021215698 53.7711408483878 53.1035858831608 51.9573342983817 54.1314727467691 50.8263190108317 52.3934877467401 56.3052778118231 55.8560763076539 62.7763620550393 62.664035568104 63.5858082109391 62.3427914072287 61.6306364599807 59.5927816815907 58.3346611318524 58.2915382509232 57.2333938234274 52.6244751220203 51.168221840646 50.0137338442716 49.9784349376952 50.1838306829051 51.3828463082089 51.0012100769755 51.4912526261035 51.6305396016685 53.6514698534831 55.5889641121397 57.8059693682755 63.3506674541973 65.6957518332905 69.5454983633166 78.7506131633439 118.178070579378 151.924111954801 113.164083022411 108.423815887308 89.3919836452018 107.058046477095 142.072100196212 182.557259417027 143.191516943261 177.189900585433 173.726064132618 170.448300541329 168.755828583978 168.749528271079 164.888922156561 136.338983884247 148.130876533145 157.148016159733 145.540797636601 123.468897206147 60.6970025950531 41.545919116592 95.3601678985076 137.183387642501 163.532948338863 159.429356222516 148.148874364243 147.608581045603 124.802635715803 126.502205134322 106.069588544495 90.623755050732 92.3727633758474 161.87574252382 148.657974083841 112.07482450495 90.0901935419924 100.416961569567 116.256181131054 99.4173485301811 92.0387461334185 92.9029214712178 91.3536393128441 77.9993701036887 75.2511824937699 83.611274303572 90.1163261402352 94.3713220409264 98.9752022474694 104.654533148871 116.035878245777 104.035143313714 86.3023025257362 75.7893568021531 63.9814794930889 52.4838853283501 45.7419581734908 42.8786883952863 39.9834853619059 39.8983644329127 -9999 -9999 -9999 -9999 55.4767974214662 71.2611794882399 67.1762330432718 81.6421907776538 93.2514252729616 105.125561589952 112.036766862197 100.953636648622 97.1800867907499 77.5563199354459 86.2895432342622 152.926865167899 191.122568251845 164.353760904609 170.92730090779 189.925742273649 190.513291644293 186.487422148133 182.92452891202 168.45541498991 147.286479957668 129.304241421049 116.266491184419 106.97378553204 97.8815857495112 88.6403838039875 82.2060458289734 79.0736677156614 75.7515854225496 77.3669162587663 92.0528411611718 87.1375785827396 74.8596074687156 68.0812820206976 70.7071336801418 71.0221011109254 60.6226818805544 64.9195205695944 -9999 -9999 -9999 -9999 -9999 -9999 -9999 -9999 -9999 -9999 -9999 -9999 -9999 -9999 -9999 -9999 -9999 -9999 -9999 -9999 -9999 -9999 -9999 -9999 -9999 -9999 -9999 -9999 -9999 -9999 -9999 -9999 -9999 -9999 -9999 -9999 -9999 -9999 -9999 -9999 -9999 -9999 -9999 -9999 -9999 -9999 -9999 -9999 -9999 -9999 -9999 -9999 -9999 -9999 -9999 -9999 -9999 -9999 -9999 -9999 -9999 -9999 -9999 -9999 -9999 -9999 -9999 -9999 -9999 -9999 -9999 -9999 -9999 -9999
-9999 -9999 -9999 -9999 -9999 -9999 -9999 -9999 -9999 -9999 -9999 -9999 -9999 -9999 -9999 -9999 -9999 -9999 -9999 -9999 -9999 -9999 -9999 -9999 -9999 -9999 -9999 -9999 -9999 -9999 -9999 -9999 -9999 -9999 -9999 -9999 -9999 -9999 -9999 -9999 -9999 -9999 -9999 -9999 -9999 -9999 -9999 -9999 -9999 -9999 -9999 -9999 -9999 -9999 -9999 -9999 -9999 -9999 -9999 -9999 -9999 -9999 -9999 -9999 -9999 31.5168511644387 32.0178589061027 36.8720829623586 37.6418412196035 46.6536738576998 48.903989184122 64.0808448431249 83.1505063958322 91.5505402909163 93.2765242115633 94.9856559627873 113.750843650768 145.020340742877 138.02540763037 178.357838869767 191.627324510842 193.308912544792 143.425832532645 158.616637397964 161.945200529506 142.702875159017 102.19959150824 87.0019040964709 81.9334383406225 78.8666931655233 79.8564794965921 79.9313998564616 81.2316326119832 87.8730466439482 84.7540097667894 83.6797370849165 79.6382069157735 75.9865221651816 79.7508644031197 81.1346227224278 82.078816899683 79.4146714053807 82.6726066104225 82.3026048491111 81.8482025755411 81.3178683128131 80.4338348249846 83.7953482276072 83.2914322204154 84.433841870624 83.8748223151867 83.7588264836194 81.2795251029696 81.2665722112783 80.5832777828272 78.8791523781229 80.3457824616914 80.6656132648961 83.2591617160684 80.0625160909438 79.5559224278679 80.2883304763593 76.4146484772252 75.0541488999841 67.5241872497928 66.4517812556317 69.1227936216341 73.5646569549711 77.6728238723168 78.1011820239584 74.6887693003592 76.4426957226845 72.1508984765692 69.3447666772045 68.1860187210861 62.9307388186448 62.2682994177224 71.0189085247816 72.3361834878287 67.9378423615238 63.5888411367829 69.2595606422847 73.3656520336199 62.3674390213804 54.4722137791294 55.5503570217931 53.5080888634182 56.9360374929837 62.2299634248468 79.528891150879 79.3244753280557 78.8659058365761 75.0568219980385 67.2659913170733 63.6528954620606 65.7450181300451 61.0087967171821 61.0613775946148 61.1436903718937 64.9044001327455 96.6346826249642 100.112363966812 118.63480090703 99.6718224455767 96.1408066299147 93.1097145034594 88.9632393235688 93.4953355070751 90.7476135375138 92.1114712881168 89.3617914858246 87.8945526411066 93.1819045896721 99.0758944236472 94.9481707971411 92.1556260767119 93.6542949258714 88.5925824432791 78.6433074088179 74.0031264069343 71.5659412771351 80.4739117404987 94.6889531603693 99.3049311844027 96.8965633209359 99.0624009293891 100.722306799403 95.1252713604002 84.4052055711463 86.4124598327965 93.8062553455823 103.659420771267 107.655144934229 103.652867457205 119.104117644019 125.201841103634 127.323666829935 131.001576036388 134.6138116335 136.519235480641 136.119106580276 140.592556318419 141.717320967333 146.254940267056 144.232369503192 145.272023080348 167.014432808406 153.019086082834 126.936481117625 112.718739503175 109.582393779458 109.498588772644 105.700310030396 102.524183632176 99.1742931182324 93.2413635186056 95.6657442772137 93.9627759311998 108.327555244886 116.311201260793 101.925726844472 88.5281966964682 98.0636428976025 96.2172610791675 96.3304531520402 122.425697378071 111.712413123952 103.521598693121 102.473873139786 111.268039134956 113.703054970657 113.921811647522 114.635253344623 137.975125504763 158.398156756776 129.015087360201 92.3693159087012 72.0658785684482 55.2330422346493 53.0388026349819 52.7694387873786 51.621985610992 52.6228033007399 53.4774432990372 54.1082013312088 54.5400141347294 54.6732077278276 53.974450860293 53.332068064191 52.9706955161211 52.0346454478959 51.4729605447831 50.9982229230706 50.004702581776 49.5363211806839 48.6173090534725 47.7309125336026 47.3886212200985 46.8298611229633 47.5775881924002 48.1053869965973 47.8374811825958 48.6774574706443 50.2097001928881 51.7433517745205 55.2740091575859 58.275270669163 57.388985199194 57.8596313545267 59.1137287976756 59.5120825536929 60.3348778430089 61.3761629467513 62.7772579559565 63.5008927733988 63.2967175313819 64.1917012854696 64.2842292607489 64.6655995580304 64.2526027493056 64.0411465143058 64.3375555268583 64.1993579524072 63.7018450587402 63.6214715639152 63.2287693577345 64.6077741367402 65.196130066862 63.9558328406673 65.5105790702255 66.4467950791503 64.6607858798214 63.7338236494313 63.7883696960933 63.8731032395347 63.5647885832925 63.1294204701485 62.7641894715704 62.3461352066076 60.9819014207261 59.0551300065541 58.1387810048651 56.8371137416804 56.1970216075432 55.6055478708538 54.9493246440635 54.8506546321492 54.2130485315953 54.1715027669928 54.0054853566983 54.0277394994596 54.3492012738823 53.9152949276508 54.2545364131684 54.0273845846539 53.6755658706496 53.7812575210573 53.4319011664922 53.4722816066188 53.3104526514576 53.1971297867288 52.862119490546 52.7872263234587 52.515404298895 52.5718219020472 52.1503179045608 51.5987884359088 51.4082107275827 51.4978926794866 51.0491136152676 54.0998451875248 53.0050463248139 53.5506934181645 53.7758520711368 55.6131002071529 57.2021315675255 58.6438422769225 62.9391620566171 59.6797949546411 58.2710381117567 57.0284908922822 56.010159042761 54.3748174784267 51.5803814079383 49.9837892518581 49.5462513006283 48.5225700973909 49.0250544557098 49.8207985468122 50.3554999795348 50.2789140274657 50.9908164765849 52.2677875537445 53.1735751525626 57.4220898236749 60.5051805424779 65.0263699537343 71.8581226875083 76.2151466932388 125.678726909573 174.202898427931 149.266220015996 122.828350696664 109.08039850312 110.195016712299 136.884806121336 165.226059675852 179.701607082607 175.439319389136 174.484582800959 171.556301940338 139.239299885347 150.39912048539 161.900959127006 166.435474549566 163.673157362462 149.007814525994 137.299557289135 123.926399454373 108.754760073535 102.022968734176 113.29827879476 129.602383693455 161.405344649897 163.863282731458 166.130730110107 168.222879888556 162.746957583178 101.256031204562 117.807429926656 82.7485267764276 41.6575348849863 169.174653714263 149.824022879901 105.100463149903 95.8757026734324 103.284468455471 114.98534677012 97.1952911237044 96.4829481715705 97.8217683688348 100.184520713183 83.0030468519435 82.52223851471 78.5063952166776 79.4590973151448 93.1404748294331 113.245252322033 120.750027426171 129.945077865275 150.464931188718 137.966153735565 118.633844941856 102.714185452714 82.2135461432074 63.6802060291797 53.9723357874862 48.3903682453685 47.1151934567879 43.6432865037198 45.6731622979128 53.62014776214 55.6428886327185 68.1813555194012 89.5131761955658 82.3250023406706 95.6951243457703 113.37901802103 124.233120336979 178.599242492725 151.889227225345 125.485984888812 107.369007522487 108.82903688755 183.679886882609 184.094563982988 185.55822185325 190.390796982627 193.787869311347 186.866969872019 179.803113382831 175.774583264204 168.999470934942 150.03752772057 135.478188650863 120.103748368965 107.265775645821 97.2609132969523 89.7255731697235 80.2817335238348 73.2490147214077 68.4940595885147 66.3216142179158 66.0291315594464 64.8560571358294 65.2788498886541 59.5639358060927 58.5151251682805 54.5250726425175 54.1616783250165 69.7238869006589 77.7863822706636 -9999 -9999 -9999 -9999 -9999 -9999 -9999 -9999 -9999 -9999 -9999 -9999 -9999 -9999 -9999 -9999 -9999 -9999 -9999 -9999 -9999 -9999 -9999 -9999 -9999 -9999 -9999 -9999 -9999 -9999 -9999 -9999 -9999 -9999 -9999 -9999 -9999 -9999 -9999 -9999 -9999 -9999 -9999 -9999 -9999 -9999 -9999 -9999 -9999 -9999 -9999 -9999 -9999 -9999 -9999 -9999 -9999 -9999 -9999 -9999 -9999 -9999 -9999 -9999 -9999 -9999 -9999 -9999 -9999 -9999 -9999 -9999 -9999
-9999 -9999 -9999 -9999 -9999 -9999 -9999 -9999 -9999 -9999 -9999 -9999 -9999 -9999 -9999 -9999 -9999 -9999 -9999 -9999 -9999 -9999 -9999 -9999 -9999 -9999 -9999 -9999 -9999 -9999 -9999 -9999 -9999 -9999 -9999 -9999 -9999 -9999 -9999 -9999 -9999 -9999 -9999 -9999 -9999 -9999 -9999 -9999 -9999 -9999 -9999 -9999 -9999 -9999 -9999 -9999 -9999 -9999 -9999 -9999 -9999 -9999 -9999 -9999 -9999 -9999 30.3412622273861 26.3692597016968 25.5901366604182 30.8546371376028 45.5982709982559 53.8994440320312 61.0843642081256 118.578427204284 149.387253147397 135.410671331581 82.8734177209659 136.510291465091 123.026516400307 156.174323199044 190.810051671684 155.456311956263 114.437756563421 117.728328685405 119.307489483428 133.535690675961 103.162537740086 89.6501321397511 81.5973669749165 80.174503950057 79.9798534372287 79.3932498720792 81.4673885625216 81.82119626765 80.7187269805104 80.7269284409946 76.7880766799128 76.6778999728465 79.3101085523196 83.0866037039832 82.9718505602486 82.6493765047034 86.4309171084303 87.3126604352134 87.4056907180086 85.9552237580599 84.0657349880887 85.7376366561063 87.0529421718044 89.2741351647627 90.0119349748407 88.1856436672608 84.3433066142935 84.9503216195269 86.4827472668133 83.2188717831571 85.9061480274972 85.8637300234209 85.8091168163409 84.236565805556 82.3477491799002 81.9621488511509 79.2853690846497 83.3515530577578 76.7425414727774 68.4924132064067 69.7049682392547 74.1868781241567 82.1920015904601 83.7796570672717 81.2780056884829 79.021981988919 71.7481147460334 67.2470764858355 68.5082127788204 61.6537213099881 59.8433619645012 70.1444049997887 74.934934327558 70.0220141379495 64.1250084301719 63.3970248898638 68.2529153162665 62.1209492012027 57.313392416472 53.8913287620863 53.9560677353369 56.7108224157864 57.9452573173487 61.9746119574049 63.780076682036 65.1853297754874 70.9807126433457 72.9638857653724 69.6456719873294 65.1729470385597 64.8865921790988 61.4596526819442 58.1844001149479 63.3099113030579 100.536246225267 102.0639697304 121.406002461254 104.861933135003 103.64520626224 96.6896476451636 97.3657808778524 98.4566691543222 98.8800902721115 97.0763416699132 96.6924012951649 93.9209705836404 101.64835604717 101.22505750583 95.7721594810458 93.545882406825 93.6850693953648 88.8632813214921 84.2413617650927 76.5925165516062 72.6142213374653 81.1329957534448 92.8535428109703 94.4735140677315 99.9766365880342 99.3977086500032 87.2690799449369 84.1318163619934 80.4358566643085 77.0673377758905 85.9469596417259 95.2796252280511 91.3403578362068 99.7564774087854 111.573570239198 122.935654599459 129.783027875649 132.096764110618 135.616943609383 142.521329214044 145.906125997866 145.148436446569 152.998056235019 157.751133478875 151.112784742405 154.343167281911 165.799389974423 144.582278742428 141.052383410568 123.979303252581 123.806202724289 116.171496329332 107.838168196844 101.668603372315 99.8036192251913 96.0301234306884 88.7075167563809 92.3346729769999 114.128403078057 122.530654667074 102.188581568163 91.5746639780594 84.0070550665881 85.193231791612 91.9726578950111 94.2030498005908 109.886807032569 105.664307278847 106.529210248386 114.957753804651 120.849079758674 118.827009635589 124.924185853716 147.161760952722 138.346552932379 115.877397825384 90.0713770584011 70.7173183232393 64.2037247249214 60.6041917867281 60.1399284703039 55.3011123105839 54.9647445613626 56.0458270584589 56.8088176736591 57.1650360966965 56.6076697581637 55.8261386771294 54.8012664817666 53.9135821005121 53.397019883736 52.8860661570415 51.8952576096138 51.3647144873669 50.5615158244228 50.0208149534067 49.2493854200152 48.8628196722443 48.963122113168 48.9303265346571 49.2883492891138 49.7257402665952 50.3645715248535 50.9715748642355 53.4768714594086 56.9991078474533 59.3972959094554 58.1364501081611 59.0794642105166 60.5077312842286 61.6008966525651 61.615622093138 62.6676225403121 63.4567025593264 64.4160003960641 64.529961922737 64.8761847326908 64.7989941767207 64.8549840069077 65.2276802491019 65.3771601541041 65.1733860109612 65.2356999373508 65.1006177060776 64.8527922284887 64.6710008531432 66.0332808220789 65.09335426441 69.2351206334802 67.9780708298535 65.1370684737531 66.6035236824654 66.2292822334808 68.1813301590633 67.5910379832834 66.0216391688658 65.5003792481706 65.4167667798445 65.2612075645682 63.2237945929817 61.5013807955861 59.7870057152774 58.2880732355157 58.168625489865 58.1015014076681 56.1602110653457 55.7751447939305 55.5631645697628 55.1060469707911 54.9766773120331 54.6088123921177 54.8993272714791 54.8689527058391 54.8045709342808 55.1668183178585 54.3421820247688 53.8679672600247 53.670578718378 53.7259401362615 53.8597100247782 53.5582363080314 53.3527376396872 52.8139877889736 52.7040526983947 52.6360408412577 52.1762143267227 51.4568917359953 51.8027929988353 51.5631298695619 51.8782086749392 52.3073485301842 53.0897187576324 53.8999731196536 54.9030626920931 54.4785575004931 54.3332777609301 55.9747613351824 70.1425287041376 64.0479451318633 58.2750969570007 54.9882168128421 54.2683272250541 52.4349761121074 50.9977254601093 49.802790117941 49.486977797521 48.4011141095467 48.4691810429792 48.7874969136548 49.6571664888382 49.919799750509 51.1060016036808 51.7358000216468 53.276915277092 56.2442832180437 61.5799499360858 66.395836992476 69.7211858798707 91.4612106895748 150.464888351133 196.325530471511 183.21752145018 156.243969008011 151.549823510692 125.972173863879 123.27882323777 139.639283562004 175.886859659161 171.963967459507 178.705132498647 173.133348725623 173.050487808735 170.854052349529 168.552380428288 166.274533669238 163.111109631716 161.440145722477 136.536054273127 139.247654725221 134.077364231955 117.784239719736 130.31421197824 154.221599459265 163.453491206598 149.659635960465 156.789477371594 170.465113102752 154.07983645071 139.200426883296 107.190335285869 70.2259952362716 47.4976798854896 172.843900006424 142.443865748797 111.891599277773 94.7025328848555 98.5309234666829 110.35080805205 91.9423923900203 100.225314999847 100.237802270154 95.9353133600637 79.7799186716785 74.0004278194233 74.3744726545391 76.5192692116894 85.4532948562653 102.374023386984 134.359261871189 157.92493820049 166.411869325135 178.944292074611 165.365820656215 135.179325029463 102.509692377382 85.673660360042 79.0363268637774 68.570646288426 61.1142080542804 58.96195241584 70.6143089602796 81.1275502196756 95.147247765483 106.45504444502 100.656954282758 101.22253584961 111.191426536847 106.058414421531 122.850413423654 143.160033979769 136.506682011968 119.890440867585 123.891391301612 112.273187466585 190.695050782687 180.961727352737 186.240810334299 194.637490540169 189.992158806255 180.093367376442 170.464020174434 162.856336418165 158.126646173843 154.450159585147 144.998991428947 131.910132320224 111.6987481182 104.949586225717 99.2846451356534 86.7555824765108 75.2696093219251 68.4426703988233 64.9823793359644 62.3594070063181 61.4103454009247 60.604546977113 65.8902827767675 71.965908623161 62.1442098752327 -9999 -9999 -9999 -9999 -9999 -9999 -9999 -9999 -9999 -9999 -9999 -9999 -9999 -9999 -9999 -9999 -9999 -9999 -9999 -9999 -9999 -9999 -9999 -9999 -9999 -9999 -9999 -9999 -9999 -9999 -9999 -9999 -9999 -9999 -9999 -9999 -9999 -9999 -9999 -9999 -9999 -9999 -9999 -9999 -9999 -9999 -9999 -9999 -9999 -9999 -9999 -9999 -9999 -9999 -9999 -9999 -9999 -9999 -9999 -9999 -9999 -9999 -9999 -9999 -9999 -9999 -9999 -9999 -9999 -9999 -9999 -9999 -9999 -9999 -9999 -9999
-9999 -9999 -9999 -9999 -9999 -9999 -9999 -9999 -9999 -9999 -9999 -9999 -9999 -9999 -9999 -9999 -9999 -9999 -9999 -9999 -9999 -9999 -9999 -9999 -9999 -9999 -9999 -9999 -9999 -9999 -9999 -9999 -9999 -9999 -9999 -9999 -9999 -9999 -9999 -9999 -9999 -9999 -9999 -9999 -9999 -9999 -9999 -9999 -9999 -9999 -9999 -9999 -9999 -9999 -9999 -9999 -9999 -9999 -9999 -9999 -9999 -9999 -9999 -9999 -9999 -9999 -9999 24.0962546691752 23.4212404210316 28.2789508047009 37.6229434508862 58.9087400821727 81.0900085054106 81.2799557256534 145.337960076989 162.54789532311 94.6916379416104 89.3214627631726 75.6634107420277 142.957302252734 144.587726492564 116.489863498718 120.522934670225 123.592227266706 118.318562513918 115.385288047152 105.389643747818 92.6604586154064 84.1376433577148 81.4280516960595 80.5302203236546 78.3623070227244 81.758741398764 80.6579148023071 78.2013047494503 79.6569787809602 77.0074752505532 78.2764376245934 82.7930553883082 82.9779171543271 83.3727764688203 86.0952382666751 85.6384304933919 87.4837242406113 90.1000267990802 90.3213751097816 91.2799173151061 88.4262739616483 91.4729445280496 93.089690005553 95.9761083018589 90.1143858663225 89.7673711241072 89.6887609361804 89.0288864774147 86.2034518307678 88.0448697436635 88.4067255410811 88.8253052511103 93.3802652859566 90.211446392676 86.4079025588662 83.5699492579619 84.2173085123382 80.7459618502773 70.9549634898835 72.751752451598 75.3903711798185 81.7464586214039 83.0402068563199 83.3092628112412 85.4314472128048 78.5289574987369 68.2229060381863 60.8065900039449 57.2285377697546 57.5341888704618 69.9462337343607 81.872682923715 74.6486167398955 71.38611500411 63.1932055882487 62.2717538090351 68.3312933244167 65.0301798530814 59.1242865271373 55.1090026085555 55.9239270683338 59.5263723542294 61.2399543512983 63.6768489770708 66.9487699944555 77.8690407865568 74.5878181684022 72.6385125856613 63.4603253600376 67.8589298292909 67.0457743714353 62.7775168006932 65.5753341864123 83.7734607921106 89.7540880319269 103.488455495902 109.74751335146 107.308981626612 102.489847581895 103.178498607256 100.047373810717 102.797571764586 101.783075923111 98.8139395871875 104.074852586586 102.233470157474 99.8358681640282 95.6928088603867 92.2570407043159 92.9580899698944 93.1559069234467 88.8939968231372 77.041772283591 73.916926299033 85.8471600067346 94.7796673890602 95.6501468889226 93.9197863310579 95.9202202091961 81.4510013260076 72.8095429729765 75.8628374607956 77.2036828000594 76.5722959675095 86.9595597623325 79.9822420906706 86.738075779939 102.37934792777 107.821727464178 120.099194622887 125.028310480395 137.432433743171 146.472693718914 157.222406981554 158.355416500006 151.095355473613 154.763686798184 157.371513757554 181.938858652523 172.793713789217 161.160598093962 150.315419673759 130.332785451779 116.212301099612 111.35341143233 108.113781721325 108.492960574921 98.4134373110667 92.548981054518 86.5348047649588 92.4287076462046 110.262723469149 113.418133761917 101.937429330031 93.3594235789867 85.0526288207356 78.8192486684791 78.6902056791378 89.903977765934 132.262428393073 131.299850365982 117.976385035227 116.076871274234 111.813534307471 112.560706579538 152.378898738713 152.102058740074 128.381392873353 106.555613350942 80.573989459419 71.7546497312828 66.8719248936033 62.946900427557 63.3100564269291 60.5279508753951 57.2764206369363 57.575044351371 57.4085204589145 57.7621691861755 57.1605225769351 56.845660794471 56.3311254109658 55.5643621288962 54.5251197197768 53.99325994588 53.008305151543 52.4003212168796 52.2597884328736 51.3640992341937 51.3783527453463 50.8270040305294 50.1568546909068 50.2752861053183 50.4928945535243 51.6428625125066 52.5595277861202 53.2356041703378 54.6772646448507 55.9463185181555 57.376506852483 58.2903057407396 59.8677976812731 60.8407346274433 62.2004569850411 62.5839802267898 63.8748865963793 64.2242912020976 64.5839543313109 65.0299453360351 65.6430552276548 65.7826222584133 65.7326337637645 65.8835746087152 66.4370118008689 66.1930055760704 66.4322261991483 66.5032326148433 66.2123890218452 67.8243671385296 67.3052915967095 67.6290656313598 68.220250238871 70.4876334807938 69.2690141979006 67.3649946595539 68.2027104369833 69.0197001176708 70.904544733445 69.1383352836614 69.507304073745 69.6557196860804 68.7526040169097 65.4416641236546 64.6982294018051 63.437420879535 61.1858614275079 60.5047188516298 59.792108393705 59.0848572149314 58.291843448546 58.1433460134459 57.0501046338959 56.209736213487 55.6092506265397 55.5875097460993 55.6769961037911 55.339990519544 55.7214609540657 55.5051921809319 55.1408242819583 54.530644200109 54.4322010026272 54.1161880766989 53.6672800441026 52.8923872681459 52.6361727489493 52.8138013394669 52.6063148543271 52.9253747187325 52.2223349738335 52.0437897932713 52.3394280649343 52.6910136646289 53.0335621180148 53.927111078454 54.4700185362291 54.1268858087613 54.4073379351827 53.8760117682111 55.4577884764997 56.0726667059021 55.2664733678827 54.852236480686 54.090759064134 53.205712082349 52.4512536921039 50.9838284655289 50.0238437114329 49.1413355365991 48.6862251302011 48.8239487473851 48.84723952521 49.4147605586752 49.7238896265177 50.8879087845131 51.8295858485298 52.9315355386727 55.5794415560557 60.3745178615741 67.0606125067638 74.8681724915619 90.2840271346913 134.679257569531 201.247106017219 189.901724498432 174.867405564412 182.226588841859 155.753481079055 115.951552122338 131.252411162145 150.570912919983 156.950509988702 160.463507797191 176.612539870445 154.349340988158 158.819849442456 159.499158549299 143.998640569107 147.719904533375 157.676770646698 158.05255664073 159.47919701499 133.336775605818 154.131330889913 161.490569586841 161.801306981915 162.460213399989 164.119310716927 167.070061577185 169.8879063004 167.684731373112 160.832298416729 136.675323743512 91.7896203014842 102.570995659338 145.964458630835 124.574426524034 104.784888863003 91.9181100857997 102.280696868813 134.240388577189 114.716624884071 97.3311256581248 95.6822342295751 89.920560110277 81.6706373973132 75.7346206982094 76.2031617507255 79.9468894171485 89.8068810408435 103.446488847616 124.742117683299 166.602275902557 186.676086327169 188.328281912464 160.189832013785 151.575905974052 168.71613181698 151.069109962736 132.106379079855 131.892584335184 111.281735205743 105.413385623846 120.466926033042 128.2500932817 139.904665379799 146.737883947644 130.706087885323 153.626993780974 150.485365886233 115.753103472205 123.033857735558 156.806348882622 142.282888752402 134.912651116724 135.919635482981 143.373173328715 148.170783802916 193.420686886639 194.885221306302 191.330968270895 184.082186721171 171.204758314575 162.468603873701 154.575096970517 147.434819627673 145.811214003532 142.133648546207 135.664828304762 124.964288436235 118.461249990382 107.31600296229 98.0537407172245 92.0275289414189 83.0701078963643 84.0575168415186 79.082666991138 75.3740224259808 75.7412669641658 76.0061452424535 76.137801279998 67.0966049919344 -9999 -9999 -9999 -9999 -9999 -9999 -9999 -9999 -9999 -9999 -9999 -9999 -9999 -9999 -9999 -9999 -9999 -9999 -9999 -9999 -9999 -9999 -9999 -9999 -9999 -9999 -9999 -9999 -9999 -9999 -9999 -9999 -9999 -9999 -9999 -9999 -9999 -9999 -9999 -9999 -9999 -9999 -9999 -9999 -9999 -9999 -9999 -9999 -9999 -9999 -9999 -9999 -9999 -9999 -9999 -9999 -9999 -9999 -9999 -9999 -9999 -9999 -9999 -9999 -9999 -9999 -9999 -9999 -9999 -9999 -9999 -9999 -9999 -9999 -9999 -9999
-9999 -9999 -9999 -9999 -9999 -9999 -9999 -9999 -9999 -9999 -9999 -9999 -9999 -9999 -9999 -9999 -9999 -9999 -9999 -9999 -9999 -9999 -9999 -9999 -9999 -9999 -9999 -9999 -9999 -9999 -9999 -9999 -9999 -9999 -9999 -9999 -9999 -9999 -9999 -9999 -9999 -9999 -9999 -9999 -9999 -9999 -9999 -9999 -9999 -9999 -9999 -9999 -9999 -9999 -9999 -9999 -9999 -9999 -9999 -9999 -9999 -9999 -9999 -9999 -9999 -9999 -9999 -9999 26.5967724902829 32.6021342745697 41.4457865215152 69.3104653209187 83.2338414343152 75.909389748041 116.144970973869 151.510711136601 83.567112761287 71.0125912592942 70.7868476754182 122.555673369665 83.7496053963273 111.262243362528 124.040468484148 121.819021837328 119.067994502746 117.437422581195 108.406111665287 96.8102072472281 87.3027665649709 84.2564021049147 80.5292541896106 81.2226816312897 81.7016329335616 83.6265861920764 78.6930812704229 80.1378064626114 78.8377681592613 82.4244343220239 87.1756836181871 86.5167057750423 87.5964308369859 90.3913669690865 90.6392643722498 92.4901799345212 91.5752603563454 95.3124419656659 95.2624387951142 92.0443693820065 94.0945443935776 100.431413058867 102.209871294948 99.1437207078995 102.989586454005 96.4787826057837 92.5829148467755 92.3625127261896 90.7721261791279 89.2433266755063 90.6572629319252 93.7554910030141 93.8497522047445 93.2984915742443 89.9545984150996 84.0427552033385 79.8542913601432 74.3446299717572 78.8511380094741 74.2440523139078 78.119381385605 82.6573230563496 81.4120387670621 85.9290892967462 78.0983529917963 66.7957708736586 61.0300046967993 55.7602258392663 57.2677118077004 68.4359282263312 82.0735569897856 85.6860777650429 83.1899065076054 69.4421369327222 68.1694358176416 99.7892318118001 75.2046037754087 62.4027826430484 55.0821751607738 57.4450884007357 61.0983985011862 66.4850402593183 73.2669925833006 78.0132428271684 77.4609488218468 73.3715093004631 67.5046256227885 63.5337134962857 64.4287203288476 65.7002629266278 70.7273187811447 92.5582407691558 101.851498438587 103.684669132628 111.97105287702 107.826145704942 103.067572449824 101.048683519489 102.201907213534 97.0590551793153 100.573308839303 105.169989077637 108.427213212121 110.104608042014 113.266754359266 109.663909679386 99.3434810440066 96.3097207722928 91.5277290533267 92.4248422008328 91.9158116037681 83.2923468556854 73.6856893085647 84.0875618137217 87.010840220985 89.5010289515344 92.241756960588 92.8807786477831 91.7125043376116 75.9012177794647 63.4996663015397 70.9313800954298 69.2524159497828 71.3317408741334 75.548571786907 87.7273545553904 103.85182710957 117.543412198612 128.370084909497 131.000719212869 142.820100727261 154.333090496725 161.557350246774 160.873044664543 162.425527541479 157.187386962559 169.621293740141 204.097770590588 205.96554064665 200.07802975884 166.180461639895 136.098870053475 117.874464565705 111.961033446561 110.019457137903 118.403912561897 111.595480549913 94.6645708947489 80.8754350319462 96.7867786065836 109.459051503135 101.604427512808 105.740943988508 100.115876405207 99.9121581364815 109.589202218994 75.6450399472407 88.0739019161117 123.09115243812 120.16082727519 108.499515891765 101.803524604241 103.578695882615 118.168340197439 114.080352672342 120.952064970479 100.020651783752 101.898730170531 75.7092245964554 72.6758197873015 65.8830199810454 63.302291152961 66.068432357888 61.2214918401385 57.8970667547643 57.9614284096703 57.7836905026571 58.0366990326378 57.6386615331772 57.2979210582473 56.9888387895461 56.5646594208214 56.1204965790897 55.3421363780829 54.1474780631325 53.727631724463 53.1025908545513 52.4603660585405 52.4168867102606 51.928453196314 51.7201891064907 51.707422481245 52.4742090746937 52.9061667279268 53.9862489673579 54.9915462920915 56.4028948166278 57.5693839946523 58.8444392897119 60.5249598607952 61.3807563133326 62.8449556141253 63.0899955658527 64.0276136511513 64.644252170787 65.0872246542087 66.2384525762945 65.7681708707585 66.400072924439 66.3553881042523 66.8242172678488 67.1704062168204 67.2202890255407 67.2687229433035 67.3667596948992 68.1117290264492 68.1766057263318 68.8335735352064 70.9373328753057 74.8837951007421 70.5519658260913 75.6396303387946 73.1560730059643 70.4460533465053 71.6020290468417 71.6110612559592 71.7310739105993 72.1611328333936 71.6932241296732 73.4561537236191 70.8598994627008 68.8029886711429 67.4115826612365 65.5584446425742 63.2858294538759 62.5016178829849 62.2892102413497 61.7760397759113 61.6153147801775 60.7966083634838 59.5604124224767 57.3675271559023 56.4917335472306 56.6098936198947 56.6131652292519 56.7186096624575 56.0404544632571 55.9552664218363 55.722152897726 55.5406117128101 55.285585035113 55.0115146687721 54.6332670022356 53.9975910316902 53.4445893348554 53.5652917863718 53.3414871267989 53.0019481209773 52.8448067677666 52.5360568956026 53.1020071228936 52.9510838001374 53.7912340136042 54.7336596272111 55.3467428098827 54.4379354656721 54.1822617431984 54.7509205780039 54.9094329085101 54.0379201909468 53.6919914248282 53.0653941619278 53.5209282409791 52.3229088443025 52.4307117754641 51.2858988226623 50.3009150072065 48.7957039579476 48.7302109409903 48.8740997353606 48.93850112963 49.3445825392109 50.2149512380831 50.9736032598731 52.4697358305073 54.2148585034297 56.7807344079267 61.7252712257465 68.7834048993361 76.469392054526 85.8953940636221 136.075901857049 208.600757191977 206.097980743533 203.202039747079 202.970607632993 197.7979503494 159.484836237073 154.274667121814 141.719918896876 154.151313089343 178.327381315192 150.28471258421 142.046595001211 136.102785982478 146.886670577739 138.420670075746 106.105938193801 155.650855330443 158.812181635769 156.225868255998 158.541050161163 149.763498565764 157.839956452837 126.573361943204 132.140744780545 121.44170515454 164.776491235191 169.52432155191 164.504498423324 128.624711632041 146.238826270128 111.797696280521 127.88385982592 153.936503766606 124.388164461056 89.6812678248811 86.8265589842132 106.703562727108 104.88349027907 99.0046649483439 96.0568477822812 91.6343397461364 87.8096535330372 81.1484184474624 79.5188806445042 80.3933803220727 86.3633009230777 109.36091356195 137.110637099294 145.824929219512 151.40370175065 169.87165679002 182.416811751103 187.18344322946 178.15188073912 180.79353246897 167.457248368366 147.277530072487 161.31592352403 156.396957897113 144.992328905079 152.113303062307 163.261400133135 184.056949300066 169.62149418355 183.404760089518 187.264646107183 186.790187129401 182.978548532067 169.480000676766 183.22946789703 183.183447138788 183.416852902768 162.944746900214 168.456191453017 169.283928829288 180.059876562384 178.105027899691 173.61273492623 169.186610430716 162.057975400032 153.967837322007 147.082714541159 139.559307806317 135.451516674091 135.28031702123 128.322240549195 121.013408930212 115.414083481308 111.191266532295 106.645719322677 100.834415102357 97.9032859499254 96.7417304421432 93.2497602917892 86.068008199659 81.5060109107551 77.4161506169592 73.5420706450453 65.1519294117586 -9999 -9999 -9999 -9999 -9999 -9999 -9999 -9999 -9999 -9999 -9999 -9999 -9999 -9999 -9999 -9999 -9999 -9999 -9999 -9999 -9999 -9999 -9999 -9999 -9999 -9999 -9999 -9999 -9999 -9999 -9999 -9999 -9999 -9999 -9999 -9999 -9999 -9999 -9999 -9999 -9999 -9999 -9999 -9999 -9999 -9999 -9999 -9999 -9999 -9999 -9999 -9999 -9999 -9999 -9999 -9999 -9999 -9999 -9999 -9999 -9999 -9999 -9999 -9999 -9999 -9999 -9999 -9999 -9999 -9999 -9999 -9999 -9999 -9999 -9999 -9999
-9999 -9999 -9999 -9999 -9999 -9999 -9999 -9999 -9999 -9999 -9999 -9999 -9999 -9999 -9999 -9999 -9999 -9999 -9999 -9999 -9999 -9999 -9999 -9999 -9999 -9999 -9999 -9999 -9999 -9999 -9999 -9999 -9999 -9999 -9999 -9999 -9999 -9999 -9999 -9999 -9999 -9999 -9999 -9999 -9999 -9999 -9999 -9999 -9999 -9999 -9999 -9999 -9999 -9999 -9999 -9999 -9999 -9999 -9999 -9999 -9999 -9999 -9999 -9999 -9999 -9999 -9999 -9999 -9999 -9999 51.1072545082005 63.2529287374344 82.9305952101771 104.550237928457 119.090430238616 213.279332962666 87.9635178209287 76.1162118498073 72.6150364125953 77.4759867646866 78.2473135140922 96.6747207812336 133.265512887542 137.535362339994 125.614645144127 122.122073175578 111.117137785923 103.349055250477 92.4067296729444 87.070897154712 86.5065891318002 83.5796905637515 81.8025543889761 81.5755791026055 80.8414750973976 82.7606433490372 85.7024507518327 88.2010267651053 95.1908205141915 98.4315046725263 99.0241597525741 99.7596827611999 98.8047502089042 97.2305401690883 95.7461562133364 97.371999778685 98.9990232223083 95.5860741379604 98.2412633942895 107.338856191977 110.54021923037 106.675649960002 104.394828383188 101.038590746035 96.3279890598067 99.3828229849348 95.0172300673581 93.9599220085704 91.8759857212685 91.6486194492293 93.3236944859846 97.7892893986421 99.6135698205537 92.2131852586029 79.7438142458089 74.0747291497353 76.7243125461561 76.1339881934273 79.1833909694816 84.7963330736029 82.1759479715075 90.4989239381451 82.4172407029959 79.1905483685225 68.8101314703482 64.0534626593896 62.3015073218165 76.3208853827196 85.3511234157146 77.7155827372309 75.0502766111326 79.9415963227816 91.0876170636723 89.6188205370442 61.6630049756442 53.957546134397 53.8381254986131 55.5239958800919 59.2642018796211 64.1793430192141 68.8971270915245 82.0226981177644 81.3993856432208 69.7594088613475 65.0359393054341 63.5163424350066 71.0086078860689 72.1116997899396 81.5979695483379 117.341861968359 114.37843511145 110.458076737309 117.607436290231 109.542211182544 103.406705815103 98.4429776707233 99.2629107246749 96.0005625060853 99.683157876244 104.579115710268 107.76649972609 114.858692757007 121.566935890624 111.094073610793 99.4296946494738 96.4674768306101 98.8253250918476 95.4019338549146 91.5450523854423 86.8637984724312 72.2265478511721 85.7283632196446 86.7976184916318 80.3868395518735 80.8077512499427 78.4567751347579 78.7055393924757 73.8076663948004 59.876848635052 56.4869400845058 68.0238445668166 81.6929767033261 85.2532778656254 101.004136441174 109.465884880269 115.534048013556 120.608718379981 129.184119094046 137.52281150226 153.340629144974 159.678041009785 163.548161631221 174.927051007289 176.800162273819 180.838278632762 212.269034040481 213.871728040842 194.917011702368 173.293800628253 146.926110780728 128.804746558083 118.362975216655 121.723196525292 114.941217163722 93.8404330524573 88.4800493365062 90.593115124831 102.75255507035 89.8132701489329 94.2441807004138 118.140219753154 116.017906893843 114.210482794008 122.467389971453 85.6544293824325 67.8316191199883 87.2243725493881 91.6682773561118 76.3352498467434 75.234115655445 105.040479340597 114.114545275481 90.581776628102 92.8592255889487 93.4953582847877 83.6729774682703 71.0378598484478 68.8303284017048 62.0145199050301 62.9571691853109 60.5616894824452 63.1907098053279 62.1012712635891 58.9123795961192 59.0281603618332 58.2000619541909 57.4486592042923 58.0065024798602 58.3460461449674 58.1091725487637 57.0598618492162 56.8314495555212 55.6726666478332 54.8850362601019 54.7665656699485 54.6366773343805 54.4832686640157 53.9658583479712 54.0980843780854 54.0882414871416 53.5180717341229 54.5115085030525 55.188621278397 56.5664112166542 57.9050172707182 59.8685634891736 61.8959725460822 62.8538306051686 63.8994129714583 65.0465328305628 65.8722819128414 65.3154590236052 65.8822516590474 66.126878280201 66.7335702118541 66.9601566482193 67.6636270818506 67.3895524004769 67.3652789989211 68.5888460360243 68.9010433537561 68.7587818370725 69.6308594292668 73.0216907768428 73.8483454953505 75.9787837417412 71.5453113511298 74.6318968279792 80.0703614576801 80.3894316562604 77.1363332733339 76.9599284846262 73.1656681698082 74.9631279889687 75.6159591055822 78.1188450030262 76.1490199243306 74.980382074784 71.5858931516127 69.9474148708458 68.2472359889773 65.5346595242979 65.4648133151464 64.9964092911974 67.1032445220677 65.279943349232 63.6938505275516 63.2935959349012 61.8587159456036 60.6933048400747 59.2653283082585 58.4178570850257 56.8194771698626 57.4068399187846 57.3534672238371 57.3759268966192 56.9830296120233 56.8648199871371 56.3577277667654 55.6167171952038 55.2632794516479 54.5927256477517 54.5568559585461 54.1188621228746 53.7760811515462 53.5424265877902 53.1165220548078 53.1779881188041 53.7603614258508 54.3599390811446 54.7780546120313 55.6729345904486 55.5807388558434 55.0671156228871 54.5542829482339 54.2237131340952 53.4473804812606 53.6111446537043 53.0709622907101 52.6546190023217 52.6887965590332 52.7540933855827 52.7153730404019 52.1918142442473 50.9047640463707 49.7422565454573 49.4665038770585 49.3614188712138 49.7215576408722 50.6588607058103 50.9448688484831 52.0559935935556 53.7104540698912 55.0577203900411 57.1189899970362 65.1896597056881 85.4903205662114 102.407188556707 121.734835817815 157.261257517064 214.87533168061 211.594329516458 208.726401593234 203.656286736352 198.01816901616 195.3657294408 188.787177178103 154.294203625485 156.553989624199 169.373561633903 166.007703383676 156.543629787379 159.118718926184 167.132430522636 156.684691356012 97.2113218139799 121.055525097859 152.881586198734 142.694480652077 147.075264284977 155.704365482652 155.861923830624 145.445178431473 126.979050254607 48.7312004528349 87.7687739104228 122.700563421261 106.179416702883 94.9218834920634 120.639318822139 105.130371103519 90.6097828471694 146.79250508142 93.6249262423779 84.4884156679012 90.9391480074534 93.5670390131713 94.6873766865572 101.563219665241 106.66478150378 97.2296072543157 93.6345093478728 102.165101385606 103.184162610793 96.4286798663801 109.832103747869 129.100836450756 171.78606529123 186.444594653089 189.845646565717 187.607844805341 187.086259752225 186.616663776873 187.168718747133 187.00671525527 179.607922780735 167.382268291856 164.508389932551 158.946530045153 165.323526726549 175.40292058037 183.676555914891 179.436089805849 181.621449346683 184.697491198752 183.842510351129 179.750518189074 177.086005953897 169.148254128631 165.02865582562 168.599158813382 176.484892412585 183.226554403218 174.315311272755 176.001200219253 162.182579951558 156.531971102248 154.066435003731 152.855370162925 157.8163167689 153.235960924645 143.485416779542 135.725015380562 129.674801448245 125.193155833301 122.30742672302 116.61878257533 106.411447294027 101.90054465796 103.561612786428 98.5961007533281 95.6334123226925 94.2217078621902 89.8390485414756 81.7078142823138 76.4953994104825 74.9244837456001 70.2887589718321 61.4552587754402 -9999 -9999 -9999 -9999 -9999 -9999 -9999 -9999 -9999 -9999 -9999 -9999 -9999 -9999 -9999 -9999 -9999 -9999 -9999 -9999 -9999 -9999 -9999 -9999 -9999 -9999 -9999 -9999 -9999 -9999 -9999 -9999 -9999 -9999 -9999 -9999 -9999 -9999 -9999 -9999 -9999 -9999 -9999 -9999 -9999 -9999 -9999 -9999 -9999 -9999 -9999 -9999 -9999 -9999 -9999 -9999 -9999 -9999 -9999 -9999 -9999 -9999 -9999 -9999 -9999 -9999 -9999 -9999 -9999 -9999 -9999 -9999 -9999 -9999 -9999 -9999
-9999 -9999 -9999 -9999 -9999 -9999 -9999 -9999 -9999 -9999 -9999 -9999 -9999 -9999 -9999 -9999 -9999 -9999 -9999 -9999 -9999 -9999 -9999 -9999 -9999 -9999 -9999 -9999 -9999 -9999 -9999 -9999 -9999 -9999 -9999 -9999 -9999 -9999 -9999 -9999 -9999 -9999 -9999 -9999 -9999 -9999 -9999 -9999 -9999 -9999 -9999 -9999 -9999 -9999 -9999 -9999 -9999 -9999 -9999 -9999 -9999 -9999 -9999 -9999 -9999 -9999 -9999 -9999 -9999 -9999 61.6386194629337 77.4285205254384 61.5941073810833 56.9502528144951 63.5817632036801 145.804029985888 68.9973370711137 65.6777029650923 69.8437481521774 73.4112889986789 80.0784012175399 118.268435136587 149.509625215607 146.75863235034 135.676745779874 124.224983215486 115.179483249313 110.098910784543 99.3841875383545 92.9556004483847 91.5949327254457 89.0136816766664 84.3941065931356 82.7421123902457 88.2979259672742 86.9035558096822 89.7221971399587 95.8286839595532 98.0354626561245 107.535188799495 112.662823414357 117.372745642606 109.148560943203 105.358585056601 101.191949166183 103.470839153253 103.854657097432 100.079159613742 103.060830245537 107.338655187393 124.046708287716 115.185211143107 110.297099837612 101.105905957015 98.7534356513404 102.379481951293 96.8648092120992 95.696848017829 99.1250655234103 100.247670949114 97.3696149881916 97.4512549324626 105.375793283619 98.9074330965333 85.1894491342038 83.7691721921638 77.0330154893888 74.3739140059907 81.8625538294262 82.151920674505 81.3394180055922 87.827874179557 89.7802995003769 89.1044978980235 84.8933374100194 77.0654570611428 71.726414740924 83.6242690762309 93.2693970587137 85.9347941898594 74.3201449030645 69.6689868834327 99.2409626032355 72.3963420274738 54.484045798994 54.4355574145136 55.1336569540484 58.9048445695669 64.0485670085362 68.3680134080069 73.9035908218692 82.674416483106 82.2771494394379 67.5423826542166 62.7801269243229 63.2035505068709 68.408513245341 79.5886205636889 86.5328931106825 94.0700950197736 107.398615175362 110.751452055447 116.781496560998 111.362218411855 105.467654513773 102.890602353308 96.1096036353966 95.5265288180584 100.317029969577 102.873253203099 104.163255957647 111.649883387028 120.496098183437 109.066555112713 103.754374761599 102.446280136935 108.720166505267 102.892696917319 96.1064297044884 80.2617659639913 74.2843571385967 86.9898487874036 78.425977566613 71.7181585671745 72.6527079759383 76.0634462827521 67.9644697651714 65.4722116391551 56.6315132100573 57.735477061957 67.539093576362 75.7821175642592 80.4352540553164 90.1294734689226 110.345029445586 127.983373092456 129.254080917549 134.606575405094 139.08423565755 150.15036524802 166.015704856499 167.012344892281 166.312570336821 181.268230399528 189.273519797622 213.295009456166 219.657940821577 204.616558081006 193.112921964639 184.369089637154 140.116888753611 126.181516906207 132.942707793082 121.061455413974 105.571675683337 81.3078180347616 80.4440158323658 82.0412537559701 96.7244396528404 110.585153725168 102.98191650996 84.5226076754952 84.9069940657758 77.2604238301094 63.4304799484422 62.9714107973092 70.8584971294237 71.9413141004356 75.1938476189701 64.588557640434 69.9710665403339 71.2669607382788 76.6814762935467 88.1508059071377 84.4221903682052 74.9154006049231 68.5672932553012 65.5821331978406 63.3125435058349 63.3059981371648 61.945375321421 70.8514109506024 70.2674295239452 66.7958750713921 64.0615845123779 61.8869853525156 60.4319911362219 60.5810459169361 59.8646278119772 59.2102494516959 58.9279077622194 58.167146495065 56.8342894479441 56.3698264820032 55.6086125605016 55.6514399845648 55.0729602386338 55.6848300433755 56.6342445321185 59.0483591436859 56.1049241926279 55.5240170971971 56.7431566336017 58.2758543443002 63.6416743076015 71.3286781524372 73.0147695978716 67.448030259987 65.4238450282977 66.0526021784878 66.0161368102262 66.77558809989 67.0863672419645 67.2051235463791 68.0665544355174 68.2026562265182 68.5610316367838 69.0138683270429 69.9327938224623 69.4950486923602 69.592495884906 70.1337600077492 71.0705024710299 72.0746555752061 72.9541929317275 75.1099278058976 74.643837118011 77.3333803717051 83.178135590857 86.4321196380706 82.2668050665525 80.6864806417534 77.5169109264704 78.7870137531923 87.5115855737355 87.6310729186155 80.7526875965649 78.7045441656958 76.0197032493071 73.1528768398404 69.7851526965133 68.4669770940728 69.1828915737829 68.4541623697918 71.0888614722832 70.3726756443029 68.8160474156987 65.2697233154043 63.7427237629441 62.9611897649447 61.9938976826864 60.674405346559 58.7933607217777 58.3078452060087 58.9129189823029 58.3402487927072 58.2581504370061 58.0793128175776 57.2081984311467 56.9826756272021 56.4766074126547 54.8344918710496 54.0742619604873 54.0736417119926 53.7380301653961 53.9290435618935 53.8135669462264 54.2974988862649 54.5505368017548 55.0112908501514 56.0214941741763 56.9793504004228 56.7440033636452 55.7303149990212 55.2769965985483 54.1437951935147 53.8455254460385 53.5747301643131 52.461377621698 51.7124743567394 52.2977661937319 52.7958830817604 52.9207803235758 52.4134830124483 51.4092172310437 50.3319847030789 49.6142023334918 49.7292024940238 50.4162767137777 51.2794493152056 52.0631006413625 53.0799280439016 54.5008311241338 56.0785145808568 57.8085527514434 65.4029277898055 101.209029321333 168.245488959725 176.85775264446 197.301361007574 218.841904177883 213.491537742435 209.908239545777 204.496478609779 196.50045282575 178.401593975961 177.055161842591 180.470499218986 170.083834145647 160.261926720387 169.084823085236 172.956269612173 174.04290014068 170.025891104258 146.209862908125 95.2495318639551 104.817524045228 118.218135820856 147.511500801339 129.435217264652 125.367042915268 149.079934073253 134.106063419545 155.08464515563 133.156278431388 97.6041667111168 83.3430839249785 93.3979530068479 91.7474909177507 88.6388597905502 84.7019914336197 145.237971347416 122.86590036288 81.5555477258499 74.526542346506 82.7179429444678 87.8577686545316 99.5322243609725 109.170449567447 113.590171130031 119.464123922522 123.161726607531 139.992417086731 144.411257179331 172.892475440358 207.350790679534 189.421555449528 173.005265438103 162.377594885152 168.173284616473 173.587226477042 180.617090322496 182.822261930205 182.342396461624 183.031380992892 182.182785211913 179.890024115829 175.810294279872 171.816117056331 170.086243428599 172.778908846298 176.651224110029 179.680844693765 180.412341189771 179.295689758923 173.467971291235 166.76294540932 159.081455824167 151.647724774814 145.613607374361 147.160981790043 159.932971772221 157.898805309965 153.40448765998 154.102432625231 145.600493450788 140.663140736067 140.048437548371 138.180106961344 141.686828785196 151.303245038621 147.280560741464 137.271830881385 130.427509400444 125.913058970434 122.788145858592 114.679194421611 101.096002073998 96.478443010948 96.8396816935724 94.0333272017359 90.7754042639547 86.1542525898586 85.1761067580038 78.5984595529621 73.2092620304012 69.3578073350868 66.5487668163862 -9999 -9999 -9999 -9999 -9999 -9999 -9999 -9999 -9999 -9999 -9999 -9999 -9999 -9999 -9999 -9999 -9999 -9999 -9999 -9999 -9999 -9999 -9999 -9999 -9999 -9999 -9999 -9999 -9999 -9999 -9999 -9999 -9999 -9999 -9999 -9999 -9999 -9999 -9999 -9999 -9999 -9999 -9999 -9999 -9999 -9999 -9999 -9999 -9999 -9999 -9999 -9999 -9999 -9999 -9999 -9999 -9999 -9999 -9999 -9999 -9999 -9999 -9999 -9999 -9999 -9999 -9999 -9999 -9999 -9999 -9999 -9999 -9999 -9999 -9999 -9999 -9999
-9999 -9999 -9999 -9999 -9999 -9999 -9999 -9999 -9999 -9999 -9999 -9999 -9999 -9999 -9999 -9999 -9999 -9999 -9999 -9999 -9999 -9999 -9999 -9999 -9999 -9999 -9999 -9999 -9999 -9999 -9999 -9999 -9999 -9999 -9999 -9999 -9999 -9999 -9999 -9999 -9999 -9999 -9999 -9999 -9999 -9999 -9999 -9999 -9999 -9999 -9999 -9999 -9999 -9999 -9999 -9999 -9999 -9999 -9999 -9999 -9999 -9999 -9999 -9999 -9999 -9999 -9999 -9999 -9999 43.5093826268388 48.9584561563842 64.5217588059748 55.1865363186528 47.7473312476843 44.2705916901024 53.3308210401501 62.8181330809742 67.1894444903037 67.4759884502093 74.0202917392551 82.6697737402397 103.386633925497 130.620411162018 131.156987554873 135.092287200475 130.557508404621 121.39479926459 114.189441332403 111.689854350536 104.376705262559 97.4418097220285 92.6369560568872 86.7016109444778 85.9636507099326 92.8143936570342 98.1862510279018 104.003550543681 99.4977880432762 102.690226754588 120.09971390732 122.534458073614 125.076501578934 123.03948036566 113.963966091725 108.082493599606 109.56844521699 112.713345501078 109.058844667875 107.954836502999 105.446137962366 116.720991037233 123.650762127451 117.246388692871 108.078504909865 105.473618736331 106.357022833312 102.705381358662 102.006085918982 102.862614119679 98.6141108320849 95.9892058644286 100.271084045246 109.200076217344 103.318267134682 92.158139451647 86.2240237860514 81.1148182062152 75.1651775583557 88.1987346218054 79.9678055046601 86.6405822137929 86.180375399176 95.7999545395107 98.0471625545476 93.1425195738177 94.8526444834022 85.7881463404051 89.1299549886098 99.4143479961504 96.2348911793154 79.7193699433904 70.2682132509467 76.9365168072756 69.6326010136694 54.226060376862 53.186178902204 56.6595979102852 59.3235867234483 59.3849506492067 61.5284495421588 72.1865761292373 83.8316470161507 81.246191824723 72.6454712670342 63.4636051974728 66.2477487403278 77.5839573740152 89.16764870253 98.5196309338648 109.345645568357 115.438379852934 112.82379357146 114.43430313218 110.362580589049 109.223450693186 101.798332499718 95.3410211322643 96.4371320393933 101.31172651354 98.9565876991969 104.106135822894 113.370731871582 116.222121488605 114.544166446658 109.327987091826 106.323372408514 109.159593332559 107.543127484191 99.3601276366394 87.3597221998674 71.5528502212474 75.2099335312381 74.7389513178131 76.2403239347865 70.3234367627766 74.4686196157038 69.3328410529914 61.1860526037421 57.2636391997052 59.1988575885355 59.1217743688684 65.0225049034041 81.5084731250001 98.4242553213668 111.08827185911 125.449874028432 134.992787834461 148.260700728296 161.77249526866 146.925805385442 162.332575454024 153.475074411065 141.365234238273 126.973036135861 139.763635203958 215.498486869622 226.069479556751 217.865453007701 209.429758996021 197.807442331609 146.011276044284 98.3666343787667 102.237714496435 96.3555900196461 97.1079556333056 76.1051734911483 69.9430340714693 89.5342081793564 88.9543815680902 89.9144772593992 70.6272466774297 63.0910680284259 61.559573891329 62.9150968907815 63.3233837076418 65.4903094032219 60.3435086758113 60.2744959370648 70.9847953419966 64.0196158336483 61.4225327647219 66.544597128871 72.5386880859162 71.9558711635528 67.9145930224787 67.643691631045 70.6189854161897 77.2061421351055 81.1913692028985 77.1318216543606 72.2519658335133 71.267521669411 76.946366522129 78.1861154272984 76.9670255398906 71.1063005921657 64.8578395206826 64.4570816962299 62.8613148478987 61.2811861237679 60.374929104442 59.3781091331121 58.9344864349185 58.4447662131389 57.6421505849324 57.4977548042705 57.2111105637917 59.7395077683139 61.9861822364042 65.7336528339574 63.9272737824715 59.1110801119144 57.9938295085497 60.3350827409746 72.0484777338607 72.7420674930711 67.039914462286 66.7989990337031 67.2968352814773 67.4064114266914 67.7414169284934 68.9572559104459 69.0297758066637 69.5413056014753 69.4571938602136 68.8870988280187 69.5275517634119 69.976408416941 70.1105875826588 70.9390471296309 71.3936672210807 71.8307636291997 72.6574217357195 74.4606428108221 75.3186128467848 77.1921925863922 76.269948262092 77.528457867471 79.900659935349 82.9028139015464 83.4754012041929 83.2834000318741 86.5241339487504 90.3998555055125 98.0463502711844 91.3644102159144 85.4413516672768 83.3716133008194 79.0199836115174 73.9306389712727 73.4230066235949 73.0847711410225 73.5920747851962 72.7440137553451 72.9367573876407 69.4361595343989 70.0468085854629 69.667212718422 66.6150376347671 65.0067975547754 64.1875822448967 62.7795870726487 62.6310966592684 61.0328062356729 61.1257905514033 60.291584338339 60.0928641664404 59.2560879221504 58.9399126477102 57.9672910376311 56.3502291840082 55.7292747400733 55.4525348462592 54.8066921678086 54.1075180192887 54.0803433771184 53.9757942068583 54.6343347916936 55.0074768157136 56.5214101840343 57.3950381934497 57.867952601413 57.7358449231258 56.5174546467117 55.9504830103811 54.7850749349608 54.3777900058369 53.3786003486052 52.5795333041482 52.1303488315982 51.85481674175 52.5643694557945 52.980662433627 52.6016429918982 51.373535417914 50.0745464358327 49.7080322142135 50.5148634989505 51.6952092540512 51.8109438499597 53.6755886227601 54.7089116392759 56.1511888951749 57.3340738767467 59.6310374430552 65.7329874733268 84.4849399743138 138.000734635546 204.557281072502 222.752757595321 220.738409990903 213.126793415732 209.011514706833 203.236990064548 193.696385279588 186.452808007675 175.964333893937 185.07486796142 169.529769742506 164.418845723139 174.814398438571 173.676820472117 173.598412072658 170.325899449018 157.144048869964 102.54517223891 108.957674989763 107.920122262823 148.108957263711 153.16442052617 141.376819382453 138.072557829026 114.862888365904 108.988120503731 133.27669989181 102.501080071382 84.14694074353 91.1084558825723 82.9646801768839 83.1871235210351 132.428653210877 167.640502166192 112.110425188163 74.566002568936 70.3531505381288 77.9190178761478 100.222331619109 125.546766065661 140.408950159118 180.192238297653 198.192634184405 185.011214621449 150.112509779754 149.702219641303 172.829591277605 162.879224049452 167.510289148459 166.099860654684 179.77547347962 174.020370858097 173.958744197765 170.558534364484 177.2145385694 178.231237710459 176.272238293534 174.496726737955 175.710776939899 173.703581834089 167.252218778281 162.196689498809 158.231804666808 159.497533313059 161.874057891247 162.491541378363 167.330708586869 169.503456523734 160.240042481859 151.639343248696 141.064515586377 133.086324626582 130.35571292516 130.57630729805 131.797538058192 134.728338561589 134.027403686714 131.795397887862 131.234880786297 131.711717143312 129.410848485927 131.428909403658 139.035007173066 145.542858120532 145.524289609215 139.859698495309 132.578523564339 125.797044007286 115.768987983525 104.414173641702 95.9562305794221 91.4579933898768 89.2988209193419 88.8125974582362 83.7371558518174 79.339770107107 76.4240994886355 71.9314277911064 71.3211944384345 67.6851363668112 57.9374365526155 -9999 -9999 -9999 -9999 -9999 -9999 -9999 -9999 -9999 -9999 -9999 -9999 -9999 -9999 -9999 -9999 -9999 -9999 -9999 -9999 -9999 -9999 -9999 -9999 -9999 -9999 -9999 -9999 -9999 -9999 -9999 -9999 -9999 -9999 -9999 -9999 -9999 -9999 -9999 -9999 -9999 -9999 -9999 -9999 -9999 -9999 -9999 -9999 -9999 -9999 -9999 -9999 -9999 -9999 -9999 -9999 -9999 -9999 -9999 -9999 -9999 -9999 -9999 -9999 -9999 -9999 -9999 -9999 -9999 -9999 -9999 -9999 -9999 -9999 -9999 -9999
[truncated: 1,597,003 more chars]
