# Supplementary material for: Combining temperature-dependent life table data into Insect Life Cycle Model to forecast fall armyworm Spodoptera frugiperda (JE Smith) distribution in maize agro-ecological zones in Africa
Source: PLoS One. 2024 May 6;19(5):e0299154. doi: 10.1371/journal.pone.0299154 (PMC11073722; doi:10.1371/journal.pone.0299154)
Supplement: S3 File — (ZIP) [file pone.0299154.s003.zip]

Archive with 38 entries (31 files):
- Scenario 8.5 0rig/AI2050.aux.xml
- Scenario 8.5 0rig/ai2050/
- Scenario 8.5 0rig/ai2050/dblbnd.adf
- Scenario 8.5 0rig/ai2050/hdr.adf
- Scenario 8.5 0rig/ai2070.aux.xml
- Scenario 8.5 0rig/ai2070/
- Scenario 8.5 0rig/ai2070/dblbnd.adf
- Scenario 8.5 0rig/ai2070/hdr.adf
- Scenario 8.5 0rig/ERI2050.aux.xml
- Scenario 8.5 0rig/eri2050/
- Scenario 8.5 0rig/eri2050/dblbnd.adf
- Scenario 8.5 0rig/eri2050/hdr.adf
- Scenario 8.5 0rig/eri2070.aux.xml
- Scenario 8.5 0rig/eri2070/
- Scenario 8.5 0rig/eri2070/dblbnd.adf
- Scenario 8.5 0rig/eri2070/hdr.adf
- Scenario 8.5 0rig/GI2050.aux.xml
- Scenario 8.5 0rig/gi2050/
- Scenario 8.5 0rig/gi2050/dblbnd.adf
- Scenario 8.5 0rig/gi2050/hdr.adf
- Scenario 8.5 0rig/gi2070.aux.xml
- Scenario 8.5 0rig/gi2070/
- Scenario 8.5 0rig/gi2070/dblbnd.adf
- Scenario 8.5 0rig/gi2070/hdr.adf
- Scenario 8.5 0rig/info/
- Scenario 8.5 0rig/info/arc.dir
- Scenario 8.5 0rig/info/arc0000.dat
- Scenario 8.5 0rig/info/arc0000.nit
- Scenario 8.5 0rig/info/arc0001.dat
- Scenario 8.5 0rig/info/arc0001.nit
- Scenario 8.5 0rig/info/arc0002.dat
- Scenario 8.5 0rig/info/arc0002.nit
- Scenario 8.5 0rig/info/arc0003.dat
- Scenario 8.5 0rig/info/arc0003.nit
- Scenario 8.5 0rig/info/arc0004.dat
- Scenario 8.5 0rig/info/arc0004.nit
- Scenario 8.5 0rig/info/arc0005.dat
- Scenario 8.5 0rig/info/arc0005.nit
