# Supplementary material for: Combining temperature-dependent life table data into Insect Life Cycle Model to forecast fall armyworm Spodoptera frugiperda (JE Smith) distribution in maize agro-ecological zones in Africa
Source: PLoS One. 2024 May 6;19(5):e0299154. doi: 10.1371/journal.pone.0299154 (PMC11073722; doi:10.1371/journal.pone.0299154)
Supplement: S3 File — (ZIP) [file pone.0299154.s003.zip › Scenario 8.5 0rig/ai2050/dblbnd.adf]

À1¹U ÃÀÀG}×ì»w@OÌÕ'Að@0±U"T²
