# Supplementary material for: Combining temperature-dependent life table data into Insect Life Cycle Model to forecast fall armyworm Spodoptera frugiperda (JE Smith) distribution in maize agro-ecological zones in Africa
Source: PLoS One. 2024 May 6;19(5):e0299154. doi: 10.1371/journal.pone.0299154 (PMC11073722; doi:10.1371/journal.pone.0299154)
Supplement: S4 File — (ZIP) [file pone.0299154.s004.zip]

Archive with 80 entries (73 files):
- scenario_2.6._clip/AI_2050.aux.xml
- scenario_2.6._clip/AI_2050.ovr
- scenario_2.6._clip/ai_2050/
- scenario_2.6._clip/ai_2050/dblbnd.adf
- scenario_2.6._clip/ai_2050/hdr.adf
- scenario_2.6._clip/ai_2050/metadata.xml
- scenario_2.6._clip/ai_2050/sta.adf
- scenario_2.6._clip/ai_2050/w001001.adf
- scenario_2.6._clip/ai_2050/w001001x.adf
- scenario_2.6._clip/AI_2070.aux.xml
- scenario_2.6._clip/AI_2070.ovr
- scenario_2.6._clip/ai_2070/
- scenario_2.6._clip/ai_2070/dblbnd.adf
- scenario_2.6._clip/ai_2070/hdr.adf
- scenario_2.6._clip/ai_2070/metadata.xml
- scenario_2.6._clip/ai_2070/sta.adf
- scenario_2.6._clip/ai_2070/w001001.adf
- scenario_2.6._clip/ai_2070/w001001x.adf
- scenario_2.6._clip/ERI_2050.aux.xml
- scenario_2.6._clip/ERI_2050.ovr
- scenario_2.6._clip/eri_2050/
- scenario_2.6._clip/eri_2050/dblbnd.adf
- scenario_2.6._clip/eri_2050/hdr.adf
- scenario_2.6._clip/eri_2050/metadata.xml
- scenario_2.6._clip/eri_2050/sta.adf
- scenario_2.6._clip/eri_2050/w001001.adf
- scenario_2.6._clip/eri_2050/w001001x.adf
- scenario_2.6._clip/ERI_2070.aux.xml
- scenario_2.6._clip/ERI_2070.ovr
- scenario_2.6._clip/eri_2070/
- scenario_2.6._clip/eri_2070/dblbnd.adf
- scenario_2.6._clip/eri_2070/hdr.adf
- scenario_2.6._clip/eri_2070/metadata.xml
- scenario_2.6._clip/eri_2070/sta.adf
- scenario_2.6._clip/eri_2070/w001001.adf
- scenario_2.6._clip/eri_2070/w001001x.adf
- scenario_2.6._clip/GI_2050.aux.xml
- scenario_2.6._clip/GI_2050.ovr
- scenario_2.6._clip/gi_2050/
- scenario_2.6._clip/gi_2050/dblbnd.adf
- scenario_2.6._clip/gi_2050/hdr.adf
- scenario_2.6._clip/gi_2050/metadata.xml
- scenario_2.6._clip/gi_2050/sta.adf
- scenario_2.6._clip/gi_2050/w001001.adf
- scenario_2.6._clip/gi_2050/w001001x.adf
- scenario_2.6._clip/GI_2070.aux.xml
- scenario_2.6._clip/GI_2070.ovr
- scenario_2.6._clip/gi_2070/
- scenario_2.6._clip/gi_2070/dblbnd.adf
- scenario_2.6._clip/gi_2070/hdr.adf
- scenario_2.6._clip/gi_2070/metadata.xml
- scenario_2.6._clip/gi_2070/sta.adf
- scenario_2.6._clip/gi_2070/w001001.adf
- scenario_2.6._clip/gi_2070/w001001x.adf
- scenario_2.6._clip/info/
- scenario_2.6._clip/info/arc.dir
- scenario_2.6._clip/info/arc0000.dat
- scenario_2.6._clip/info/arc0000.nit
- scenario_2.6._clip/info/arc0001.dat
- scenario_2.6._clip/info/arc0001.nit
- scenario_2.6._clip/info/arc0002.dat
- scenario_2.6._clip/info/arc0002.nit
- scenario_2.6._clip/info/arc0003.dat
- scenario_2.6._clip/info/arc0003.nit
- scenario_2.6._clip/info/arc0004.dat
- scenario_2.6._clip/info/arc0004.nit
- scenario_2.6._clip/info/arc0005.dat
- scenario_2.6._clip/info/arc0005.nit
- scenario_2.6._clip/info/arc0006.dat
- scenario_2.6._clip/info/arc0006.nit
- scenario_2.6._clip/info/arc0007.dat
- scenario_2.6._clip/info/arc0007.nit
- scenario_2.6._clip/info/arc0008.dat
- scenario_2.6._clip/info/arc0008.nit
- scenario_2.6._clip/info/arc0009.dat
- scenario_2.6._clip/info/arc0009.nit
- scenario_2.6._clip/info/arc0010.dat
- scenario_2.6._clip/info/arc0010.nit
- scenario_2.6._clip/info/arc0011.dat
- scenario_2.6._clip/info/arc0011.nit
