# Supplementary material for: Combining temperature-dependent life table data into Insect Life Cycle Model to forecast fall armyworm Spodoptera frugiperda (JE Smith) distribution in maize agro-ecological zones in Africa
Source: PLoS One. 2024 May 6;19(5):e0299154. doi: 10.1371/journal.pone.0299154 (PMC11073722; doi:10.1371/journal.pone.0299154)
Supplement: S4 File — (ZIP) [file pone.0299154.s004.zip › scenario_2.6._clip/ai_2050/metadata.xml]

<?xml version="1.0" encoding="UTF-8"?>
<metadata xml:lang="en"><Esri><CreaDate>20231122</CreaDate><CreaTime>18230300</CreaTime><ArcGISFormat>1.0</ArcGISFormat><SyncOnce>FALSE</SyncOnce><DataProperties><itemProps><itemName Sync="TRUE">AI_2050</itemName><itemLocation><linkage Sync="TRUE">file://D:\scenario_8.5_clip\AI_2050</linkage><protocol Sync="TRUE">Local Area Network</protocol></itemLocation><imsContentType Sync="TRUE">002</imsContentType><nativeExtBox><westBL Sync="TRUE">-17.530172</westBL><eastBL Sync="TRUE">63.600255</eastBL><southBL Sync="TRUE">-46.981379</southBL><northBL Sync="TRUE">16.692705</northBL><exTypeCode Sync="TRUE">1</exTypeCode></nativeExtBox></itemProps><RasterProperties><General><PixelDepth Sync="TRUE">32</PixelDepth><HasColormap Sync="TRUE">FALSE</HasColormap><CompressionType Sync="TRUE">None</CompressionType><NumBands Sync="TRUE">1</NumBands><Format Sync="TRUE">GRID</Format><HasPyramids Sync="TRUE">TRUE</HasPyramids><SourceType Sync="TRUE">continuous</SourceType><PixelType Sync="TRUE">floating point</PixelType><NoDataValue Sync="TRUE">-9999</NoDataValue></General></RasterProperties></DataProperties><SyncDate>20231122</SyncDate><SyncTime>18230300</SyncTime><ModDate>20231122</ModDate><ModTime>18230300</ModTime></Esri><dataIdInfo><envirDesc Sync="TRUE"> Version 6.2 (Build 9200) ; Esri ArcGIS 10.3.0.4284</envirDesc><dataLang><languageCode value="eng" Sync="TRUE"></languageCode><countryCode value="KEN" Sync="TRUE"></countryCode></dataLang><idCitation><resTitle Sync="TRUE">AI_2050</resTitle><presForm><PresFormCd value="005" Sync="TRUE"></PresFormCd></presForm></idCitation><spatRpType><SpatRepTypCd value="002" Sync="TRUE"></SpatRepTypCd></spatRpType></dataIdInfo><mdLang><languageCode value="eng" Sync="TRUE"></languageCode><countryCode value="KEN" Sync="TRUE"></countryCode></mdLang><mdChar><CharSetCd value="004" Sync="TRUE"></CharSetCd></mdChar><distInfo><distFormat><formatName Sync="TRUE">Raster Dataset</formatName></distFormat></distInfo><mdHrLv><ScopeCd value="005" Sync="TRUE"></ScopeCd></mdHrLv><mdHrLvName Sync="TRUE">dataset</mdHrLvName><spatRepInfo><Georect><cellGeo><CellGeoCd Sync="TRUE" value="002"></CellGeoCd></cellGeo><numDims Sync="TRUE">2</numDims><tranParaAv Sync="TRUE">1</tranParaAv><chkPtAv Sync="TRUE">0</chkPtAv><cornerPts><pos Sync="TRUE">-17.530172 -46.981379</pos></cornerPts><cornerPts><pos Sync="TRUE">-17.530172 16.692705</pos></cornerPts><cornerPts><pos Sync="TRUE">63.600255 16.692705</pos></cornerPts><cornerPts><pos Sync="TRUE">63.600255 -46.981379</pos></cornerPts><centerPt><pos Sync="TRUE">23.035042 -15.144337</pos></centerPt><axisDimension type="002"><dimSize Sync="TRUE">488</dimSize><dimResol><value Sync="TRUE">0.166251</value></dimResol></axisDimension><axisDimension type="001"><dimSize Sync="TRUE">383</dimSize><dimResol><value Sync="TRUE">0.166251</value></dimResol></axisDimension><ptInPixel><PixOrientCd Sync="TRUE" value="001"></PixOrientCd></ptInPixel></Georect></spatRepInfo><contInfo><ImgDesc><contentTyp><ContentTypCd Sync="TRUE" value="003"></ContentTypCd></contentTyp><covDim><Band><dimDescrp Sync="TRUE">Band_1</dimDescrp><maxVal Sync="TRUE">34.489777</maxVal><minVal Sync="TRUE">0.000000</minVal><bitsPerVal Sync="TRUE">32</bitsPerVal></Band></covDim></ImgDesc></contInfo><mdDateSt Sync="TRUE">20231122</mdDateSt></metadata>
