# Supplementary material for: Combining temperature-dependent life table data into Insect Life Cycle Model to forecast fall armyworm Spodoptera frugiperda (JE Smith) distribution in maize agro-ecological zones in Africa
Source: PLoS One. 2024 May 6;19(5):e0299154. doi: 10.1371/journal.pone.0299154 (PMC11073722; doi:10.1371/journal.pone.0299154)
Supplement: S5 File — (ZIP) [file pone.0299154.s005.zip]

Archive with 50 entries (48 files):
- World 2000/Tmax/
- World 2000/Tmax/tmax_01.flt
- World 2000/Tmax/tmax_01.hdr
- World 2000/Tmax/tmax_010.flt
- World 2000/Tmax/tmax_010.hdr
- World 2000/Tmax/tmax_011.flt
- World 2000/Tmax/tmax_011.hdr
- World 2000/Tmax/tmax_012.flt
- World 2000/Tmax/tmax_012.hdr
- World 2000/Tmax/tmax_02.flt
- World 2000/Tmax/tmax_02.hdr
- World 2000/Tmax/tmax_03.flt
- World 2000/Tmax/tmax_03.hdr
- World 2000/Tmax/tmax_04.flt
- World 2000/Tmax/tmax_04.hdr
- World 2000/Tmax/tmax_05.flt
- World 2000/Tmax/tmax_05.hdr
- World 2000/Tmax/tmax_06.flt
- World 2000/Tmax/tmax_06.hdr
- World 2000/Tmax/tmax_07.flt
- World 2000/Tmax/tmax_07.hdr
- World 2000/Tmax/tmax_08.flt
- World 2000/Tmax/tmax_08.hdr
- World 2000/Tmax/tmax_09.flt
- World 2000/Tmax/tmax_09.hdr
- World 2000/Tmin/
- World 2000/Tmin/tmin_01.flt
- World 2000/Tmin/tmin_01.hdr
- World 2000/Tmin/tmin_010.flt
- World 2000/Tmin/tmin_010.hdr
- World 2000/Tmin/tmin_011.flt
- World 2000/Tmin/tmin_011.hdr
- World 2000/Tmin/tmin_012.flt
- World 2000/Tmin/tmin_012.hdr
- World 2000/Tmin/tmin_02.flt
- World 2000/Tmin/tmin_02.hdr
- World 2000/Tmin/tmin_03.flt
- World 2000/Tmin/tmin_03.hdr
- World 2000/Tmin/tmin_04.flt
- World 2000/Tmin/tmin_04.hdr
- World 2000/Tmin/tmin_05.flt
- World 2000/Tmin/tmin_05.hdr
- World 2000/Tmin/tmin_06.flt
- World 2000/Tmin/tmin_06.hdr
- World 2000/Tmin/tmin_07.flt
- World 2000/Tmin/tmin_07.hdr
- World 2000/Tmin/tmin_08.flt
- World 2000/Tmin/tmin_08.hdr
- World 2000/Tmin/tmin_09.flt
- World 2000/Tmin/tmin_09.hdr
