# Supplementary material for: Combining temperature-dependent life table data into Insect Life Cycle Model to forecast fall armyworm Spodoptera frugiperda (JE Smith) distribution in maize agro-ecological zones in Africa
Source: PLoS One. 2024 May 6;19(5):e0299154. doi: 10.1371/journal.pone.0299154 (PMC11073722; doi:10.1371/journal.pone.0299154)
Supplement: S6 File — (ZIP) [file pone.0299154.s006.zip › World_2050_8.5/Tmax/tmin_01.prj]

Projection    GEOGRAPHIC
Units         DD
Zunits        NO
Parameters    6378137.0  6356752.314245179
